# Supplementary material for: Modularity and diversity of target selectors in Tn7 transposons
Source: Mol Cell. 2023 Jun 15;83(12):2122–2136.e10. doi: 10.1016/j.molcel.2023.05.013 (PMC10293859; doi:10.1016/j.molcel.2023.05.013)
Supplement: Data S1. An archive containing data used in this study related to Figures 2 and S2–S4 — Data includes: (A) LOCIannot.txt: Tn7-like loci used. (B) Tn7_clade.lst: nodes belonging to the Tn7 clade. (C) TNSC.csv: information about TNSC representatives. (D) TNSC.tree: tree of TNSC representatives in newick format. (E) TNSC_for_tree.fasta.alig.trim.walkers: TnsC alignment used to build the tree. (F) TNIQ.csv: information about TniQ representatives. (G) TNIQ.tree: tree of TniQ in newick format. (H) TNIQ_for_tree.fasta.alig.trim.core: TniQ alignment used to build the tree. (I) TNSF_vin.csv: information about TnsF and relative systems. (J) TNSF.tree: tree of TnsF in newick format. (K) itol.link: links to interactive trees displaying features described in the paper are available via Itol TNSC: https://itol.embl.de/tree/13783123246421658282398 TNIQ: https://itol.embl.de/tree/13783123282721658801217 TNSF: https://itol.embl.de/tree/13783123254041660094518 [file mmc2.zip › LOCIannot.lst]

# Lines starting by “===” indicate the beginning of a locu and contains the node identification of TnsC, the assembly name, the contig name, and an internal identification for contig. 
# Subsequent lines contains the type of the protein, the gene coordinates, and information (info) about the protein. 
# The type of protein includes: 
# TNSC:nodeIDTnsC one of the TnsC representative, 
#tnsa, tnsb, tnsc: transposase components except TnsC representative and target selectors
#tniq: target selector tniq, if info contains node identification, it means this tniq was selected as representative, if so there is nodeIDTniQ
# op@nnodeIDTniQ: gene operonized with a tniq representative, the nodetniq indicates the reference to the tniq in the locus. Information field contains an internal identifiant and any annotation from profile profile comparison to pfam.
#tnse: target selector tnse
#tnsf: target selector tnsf
#cas: cas protein detected in the vicinity. 
# Some genes can belong to several protein type, e.g. op with tniq and cas.
===node34node|GCA_001587285.1_B4090_genomic|LQYL01000030.1|100114_0_33
TNSC:node34node 484215-485216_-1
tnsb 485228-487171_-1
tnsa 487173-487817_-1
tniq 482703-484214_-1 node34node1tniq
===node3node|GCA_001590725.1_ASM159072v1_genomic|LQXR01000008.1|100214_0_7
TNSC:node3node 29560-30270_-1
tnsb 30336-32504_-1
===node33988node|GCA_001590985.1_ASM159098v1_genomic|BCTX01000034.1|100226_0_33
TNSC:node33988node 23104-24069_1
tnsb 21048-23030_1
===node0node|GCA_001591425.1_ASM159142v1_genomic|BCUW01000024.1|100248_0_23
TNSC:node0node 22870-24588_1
tnsa 19841-20089_1
tnsa 20040-20687_1
tnsb 20709-22886_1
tniq 24613-26568_1 node0node1tniq
tniq 26576-28474_1 node0node2tniq
===node96node|OQQE01.1|OQQE01000559.1|10034_0_558
TNSC:node96node 25582-26631_-1
tnsb 26701-28794_-1
===node34046node|GCA_001595965.1_ASM159596v1_genomic|LOJI01000001.1|100429_0_0
TNSC:node34046node 10746-11612_1
tnsb 5238-6398_-1
tnsa 7902-8615_1
tnsb 8617-10719_1
tniq 11590-12585_1 node34046node1tniq
tniq 12591-13388_1 node34046node2tniq
===node34030node|GCA_001597395.1_ASM159739v1_genomic|LVEV01000006.1|100499_0_6
TNSC:node34030node 30858-31826_-1
tnsb 31840-33726_-1
cas5 44250-45359_-1
cas7 45373-46254_-1
cas8a1 46276-47706_-1
cas6 47696-48448_-1
===node34099node|GCA_001600925.1_ASM160092v1_genomic|LOLU01000013.1|100575_0_34
TNSC:node34099node 43685-44575_1
tnsb 41820-43661_1
===node174node|OQRV01.1|OQRV01002244.1|10077_0_2243
TNSC:node174node 6641-7447_1
tnsb 5334-6644_1
===node64node|GCA_001606295.1_ASM160629v1_genomic|CP014955.1|100806_0_0
TNSC:node64node 5006408-5007484_-1
tnsb 5007481-5009694_-1
tnsa 5009691-5010440_-1
tniq 5003871-5006411_-1 node64node1tniq
===node151node|GCA_001612555.1_ASM161255v1_genomic|CP015110.1|101108_0_0
TNSC:node151node 3272619-3274286_1
tnsa 3269722-3270555_1
tnsb 3270539-3272626_1
tniq 3274299-3275822_1 node151node1tniq
tnse 3276117-3277430_1
tnse 3275815-3276105_1
===node226node|OQTH01.1|OQTH01000075.1|10115_0_74
TNSC:node226node 18586-19644_1
tnsa 16110-16415_1
tnsb 16403-18586_1
tniq 19641-20987_1 node226node1tniq
tniq 20977-22647_1 node226node2tniq
op@node226node2tniq 10115_0_74__22644-22949_1 396_1|
===node34198node|GCA_001617385.1_ASM161738v1_genomic|LVJP01003738.1|101343_0_3737
TNSC:node34198node 6032-6970_-1
tnsb 6970-8841_-1
tniq 5002-6039_-1 node34198node1tniq
===node34210node|GCA_001619385.1_ASM161938v1_genomic|LJKF01000016.1|101430_0_30
TNSC:node34210node 36777-37796_-1
tnsb 37812-39791_-1
tnsa 39784-40434_-1
tniq 35212-36738_-1 node34210node1tniq
===node34289node|GCA_001624695.1_ASM162469v1_genomic|JSEP01000009.1|101655_0_89
TNSC:node34289node 73739-74503_1
tnsb 71508-73667_1
===node67977node|GCA_001625655.1_ASM162565v1_genomic|AUYB01000098.1|101680_0_97
TNSC:node67977node 149949-151187_-1
tnsb 151180-152826_-1
===node34281node|OQVI01.1|OQVI01000116.1|10168_0_115
TNSC:node34281node 11237-12778_-1
tnsb 12775-13173_-1
cas5 7006-7488_1
===node34301node|GCA_001629705.2_ASM162970v2_genomic|CP015378.1|101807_0_0
TNSC:node34301node 169564-171219_1
tnsa 166547-167356_1
tnsb 167373-169547_1
tniq 171164-173077_1 node34301node1tniq
===node352node|GCA_001632845.1_ASM163284v1_genomic|CP011994.1|101911_0_0
TNSC:node352node 2743574-2744368_1
tnsb 2742210-2743568_1
tnsb 2746632-2747687_-1
tnsc 2750117-2750572_-1
tnsb 2750916-2752274_-1
tnsb 2759246-2760691_1
tnsc 2760688-2761533_1
===node346node|GCA_001632845.1_ASM163284v1_genomic|CP011994.1|101911_0_0
TNSC:node346node 1293884-1294774_1
tnsa 1291273-1291953_1
tnsb 1291953-1293887_1
tnsb 1310618-1311670_1
tniq 1294771-1295841_1 node346node1tniq
op@node346node1tniq 101911_0_0__1295838-1297424_1 363_10| N-terminal SAM-like domain|PF00589.25_Phage_integrase_Phage integrase family
tnse 1319069-1320355_-1
tnsf 1295838-1297424_1
===node68031node|GCA_001633025.1_ASM163302v1_genomic|LWMH01000001.1|101920_0_0
TNSC:node68031node 214643-215878_-1
tnsc 214204-214704_-1
tnsb 216093-218261_-1
tnsa 218275-219084_-1
tnsb 220183-220509_-1
tnsb 237564-238223_-1
tnsb 253027-253938_1
tnsb 254590-255432_-1
tniq 212342-213940_-1 node68031node1tniq
tniq 210283-212316_-1 node68031node2tniq
op@node68031node2tniq 101920_0_0__210071-210262_-1 318_1|
===node34310node|GCA_001634325.1_ASM163432v1_genomic|CP014774.1|101978_0_0
TNSC:node34310node 4533088-4534536_1
tnsa 4530040-4530912_1
tnsb 4530902-4533091_1
tnsb 4548810-4550330_1
tniq 4534533-4535492_1 node34310node1tniq
tniq 4535497-4537119_1 node34310node2tniq
===node34313node|GCA_001635795.1_ASM163579v1_genomic|LWFK01002128.1|102042_0_2127
TNSC:node34313node 12719-13672_1
tnsa 10079-10726_1
tnsb 10735-12729_1
tniq 13677-14324_-1 node34313node1tniq
tniq 14391-16379_1 node34313node2tniq
op@node34313node2tniq 102042_0_2127__16379-16849_1 240_2|PF00929.27_RNase_T_Exonuclease|PF16473.8_Rv2179c-like_3'-5' exoribonuclease Rv2179c-like domain
===node34312node|GCA_001635795.1_ASM163579v1_genomic|LWFK01001962.1|102042_0_1961
TNSC:node34312node 12185-13105_1
tnsa 9652-10347_1
tnsb 10317-12188_1
===node386node|GCA_001636485.1_ASM163648v1_genomic|KV440963.1|102076_0_0
TNSC:node386node 3701041-3702669_-1
tnsb 3702659-3704839_-1
tnsa 3704836-3705735_-1
tniq 3698988-3700943_-1 node386node1tniq
tniq 3706029-3707915_-1 node386node2tniq
csn2 3718041-3719981_-1
===node449node|GCA_001641615.1_ASM164161v1_genomic|LRRU01000023.1|102307_0_15
TNSC:node449node 16156-17118_1
tnsa 13479-14102_1
tnsb 14090-16162_1
tniq 17120-18496_1 node449node1tniq
===node423node|GCA_001642705.1_ASM164270v1_genomic|LWBV01000009.1|102353_0_14
TNSC:node423node 92380-93246_-1
tnsb 93249-95087_-1
tnsb 95438-95893_-1
tnsb 96017-96721_-1
tniq 90117-92171_-1 node423node1tniq
===node34391node|GCA_001647025.2_EnAtr_2.0_genomic|LUKQ02000102.1|102514_0_4
TNSC:node34391node 9782-10915_1
tnsa_tnsb 7088-9715_1
tniq 10912-12210_1 node34391node1tniq
===node484node|GCA_001650635.1_ASM165063v1_genomic|LWQU01000147.1|102676_0_146
TNSC:node484node 18928-19839_-1
tnsb 19842-20600_-1
tniq 17319-18731_-1 node484node1tniq
===node486node|GCA_001653795.1_ASM165379v1_genomic|CP011514.1|102806_0_0
TNSC:node486node 464575-466293_-1
tnsb 466304-468877_-1
tnsa 468870-469703_-1
tniq 463373-464530_-1 node486node1tniq
op@node486node1tniq 102806_0_0__462256-463341_-1 112_1|PF13340.9_DUF4096_Putative transposase of IS4/5 family (DUF4096)
===node560node|GCA_001664165.1_ASM166416v1_genomic|CP013585.1|103210_0_0
TNSC:node560node 2538337-2539329_-1
tnsb 2539469-2541811_-1
tnsa 2541808-2542713_-1
===node34440node|GCA_001664005.1_ASM166400v1_genomic|CP016093.1|103205_0_0
TNSC:node34440node 94263-95234_-1
tnsb 95298-97241_-1
===node34491node|GCA_001664225.1_ASM166422v1_genomic|CP013527.1|103213_0_0
TNSC:node34491node 1824087-1825163_-1
tnsb 1825167-1827536_-1
tnsa 1827536-1828126_-1
tnsb 1828852-1829334_-1
tniq 1822217-1824079_-1 node34491node1tniq
===node34534node|GCA_001665575.1_ASM166557v1_genomic|LZSU01000030.1|103281_0_29
TNSC:node34534node 74774-75733_-1
tnsb 75899-78043_-1
tnsa 78043-78813_-1
tnsc 82468-84678_-1
tniq 73123-74793_1 node34534node1tniq
tniq 78931-80553_-1 node34534node2tniq
===node68134node|GCA_001666875.1_ASM166687v1_genomic|LZJD01000025.1|103346_0_24
TNSC:node68134node 19521-20552_1
tnsa 16756-17511_1
tnsb 17508-19514_1
tniq 20549-21433_1 node68134node1tniq
===node602node|GCA_001667525.1_ASM166752v1_genomic|LZHY01000005.1|103378_0_4
TNSC:node602node 15798-16694_-1
tnsb 16666-18186_-1
===node601node|GCA_001668705.1_ASM166870v1_genomic|LZLC01000099.1|103413_0_98
TNSC:node601node 43222-44418_1
tnsa 40322-41065_1
tnsb 41062-42699_1
tniq 44521-45063_1 node601node1tniq
op@node601node1tniq 103413_0_98__45057-47063_1 393_1|PF07900.14_DUF1670_Protein of unknown function (DUF1670)|PF01710.19_HTH_Tnp_IS630_Transposase|PF04936.15_DUF658_Protein of unknown function (DUF658)|PF03683.16_UPF0175_Uncharacterised protein family (UPF0175)
tniq 50436-52316_-1 node601node2tniq
===node34670node|ORCW01.1|ORCW01000278.1|10363_0_277
TNSC:node34670node 8922-9851_-1
tnsb 9854-11749_-1
tnsa 11740-12423_-1
===node34635node|GCA_001675935.1_ASM167593v1_genomic|LZFV01000047.1|103676_0_46
TNSC:node34635node 34885-35916_-1
tnsb 12536-13357_1
tnsc 33503-34903_1
tnsb 35913-37766_-1
tnsa 37763-38392_-1
tniq 17778-19010_-1 node34635node1tniq
op@node34635node1tniq 103676_0_46__15682-17784_-1 334_25|PF09614.13_Cas_Csy2_CRISPR-associated protein (Cas_Csy2)|PF09611.13_Cas_Csy1_CRISPR-associated protein (Cas_Csy1)
cas8a1 15682-17784_-1
cas7 14578-15672_-1
cas6f 13959-14576_-1
===node717node|ORDF01.1|ORDF01000656.1|10372_0_655
TNSC:node717node 10912-11724_-1
tnsb 11724-13361_-1
===node758node|GCA_001685355.1_ASM168535v1_genomic|CP016438.1|104034_0_0
TNSC:node758node 5054794-5055906_-1
tnsb 5055903-5058044_-1
tnsa 5058041-5058826_-1
tniq 5052077-5054797_-1 node758node1tniq
===node847node|ORFH01.1|ORFH01000363.1|10425_0_362
TNSC:node847node 7358-8119_-1
tnsb 8109-10118_-1
===node843node|GCA_001690795.1_ASM169079v1_genomic|LZGU01000046.1|104282_0_45
TNSC:node843node 17193-18098_1
tnsb 15206-17182_1
===node68222node|GCA_001691415.1_ASM169141v1_genomic|LRRR01000037.1|104313_0_68
TNSC:node68222node 11966-12871_1
tnsb 11466-11969_1
tniq 12880-13458_1 node68222node1tniq
===node34880node|GCA_001695905.1_LC54_v1_genomic|MBSR01000099.1|104509_0_98
TNSC:node34880node 245063-246085_-1
tnsb 246163-248196_-1
===node34869node|GCA_001696485.1_ASM169648v1_genomic|JPMW01000001.1|104538_0_0
TNSC:node34869node 4550816-4551571_1
tnsa 4538693-4538932_1
tnsb 4546920-4547804_-1
tnsb 4549215-4550801_1
===node863node|GCA_001696705.1_ASM169670v1_genomic|MBFH01000003.1|104545_0_32
TNSC:node863node 379218-380216_1
tnsa 376495-377121_1
tnsb 377133-379208_1
tnsb 381350-381781_1
tniq 374598-376421_-1 node863node1tniq
tniq 373628-374527_1 node863node2tniq
===node866node|GCA_001696705.1_ASM169670v1_genomic|MBFH01000012.1|104545_0_2
TNSC:node866node 132234-133316_-1
tnsc 121604-124951_-1
tnsc 131917-132099_-1
tnsc 133304-133594_-1
tnsb 133598-134248_-1
tnsb 134279-135139_-1
tnsb 135522-135833_-1
tnsa 136171-136494_-1
tnsa 136537-136632_-1
tnse 128523-128966_-1
===node34905node|GCA_001698125.1_ASM169812v1_genomic|CP013856.1|104613_0_2
TNSC:node34905node 9719-10462_-1
tnsb 10462-12054_-1
===node68231node|GCA_001700435.1_ASM170043v1_genomic|LYPC01000028.1|104701_0_27
TNSC:node68231node 775236-776243_-1
tnsb 776246-778237_-1
tnsa 778215-778865_-1
===node68232node|GCA_001700435.1_ASM170043v1_genomic|LYPC01000028.1|104701_0_27
TNSC:node68232node 779070-779651_1
tnsb 776246-778237_-1
tnsa 778215-778865_-1
===node68233node|GCA_001700435.1_ASM170043v1_genomic|LYPC01000010.1|104701_0_9
TNSC:node68233node 190125-191051_-1
tnsb 191038-193128_-1
tnsa 193103-193864_-1
tnsb 194086-194418_-1
tniq 188081-190102_-1 node68233node1tniq
tniq 194525-196324_-1 node68233node2tniq
===node68229node|GCA_001700435.1_ASM170043v1_genomic|LYPC01000020.1|104701_0_19
TNSC:node68229node 345439-345981_1
tnsc 346014-346406_1
tniq 346427-347575_1 node68229node1tniq
===node34916node|GCA_001703835.1_ASM170383v1_genomic|KV757122.1|104809_0_0
TNSC:node34916node 1850158-1851078_1
tnsb 1847976-1850144_1
===node34917node|GCA_001703835.1_ASM170383v1_genomic|KV757122.1|104809_0_0
TNSC:node34917node 3424713-3425585_1
tnsb 3422716-3424707_1
===node34932node|GCA_001704765.1_ASM170476v1_genomic|MBFK01000183.1|104854_0_147
TNSC:node34932node 32481-33494_-1
tnsb 33507-35771_-1
tnsa 35774-36556_-1
tniq 30122-32515_-1 node34932node1tniq
===node68283node|GCA_001721865.1_ASM172186v1_genomic|CP013136.1|105581_0_0
TNSC:node68283node 20493-21479_1
tnsa 17714-18487_1
tnsb 18487-20499_1
tnsb 27441-28721_-1
tniq 21476-23326_1 node68283node1tniq
===node960node|GCA_001722245.1_ASM172224v1_genomic|MECP01000029.1|105601_0_28
TNSC:node960node 37440-38579_-1
tnsa_tnsb 38579-41263_-1
tniq 36058-37443_-1 node960node1tniq
===node34987node|GCA_001722515.1_ASM172251v1_genomic|MDCG01000144.1|105614_0_143
TNSC:node34987node 15647-16645_-1
tnsb 16639-18657_-1
tnsa 18654-19586_-1
tniq 13419-15647_-1 node34987node1tniq
===node34986node|GCA_001722515.1_ASM172251v1_genomic|MDCG01000222.1|105614_0_221
TNSC:node34986node 13938-15026_-1
tnsb 15023-17056_-1
tnsa 17056-17889_-1
tniq 11606-13948_-1 node34986node1tniq
===node1009node|GCA_001724815.1_ASM172481v1_genomic|MEDO01000006.1|105697_0_5
TNSC:node1009node 8172-9344_1
tnsa 5267-6082_1
tnsb 6079-8175_1
tniq 9341-11197_1 node1009node1tniq
===node35072node|GCA_001727055.1_ASM172705v1_genomic|MISA01000055.1|105801_0_54
TNSC:node35072node 207290-208948_-1
tnsb 208948-211032_-1
tnsa 211019-211849_-1
tniq 205770-207287_-1 node35072node1tniq
tnse 204131-205759_-1
===node35053node|GCA_001729125.1_ASM172912v1_genomic|MIKH01000058.1|105904_0_57
TNSC:node35053node 21800-22744_1
tnsb 19770-21773_1
===node35087node|GCA_001730015.1_AB1_chromatiales_genomic|MDLA01000179.1|105943_0_178
TNSC:node35087node 7599-8399_1
tnsb 6244-7599_1
===node1073node|GCA_001730095.1_AB1_rhodo_genomic|MDLF01000047.1|105946_0_46
TNSC:node1073node 88298-89272_-1
tnsb 89275-91434_-1
tnsb 91434-91760_-1
tnsa 91760-92437_-1
tniq 86451-88295_-1 node1073node1tniq
===node1076node|FTBN01.1|FTBN01000259.1|1059_0_258
TNSC:node1076node 52124-53509_-1
tnsb 53493-55769_-1
tnsa 55766-56683_-1
tniq 50926-52116_1 node1076node1tniq
tniq 57893-59635_-1 node1076node2tniq
===node35164node|ORNG01.1|ORNG01000772.1|10631_0_771
TNSC:node35164node 14002-14775_1
tnsb 12703-13965_1
===node35154node|ORNN01.1|ORNN01000670.1|10638_0_669
TNSC:node35154node 9453-10832_1
tnsa 6861-7247_1
tnsb 7705-9456_1
tniq 10826-12082_1 node35154node1tniq
===node35193node|GCA_001758225.1_ASM175822v1_genomic|MAST01000002.1|106524_0_1
TNSC:node35193node 66767-67870_-1
tnsb 67867-70158_-1
tnsa 70155-70901_-1
tniq 65328-66770_-1 node35193node1tniq
tniq 64253-65338_-1 node35193node2tniq
op@node35193node2tniq 106524_0_1__63648-64256_-1 475_1|
===node35216node|GCA_001758795.1_ASM175879v1_genomic|LRON01000003.1|106553_0_2
TNSC:node35216node 204065-204964_1
tnsb 202161-204068_1
tniq 204970-205983_1 node35216node1tniq
===node35214node|GCA_001758795.1_ASM175879v1_genomic|LRON01000001.1|106553_0_0
TNSC:node35214node 375323-376330_1
tnsa 372650-373345_1
tnsb 373342-375321_1
tniq 376333-377727_1 node35214node1tniq
===node1282node|ORSA01.1|ORSA01000065.1|10755_0_64
TNSC:node1282node 33166-34065_1
tnsb 31336-33162_1
===node35400node|ORSS01.1|ORSS01000211.1|10773_0_210
TNSC:node35400node 48668-49906_-1
tnsb 49899-51722_-1
tnsa 51709-52083_-1
tniq 47190-48671_-1 node35400node1tniq
===node68384node|ORTZ01.1|ORTZ01000293.1|10806_0_292
TNSC:node68384node 25777-26664_1
tnsb 23717-25765_1
===node68418node|ORUM01.1|ORUM01000335.1|10819_0_334
TNSC:node68418node 53849-55090_1
tnsa 51693-52040_1
tnsb 52027-53859_1
tniq 55087-56490_1 node68418node1tniq
===node35257node|GCA_001794825.1_ASM179482v1_genomic|MGLK01000026.1|108312_0_25
TNSC:node35257node 65727-66617_1
tnsb 64114-65730_1
tniq 66607-67638_1 node35257node1tniq
===node35289node|GCA_001798415.1_ASM179841v1_genomic|MGSG01000020.1|108491_0_19
TNSC:node35289node 8085-8978_1
tnsa 5478-6140_1
tnsb 6106-8088_1
tniq 8981-9871_1 node35289node1tniq
tniq 9868-10914_1 node35289node2tniq
===node35309node|GCA_001803235.1_ASM180323v1_genomic|MHBL01000100.1|108723_0_99
TNSC:node35309node 69077-70126_-1
tnsb 70113-72515_-1
===node1321node|ORWW01.1|ORWW01000579.1|10881_0_578
TNSC:node1321node 32303-33322_1
tnsa 29702-30325_1
tnsb 30327-32288_1
tniq 33329-34363_1 node1321node1tniq
tniq 43306-45081_-1 node1321node2tniq
===node1326node|ORWW01.1|ORWW01001908.1|10881_0_1907
TNSC:node1326node 7389-8417_-1
tnsb 8414-10375_-1
tnsa 10426-11043_-1
tniq 6232-7392_-1 node1326node1tniq
===node1319node|ORWW01.1|ORWW01000592.1|10881_0_591
TNSC:node1319node 10620-12281_1
tnsa 7687-8544_1
tnsb 8531-10630_1
tnsc 20245-21678_1
tniq 12284-13828_1 node1319node1tniq
tnse 13828-15444_1
===node68389node|ORXC01.1|ORXC01000048.1|10887_0_47
TNSC:node68389node 118197-119540_-1
tniq 116680-118200_-1 node68389node1tniq
op@node68389node1tniq 10887_0_47__115732-116637_-1 374_1|
===node68388node|ORXC01.1|ORXC01000261.1|10887_0_260
TNSC:node68388node 33227-34090_-1
tnsb 34108-36051_-1
===node1300node|FTCQ01.1|FTCQ01000096.1|1088_0_95
TNSC:node1300node 17858-18727_-1
tnsb 18738-20705_-1
tnsa 20647-21342_-1
tnsb 35689-37626_-1
tnsa 37589-38290_-1
tniq 32518-33843_-1 node1300node1tniq
tniq 33845-34813_-1 node1300node2tniq
===node1301node|FTCQ01.1|FTCQ01000096.1|1088_0_95
TNSC:node1301node 34810-35679_-1
tnsb 18738-20705_-1
tnsa 20647-21342_-1
tnsb 35689-37626_-1
tnsa 37589-38290_-1
tniq 16875-17861_-1 node1301node1tniq
tniq 16157-16873_-1 node1301node2tniq
===node1303node|GCA_001807385.1_ASM180738v1_genomic|KV788791.1|108928_0_162
TNSC:node1303node 8214-8966_1
tnsb 6822-8213_1
===node35413node|ORXR01.1|ORXR01000048.1|10902_0_47
TNSC:node35413node 166009-166503_1
tnsb 161046-161969_1
tnsb 165365-166012_1
===node35415node|ORXR01.1|ORXR01000028.1|10902_0_27
TNSC:node35415node 5719-6555_-1
tnsb 6552-7181_-1
tnsc 12800-13594_1
===node68442node|GCA_001825675.1_ASM182567v1_genomic|MHYA01000082.1|109841_0_81
TNSC:node68442node 8659-9783_1
tnsb 6746-8662_1
===node68452node|GCA_001830235.1_ASM183023v1_genomic|MIDT01000077.1|110067_0_76
TNSC:node68452node 9179-10096_1
tnsa 6482-7264_1
tnsb 7251-9182_1
tniq 10039-11109_1 node68452node1tniq
===node35682node|GCA_001853345.1_ASM185334v1_genomic|MIPT01000001.1|111200_0_0
TNSC:node35682node 1522495-1523400_-1
tnsb 1523397-1525064_-1
tnsa 1525061-1525675_-1
tniq 1521216-1522505_-1 node35682node1tniq
===node35671node|GCA_001854185.1_ASM185418v1_genomic|CP017603.1|111240_0_0
TNSC:node35671node 1138796-1140343_-1
tnsb 1140336-1142462_-1
tnsa 1142459-1143343_-1
tniq 1137069-1138799_-1 node35671node1tniq
cas12a 1089734-1090216_-1
===node35670node|GCA_001854185.1_ASM185418v1_genomic|CP017603.1|111240_0_0
TNSC:node35670node 644170-645900_-1
tnsb 645842-648004_-1
tnsa 648001-648846_-1
tnsb 651466-653268_-1
tnsa 653283-654098_-1
tniq 642200-644200_-1 node35670node1tniq
op@node35670node1tniq 111240_0_0__642007-642249_-1 164_1|
tniq 654329-655264_-1 node35670node2tniq
cas12a 670311-671573_-1
===node1570node|GCA_001854385.1_ASM185438v1_genomic|CP017640.1|111250_0_0
TNSC:node1570node 452412-453491_-1
tnsb 453499-455682_-1
tnsa 455682-456203_-1
tnsa 457688-458416_-1
tniq 450472-452406_-1 node1570node1tniq
tniq 448961-450403_-1 node1570node2tniq
===node1572node|GCA_001854385.1_ASM185438v1_genomic|CP017640.1|111250_0_0
TNSC:node1572node 5832607-5833680_1
tnsa 5829838-5830362_1
tnsb 5830359-5832599_1
tniq 5833683-5835608_1 node1572node1tniq
===node35731node|GCA_001857665.2_ASM185766v2_genomic|LVZL01000067.1|111397_0_68
TNSC:node35731node 96845-97807_1
tnsa 93803-94534_1
tnsb 94531-96567_1
tnsb 106929-107327_-1
tniq 98007-99968_1 node35731node1tniq
===node35871node|GCA_001866515.1_GFC_26_genomic|JRYB01000001.1|111795_0_0
TNSC:node35871node 4854551-4855573_-1
tnsb 4819279-4820121_-1
tnsb 4820621-4821373_-1
tnsb 4835707-4836459_-1
tnsb 4852129-4852470_-1
tnsb 4855903-4857981_-1
tnsa 4857974-4858660_-1
tniq 4852928-4854382_-1 node35871node1tniq
===node1777node|OUSE01.1|OUSE01000453.1|11181_0_452
TNSC:node1777node 9117-10175_1
tnsa_tnsb 6684-9116_1
tniq 10147-11445_1 node1777node1tniq
===node35847node|GCA_001870485.1_ASM187048v1_genomic|MDKE01000004.1|111982_0_3
TNSC:node35847node 55804-57522_1
tnsa 75013-75843_1
tnsb 75827-77905_1
tnsc 77905-79560_1
tniq 79562-81070_1 node35847node1tniq
tnse 81067-82677_1
===node35905node|GCA_001870665.2_ASM187066v2_genomic|CP024899.1|111991_0_0
TNSC:node35905node 814270-815232_1
tnsa 806343-807122_1
tnsb 807119-809338_1
tnsc 809335-810297_1
tnsb 812676-813182_1
tnsb 813275-814273_1
tniq 810652-812187_1 node35905node1tniq
===node1771node|GCA_001870365.1_ASM187036v1_genomic|LZMQ01000001.1|111976_0_0
TNSC:node1771node 245772-246632_-1
tnsb 246619-247977_-1
tnsb 248099-248626_-1
tnsa 248623-249321_-1
tniq 244778-245770_-1 node1771node1tniq
tniq 243990-244802_-1 node1771node2tniq
===node1792node|GCA_001878105.1_ASM187810v1_genomic|MOVW01000004.1|112320_0_33
TNSC:node1792node 80306-81229_1
tnsb 78164-80236_1
===node1856node|GCA_001886735.1_ASM188673v1_genomic|CP018076.1|112666_0_0
TNSC:node1856node 1957297-1958040_1
tnsb 1955106-1957229_1
===node68659node|GCA_001887535.1_ASM188753v1_genomic|CP016554.1|112702_0_0
TNSC:node68659node 422306-423349_1
tnsa_tnsb 419452-422292_1
tniq 423518-424723_1 node68659node1tniq
===node1889node|GCA_001887475.1_ASM188747v1_genomic|CP013307.1|112699_0_0
TNSC:node1889node 2377910-2379385_-1
tnsb 2386544-2388547_1
tnsc 2388574-2389518_1
===node35977node|GCA_001887695.1_ASM188769v1_genomic|CP017637.1|112710_0_0
TNSC:node35977node 7510843-7511928_-1
tnsb 7511946-7513727_-1
tnsa 7514086-7514679_-1
tnsb 7515098-7515610_-1
tniq 7509877-7510830_-1 node35977node1tniq
tniq 7507962-7509836_-1 node35977node2tniq
===node68661node|GCA_001889125.1_ASM188912v1_genomic|CP013290.1|112765_0_0
TNSC:node68661node 3001418-3002491_1
tnsa 2998709-2999458_1
tnsb 2999439-3001421_1
tnsb 3009207-3010124_1
tniq 3002481-3004331_1 node68661node1tniq
===node1892node|GCA_001891085.1_ASM189108v1_genomic|JXUP01000008.1|112839_0_22
TNSC:node1892node 16233-17102_-1
tnsb 17114-19594_-1
===node1928node|GCA_001897195.1_ASM189719v1_genomic|MKSI01000125.1|113139_0_124
TNSC:node1928node 13319-14182_-1
tnsb 14172-15119_-1
===node36043node|GCA_001897585.1_ASM189758v1_genomic|MKTF01000026.1|113158_0_25
TNSC:node36043node 197842-199278_-1
tnsb 199287-201554_-1
tnsa 201551-202558_-1
tniq 196505-197845_-1 node36043node1tniq
tniq 204454-205614_-1 node36043node2tniq
===node36044node|GCA_001897585.1_ASM189758v1_genomic|MKTF01000093.1|113158_0_92
TNSC:node36044node 33711-34934_1
tnsb 31939-33714_1
===node36054node|GCA_001898825.1_ASM189882v1_genomic|MKVK01000035.1|113220_0_34
TNSC:node36054node 49551-50513_1
tnsa 46921-47565_1
tnsb 47569-49548_1
tniq 50510-52411_1 node36054node1tniq
===node36082node|OVEP01.5|OVEP011218273.1|11329_0_1415
TNSC:node36082node 7382-8359_1
tnsb 5257-7302_1
===node1943node|GCA_001907195.1_ASM190719v1_genomic|LVWA01000005.1|113532_0_4
TNSC:node1943node 685166-686002_1
tnsb 683188-685080_1
===node1975node|GCA_001908205.1_ASM190820v1_genomic|LGHL01000003.1|113569_0_223
TNSC:node1975node 51513-52406_-1
tnsb 52403-54076_-1
tnsa 54073-54696_-1
===node1983node|GCA_001908375.1_ASM190837v1_genomic|CP017241.1|113577_0_0
TNSC:node1983node 2363023-2364078_-1
tnsb 2364096-2366375_-1
tnsa 2366385-2367281_-1
tniq 2361213-2363033_-1 node1983node1tniq
===node2064node|GCA_001924955.1_ASM192495v1_genomic|LQXG01000001.1|114239_0_0
TNSC:node2064node 180811-181785_1
tnsb 178798-180729_1
===node36212node|GCA_001938465.1_ASM193846v1_genomic|MRVD01000050.1|114648_0_49
TNSC:node36212node 25552-26568_1
tnsb 24233-25459_1
===node2184node|GCA_001941965.1_ASM194196v1_genomic|MKZO01000046.1|114805_0_45
TNSC:node2184node 19370-20713_-1
tnsb 20710-22722_-1
tnsa 22719-23678_-1
tniq 24328-25920_1 node2184node1tniq
tniq 25930-26955_-1 node2184node2tniq
===node2225node|GCA_001945365.1_ASM194536v1_genomic|MSTQ01000001.1|114975_0_10
TNSC:node2225node 34560-35540_1
tnsb 32659-34545_1
tniq 35578-37002_1 node2225node1tniq
===node2224node|GCA_001945365.1_ASM194536v1_genomic|MSTQ01000007.1|114975_0_60
TNSC:node2224node 197849-201001_1
tnsa 188877-189602_1
tnsb 189599-191632_1
tnsc 191625-192977_1
tniq 186315-187958_-1 node2224node1tniq
tniq 167334-168440_1 node2224node2tniq
===node2288node|GCA_001952935.1_ASM195293v1_genomic|CP018319.1|115318_0_0
TNSC:node2288node 2407385-2408323_-1
tnsc 2402806-2405169_-1
tnsb 2408307-2410277_-1
tnsa 2410258-2410896_-1
tniq 2405434-2407221_-1 node2288node1tniq
===node36346node|GCA_001954505.1_ASM195450v1_genomic|MPTG01000020.1|115392_0_41
TNSC:node36346node 40208-41863_-1
tnsb 41847-44027_-1
tnsa 44050-44553_-1
tnsa 44596-44889_-1
tnsa 45542-45745_-1
tniq 38313-40118_-1 node36346node1tniq
tniq 36846-38246_-1 node36346node2tniq
===node36342node|GCA_001955535.1_ASM195553v1_genomic|MPVN01000001.1|115443_0_10
TNSC:node36342node 968381-969400_-1
tnsb 965811-966257_1
tnsb 969412-971460_-1
tnsa 971457-972206_-1
tnsb 974998-975342_-1
tniq 966352-968334_-1 node36342node1tniq
tniq 973101-974933_-1 node36342node2tniq
===node2306node|GCA_001955915.1_ASM195591v1_genomic|MRTW01000033.1|115461_0_58
TNSC:node2306node 50680-51627_1
tnsa 47870-48637_1
tnsb 48618-50675_1
tniq 51743-53704_1 node2306node1tniq
tniq 44724-46394_1 node2306node2tniq
op@node2306node2tniq 115461_0_58__46409-46693_1 440_1|
===node36355node|GCA_001955845.1_ASM195584v1_genomic|MPTV01000008.1|115458_0_105
TNSC:node36355node 132586-133596_-1
tnsb 133598-135721_-1
tnsa 135725-136369_-1
tniq 130712-132409_-1 node36355node1tniq
tniq 126207-127559_-1 node36355node2tniq
===node36361node|GCA_001956225.1_ASM195622v1_genomic|MRTU01000007.1|115477_0_68
TNSC:node36361node 120326-121303_1
tnsa 117672-118322_1
tnsb 118319-120310_1
tnsa 140320-140763_1
tnsb 142654-142833_1
tniq 121319-122872_1 node36361node1tniq
===node36433node|GCA_001981525.1_ASM198152v1_genomic|MPSB01000005.1|116066_0_4
TNSC:node36433node 102451-103500_-1
tnsb 103497-105506_-1
tnsa 105916-106455_-1
tnsb 107792-108715_-1
cas5 121104-121676_1
===node2390node|OVPZ01.1|OVPZ01000146.1|11609_0_145
TNSC:node2390node 10903-11619_1
tnsb 8534-10825_1
===node2416node|GCA_001984065.1_ASM198406v1_genomic|LYVP01000001.1|116174_0_0
TNSC:node2416node 104695-106044_1
tnsa 101730-102692_1
tnsb 102728-104698_1
tniq 99465-101066_-1 node2416node1tniq
===node68982node|GCA_001995095.2_ASM199509v2_genomic|MTSD02000001.1|116699_0_109
TNSC:node68982node 1017191-1018195_1
tnsa 1014748-1015380_1
tnsb 1015385-1017190_1
tnsc 1018288-1019664_-1
tniq 1030459-1031619_1 node68982node1tniq
op@node68982node1tniq 116699_0_109__1031630-1033657_1 324_2|PF09614.13_Cas_Csy2_CRISPR-associated protein (Cas_Csy2)|PF09611.13_Cas_Csy1_CRISPR-associated protein (Cas_Csy1)
cas8a1 1031630-1033657_1
cas7 1033662-1034246_1
cas7 1034219-1034728_1
cas6f 1034725-1035327_1
===node2843node|GCA_001998865.1_ASM199886v1_genomic|CP019607.1|116871_0_0
TNSC:node2843node 3480779-3481831_1
tnsa 3477937-3478707_1
tnsb 3478704-3480770_1
tnsc 3486899-3488689_1
tnsa 3488656-3489399_1
===node36899node|OVUA01.1|OVUA01000004.1|11706_0_3
TNSC:node36899node 30103-31113_1
tnsa 27105-28067_1
tnsb 28080-30068_1
tniq 31116-32114_1 node36899node1tniq
tniq 32095-33027_1 node36899node2tniq
===node36900node|OVUA01.1|OVUA01000352.1|11706_0_351
TNSC:node36900node 17200-18171_-1
tnsb 18168-20135_-1
tnsa 20098-20820_-1
tniq 15855-17210_-1 node36900node1tniq
tniq 13952-15868_-1 node36900node2tniq
op@node36900node2tniq 11706_0_351__13534-13965_-1 51_2|
===node2922node|OVXP01.1|OVXP01000503.1|11754_0_502
TNSC:node2922node 30480-31499_-1
tnsb 31490-33583_-1
tnsa 33580-34344_-1
tniq 29550-30467_-1 node2922node1tniq
===node2978node|GCA_002020145.1_ASM202014v1_genomic|MPZT01000002.1|117711_0_6
TNSC:node2978node 947298-948269_1
tnsa 944651-945358_1
tnsb 945355-947301_1
tniq 948266-950065_1 node2978node1tniq
===node36982node|GCA_002019645.1_ASM201964v1_genomic|KV917374.1|117687_0_0
TNSC:node36982node 146736-147665_-1
tnsb 147668-149767_-1
tnsa 149773-150525_-1
tniq 144763-146721_-1 node36982node1tniq
tniq 142938-144713_-1 node36982node2tniq
cas12a 172932-174416_-1
===node2995node|GCA_002020115.1_ASM202011v1_genomic|MPZU01000007.1|117709_0_11
TNSC:node2995node 8318-9436_1
tnsa 5326-6030_1
tnsb 6027-8321_1
tniq 9442-11277_1 node2995node1tniq
===node2994node|GCA_002020115.1_ASM202011v1_genomic|MPZU01000006.1|117709_0_10
TNSC:node2994node 62677-63645_-1
tnsb 63642-65594_-1
tnsa 65591-66295_-1
===node3036node|GCA_002025745.1_ASM202574v1_genomic|MCIC01000016.1|117949_0_15
TNSC:node3036node 48997-49953_1
tnsa 46203-46973_1
tnsb 46970-49000_1
tniq 49970-51805_1 node3036node1tniq
===node69057node|GCA_002027705.1_ASM202770v1_genomic|MBTG01000002.1|118044_0_1
TNSC:node69057node 45178-46155_-1
tnsb 46174-48168_-1
tnsa 48158-48799_-1
===node69058node|GCA_002027705.1_ASM202770v1_genomic|MBTG01000002.1|118044_0_1
TNSC:node69058node 49052-49642_-1
tnsb 46174-48168_-1
tnsa 48158-48799_-1
===node69126node|GCA_002043095.1_ASM204309v1_genomic|MVOC01000011.1|118798_0_12
TNSC:node69126node 15335-16387_-1
tnsb 16391-18559_-1
tnsa 18552-19115_-1
tnsc 40918-42327_-1
tniq 13647-15329_1 node69126node1tniq
tniq 19556-22222_-1 node69126node2tniq
===node3235node|OWCO01.1|OWCO01000532.1|11882_0_531
TNSC:node3235node 18677-19432_1
tnsb 16434-18695_1
===node37276node|OWCV01.1|OWCV01000296.1|11889_0_295
TNSC:node37276node 15433-16542_1
tnsa 12445-12774_1
tnsa 12803-13309_1
tnsb 13290-15443_1
tnse 16979-18577_-1
===node69156node|OWDT01.1|OWDT01000311.1|11913_0_310
TNSC:node69156node 42868-43548_-1
tnsb 43541-44947_-1
===node69154node|OWDT01.1|OWDT01000839.1|11913_0_838
TNSC:node69154node 15629-17251_-1
tnsb 17262-19367_-1
tnsa 19334-20014_-1
tniq 20021-22219_-1 node69154node1tniq
===node37314node|OWDS01.1|OWDS01000683.1|11912_0_682
TNSC:node37314node 7441-8376_1
tnsb 5473-7422_1
===node3275node|OWEF01.1|OWEF01000748.1|11925_0_747
TNSC:node3275node 15809-16711_1
tnsb 13983-15806_1
===node3328node|OWFJ01.1|OWFJ01000210.1|11955_0_209
TNSC:node3328node 44394-45302_-1
tnsb 45315-47261_-1
===node69207node|OWFW01.1|OWFW01000824.1|11968_0_823
TNSC:node69207node 17909-19249_-1
tnsb 22862-24580_-1
tnsa 24577-24972_-1
tniq 16680-17915_-1 node69207node1tniq
===node37469node|GCA_002079305.1_ASM207930v1_genomic|CP015039.1|120289_0_0
TNSC:node37469node 696128-696874_1
tnsb 693914-696055_1
===node37468node|GCA_002079305.1_ASM207930v1_genomic|CP015039.1|120289_0_0
TNSC:node37468node 91331-92125_-1
tnsb 92193-94136_-1
===node3448node|GCA_002079985.1_ASM207998v1_genomic|MUHV01000009.1|120321_0_8
TNSC:node3448node 340825-341685_1
tnsb 338984-340828_1
tniq 341685-342746_1 node3448node1tniq
===node69252node|GCA_002081775.1_ASM208177v1_genomic|MUKS01000010.1|120391_0_1
TNSC:node69252node 10361-11797_-1
tnsb 11794-13929_-1
tnsa 13940-14926_-1
tniq 8605-10377_-1 node69252node1tniq
tniq 7501-8598_1 node69252node2tniq
===node69268node|GCA_002088275.1_ASM208827v1_genomic|AQQS01000006.1|120688_0_56
TNSC:node69268node 114979-116079_1
tnsa 111980-112654_1
tnsb 112702-114975_1
tniq 116079-118199_1 node69268node1tniq
===node3549node|GCA_002094265.1_ASM209426v1_genomic|LWTO01000018.1|120966_0_17
TNSC:node3549node 88290-89087_-1
tnsb 89092-90561_-1
===node3562node|GCA_002102415.1_ASM210241v1_genomic|LQPY01000004.1|121368_0_3
TNSC:node3562node 246335-247279_-1
tnsb 229347-230165_1
tnsb 247366-249504_-1
tnsa 249497-250264_-1
tniq 250409-252049_-1 node3562node1tniq
tniq 240542-242233_1 node3562node2tniq
csf1gr8 267793-268440_1
csf4gr11 268496-268963_1
csf2gr7 268960-269826_1
csf3gr5 269836-270555_1
===node37589node|GCA_002104455.1_ASM210445v1_genomic|NBOC01000002.1|121466_0_11
TNSC:node37589node 290905-291939_1
tnsa 288308-288949_1
tnsb 288942-290921_1
tniq 291951-292982_1 node37589node1tniq
tniq 292974-294737_-1 node37589node2tniq
===node37588node|GCA_002104455.1_ASM210445v1_genomic|NBOC01000020.1|121466_0_12
TNSC:node37588node 23905-24876_1
tnsc 12436-15354_-1
tnsa 21391-22002_1
tnsb 22005-23891_1
tniq 24885-26549_1 node37588node1tniq
===node69295node|GCA_002104515.1_ASM210451v1_genomic|NBOE01000004.1|121469_0_22
TNSC:node69295node 147393-148361_-1
tnsb 148397-150337_-1
tnsa 150355-151203_-1
tniq 145679-147403_-1 node69295node1tniq
===node3575node|OWOC01.1|OWOC01000132.1|12144_0_131
TNSC:node3575node 6359-7162_1
tnsb 5112-6356_1
===node3616node|OWPB01.1|OWPB01000645.1|12160_0_644
TNSC:node3616node 31203-32300_-1
tnsb 32302-34434_-1
===node37601node|OWPD01.1|OWPD01000773.1|12162_0_772
TNSC:node37601node 21427-22671_-1
tnsb 22673-24490_-1
tnsa 24480-24824_-1
tniq 19799-21430_-1 node37601node1tniq
===node37692node|OWPZ01.1|OWPZ01000040.1|12184_0_39
TNSC:node37692node 98018-98971_-1
tnsb 98961-100904_-1
===node37673node|GCA_002113215.1_ASM211321v1_genomic|NEJZ01000002.1|121875_0_11
TNSC:node37673node 516092-516952_-1
tnsb 516958-518775_-1
tniq 515073-516092_-1 node37673node1tniq
===node3656node|GCA_002116905.1_ASM211690v1_genomic|CP015118.1|122011_0_0
TNSC:node3656node 20808-21761_1
tnsa 18056-18790_1
tnsb 18787-20811_1
tnsb 37224-38045_1
tniq 21788-23641_1 node3656node1tniq
===node37691node|GCA_002117445.1_ASM211744v1_genomic|CP019937.1|122036_0_0
TNSC:node37691node 1980320-1981282_-1
tnsb 1970843-1971568_-1
tnsb 1977432-1978256_1
tnsb 1981279-1983468_-1
tnsa 1983465-1984223_-1
tniq 1984280-1986193_-1 node37691node1tniq
===node37742node|GCA_002127585.1_ASM212758v1_genomic|NEGZ01000043.1|122464_0_94
TNSC:node37742node 18126-19637_-1
tnsb 19637-22027_-1
tnsa 22024-23025_-1
tniq 16324-18123_-1 node37742node1tniq
tniq 15140-16288_-1 node37742node2tniq
===node69379node|GCA_002135335.1_ASM213533v1_genomic|NEGC01000003.1|122845_0_10
TNSC:node69379node 258155-258931_1
tnsb 255961-258111_1
===node37833node|GCA_002137725.1_ASM213772v1_genomic|NGEA01000012.1|122965_0_42
TNSC:node37833node 156525-157481_1
tnsa 153980-154663_1
tnsb 154673-156535_1
tniq 157493-159427_1 node37833node1tniq
op@node37833node1tniq 122965_0_42__159455-160348_1 6_1| auxiliary subunit|PF20308.1_TPR-S_Tetratricopeptide Repeats-Sensor|PF17139.7_DUF5112_Domain of unknown function (DUF5112)|PF17177.7_PPR_long_Pentacotripeptide-repeat region of PRORP|PF04348.16_LppC_LppC putative lipoprotein|PF10345.12_Cohesin_load_Cohesin loading factor|PF04733.17_Coatomer_E_Coatomer epsilon subunit|PF16811.8_TAtT_TRAP transporter T-component|PF10300.12_Iml2-TPR_39_Iml2/Tetratricopeptide repeat protein 39|PF04184.15_ST7_ST7 protein|PF07079.14_DUF1347_Protein of unknown function (DUF1347)|PF10037.12_MRP-S27_Mitochondrial 28S ribosomal protein S27|PF12688.10_TPR_5_Tetratrico peptide repeat|PF13525.9_YfiO_Outer membrane lipoprotein|PF13429.9_TPR_15_Tetratricopeptide repeat
===node3964node|GCA_002148425.1_ASM214842v1_genomic|NGLZ01000001.1|123451_0_0
TNSC:node3964node 2153269-2154084_-1
tnsb 2154077-2155522_-1
tnsb 2171737-2172102_1
===node4026node|GCA_002156385.1_ASM215638v1_genomic|MVJM01000002.1|123782_0_4
TNSC:node4026node 766341-767456_-1
tnsa_tnsb 767456-770185_-1
tnsb 770242-770550_-1
tniq 764776-766272_-1 node4026node1tniq
op@node4026node1tniq 123782_0_4__764684-764779_-1 2_1|
tniq 770704-771972_-1 node4026node2tniq
op@node4026node2tniq 123782_0_4__770534-770704_-1 502_1|
===node4027node|GCA_002156945.1_ASM215694v1_genomic|JOOZ01000036.1|123807_0_168
TNSC:node4027node 33366-34364_-1
tnsb 34390-36348_-1
===node38021node|GCA_002157855.1_ASM215785v1_genomic|CP020880.1|123841_0_0
TNSC:node38021node 3854516-3855397_-1
tnsb 3855412-3857472_-1
tnsa 3857475-3858194_-1
tniq 3852489-3854444_-1 node38021node1tniq
op@node38021node1tniq 123841_0_0__3854449-3854550_-1 166_1|
tniq 3858351-3859823_1 node38021node2tniq
===node4079node|GCA_002174995.1_ASM217499v1_genomic|MTHP01000014.1|124608_0_45
TNSC:node4079node 39178-40029_1
tnsb 37361-39178_1
tnsc 40195-40779_1
tniq 40908-41975_1 node4079node1tniq
===node38296node|GCA_002197545.1_ASM219754v1_genomic|NFUO01000139.1|125592_0_44
TNSC:node38296node 12577-13731_-1
tnsa_tnsb 13734-16427_-1
tniq 10836-12587_-1 node38296node1tniq
===node4263node|GCA_002198735.1_ASM219873v1_genomic|MWLO01000065.1|125645_0_126
TNSC:node4263node 60784-62079_1
tnsa 57535-58434_1
tnsb 58422-60791_1
tnsc 76282-79692_1
tniq 62081-63460_-1 node4263node1tniq
op@node4263node1tniq 125645_0_126__63447-63815_-1 343_19| crp family|PF12116.11_SpoIIID_Stage III sporulation protein D|PF01710.19_HTH_Tnp_IS630_Transposase|PF02376.18_CUT_CUT domain|PF07638.14_Sigma70_ECF_ECF sigma factor|PF05344.14_DUF746_Domain of Unknown Function (DUF746)|PF13011.9_LZ_Tnp_IS481_leucine-zipper of insertion element IS481|PF08221.14_HTH_9_RNA polymerase III subunit RPC82 helix-turn-helix domain|PF13384.9_HTH_23_Homeodomain-like domain|PF08279.15_HTH_11_HTH domain|PF00376.26_MerR_MerR family regulatory protein|PF18284.4_DNA_meth_N_DNA methylase N-terminal domain|PF06322.14_Phage_NinH_Phage NinH protein|PF14056.9_DUF4250_Domain of unknown function (DUF4250)|PF09012.13_FeoC_FeoC like transcriptional regulator|PF09048.13_Cro_Cro|PF07381.14_DUF1495_Winged helix DNA-binding domain (DUF1495)|PF06971.16_Put_DNA-bind_N_Putative DNA-binding protein N-terminus|PF04218.16_CENP-B_N_CENP-B N-terminal DNA-binding domain|PF13411.9_MerR_1_MerR HTH family regulatory protein|PF00292.21_PAX_'Paired box' domain|PF02295.20_z-alpha_Adenosine deaminase z-alpha domain
op@node4263node1tniq 125645_0_126__63447-63815_-1 343_19| crp family|PF12116.11_SpoIIID_Stage III sporulation protein D|PF01710.19_HTH_Tnp_IS630_Transposase|PF02376.18_CUT_CUT domain|PF07638.14_Sigma70_ECF_ECF sigma factor|PF05344.14_DUF746_Domain of Unknown Function (DUF746)|PF13011.9_LZ_Tnp_IS481_leucine-zipper of insertion element IS481|PF08221.14_HTH_9_RNA polymerase III subunit RPC82 helix-turn-helix domain|PF13384.9_HTH_23_Homeodomain-like domain|PF08279.15_HTH_11_HTH domain|PF00376.26_MerR_MerR family regulatory protein|PF18284.4_DNA_meth_N_DNA methylase N-terminal domain|PF06322.14_Phage_NinH_Phage NinH protein|PF14056.9_DUF4250_Domain of unknown function (DUF4250)|PF09012.13_FeoC_FeoC like transcriptional regulator|PF09048.13_Cro_Cro|PF07381.14_DUF1495_Winged helix DNA-binding domain (DUF1495)|PF06971.16_Put_DNA-bind_N_Putative DNA-binding protein N-terminus|PF04218.16_CENP-B_N_CENP-B N-terminal DNA-binding domain|PF13411.9_MerR_1_MerR HTH family regulatory protein|PF00292.21_PAX_'Paired box' domain|PF02295.20_z-alpha_Adenosine deaminase z-alpha domain
tniq 63858-65621_-1 node4263node2tniq
op@node4263node2tniq 125645_0_126__63447-63815_-1 343_19| crp family|PF12116.11_SpoIIID_Stage III sporulation protein D|PF01710.19_HTH_Tnp_IS630_Transposase|PF02376.18_CUT_CUT domain|PF07638.14_Sigma70_ECF_ECF sigma factor|PF05344.14_DUF746_Domain of Unknown Function (DUF746)|PF13011.9_LZ_Tnp_IS481_leucine-zipper of insertion element IS481|PF08221.14_HTH_9_RNA polymerase III subunit RPC82 helix-turn-helix domain|PF13384.9_HTH_23_Homeodomain-like domain|PF08279.15_HTH_11_HTH domain|PF00376.26_MerR_MerR family regulatory protein|PF18284.4_DNA_meth_N_DNA methylase N-terminal domain|PF06322.14_Phage_NinH_Phage NinH protein|PF14056.9_DUF4250_Domain of unknown function (DUF4250)|PF09012.13_FeoC_FeoC like transcriptional regulator|PF09048.13_Cro_Cro|PF07381.14_DUF1495_Winged helix DNA-binding domain (DUF1495)|PF06971.16_Put_DNA-bind_N_Putative DNA-binding protein N-terminus|PF04218.16_CENP-B_N_CENP-B N-terminal DNA-binding domain|PF13411.9_MerR_1_MerR HTH family regulatory protein|PF00292.21_PAX_'Paired box' domain|PF02295.20_z-alpha_Adenosine deaminase z-alpha domain
op@node4263node2tniq 125645_0_126__63447-63815_-1 343_19| crp family|PF12116.11_SpoIIID_Stage III sporulation protein D|PF01710.19_HTH_Tnp_IS630_Transposase|PF02376.18_CUT_CUT domain|PF07638.14_Sigma70_ECF_ECF sigma factor|PF05344.14_DUF746_Domain of Unknown Function (DUF746)|PF13011.9_LZ_Tnp_IS481_leucine-zipper of insertion element IS481|PF08221.14_HTH_9_RNA polymerase III subunit RPC82 helix-turn-helix domain|PF13384.9_HTH_23_Homeodomain-like domain|PF08279.15_HTH_11_HTH domain|PF00376.26_MerR_MerR family regulatory protein|PF18284.4_DNA_meth_N_DNA methylase N-terminal domain|PF06322.14_Phage_NinH_Phage NinH protein|PF14056.9_DUF4250_Domain of unknown function (DUF4250)|PF09012.13_FeoC_FeoC like transcriptional regulator|PF09048.13_Cro_Cro|PF07381.14_DUF1495_Winged helix DNA-binding domain (DUF1495)|PF06971.16_Put_DNA-bind_N_Putative DNA-binding protein N-terminus|PF04218.16_CENP-B_N_CENP-B N-terminal DNA-binding domain|PF13411.9_MerR_1_MerR HTH family regulatory protein|PF00292.21_PAX_'Paired box' domain|PF02295.20_z-alpha_Adenosine deaminase z-alpha domain
===node4251node|GCA_002198095.1_ASM219809v1_genomic|NHMK01000011.1|125612_0_24
TNSC:node4251node 222232-223020_-1
tnsb 223017-225176_-1
===node4303node|GCA_002205845.1_ASM220584v1_genomic|NISI01000001.1|125983_0_11
TNSC:node4303node 1541633-1543255_1
tnsb 1540372-1541622_1
tniq 1543252-1544217_1 node4303node1tniq
op@node4303node1tniq 125983_0_11__1544214-1545107_1 85_2|
===node4302node|GCA_002205845.1_ASM220584v1_genomic|NISI01000002.1|125983_0_22
TNSC:node4302node 317739-318695_1
tnsa 315135-315812_1
tnsb 315757-317754_1
tniq 318682-319638_1 node4302node1tniq
===node4304node|GCA_002205845.1_ASM220584v1_genomic|NISI01000010.1|125983_0_41
TNSC:node4304node 92915-93895_1
tnsa 90070-90963_1
tnsb 90947-92893_1
tniq 93984-95165_1 node4304node1tniq
===node4288node|GCA_002205555.1_ASM220555v1_genomic|CP021995.1|125970_0_0
TNSC:node4288node 1728829-1729719_1
tnsa 1726228-1726938_1
tnsb 1726925-1728829_1
tniq 1729848-1730900_1 node4288node1tniq
tnse 1731350-1733104_-1
===node4384node|GCA_002209625.1_ASM220962v1_genomic|MDWR01000012.1|126160_0_11
TNSC:node4384node 547533-548528_1
tnsa 545013-545702_1
tnsb 545695-547521_1
tnsb 548621-549598_1
tnsc 549608-550981_-1
tnsb 561756-563003_-1
tnsc 567339-567965_-1
tnsb 578031-578243_-1
tnsb 585875-586405_-1
tniq 555807-556994_-1 node4384node1tniq
op@node4384node1tniq 126160_0_11__553884-555806_-1 304_8|PF09614.13_Cas_Csy2_CRISPR-associated protein (Cas_Csy2)|PF09611.13_Cas_Csy1_CRISPR-associated protein (Cas_Csy1)
cas6 552254-552850_-1
cas7 552854-553897_-1
cas8a1 553884-555806_-1
===node69537node|GCA_002211145.1_ASM221114v1_genomic|NFZT01000001.1|126203_0_0
TNSC:node69537node 1093777-1094544_1
tnsb 1092188-1093780_1
===node4404node|GCA_002211765.1_ASM221176v1_genomic|CP022133.1|126232_0_0
TNSC:node4404node 1313565-1314461_-1
tnsb 1314458-1316410_-1
tnsa 1316374-1316865_-1
tniq 1311915-1313546_-1 node4404node1tniq
===node4403node|GCA_002213415.1_ASM221341v1_genomic|NJGU01000008.1|126312_0_27
TNSC:node4403node 152161-153498_1
tnsa 149134-150123_1
tnsb 150120-152156_1
tniq 146167-147948_-1 node4403node1tniq
op@node4403node1tniq 126312_0_27__147968-148396_-1 103_2| MqsA|PF08667.13_BetR_BetR domain|PF05339.14_DUF739_Protein of unknown function (DUF739)|PF14590.9_DUF4447_Domain of unknown function (DUF4447)|PF08965.13_DUF1870_Domain of unknown function (DUF1870)|PF20075.2_DUF6471_Domain of unknown function (DUF6471)|PF13693.9_HTH_35_Winged helix-turn-helix DNA-binding|PF12844.10_HTH_19_Helix-turn-helix domain|PF05269.14_Phage_CII_Bacteriophage CII protein
tniq 145245-146087_-1 node4403node2tniq
===node38409node|GCA_002217795.2_ASM221779v2_genomic|AP018823.1|126468_0_0
TNSC:node38409node 339114-340103_-1
tnsb 323708-324520_1
tnsb 340100-342064_-1
tnsa 342042-342587_-1
tniq 337137-339074_-1 node38409node1tniq
op@node38409node1tniq 126468_0_0__336851-337150_-1 136_3|
===node38412node|GCA_002217795.2_ASM221779v2_genomic|AP018823.1|126468_0_0
TNSC:node38412node 1995973-1996902_1
tnsa 1993368-1994015_1
tnsb 1994015-1995976_1
tniq 1996899-1998833_1 node38412node1tniq
op@node38412node1tniq 126468_0_0__1998830-1999069_1 72_1|PF08965.13_DUF1870_Domain of unknown function (DUF1870)|PF05339.14_DUF739_Protein of unknown function (DUF739)|PF13560.9_HTH_31_Helix-turn-helix domain|PF08667.13_BetR_BetR domain|PF12844.10_HTH_19_Helix-turn-helix domain|PF00157.20_Pou_Pou domain - N-terminal to homeobox domain|PF13744.9_HTH_37_Helix-turn-helix domain|PF13693.9_HTH_35_Winged helix-turn-helix DNA-binding|PF20075.2_DUF6471_Domain of unknown function (DUF6471)
===node38410node|GCA_002217795.2_ASM221779v2_genomic|AP018823.1|126468_0_0
TNSC:node38410node 790724-791458_1
tnsb 788459-790708_1
===node38434node|GCA_002218085.1_ASM221808v1_genomic|BDUC01000012.1|126477_0_11
TNSC:node38434node 58870-62520_1
tnsc 53985-55181_-1
tnsb 55185-56174_-1
tnsa_tnsb 56335-57735_-1
tnsb 58100-58870_1
===node38557node|GCA_002238725.1_ASM223872v1_genomic|MPMX01000003.1|127327_0_16
TNSC:node38557node 8986-9819_1
tnsb 7508-8989_1
===node38572node|GCA_002242805.1_ASM224280v1_genomic|MCGQ01000001.1|127504_0_0
TNSC:node38572node 56087-56914_-1
tnsc 55275-56093_-1
tnsb 56911-58485_-1
===node38579node|GCA_002243215.1_ASM224321v1_genomic|NDYG01000001.1|127516_0_13
TNSC:node38579node 181485-183122_-1
tnsb 183132-185327_-1
tniq 180154-181461_-1 node38579node1tniq
tniq 185849-187936_-1 node38579node2tniq
===node4599node|GCA_002252325.1_ASM225232v1_genomic|NEFL01000002.1|127941_0_1
TNSC:node4599node 430893-432578_1
tnsa 404678-405493_1
tnsb 405477-407579_1
tnsc 407598-409274_1
tnsa 427953-428753_1
tnsb 428740-430887_1
tniq 409277-410833_1 node4599node1tniq
tnse 434106-435623_1
tnse 410830-412392_1
===node69673node|GCA_002257205.1_ASM225720v1_genomic|NCHM01000007.1|128121_0_145
TNSC:node69673node 12530-13297_1
tnsb 10512-12506_1
===node38631node|GCA_002257565.1_ASM225756v1_genomic|CP022736.1|128139_0_0
TNSC:node38631node 523431-524552_1
tnsa_tnsb 520774-523434_1
tniq 524545-525903_1 node38631node1tniq
===node38632node|GCA_002257565.1_ASM225756v1_genomic|CP022736.1|128139_0_0
TNSC:node38632node 526086-527261_-1
tnsa_tnsb 520774-523434_1
tniq 524545-525903_1 node38632node1tniq
===node38670node|FTKD01.2|FTKD01411770.1|1283_0_1871
TNSC:node38670node 20465-21481_1
tnsa 17762-18472_1
tnsb 18475-20448_1
tniq 21493-24261_1 node38670node1tniq
===node38669node|FTKD01.2|FTKD01411777.1|1283_0_1878
TNSC:node38669node 72430-73458_-1
tnsb 73865-76288_-1
tnsb 77789-78478_-1
tniq 70931-72433_-1 node38669node1tniq
===node38671node|GCA_002264395.1_ASM226439v1_genomic|NFVA01000024.1|128444_0_232
TNSC:node38671node 31184-32911_-1
tnsb 32895-35069_-1
tnsa 35089-35928_-1
tniq 29366-31171_-1 node38671node1tniq
tniq 28035-29318_-1 node38671node2tniq
===node4679node|GCA_002265265.1_ASM226526v1_genomic|NOIF01000012.1|128488_0_11
TNSC:node4679node 5662-6369_-1
tnsb 6427-8682_-1
===node38693node|GCA_002272865.1_ASM227286v1_genomic|MLAP01000003.1|128820_0_34
TNSC:node38693node 9229-10209_-1
tnsb 10288-12702_-1
===node38754node|GCA_002277815.1_ASM227781v1_genomic|NKJI01000014.1|129063_0_5
TNSC:node38754node 83017-83946_-1
tnsb 83939-84565_-1
tnsb 84673-85290_-1
tnsb 85460-85891_-1
tnsa 85888-86541_-1
tniq 81059-83023_-1 node38754node1tniq
===node38755node|GCA_002277815.1_ASM227781v1_genomic|NKJI01000014.1|129063_0_5
TNSC:node38755node 95986-98682_1
tnsb 83939-84565_-1
tnsb 84673-85290_-1
tnsb 85460-85891_-1
tnsa 85888-86541_-1
tniq 81059-83023_-1 node38755node1tniq
===node38753node|GCA_002277815.1_ASM227781v1_genomic|NKJI01000010.1|129063_0_54
TNSC:node38753node 26516-27397_-1
tnsb 27412-28173_-1
tnsb 28188-29252_-1
tniq 25315-26535_-1 node38753node1tniq
===node38760node|GCA_002281715.1_ASM228171v1_genomic|NCGW01000003.1|129256_0_25
TNSC:node38760node 151563-152570_1
tnsc 130075-132411_1
tnsb 149671-151566_1
tniq 152551-154284_1 node38760node1tniq
===node69744node|GCA_002289345.1_ASM228934v1_genomic|NSDG01000099.1|129598_0_208
TNSC:node69744node 106380-107990_1
tnsa 103486-104313_1
tnsb 104300-106393_1
tniq 107995-109530_1 node69744node1tniq
tnse 109514-111130_1
===node38853node|GCA_002291855.1_ASM229185v1_genomic|DBAW01000240.1|129719_0_141
TNSC:node38853node 11887-12648_-1
tnsb 12658-14445_-1
===node38859node|GCA_002292125.1_ASM229212v1_genomic|DBBG01000020.1|129732_0_2
TNSC:node38859node 47128-47991_1
tnsb 45301-47127_1
tniq 47995-49137_1 node38859node1tniq
===node4873node|GCA_002303925.1_ASM230392v1_genomic|MRCS01000054.1|130319_0_53
TNSC:node4873node 13259-14191_-1
tnsb 14196-16115_-1
tnsa 16412-17131_-1
tnsa 17791-18048_-1
tniq 11332-13266_-1 node4873node1tniq
===node4874node|GCA_002305895.1_ASM230589v1_genomic|CP022203.1|130412_0_0
TNSC:node4874node 8621680-8622495_1
tnsb 8620319-8621683_1
cas5 8651878-8652522_-1
cas7 8652519-8653427_-1
cas8a1 8653456-8655072_-1
cas6 8657291-8657902_-1
===node4917node|GCA_002306875.1_ASM230687v1_genomic|DBTD01000006.1|130461_0_3
TNSC:node4917node 424439-425164_-1
tnsb 425211-427250_-1
===node4993node|GCA_002326725.1_ASM232672v1_genomic|NRAL01000025.1|131432_0_35
TNSC:node4993node 38712-39602_-1
tnsc 23981-26359_1
tnsb 39596-41521_-1
tnsa 41518-41904_-1
tniq 37648-38754_-1 node4993node1tniq
op@node4993node1tniq 131432_0_35__36203-37651_-1 251_37|PF17032.8_zinc_ribbon_15_zinc-ribbon family
tnse 34282-36171_1
tnsf 36203-37651_-1
===node4988node|GCA_002328085.1_ASM232808v1_genomic|DCWD01000006.1|131501_0_5
TNSC:node4988node 436961-438592_-1
tnsb 438576-440705_-1
tnsa 440707-441513_-1
tniq 435792-436964_-1 node4988node1tniq
===node38945node|FYBJ01.1|FYBJ01001814.1|1315_0_1813
TNSC:node38945node 19310-20209_-1
tnsb 20206-22077_-1
tnsa 22079-22723_-1
tniq 18273-19307_-1 node38945node1tniq
tnse 10919-12589_1
===node38946node|FYBJ01.1|FYBJ01001734.1|1315_0_1733
TNSC:node38946node 25886-26881_1
tnsa 23209-23835_1
tnsb 23835-25889_1
tniq 26909-29392_1 node38946node1tniq
===node69797node|GCA_002331385.1_ASM233138v1_genomic|DCYB01000005.1|131665_0_9
TNSC:node69797node 285085-286074_1
tnsa 282357-283112_1
tnsb 283109-285088_1
tniq 286074-287918_1 node69797node1tniq
===node69815node|GCA_002331795.1_ASM233179v1_genomic|DCYZ01000001.1|131686_0_11
TNSC:node69815node 30765-31976_1
tnsb 19202-20155_1
tnsb 24817-25848_-1
tnsa 26771-27673_1
tnsb 27958-28230_1
tnsb 28382-30709_1
tniq 31973-33892_1 node69815node1tniq
===node5031node|GCA_002332255.1_ASM233225v1_genomic|NRGW01000001.1|131709_0_0
TNSC:node5031node 604385-605275_1
tnsa 601800-602489_1
tnsb 602459-604375_1
tnsb 620305-621315_1
tnsb 625587-626405_-1
tnsb 629620-630612_-1
tniq 605272-606357_1 node5031node1tniq
op@node5031node1tniq 131709_0_0__606354-607934_1 363_10| N-terminal SAM-like domain|PF00589.25_Phage_integrase_Phage integrase family
tnse 633522-635306_-1
tnsf 606354-607934_1
===node39008node|GCA_002337365.1_ASM233736v1_genomic|DDFX01000018.1|131956_0_29
TNSC:node39008node 19778-20518_1
tnsb 17435-19693_1
===node5061node|GCA_002339945.1_ASM233994v1_genomic|DDLO01000018.1|132085_0_7
TNSC:node5061node 228987-229970_1
tnsa 226415-227056_1
tnsb 227049-228971_1
tnsa 246598-247212_1
tnsb 247199-247459_1
tnsc 247529-247810_1
===node5060node|GCA_002341345.1_ASM234134v1_genomic|DDNW01000101.1|132155_0_127
TNSC:node5060node 8801-9733_-1
tnsb 9730-11478_-1
tnsa 12872-13441_-1
tniq 7807-8814_-1 node5060node1tniq
tnse 5493-7337_1
===node69824node|GCA_002342795.1_ASM234279v1_genomic|DDQU01000035.1|132228_0_3
TNSC:node69824node 38529-39431_-1
tnsb 39440-41329_-1
tnsa 41326-42024_-1
tniq 37148-38542_-1 node69824node1tniq
tnse 35175-37115_1
===node5082node|GCA_002355275.1_ASM235527v1_genomic|CP023451.1|132840_0_2
TNSC:node5082node 214324-215226_1
tnsa 212031-212654_1
tnsb 212651-214333_1
tniq 215213-216712_1 node5082node1tniq
===node5107node|GCA_002355455.1_ASM235545v1_genomic|AP017375.1|132849_0_0
TNSC:node5107node 625987-626958_-1
tnsb 626973-628562_-1
tniq 667222-667734_1 node5107node1tniq
===node39042node|GCA_002355515.1_ASM235551v1_genomic|AP014809.1|132852_0_0
TNSC:node39042node 2096023-2096925_-1
tnsb 2097176-2098915_-1
tnsa 2098972-2099844_-1
tniq 2094960-2096015_-1 node39042node1tniq
op@node39042node1tniq 132852_0_0__2093794-2094963_-1 52_1|
tnsf 2093794-2094963_-1
===node39051node|GCA_002355855.1_ASM235585v1_genomic|AP017655.1|132867_0_0
TNSC:node39051node 1989088-1990050_-1
tnsb 1990066-1992054_-1
===node39036node|GCA_002356535.1_ASM235653v1_genomic|AP017423.1|132900_0_0
TNSC:node39036node 3085827-3086774_1
tnsa 3083377-3084018_1
tnsb 3084005-3085843_1
tniq 3086771-3088768_1 node39036node1tniq
===node39065node|GCA_002364755.1_ASM236475v1_genomic|DEZI01000025.1|133311_0_37
TNSC:node39065node 157811-159034_-1
tnsb 159034-161016_-1
===node5113node|GCA_002364315.1_ASM236431v1_genomic|DEXX01000026.1|133288_0_26
TNSC:node5113node 84120-85136_1
tnsa 81538-82158_1
tnsb 82168-84120_1
===node5127node|GCA_002367575.1_ASM236757v1_genomic|DFDD01000013.1|133433_0_46
TNSC:node5127node 95778-97433_1
tnsa 92778-93632_1
tnsb 93623-95788_1
===node5136node|GCA_002368455.1_ASM236845v1_genomic|AP018256.1|133476_0_1
TNSC:node5136node 126692-127507_-1
tnsb 127511-127849_-1
tnsb 127856-128635_-1
tniq 126384-126671_-1 node5136node1tniq
cas12a 109229-109843_-1
===node69871node|GCA_002374815.1_ASM237481v1_genomic|CP023464.1|133727_0_0
TNSC:node69871node 1364689-1365636_1
tnsa 1362021-1362716_1
tnsb 1362704-1364692_1
tniq 1365626-1367272_1 node69871node1tniq
===node39138node|GCA_002376665.1_ASM237666v1_genomic|DFOF01000196.1|133805_0_227
TNSC:node39138node 10393-11316_-1
tnsb 11381-13138_-1
tnsa 13189-13842_-1
tniq 9013-9633_1 node39138node1tniq
tniq 13905-15077_-1 node39138node2tniq
===node39137node|GCA_002377845.1_ASM237784v1_genomic|DFQP01000071.1|133864_0_74
TNSC:node39137node 34807-35850_1
tnsa 31960-32781_1
tnsb 32774-34810_1
===node5168node|GCA_002379095.1_ASM237909v1_genomic|NBZV01000031.1|133925_0_59
TNSC:node5168node 18108-19046_-1
tnsb 19056-21086_-1
tnsa 21086-21763_-1
tniq 17081-18121_-1 node5168node1tniq
tniq 15504-17084_-1 node5168node2tniq
===node39146node|GCA_002380365.1_ASM238036v1_genomic|DFUO01000026.1|133988_0_55
TNSC:node39146node 42351-43298_1
tnsa 39622-40344_1
tnsb 40307-41185_1
tnsb 41182-42354_1
tnsc 60046-61659_-1
tniq 43295-44176_1 node39146node1tniq
tniq 44134-45996_1 node39146node2tniq
op@node39146node2tniq 133988_0_55__45983-47209_1 356_2| Mutator family|PF06782.14_UPF0236_Uncharacterised protein family (UPF0236)|PF03050.17_DDE_Tnp_IS66_Transposase IS66 family|PF01610.20_DDE_Tnp_ISL3_Transposase|PF10551.12_MULE_MULE transposase domain|PF14420.9_Clr5_Clr5 domain
===node5190node|GCA_002382785.1_ASM238278v1_genomic|DFZU01000010.1|134107_0_22
TNSC:node5190node 23443-25128_-1
tnsc 15921-18527_-1
tnsb 25109-27289_-1
tnsa 27286-28122_-1
tniq 22947-23438_-1 node5190node1tniq
===node5184node|GCA_002384815.1_ASM238481v1_genomic|DGBN01000016.1|134206_0_23
TNSC:node5184node 20297-21352_-1
tnsa_tnsb 21362-21913_-1
tniq 18957-20300_-1 node5184node1tniq
===node5185node|GCA_002384815.1_ASM238481v1_genomic|DGBN01000039.1|134206_0_17
TNSC:node5185node 154267-155526_1
tnsa 151146-152045_1
tnsb 152033-154258_1
tniq 155678-157051_-1 node5185node1tniq
tniq 157486-159276_-1 node5185node2tniq
===node5187node|GGBR01.1|GGBR01000454.1|1341_0_453
TNSC:node5187node 11960-12658_1
tnsb 9625-11883_1
===node39141node|GCA_002388575.1_ASM238857v1_genomic|DGMV01000050.1|134394_0_53
TNSC:node39141node 100485-101636_-1
tnsb 101647-103404_-1
===node39166node|GGKT01.1|GGKT01000389.1|1343_0_388
TNSC:node39166node 27321-28313_-1
tnsb 28313-30352_-1
tniq 25858-27324_-1 node39166node1tniq
tniq 24740-25855_-1 node39166node2tniq
===node39169node|GGKT01.1|GGKT01000109.1|1343_0_108
TNSC:node39169node 16999-18255_-1
tnsb 18248-20503_-1
tnsa 20494-21393_-1
tniq 15632-16972_1 node39169node1tniq
tniq 13428-15197_1 node39169node2tniq
===node39175node|GGKV01.1|GGKV01000202.1|1345_0_201
TNSC:node39175node 40854-41756_-1
tnsb 18363-20042_1
tnsc 20045-20953_1
tnsb 41750-43393_-1
tniq 20950-22167_1 node39175node1tniq
===node69883node|GCA_002401225.1_ASM240122v1_genomic|NVSM01000010.1|135027_0_74
TNSC:node69883node 10166-11197_-1
tnsb 11263-13488_-1
===node39185node|GCA_002401065.1_ASM240106v1_genomic|NVSB01000010.1|135019_0_65
TNSC:node39185node 21891-22688_1
tnsb 20547-21887_1
===node39148node|GCA_002402615.1_ASM240261v1_genomic|DHGG01000048.1|135095_0_22
TNSC:node39148node 22413-23180_1
tnsa_tnsb 20194-22416_1
===node39184node|JDSG01.1|JDSG01000043.1|1352_0_42
TNSC:node39184node 40084-41262_1
tnsa 36956-37735_1
tnsb 37732-39726_1
tnsc 39719-40012_1
tnse 42780-44144_1
===node69892node|GCA_002407485.1_ASM240748v1_genomic|CP012621.1|135335_0_0
TNSC:node69892node 2482846-2483550_1
tnsb 2480557-2482776_1
===node69890node|GCA_002407485.1_ASM240748v1_genomic|CP012621.1|135335_0_0
TNSC:node69890node 1505214-1506380_-1
tnsb 1506380-1508149_-1
===node39194node|GCA_002412165.1_ASM241216v1_genomic|NXIA01000003.1|135562_0_2
TNSC:node39194node 20500-21651_-1
tnsb 21648-23696_-1
tnsa 23693-24544_-1
tniq 18303-20297_-1 node39194node1tniq
===node39200node|GCA_002415575.1_ASM241557v1_genomic|DHZN01000103.1|135732_0_92
TNSC:node39200node 30261-31250_-1
tnsb 25886-26326_-1
tnsb 31411-33297_-1
tnsa 33294-33938_-1
tniq 28786-30264_-1 node39200node1tniq
===node5244node|GCA_002415965.1_ASM241596v1_genomic|DIBC01000162.1|135751_0_139
TNSC:node5244node 9946-10998_1
tnsa_tnsb 7014-7925_1
tnsa_tnsb 8065-9936_1
tniq 10995-12308_1 node5244node1tniq
===node69908node|GCA_002421865.1_ASM242186v1_genomic|DISE01000106.1|136047_0_21
TNSC:node69908node 41966-42709_1
tnsb 39784-41907_1
===node69909node|GCA_002421865.1_ASM242186v1_genomic|DISE01000018.1|136047_0_53
TNSC:node69909node 36771-37664_-1
tnsb 37785-39785_-1
tniq 35255-36751_-1 node69909node1tniq
===node5263node|GCA_002429135.1_ASM242913v1_genomic|DIYT01000030.1|136411_0_92
TNSC:node5263node 18847-19818_-1
tnsb 19812-20858_-1
===node39251node|GCA_002431285.1_ASM243128v1_genomic|DJEF01000021.1|136518_0_56
TNSC:node39251node 51375-52331_1
tnsb 49433-51394_1
===node39254node|GCA_002438125.1_ASM243812v1_genomic|DJTF01000112.1|136861_0_32
TNSC:node39254node 10505-11446_-1
tnsb 11436-13373_-1
tnsb 13346-14035_-1
tnsa 14075-14722_-1
tniq 8601-10511_-1 node39254node1tniq
op@node39254node1tniq 136861_0_32__8098-8652_-1 68_1|
===node5293node|OYWU01.1|OYWU01000030.1|13684_0_29
TNSC:node5293node 31251-32090_1
tnsb 29449-31245_1
===node39264node|GCA_002438565.1_ASM243856v1_genomic|DJPN01000007.1|136882_0_10
TNSC:node39264node 109814-110554_-1
tnsb 110610-112742_-1
===node5355node|GCA_002452635.1_ASM245263v1_genomic|DKEU01000091.1|137578_0_77
TNSC:node5355node 25535-26212_1
tnsb 23369-25507_1
===node69946node|GCA_002453425.1_ASM245342v1_genomic|DKGW01000008.1|137618_0_18
TNSC:node69946node 43603-44424_1
tnsb 35763-36392_1
tnsb 41719-43566_1
tniq 44411-45562_1 node69946node1tniq
===node69936node|GCA_002454895.1_ASM245489v1_genomic|DKJV01000047.1|137691_0_12
TNSC:node69936node 28339-29400_1
tnsa 25545-26333_1
tnsb 26321-28345_1
tniq 29397-31553_1 node69936node1tniq
===node39384node|GCA_002476985.1_ASM247698v1_genomic|DLNK01000007.1|138788_0_5
TNSC:node39384node 379734-380780_-1
tnsb 380780-382927_-1
tnsa 382932-383195_-1
tniq 378347-379744_-1 node39384node1tniq
tniq 376749-378350_-1 node39384node2tniq
===node69997node|GCA_002483145.1_ASM248314v1_genomic|DLHJ01000011.1|139096_0_7
TNSC:node69997node 20631-21626_1
tnsa 18087-18728_1
tnsb 18718-20631_1
tniq 21748-22980_1 node69997node1tniq
tniq 23005-24477_1 node69997node2tniq
===node69996node|GCA_002483145.1_ASM248314v1_genomic|DLHJ01000004.1|139096_0_13
TNSC:node69996node 60813-61769_1
tnsa 58279-58953_1
tnsb 58955-60811_1
tniq 61766-63727_1 node69996node1tniq
===node70038node|GCA_002531635.1_ASM253163v1_genomic|NWSM01000021.1|140890_0_12
TNSC:node70038node 55415-56479_1
tnsb 51204-51686_1
tnsa 52352-53032_1
tnsb 53032-55437_1
tniq 56493-58349_1 node70038node1tniq
===node70032node|GCA_002531965.1_ASM253196v1_genomic|NWTC01000001.1|140907_0_44
TNSC:node70032node 97259-98185_1
tnsa 94076-94732_1
tnsb 95082-97247_1
tniq 98219-100243_1 node70032node1tniq
===node5590node|GCA_002550445.1_ASM255044v1_genomic|NVOC01000003.1|141388_0_175
TNSC:node5590node 26396-27376_1
tnsa 23795-24433_1
tnsb 24426-26369_1
tniq 27382-28062_1 node5590node1tniq
===node5592node|GCA_002551465.1_ASM255146v1_genomic|NTHJ01000001.1|141439_0_0
TNSC:node5592node 73191-74345_1
tnsa 70181-70909_1
tnsb 70909-73194_1
tniq 68981-69991_1 node5592node1tniq
===node5605node|GCA_002554535.1_ASM255453v1_genomic|PDEH01000001.1|141591_0_0
TNSC:node5605node 4434171-4435163_1
tnsb 4432378-4432608_1
tnsb 4432833-4434161_1
tniq 4435160-4436668_1 node5605node1tniq
===node39570node|GCA_002565865.1_ASM256586v1_genomic|NUYT01000011.1|142147_0_1
TNSC:node39570node 603518-604354_1
tnsb 604409-606412_1
tniq 608288-610099_1 node39570node1tniq
===node39571node|GCA_002565865.1_ASM256586v1_genomic|NUYT01000011.1|142147_0_1
TNSC:node39571node 606402-607349_1
tnsb 604409-606412_1
tniq 608288-610099_1 node39571node1tniq
tniq 594709-596532_1 node39571node2tniq
===node70082node|GCA_002577655.1_ASM257765v1_genomic|NUMC01000079.1|142720_0_206
TNSC:node70082node 28250-29902_-1
tnsb 29895-32054_-1
tnsa 32045-32896_-1
tnsc 39645-41042_-1
tnsb 41035-41463_-1
tnsb 41460-43193_-1
tnsa 43184-44035_-1
===node39660node|GCA_002608325.1_ASM260832v1_genomic|LAHI01000010.1|143053_0_1
TNSC:node39660node 37713-39320_-1
tnsb 39310-40080_-1
tnsb 40163-41722_-1
tnsa 41776-42489_-1
tniq 37347-37697_-1 node39660node1tniq
tniq 34354-35997_-1 node39660node2tniq
tniq 34160-34288_-1 node39660node3tniq
===node39693node|GCA_002695185.1_ASM269518v1_genomic|NZOF01000165.1|143724_0_33
TNSC:node39693node 10427-11404_-1
tnsb 11401-13644_-1
tnsa 13954-14877_-1
tnsb 16666-17601_-1
===node5712node|GCA_002696205.1_ASM269620v1_genomic|NZRL01000144.1|143774_0_158
TNSC:node5712node 28911-29795_-1
tnsb 29792-31660_-1
tnsa 31657-32298_-1
tnsc 34341-37724_1
tniq 32359-33501_-1 node5712node1tniq
===node39680node|GCA_002696445.1_ASM269644v1_genomic|NZTI01000073.1|143785_0_58
TNSC:node39680node 18190-18903_1
tnsb 16698-18098_1
tnsb 21173-22306_1
tnsc 22303-23226_1
tniq 23223-24341_1 node39680node1tniq
===node70114node|GCA_002701445.1_ASM270144v1_genomic|NZVH01000017.1|144005_0_4
TNSC:node70114node 101980-102966_-1
tnsb 102966-104885_-1
tnsa 104878-105420_-1
tniq 100935-101990_-1 node70114node1tniq
tniq 86566-88173_1 node70114node2tniq
===node70112node|GCA_002701445.1_ASM270144v1_genomic|NZVH01000030.1|144005_0_17
TNSC:node70112node 18172-19140_-1
tnsb 19157-21136_-1
tniq 16755-18158_-1 node70112node1tniq
===node70113node|GCA_002701445.1_ASM270144v1_genomic|NZVH01000020.1|144005_0_7
TNSC:node70113node 78953-80101_1
tnsb 77214-78959_1
===node5746node|GCA_002702705.1_ASM270270v1_genomic|PABH01000066.1|144063_0_67
TNSC:node5746node 23229-24122_-1
tnsb 24125-26260_-1
tnsa 26253-26867_-1
tniq 21019-23220_-1 node5746node1tniq
op@node5746node1tniq 144063_0_67__19935-21032_-1 32_1|PF09376.13_NurA_NurA domain
cas10 30457-31980_1
csm3gr7 31992-32705_1
csm4gr5 32698-33873_1
csm3gr7 34335-35177_1
csm3gr7 36753-37868_1
cas6 40506-41396_1
===node39688node|GCA_002706125.1_ASM270612v1_genomic|PAJS01000014.1|144220_0_13
TNSC:node39688node 74443-75345_-1
tnsb 73153-73860_1
tnsb 75342-77270_-1
tnsa 77267-77914_-1
tniq 77918-79246_-1 node39688node1tniq
===node5771node|GCA_002706165.1_ASM270616v1_genomic|PAJU01000003.1|144222_0_2
TNSC:node5771node 634255-635721_-1
tnsb 635718-637898_-1
tnsa 637898-638503_-1
tniq 632420-634246_-1 node5771node1tniq
tniq 630751-632409_1 node5771node2tniq
===node5761node|GCA_002706185.1_ASM270618v1_genomic|PAJJ01000005.1|144223_0_4
TNSC:node5761node 76178-76888_-1
tnsb 76892-79066_-1
===node70123node|GCA_002706605.1_ASM270660v1_genomic|PALT01000043.1|144244_0_43
TNSC:node70123node 125240-126346_-1
tnsb 126348-126758_-1
tnsb 126710-127666_-1
tnsb 127682-128674_-1
tnsa 128773-129477_-1
tniq 123487-125253_-1 node70123node1tniq
===node5743node|GCA_002709065.1_ASM270906v1_genomic|PAPP01000011.1|144355_0_9
TNSC:node5743node 112448-113221_1
tnsb 110187-112412_1
===node5744node|GCA_002709065.1_ASM270906v1_genomic|PAPP01000042.1|144355_0_40
TNSC:node5744node 160104-160847_-1
tnsb 160942-162597_-1
===node70136node|PJQF01.1|PJQF01000089.1|14444_0_88
TNSC:node70136node 18814-19716_1
tnsa 16241-16927_1
tnsb 16932-18842_1
tniq 49473-50651_1 node70136node1tniq
tnse 50648-52516_-1
===node70144node|PJTZ01.1|PJTZ01000003.1|14456_0_2
TNSC:node70144node 795191-796141_1
tnsc 777240-779519_1
tnsb 793302-795188_1
tnsb 802709-803191_1
tniq 796196-797869_1 node70144node1tniq
===node5795node|PJUH01.1|PJUH01000007.1|14464_0_6
TNSC:node5795node 200554-201570_1
tnsc 179503-180237_1
tnsb 198843-200546_1
tniq 201574-203379_1 node5795node1tniq
op@node5795node1tniq 14464_0_6__203394-205271_1 168_2| N-terminal SAM-like domain
===node39773node|PVML01.1|PVML01017430.1|14486_0_17429
TNSC:node39773node 105395-108448_-1
tnsc 114525-115325_-1
tnsb 115331-116656_-1
tnsb 117410-118360_-1
tnsc 133012-133812_-1
tnsb 133818-135143_-1
===node39763node|GCA_002723955.1_ASM272395v1_genomic|BEWN01000001.1|144995_0_0
TNSC:node39763node 1102643-1103641_-1
tnsb 1103703-1105646_-1
===node39830node|GCA_002729325.1_ASM272932v1_genomic|PBTZ01000024.1|145225_0_23
TNSC:node39830node 8129-8872_-1
tnsb 8937-11093_-1
===node39846node|QWCY01.1|QWCY01000270.1|14533_0_269
TNSC:node39846node 57178-58083_-1
tnsb 58178-59965_-1
tnsc 79598-80269_1
===node39840node|GCA_002733295.1_ASM273329v1_genomic|NVVC01000001.1|145405_0_198
TNSC:node39840node 66748-68178_1
tnsa 63813-64637_1
tnsb 64615-66744_1
tniq 68203-69759_1 node39840node1tniq
tniq 69772-70860_1 node39840node2tniq
===node70172node|GCA_002733715.1_ASM273371v1_genomic|NVWQ01000012.1|145426_0_64
TNSC:node70172node 13221-14231_-1
tnsb 14251-15927_-1
===node5889node|GCA_002734005.1_ASM273400v1_genomic|NVXS01000083.1|145441_0_129
TNSC:node5889node 129222-130670_-1
tnsb 130673-132781_-1
tnsa 132774-133586_-1
tniq 127745-129253_-1 node5889node1tniq
===node5901node|GCA_002735685.1_ASM273568v1_genomic|PDZJ01000001.1|145522_0_10
TNSC:node5901node 491319-492575_-1
tnsb 487128-487799_-1
tnsb 492572-494794_-1
tnsa 494788-495687_-1
tniq 489943-491322_1 node5901node1tniq
tniq 479709-480770_1 node5901node2tniq
===node39870node|GCA_002741015.1_ASM274101v1_genomic|CP016616.1|145745_0_0
TNSC:node39870node 3029387-3030451_1
tnsb 3028214-3029377_1
===node5982node|RCUF01.1|RCUF01000080.1|14582_0_79
TNSC:node5982node 37086-37529_1
tnsb 31410-31778_1
tnsa 32947-33741_1
tnsb 33713-35794_1
tniq 38656-40431_1 node5982node1tniq
tniq 40446-42479_1 node5982node2tniq
op@node5982node2tniq 14582_0_79__42479-42685_1 258_2|
op@node5982node2tniq 14582_0_79__42479-42685_1 258_2|
===node5983node|RCUF01.1|RCUF01000080.1|14582_0_79
TNSC:node5983node 37645-38577_1
tnsb 31410-31778_1
tnsa 32947-33741_1
tnsb 33713-35794_1
tniq 38656-40431_1 node5983node1tniq
tniq 40446-42479_1 node5983node2tniq
op@node5983node2tniq 14582_0_79__42479-42685_1 258_2|
op@node5983node2tniq 14582_0_79__42479-42685_1 258_2|
===node5990node|GCA_002752085.1_ASM275208v1_genomic|MORD01000013.1|146154_0_80
TNSC:node5990node 93039-93962_-1
tnsb 93972-96026_-1
===node70220node|GCA_002753565.1_ASM275356v1_genomic|PEAM01000022.1|146226_0_84
TNSC:node70220node 35492-36247_-1
tnsb 36300-38375_-1
===node6038node|GCA_002754375.1_ASM275437v1_genomic|PEFF01000001.1|146265_0_0
TNSC:node6038node 6539561-6540934_1
tnsb 6529849-6531330_1
tnsc 6531335-6532357_1
tniq 6532399-6534186_1 node6038node1tniq
op@node6038node1tniq 146265_0_0__6534164-6536056_1 168_2| N-terminal SAM-like domain
===node6112node|GCA_002777615.1_ASM277761v1_genomic|MDVI01000035.1|147154_0_34
TNSC:node6112node 50995-51885_-1
tnsb 51953-53998_-1
===node6137node|GCA_002796605.1_ASM279660v1_genomic|CP024923.1|147999_0_0
TNSC:node6137node 55262-56167_-1
tnsb 56164-58074_-1
tnsa 58124-58906_-1
tnsc 65151-66491_1
tniq 54031-55257_-1 node6137node1tniq
tnse 52396-54069_1
===node40130node|GCA_002807265.1_ASM280726v1_genomic|NMYP01000036.1|148511_0_68
TNSC:node40130node 270005-270967_1
tnsa_tnsb 267202-269838_1
tniq 270964-272499_1 node40130node1tniq
tniq 265876-267180_1 node40130node2tniq
op@node40130node2tniq 148511_0_68__265696-265845_1 498_1|
===node6260node|GCA_002812705.1_ASM281270v1_genomic|CP025030.1|148772_0_0
TNSC:node6260node 4798897-4800558_1
tnsa 4795936-4796793_1
tnsb 4796783-4798900_1
tniq 4800561-4801712_1 node6260node1tniq
===node40137node|GCA_002813165.1_ASM281316v1_genomic|PHTW01000003.1|148790_0_2
TNSC:node40137node 408244-409266_-1
tnsb 391515-391730_-1
tnsb 401948-402499_-1
tnsc 409275-409484_-1
tnsb 409941-411005_-1
tnsa 411315-411941_-1
tniq 406355-408247_-1 node40137node1tniq
===node6273node|GCA_002813895.1_ASM281389v1_genomic|CP024912.1|148820_0_0
TNSC:node6273node 992842-993669_1
tnsb 991225-992832_1
tniq 993669-994139_1 node6273node1tniq
cas12a 999086-1000969_1
cas12a 980984-982207_-1
===node40146node|GCA_002831785.1_ASM283178v1_genomic|LNCQ01000060.1|148878_0_2
TNSC:node40146node 6711-7460_-1
tnsb 7528-10041_-1
===node40155node|GCA_002832675.1_ASM283267v1_genomic|CP021707.1|148921_0_0
TNSC:node40155node 7586061-7586558_1
tnsa 7551784-7552593_1
tnsb 7552590-7554674_1
tnsc 7554671-7555840_1
tnsa 7566001-7566255_-1
tnsb 7580535-7581437_1
tniq 7555837-7557321_1 node40155node1tniq
===node6289node|GCA_002839235.1_ASM283923v1_genomic|PGXQ01000002.1|149176_0_590
TNSC:node6289node 14905-15828_-1
tnsb 15825-17954_-1
===node70340node|GCA_002840785.1_ASM284078v1_genomic|PHCH01000004.1|149245_0_105
TNSC:node70340node 45508-47124_1
tnsa 42437-43288_1
tnsb 43285-45489_1
tniq 47126-48949_1 node70340node1tniq
===node6324node|GCA_002840715.1_ASM284071v1_genomic|PHBW01000007.1|149241_0_19
TNSC:node6324node 90618-91805_1
tnsa_tnsb 87870-90605_1
tniq 91825-93291_1 node6324node1tniq
tniq 93309-94799_1 node6324node2tniq
===node6325node|GCA_002842835.1_ASM284283v1_genomic|PHEG01000002.1|149343_0_473
TNSC:node6325node 30273-31307_-1
tnsb 31376-33247_-1
===node40240node|GCA_002844535.1_ASM284453v1_genomic|PJNH01000002.1|149420_0_3
TNSC:node40240node 26350-27948_1
tnsa 23336-24175_1
tnsb 24159-26315_1
tniq 28030-29808_1 node40240node1tniq
tniq 29829-31442_1 node40240node2tniq
===node40248node|GCA_002846335.1_ASM284633v1_genomic|PJMQ01000001.1|149502_0_0
TNSC:node40248node 4145571-4146533_1
tnsa 4143006-4143593_1
tnsb 4143556-4145574_1
tniq 4146530-4148338_1 node40248node1tniq
===node40253node|GCA_002850435.1_ASM285043v1_genomic|CP021114.1|149676_0_0
TNSC:node40253node 1211515-1212594_1
tnsa 1208424-1209179_1
tnsb 1209176-1211518_1
tniq 1171214-1172959_-1 node40253node1tniq
===node40288node|GCA_002858765.1_ASM285876v1_genomic|PJRP01000022.1|150079_0_14
TNSC:node40288node 43881-45368_-1
tnsc 21882-22616_1
tnsb 45374-47593_-1
tnsa 47590-48708_-1
tniq 42201-43481_-1 node40288node1tniq
===node40283node|GCA_002858925.1_ASM285892v1_genomic|PJRS01000010.1|150087_0_28
TNSC:node40283node 163765-164661_-1
tnsb 164661-166586_-1
tnsa 166669-167415_-1
tniq 162614-163765_-1 node40283node1tniq
tnse 160830-162617_1
===node6414node|GCA_002862125.1_ASM286212v1_genomic|PHSP01000003.1|150244_0_2
TNSC:node6414node 1708833-1709786_-1
tnsb 1709783-1710532_-1
===node40368node|GCA_002869565.1_ASM286956v1_genomic|PKUJ01000004.1|150492_0_6
TNSC:node40368node 49615-50331_1
tnsb 47453-49549_1
===node6442node|GCA_002869765.1_ASM286976v1_genomic|PNOR01000010.1|150502_0_1
TNSC:node6442node 48480-50024_-1
tnsb 50025-52190_-1
tnsa 52194-52994_-1
tniq 46568-48472_-1 node6442node1tniq
tnse 44892-46571_-1
===node40379node|LIDZ01.1|LIDZ01015682.1|1505_0_15681
TNSC:node40379node 12821-13861_1
tnsa 10025-10693_1
tnsb 10697-12787_1
tniq 13953-15665_1 node40379node1tniq
tniq 8200-9963_1 node40379node2tniq
===node70402node|GCA_002872475.1_ASM287247v1_genomic|CP025682.1|150620_0_0
TNSC:node70402node 1367687-1368694_-1
tnsa_tnsb 1368708-1371389_-1
tniq 1366410-1367687_-1 node70402node1tniq
===node70428node|GCA_002872435.1_ASM287243v1_genomic|CP025696.1|150618_0_0
TNSC:node70428node 2475339-2476982_1
tnsb 2470729-2471055_1
tnsa 2472297-2473124_1
tnsb 2473117-2475342_1
tnsa 2486136-2486648_1
tniq 2476990-2478726_1 node70428node1tniq
tniq 2478743-2479684_1 node70428node2tniq
===node40452node|GCA_002878475.1_ASM287847v1_genomic|NRDP01000026.1|150906_0_18
TNSC:node40452node 82745-83695_1
tnsb 80858-82732_1
===node6522node|LJSS01.1|LJSS01000057.1|1508_0_56
TNSC:node6522node 11952-12752_1
tnsb 10336-11946_1
===node6504node|GCA_002879555.1_ASM287955v1_genomic|PNOZ01000008.1|150959_0_218
TNSC:node6504node 127307-128356_1
tnsa 124510-125259_1
tnsb 125256-127316_1
tniq 128353-129285_1 node6504node1tniq
===node40419node|UEQC01.1|UEQC01000420.1|15098_0_419
TNSC:node40419node 13707-14216_1
tnsa 11131-11766_1
tnsb 11747-13720_1
===node40414node|UEQC01.1|UEQC01000530.1|15098_0_529
TNSC:node40414node 22639-23433_1
tnsb 20546-22561_1
===node40416node|UEQC01.1|UEQC01000076.1|15098_0_75
TNSC:node40416node 47063-48532_-1
tnsb 48522-50894_-1
tnsa 50891-51817_-1
tnsb 56924-58483_1
tniq 53106-54485_-1 node40416node1tniq
tniq 5636-7360_1 node40416node2tniq
op@node40416node2tniq 15098_0_75__5419-5628_1 308_2|PF09722.13_Xre_MbcA_ParS_C_Antitoxin Xre/MbcA/ParS C-terminal toxin-binding domain|PF18367.4_Rv2175c_C_Rv2175c C-terminal domain of unknown function
===node40420node|UEQC01.1|UEQC01000395.1|15098_0_394
TNSC:node40420node 25630-26640_1
tnsb 7013-7873_-1
tnsa 22909-23619_1
tnsb 23616-25628_1
tniq 26637-28064_1 node40420node1tniq
===node40415node|UEQC01.1|UEQC01000489.1|15098_0_488
TNSC:node40415node 8873-9787_1
tnsb 7236-8873_1
tnsb 11117-12016_1
tniq 9750-10844_1 node40415node1tniq
===node40515node|GCA_002883415.1_GW456-L12_genomic|POGG01000032.1|151147_0_56
TNSC:node40515node 62012-62902_1
tnsa 59404-60090_1
tnsb 60087-62015_1
tniq 62860-63981_1 node40515node1tniq
op@node40515node1tniq 151147_0_56__63968-65452_1 251_37|PF17032.8_zinc_ribbon_15_zinc-ribbon family
tnse 65415-66992_-1
tnsf 63968-65452_1
===node40516node|GCA_002883415.1_GW456-L12_genomic|POGG01000002.1|151147_0_53
TNSC:node40516node 206586-207899_1
tnsa 203642-204595_1
tnsb 204592-206589_1
tniq 207896-208681_-1 node40516node1tniq
tniq 201362-202924_-1 node40516node2tniq
===node6624node|UERL01.1|UERL01001063.1|15133_0_1062
TNSC:node6624node 10213-11751_-1
tnsb 11748-13835_-1
tnsa 13823-14611_-1
tniq 9350-10207_-1 node6624node1tniq
===node6665node|GCA_002893625.1_ASM289362v1_genomic|PKMZ01000003.1|151565_0_12
TNSC:node6665node 43317-44420_-1
tnsb 44420-46660_-1
tnsa 46729-47403_-1
tnsa 64847-65479_1
tniq 41183-43315_-1 node6665node1tniq
===node40549node|GCA_002894025.1_ASM289402v1_genomic|LTCC01000016.1|151577_0_15
TNSC:node40549node 8585-9481_-1
tnsb 9481-11496_-1
tnsa 11483-12139_-1
tniq 7443-8624_-1 node40549node1tniq
op@node40549node1tniq 151577_0_15__6023-7468_-1 251_37|PF17032.8_zinc_ribbon_15_zinc-ribbon family
tnsf 6023-7468_-1
===node70517node|GCA_002897375.1_ASM289737v1_genomic|BFAG01000001.1|151702_0_0
TNSC:node70517node 58487-59599_-1
tnsb 59615-61762_-1
tnsa 61762-62478_-1
tniq 56646-58490_-1 node70517node1tniq
op@node70517node1tniq 151702_0_0__56386-56649_-1 131_2|
op@node70517node1tniq 151702_0_0__56386-56649_-1 131_2|
tniq 83575-85404_-1 node70517node2tniq
===node70518node|GCA_002897375.1_ASM289737v1_genomic|BFAG01000001.1|151702_0_0
TNSC:node70518node 85401-86495_-1
tnsb 86495-88576_-1
tnsa 88573-89352_-1
tniq 83575-85404_-1 node70518node1tniq
tniq 56646-58490_-1 node70518node2tniq
op@node70518node2tniq 151702_0_0__56386-56649_-1 131_2|
op@node70518node2tniq 151702_0_0__56386-56649_-1 131_2|
===node70516node|GCA_002897375.1_ASM289737v1_genomic|BFAG01000006.1|151702_0_5
TNSC:node70516node 113316-114131_-1
tnsb 114137-116302_-1
===node70503node|GCA_002901215.1_ASM290121v1_genomic|NWMQ01000001.1|151860_0_0
TNSC:node70503node 206366-207325_-1
tnsb 207328-209469_-1
tnsa 209466-210143_-1
tnsb 229161-229259_1
tnsb 229274-229726_1
tniq 204852-206363_-1 node70503node1tniq
===node40614node|GCA_002901645.1_ASM290164v1_genomic|PPSC01000005.1|151881_0_86
TNSC:node40614node 97658-99001_-1
tnsb 98998-99513_-1
tnsb 99455-101011_-1
tnsa 101008-101970_-1
tniq 102655-104250_1 node40614node1tniq
tniq 105030-105983_-1 node40614node2tniq
===node6756node|GCA_002906675.1_ASM290667v1_genomic|CP026331.1|152127_0_0
TNSC:node6756node 1710279-1711505_-1
tnsb 1711502-1713502_-1
===node40641node|GCA_002906755.1_ASM290675v1_genomic|MINE01000015.1|152131_0_14
TNSC:node40641node 4542887-4544335_-1
tnsb 4535307-4536821_-1
tnsb 4544328-4546499_-1
tnsa 4546492-4547391_-1
tniq 4541393-4542862_-1 node40641node1tniq
tniq 4540515-4541438_1 node40641node2tniq
tniq 4507147-4508421_-1 node40641node3tniq
op@node40641node3tniq 152131_0_14__4506838-4507104_-1 456_1|PF09722.13_Xre_MbcA_ParS_C_Antitoxin Xre/MbcA/ParS C-terminal toxin-binding domain
===node40640node|GCA_002906755.1_ASM290675v1_genomic|MINE01000015.1|152131_0_14
TNSC:node40640node 2269996-2270952_1
tnsb 2252918-2254426_-1
tnsb 2263077-2264591_-1
tnsa 2267281-2267919_1
tnsb 2267916-2269796_1
tniq 2270945-2273452_1 node40640node1tniq
===node6792node|GCA_002917135.1_ASM291713v1_genomic|PDHT01000014.1|152540_0_43
TNSC:node6792node 102838-103923_-1
tnsb 103930-106113_-1
tnsa 106110-106835_-1
tniq 100934-102841_-1 node6792node1tniq
===node40759node|GCA_002929115.1_ASM292911v1_genomic|PESB01000021.1|152983_0_20
TNSC:node40759node 15892-17130_1
tnsa 12850-13749_1
tnsb 13740-15902_1
===node6860node|GCA_002931985.1_ASM293198v1_genomic|PSUV01000025.1|153119_0_17
TNSC:node6860node 33722-34675_1
tnsb 32337-33722_1
===node70587node|GCA_002933855.1_ASM293385v1_genomic|BFAQ01000005.1|153203_0_4
TNSC:node70587node 26246-27136_1
tnsa 23642-24337_1
tnsb 24330-26249_1
tniq 27094-28245_1 node70587node1tniq
op@node70587node1tniq 153203_0_4__28232-29539_1 251_37|PF17032.8_zinc_ribbon_15_zinc-ribbon family
tnse 29660-31495_1
tnsf 28232-29539_1
===node70577node|GCA_002934385.1_ASM293438v1_genomic|PTIZ01000017.1|153225_0_16
TNSC:node70577node 13244-14146_1
tnsa 10769-11353_1
tnsb 11346-13226_1
tniq 14146-15225_1 node70577node1tniq
op@node70577node1tniq 153225_0_16__15222-16679_1 73_11| Zn-binding pocket
tnse 23590-25446_-1
tnsf 15222-16679_1
===node40833node|GCA_002944315.1_ASM294431v1_genomic|CP024311.1|153597_0_0
TNSC:node40833node 1630008-1631075_-1
tnsb 1631091-1633322_-1
tnsa 1633334-1634176_-1
tniq 1628200-1629999_-1 node40833node1tniq
===node6912node|GCA_002946835.1_ASM294683v1_genomic|CP026652.1|153717_0_0
TNSC:node6912node 495305-496393_-1
tnsb 496390-498450_-1
tnsa 498447-499199_-1
tniq 492315-495308_-1 node6912node1tniq
tnsf 531889-532668_-1
===node70652node|GCA_002954245.1_ASM295424v1_genomic|PPTG01000026.1|154068_0_22
TNSC:node70652node 7557-8648_-1
tnsb 8648-10687_-1
tnsa 10689-11450_-1
===node70656node|GCA_002964745.1_ASM296474v1_genomic|PQCB01000033.1|154371_0_0
TNSC:node70656node 863402-864289_-1
tnsb 864279-866267_-1
tnsa 866257-866865_-1
tniq 862300-863415_-1 node70656node1tniq
===node6976node|GCA_002966795.1_ASM296679v1_genomic|CP023270.1|154455_0_0
TNSC:node6976node 1641189-1642226_1
tnsa_tnsb 1638475-1641183_1
tniq 1642223-1643521_1 node6976node1tniq
===node70688node|GCA_002981035.1_ASM298103v1_genomic|PVFN01000098.1|155005_0_25
TNSC:node70688node 38656-39693_-1
tnsb 34929-35777_-1
tnsb 39706-41751_-1
tnsa 41711-42373_-1
tniq 37322-38659_-1 node70688node1tniq
===node7106node|GCA_002989305.1_ASM298930v1_genomic|MZLV01000025.1|155339_0_24
TNSC:node7106node 41506-42423_-1
tnsb 42450-44459_-1
tnsb 51384-51722_1
===node7153node|GCA_002993365.1_ASM299336v1_genomic|PVNP01000030.1|155498_0_27
TNSC:node7153node 11786-12817_-1
tnsb 12807-14528_-1
===node7168node|GCA_002997005.1_ASM299700v1_genomic|CP027538.1|155634_0_0
TNSC:node7168node 3684392-3686047_1
tnsb 3675462-3677246_1
tnsc 3677246-3678412_1
===node70715node|GCA_002998355.1_ASM299835v1_genomic|CP027227.1|155675_0_0
TNSC:node70715node 797641-798672_1
tnsb 789027-790085_-1
tnsb 795661-797625_1
===node70716node|GCA_002998355.1_ASM299835v1_genomic|CP027227.1|155675_0_0
TNSC:node70716node 1679908-1680684_-1
tnsb 1680665-1682617_-1
===node7186node|GCA_003001875.1_ASM300187v1_genomic|PVNC01000032.1|155848_0_31
TNSC:node7186node 29491-30630_1
tnsa_tnsb 26814-29507_1
tniq 30627-32045_1 node7186node1tniq
tniq 32042-33403_1 node7186node2tniq
===node41138node|GCA_003002025.1_ASM300202v1_genomic|PVZB01000001.1|155856_0_0
TNSC:node41138node 16120-17292_1
tnsa_tnsb 13343-15949_1
tniq 17279-18616_1 node41138node1tniq
tniq 18619-19893_1 node41138node2tniq
===node41136node|GCA_003003285.1_ASM300328v1_genomic|PVTP01000017.1|155886_0_16
TNSC:node41136node 29122-30078_-1
tnsb 30065-32188_-1
tnsa 32185-32808_-1
tniq 27321-29129_-1 node41136node1tniq
===node41137node|GCA_003003285.1_ASM300328v1_genomic|PVTP01000014.1|155886_0_13
TNSC:node41137node 92757-93662_-1
tnsb 93659-95029_-1
===node7209node|GCA_003003795.1_ASM300379v1_genomic|PVWK01000014.1|155909_0_72
TNSC:node7209node 170932-172473_1
tnsa 167812-168657_1
tnsb 168654-170939_1
tniq 172473-174440_1 node7209node1tniq
tnse 174403-176028_1
===node7210node|GCA_003003795.1_ASM300379v1_genomic|PVWK01000017.1|155909_0_79
TNSC:node7210node 143291-144175_1
tnsb 141239-143284_1
tniq 144228-144761_1 node7210node1tniq
===node7300node|GCA_003011855.1_ASM301185v1_genomic|PXXN01000053.1|156231_0_52
TNSC:node7300node 84921-86150_-1
tnsb 86143-87969_-1
tnsa 87956-88303_-1
tniq 83566-84924_-1 node7300node1tniq
===node7292node|GCA_003012705.1_ASM301270v1_genomic|PXYL01000038.1|156247_0_37
TNSC:node7292node 8703-9842_1
tnsa 5604-6533_1
tnsb 6535-8706_1
tniq 9852-11651_1 node7292node1tniq
tniq 11664-13292_1 node7292node2tniq
===node41205node|GCA_003015185.1_ASM301518v1_genomic|CP027860.1|156321_0_0
TNSC:node41205node 4592597-4593673_-1
tnsa_tnsb 4593670-4596084_-1
tniq 4591281-4592600_-1 node41205node1tniq
===node41203node|GCA_003015185.1_ASM301518v1_genomic|CP027860.1|156321_0_0
TNSC:node41203node 2197990-2198931_1
tnsa 2195630-2196133_1
tnsb 2196130-2197974_1
tniq 2198928-2200103_1 node41203node1tniq
===node41204node|GCA_003015185.1_ASM301518v1_genomic|CP027860.1|156321_0_0
TNSC:node41204node 3185415-3186347_-1
tnsb 3186380-3188383_-1
===node41257node|GCA_003018975.1_ASM301897v1_genomic|PYFY01000021.1|156418_0_174
TNSC:node41257node 15565-16434_-1
tnsb 16441-18342_-1
tniq 15028-15561_-1 node41257node1tniq
op@node41257node1tniq 156418_0_174__12924-15017_-1 222_1|
cas12a 12924-15017_-1
===node7305node|GCA_003025535.1_ASM302553v1_genomic|PYMG01000012.1|156628_0_3
TNSC:node7305node 105010-105525_1
tnsa 102477-103109_1
tnsb 103113-105020_1
tnsc 105512-105988_1
tniq 111194-112405_1 node7305node1tniq
op@node7305node1tniq 156628_0_3__112405-114264_1 469_6|PF09611.13_Cas_Csy1_CRISPR-associated protein (Cas_Csy1)
cas8a1 112405-114264_1
cas7 114495-115520_1
cas6f 115534-116151_1
===node41249node|GCA_003028475.1_ASM302847v1_genomic|PYTV01000004.1|156775_0_21
TNSC:node41249node 219816-220856_1
tnsa_tnsb 217430-219826_1
tniq 220846-222189_1 node41249node1tniq
===node70787node|UMAR01.1|UMAR01013620.1|15681_0_13619
TNSC:node70787node 16900-18108_1
tnsb 15170-16903_1
tniq 18102-19586_1 node70787node1tniq
===node41326node|GCA_003031585.1_ASM303158v1_genomic|PWAA01000004.1|156886_0_3
TNSC:node41326node 8142-8885_1
tnsb 5922-8072_1
===node41330node|GCA_003034965.1_ASM303496v1_genomic|PZKE01000002.1|156952_0_1
TNSC:node41330node 111191-111946_-1
tnsb 112004-114136_-1
===node7440node|GCA_003046275.1_ASM304627v1_genomic|PZZO01000014.1|157508_0_13
TNSC:node7440node 12519-13502_1
tnsa 9788-10609_1
tnsb 10606-12522_1
===node41403node|GCA_003050755.1_ASM305075v1_genomic|QAOQ01000013.1|157685_0_12
TNSC:node41403node 21810-22634_-1
tnsb 22600-24357_-1
tnsa 24333-24989_-1
tniq 20471-21751_-1 node41403node1tniq
===node70825node|GCA_003050925.1_ASM305092v1_genomic|QAOV01000002.1|157693_0_1
TNSC:node70825node 73923-74768_-1
tnsc 74770-75663_-1
tnsb 75665-76471_-1
tnsb 76519-77478_-1
===node7481node|GCA_003052555.1_ASM305255v1_genomic|QARX01000001.1|157728_0_0
TNSC:node7481node 4309681-4311057_-1
tnsb 4303171-4305441_-1
tnsa 4305486-4306421_-1
tnsb 4320140-4320343_-1
tnsb 4336611-4337000_1
tnsa 4337488-4338372_1
tnsb 4338365-4340533_1
tnsb 4359135-4361150_-1
tnsa 4361153-4362139_-1
tniq 4342066-4343811_1 node7481node1tniq
tniq 4343782-4345392_-1 node7481node2tniq
===node7482node|GCA_003052555.1_ASM305255v1_genomic|QARX01000001.1|157728_0_0
TNSC:node7482node 4340656-4342020_1
tnsb 4303171-4305441_-1
tnsa 4305486-4306421_-1
tnsb 4320140-4320343_-1
tnsb 4336611-4337000_1
tnsa 4337488-4338372_1
tnsb 4338365-4340533_1
tnsb 4359135-4361150_-1
tnsa 4361153-4362139_-1
tniq 4362941-4364707_1 node7482node1tniq
tniq 4364793-4365953_1 node7482node2tniq
===node7483node|GCA_003052555.1_ASM305255v1_genomic|QARX01000001.1|157728_0_0
TNSC:node7483node 4357762-4359138_-1
tnsb 4303171-4305441_-1
tnsa 4305486-4306421_-1
tnsb 4320140-4320343_-1
tnsb 4336611-4337000_1
tnsa 4337488-4338372_1
tnsb 4338365-4340533_1
tnsb 4359135-4361150_-1
tnsa 4361153-4362139_-1
tniq 4362941-4364707_1 node7483node1tniq
tniq 4364793-4365953_1 node7483node2tniq
tniq 4343782-4345392_-1 node7483node3tniq
tniq 4342066-4343811_1 node7483node4tniq
tniq 4307942-4309675_-1 node7483node5tniq
===node7467node|GCA_003053695.1_ASM305369v1_genomic|QAYB01000019.1|157782_0_18
TNSC:node7467node 29628-30497_-1
tnsb 30506-32389_-1
tniq 28572-29618_-1 node7467node1tniq
===node41426node|GCA_003054665.1_ASM305466v1_genomic|QAYY01000014.1|157825_0_5
TNSC:node41426node 106662-107699_1
tnsb 104345-106234_1
tniq 107689-109071_1 node41426node1tniq
===node41411node|GCA_003054075.1_ASM305407v1_genomic|QBKJ01000001.1|157801_0_0
TNSC:node41411node 2392497-2393297_-1
tnsb 2393290-2394552_-1
cas7 2424737-2425621_-1
cas8a1 2425622-2427277_-1
cas5 2427277-2427951_-1
===node7522node|GCA_003056355.1_ASM305635v1_genomic|PYVW01000008.1|157893_0_53
TNSC:node7522node 149330-150400_-1
tnsb 150393-152720_-1
tnsa 152717-153517_-1
tnsa 156007-156639_-1
tniq 147424-149286_-1 node7522node1tniq
===node7587node|UMGX01.1|UMGX01030407.1|15843_0_30406
TNSC:node7587node 9984-10973_1
tnsb 8024-9979_1
===node41510node|GCA_003070825.1_ASM307082v1_genomic|QBLP01000045.1|158540_0_357
TNSC:node41510node 7635-8438_-1
tnsb 8443-10128_-1
===node7627node|GCA_003072065.1_ASM307206v1_genomic|QCYG01000012.1|158591_0_3
TNSC:node7627node 16877-17872_1
tnsa 13771-14541_1
tnsb 14646-16844_1
tniq 17875-19734_1 node7627node1tniq
===node41536node|GCA_003075215.1_ASM307521v1_genomic|QDFL01000004.1|158728_0_3
TNSC:node41536node 486134-487189_1
tnsa 482813-483655_1
tnsb 483853-486120_1
tniq 487186-488997_1 node41536node1tniq
===node7651node|GCA_003097015.1_ASM309701v1_genomic|QENV01000001.1|159027_0_0
TNSC:node7651node 456621-457646_1
tnsb 454285-456624_1
tniq 457643-459538_1 node7651node1tniq
===node7688node|GCA_003100575.1_ASM310057v1_genomic|CP029231.1|159064_0_0
TNSC:node7688node 226184-227185_-1
tnsb 227182-229374_-1
tnsa 229448-230032_-1
===node7677node|GCA_003105015.1_ASM310501v1_genomic|PQAF01000024.1|159071_0_23
TNSC:node7677node 27479-28513_1
tnsb 25375-27411_1
===node41551node|GCA_003111645.1_ASM311164v1_genomic|CP022187.1|159087_0_0
TNSC:node41551node 3121139-3122152_1
tnsa 3118372-3119145_1
tnsb 3119142-3121142_1
tniq 3122149-3123966_1 node41551node1tniq
===node7699node|LXNJ01.1|LXNJ01000280.1|1590_0_279
TNSC:node7699node 11319-12329_-1
tnsb 12329-14206_-1
===node7698node|LXNJ01.1|LXNJ01000553.1|1590_0_552
TNSC:node7698node 8515-9429_1
tnsb 6848-8509_1
===node41594node|GCA_003116015.1_ASM311601v1_genomic|LGQZ01000024.1|159261_0_220
TNSC:node41594node 21899-22837_1
tnsa 19229-19876_1
tnsb 19878-21851_1
tniq 22852-24864_1 node41594node1tniq
===node41588node|GCA_003121405.1_ASM312140v1_genomic|QBUY01000009.1|159503_0_223
TNSC:node41588node 65408-67090_-1
tnsb 67074-69371_-1
tnsa 69371-70216_-1
tniq 64482-65405_-1 node41588node1tniq
===node41587node|GCA_003121405.1_ASM312140v1_genomic|QBUY01000007.1|159503_0_201
TNSC:node41587node 145126-146115_-1
tnsb 146127-147872_-1
tnsb 147891-148238_-1
tnsa 148198-148860_-1
tniq 143817-145142_-1 node41587node1tniq
===node7770node|GCA_003133265.1_20120500_P28_genomic|PKWQ01000024.1|159803_0_62
TNSC:node7770node 30296-31273_-1
tnsb 31341-33338_-1
===node41699node|GCA_003143855.1_ASM314385v1_genomic|QFRK01000057.1|160279_0_99
TNSC:node41699node 20594-21628_-1
tnsb 11525-13471_1
tnsb 21622-23868_-1
tnsa 23865-24395_-1
tniq 17664-20486_-1 node41699node1tniq
cas6 7743-8408_1
cas5 6892-7746_1
cas7 5708-6895_1
cas8a1 3290-4897_1
===node41691node|UOOM01.1|UOOM01000083.1|16044_0_82
TNSC:node41691node 22268-23053_-1
tnsb 23046-25007_-1
===node7830node|GCA_003149435.1_ASM314943v1_genomic|QFFI01000011.1|160464_0_2
TNSC:node7830node 40559-41950_-1
tnsb 41940-44138_-1
tnsa 44125-44934_-1
tniq 39296-40369_-1 node7830node1tniq
tniq 37389-39260_1 node7830node2tniq
===node7829node|GCA_003149435.1_ASM314943v1_genomic|QFFI01000002.1|160464_0_11
TNSC:node7829node 212858-213808_-1
tnsb 213815-215770_-1
tnsa 215779-216486_-1
===node7831node|GCA_003149435.1_ASM314943v1_genomic|QFFI01000015.1|160464_0_6
TNSC:node7831node 48449-49372_1
tnsb 46369-48363_1
===node7826node|GCA_003149475.1_ASM314947v1_genomic|QFWV01000079.1|160466_0_158
TNSC:node7826node 7825-9435_-1
tnsb 9422-11554_-1
tnsa 11526-12377_-1
tniq 5987-7828_-1 node7826node1tniq
===node70943node|UOOT01.1|UOOT01000330.1|16051_0_329
TNSC:node70943node 13585-14379_1
tnsb 12174-13592_1
===node41748node|GCA_003151175.1_ASM315117v1_genomic|CP029478.1|160547_0_0
TNSC:node41748node 11883-12842_1
tnsa 9249-10007_1
tnsb 10060-11883_1
tniq 12842-13900_1 node41748node1tniq
op@node41748node1tniq 160547_0_0__13904-14710_1 510_1|PF04936.15_DUF658_Protein of unknown function (DUF658)
===node7839node|GCA_003151275.1_20120700_P3D_genomic|PLXC01000076.1|160552_0_176
TNSC:node7839node 114538-115353_-1
tnsb 115340-116197_-1
tnsb 116253-116822_-1
===node7843node|GCA_003152515.1_20120700_P2D_genomic|PMAH01000049.1|160611_0_241
TNSC:node7843node 6415-7404_-1
tnsb 7401-9164_-1
tniq 5493-6455_-1 node7843node1tniq
===node41752node|GCA_003153215.1_20120700_P3D_genomic|PLXL01000245.1|160644_0_85
TNSC:node41752node 13368-14120_-1
tnsb 14117-15646_-1
===node41742node|GCA_003153575.1_20120700_P3D_genomic|PLZW01000023.1|160662_0_8
TNSC:node41742node 83446-84213_1
tnsb 81896-83449_1
===node7851node|UOPK01.1|UOPK01000468.1|16068_0_467
TNSC:node7851node 32927-33913_-1
tnsb 33922-36054_-1
tnsa 36055-36693_-1
tniq 30951-32930_-1 node7851node1tniq
===node41733node|UOPN01.1|UOPN01001305.1|16071_0_1304
TNSC:node41733node 12106-13008_1
tnsa 9573-10214_1
tnsb 10211-12112_1
tniq 8243-9598_1 node41733node1tniq
===node41729node|UOPN01.1|UOPN01000065.1|16071_0_64
TNSC:node41729node 118299-119366_-1
tnsb 119370-121436_-1
tnsa 121424-122206_-1
tniq 117439-118302_-1 node41729node1tniq
===node41732node|UOPN01.1|UOPN01000003.1|16071_0_2
TNSC:node41732node 207992-208657_-1
tnsb 208690-210654_-1
===node41730node|UOPN01.1|UOPN01001445.1|16071_0_1444
TNSC:node41730node 20101-20844_1
tnsb 17890-20043_1
===node70939node|UOPL01.1|UOPL01000713.1|16069_0_712
TNSC:node70939node 20683-21441_-1
tnsb 21455-23581_-1
===node70946node|GCA_003158615.1_20120600_E2D_genomic|PMKJ01000071.1|160887_0_118
TNSC:node70946node 75962-77059_1
tnsa_tnsb 73261-75975_1
tniq 77059-78453_1 node70946node1tniq
===node7870node|GCA_003165075.1_20120700_S1D_genomic|PLSM01000139.1|161175_0_122
TNSC:node7870node 64838-65848_-1
tnsb 65845-68097_-1
tnsb 68105-68728_-1
===node7874node|GCA_003168175.1_20110700_P2D_genomic|PMTA01000013.1|161324_0_39
TNSC:node7874node 14893-15657_-1
tnsb 15693-17435_-1
===node41769node|GCA_003176895.1_ASM317689v1_genomic|QGTD01000001.1|161736_0_19
TNSC:node41769node 208204-209913_-1
tnsb 209897-212071_-1
tnsa 212096-212932_-1
tniq 206733-208229_-1 node41769node1tniq
tniq 206254-206661_-1 node41769node2tniq
===node7905node|GCA_003182365.1_ASM318236v1_genomic|QGUA01000001.1|161813_0_0
TNSC:node7905node 293559-294269_1
tnsb 291339-293519_1
===node7894node|GCA_003184905.1_ASM318490v1_genomic|QFRU01000009.1|161857_0_6
TNSC:node7894node 30220-31119_1
tnsb 28251-30227_1
===node7925node|BFBZ01.1|BFBZ01000049.1|161_0_48
TNSC:node7925node 208504-209631_-1
tnsb 209631-211817_-1
tnsa 211830-212501_-1
tniq 206614-208503_-1 node7925node1tniq
===node7939node|UOVM01.1|UOVM01000113.1|16218_0_112
TNSC:node7939node 26003-26725_1
tnsb 23648-25951_1
===node70985node|UOVX01.1|UOVX01000232.1|16229_0_231
TNSC:node70985node 5829-7136_-1
tnsb 7133-8905_-1
===node7964node|GCA_003201335.1_ASM320133v1_genomic|QICW01000020.1|162419_0_19
TNSC:node7964node 56478-57419_-1
tnsb 57416-59494_-1
tnsa 59491-60255_-1
tniq 54991-56421_-1 node7964node1tniq
tniq 52926-54968_-1 node7964node2tniq
===node70987node|GCA_003201885.1_ASM320188v1_genomic|QJJG01000019.1|162445_0_18
TNSC:node70987node 101700-102704_-1
tnsb 102704-105199_-1
tniq 100293-101516_-1 node70987node1tniq
cas8a1 98223-100196_-1
cas7 97161-98198_-1
cas6f 96544-97158_-1
===node7954node|GCA_003202035.1_ASM320203v1_genomic|QJKC01000001.1|162451_0_0
TNSC:node7954node 186855-187784_-1
tnsc 163492-166974_1
tnsb 187781-189748_-1
tnsa 189745-190395_-1
tnsb 190389-190721_-1
tniq 184612-186858_-1 node7954node1tniq
op@node7954node1tniq 162451_0_0__184140-184628_-1 40_4|PF00929.27_RNase_T_Exonuclease|PF16473.8_Rv2179c-like_3'-5' exoribonuclease Rv2179c-like domain|PF13482.9_RNase_H_2_RNase_H superfamily
===node41849node|GCA_003205955.1_ASM320595v1_genomic|QJTU01000005.1|162634_0_4
TNSC:node41849node 24969-26555_-1
tnsb 26552-27439_-1
tnsb 28251-29114_1
===node8000node|UOXM01.1|UOXM01000036.1|16266_0_35
TNSC:node8000node 48065-49339_-1
tnsb 49336-51582_-1
tnsa 51579-52451_-1
tniq 46734-48065_-1 node8000node1tniq
tniq 45308-46654_-1 node8000node2tniq
===node41853node|GCA_003208275.1_ASM320827v1_genomic|QKLQ01000004.1|162734_0_3
TNSC:node41853node 96035-97168_1
tnsb 92013-92420_1
tnsa 92969-93733_1
tnsb 94165-96024_1
tniq 97171-98970_1 node41853node1tniq
===node41882node|GCA_003208305.1_ASM320830v1_genomic|QKMM01000004.1|162736_0_3
TNSC:node41882node 59207-60145_-1
tnsb 60221-62203_-1
===node7994node|GCA_003217615.1_ASM321761v1_genomic|QJTP01000008.1|163201_0_7
TNSC:node7994node 26645-27691_-1
tnsb 27696-29963_-1
tnsa 29963-30706_-1
tniq 24774-26648_-1 node7994node1tniq
===node7995node|GCA_003217615.1_ASM321761v1_genomic|QJTP01000008.1|163201_0_7
TNSC:node7995node 36876-38297_1
tnsb 27696-29963_-1
tnsa 29963-30706_-1
tniq 24774-26648_-1 node7995node1tniq
===node8002node|UPBA01.1|UPBA01000134.1|16357_0_133
TNSC:node8002node 19749-20642_1
tnsa 17195-17857_1
tnsb 17854-19752_1
tniq 20645-21682_1 node8002node1tniq
tnse 26319-28067_-1
===node41917node|GCA_003228315.1_ASM322831v1_genomic|CP029693.1|163715_0_0
TNSC:node41917node 936760-937725_-1
tnsb 937734-939791_-1
tniq 935283-936767_-1 node41917node1tniq
===node41924node|UPBT01.1|UPBT01000241.1|16376_0_240
TNSC:node41924node 8844-9728_1
tnsb 6791-8842_1
===node8029node|GCA_003234395.1_ASM323439v1_genomic|QKTA01000004.1|163996_0_33
TNSC:node8029node 183914-185077_1
tnsa 180832-181746_1
tnsb 181743-183911_1
tniq 185074-187074_1 node8029node1tniq
===node41936node|GCA_003234595.1_ASM323459v1_genomic|QKSE01000005.1|164006_0_31
TNSC:node41936node 133643-134683_-1
tnsb 134683-136668_-1
tnsa 136665-137408_-1
===node8079node|GCA_003240775.1_ASM324077v1_genomic|QFNI01000005.1|164314_0_105
TNSC:node8079node 62337-63098_-1
tnsb 63182-65434_-1
===node41969node|GCA_003241055.1_ASM324105v1_genomic|QFOD01000033.1|164328_0_50
TNSC:node41969node 19261-20211_-1
tnsb 20208-22202_-1
tnsa 22165-22890_-1
tniq 17905-19260_-1 node41969node1tniq
tniq 16049-17908_-1 node41969node2tniq
===node41954node|GCA_003241705.1_ASM324170v1_genomic|QFPQ01000017.1|164361_0_72
TNSC:node41954node 13062-13994_1
tnsb 11092-13065_1
tniq 13991-15463_1 node41954node1tniq
===node41955node|GCA_003241705.1_ASM324170v1_genomic|QFPQ01000003.1|164361_0_342
TNSC:node41955node 25179-26075_1
tnsa 22492-23262_1
tnsb 23273-25186_1
tniq 26129-27217_1 node41955node1tniq
===node71051node|GCA_003241905.1_ASM324190v1_genomic|QBLW01000022.1|164370_0_143
TNSC:node71051node 13300-14274_1
tnsb 11219-13240_1
===node8109node|UPEA01.1|UPEA01000244.1|16437_0_243
TNSC:node8109node 20478-21398_-1
tnsb 21411-23303_-1
===node41996node|GCA_003248655.1_ASM324865v1_genomic|QFPM01000026.1|164689_0_48
TNSC:node41996node 7621-8358_1
tnsb 5322-7553_1
===node41995node|GCA_003248865.1_ASM324886v1_genomic|QFPK01000010.1|164700_0_202
TNSC:node41995node 14085-15047_1
tnsb 12194-14008_1
===node8167node|GCA_003252535.1_ASM325253v1_genomic|QKDN01000032.1|164875_0_20
TNSC:node8167node 14386-15297_-1
tnsb 15307-17181_-1
tnsa 17178-17888_-1
tniq 13319-14389_-1 node8167node1tniq
op@node8167node1tniq 164875_0_20__11859-13322_-1 73_11| Zn-binding pocket
tnsf 11859-13322_-1
===node8168node|GCA_003252535.1_ASM325253v1_genomic|QKDN01000046.1|164875_0_37
TNSC:node8168node 60962-61663_-1
tnsb 61690-63582_-1
===node8175node|UPGE01.1|UPGE01000268.1|16494_0_267
TNSC:node8175node 8559-9491_1
tnsb 6360-8543_1
===node8169node|GCA_003254585.1_ASM325458v1_genomic|QJGZ01000035.1|164976_0_18
TNSC:node8169node 189214-190134_1
tnsa 186727-187425_1
tnsb 187413-189263_1
tnsb 193013-194134_-1
tnsb 194121-195263_-1
tniq 190131-191096_1 node8169node1tniq
===node42084node|GCA_003259445.1_ASM325944v1_genomic|QLMD01000006.1|165188_0_5
TNSC:node42084node 163755-165419_1
tnsa 160866-161693_1
tnsb 161677-163755_1
tnsc 173341-174708_1
tniq 165420-166928_1 node42084node1tniq
tnse 166925-168535_1
===node42143node|GCA_003260995.1_ASM326099v1_genomic|CP030040.1|165236_0_0
TNSC:node42143node 1363900-1365474_-1
tnsb 1348647-1349294_-1
tnsb 1351926-1353170_1
tnsb 1357014-1358258_-1
tnsb 1362592-1363239_-1
tnsb 1365578-1367725_-1
tnsa 1367709-1368407_-1
tnsb 1369261-1370346_1
tnse 1359665-1361245_-1
===node8270node|GCA_003261055.1_ASM326105v1_genomic|CP030073.1|165239_0_0
TNSC:node8270node 24043-24864_-1
tnsc 24858-25682_-1
tnsb 25679-27187_-1
===node71105node|GCA_003263475.1_ASM326347v1_genomic|JUGD01000031.1|165359_0_30
TNSC:node71105node 64260-65570_1
tnsa 61412-62059_1
tnsb 62062-64257_1
tniq 65573-66886_-1 node71105node1tniq
tniq 66901-68283_1 node71105node2tniq
===node8322node|GCA_003265685.1_ASM326568v1_genomic|QJOU01000018.1|165447_0_10
TNSC:node8322node 51854-53317_1
tnsa 48830-49639_1
tnsb 50277-51857_1
tniq 53325-54779_1 node8322node1tniq
===node8320node|GCA_003269295.1_ASM326929v1_genomic|QLTT01000013.1|165524_0_12
TNSC:node8320node 29887-30927_-1
tniq 27944-29890_-1 node8320node1tniq
tniq 26001-27947_-1 node8320node2tniq
cas5 43553-44245_1
cas8a1 44236-46164_1
cas7 46179-47057_1
===node8328node|UPJA01.1|UPJA01000256.1|16555_0_255
TNSC:node8328node 18318-19199_-1
tnsb 19212-21038_-1
===node8340node|GCA_003285005.1_ASM328500v1_genomic|QMFA01000057.1|165909_0_84
TNSC:node8340node 17679-18500_1
tnsb 16300-17682_1
===node8332node|GCA_003285205.1_ASM328520v1_genomic|CP016181.1|165919_0_0
TNSC:node8332node 4471432-4473081_-1
tnsb 4467473-4468429_1
tnsb 4473091-4475181_-1
tnsa 4475168-4475998_-1
tnsb 4486990-4487946_1
tniq 4469879-4471423_-1 node8332node1tniq
tnse 4468434-4469753_-1
===node42175node|GCA_003290025.1_ASM329002v1_genomic|QNHG01000003.1|166085_0_2
TNSC:node42175node 244216-245193_-1
tnsb 245190-247529_-1
tnsa 247526-248275_-1
tnsa 249574-252633_1
tniq 266251-267981_1 node42175node1tniq
===node71131node|GCA_003290055.1_ASM329005v1_genomic|QMKS01000004.1|166087_0_12
TNSC:node71131node 143042-144505_1
tnsa 139850-140764_1
tnsb 140757-143045_1
===node71129node|GCA_003290055.1_ASM329005v1_genomic|QMKS01000019.1|166087_0_18
TNSC:node71129node 227214-228515_-1
tnsb 221609-223936_-1
tnsa 223939-224760_-1
tniq 224715-226352_-1 node71129node1tniq
===node71144node|GCA_003290445.1_ASM329044v1_genomic|CP021781.1|166103_0_0
TNSC:node71144node 1812254-1813231_-1
tnsb 1813231-1814820_-1
===node8387node|GCA_003293815.1_ASM329381v1_genomic|QNTV01000023.1|166270_0_22
TNSC:node8387node 57987-58979_1
tnsa 55353-56069_1
tnsb 56066-57976_1
tniq 58976-60856_1 node8387node1tniq
op@node8387node1tniq 166270_0_22__60850-61185_1 264_8|
===node8386node|GCA_003293815.1_ASM329381v1_genomic|QNTV01000015.1|166270_0_14
TNSC:node8386node 11218-12078_-1
tnsb 12071-13909_-1
tniq 10193-11203_-1 node8386node1tniq
===node8512node|GCA_003310715.1_ASM331071v1_genomic|PTCF01000014.1|167029_0_5
TNSC:node8512node 29520-30356_-1
tnsb 30349-31818_-1
tnsc 34867-35682_-1
tnsb 35675-37117_-1
===node71235node|GCA_003314775.1_ASM331477v1_genomic|QOAY01000035.1|167163_0_257
TNSC:node71235node 48897-49943_-1
tnsb 49940-51982_-1
tnsa 51975-52892_-1
===node8598node|GCA_003315795.1_ASM331579v1_genomic|QMEY01000014.1|167199_0_5
TNSC:node8598node 141833-142861_-1
tnsb 142891-144471_-1
===node42506node|GCA_003325815.1_ASM332581v1_genomic|PYXH01000013.1|167644_0_240
TNSC:node42506node 10905-11861_1
tnsa 8204-8860_1
tnsb 8850-9305_1
tnsb 9312-10892_1
tniq 11848-13569_1 node42506node1tniq
op@node42506node1tniq 167644_0_240__13594-13818_1 431_1|
===node42509node|GCA_003326035.1_ASM332603v1_genomic|QDHA01000006.1|167654_0_209
TNSC:node42509node 6051-7622_-1
tnsb 7594-9573_-1
tnsa 9904-10734_-1
===node8625node|GCA_003326245.1_ASM332624v1_genomic|LWSY01000110.1|167665_0_109
TNSC:node8625node 237987-239165_-1
tnsa_tnsb 239165-241993_-1
tniq 236428-237984_-1 node8625node1tniq
tniq 234859-236223_-1 node8625node2tniq
===node8673node|UPRK01.1|UPRK01000959.1|16772_0_958
TNSC:node8673node 28436-29419_-1
tnsb 29464-31557_-1
===node8693node|UPSJ01.1|UPSJ01000059.1|16792_0_58
TNSC:node8693node 70064-70966_-1
tnsb 70992-72986_-1
===node42559node|GCA_003336225.1_ASM333622v1_genomic|QPID01000009.1|168015_0_29
TNSC:node42559node 90335-91810_1
tnsa 87225-88091_1
tnsb 88081-90342_1
tniq 91807-92769_1 node42559node1tniq
tniq 92732-94339_1 node42559node2tniq
===node42578node|GCA_003345255.1_ASM334525v1_genomic|CP029331.1|168306_0_0
TNSC:node42578node 531552-532466_-1
tnsb 532546-535080_-1
===node42612node|UPUO01.1|UPUO01000872.1|16848_0_871
TNSC:node42612node 12493-13359_1
tnsb 10226-12433_1
===node8778node|GCA_003349855.1_ASM334985v1_genomic|QQAO01000002.1|168519_0_1
TNSC:node8778node 10303-11097_-1
tnsb 11094-12137_-1
===node8765node|GCA_003350065.1_ASM335006v1_genomic|QLKV01000001.1|168529_0_0
TNSC:node8765node 277222-278184_-1
tnsb 278267-280030_-1
===node8779node|GCA_003351225.1_ASM335122v1_genomic|QQSY01000001.1|168581_0_0
TNSC:node8779node 76024-76968_1
tnsa 73374-74105_1
tnsb 74102-75943_1
tniq 76965-78461_1 node8779node1tniq
===node71327node|GCA_003353735.1_ASM335373v1_genomic|PIWA01000008.1|168693_0_303
TNSC:node71327node 8669-10210_-1
tnsb 10234-12411_-1
tnsa 12405-13271_-1
tniq 7735-8667_-1 node71327node1tniq
tniq 6141-7724_-1 node71327node2tniq
===node8848node|MTEV01.1|MTEV01005607.1|1687_0_5606
TNSC:node8848node 14444-15388_-1
tnsb 15394-17352_-1
tniq 13138-14454_-1 node8848node1tniq
===node8921node|GCA_003362755.1_ASM336275v1_genomic|QKRA01000004.1|169110_0_23
TNSC:node8921node 154889-155791_1
tnsa 152327-152983_1
tnsb 152989-154896_1
tnse 160007-161839_-1
===node8914node|GCA_003363155.1_ASM336315v1_genomic|QRBE01000019.1|169130_0_10
TNSC:node8914node 39510-40496_-1
tnsa_tnsb 40531-41883_-1
tnsa_tnsb 42008-42946_-1
tniq 38176-39510_-1 node8914node1tniq
op@node8914node1tniq 169130_0_10__38019-38183_-1 423_1|
===node8913node|GCA_003363155.1_ASM336315v1_genomic|QRBE01000002.1|169130_0_11
TNSC:node8913node 151794-152783_1
tnsb 143534-144679_1
tnsb 149931-151790_1
tnsb 164098-164883_1
tniq 152780-154120_1 node8913node1tniq
===node8920node|GCA_003367375.1_ASM336737v1_genomic|CP031416.1|169207_0_0
TNSC:node8920node 3701213-3702151_1
tnsa_tnsb 3699181-3701199_1
===node8936node|GCA_003368325.1_ASM336832v1_genomic|CP031467.1|169239_0_1
TNSC:node8936node 2204068-2204973_1
tnsa 2201482-2202117_1
tnsb 2202098-2204071_1
tniq 2204973-2205956_1 node8936node1tniq
tniq 2206026-2207867_1 node8936node2tniq
op@node8936node2tniq 169239_0_1__2207864-2208373_1 227_1|
===node42789node|USUG01.1|USUG01000001.1|16934_0_0
TNSC:node42789node 190736-191761_-1
tnsb 191775-193694_-1
tnsa 193675-194361_-1
tniq 189391-190785_-1 node42789node1tniq
===node42792node|GCA_003384805.1_ASM338480v1_genomic|QTTH01000004.1|169413_0_3
TNSC:node42792node 309963-310958_-1
tnsb 311034-312491_-1
===node8969node|GCA_003386205.1_ASM338620v1_genomic|QRDY01000029.1|169478_0_28
TNSC:node8969node 35518-36588_1
tnsc 26600-28477_1
tnsa 32548-33198_1
tnsb 33195-33410_1
tnsb 33412-35511_1
tniq 37073-38725_1 node8969node1tniq
op@node8969node1tniq 169478_0_28__38748-39044_1 191_1|
tniq 30505-32436_1 node8969node2tniq
===node42812node|MTKZ01.1|MTKZ01126467.1|1694_0_126466
TNSC:node42812node 12132-13016_1
tnsb 10051-12081_1
===node42821node|GCA_003388635.1_ASM338863v1_genomic|QUAI01000001.1|169599_0_0
TNSC:node42821node 4503481-4504293_1
tnsb 4502764-4503477_1
===node71397node|GCA_003390375.1_ASM339037v1_genomic|QUOT01000001.1|169653_0_0
TNSC:node71397node 2590342-2592012_1
tnsa 2587450-2588271_1
tnsb 2588258-2590345_1
tnsb 2600790-2601830_1
tnsb 2621337-2622161_-1
tnsb 2629550-2630176_-1
tniq 2592016-2593542_1 node71397node1tniq
tnse 2593530-2595131_1
===node9004node|USVP01.1|USVP01001385.1|16969_0_1384
TNSC:node9004node 6258-7220_-1
tnsb 7224-9230_-1
===node42832node|MTLE01.1|MTLE01000038.1|1697_0_37
TNSC:node42832node 23320-24327_-1
tnsb 24327-26222_-1
tnsa 26219-26782_-1
tniq 11399-12637_-1 node42832node1tniq
op@node42832node1tniq 1697_0_37__9258-11393_-1 334_25|PF09614.13_Cas_Csy2_CRISPR-associated protein (Cas_Csy2)|PF09611.13_Cas_Csy1_CRISPR-associated protein (Cas_Csy1)
cas8a1 9258-11393_-1
cas7 8249-9289_-1
cas6f 7632-8252_-1
===node42831node|MTLE01.1|MTLE01000578.1|1697_0_577
TNSC:node42831node 69385-70134_1
tnsb 67582-69360_1
===node9045node|GCA_003402535.1_ASM340253v1_genomic|BGPQ01000020.1|170186_0_19
TNSC:node9045node 19285-20118_1
tnsb 17797-18138_1
tnsa_tnsb 18788-19240_1
tnsa_tnsb 20543-21922_1
tnsa_tnsb 22768-25635_1
tniq 26995-28323_1 node9045node1tniq
===node9046node|GCA_003402535.1_ASM340253v1_genomic|BGPQ01000020.1|170186_0_19
TNSC:node9046node 25823-26962_1
tnsb 17797-18138_1
tnsa_tnsb 18788-19240_1
tnsa_tnsb 20543-21922_1
tnsa_tnsb 22768-25635_1
===node71419node|GCA_003402915.1_ASM340291v1_genomic|CP031553.1|170201_0_0
TNSC:node71419node 1093052-1093975_1
tnsa 1090473-1091135_1
tnsb 1091340-1093052_1
tniq 1094160-1095014_1 node71419node1tniq
op@node71419node1tniq 170201_0_0__1095011-1096432_1 251_37|PF17032.8_zinc_ribbon_15_zinc-ribbon family
tnse 1109784-1110563_-1
tnse 1107153-1108385_-1
tnsf 1095011-1096432_1
===node71414node|MWSE01.1|MWSE01000049.1|1702_0_48
TNSC:node71414node 8815-10245_1
tnsa 5754-6737_1
tnsb 6734-8818_1
tniq 10238-11995_1 node71414node1tniq
tniq 12014-13330_-1 node71414node2tniq
===node42998node|GCA_003426025.1_ASM342602v1_genomic|QJSH01000017.1|171063_0_6
TNSC:node42998node 11851-12783_1
tnsa 8983-9765_1
tnsb 9762-11861_1
tniq 13011-14822_1 node42998node1tniq
tniq 14823-16895_1 node42998node2tniq
===node71487node|GCA_003428925.1_ASM342892v1_genomic|CP031742.1|171194_0_0
TNSC:node71487node 11986-12795_-1
tnsb 24559-25116_-1
tnsb 28368-29258_-1
tnsb 41644-42537_1
tnsc 42562-43389_-1
tnsb 43438-45219_-1
tnsb 55238-56128_1
tnsb 60785-61678_1
===node9235node|UXAT01.1|UXAT01000053.1|17136_0_52
TNSC:node9235node 29648-30334_-1
tnsb 30408-32537_-1
===node9269node|GCA_003467385.1_ASM346738v1_genomic|QSGP01000001.1|172210_0_0
TNSC:node9269node 788095-789600_1
tnsa 785926-786321_1
tnsb 786326-788095_1
tniq 789600-790820_1 node9269node1tniq
cas5 808484-809005_-1
===node71497node|UXMU01.1|UXMU01000166.1|17222_0_165
TNSC:node71497node 12162-13760_-1
tnsb 13773-15890_-1
tnsa 15878-16543_-1
tniq 16545-18626_-1 node71497node1tniq
===node43081node|GCA_003480285.1_ASM348028v1_genomic|QUIP01000019.1|172854_0_10
TNSC:node43081node 53078-54310_1
tnsa 50925-51272_1
tnsb 51259-53085_1
tniq 54307-55656_1 node43081node1tniq
===node9282node|GCA_003486675.1_ASM348667v1_genomic|DNGG01000154.1|173173_0_562
TNSC:node9282node 59198-59926_-1
tnsb 59966-62266_-1
===node71523node|GCA_003515945.1_ASM351594v1_genomic|QWLM01000018.1|173387_0_17
TNSC:node71523node 48659-49378_1
tnsc 27597-30236_-1
tnsa 45909-46460_1
tnsb 46457-48448_1
tnsc 49344-49592_1
===node71536node|GCA_003537855.1_ASM353785v1_genomic|DPQK01000011.1|174333_0_20
TNSC:node71536node 159761-160732_1
tnsa 157163-157843_1
tnsb 157785-159764_1
tniq 160683-161678_1 node71536node1tniq
tniq 161682-162482_1 node71536node2tniq
===node43157node|GCA_003574215.1_ASM357421v1_genomic|AP018558.1|174796_0_0
TNSC:node43157node 1018858-1019598_1
tnsb 1016376-1018781_1
===node43165node|GCA_003576595.1_ASM357659v1_genomic|NQOU01000002.1|174870_0_18
TNSC:node43165node 319439-320788_1
tnsa 316431-317411_1
tnsb 317368-319446_1
tniq 320801-322537_1 node43165node1tniq
tniq 322531-323550_1 node43165node2tniq
===node43167node|GCA_003577475.1_ASM357747v1_genomic|QPEP01000004.1|174912_0_28
TNSC:node43167node 180146-180952_1
tnsb 179400-180149_1
===node9382node|GCA_003585055.1_ASM358505v1_genomic|LSQH01000027.1|175287_0_26
TNSC:node9382node 323334-324293_1
tnsa 320682-321452_1
tnsb 321454-323328_1
tniq 324324-326297_1 node9382node1tniq
===node43229node|GCA_003590835.1_ASM359083v1_genomic|QYUQ01000002.1|175547_0_1
TNSC:node43229node 1002770-1003834_-1
tnsb 1003881-1005848_-1
tnsa 1005848-1006558_-1
tniq 1001335-1002789_-1 node43229node1tniq
op@node43229node1tniq 175547_0_1__1000077-1001309_-1 144_1| N-terminal
===node43232node|GCA_003590875.1_ASM359087v1_genomic|QYUN01000003.1|175549_0_2
TNSC:node43232node 628273-629472_-1
tnsb 621877-622167_-1
tnsb 629495-631255_-1
===node9440node|GCA_900005875.1_PSEFL294_LIB5397_genomic|CVTG01000037.1|175871_0_2
TNSC:node9440node 93297-94250_-1
tnsb 94240-96111_-1
tnsa 96101-96736_-1
tniq 92536-93300_-1 node9440node1tniq
op@node9440node1tniq 175871_0_2__91214-92506_-1 12_1|
===node9445node|GCA_900009145.1_BBR_PRJEB10993_genomic|LN889815.1|176002_0_58
TNSC:node9445node 57538-57993_1
tnsb 55899-57548_1
tniq 66649-67110_-1 node9445node1tniq
op@node9445node1tniq 176002_0_58__63628-66606_-1 298_1|PF01526.20_DDE_Tnp_Tn3_Tn3 transposase DDE domain|PF13700.9_DUF4158_Domain of unknown function (DUF4158)
tniq 40196-40663_1 node9445node2tniq
csm3gr7 58727-59533_1
csm3gr7 59912-61741_1
===node43275node|UYLA01.1|UYLA01000005.1|17637_0_4
TNSC:node43275node 147123-148334_-1
tnsb 148336-150135_-1
tnsa 150122-150496_-1
tniq 145438-147126_-1 node43275node1tniq
===node9505node|UYQG01.1|UYQG01000004.1|17710_0_3
TNSC:node9505node 28752-29645_-1
tnsb 29661-31706_-1
===node9600node|GCA_900044055.2_Burkholderia_sp._LMG_29321_genomic|FCOX02000029.1|179167_0_28
TNSC:node9600node 61113-62387_1
tnsa_tnsb 56350-59100_-1
tnsb 63584-64549_-1
tniq 62521-63546_1 node9600node1tniq
tniq 68727-69995_1 node9600node2tniq
===node43424node|UZHV01.1|UZHV01000193.1|17926_0_192
TNSC:node43424node 27016-27945_1
tnsb 25132-27009_1
===node43425node|UZHV01.1|UZHV01000656.1|17926_0_655
TNSC:node43425node 11255-12217_-1
tnsb 12198-14177_-1
===node9640node|UZMH01.1|UZMH01000076.1|18012_0_75
TNSC:node9640node 41017-41970_1
tnsb 38794-40971_1
===node43493node|UZXG01.1|UZXG01000394.1|18139_0_393
TNSC:node43493node 22057-23565_-1
tnsb 23562-25823_-1
tnsa 25820-26719_-1
tniq 20756-22060_1 node43493node1tniq
tniq 19140-20606_1 node43493node2tniq
===node43491node|UZXG01.1|UZXG01000106.1|18139_0_105
TNSC:node43491node 44066-44884_1
tnsb 42601-44073_1
===node9728node|GCA_900077065.1_12045_4_39_genomic|FKDX01000027.1|181837_0_26
TNSC:node9728node 45608-46501_-1
tnsb 46513-48558_-1
===node9764node|GCA_900079685.1_APW_PRJEB13525_v1_genomic|LT599018.1|182000_0_0
TNSC:node9764node 927820-928455_-1
tnsb 928468-930669_-1
===node9821node|GCA_900088825.1_BBA-D_PRJEB14160_v1_genomic|LT592170.1|182803_0_3
TNSC:node9821node 578465-579949_1
tnsa 573742-574104_1
tnsb 574115-574990_-1
tnsa 575360-576145_1
tnsb 576138-578459_1
tniq 579909-581300_1 node9821node1tniq
op@node9821node1tniq 182803_0_3__581339-581518_1 24_1|
tniq 571418-572581_1 node9821node2tniq
===node9849node|GCA_900089945.1_P_S1_v1_genomic|FLQY01000397.1|182850_0_396
TNSC:node9849node 12076-13608_-1
tnsb 13601-16060_-1
tnsa 16057-16980_-1
tniq 10319-12079_-1 node9849node1tniq
tniq 9358-10317_-1 node9849node2tniq
===node9861node|GCA_900091625.1_IMG-taxon_2622736606_annotated_assembly_genomic|FMIC01000002.1|182906_0_0
TNSC:node9861node 6578222-6579358_1
tnsa 6575433-6576185_1
tnsb 6576185-6577807_1
tnsb 6577827-6578225_1
tniq 6579355-6580500_1 node9861node1tniq
===node43668node|GCA_900094905.1_ASM90009490v1_genomic|FMJG01000004.1|183117_0_21
TNSC:node43668node 66419-68083_-1
tnsb 68067-70241_-1
tnsa 70242-71072_-1
tniq 64501-66408_-1 node43668node1tniq
===node43678node|GCA_900095415.1_APW_KL86PLE_v1_genomic|LT608334.1|183154_0_0
TNSC:node43678node 414729-415748_1
tnsc 405735-406517_-1
tnsb 412674-414635_1
===node9872node|GCA_900096975.1_IMG-taxon_2675903029_annotated_assembly_genomic|FMYQ01000008.1|183263_0_56
TNSC:node9872node 39482-40498_1
tnsa_tnsb 36753-39452_1
tniq 40495-41787_1 node9872node1tniq
tnse 25571-27343_-1
===node71734node|GCA_900099695.1_IMG-taxon_2599185173_annotated_assembly_genomic|FNCY01000001.1|183451_0_28
TNSC:node71734node 141123-142097_1
tnsa 138158-139120_1
tnsb 139133-141121_1
tniq 142094-143116_1 node71734node1tniq
tniq 143119-144222_1 node71734node2tniq
===node43706node|GCA_900099895.1_IMG-taxon_2675903031_annotated_assembly_genomic|FNDY01000030.1|183471_0_80
TNSC:node43706node 43300-44898_1
tnsb 40008-40337_1
tnsa 40338-41162_1
tnsb 41159-43303_1
tniq 44910-46805_1 node43706node1tniq
tnse 46777-48312_1
===node43707node|GCA_900099895.1_IMG-taxon_2675903031_annotated_assembly_genomic|FNDY01000007.1|183471_0_54
TNSC:node43707node 33111-34115_-1
tnsb 34141-36132_-1
===node43721node|GCA_900100565.1_IMG-taxon_2615840636_annotated_assembly_genomic|FNDI01000016.1|183536_0_47
TNSC:node43721node 44073-45701_1
tnsa 40208-40477_1
tnsa 40647-41063_1
tnsb 41011-43233_1
tnsc 43233-43874_1
===node43719node|GCA_900100565.1_IMG-taxon_2615840636_annotated_assembly_genomic|FNDI01000040.1|183536_0_72
TNSC:node43719node 45523-46911_-1
tnsb 42370-44655_-1
tnsa 44625-45479_-1
tnsb 50439-51029_-1
tniq 47156-48691_-1 node43719node1tniq
tniq 48741-50171_-1 node43719node2tniq
===node71740node|GCA_900100655.1_IMG-taxon_2654587884_annotated_assembly_genomic|FNCE01000007.1|183544_0_2
TNSC:node71740node 140331-141221_-1
tnsc 133173-136406_-1
tnsb 141218-143170_-1
tnsa 143167-143832_-1
tniq 139162-140334_-1 node71740node1tniq
op@node71740node1tniq 183544_0_2__137933-139165_-1 46_1|PF07191.15_zinc-ribbons_6_zinc-ribbons|PF05810.15_NinF_NinF protein|PF03833.16_PolC_DP2_DNA polymerase II large subunit DP2|PF10083.12_DUF2321_Uncharacterized protein conserved in bacteria (DUF2321)|PF11023.11_DUF2614_Zinc-ribbon containing domain|PF17032.8_zinc_ribbon_15_zinc-ribbon family
tnsf 137933-139165_-1
===node43727node|GCA_900101625.1_IMG-taxon_2615840592_annotated_assembly_genomic|FMYZ01000003.1|183634_0_32
TNSC:node43727node 74265-75611_1
tnsa 78922-79734_1
tnsb 79727-82000_1
tniq 75637-77322_1 node43727node1tniq
tniq 77330-78925_1 node43727node2tniq
===node43748node|GCA_900102675.1_IMG-taxon_2663763604_annotated_assembly_genomic|FMYX01000001.1|183731_0_14
TNSC:node43748node 198116-199027_1
tnsb 196206-198119_1
tniq 199017-200345_1 node43748node1tniq
===node9917node|GCA_900102315.1_IMG-taxon_2616644820_annotated_assembly_genomic|FNBL01000013.1|183700_0_27
TNSC:node9917node 48241-49233_-1
tnsc 38687-42082_1
tnsb 49226-51427_-1
tnsa 51424-52152_-1
tniq 46464-48125_-1 node9917node1tniq
tniq 44830-46398_-1 node9917node2tniq
===node43740node|GCA_900102795.1_IMG-taxon_2622736501_annotated_assembly_genomic|FMWG01000015.1|183743_0_22
TNSC:node43740node 41218-42168_1
tniq 42165-43961_1 node43740node1tniq
===node43739node|GCA_900102795.1_IMG-taxon_2622736501_annotated_assembly_genomic|FMWG01000001.1|183743_0_19
TNSC:node43739node 481290-482291_1
tnsa 478382-479155_1
tnsb 479152-481293_1
tnsb 491204-492061_-1
tniq 482288-484132_1 node43739node1tniq
op@node43739node1tniq 183743_0_19__484129-484431_1 299_1| calcineurin superfamily|PF12850.10_Metallophos_2_Calcineurin-like phosphoesterase superfamily domain|PF09423.13_PhoD_PhoD-like phosphatase|PF04042.19_DNA_pol_E_B_DNA polymerase alpha/epsilon subunit B|PF13277.9_YmdB_YmdB-like protein|PF09587.13_PGA_cap_Bacterial capsule synthesis protein PGA_cap
===node9933node|GCA_900102855.1_IMG-taxon_2593339163_annotated_assembly_genomic|FMWD01000008.1|183749_0_23
TNSC:node9933node 152023-152919_1
tnsa 149472-150116_1
tnsb 150129-152030_1
tniq 152912-155782_1 node9933node1tniq
tnsf 152912-155782_1
===node71749node|GCA_900103845.1_IMG-taxon_2663762768_annotated_assembly_genomic|FNIJ01000005.1|183843_0_12
TNSC:node71749node 192125-193045_1
tnsa 189541-190221_1
tnsb 190218-192128_1
tniq 193035-194384_1 node71749node1tniq
===node9957node|GCA_900103895.1_IMG-taxon_2693430035_annotated_assembly_genomic|FNLG01000003.1|183848_0_0
TNSC:node9957node 261278-263377_1
tnsb 263438-264937_1
===node9947node|GCA_900104035.1_IMG-taxon_2651870106_annotated_assembly_genomic|FNIT01000006.1|183861_0_4
TNSC:node9947node 121711-122823_1
tnsb 102323-102988_1
tnsa 118827-119516_1
tnsb 119513-121705_1
tniq 76255-78183_-1 node9947node1tniq
===node9946node|GCA_900104035.1_IMG-taxon_2651870106_annotated_assembly_genomic|FNIT01000012.1|183861_0_8
TNSC:node9946node 42359-43405_-1
tnsb 43402-45648_-1
tnsa 45699-46379_-1
tniq 40222-42300_-1 node9946node1tniq
===node9945node|GCA_900104035.1_IMG-taxon_2651870106_annotated_assembly_genomic|FNIT01000010.1|183861_0_5
TNSC:node9945node 21578-22261_-1
tnsc 21315-21578_-1
tnsb 22297-24636_-1
tnsa 24633-25526_-1
tniq 19324-21318_-1 node9945node1tniq
===node43771node|GCA_900104215.1_IMG-taxon_2596583601_annotated_assembly_genomic|FMXO01000001.1|183878_0_32
TNSC:node43771node 182205-182954_1
tnsb 180018-182126_1
===node9974node|GCA_900104385.1_IMG-taxon_2615840603_annotated_assembly_genomic|FNJA01000011.1|183895_0_10
TNSC:node9974node 37843-39492_-1
tnsb 39485-41695_-1
tnsa 41695-42546_-1
tniq 36674-37846_-1 node9974node1tniq
op@node9974node1tniq 183895_0_10__35603-36625_-1 373_1|
===node43768node|GCA_900104515.1_IMG-taxon_2634166355_annotated_assembly_genomic|FNJL01000017.1|183908_0_90
TNSC:node43768node 104806-105696_-1
tnsb 105693-107585_-1
tnsa 107582-108142_-1
tniq 103245-104819_-1 node43768node1tniq
op@node43768node1tniq 183908_0_90__101597-103258_-1 295_1|
tnse 101597-103258_-1
===node43774node|GCA_900104805.1_IMG-taxon_2667527434_annotated_assembly_genomic|LT629751.1|183937_0_0
TNSC:node43774node 2465612-2466607_1
tnsa 2463065-2463715_1
tnsb 2463718-2465625_1
===node43799node|GCA_900105045.1_IMG-taxon_2634166182_annotated_assembly_genomic|LT629739.1|183961_0_0
TNSC:node43799node 1027539-1028228_1
tnsb 1005766-1007442_1
tnsc 1007436-1008353_1
tnsc 1009605-1010510_-1
tnsb 1010497-1011939_-1
tnsb 1026502-1027539_1
tnsb 1028232-1029116_-1
===node43802node|GCA_900106665.1_IMG-taxon_2693429863_annotated_assembly_genomic|FNNA01000002.1|184096_0_11
TNSC:node43802node 574485-575441_1
tnsb 563332-563559_1
tnsb 563589-564191_1
tnsa 571659-572351_1
tnsb 572351-574492_1
tniq 575441-577450_1 node43802node1tniq
op@node43802node1tniq 184096_0_11__577461-578909_1 377_1| RlmJ
===node43804node|GCA_900106665.1_IMG-taxon_2693429863_annotated_assembly_genomic|FNNA01000001.1|184096_0_10
TNSC:node43804node 681193-681963_1
tnsb 678976-681147_1
===node43803node|GCA_900106665.1_IMG-taxon_2693429863_annotated_assembly_genomic|FNNA01000006.1|184096_0_13
TNSC:node43803node 111899-112642_-1
tnsb 112702-114810_-1
===node43775node|GCA_900106925.1_IMG-taxon_2684622843_annotated_assembly_genomic|FNNZ01000042.1|184119_0_31
TNSC:node43775node 5968-7074_-1
tnsb 7071-9188_-1
tniq 3924-5963_-1 node43775node1tniq
===node43776node|GCA_900106925.1_IMG-taxon_2684622843_annotated_assembly_genomic|FNNZ01000036.1|184119_0_74
TNSC:node43776node 15010-15756_-1
tnsb 15841-18096_-1
===node43831node|GCA_900107375.1_IMG-taxon_2615840641_annotated_assembly_genomic|FNPT01000021.1|184161_0_26
TNSC:node43831node 61936-62640_-1
tnsb 62786-64765_-1
tnsa 64747-65442_-1
tniq 60635-61939_-1 node43831node1tniq
tnse 39004-40740_1
===node43832node|GCA_900107375.1_IMG-taxon_2615840641_annotated_assembly_genomic|FNPT01000020.1|184161_0_39
TNSC:node43832node 22460-23527_-1
tnsa_tnsb 23528-26017_-1
tniq 21136-22473_-1 node43832node1tniq
===node9997node|GCA_900107585.1_IMG-taxon_2693429904_annotated_assembly_genomic|FNQM01000008.1|184182_0_33
TNSC:node9997node 27294-28937_1
tnsa 24345-25151_1
tnsb 25148-27301_1
tniq 28957-30537_1 node9997node1tniq
tnse 30538-32433_1
===node71797node|GCA_900109765.1_IMG-taxon_2667528179_annotated_assembly_genomic|FOAC01000004.1|184373_0_6
TNSC:node71797node 71168-72154_-1
tnsb 72161-74095_-1
tnsa 74092-74805_-1
tniq 69390-71081_-1 node71797node1tniq
===node43848node|GCA_900109645.1_IMG-taxon_2616644845_annotated_assembly_genomic|FOBG01000001.1|184362_0_1
TNSC:node43848node 3712477-3713979_1
tnsa 3709059-3710054_1
tnsb 3710048-3712480_1
tniq 3713980-3715800_1 node43848node1tniq
tniq 3715817-3716995_1 node43848node2tniq
===node43865node|GCA_900111075.1_IMG-taxon_2693429909_annotated_assembly_genomic|FOFZ01000007.1|184499_0_27
TNSC:node43865node 35636-36562_1
tnsb 33463-35625_1
cas9 15246-19544_1
===node10050node|GCA_900111515.1_IMG-taxon_2622736539_annotated_assembly_genomic|FOHS01000007.1|184542_0_10
TNSC:node10050node 74674-75495_1
tnsa 71838-72536_1
tnsb 72540-74597_1
tniq 75492-76535_1 node10050node1tniq
===node71774node|GCA_900111615.1_IMG-taxon_2599185224_annotated_assembly_genomic|FOHU01000016.1|184552_0_54
TNSC:node71774node 45239-46225_-1
tnsb 46241-48766_-1
tniq 43814-45223_1 node71774node1tniq
tniq 48833-50017_-1 node71774node2tniq
===node10057node|GCA_900112155.1_IMG-taxon_2593339152_annotated_assembly_genomic|FOKQ01000061.1|184604_0_73
TNSC:node10057node 6747-7562_-1
tnsb 7555-8889_-1
===node10046node|GCA_900112265.1_IMG-taxon_2599185267_annotated_assembly_genomic|FOLO01000010.1|184613_0_90
TNSC:node10046node 17323-18990_-1
tnsb 19007-21085_-1
tnsa 21072-21896_-1
tniq 15800-17302_-1 node10046node1tniq
tnse 14185-15798_-1
===node10065node|GCA_900113195.1_IMG-taxon_2622736521_annotated_assembly_genomic|FOOL01000002.1|184704_0_29
TNSC:node10065node 54361-56016_1
tnsa 51437-52255_1
tnsb 52236-54371_1
tniq 56053-57939_1 node10065node1tniq
tniq 50368-51408_1 node10065node2tniq
===node10074node|GCA_900113275.1_IMG-taxon_2663762747_annotated_assembly_genomic|FOOU01000010.1|184711_0_16
TNSC:node10074node 144141-145148_1
tnsa 141632-142252_1
tnsb 142255-144141_1
tnsb 153625-154692_1
tniq 156648-157886_1 node10074node1tniq
op@node10074node1tniq 184711_0_16__157886-159973_1 334_25|PF09614.13_Cas_Csy2_CRISPR-associated protein (Cas_Csy2)|PF09611.13_Cas_Csy1_CRISPR-associated protein (Cas_Csy1)
cas8a1 157886-159973_1
cas7 159984-161018_1
cas6f 161015-161644_1
===node10075node|GCA_900113275.1_IMG-taxon_2663762747_annotated_assembly_genomic|FOOU01000005.1|184711_0_13
TNSC:node10075node 83547-84470_1
tnsa 80967-81584_1
tnsb 81581-83554_1
tniq 84467-85834_1 node10075node1tniq
===node71815node|GCA_900113705.1_IMG-taxon_2609459734_annotated_assembly_genomic|FOQI01000008.1|184753_0_17
TNSC:node71815node 73889-75514_-1
tnsb 75501-77657_-1
tnsa 77657-78508_-1
tniq 72712-73884_-1 node71815node1tniq
===node43886node|GCA_900113825.1_IMG-taxon_2671180118_annotated_assembly_genomic|FOQU01000012.1|184765_0_11
TNSC:node43886node 16978-17916_1
tnsb 15027-16991_1
tnsb 40613-42100_-1
tniq 17918-19429_1 node43886node1tniq
tniq 19426-21138_1 node43886node2tniq
op@node43886node2tniq 184765_0_11__21184-21795_1 230_2|
===node43854node|GCA_900114015.1_IMG-taxon_2590828858_annotated_assembly_genomic|FORN01000009.1|184784_0_28
TNSC:node43854node 70347-71252_1
tnsa 67322-68161_1
tnsb 68158-70350_1
tniq 71249-73147_1 node43854node1tniq
===node10079node|GCA_900114185.1_IMG-taxon_2654588203_annotated_assembly_genomic|FOSE01000003.1|184800_0_4
TNSC:node10079node 34357-35424_-1
tnsb 35424-37412_-1
tnsa 37409-38116_-1
tniq 32667-34295_-1 node10079node1tniq
===node43890node|GCA_900114535.1_IMG-taxon_2654588108_annotated_assembly_genomic|FOTK01000023.1|184832_0_99
TNSC:node43890node 77377-78456_1
tnsa 74360-75175_1
tnsb 75172-77373_1
tniq 78453-80294_1 node43890node1tniq
===node43921node|GCA_900115665.1_IMG-taxon_2634166314_annotated_assembly_genomic|FOXH01000001.1|184941_0_26
TNSC:node43921node 610418-611344_-1
tnsa_tnsb 611380-613506_-1
===node43885node|GCA_900115955.1_IMG-taxon_2634166311_annotated_assembly_genomic|FOYL01000015.1|184968_0_30
TNSC:node43885node 166012-168321_-1
===node10073node|GCA_900116125.1_IMG-taxon_2690315656_annotated_assembly_genomic|FPAD01000002.1|184983_0_5
TNSC:node10073node 700086-701042_-1
tnsb 701047-703098_-1
tnsa 703101-703697_-1
tniq 704108-705985_-1 node10073node1tniq
tniq 724203-725843_-1 node10073node2tniq
===node10095node|GCA_900116345.1_IMG-taxon_2595698228_annotated_assembly_genomic|FPAH01000004.1|184999_0_54
TNSC:node10095node 13651-15207_1
tnsa 10821-11579_1
tnsb 11566-13644_1
tnsc 29119-30582_-1
tniq 15208-16245_1 node10095node1tniq
cas12a 3-263_1
===node10086node|GCA_900116445.1_IMG-taxon_2671180117_annotated_assembly_genomic|FPBH01000054.1|185009_0_86
TNSC:node10086node 27800-29176_-1
tnsb 24427-26694_-1
tnsa 26757-27632_-1
tniq 29198-30730_-1 node10086node1tniq
tniq 30753-32228_-1 node10086node2tniq
===node10082node|GCA_900116545.1_IMG-taxon_2675903690_annotated_assembly_genomic|FPCK01000001.1|185018_0_5
TNSC:node10082node 1473021-1473998_1
tnsa 1468784-1469422_1
tnsa 1469898-1470749_1
tnsb 1470985-1473024_1
tniq 1474069-1475088_1 node10082node1tniq
===node10369node|GCA_900134625.1_12163_1_52_genomic|FSFF01000009.1|186697_0_4
TNSC:node10369node 136603-137781_-1
tnsb 137781-139949_-1
tnsa 139965-140699_-1
tniq 134219-136564_-1 node10369node1tniq
===node44335node|GCA_900141745.1_IMG-taxon_2695421038_annotated_assembly_genomic|FSRM01000002.1|187409_0_0
TNSC:node44335node 1806217-1807302_1
tnsa_tnsb 1803471-1806236_1
tniq 1807241-1808635_1 node44335node1tniq
tniq 1808966-1810093_1 node44335node2tniq
===node44334node|GCA_900141745.1_IMG-taxon_2695421038_annotated_assembly_genomic|FSRM01000002.1|187409_0_0
TNSC:node44334node 711869-713449_-1
tnsb 713610-716072_-1
tnsa 716090-716902_-1
tniq 710492-711865_-1 node44334node1tniq
tniq 708969-710303_-1 node44334node2tniq
===node44331node|GCA_900142275.1_IMG-taxon_2585428191_annotated_assembly_genomic|FRAI01000016.1|187459_0_3
TNSC:node44331node 26764-27564_-1
tnsb 27557-28840_-1
===node44390node|GCA_900142375.1_IMG-taxon_2585428189_annotated_assembly_genomic|FRAR01000008.1|187468_0_27
TNSC:node44390node 104688-106325_-1
tnsb 94928-95365_1
tnsb 106294-107442_-1
tnsb 107417-108481_-1
tnsa 108478-109308_-1
tniq 102721-104505_-1 node44390node1tniq
tnse 101694-102605_-1
tnse 101095-101661_-1
===node44392node|GCA_900142375.1_IMG-taxon_2585428189_annotated_assembly_genomic|FRAR01000029.1|187468_0_49
TNSC:node44392node 14290-15276_-1
tnsb 15292-17355_-1
tnsa 17337-18008_-1
tniq 12906-14273_-1 node44392node1tniq
===node44388node|GCA_900142905.1_IMG-taxon_2695420918_annotated_assembly_genomic|FSRV01000001.1|187519_0_2
TNSC:node44388node 2461709-2462803_1
tnsb 2456514-2457035_-1
tnsb 2458920-2461712_1
tniq 2463529-2464914_1 node44388node1tniq
tniq 2466201-2467580_1 node44388node2tniq
===node44389node|GCA_900142905.1_IMG-taxon_2695420918_annotated_assembly_genomic|FSRV01000002.1|187519_0_1
TNSC:node44389node 4276833-4278191_1
tnsa 4273787-4274803_1
tnsb 4274800-4276836_1
tniq 4271777-4272868_-1 node44389node1tniq
tniq 4270223-4271485_-1 node44389node2tniq
===node44415node|GCA_900143185.1_IMG-taxon_2690315624_annotated_assembly_genomic|FSRQ01000002.1|187545_0_6
TNSC:node44415node 428567-429463_-1
tnsb 429451-431286_-1
tnsa 431283-431930_-1
tniq 427591-428580_-1 node44415node1tniq
===node44413node|GCA_900143555.1_Labrenzia_sp._Alg231_36_genomic|FREW01000011.1|187578_0_14
TNSC:node44413node 35692-36453_-1
tnsb 34013-34699_-1
tnsb 36453-38468_-1
===node10656node|GCA_900146085.1_278_genomic|FROG01000048.1|187822_0_6
TNSC:node10656node 55713-56465_1
tnsb 53626-55698_1
===node44448node|GCA_900146965.1_370_genomic|FRRR01000016.1|187910_0_13
TNSC:node44448node 41298-42191_1
tnsa 38561-39346_1
tnsb 39343-41295_1
tniq 42154-43383_1 node44448node1tniq
tnse 71871-73673_-1
===node44502node|GCA_900156025.1_IMG-taxon_2708742414_annotated_assembly_genomic|FTMO01000001.1|188190_0_33
TNSC:node44502node 328687-329451_1
tnsb 326437-328620_1
===node10719node|GCA_900156505.1_IMG-taxon_2681812930_annotated_assembly_genomic|FTPR01000001.1|188234_0_4
TNSC:node10719node 542211-543179_1
tnsa 539198-539974_1
tnsb 539971-542214_1
tniq 516677-518062_1 node10719node1tniq
===node10726node|GCA_900157375.1_PRJEB19165_genomic|LT721901.1|188309_0_0
TNSC:node10726node 1635388-1636464_-1
tnsb 1636468-1638660_-1
tnsa 1638816-1639529_-1
tnsc 1642124-1643500_-1
tniq 1633655-1635307_1 node10726node1tniq
tniq 1639860-1642001_-1 node10726node2tniq
===node44616node|GCA_900166595.1_PRJEB19411_genomic|LT745763.1|189012_0_15
TNSC:node44616node 3866233-3867918_-1
tnsb 3867896-3870052_-1
tnsa 3870049-3870888_-1
tniq 3864352-3866181_-1 node44616node1tniq
tnse 3862839-3864371_-1
===node44630node|GCA_900166965.1_P.piscicola_NCCB100098T_SPAdes_Prokka_EMBL_genomic|FUZI01000001.1|189043_0_46
TNSC:node44630node 233610-234596_-1
tnsc 215221-216603_-1
tnsc 223042-226044_-1
tnsb 234607-236418_-1
tnsa 236411-237097_-1
tniq 213969-215147_-1 node44630node1tniq
op@node44630node1tniq 189043_0_46__212043-213965_-1 304_8|PF09614.13_Cas_Csy2_CRISPR-associated protein (Cas_Csy2)|PF09611.13_Cas_Csy1_CRISPR-associated protein (Cas_Csy1)
cas8a1 212043-213965_-1
cas7 211010-212059_-1
cas6f 210407-211006_-1
===node44636node|GCA_900167445.1_IMG-taxon_2524614863_annotated_assembly_genomic|FUZT01000005.1|189090_0_19
TNSC:node44636node 27751-28710_-1
tnsb 28747-30792_-1
===node44652node|GCA_900167565.1_IMG-taxon_2708742389_annotated_assembly_genomic|FUZV01000001.1|189100_0_2
TNSC:node44652node 1704729-1705742_1
tnsa_tnsb 1702360-1704732_1
tniq 1705739-1707046_1 node44652node1tniq
op@node44652node1tniq 189100_0_2__1707043-1707240_1 62_1|PF18495.4_VbhA_Antitoxin VbhA
===node44651node|GCA_900167965.1_IMG-taxon_2711768613_annotated_assembly_genomic|FUZW01000001.1|189115_0_3
TNSC:node44651node 3207440-3208558_-1
tnsa_tnsb 3208576-3211329_-1
tniq 3206197-3207450_-1 node44651node1tniq
tniq 3204028-3205278_-1 node44651node2tniq
===node44640node|GCA_900169535.1_PRJEB19972_genomic|LT821255.1|189180_0_14
TNSC:node44640node 131692-132495_1
tnsb 130313-131695_1
tnsb 146102-147484_1
tnsc 147481-148284_1
tnsb 150005-151357_1
tnsc 151350-152150_1
===node44622node|GCA_900172225.1_Tr.litoreus_CECT7639_Spades_Prokka_genomic|FWFO01000001.1|189435_0_6
TNSC:node44622node 43387-45042_1
tnsb 41432-42661_1
tnsb 42698-43390_1
tniq 43387-45042_1 node44622node1tniq
===node44676node|GCA_900176275.1_IMG-taxon_2568526002_annotated_assembly_genomic|FWXD01000002.1|189688_0_45
TNSC:node44676node 153102-154742_1
tnsa 150141-150977_1
tnsb 150977-153109_1
tniq 154754-156565_1 node44676node1tniq
tnse 156546-158174_1
===node44699node|GCA_900176335.1_IMG-taxon_2588254267_annotated_assembly_genomic|FWXW01000004.1|189694_0_13
TNSC:node44699node 81205-82005_-1
tnsc 80015-80815_-1
tnsb 81995-83347_-1
===node44684node|GCA_900177325.1_IMG-taxon_2622736609_annotated_assembly_genomic|FXBL01000004.1|189758_0_0
TNSC:node44684node 2209266-2210015_1
tnsb 2206927-2209191_1
===node44689node|GCA_900177475.1_IMG-taxon_2622736628_annotated_assembly_genomic|FXBR01000008.1|189772_0_2
TNSC:node44689node 285055-285807_-1
tnsb 285800-287980_-1
tnsb 291746-293266_-1
tnsb 293365-293655_1
tnsb 294264-294488_1
===node10883node|GCA_900177655.1_IMG-taxon_2708742467_annotated_assembly_genomic|FXWK01000001.1|189789_0_2
TNSC:node10883node 1612846-1613934_1
tnsa 1609843-1610670_1
tnsb 1610660-1612849_1
tniq 1613928-1615739_1 node10883node1tniq
===node10885node|GCA_900177655.1_IMG-taxon_2708742467_annotated_assembly_genomic|FXWK01000002.1|189789_0_1
TNSC:node10885node 713554-714582_-1
tnsb 714579-716972_-1
tnsa 717060-717575_-1
tniq 711653-713557_-1 node10885node1tniq
===node10884node|GCA_900177655.1_IMG-taxon_2708742467_annotated_assembly_genomic|FXWK01000002.1|189789_0_1
TNSC:node10884node 43776-44837_1
tnsa 40670-41368_1
tnsb 41455-43779_1
tniq 44824-46785_1 node10884node1tniq
===node10938node|GCA_900187555.1_s3f19_genomic|FYDW01000008.1|190390_0_12
TNSC:node10938node 7880-8599_1
tnsb 5167-6996_1
tnsc 6999-7871_1
===node10942node|GCA_900188055.1_IMG-taxon_2724679789_annotated_assembly_genomic|FZNU01000048.1|190417_0_33
TNSC:node10942node 8719-9681_1
tnsb 6634-8640_1
===node44736node|GCA_900188475.1_IMG-taxon_2521172559_annotated_assembly_genomic|FYEM01000001.1|190457_0_5
TNSC:node44736node 446103-447245_1
tnsa 426289-426915_-1
tnsa 442887-443744_1
tnsb 443756-446092_1
tniq 447242-448834_1 node44736node1tniq
===node10929node|GCA_900188545.1_PRJEB21453_genomic|LT899438.1|190463_0_0
TNSC:node10929node 62234-63049_-1
tnsb 63042-64487_-1
===node10911node|GCA_900188455.1_IMG-taxon_2700988710_annotated_assembly_genomic|FZOL01000017.1|190455_0_32
TNSC:node10911node 148021-149013_1
tnsa 145477-146145_1
tnsb 146123-148018_1
tniq 148967-150694_1 node10911node1tniq
===node44791node|GCA_900217825.1_IMG-taxon_2657245369_annotated_assembly_genomic|OBML01000017.1|192045_0_18
TNSC:node44791node 21947-22945_-1
tnsb 23009-24919_-1
===node44800node|GCA_900230145.1_IMG-taxon_2521172670_annotated_assembly_genomic|OCMN01000004.1|192071_0_21
TNSC:node44800node 150889-151767_1
tnsb 149081-150883_1
tniq 151760-152809_1 node44800node1tniq
===node72193node|GCA_900230135.1_IMG-taxon_2521172669_annotated_assembly_genomic|OCMM01000009.1|192070_0_2
TNSC:node72193node 45443-46426_-1
tnsb 42341-42814_-1
tnsb 46419-48320_-1
tnsa 48314-48961_-1
tniq 42925-45480_-1 node72193node1tniq
===node11028node|GCA_900221005.1_IMG-taxon_2734482074_annotated_assembly_genomic|OBQI01000004.1|192060_0_4
TNSC:node11028node 449582-450382_1
tnsc 440679-443177_-1
tnsb 447865-449592_1
===node44796node|GCA_900221035.1_IMG-taxon_2738543001_annotated_assembly_genomic|LT907981.1|192063_0_0
TNSC:node44796node 110194-110961_-1
tnsc 110958-112016_-1
tnsb 112082-113671_-1
===node10978node|GCA_900220975.1_IMG-taxon_2740891857_annotated_assembly_genomic|OBQD01000016.1|192057_0_30
TNSC:node10978node 95612-96490_-1
tnsb 70962-71468_-1
tnsb 76086-77582_-1
tnsb 96487-98085_-1
tniq 94661-95608_-1 node10978node1tniq
===node72202node|GCA_900240265.1_PRJEB22823_genomic|LT964739.1|192214_0_0
TNSC:node72202node 1765409-1766212_-1
tnsb 1736763-1738355_1
tnsc 1752725-1755280_1
tnsb 1766202-1767503_-1
===node11068node|GCA_900249775.1_CBM2599_genomic|LT976964.1|192432_0_0
TNSC:node11068node 319100-320194_1
tnsa 316446-317150_1
tnsb 317131-319113_1
tniq 320184-321179_1 node11068node1tniq
tniq 321258-322574_1 node11068node2tniq
===node11067node|GCA_900249775.1_CBM2599_genomic|LT976965.1|192432_0_1
TNSC:node11067node 1112813-1114345_1
tnsa 1109747-1110658_1
tnsb 1110655-1112787_1
tniq 1114396-1116039_1 node11067node1tniq
===node44865node|GCA_900249935.1_CBM2618_genomic|LT976989.1|192448_0_1
TNSC:node44865node 1627111-1628100_1
tnsb 1625157-1627118_1
tniq 1628377-1629426_1 node44865node1tniq
===node72211node|GCA_900250075.1_CBM2638_genomic|LT977071.1|192462_0_1
TNSC:node72211node 2347916-2348971_1
tnsa_tnsb 2344863-2347643_1
tniq 2348984-2350240_1 node72211node1tniq
===node11030node|GCA_900250125.1_CBM2607_genomic|LT984806.1|192466_0_0
TNSC:node11030node 1619336-1620367_1
tnsa 1616659-1617339_1
tnsb 1617336-1619339_1
tniq 1620377-1621798_1 node11030node1tniq
===node44885node|GCA_900258045.1_ASM90025804v1_genomic|OGVD01000003.1|192675_0_1
TNSC:node44885node 435598-436503_1
tnsa 433204-433911_1
tnsb 433880-435601_1
tniq 436590-437501_1 node44885node1tniq
===node11082node|GCA_900289045.1_MPGL2_genomic|LT985188.1|192689_0_0
TNSC:node11082node 2677861-2678916_1
tnsa 2675153-2675740_1
tnsb 2675747-2677861_1
tnsa 2697922-2698671_1
tnsb 2698668-2700797_1
tniq 2701849-2703237_1 node11082node1tniq
tniq 2703234-2704937_1 node11082node2tniq
===node11083node|GCA_900289045.1_MPGL2_genomic|LT985188.1|192689_0_0
TNSC:node11083node 2700797-2701852_1
tnsa 2675153-2675740_1
tnsb 2675747-2677861_1
tnsa 2697922-2698671_1
tnsb 2698668-2700797_1
tniq 2680367-2681980_1 node11083node1tniq
op@node11083node1tniq 192689_0_0__2681977-2683017_1 365_1|PF02467.19_Whib_Transcription factor WhiB
tniq 2678913-2680370_1 node11083node2tniq
===node44876node|GCA_900290205.1_PRJEB22816_genomic|OLMH01000002.1|192712_0_1
TNSC:node44876node 392596-393420_-1
tnsb 393423-394829_-1
cas12a 401397-402656_1
===node44875node|GCA_900290205.1_PRJEB22816_genomic|OLMH01000001.1|192712_0_2
TNSC:node44875node 553431-555080_1
tnsa 555077-555769_1
tnsb 555766-557925_1
tniq 557925-562343_1 node44875node1tniq
===node44890node|GCA_900302465.1_A.donghaensisCECT8599_Spades_Prokka_genomic|OMOR01000001.1|192756_0_6
TNSC:node44890node 1711796-1712542_-1
tnsb 1712616-1714739_-1
===node72216node|GCA_900313025.1_Pseudopaeobacter_sp._EL27_genomic|OMPQ01000004.1|192822_0_10
TNSC:node72216node 44453-45397_1
tnsa 41392-42138_1
tnsb 42135-44456_1
tniq 1670-3445_-1 node72216node1tniq
===node44992node|GCA_900445225.1_59014_A02_genomic|UAPV01000001.1|194058_0_6
TNSC:node44992node 2024044-2024898_1
tnsb 2022480-2024033_1
===node44995node|GCA_900445225.1_59014_A02_genomic|UAPV01000001.1|194058_0_6
TNSC:node44995node 2542243-2543097_1
tnsb 2540687-2542240_1
===node44998node|GCA_900446195.1_58882_A02_genomic|UARC01000016.1|194139_0_20
TNSC:node44998node 163257-164117_-1
tnsb 164114-165286_-1
tnsb 165809-166657_1
tnsb 166649-167419_-1
tnsa 167416-168036_-1
tniq 162248-163117_-1 node44998node1tniq
===node11239node|GCA_900451155.1_54669_F01_genomic|UGJI01000001.1|194545_0_4
TNSC:node11239node 232292-233200_-1
tnsb 233241-235379_-1
===node11200node|GCA_900451495.1_44787_D01_genomic|UGKA01000005.1|194575_0_2
TNSC:node11200node 4257119-4258015_1
tnsb 4255043-4257106_1
===node11264node|GCA_900452835.1_50592_D01_genomic|UGOY01000003.1|194690_0_0
TNSC:node11264node 49915-50781_1
tnsb 48486-49922_1
tnsb 70753-71880_1
===node11282node|GCA_900453205.1_58833_A01_genomic|UGQU01000003.1|194718_0_4
TNSC:node11282node 515634-516509_1
tnsb 514522-515592_1
===node11267node|GCA_900455475.1_46338_H02_genomic|UGUP01000002.1|194876_0_0
TNSC:node11267node 4394960-4396285_1
tnsa 4392063-4392860_1
tnsb 4392874-4394979_1
tnsb 4411258-4411932_1
tniq 4397672-4399612_1 node11267node1tniq
op@node11267node1tniq 194876_0_0__4399609-4400262_1 349_1|
===node45154node|GCA_900460415.1_39111_F02_genomic|UHIM01000001.1|195277_0_2
TNSC:node45154node 61234-61941_-1
tnsb 62003-64231_-1
===node11365node|GCA_900465665.1_AFS000508_genomic|UBJO01000018.1|195394_0_99
TNSC:node11365node 82392-85268_-1
tnsb 104384-105742_1
tnsa 105844-106563_1
tnsb 106940-109186_1
tnsc 109179-110204_1
tniq 100038-101855_1 node11365node1tniq
tniq 110281-111423_1 node11365node2tniq
op@node11365node2tniq 195394_0_99__111389-112075_1 107_1|
===node45222node|GCA_900466875.1_AFS016371_genomic|UBNQ01000016.1|195509_0_40
TNSC:node45222node 45748-46791_-1
tnsb 46798-49194_-1
tnsa 49181-49903_-1
tnsa 56852-57454_1
tniq 43876-45702_-1 node45222node1tniq
tniq 51994-53793_-1 node45222node2tniq
===node72344node|GCA_900467015.1_AFS018672_genomic|UBOC01000039.1|195523_0_13
TNSC:node72344node 29606-30661_-1
tnsb 30688-32859_-1
tnsa 32872-33402_-1
tnsa 49572-50189_-1
tniq 27771-29606_-1 node72344node1tniq
===node45236node|GCA_900467745.1_AFS025817_genomic|UBQW01000029.1|195596_0_58
TNSC:node45236node 12694-13713_-1
tnsb 13774-16089_-1
tnsa 16861-17745_-1
===node45267node|GCA_900469085.1_AFS044134_genomic|UBVW01000009.1|195730_0_28
TNSC:node45267node 157682-158815_-1
tnsb 158817-161042_-1
tnsa 161056-161598_-1
tnsa 165915-166541_1
tniq 155811-157577_-1 node45267node1tniq
tniq 152547-154067_-1 node45267node2tniq
===node11444node|GCA_900469195.1_AFS045072_genomic|UBWI01000001.1|195741_0_70
TNSC:node11444node 48139-49131_1
tnsa 45078-45896_1
tnsb 45972-48161_1
tniq 49143-50927_1 node11444node1tniq
tniq 33309-34187_1 node11444node2tniq
op@node11444node2tniq 195741_0_70__32753-33271_1 387_1|PF14367.9_DUF4411_Domain of unknown function (DUF4411)|PF01850.24_PIN_PIN domain|PF10130.12_PIN_2_PIN domain|PF18477.4_PIN_9_PIN like domain
===node11394node|GCA_900470195.1_AFS055504_genomic|UEIJ01000006.1|195841_0_32
TNSC:node11394node 41394-42422_1
tnsa 32089-32676_1
tnsa 38541-39110_1
tnsb 39191-41401_1
tniq 42425-44287_1 node11394node1tniq
===node72377node|GCA_900470695.1_AFS061190_genomic|UCCK01000056.1|195891_0_61
TNSC:node72377node 41549-42487_1
tnsa 31764-32378_-1
tnsa 38455-39261_1
tnsb 39278-41539_1
tniq 42493-43389_1 node72377node1tniq
===node11434node|GCA_900471175.1_AFS066670_genomic|UCDJ01000015.1|195939_0_1
TNSC:node11434node 987222-988253_-1
tnsb 988253-990589_-1
tnsa 990599-991243_-1
tniq 985390-987225_-1 node11434node1tniq
===node45309node|GCA_900471165.1_AFS068283_genomic|UCDK01000002.1|195938_0_6
TNSC:node45309node 69344-70333_-1
tnsb 70346-72619_-1
tnsa 72638-73444_-1
tnsa 82762-83376_1
tniq 68358-69347_-1 node45309node1tniq
===node45325node|GCA_900471985.1_AFS074093_genomic|UCGI01000018.1|196020_0_10
TNSC:node45325node 178324-179370_-1
tnsb 179430-181634_-1
tnsa 181781-182620_-1
tniq 177378-178307_-1 node45325node1tniq
===node72396node|GCA_900472785.1_AFS086343_genomic|UCJH01000009.1|196100_0_139
TNSC:node72396node 87318-88250_-1
tnsb 88253-90580_-1
tniq 85133-87316_-1 node72396node1tniq
===node11499node|GCA_900472855.1_AFS087437_genomic|UCJQ01000010.1|196107_0_39
TNSC:node11499node 98681-99757_-1
tnsb 99770-100303_-1
tnsb 100746-102014_-1
tnsb 102050-102373_-1
tnsa 102448-103290_-1
tniq 97185-98684_-1 node11499node1tniq
===node72375node|GCA_900473045.1_AFS094519_genomic|UCKS01000044.1|196126_0_25
TNSC:node72375node 25402-26370_-1
tnsb 26382-28610_-1
tnsa 28848-29360_-1
tniq 23578-25395_-1 node72375node1tniq
===node11492node|GCA_900473105.1_AFS095119_genomic|UCLS01000014.1|196132_0_58
TNSC:node11492node 132729-133781_-1
tnsb 133802-136069_-1
tnsa 136078-136920_-1
tniq 130912-132732_-1 node11492node1tniq
===node45347node|GCA_900473585.1_AFS096460_genomic|UCMX01000004.1|196180_0_14
TNSC:node45347node 508129-509097_1
tnsa 496054-496650_-1
tnsa 505002-505826_1
tnsb 505853-508012_1
tniq 509094-510944_1 node45347node1tniq
===node11781node|GCA_900489925.1_AFS032198_genomic|UEHQ01000008.1|197659_0_48
TNSC:node11781node 231476-232495_-1
tnsb 232753-235143_-1
tnsa 236208-237122_-1
===node12048node|GCA_003590795.1_ASM359079v1_genomic|QYUL01000001.1|200171_0_0
TNSC:node12048node 2211791-2212564_1
tnsb 2209634-2211709_1
===node12047node|GCA_003591515.1_ASM359151v1_genomic|QZCG01000003.1|200186_0_32
TNSC:node12047node 16651-17394_1
tnsb 14454-16592_1
===node12036node|GCA_003615245.1_ASM361524v1_genomic|PDOE01000011.1|200193_0_10
TNSC:node12036node 80302-81999_1
tnsa 77298-78104_1
tnsb 78123-80309_1
tniq 82030-83886_1 node12036node1tniq
tniq 83957-85780_1 node12036node2tniq
===node12062node|GCA_003667825.1_ASM366782v1_genomic|CP033043.1|200775_0_0
TNSC:node12062node 3360276-3361406_-1
tnsa_tnsb 3361409-3364147_-1
tniq 3358892-3360241_-1 node12062node1tniq
tniq 3364808-3366109_-1 node12062node2tniq
===node45911node|GCA_003667705.1_ASM366770v1_genomic|CP033019.1|200769_0_0
TNSC:node45911node 2870619-2871587_-1
tnsb 2871590-2873620_-1
tniq 2869202-2870677_-1 node45911node1tniq
===node45906node|GCA_003667785.1_ASM366778v1_genomic|CP033046.1|200773_0_0
TNSC:node45906node 1331920-1333521_1
tnsa 1327338-1328168_1
tnsb 1328149-1330188_1
tnsb 1330357-1331349_1
tnsb 1331339-1331923_1
tnsc 1341688-1345029_1
tniq 1335184-1337058_1 node45906node1tniq
tniq 1337123-1338925_1 node45906node2tniq
===node45923node|GCA_003669015.1_ASM366901v1_genomic|CP033069.1|200818_0_0
TNSC:node45923node 2328020-2329018_-1
tnsb 2329069-2331180_-1
tniq 2326195-2327982_-1 node45923node1tniq
===node72627node|GCA_003676335.1_ASM367633v1_genomic|ML064597.1|201035_0_6
TNSC:node72627node 45096-46226_1
tnsb 42643-45096_1
tniq 46313-47506_1 node72627node1tniq
op@node72627node1tniq 201035_0_6__47512-49596_1 75_3|PF09614.13_Cas_Csy2_CRISPR-associated protein (Cas_Csy2)|PF09611.13_Cas_Csy1_CRISPR-associated protein (Cas_Csy1)
cas8a1 47512-49596_1
cas7 49593-50627_1
cas6f 50624-51223_1
===node45974node|GCA_003693445.1_ASM369344v1_genomic|RFAR01000036.1|201776_0_86
TNSC:node45974node 16427-17353_-1
tnsb 17353-19320_-1
tnsa 19304-20272_-1
tniq 14181-16427_-1 node45974node1tniq
===node12130node|GCA_003699275.1_ASM369927v1_genomic|RBPM01000081.1|202030_0_63
TNSC:node12130node 537904-540702_-1
tnsb 562790-564688_-1
tniq 559717-561681_-1 node12130node1tniq
===node12131node|GCA_003699275.1_ASM369927v1_genomic|RBPM01000081.1|202030_0_63
TNSC:node12131node 561828-562793_-1
tnsb 562790-564688_-1
tniq 559717-561681_-1 node12131node1tniq
===node45985node|GCA_003699565.1_ASM369956v1_genomic|RBOM01000342.1|202045_0_341
TNSC:node45985node 70662-71426_-1
tnsb 71404-73530_-1
tnsa 73532-74338_-1
tniq 69000-70034_-1 node45985node1tniq
===node45999node|GCA_003702245.1_ASM370224v1_genomic|RBTZ01000086.1|202177_0_45
TNSC:node45999node 34970-35878_-1
tnsb 35898-37628_-1
tniq 33455-34462_-1 node45999node1tniq
===node46020node|GCA_003702885.1_ASM370288v1_genomic|RBUJ01000144.1|202203_0_0
TNSC:node46020node 49814-50794_-1
tnsb 32836-34386_-1
tnsb 50791-52686_-1
tniq 47994-49088_-1 node46020node1tniq
===node72675node|GCA_003703855.1_ASM370385v1_genomic|NTGD01000002.1|202250_0_0
TNSC:node72675node 4058366-4059235_1
tnsb 4056525-4058369_1
tniq 4059244-4060401_1 node72675node1tniq
===node12198node|GCA_003710825.1_ASM371082v1_genomic|RHHQ01000027.1|202319_0_23
TNSC:node12198node 56871-58541_-1
tnsb 58534-60639_-1
tnsa 60617-61450_-1
tniq 54971-56857_-1 node12198node1tniq
===node46049node|GCA_003711145.1_ASM371114v1_genomic|CP024943.1|202333_0_0
TNSC:node46049node 8535-9512_1
tnsb 6550-8538_1
tnsb 14137-15669_1
tnsc 21292-23646_-1
tnsb 30747-32279_-1
tnsb 36196-37668_-1
===node46079node|GCA_003719195.1_ASM371919v1_genomic|CP024996.1|202520_0_0
TNSC:node46079node 1349832-1351091_1
tnsa 1346747-1347658_1
tnsb 1347655-1349832_1
===node46078node|GCA_003719195.1_ASM371919v1_genomic|CP024996.1|202520_0_0
TNSC:node46078node 1285192-1286067_1
tnsb 1283225-1285192_1
tnsb 1292470-1293108_-1
===node12253node|GCA_003726095.1_ASM372609v1_genomic|CP026031.1|202755_0_0
TNSC:node12253node 4136125-4137765_1
tnsa 4133185-4134042_1
tnsb 4134002-4136113_1
tnsa 4145354-4145641_1
tnsa 4145708-4146196_1
tnsb 4146193-4146621_1
tnsb 4146578-4146835_1
tnsb 4146832-4147017_1
tniq 4137775-4138800_1 node12253node1tniq
===node46085node|GCA_003730135.1_ASM373013v1_genomic|RJVO01000002.1|202768_0_1
TNSC:node46085node 145089-146153_1
tnsa 142216-142992_1
tnsb 142973-144262_1
tnsb 144259-145092_1
tniq 146155-148251_1 node46085node1tniq
===node46084node|GCA_003730135.1_ASM373013v1_genomic|RJVO01000006.1|202768_0_5
TNSC:node46084node 13827-14582_1
tnsb 12009-13799_1
===node72703node|GCA_003732345.1_ASM373234v1_genomic|MOBS01000002.1|202873_0_109
TNSC:node72703node 448251-449177_1
tnsa 445671-446309_1
tnsb 446290-448254_1
tniq 449218-451023_1 node72703node1tniq
===node72736node|GCA_003751425.1_ASM375142v1_genomic|RJUZ01000002.1|203823_0_1
TNSC:node72736node 403757-404497_1
tnsc 404499-404990_1
tniq 404987-405514_1 node72736node1tniq
===node12334node|GCA_003752345.1_ASM375234v1_genomic|RJUM01000013.1|203869_0_5
TNSC:node12334node 79931-81037_-1
tnsb 81057-82976_-1
tnsa 82973-83791_-1
===node12325node|GCA_003752415.1_ASM375241v1_genomic|RKHG01000001.1|203873_0_0
TNSC:node12325node 2447629-2448639_-1
tnsb 2422619-2423692_1
tnsb 2428043-2429056_-1
tnsb 2448643-2450760_-1
tnsa 2450757-2451368_-1
tniq 2446112-2447632_-1 node12325node1tniq
tniq 2444733-2446115_-1 node12325node2tniq
op@node12325node2tniq 203873_0_0__2444422-2444736_-1 439_1|
===node46220node|GCA_003755025.1_ASM375502v1_genomic|RJVL01000007.1|204003_0_6
TNSC:node46220node 12813-13859_1
tnsa_tnsb 10106-12811_1
tniq 13861-15222_1 node46220node1tniq
===node12347node|GCA_003755125.1_ASM375512v1_genomic|RKHL01000001.1|204008_0_0
TNSC:node12347node 14633-15790_1
tnsc 8105-9484_1
tnsa 11476-12474_1
tnsb 12528-14636_1
tniq 15907-17814_1 node12347node1tniq
op@node12347node1tniq 204008_0_0__17861-18376_1 344_1|PF20132.2_DUF6522_Family of unknown function (DUF6522)
===node12372node|GCA_003755175.1_ASM375517v1_genomic|RKHX01000004.1|204011_0_3
TNSC:node12372node 163897-164964_1
tnsa 161184-161903_1
tnsb 161900-163900_1
===node12390node|GCA_003762835.1_ASM376283v1_genomic|RJWA01000001.1|204394_0_0
TNSC:node12390node 75639-76526_1
tnsb 74154-75635_1
===node46272node|GCA_003815535.1_ASM381553v1_genomic|RPFZ01000001.1|204501_0_0
TNSC:node46272node 1095516-1096520_-1
tnsb 1096462-1098783_-1
tnsa 1098783-1099733_-1
tnsb 1101648-1102451_-1
tniq 1093588-1095519_-1 node46272node1tniq
===node46285node|GCA_003815835.1_ASM381583v1_genomic|CP033912.1|204515_0_0
TNSC:node46285node 1591097-1591720_1
tnsb 1588870-1591029_1
===node46286node|GCA_003815835.1_ASM381583v1_genomic|CP033912.1|204515_0_0
TNSC:node46286node 1823417-1824337_1
tnsb 1821298-1823400_1
===node12450node|041ome_27_$F_3300020053|0181595_10000780|20453_1_779
TNSC:node12450node 13669-14598_-1
tnsb 14595-15521_-1
tnsb 15567-16277_-1
tniq 12457-13665_-1 node12450node1tniq
===node46362node|GCA_003840465.1_ASM384046v1_genomic|NSWO01000016.1|205037_0_7
TNSC:node46362node 63212-64540_-1
tnsb 64537-66540_-1
tnsa 66537-67502_-1
tniq 68168-69787_1 node46362node1tniq
===node46403node|GCA_003849655.1_ASM384965v1_genomic|RQJA01000009.1|205220_0_180
TNSC:node46403node 6662-8017_-1
tnsc 11025-12017_-1
tnsb 12022-13995_-1
tniq 9578-10789_-1 node46403node1tniq
===node12529node|GCA_003849835.1_ASM384983v1_genomic|RQKF01000031.1|205229_0_44
TNSC:node12529node 22839-23642_1
tnsb 21592-22839_1
cas5 10709-11791_1
cas7 9779-10678_1
cas8a1 8397-9761_1
cas6 7569-8381_1
===node12501node|GCA_003850405.1_ASM385040v1_genomic|CP027710.1|205249_0_0
TNSC:node12501node 4611766-4612722_1
tnsb 4598127-4598312_-1
tnsb 4601755-4602591_1
tnsa 4608308-4609240_1
tnsa 4609274-4609915_1
tnsb 4609902-4611788_1
tniq 4612719-4614833_1 node12501node1tniq
===node12514node|GCA_003851225.1_ASM385122v1_genomic|CP027743.1|205280_0_0
TNSC:node12514node 3343062-3343922_1
tnsb 3341212-3343038_1
tniq 3344105-3344989_1 node12514node1tniq
===node12486node|GCA_003852535.1_ASM385253v1_genomic|QAJP01000003.1|205335_0_9
TNSC:node12486node 299695-300681_1
tnsa 297031-297732_1
tnsb 297713-299698_1
tniq 300678-302492_1 node12486node1tniq
op@node12486node1tniq 205335_0_9__302524-302988_1 40_4|PF00929.27_RNase_T_Exonuclease|PF16473.8_Rv2179c-like_3'-5' exoribonuclease Rv2179c-like domain|PF13482.9_RNase_H_2_RNase_H superfamily
===node12544node|GCA_003853535.1_ASM385353v1_genomic|QTNX01000021.1|205378_0_20
TNSC:node12544node 51167-52075_-1
tnsb 52086-54035_-1
tnsa 54016-54651_-1
tniq 50202-51170_-1 node12544node1tniq
tniq 49032-49802_-1 node12544node2tniq
op@node12544node2tniq 205378_0_20__49834-50109_-1 292_1|PF09722.13_Xre_MbcA_ParS_C_Antitoxin Xre/MbcA/ParS C-terminal toxin-binding domain
op@node12544node2tniq 205378_0_20__48243-48986_-1 281_1| probable scaffold protein Gp13|PF13444.9_Acetyltransf_5_Acetyltransferase (GNAT) domain
===node12545node|GCA_003853535.1_ASM385353v1_genomic|QTNX01000014.1|205378_0_13
TNSC:node12545node 123245-124840_-1
tnsb 124843-127107_-1
tnsa 127104-127742_-1
tniq 121395-123233_-1 node12545node1tniq
===node72832node|GCA_003854775.1_ASM385477v1_genomic|QTSN01000001.1|205439_0_0
TNSC:node72832node 372060-373604_1
tnsb 360238-361011_-1
tnsa 368490-369308_1
tnsb 369361-371832_1
tniq 373688-375382_1 node72832node1tniq
tniq 375469-377247_1 node72832node2tniq
===node12610node|GCA_003859875.1_ASM385987v1_genomic|RQYQ01000001.1|205662_0_0
TNSC:node12610node 107921-109153_-1
tnsb 109155-110996_-1
===node12616node|GCA_003862465.1_ASM386246v1_genomic|RRCF01000001.1|205765_0_0
TNSC:node12616node 1468652-1469617_1
tnsa 1466017-1466670_1
tnsb 1466667-1468652_1
tniq 1469598-1470416_1 node12616node1tniq
===node12656node|134614metaG_2_$F_3300028400|a0256832_1000097|20589_1_96
TNSC:node12656node 12831-13784_-1
tnsb 13777-15726_-1
tnsa 15717-16718_-1
tniq 11345-12838_-1 node12656node1tniq
===node46751node|17_taG_2_$F_3300006793|a0098055_1000019|20777_1_18
TNSC:node46751node 17599-18483_-1
tnsb 18483-20330_-1
tnsa 20312-21088_-1
tniq 16589-17602_-1 node46751node1tniq
tnse 14673-16598_1
===node46819node|23_metSPAdes_$F_3300025061|Ga0208300_100116|20823_1_115
TNSC:node46819node 36922-37866_1
tnsb 34880-36838_1
===node72963node|27_taG_2_$F_3300010054|Ga0098069_100021|20847_0_20
TNSC:node72963node 111787-112677_1
tnsa 109327-109872_1
tnsb 109865-111781_1
tniq 112635-113729_1 node72963node1tniq
op@node72963node1tniq 20847_0_20__113729-115183_1 26_3|PF18551.4_TackOD1_Thaumarchaeal output domain 1|PF08274.15_YjdM_Zn_Ribbon_PhnA Zinc-Ribbon|PF04216.15_FdhE_Protein involved in formate dehydrogenase formation
tnse 118596-120344_-1
tnsf 113729-115183_1
===node13013node|GCA_003932505.1_ASM393250v1_genomic|QZMU01000001.1|208740_0_0
TNSC:node13013node 2131307-2132302_1
tnsb 2121524-2121766_-1
tnsb 2121791-2122069_-1
tnsb 2122174-2122392_-1
tnsb 2125289-2125426_1
tnsa 2128001-2128882_1
tnsb 2128893-2130995_1
tniq 2132302-2134221_1 node13013node1tniq
===node13014node|GCA_003932505.1_ASM393250v1_genomic|QZMU01000001.1|208740_0_0
TNSC:node13014node 2137029-2138810_1
tnsb 2121524-2121766_-1
tnsb 2121791-2122069_-1
tnsb 2122174-2122392_-1
tnsb 2125289-2125426_1
tnsa 2128001-2128882_1
tnsb 2128893-2130995_1
tniq 2132302-2134221_1 node13014node1tniq
===node13045node|GCA_003931875.1_ASM393187v1_genomic|CP034245.1|208709_0_0
TNSC:node13045node 2946423-2947439_-1
tnsb 2947436-2949514_-1
tnsa 2949514-2950269_-1
tnsc 2953618-2954427_-1
tnsb 2954427-2955809_-1
===node72974node|GCA_003935375.1_ASM393537v1_genomic|RHQM01000020.1|208859_0_11
TNSC:node72974node 87820-88680_1
tnsb 86030-87823_1
tniq 88757-89899_1 node72974node1tniq
===node46873node|355202metaG_2_$F_3300026510|a0256840_1000197|20890_0_196
TNSC:node46873node 50318-51013_-1
tnsb 51100-53325_-1
===node13095node|GCA_900604845.1_TTHNAR1_genomic|LR027517.1|209053_0_0
TNSC:node13095node 563155-563949_1
tnsb 561213-563144_1
===node46983node|GCA_003399575.2_ASM339957v2_genomic|CP034672.1|209221_0_0
TNSC:node46983node 2077083-2078669_-1
tnsb 2078662-2080743_-1
tnsa 2081934-2082638_-1
tniq 2065690-2067285_-1 node46983node1tniq
tnse 2064150-2065658_-1
===node73034node|42122metaG_2_$F_3300028556|a0265337_1000786|20934_1_785
TNSC:node73034node 5819-6796_-1
tnsb 6796-8460_-1
===node13226node|4281140metaG_2_$F_3300028417|a0256834_1001273|20935_1_1272
TNSC:node13226node 9033-9980_1
tnsb 6956-9016_1
===node13227node|4281140metaG_2_$F_3300028417|a0256834_1000006|20935_1_5
TNSC:node13227node 27827-28717_-1
tnsb 28707-30644_-1
tnsa 30644-31306_-1
tniq 24994-27876_-1 node13227node1tniq
tnse 6119-7876_1
tnsf 24994-27876_-1
===node47071node|4571419metaG_2_$F_3300026488|a0256838_1000325|20951_1_324
TNSC:node47071node 24299-25018_1
tnsb 22891-24285_1
===node13229node|GCA_003947575.1_ASM394757v1_genomic|QHJP01000009.1|209570_0_65
TNSC:node13229node 15948-17270_-1
tnsc 13427-14170_-1
tnsb 14167-15855_-1
===node13252node|GCA_003947885.1_ASM394788v1_genomic|RFEF01000004.1|209585_0_59
TNSC:node13252node 103114-103854_-1
tnsb 103911-106079_-1
===node73044node|4870071011_MG_2_$F_3300022188|a0190313_1000055|20967_1_54
TNSC:node73044node 43871-45289_1
tnsa 32296-33429_-1
tnsc 33481-34827_1
tnsc 63310-65208_1
===node47139node|GCA_003952225.1_ASM395222v1_genomic|CP034437.1|209791_0_0
TNSC:node47139node 2835054-2835971_1
tnsb 2833092-2834369_1
tnsb 2834366-2835073_1
tniq 2836026-2837597_1 node47139node1tniq
tniq 2830136-2831902_1 node47139node2tniq
===node13334node|48720478_MG_2_$F_3300021467|a0190334_1000235|20984_1_234
TNSC:node13334node 19645-20331_-1
tnsb 20334-22562_-1
===node13362node|GCA_003963395.1_ASM396339v1_genomic|RXJB01000095.1|210284_0_266
TNSC:node13362node 21938-22993_1
tnsa 14699-15289_1
tnsa 18805-19554_1
tnsb 19578-21941_1
tniq 22999-25365_1 node13362node1tniq
===node13368node|GCA_003965815.1_ASM396581v1_genomic|RXOE01000002.1|210371_0_6
TNSC:node13368node 593730-594569_1
tnsa 591045-591725_1
tnsb 591685-593667_1
tniq 594566-595615_1 node13368node1tniq
tniq 595612-596628_1 node13368node2tniq
===node73126node|612S2DmetaG_2_$F_3300014491|0182014_10002799|21067_0_2798
TNSC:node73126node 11688-12836_1
tnsa 8495-9157_1
tnsb 9247-11682_1
tniq 12836-14770_1 node73126node1tniq
===node73129node|612S2DmetaG_2_$F_3300014491|0182014_10003910|21067_0_3909
TNSC:node73129node 11336-12361_1
tnsb 9070-11292_1
===node13396node|612metIlAssembly_$F_3300014502|0182021_10001688|21071_0_1687
TNSC:node13396node 11602-12633_1
tnsa 8698-9345_1
tnsb 9342-11588_1
tniq 12660-14867_1 node13396node1tniq
===node47349node|712S2MmetaG_2_$F_3300014493|0182016_10001453|21117_0_1452
TNSC:node47349node 8492-9670_-1
tnsa_tnsb 9675-11063_-1
tnsa_tnsb 11063-12340_-1
tniq 6745-8514_-1 node47349node1tniq
===node13506node|712metIlAssembly_$F_3300014839|0182027_10000869|21119_1_868
TNSC:node13506node 7562-8572_-1
tnsb 8569-10419_-1
===node47358node|GCA_003986935.1_ASM398693v1_genomic|RJZE01000024.1|211213_0_69
TNSC:node47358node 9070-10047_-1
tnsb 10044-12029_-1
tnsa 12010-12711_-1
tniq 7199-9073_-1 node47358node1tniq
===node13518node|GCA_003987025.1_ASM398702v1_genomic|PIPV01000014.1|211218_0_5
TNSC:node13518node 34702-36360_1
tnsa 31795-32625_1
tnsb 32612-34705_1
tniq 36362-37867_1 node13518node1tniq
tnse 37854-39446_1
===node13500node|GCA_003987015.1_ASM398701v1_genomic|PIPQ01000002.1|211217_0_11
TNSC:node13500node 29689-30573_-1
tnsb 30577-32493_-1
tnsa 32483-33190_-1
tniq 28589-29731_-1 node13500node1tniq
op@node13500node1tniq 211217_0_11__27154-28599_-1 122_2|PF18551.4_TackOD1_Thaumarchaeal output domain 1|PF10892.11_DUF2688_Protein of unknown function (DUF2688)|PF17032.8_zinc_ribbon_15_zinc-ribbon family
tnse 25266-27176_1
tnsf 27154-28599_-1
===node47421node|GCA_003994475.1_ASM399447v1_genomic|RZNY01000004.1|211530_0_33
TNSC:node47421node 77929-78948_1
tnsb 74628-74951_1
tnsa 75304-75975_1
tnsb 75965-77914_1
tniq 80535-82076_1 node47421node1tniq
op@node47421node1tniq 211530_0_33__78970-80538_1 16_2| N-terminal
===node13600node|GCA_003996485.1_ASM399648v1_genomic|JWPK01000002.1|211626_0_11
TNSC:node13600node 48526-49398_1
tnsa 45353-45823_1
tnsc 45774-46163_1
tnsb 46380-46952_1
tnsb 46985-48529_1
tnsc 72995-74740_-1
tniq 48526-49398_1 node13600node1tniq
tnse 52983-54725_-1
===node47478node|GCA_004000565.1_ASM400056v1_genomic|CP031338.1|211818_0_0
TNSC:node47478node 2758189-2759235_-1
tnsb 2759228-2761228_-1
tnsa 2761218-2761739_-1
===node13623node|GCA_004004125.1_ASM400412v1_genomic|RPNL01000015.1|211990_0_9
TNSC:node13623node 43737-44876_-1
tnsb 44878-47103_-1
tnsa 47118-47660_-1
tnsa 53671-54285_1
tniq 41866-43740_-1 node13623node1tniq
tniq 39582-41102_-1 node13623node2tniq
===node13617node|CDZS01.1|CDZS01029860.1|211_0_29859
TNSC:node13617node 34738-35616_-1
tnsb 35620-37659_-1
===node13625node|GCA_004005375.1_ASM400537v1_genomic|RZUF01000023.1|212053_0_16
TNSC:node13625node 6955-8019_-1
tnsb 8022-9887_-1
tnsa 9884-10513_-1
===node13626node|GCA_004005375.1_ASM400537v1_genomic|RZUF01000017.1|212053_0_9
TNSC:node13626node 122245-123144_-1
tnsb 123141-125012_-1
tnsa 125005-125580_-1
tniq 121209-122243_-1 node13626node1tniq
op@node13626node1tniq 212053_0_9__120986-121204_-1 179_1|
tnse 107785-109536_1
===node13664node|GCA_004006295.1_ASM400629v1_genomic|CP026095.1|212096_0_0
TNSC:node13664node 2333746-2334723_-1
tnsb 2299225-2300103_-1
tnsb 2300112-2300402_-1
tnsb 2318880-2319329_-1
tnsb 2334744-2336690_-1
tnsa 2336665-2337342_-1
tnsb 2349548-2349838_1
tnsb 2349847-2350725_1
tnsb 2354226-2355104_-1
tnsb 2355113-2355403_-1
tniq 2332161-2333729_-1 node13664node1tniq
===node13709node|GCA_004019785.1_ASM401978v1_genomic|SAPB01000019.1|212460_0_54
TNSC:node13709node 65207-65968_1
tnsb 63243-65210_1
===node13765node|AD_JPNAS2_MetaG_2_$F_3300009715|a0116160_1002298|21254_1_2297
TNSC:node13765node 12111-13112_1
tnsb 10170-12098_1
===node47654node|GCA_004022185.1_ASM402218v1_genomic|SAUY01000038.1|212579_0_51
TNSC:node47654node 20992-21738_1
tnsb 18798-20924_1
===node47653node|GCA_004022185.1_ASM402218v1_genomic|SAUY01000023.1|212579_0_34
TNSC:node47653node 20122-20892_-1
tnsb 20930-23236_-1
===node13733node|GCA_004023465.1_ASM402346v1_genomic|NREO01000024.1|212643_0_39
TNSC:node13733node 12242-12946_1
tnsb 10128-12233_1
===node73280node|AD_JPNNA7_MetaG_2_$F_3300009673|a0116185_1001302|21267_0_1301
TNSC:node73280node 17452-18588_1
tnsb 15493-17448_1
===node47649node|GCA_004025275.1_ASM402527v1_genomic|SAZB01000014.1|212690_0_18
TNSC:node47649node 59280-60167_-1
tnsb 45286-46131_1
tnsb 52487-53290_1
tnsc 53729-54325_1
tnsb 60164-62074_-1
tnsa 62071-62742_-1
tniq 58243-59325_-1 node47649node1tniq
tnse 50212-52107_1
tnsf 56753-57898_-1
===node73286node|AD_SCU001_MetaG_2_$F_3300009708|a0116194_1001411|21271_1_1410
TNSC:node73286node 5024-5770_-1
tnsb 5814-8156_-1
===node47694node|GCA_004028165.1_ASM402816v1_genomic|SBHR01000002.1|212730_0_1
TNSC:node47694node 434433-435371_-1
tnsb 435368-437350_-1
tnsa 437328-437984_-1
tniq 433705-434433_-1 node47694node1tniq
tniq 431936-433699_-1 node47694node2tniq
===node47719node|AD_UKC028_MetaG_2_$F_3300009838|0116153_10000131|21276_1_130
TNSC:node47719node 61783-62856_-1
tnsa_tnsb 62881-64950_-1
===node47717node|AD_UKC028_MetaG_2_$F_3300009838|0116153_10001013|21276_1_1012
TNSC:node47717node 6619-7515_-1
tnsb 7519-9447_-1
===node47716node|AD_UKC028_MetaG_2_$F_3300009838|0116153_10001302|21276_1_1301
TNSC:node47716node 9746-10717_-1
tnsb 10710-12704_-1
tnsa 12667-13389_-1
tniq 8412-9752_-1 node47716node1tniq
tniq 6595-8418_-1 node47716node2tniq
op@node47716node2tniq 21276_1_1301__6165-6563_-1 51_2|
===node47718node|AD_UKC028_MetaG_2_$F_3300009838|0116153_10000461|21276_1_460
TNSC:node47718node 38398-39231_-1
tnsb 39224-40489_-1
cas8a1 24632-26092_-1
cas6 23423-24097_-1
cas7 22206-23384_-1
cas5 21446-22216_-1
===node13851node|AD_UKC034_MetaG_2_$F_3300009690|0116143_10003997|21280_0_3996
TNSC:node13851node 7155-7964_-1
tnsb 7961-9316_-1
===node47713node|AD_UKC071_MetaG_2_$F_3300009657|a0116179_1000890|21287_0_889
TNSC:node47713node 10966-11805_-1
tnsb 12012-14195_-1
tnsa 14192-14962_-1
tniq 9591-10889_-1 node47713node1tniq
tniq 7903-9573_-1 node47713node2tniq
===node13817node|GCA_004103825.1_ASM410382v1_genomic|RYFI01000002.1|212944_0_11
TNSC:node13817node 166205-166942_1
tnsb 163907-166138_1
===node13829node|AD_UKC111_MetaG_2_$F_3300009716|a0116191_1000670|21299_0_669
TNSC:node13829node 12638-13471_1
tnsb 7744-8535_1
tnsb 11953-12699_1
===node47814node|AD_UKC113_MetaG_2_$F_3300009710|a0116192_1000279|21300_1_278
TNSC:node47814node 7439-8308_1
tnsb 5073-7445_1
===node13858node|GCA_004116685.1_ASM411668v1_genomic|PDJX01000006.1|213012_0_207
TNSC:node13858node 51375-52283_-1
tnsb 52299-54185_-1
tnsa 54185-54871_-1
tniq 50281-51372_-1 node13858node1tniq
op@node13858node1tniq 213012_0_207__49688-50278_-1 337_2|
tnse 23961-25727_1
tnsf 49688-50278_-1
===node73284node|GCA_004116725.1_ASM411672v1_genomic|PDKG01000012.1|213016_0_2
TNSC:node73284node 34081-34920_1
tniq 34922-36097_1 node73284node1tniq
===node13844node|GCA_004118375.1_ASM411837v1_genomic|SDHX01000002.1|213056_0_1
TNSC:node13844node 985232-986392_1
tnsa_tnsb 982515-985223_1
tniq 986400-987707_1 node13844node1tniq
op@node13844node1tniq 213056_0_1__987710-988375_1 190_1|6-bisphosphatase
===node13833node|GCA_004117935.1_ASM411793v1_genomic|SDOY01000061.1|213040_0_49
TNSC:node13833node 66651-67712_1
tnsa 63830-64585_1
tnsb 64585-66654_1
===node47741node|GCA_004118975.1_ASM411897v1_genomic|CP035376.1|213086_0_0
TNSC:node47741node 1717007-1717882_-1
tnsb 1717879-1719744_-1
tniq 1715159-1716211_-1 node47741node1tniq
===node73356node|AD_des_26_$F_3300025613|a0208461_1000613|21324_1_612
TNSC:node73356node 11554-12495_1
tnsb 9565-11526_1
===node13796node|GCA_004123675.1_ASM412367v1_genomic|CP035424.1|213309_0_7
TNSC:node13796node 24142-24957_-1
tnsb 22081-22596_-1
tnsb 22593-22913_-1
tnsb 24960-26234_-1
===node13797node|GCA_004123675.1_ASM412367v1_genomic|CP035417.1|213309_0_0
TNSC:node13797node 450839-451813_1
tnsb 448908-449300_1
tnsb 449357-449845_1
tnsb 449946-450824_1
tnsb 465760-466191_-1
tnsb 466188-466508_-1
tniq 451810-452148_1 node13797node1tniq
===node73369node|AD_des_37_$F_3300025631|a0209204_1000085|21336_1_84
TNSC:node73369node 63386-64189_-1
tnsb 64182-65537_-1
===node73344node|AD_des_8_$F_3300025871|a0209311_1000530|21354_0_529
TNSC:node73344node 20583-21308_-1
tnsb 21318-23849_-1
===node47947node|APAra7269096661_$F_3300003759|a0055525_1000053|21655_1_52
TNSC:node47947node 177366-178490_1
tnsa_tnsb 174312-177356_1
tniq 178483-179931_1 node47947node1tniq
===node47970node|APAra7269096979_$F_3300003794|0055531_10000467|21661_1_466
TNSC:node47970node 16100-17095_1
tnsa_tnsb 13728-16103_1
tniq 17092-18327_1 node47970node1tniq
===node47969node|APAra7269096979_$F_3300003794|0055531_10001475|21661_1_1474
TNSC:node47969node 8418-9392_-1
tnsa_tnsb 9395-11776_-1
tniq 7028-8407_-1 node47969node1tniq
===node14113node|APAra7269097080_$F_3300003756|a0055533_1000008|21663_1_7
TNSC:node14113node 375173-376126_1
tnsb 373208-375169_1
tniq 376119-377105_1 node14113node1tniq
===node14082node|APAra7269097235_$F_3300003781|a0055536_1000303|21666_0_302
TNSC:node14082node 13272-14192_1
tnsb 11414-13282_1
tniq 14194-15801_1 node14082node1tniq
===node48032node|APAra7269097559_$F_3300003762|a0055542_1000273|21672_0_272
TNSC:node48032node 17925-18986_1
tnsa_tnsb 15470-17968_1
tniq 18988-20349_1 node48032node1tniq
===node14161node|APBio3767760944_$F_3300001784|25J20221_1000088|21705_0_87
TNSC:node14161node 127076-127876_-1
tnsb 127869-129203_-1
===node48097node|APEBP8051073220_$F_3300003764|a0056910_1000238|21872_0_237
TNSC:node48097node 21477-22223_-1
tnsb 22285-24414_-1
===node14215node|APFEC2959095171_$F_3300003755|a0049072_1000301|21895_1_300
TNSC:node14215node 35752-36588_-1
tnsc 27244-29751_-1
tnsb 36651-38390_-1
tniq 35222-35752_-1 node14215node1tniq
cas12a 32452-33849_-1
cas12a 22673-24595_-1
===node14179node|APEBP8051073178_$F_3300005102|a0056909_1000241|21871_1_240
TNSC:node14179node 56557-57507_1
tnsb 40588-42090_-1
tnsa 54223-54741_1
tnsb 54731-56029_1
tnsb 56019-56567_1
tniq 57510-58571_1 node14179node1tniq
===node14178node|APEBP8051073178_$F_3300005102|a0056909_1000748|21871_1_747
TNSC:node14178node 9732-10529_1
tnsb 7412-9697_1
===node14177node|APEBP8051073178_$F_3300005102|a0056909_1000305|21871_1_304
TNSC:node14177node 34318-35094_1
tnsb 31961-34285_1
===node14274node|APLak6261692662_$F_3300004251|Ga0066465_100031|22015_0_30
TNSC:node14274node 18727-19893_1
tnsb 16922-18730_1
tniq 49921-51270_-1 node14274node1tniq
tniq 56125-57654_-1 node14274node2tniq
===node48163node|APLak6261686239_$F_3300004231|a0066453_1000012|22003_0_11
TNSC:node48163node 75574-76746_1
tnsc 51773-57952_-1
tnsc 58126-61554_-1
tnsa_tnsb 72881-75574_1
tniq 76752-78107_1 node48163node1tniq
===node14304node|APLak6261689865_$F_3300004232|a0066460_1000027|22010_0_26
TNSC:node14304node 24420-25643_-1
tnsb 25640-27391_-1
===node48100node|APLak6261702949_$F_3300004261|a0066485_1000003|22035_0_2
TNSC:node48100node 11423-13027_-1
tnsb 13020-15173_-1
tnsa 15173-15994_-1
tniq 9717-11423_-1 node48100node1tniq
tnse 8060-9703_-1
===node14243node|APLak6261703504_$F_3300004258|a0066486_1000016|22036_0_15
TNSC:node14243node 40975-42660_-1
tnsb 42653-44920_-1
tnsa 44917-45768_-1
tnsb 49901-50761_-1
tniq 39800-40972_-1 node14243node1tniq
===node14245node|APLak6261703504_$F_3300004258|a0066486_1000074|22036_0_73
TNSC:node14245node 9470-10477_1
tnsa 6744-7514_1
tnsb 7484-9439_1
tniq 10480-12339_1 node14245node1tniq
===node14244node|APLak6261703504_$F_3300004258|a0066486_1000005|22036_0_4
TNSC:node14244node 86901-87902_1
tnsb 84929-86890_1
tnsb 100536-102077_-1
tniq 87892-89196_1 node14244node1tniq
===node48224node|APThiThiocy_ev2_$F_3300006183|a0097677_1000090|22388_0_89
TNSC:node48224node 136342-138057_-1
tnsb 138054-140324_-1
tnsa 140321-141190_-1
tniq 135168-136319_-1 node48224node1tniq
===node48274node|AgamicAPrzSPAdes_$F_3300027606|a0209370_1000207|22487_0_206
TNSC:node48274node 95131-96474_-1
tnsb 96471-97772_-1
tnsb 98083-98478_-1
tnsa 98475-99434_-1
tniq 100040-101668_1 node48274node1tniq
tniq 102126-103265_-1 node48274node2tniq
===node48280node|AgamicAPrzSPAdes_$F_3300027606|a0209370_1001001|22487_0_1000
TNSC:node48280node 15402-16445_1
tnsb 13408-15408_1
tniq 16438-18357_1 node48280node1tniq
===node73508node|AgamicSfrzSPAdes_3_$F_3300027766|0209796_10000412|22508_0_411
TNSC:node73508node 19038-19976_-1
tnsb 19955-21934_-1
tnsa 21912-22499_-1
tniq 17185-18975_-1 node73508node1tniq
op@node73508node1tniq 22508_0_411__16949-17188_-1 458_1|
===node14382node|AllZonStandDraft_$F_3300006033|0075012_10000156|22536_0_155
TNSC:node14382node 23410-24456_-1
tnsb 24453-26513_-1
tnsa 26510-27238_-1
tnsc 35925-36968_-1
tnsb 36980-39025_-1
tnsa 39022-39696_-1
tniq 33587-35905_-1 node14382node1tniq
===node14385node|AllZonStandDraft_$F_3300006033|0075012_10002546|22536_0_2545
TNSC:node14385node 8806-9774_-1
tnsb 9839-11788_-1
===node73518node|Alteio_BWMinCont_126_$F_3300020808|Ga0207048_10030|22565_0_29
TNSC:node73518node 24545-26071_-1
tnsb 26068-28380_-1
tnsa 28377-29186_-1
tniq 23089-24576_-1 node73518node1tniq
tniq 21191-23077_-1 node73518node2tniq
===node14366node|Alteio_BWOrgCont_116_$F_3300021013|Ga0206831_1032|22735_0_31
TNSC:node14366node 34760-35614_-1
tnsb 30992-31996_1
tnsb 35632-36546_-1
cas9 15619-19146_1
===node14405node|AntAcemetagen797_2_$F_3300022856|a0222671_1000066|23047_0_65
TNSC:node14405node 31118-31939_-1
tnsb 28973-29818_-1
tnsb 31932-33401_-1
===node48301node|AntDeeMetagen681_2_$F_3300011181|a0136607_1000004|23122_0_3
TNSC:node48301node 187383-188636_1
tnsb 185617-187365_1
===node73530node|AntRauMinimDraft_4_$F_3300005926|Ga0075134_100005|23221_0_4
TNSC:node73530node 105451-106401_1
tnsb 103373-105364_1
===node48395node|AraplaCL_CSPAdes_10_$F_3300025226|Ga0209674_100026|23266_0_25
TNSC:node48395node 434650-435543_1
tnsb 432857-434650_1
tniq 435536-436522_1 node48395node1tniq
===node48397node|AraplaCL_CSPAdes_10_$F_3300025226|Ga0209674_100197|23266_0_196
TNSC:node48397node 24406-25527_1
tnsa_tnsb 22094-24409_1
tniq 25530-26858_1 node48397node1tniq
op@node48397node1tniq 23266_0_196__26855-27676_1 124_2|PF03966.19_Trm112p_Trm112p-like protein|PF10122.12_Mu-like_Com_Mu-like prophage protein Com|PF10263.12_SprT-like_SprT-like family
===node73552node|AraplaCL_CSPAdes_15_$F_3300025246|a0209646_1000082|23271_0_81
TNSC:node73552node 92467-93876_1
tnsa 89488-90294_1
tnsb 90281-92470_1
tniq 93891-95708_1 node73552node1tniq
tniq 95729-97432_1 node73552node2tniq
===node48413node|AraplaCL_CSPAdes_3_$F_3300025233|Ga0209437_100311|23276_0_310
TNSC:node48413node 44134-45030_-1
tnsb 45317-46936_-1
tnsa 46929-47582_-1
tniq 43109-44131_-1 node48413node1tniq
tnse 39797-41452_1
===node48409node|AraplaCL_CSPAdes_3_$F_3300025233|Ga0209437_100117|23276_0_116
TNSC:node48409node 32601-33458_-1
tnsb 33472-35427_-1
tniq 31643-32590_-1 node48409node1tniq
tniq 30746-31639_-1 node48409node2tniq
===node48410node|AraplaCL_CSPAdes_3_$F_3300025233|Ga0209437_100072|23276_0_71
TNSC:node48410node 60330-61310_1
tnsb 58318-60333_1
tniq 61316-62737_1 node48410node1tniq
===node48346node|AraplaCL_CSPAdes_9_$F_3300025228|Ga0209672_100149|23282_0_148
TNSC:node48346node 56092-57009_1
tnsb 54242-56095_1
tniq 57006-57746_1 node48346node1tniq
===node48428node|AraplaCL_CSPAdes_5_$F_3300025242|Ga0209258_100375|23278_0_374
TNSC:node48428node 45387-47006_-1
tnsb 47003-49498_-1
tnsa 49500-50483_-1
tnsa 50586-50834_-1
tniq 44224-45270_-1 node48428node1tniq
===node48362node|AraplaMF_CSPAdes_12_$F_3300025258|a0209129_1000082|23297_0_81
TNSC:node48362node 53976-55106_1
tnsa 37316-37927_-1
tnsa 50147-51355_1
tnsb 51556-53979_1
tniq 55112-57010_1 node48362node1tniq
tniq 57007-58821_1 node48362node2tniq
===node14477node|AraplaMF_CSPAdes_$F_3300025208|Ga0209436_100040|23294_0_39
TNSC:node14477node 11864-13393_1
tnsa 8833-9681_1
tnsb 9681-11864_1
tniq 13410-15209_1 node14477node1tniq
tniq 15171-16061_-1 node14477node2tniq
===node48405node|AraplaDrversion2_2_$F_3300005262|a0065165_1000833|23289_0_832
TNSC:node48405node 16455-17474_1
tnsa 13706-14494_1
tnsb 14491-16458_1
tniq 17471-19342_1 node48405node1tniq
op@node48405node1tniq 23289_0_832__19332-19742_1 409_2|PF18367.4_Rv2175c_C_Rv2175c C-terminal domain of unknown function
===node48406node|AraplaDrversion2_2_$F_3300005262|a0065165_1000970|23289_0_969
TNSC:node48406node 7986-9491_-1
tnsb 9497-11788_-1
tnsa 12089-12952_-1
tniq 6800-7981_-1 node48406node1tniq
===node48282node|AraplaMF_CSPAdes_6_$F_3300025302|a0207426_1000138|23306_0_137
TNSC:node48282node 11663-12664_-1
tnsb 12703-14925_-1
tnsa 14937-15686_-1
tnsa 20444-21034_-1
tniq 9729-11657_-1 node48282node1tniq
===node48284node|AraplaMF_CSPAdes_6_$F_3300025302|a0207426_1000228|23306_0_227
TNSC:node48284node 89158-90342_1
tnsa 80920-81525_-1
tnsa 85856-86620_1
tnsb 86638-88863_1
tniq 90345-92183_1 node48284node1tniq
===node48474node|AraplaMF_CSPAdes_11_$F_3300025295|a0209564_1001152|23296_0_1151
TNSC:node48474node 13621-14679_1
tnsa 10513-11379_1
tnsb 11382-13616_1
tniq 14676-16577_1 node48474node1tniq
===node48480node|AraplaMF_CSPAdes_11_$F_3300025295|a0209564_1000079|23296_0_78
TNSC:node48480node 11890-12966_1
tnsa 8762-9601_1
tnsb 9612-11870_1
tniq 13046-14971_1 node48480node1tniq
tniq 14937-16724_1 node48480node2tniq
===node48477node|AraplaMF_CSPAdes_11_$F_3300025295|a0209564_1001637|23296_0_1636
TNSC:node48477node 9723-10841_-1
tnsb 10838-13153_-1
tnsa 13260-13895_-1
tnsb 14138-15223_1
tniq 7966-9726_-1 node48477node1tniq
tniq 6110-7969_-1 node48477node2tniq
===node48478node|AraplaMF_CSPAdes_11_$F_3300025295|a0209564_1000499|23296_0_498
TNSC:node48478node 14640-15647_1
tnsa_tnsb 12238-14643_1
tniq 15649-17013_1 node48478node1tniq
===node48481node|AraplaMF_CSPAdes_11_$F_3300025295|a0209564_1000042|23296_0_41
TNSC:node48481node 50346-51788_1
tnsa 47225-48214_1
tnsb 48223-50349_1
tniq 51772-53517_1 node48481node1tniq
tniq 53611-54678_1 node48481node2tniq
===node14465node|AraplaMF_Cvi_mMS_2_$F_3300003354|60J50197_1000013|23315_0_12
TNSC:node14465node 190963-192042_1
tnsa 186705-187583_1
tnsb 187634-188209_1
tnsb 188250-189674_1
tnsb 189647-190519_1
tniq 192039-193550_1 node14465node1tniq
===node14464node|AraplaMF_Cvi_mMS_2_$F_3300003354|60J50197_1000141|23315_0_140
TNSC:node14464node 38322-39281_1
tnsa 35660-36376_1
tnsb 36373-38325_1
tniq 39260-40714_1 node14464node1tniq
===node48471node|ArcOceMetagenome_5_$F_3300009441|0115007_10000294|23320_0_293
TNSC:node48471node 19471-20400_1
tnsa 16550-17203_1
tnsb 17200-17430_1
tnsb 17418-19484_1
tniq 20397-22013_1 node48471node1tniq
===node14410node|ArcOceMetaSPAdes_3_$F_3300027849|0209712_10000135|23318_0_134
TNSC:node14410node 42898-43938_-1
tnsa_tnsb 43940-46342_-1
tniq 41627-42901_-1 node14410node1tniq
===node48516node|AutmicBR23SPAdes_$F_3300027640|a0209347_1002010|23478_0_2009
TNSC:node48516node 7480-8508_-1
tnsb 8511-10481_-1
tnsa 10747-11502_-1
tnsb 15740-16108_1
tniq 5371-7395_-1 node48516node1tniq
op@node48516node1tniq 23478_0_2009__7373-7501_-1 276_1|
tniq 12066-13022_1 node48516node2tniq
cas5 24895-25605_-1
cas7 25605-26501_-1
cas8a1 26498-28288_-1
cas6 28290-28853_-1
===node48514node|AutmicBR23SPAdes_$F_3300027640|a0209347_1001239|23478_0_1238
TNSC:node48514node 36205-37239_1
tnsb 33948-36179_1
===node14534node|AutmiccBRH37_all_2_$F_3300002545|22J35698_1000162|23481_0_161
TNSC:node14534node 73942-75600_1
tnsa 70950-71765_1
tnsb 71768-73942_1
tniq 75600-77582_1 node14534node1tniq
tnse 77652-79376_1
===node14535node|AutmiccBRH37_all_2_$F_3300002545|22J35698_1000135|23481_0_134
TNSC:node14535node 55261-56484_1
tnsb 53532-55205_1
===node14564node|AutmiccommuBRH21_2_$F_3300003364|20J50211_1000489|23483_0_488
TNSC:node14564node 11105-12052_1
tnsa 6103-6717_-1
tnsa 7885-8676_1
tnsb 8676-11108_1
tniq 12054-14195_1 node14564node1tniq
===node14567node|AutmiccommuBRH21_2_$F_3300003364|20J50211_1000313|23483_0_312
TNSC:node14567node 26867-27556_-1
tnsb 27625-29829_-1
===node48534node|BB_5_MG_2_$F_3300019755|a0193954_1000066|23514_0_65
TNSC:node48534node 22691-23395_1
tnsb 20587-22680_1
===node48541node|BON01_2_$F_3300007522|0105053_10001528|23557_0_1527
TNSC:node48541node 21231-22346_1
tnsb 19012-21234_1
===node14583node|mgm4491488.3|1136|237287_0_1136
TNSC:node14583node 119734-120666_-1
tnsb 120669-122627_-1
===node48568node|mgm4521514.3|3629|237364_0_3629
TNSC:node48568node 22909-23706_-1
tnsb 23706-25076_-1
===node48569node|mgm4521514.3|1021|237364_0_1021
TNSC:node48569node 25470-26327_1
tnsb 21058-22002_1
tnsb 24032-25477_1
===node14630node|mgm4527899.3|531|237373_0_531
TNSC:node14630node 11286-12254_-1
tnsb 12259-14589_-1
tnsa 14586-15437_-1
tnsa 21471-22094_1
tniq 9130-11286_-1 node14630node1tniq
===node14627node|mgm4527899.3|34|237373_0_34
TNSC:node14627node 54206-55102_-1
tnsb 55089-57029_-1
tnsa 57022-57714_-1
tnsc 58240-59199_-1
tnsb 59658-61247_-1
tnsa 61244-61972_-1
tnse 33041-34696_-1
tnsf 51627-51920_-1
tnsf 51874-53115_-1
===node14624node|mgm4527899.3|2082|237373_0_2082
TNSC:node14624node 9665-10489_-1
tnsb 10486-12606_-1
===node14625node|mgm4527899.3|1098|237373_0_1098
TNSC:node14625node 28580-29569_-1
tnsb 29583-31553_-1
===node14631node|mgm4527899.3|198|237373_0_198
TNSC:node14631node 70319-71650_-1
tnsb 71653-73659_-1
tnsa 73665-74357_-1
tnsb 79097-79513_1
tniq 75358-76017_1 node14631node1tniq
===node14585node|mgm4535378.3|474|237415_0_474
TNSC:node14585node 5881-7572_-1
tnsb 7584-9728_-1
tnsa 9704-10384_-1
tniq 10350-12752_-1 node14585node1tniq
===node48611node|BarGraIncub1133A_3_$F_3300002103|47J26652_1000166|23756_0_165
TNSC:node48611node 19565-21259_-1
tnsb 21240-23387_-1
tnsa 23384-24220_-1
tniq 17647-19560_-1 node48611node1tniq
op@node48611node1tniq 23756_0_165__16887-17606_-1 123_1| calcineurin superfamily|PF12850.10_Metallophos_2_Calcineurin-like phosphoesterase superfamily domain|PF13277.9_YmdB_YmdB-like protein|PF04042.19_DNA_pol_E_B_DNA polymerase alpha/epsilon subunit B|PF09423.13_PhoD_PhoD-like phosphatase
tnse 15305-16831_-1
===node48614node|mgm4581787.3|169|237579_0_169
TNSC:node48614node 40717-41610_1
tnsa 38149-38850_1
tnsb 38847-40712_1
tnsc 46553-48406_1
tniq 41612-42751_1 node48614node1tniq
===node73647node|mgm4647035.3|5|237677_0_5
TNSC:node73647node 59340-60263_-1
tnsb 60285-62285_-1
===node73643node|mgm4665862.3|70|237684_0_70
TNSC:node73643node 30727-31461_-1
tnsb 31536-33773_-1
===node14676node|mgm4671058.3|4036|237695_0_4036
TNSC:node14676node 9938-10738_1
tnsb 8607-9938_1
===node14688node|mgm4671062.3|1734|237696_0_1734
TNSC:node14688node 6439-7320_-1
tnsb 7307-9547_-1
===node73644node|mgm4682661.3|28|237793_0_28
TNSC:node73644node 43075-44214_-1
tnsb 44211-46703_-1
tnsa 46700-47491_-1
tniq 41128-43008_1 node73644node1tniq
tniq 47496-49625_-1 node73644node2tniq
===node48633node|mgm4682705.3|61|237832_0_61
TNSC:node48633node 58873-59928_1
tnsa 55694-56311_1
tnsb 56339-56632_1
tnsb 56629-58869_1
tniq 59948-62680_1 node48633node1tniq
===node14690node|mgm4702451.3|160|237960_0_160
TNSC:node14690node 103542-104549_-1
tnsb 104574-106232_-1
===node48772node|mgm4706095.3|2603|237982_0_2603
TNSC:node48772node 13106-14224_-1
tnsb 14221-16344_-1
tnsa 16341-16868_-1
===node48774node|mgm4706095.3|90|237982_0_90
TNSC:node48774node 27033-27857_1
tnsb 25607-27040_1
===node48773node|mgm4706095.3|423|237982_0_423
TNSC:node48773node 50235-51017_1
tnsb 47993-50215_1
===node14692node|mgm4710358.3|1466|238012_0_1466
TNSC:node14692node 38472-39392_1
tnsb 36503-38455_1
===node48663node|mgm4711609.3|2784|238016_0_2784
TNSC:node48663node 44856-46475_-1
tnsb 46468-48666_-1
tnsa 48663-49520_-1
tnsc 54999-58451_1
tniq 43123-44853_-1 node48663node1tniq
tnse 41501-43126_-1
===node14729node|mgm4720116.3|9689|238023_0_9689
TNSC:node14729node 33738-34712_1
tnsb 31760-33718_1
===node73660node|mgm4720115.3|3818|238022_0_3818
TNSC:node73660node 10722-11741_-1
tnsb 11798-13900_-1
tniq 9289-10725_-1 node73660node1tniq
===node14753node|mgm4744283.3|35|238089_0_35
TNSC:node14753node 115417-116430_1
tnsb 113718-115382_1
===node48719node|mgm4746139.3|23|238105_0_23
TNSC:node48719node 24459-26000_-1
tnsb 25997-28162_-1
tnsa 28149-29009_-1
tniq 22636-24462_-1 node48719node1tniq
op@node48719node1tniq 238105_0_23__22333-22611_-1 141_1| putative antitoxin-like|PF11009.11_DUF2847_Protein of unknown function (DUF2847)
===node73663node|mgm4746140.3|297|238106_0_297
TNSC:node73663node 6567-7472_-1
tnsb 7469-9409_-1
tnsa 9402-10091_-1
tniq 5015-6562_-1 node73663node1tniq
op@node73663node1tniq 238106_0_297__3258-5018_-1 397_2|
tnse 3258-5018_-1
===node73664node|mgm4746140.3|153|238106_0_153
TNSC:node73664node 13726-15207_1
tnsa 9880-9999_1
tnsa 10406-11326_1
tnsb 11323-13719_1
tniq 15211-16920_1 node73664node1tniq
tniq 16921-18192_1 node73664node2tniq
===node48761node|mgm4746143.3|342|238108_0_342
TNSC:node48761node 21741-22685_-1
tnsb 22696-24363_-1
===node48762node|mgm4746143.3|977|238108_0_977
TNSC:node48762node 12050-12772_-1
tnsb 12825-14891_-1
===node48624node|BioMetAssemblyv2_2_$F_3300017642|Ga0183098_10004|23813_0_3
TNSC:node48624node 337571-338290_1
tnsb 335463-337574_1
===node48730node|mgm4797629.3|1283|238350_0_1283
TNSC:node48730node 7691-8533_1
tnsb 6590-7036_1
tnsb 7033-7704_1
===node73674node|Biomet3V2_$F_3300016725|a0183101_1000423|23836_0_422
TNSC:node73674node 55927-56733_-1
tnsb 56730-57983_-1
tnsb 58849-59154_1
===node48787node|mgm4799981.3|424|238378_0_424
TNSC:node48787node 8524-9222_1
tnsc 5293-5991_-1
tnsb 5984-7252_-1
tnsb 7263-8531_1
===node14853node|BiotimSDNASPAdes_$F_3300026311|a0209723_1000182|23840_0_181
TNSC:node14853node 100695-101414_1
tnsb 98624-100684_1
===node48876node|BiotimSDNASPAdes_2_$F_3300026290|a0209510_1001406|23841_0_1405
TNSC:node48876node 21525-22322_1
tnsb 20188-21528_1
===node73655node|2189573022|quence0000000239|238455_0_848
TNSC:node73655node 7630-8520_1
tnsa 5032-5715_1
tnsb 5708-7633_1
tniq 8520-9611_1 node73655node1tniq
op@node73655node1tniq 238455_0_848__9608-11041_1 251_37|PF17032.8_zinc_ribbon_15_zinc-ribbon family
tnse 21110-22675_1
tnsf 9608-11041_1
===node48841node|3300005286|0065721_10048761|238489_0_299
TNSC:node48841node 78801-79829_1
tnsa 76039-76653_1
tnsb 76643-78799_1
tniq 65926-67605_1 node48841node1tniq
tniq 63264-64283_1 node48841node2tniq
===node48846node|3300005286|0065721_10004023|238489_0_739
TNSC:node48846node 38864-40051_1
tnsb 37096-38856_1
===node48842node|3300005286|0065721_10049012|238489_0_915
TNSC:node48842node 6406-7551_-1
tnsb 7562-9316_-1
===node48840node|3300005286|0065721_10003645|238489_0_470
TNSC:node48840node 82159-83688_1
tnsb 81134-82174_1
===node48843node|3300005286|0065721_10003770|238489_0_380
TNSC:node48843node 51747-52805_1
tnsa_tnsb 48100-49089_1
tnsb 49708-50313_1
tnsa_tnsb 51023-51763_1
tnsc 64236-66023_-1
tniq 52798-54111_1 node48843node1tniq
===node14797node|BlametSPAdes_$F_3300024433|0209986_10001669|23888_0_1668
TNSC:node14797node 5924-7111_-1
tnsb 7101-9317_-1
===node14823node|3300011225|Ga0122879_100114|238975_0_116
TNSC:node14823node 13387-14367_1
tnsa 10449-11213_1
tnsb 11210-13390_1
tnsc 22668-23129_1
tniq 8627-10459_1 node14823node1tniq
===node73692node|3300011355|Ga0121201_10011|239011_0_10
TNSC:node73692node 110799-111704_-1
tnsb 111708-113495_-1
tniq 109763-110773_-1 node73692node1tniq
===node14576node|BogForECP1SPAdes_5_$F_3300027825|0209039_10001753|23900_0_1752
TNSC:node14576node 7897-9072_-1
tnsa_tnsb 9072-11756_-1
tniq 6144-7904_-1 node14576node1tniq
===node48852node|3300011486|Ga0120394_10005|239079_0_4
TNSC:node48852node 65061-66017_1
tnsa 62480-63157_1
tnsb 63114-65057_1
tniq 66004-67008_1 node48852node1tniq
tniq 67001-67801_1 node48852node2tniq
op@node48852node2tniq 239079_0_4__67801-68136_1 165_1|
===node48851node|3300011486|Ga0120394_10095|239079_0_94
TNSC:node48851node 11349-12344_-1
tnsb 12365-14350_-1
tniq 10198-11346_-1 node48851node1tniq
===node14834node|3300011526|Ga0121053_10021|239119_0_20
TNSC:node14834node 129120-130226_1
tnsb 127096-129123_1
tniq 130223-132091_1 node14834node1tniq
===node14837node|3300011526|Ga0121053_10018|239119_0_17
TNSC:node14837node 13215-14186_-1
tnsb 14176-14712_-1
tnsb 14702-15988_-1
tnsa 15985-16485_-1
tniq 12139-13218_-1 node14837node1tniq
===node14835node|3300011526|Ga0121053_10007|239119_0_6
TNSC:node14835node 219578-220486_-1
tnsb 220483-222651_-1
tnsa 222648-223460_-1
tniq 217692-219629_-1 node14835node1tniq
===node14836node|3300011526|Ga0121053_10006|239119_0_5
TNSC:node14836node 549968-550888_-1
tnsb 550878-552863_-1
tniq 548635-549978_-1 node14836node1tniq
===node14885node|3300011573|Ga0120985_100001|239166_0_0
TNSC:node14885node 336936-337811_-1
tnsb 337808-339631_-1
tniq 335890-336939_-1 node14885node1tniq
===node14918node|BulsoiFelSFmetaG_2_$F_3300014488|0182001_10000038|23920_0_37
TNSC:node14918node 21238-22290_1
tnsa 18327-18962_1
tnsb 19010-21214_1
tniq 22331-24352_1 node14918node1tniq
===node14905node|3300011639|Ga0121628_100006|239232_0_5
TNSC:node14905node 61875-63539_1
tnsb 45026-46195_-1
tnsa 58951-59742_1
tnsb 59746-61875_1
tniq 63575-64351_1 node14905node1tniq
tniq 31802-33505_1 node14905node2tniq
===node73760node|3300011777|Ga0122269_100048|239369_0_47
TNSC:node73760node 64312-65238_-1
tnsb 65219-67078_-1
tnsa 67081-67701_-1
tniq 62724-64319_-1 node73760node1tniq
===node73759node|3300011777|Ga0122269_100011|239369_0_10
TNSC:node73759node 158477-159448_-1
tnsb 159458-161374_-1
===node73766node|3300011815|Ga0121725_100006|239406_0_5
TNSC:node73766node 75411-76868_-1
tnsb 76861-78954_-1
tnsa 78929-79816_-1
tniq 73847-75400_-1 node73766node1tniq
tnse 73468-73818_1
===node14912node|3300011813|Ga0121585_100149|239404_0_379
TNSC:node14912node 27136-27918_1
tnsb 24873-27065_1
===node15008node|3300011876|Ga0120936_100135|239467_0_200
TNSC:node15008node 65331-66299_-1
tnsb 66302-68254_-1
tnsa 68220-68879_-1
tniq 64367-65236_-1 node15008node1tniq
tniq 63603-64370_-1 node15008node2tniq
===node49056node|3300011866|Ga0120802_100013|239457_0_12
TNSC:node49056node 90185-91126_1
tnsa 87509-88231_1
tnsb 88233-90188_1
tniq 91138-93015_1 node49056node1tniq
op@node49056node1tniq 239457_0_12__93009-93344_1 264_8|
===node14996node|3300011977|a0120375_1000193|239566_0_192
TNSC:node14996node 64187-64882_-1
tnsb 64872-66848_-1
===node49121node|3300011966|Ga0120967_100190|239556_0_972
TNSC:node49121node 20632-21663_1
tnsa_tnsb 18183-20576_1
tniq 21660-22994_1 node49121node1tniq
===node73813node|3300011990|a0119820_1000837|239579_0_411
TNSC:node73813node 13968-14882_1
tnsb 10809-13877_1
cas8a1 7211-8533_1
cas6 6340-7032_1
===node73798node|3300012194|Ga0121026_100010|239610_0_9
TNSC:node73798node 93848-94891_-1
tnsb 94870-97275_-1
tnsa 97272-98201_-1
tniq 92350-93903_-1 node73798node1tniq
tniq 90960-92375_-1 node73798node2tniq
===node15048node|3300012001|a0120167_1000449|239589_0_620
TNSC:node15048node 8113-9720_1
tnsa 5119-5967_1
tnsb 5967-8126_1
tniq 9730-11478_1 node15048node1tniq
tnse 11475-13118_1
===node15045node|3300012543|Ga0120961_10001|239781_0_0
TNSC:node15045node 366685-367575_-1
tnsb 367579-369453_-1
tnsa 369450-370115_-1
tniq 365464-366681_-1 node15045node1tniq
===node73814node|3300012648|Ga0120879_100013|239881_0_12
TNSC:node73814node 136614-137591_1
tnsb 135873-136598_1
tniq 137901-138395_1 node73814node1tniq
op@node73814node1tniq 239881_0_12__138435-138962_1 82_1|
tniq 139508-140767_1 node73814node2tniq
===node15105node|3300013488|Ga0120915_100138|240184_0_596
TNSC:node15105node 10180-11202_1
tnsa_tnsb 7788-10190_1
tniq 11199-12449_1 node15105node1tniq
===node49257node|3300013669|Ga0121619_100001|240319_0_0
TNSC:node49257node 174969-176015_1
tnsb 173123-174976_1
tniq 176029-177483_1 node49257node1tniq
===node73855node|CNSS3metaG_2_$F_3300021320|a0214544_1001540|24046_0_1539
TNSC:node73855node 10627-11694_-1
tnsb 11701-14067_-1
tnsa 14070-14825_-1
tnsa 17634-18221_-1
tnsa 19355-19765_-1
tniq 8279-10624_-1 node73855node1tniq
===node49252node|3300014055|a0119878_1000194|240603_0_300
TNSC:node49252node 15084-15989_1
tnsc 9342-11471_-1
tnsa 12221-12838_1
tnsb 13765-15081_1
tniq 15986-17581_1 node49252node1tniq
op@node49252node1tniq 240603_0_300__17578-17889_1 460_1|
===node49250node|3300014055|a0119878_1000072|240603_0_71
TNSC:node49250node 7914-9086_-1
tnsa_tnsb 9052-11718_-1
tniq 6281-7903_-1 node49250node1tniq
===node49256node|3300014055|a0119878_1000047|240603_0_46
TNSC:node49256node 23686-25191_1
tnsc 15744-17423_1
tnsa 20310-21233_1
tnsb 21230-23689_1
tniq 25228-26751_1 node49256node1tniq
tniq 26777-27712_1 node49256node2tniq
===node49334node|3300014531|Ga0169866_100638|240750_0_637
TNSC:node49334node 14587-15963_1
tnsa 12400-12780_1
tnsb 12797-14590_1
tniq 15965-17176_1 node49334node1tniq
===node49418node|COGITO_mtgs_1103_6_$F_3300009077|a0115552_1000068|24075_0_67
TNSC:node49418node 13918-14886_-1
tnsb 14840-16804_-1
tnsa 16801-17472_-1
tnsc 19413-20810_1
tniq 12117-13976_-1 node49418node1tniq
op@node49418node1tniq 24075_0_67__12038-12163_-1 54_1|
===node15236node|COGITO_mtgs_1105_11_$F_3300009434|a0115562_1000256|24082_0_255
TNSC:node15236node 26856-27923_1
tnsb 25103-26863_1
===node73892node|3300014635|Ga0121353_100174|240849_0_907
TNSC:node73892node 8344-9318_-1
tnsa_tnsb 9322-11718_-1
tniq 7032-8336_-1 node73892node1tniq
===node73882node|3300014645|Ga0121355_100007|240858_0_6
TNSC:node73882node 162942-164501_-1
tnsb 164498-166690_-1
tnsa 166690-167547_-1
tniq 161142-162926_-1 node73882node1tniq
tniq 160266-161165_1 node73882node2tniq
===node49415node|3300014701|Ga0121522_100094|240908_0_93
TNSC:node49415node 30872-32152_-1
tnsb 32142-34400_-1
tnsa 34391-35299_-1
tnsb 40064-40387_1
tniq 29486-30838_1 node49415node1tniq
op@node49415node1tniq 240908_0_93__29142-29489_1 343_19| crp family|PF12116.11_SpoIIID_Stage III sporulation protein D|PF01710.19_HTH_Tnp_IS630_Transposase|PF02376.18_CUT_CUT domain|PF07638.14_Sigma70_ECF_ECF sigma factor|PF05344.14_DUF746_Domain of Unknown Function (DUF746)|PF13011.9_LZ_Tnp_IS481_leucine-zipper of insertion element IS481|PF08221.14_HTH_9_RNA polymerase III subunit RPC82 helix-turn-helix domain|PF13384.9_HTH_23_Homeodomain-like domain|PF08279.15_HTH_11_HTH domain|PF00376.26_MerR_MerR family regulatory protein|PF18284.4_DNA_meth_N_DNA methylase N-terminal domain|PF06322.14_Phage_NinH_Phage NinH protein|PF14056.9_DUF4250_Domain of unknown function (DUF4250)|PF09012.13_FeoC_FeoC like transcriptional regulator|PF09048.13_Cro_Cro|PF07381.14_DUF1495_Winged helix DNA-binding domain (DUF1495)|PF06971.16_Put_DNA-bind_N_Putative DNA-binding protein N-terminus|PF04218.16_CENP-B_N_CENP-B N-terminal DNA-binding domain|PF13411.9_MerR_1_MerR HTH family regulatory protein|PF00292.21_PAX_'Paired box' domain|PF02295.20_z-alpha_Adenosine deaminase z-alpha domain
tniq 27319-29061_1 node49415node2tniq
===node49410node|3300014678|Ga0121344_100125|240886_0_636
TNSC:node49410node 9454-10443_1
tnsb 6360-7262_1
tnsb 7439-9445_1
tniq 10443-11921_1 node49410node1tniq
===node15195node|COGITO_mtgs_1204_6_$F_3300009508|0115567_10000083|24090_0_82
TNSC:node15195node 62846-63805_1
tnsb 60903-62852_1
tnsb 66035-66442_1
tniq 63809-65200_1 node15195node1tniq
===node15193node|COGITO_mtgs_1204_6_$F_3300009508|0115567_10000002|24090_0_1
TNSC:node15193node 248164-249594_1
tnsa 245215-246051_1
tnsb 246035-248167_1
tniq 249648-251030_1 node15193node1tniq
tniq 243847-244581_1 node15193node2tniq
===node49326node|3300014777|a0119900_1000012|240974_0_11
TNSC:node49326node 43855-44949_-1
tnsb 44963-47071_-1
===node49450node|3300014845|Ga0121401_100005|241024_0_4
TNSC:node49450node 419608-420540_-1
tnsb 420537-422696_-1
tnsa 422698-423489_-1
tniq 417654-419615_-1 node49450node1tniq
===node15295node|3300014953|Ga0169765_100024|241086_0_23
TNSC:node15295node 22281-23465_1
tnsc 18875-19678_-1
tnsb 19681-20925_-1
tnsb 25526-26245_-1
===node49295node|3300014963|a0134523_1003007|241096_0_2160
TNSC:node49295node 12356-13306_1
tnsb 10291-12351_1
===node15328node|3300020388|0211678_10000178|241325_0_594
TNSC:node15328node 34951-36156_-1
tnsc 14294-15739_-1
tnsb 15739-17973_-1
tnsa 17970-18827_-1
tnsb 36159-38408_-1
tnsa 38399-39349_-1
tniq 13328-14290_-1 node15328node1tniq
tniq 11917-13353_-1 node15328node2tniq
op@node15328node2tniq 241325_0_594__10470-11927_-1 419_1|PF00929.27_RNase_T_Exonuclease|PF16473.8_Rv2179c-like_3'-5' exoribonuclease Rv2179c-like domain
===node73927node|3300020407|0211575_10000112|241344_0_111
TNSC:node73927node 23990-24934_1
tnsa 21177-21851_1
tnsb 21838-23997_1
tniq 24949-27111_1 node73927node1tniq
===node49447node|3300021086|0179596_10000041|241572_0_40
TNSC:node49447node 66333-67196_1
tnsa 66050-66388_1
tniq 67502-68245_1 node49447node1tniq
===node15362node|3300022554|a0212093_1000261|241603_0_469
TNSC:node15362node 163261-164067_-1
tnsb 164096-165469_-1
===node73960node|3300025949|0207667_10002480|241610_0_2299
TNSC:node73960node 15238-16212_1
tnsb 13653-15248_1
===node73965node|3300025949|0207667_10002315|241610_0_2464
TNSC:node73965node 17045-18088_1
tnsb 14974-17061_1
===node73964node|3300025949|0207667_10002300|241610_0_2479
TNSC:node73964node 9198-10193_1
tnsa 6330-7151_1
tnsb 7115-9112_1
===node73963node|3300025949|0207667_10004078|241610_0_3567
TNSC:node73963node 10123-11631_1
tnsa 6966-7877_1
tnsb 7874-10126_1
tniq 11639-12874_-1 node73963node1tniq
===node73930node|7000000195|r_scaffold_58680|241795_0_896
TNSC:node73930node 11259-12179_1
tnsb 9288-11252_1
===node49589node|CZOHybAssembly_6_$F_3300015264|0137403_10000391|24256_0_390
TNSC:node49589node 21052-21987_1
tnsa 18042-18689_1
tnsb 18734-21040_1
tniq 22035-24587_1 node49589node1tniq
tniq 24877-26277_1 node49589node2tniq
===node49590node|CZOHybAssembly_6_$F_3300015264|0137403_10000624|24256_0_623
TNSC:node49590node 20282-21445_-1
tnsa_tnsb 21449-24214_-1
tniq 18246-20201_-1 node49590node1tniq
===node49592node|CZOHybAssembly_6_$F_3300015264|0137403_10003057|24256_0_3056
TNSC:node49592node 11443-12285_-1
tnsb 12282-13739_-1
===node49588node|CZOHybAssembly_6_$F_3300015264|0137403_10000022|24256_0_21
TNSC:node49588node 66783-67676_1
tnsa 64229-64897_1
tnsb 64894-66780_1
tniq 67698-68633_1 node49588node1tniq
tnse 72930-74744_-1
cas9 92530-96078_-1
===node49591node|CZOHybAssembly_6_$F_3300015264|0137403_10001121|24256_0_1120
TNSC:node49591node 12317-13327_1
tnsb 11089-12312_1
===node73984node|GCA_003436945.1_ASM343694v1_genomic|QSRA01000003.1|243055_0_22
TNSC:node73984node 8348-9154_1
tnsb 7069-8358_1
===node15419node|GCA_003443775.1_ASM344377v1_genomic|CP028944.1|243215_0_1
TNSC:node15419node 1540996-1542054_1
tnsa 1538492-1539115_1
tnsb 1539102-1540994_1
tnsc 1542998-1544383_1
tniq 1544467-1545678_1 node15419node1tniq
op@node15419node1tniq 243215_0_1__1545697-1547796_1 334_25|PF09614.13_Cas_Csy2_CRISPR-associated protein (Cas_Csy2)|PF09611.13_Cas_Csy1_CRISPR-associated protein (Cas_Csy1)
cas8a1 1545697-1547796_1
cas7 1547800-1548849_1
cas6f 1548861-1549463_1
===node15433node|GCA_003491725.1_ASM349172v1_genomic|DNBV01000233.1|243680_0_187
TNSC:node15433node 36875-37621_-1
tnsb 37635-39773_-1
===node74016node|GCA_003511745.1_ASM351174v1_genomic|DOIQ01000082.1|244524_0_43
TNSC:node74016node 12799-13563_1
tnsb 10575-12749_1
===node74020node|GCA_003547145.1_ASM354714v1_genomic|QWVU01000031.1|244704_0_52
TNSC:node74020node 75837-76934_1
tnsa 73012-73602_1
tnsb 73629-75821_1
tniq 76931-77965_1 node74020node1tniq
tniq 77946-78839_1 node74020node2tniq
===node49734node|CoaSoiSPAdes_$F_3300027773|a0209810_1000205|24543_0_204
TNSC:node49734node 69021-69914_1
tnsb 67066-67950_1
tnsb 67892-69031_1
===node49732node|CoaSoiSPAdes_$F_3300027773|a0209810_1000011|24543_0_10
TNSC:node49732node 59173-60135_-1
tnsb 60135-62114_-1
===node49736node|CoaSoiSPAdes_$F_3300027773|a0209810_1001613|24543_0_1612
TNSC:node49736node 23508-24257_1
tnsa 13444-16011_1
tnsb 21996-23507_1
===node49755node|CoaSoiSPAdes_7_$F_3300027869|0209579_10000313|24551_0_312
TNSC:node49755node 9039-10115_1
tnsa_tnsb 6390-9020_1
tniq 10112-11503_1 node49755node1tniq
===node49743node|CoaSoiSPAdes_8_$F_3300027706|a0209581_1001090|24552_0_1089
TNSC:node49743node 10072-11334_1
tnsb 7544-10075_1
tnsb 17328-18185_1
tnsa_tnsb 18377-21079_1
tnsc 21079-22560_1
===node49745node|CoaSoiSPAdes_8_$F_3300027706|a0209581_1001090|24552_0_1089
TNSC:node49745node 24368-25249_-1
tnsb 7544-10075_1
tnsb 17328-18185_1
tnsa_tnsb 18377-21079_1
tnsc 21079-22560_1
===node49742node|CoaSoiSPAdes_8_$F_3300027706|a0209581_1001747|24552_0_1746
TNSC:node49742node 12074-13297_1
tnsa_tnsb 9351-12071_1
tniq 13290-15032_1 node49742node1tniq
===node15561node|CoaSoiStandDraft_10_$F_3300005532|0070739_10000462|24555_0_461
TNSC:node15561node 42506-43405_-1
tnsb 43402-45735_-1
cas6 40525-41328_-1
cas7 37872-38837_-1
cas6 47406-48248_-1
cas5 37105-37830_-1
===node15560node|CoaSoiStandDraft_10_$F_3300005532|0070739_10000528|24555_0_527
TNSC:node15560node 14833-15843_1
tnsb 12824-14836_1
===node15557node|CoaSoiStandDraft_10_$F_3300005532|0070739_10001404|24555_0_1403
TNSC:node15557node 13382-14158_1
tnsb 11930-13378_1
===node15562node|CoaSoiStandDraft_10_$F_3300005532|0070739_10002125|24555_0_2124
TNSC:node15562node 9341-10387_-1
tnsb 10384-12474_-1
===node15564node|CoaSoiStandDraft_4_$F_3300005537|0070730_10002318|24560_0_2317
TNSC:node15564node 9544-10461_-1
tnsb 10458-10976_-1
tnsb 10945-12006_-1
tniq 8378-9547_-1 node15564node1tniq
===node49739node|GCA_003568845.1_ASM356884v1_genomic|CP030127.1|245746_0_1
TNSC:node49739node 395153-396046_1
tnsb 392307-395153_1
tniq 390419-391537_1 node49739node1tniq
op@node49739node1tniq 245746_0_1__391550-392218_1 84_1|
tniq 385330-386358_1 node49739node2tniq
===node49738node|GCA_003568845.1_ASM356884v1_genomic|CP030129.1|245746_0_3
TNSC:node49738node 282217-283143_1
tnsb 277655-278143_1
tnsb 279628-279876_1
tnsb 280250-281155_1
tnsb 281253-282209_1
tniq 273706-274896_-1 node49738node1tniq
===node74039node|CoawatmDNASPAdes_$F_3300027668|a0209482_1001477|24580_0_1476
TNSC:node74039node 7414-8766_1
tnsb 5638-6099_1
tnsb 6224-7417_1
tniq 9868-10914_-1 node74039node1tniq
===node49758node|GCA_003595175.1_ASM359517v1_genomic|CP032419.1|245891_0_0
TNSC:node49758node 2619787-2620722_-1
tnsc 2615986-2617386_1
tnsb 2620744-2622669_-1
tniq 2618438-2619790_-1 node49758node1tniq
===node15554node|GCA_003598855.1_ASM359885v1_genomic|QZID01000117.1|246069_0_14
TNSC:node15554node 14767-15585_-1
tnsb 15578-16981_-1
===node49791node|GCA_003599275.1_ASM359927v1_genomic|QZJG01000015.1|246090_0_10
TNSC:node49791node 19543-20235_1
tnsc 5459-6574_-1
tnsb 17449-19482_1
===node49798node|GCA_003605755.1_ASM360575v1_genomic|RAHJ01000017.1|246348_0_15
TNSC:node49798node 30201-31193_-1
tnsb 31193-33403_-1
tnsa 33643-34398_-1
tnsb 35613-36587_-1
===node74043node|GCA_003605385.2_ASM360538v2_genomic|QYTV02000002.1|246330_0_11
TNSC:node74043node 166367-168010_-1
tnsb 168003-170162_-1
tnsa 170159-171010_-1
tniq 164509-166365_-1 node74043node1tniq
tniq 171327-173186_-1 node74043node2tniq
===node15616node|GCA_003610465.1_ASM361046v1_genomic|RAQI01000002.1|246571_0_1
TNSC:node15616node 428287-429183_-1
tnsb 429198-431234_-1
===node15615node|GCA_003610465.1_ASM361046v1_genomic|RAQI01000002.1|246571_0_1
TNSC:node15615node 223675-224847_1
tnsb 221810-223594_1
===node74055node|GCA_003627755.1_ASM362775v1_genomic|CP032694.1|246791_0_0
TNSC:node74055node 3114963-3115979_1
tnsb 3111291-3112163_1
tnsb 3112703-3114991_1
tniq 3115989-3117803_1 node74055node1tniq
===node74066node|GCA_003634045.1_ASM363404v1_genomic|RBIM01000005.1|247102_0_4
TNSC:node74066node 29296-30198_1
tnsa 26341-27102_1
tnsb 27099-29303_1
tniq 30222-32423_1 node74066node1tniq
===node15723node|OCAS01.1|OCAS01000644.1|2470_0_643
TNSC:node15723node 16782-17588_1
tnsb 15521-16792_1
===node49874node|GCA_003640645.1_ASM364064v1_genomic|QGHH01000005.1|247416_0_476
TNSC:node49874node 218523-219521_-1
tnsb 219548-221503_-1
tnsa 221496-222161_-1
tniq 217007-218521_-1 node49874node1tniq
===node15734node|GCA_003665155.1_ASM366515v1_genomic|RCFQ01000040.1|247449_0_34
TNSC:node15734node 11170-12186_1
tnsa 8394-9194_1
tnsb 9191-11170_1
tniq 12197-14527_1 node15734node1tniq
===node15801node|GCA_003778045.1_PDT000402933.1_genomic|ROLB01000077.1|248297_0_76
TNSC:node15801node 13682-14836_-1
tnsb 14870-16672_-1
===node50036node|ComassCoAssembly_3_$F_3300005519|0077119_10005029|24866_0_5028
TNSC:node50036node 6839-7843_-1
tnsa_tnsb 7840-10227_-1
tniq 5511-6830_-1 node50036node1tniq
op@node50036node1tniq 24866_0_5028__5296-5514_-1 200_3|PF10723.12_RepB-RCR_reg_Replication regulatory protein RepB|PF02697.17_VAPB_antitox_Putative antitoxin|PF19839.2_RHH_9_Ribbon-helix-helix protein|PF03869.17_Arc_Arc-like DNA binding domain|PF19807.2_DUF6290_Family of unknown function (DUF6290)|PF17723.4_RHH_8_Ribbon-Helix-Helix transcriptional regulator family
===node50033node|ComassCoAssembly_3_$F_3300005519|0077119_10000639|24866_0_638
TNSC:node50033node 32148-33137_-1
tnsb 33134-35155_-1
tnsa 35152-35925_-1
tniq 30304-32151_-1 node50033node1tniq
===node50032node|ComassCoAssembly_3_$F_3300005519|0077119_10000849|24866_0_848
TNSC:node50032node 17687-18802_1
tnsa 14772-15497_1
tnsb 15500-17629_1
tniq 18903-20723_1 node50032node1tniq
tniq 20892-22685_1 node50032node2tniq
===node74130node|ComassMDCD2ACD6A_$F_3300001357|6J14442_10000303|24872_0_302
TNSC:node74130node 10179-10982_-1
tnsb 10972-12240_-1
===node50067node|Cruoilmet1SPAdes_$F_3300027822|0209633_10001117|24895_0_1116
TNSC:node50067node 15763-16686_1
tnsa 13112-13885_1
tnsb 13984-15759_1
tniq 16637-17686_1 node50067node1tniq
===node15922node|Cruoilmet3SPAdes_$F_3300027742|0209121_10000536|24897_0_535
TNSC:node15922node 12091-12921_1
tnsb 9935-12076_1
===node74139node|Cruoilmet6SPAdes_$F_3300027834|0209344_10001016|24898_0_1015
TNSC:node74139node 28273-29253_1
tnsa 25392-26066_1
tnsb 26063-28048_1
tniq 29261-31087_1 node74139node1tniq
csn2 782-2245_1
===node50081node|Cruoilmetagenom6_2_$F_3300002225|3J26617_10002027|24903_0_2026
TNSC:node50081node 8963-9970_1
tnsa 6111-6764_1
tnsb 6754-8892_1
tniq 9977-11536_1 node50081node1tniq
===node74159node|GCA_003864995.1_ASM386499v1_genomic|BHVT01000005.1|249470_0_4
TNSC:node74159node 9462-10925_-1
tnsb 10922-13189_-1
tnsa 13182-14090_-1
tniq 7925-9433_1 node74159node1tniq
tniq 6545-7528_-1 node74159node2tniq
op@node74159node2tniq 249470_0_4__7525-7866_-1 343_19| crp family|PF12116.11_SpoIIID_Stage III sporulation protein D|PF01710.19_HTH_Tnp_IS630_Transposase|PF02376.18_CUT_CUT domain|PF07638.14_Sigma70_ECF_ECF sigma factor|PF05344.14_DUF746_Domain of Unknown Function (DUF746)|PF13011.9_LZ_Tnp_IS481_leucine-zipper of insertion element IS481|PF08221.14_HTH_9_RNA polymerase III subunit RPC82 helix-turn-helix domain|PF13384.9_HTH_23_Homeodomain-like domain|PF08279.15_HTH_11_HTH domain|PF00376.26_MerR_MerR family regulatory protein|PF18284.4_DNA_meth_N_DNA methylase N-terminal domain|PF06322.14_Phage_NinH_Phage NinH protein|PF14056.9_DUF4250_Domain of unknown function (DUF4250)|PF09012.13_FeoC_FeoC like transcriptional regulator|PF09048.13_Cro_Cro|PF07381.14_DUF1495_Winged helix DNA-binding domain (DUF1495)|PF06971.16_Put_DNA-bind_N_Putative DNA-binding protein N-terminus|PF04218.16_CENP-B_N_CENP-B N-terminal DNA-binding domain|PF13411.9_MerR_1_MerR HTH family regulatory protein|PF00292.21_PAX_'Paired box' domain|PF02295.20_z-alpha_Adenosine deaminase z-alpha domain
===node15948node|GCA_003967195.1_ASM396719v1_genomic|AP018725.1|249553_0_0
TNSC:node15948node 2663171-2663908_1
tnsb 2660996-2663113_1
===node50117node|GCA_003967355.1_ASM396735v1_genomic|BIFH01000053.1|249557_0_52
TNSC:node50117node 79806-80657_-1
tnsb 75773-76300_-1
tnsb 80654-82951_-1
tnsa 82948-83661_-1
tniq 83937-84986_-1 node50117node1tniq
===node15978node|CryBogCBH1SPAdes_4_$F_3300025648|a0208507_1000197|24964_0_196
TNSC:node15978node 32742-33611_-1
tnsb 33614-34144_-1
tnsb 37233-38768_-1
tniq 31778-32785_-1 node15978node1tniq
tniq 30802-31785_-1 node15978node2tniq
===node15975node|CryBogCBH1SPAdes_4_$F_3300025648|a0208507_1000750|24964_0_749
TNSC:node15975node 11246-12334_1
tnsa_tnsb 8805-11249_1
tniq 12336-13709_1 node15975node1tniq
===node15989node|GCA_004014715.1_ASM401471v1_genomic|CP034835.1|249726_0_0
TNSC:node15989node 2263869-2265113_1
tnsb 2262211-2263869_1
===node15999node|GCA_004103265.1_ASM410326v1_genomic|RCWG01000211.1|249793_0_210
TNSC:node15999node 32569-33717_-1
tnsb 33879-35471_-1
tnsb 35696-35875_-1
tnsa 35868-36338_-1
tnsa 36280-36690_-1
tniq 31308-32264_-1 node15999node1tniq
tniq 29998-31059_-1 node15999node2tniq
===node74193node|CryGey2003SPAdes_$F_3300025034|a0210041_1000959|25011_0_958
TNSC:node74193node 7482-8684_1
tnsb 5677-7485_1
===node50262node|GCA_004114485.1_ASM411448v1_genomic|LBJM01000014.1|250293_0_124
TNSC:node50262node 85317-88667_1
tnsb 74847-75989_1
tnsc 75982-76269_1
===node50258node|GCA_004135365.1_ASM413536v1_genomic|CP035492.1|250356_0_0
TNSC:node50258node 2966182-2967426_-1
tnsa_tnsb 2967428-2970010_-1
tnsa_tnsb 2970001-2970159_-1
tnsb 2973429-2974325_-1
tnsc 2981110-2987193_-1
tniq 2964776-2966164_-1 node50258node1tniq
tniq 2970283-2971644_-1 node50258node2tniq
===node50257node|GCA_004135365.1_ASM413536v1_genomic|CP035492.1|250356_0_0
TNSC:node50257node 1742448-1743362_-1
tnsb 1743346-1745316_-1
tnsb 1745379-1746047_-1
tniq 1740639-1742336_-1 node50257node1tniq
tniq 1747159-1748913_-1 node50257node2tniq
===node74197node|GCA_004116335.1_ASM411633v1_genomic|PDKN01000009.1|250340_0_19
TNSC:node74197node 26942-27847_-1
tnsb 27857-29794_-1
tnsa 29752-30450_-1
tniq 25882-26955_-1 node74197node1tniq
op@node74197node1tniq 250340_0_19__24713-25885_-1 73_11| Zn-binding pocket
tnse 22733-24721_1
tnsf 24713-25885_-1
===node50293node|GCA_004136295.1_ASM413629v1_genomic|CP029606.1|250398_0_0
TNSC:node50293node 1902786-1903754_1
tnsa 1900158-1900835_1
tnsb 1900846-1902783_1
tniq 1903729-1905294_1 node50293node1tniq
tniq 1905291-1907009_1 node50293node2tniq
op@node50293node2tniq 250398_0_0__1907050-1908174_1 98_1| N terminus|PF14590.9_DUF4447_Domain of unknown function (DUF4447)|PF05269.14_Phage_CII_Bacteriophage CII protein|PF07037.14_DUF1323_Putative transcription regulator (DUF1323)|PF11242.11_DUF2774_Protein of unknown function (DUF2774)|PF05344.14_DUF746_Domain of Unknown Function (DUF746)|PF20573.1_DUF6782_Putative metallopeptidase family (DUF6782)|PF18284.4_DNA_meth_N_DNA methylase N-terminal domain|PF08822.14_DUF1804_Protein of unknown function (DUF1804)
===node16110node|CryGeyStandDraft_13_$F_3300005237|0066644_10000179|25047_0_178
TNSC:node16110node 9317-10276_1
tnsb 7264-9240_1
===node16109node|CryGeyStandDraft_13_$F_3300005237|0066644_10000125|25047_0_124
TNSC:node16109node 27300-28259_1
tnsb 25267-27228_1
===node50317node|CryGeymeta201502_2_$F_3300008085|a0100378_1000873|25069_0_872
TNSC:node50317node 26675-27775_1
tnsb 24474-26678_1
===node74273node|DID2933_E24MG_2_$F_3300012842|Ga0160481_100071|25208_0_70
TNSC:node74273node 165683-166678_1
tnsc 145743-148577_-1
tnsa 162713-163471_1
tnsb 163861-165693_1
tniq 166671-168833_1 node74273node1tniq
op@node74273node1tniq 25208_0_70__168826-169653_1 283_1|
===node50462node|GCA_004216475.1_ASM421647v1_genomic|CP022303.1|252384_0_0
TNSC:node50462node 1981109-1981864_-1
tnsb 1981932-1984052_-1
===node50464node|GCA_004216475.1_ASM421647v1_genomic|CP022303.1|252384_0_0
TNSC:node50464node 4423790-4424782_-1
tnsb 4424779-4425846_-1
tnsb 4425889-4426488_-1
tnsa 4427016-4427747_-1
tniq 4441817-4442629_1 node50464node1tniq
===node74283node|GCA_004216915.1_ASM421691v1_genomic|SGXD01000001.1|252406_0_0
TNSC:node74283node 389584-390666_-1
tnsb 390663-392879_-1
tnsa 392876-393592_-1
tniq 387878-389587_-1 node74283node1tniq
===node16351node|GCA_004295685.1_ASM429568v1_genomic|AP019369.1|252803_0_2
TNSC:node16351node 35710-36633_1
tnsb 33995-35713_1
tnsb 46434-48086_-1
tnsb 63600-64391_-1
tnsb 69961-71460_-1
===node16352node|GCA_004295685.1_ASM429568v1_genomic|AP019369.1|252803_0_2
TNSC:node16352node 45440-46423_-1
tnsb 33995-35713_1
tnsb 46434-48086_-1
tnsb 63600-64391_-1
tnsb 69961-71460_-1
tniq 36633-37844_1 node16352node1tniq
op@node16352node1tniq 252803_0_2__37878-39362_1 438_1|PF00015.24_MCPsignal_Methyl-accepting chemotaxis protein (MCP) signalling domain|PF17200.7_sCache_2_Single Cache domain 2|PF08269.14_dCache_2_Cache domain
===node50519node|GCA_004296455.1_ASM429645v1_genomic|AP018280.1|252839_0_0
TNSC:node50519node 690130-691326_1
tnsa_tnsb 687365-690130_1
tniq 691526-693094_1 node50519node1tniq
===node50515node|GCA_004296455.1_ASM429645v1_genomic|AP018275.1|252839_0_1
TNSC:node50515node 30293-31282_1
tnsb 28654-30303_1
tnsc 51396-52367_-1
===node50516node|GCA_004296455.1_ASM429645v1_genomic|AP018275.1|252839_0_1
TNSC:node50516node 39390-40496_1
tnsb 28654-30303_1
tnsc 51396-52367_-1
===node74287node|GCA_004297445.1_ASM429744v1_genomic|SCUK01000051.1|252888_0_72
TNSC:node74287node 15815-17341_-1
tnsb 17322-19508_-1
tnsa 19505-20332_-1
tniq 13861-15804_-1 node74287node1tniq
tniq 11986-13299_-1 node74287node2tniq
===node74286node|GCA_004297445.1_ASM429744v1_genomic|SCUK01000057.1|252888_0_78
TNSC:node74286node 8664-9830_1
tnsa 5780-6463_1
tnsb 6463-8667_1
tniq 9882-10907_1 node74286node1tniq
===node74290node|GCA_004298155.1_ASM429815v1_genomic|SCRD01000008.1|252924_0_4
TNSC:node74290node 156027-157277_-1
tnsa_tnsb 157229-159901_-1
tniq 154307-156034_-1 node74290node1tniq
===node16383node|GCA_004299705.1_ASM429970v1_genomic|SCQS01000014.1|253001_0_0
TNSC:node16383node 69690-70577_1
tnsa 67115-67789_1
tnsb 67834-69693_1
tniq 70583-71623_1 node16383node1tniq
op@node16383node1tniq 253001_0_0__71620-73113_1 363_10| N-terminal SAM-like domain|PF00589.25_Phage_integrase_Phage integrase family
tnsf 71620-73113_1
===node16387node|GCA_004304085.1_ASM430408v1_genomic|SIPS01000001.1|253209_0_5
TNSC:node16387node 1541126-1542184_-1
tnsb 1542187-1544457_-1
tnsa 1544454-1545158_-1
tnsa 1550354-1550977_1
tniq 1539279-1541126_-1 node16387node1tniq
===node74319node|DeeseaMP17SPAdes_2_$F_3300025205|Ga0208834_100356|25321_0_355
TNSC:node74319node 9804-10583_1
tnsb 8155-9807_1
===node50530node|GCA_004304285.1_ASM430428v1_genomic|SIOI01000001.1|253220_0_5
TNSC:node50530node 1901208-1902212_-1
tnsb 1902225-1904495_-1
tnsa 1904509-1905315_-1
tniq 1900252-1901211_-1 node50530node1tniq
tniq 1936928-1938721_-1 node50530node2tniq
===node50531node|GCA_004304285.1_ASM430428v1_genomic|SIOI01000001.1|253220_0_5
TNSC:node50531node 1938718-1939806_-1
tnsa 1931851-1932465_1
tnsb 1939819-1942149_-1
tnsa 1942162-1943013_-1
tniq 1936928-1938721_-1 node50531node1tniq
tniq 1900252-1901211_-1 node50531node2tniq
===node74294node|GCA_004303925.1_ASM430392v1_genomic|SIOY01000001.1|253201_0_4
TNSC:node74294node 3839661-3840665_-1
tnsb 3840665-3842965_-1
tnsa 3858213-3861245_1
tniq 3837695-3839674_-1 node74294node1tniq
===node16392node|GCA_004304575.1_ASM430457v1_genomic|SIOX01000001.1|253233_0_7
TNSC:node16392node 1704636-1705712_-1
tnsb 1705819-1707657_-1
tnsb 1708146-1708445_-1
tnsa 1708445-1709299_-1
tniq 1702798-1704639_-1 node16392node1tniq
===node74305node|GCA_004304755.1_ASM430475v1_genomic|SINW01000001.1|253243_0_5
TNSC:node74305node 1715513-1716610_-1
tnsb 1716607-1718880_-1
tnsa 1718885-1719481_-1
tniq 1713660-1715513_-1 node74305node1tniq
===node74306node|GCA_004304755.1_ASM430475v1_genomic|SINW01000001.1|253243_0_5
TNSC:node74306node 3240435-3241187_-1
tnsb 3241250-3243439_-1
===node50549node|GCA_004304965.1_ASM430496v1_genomic|SINR01000001.1|253253_0_4
TNSC:node50549node 1591842-1593017_-1
tnsb 1593036-1595300_-1
tnsa 1595310-1596077_-1
tnsa 1601798-1602424_1
tniq 1590040-1591689_-1 node50549node1tniq
===node74320node|GCA_004306075.1_ASM430607v1_genomic|SIMH01000001.1|253309_0_4
TNSC:node74320node 3327895-3328854_1
tnsa 3317316-3317942_-1
tnsa 3324617-3325486_1
tnsb 3325757-3327895_1
tniq 3328859-3330724_1 node74320node1tniq
===node50560node|GCA_004306605.1_ASM430660v1_genomic|SIKP01000001.1|253335_0_5
TNSC:node50560node 2729068-2730069_-1
tnsb 2730088-2732364_-1
tnsa 2732373-2733005_-1
tnsb 2733486-2734316_1
tnsb 2734828-2735688_1
===node16450node|GCA_004306655.1_ASM430665v1_genomic|SIKR01000001.1|253337_0_5
TNSC:node16450node 1638390-1639475_-1
tnsb 1639480-1641741_-1
tnsa 1641743-1642459_-1
tniq 1636489-1638393_-1 node16450node1tniq
===node16451node|GCA_004306655.1_ASM430665v1_genomic|SIKR01000001.1|253337_0_5
TNSC:node16451node 3516697-3517794_-1
tnsb 3517820-3520234_-1
tnsa 3520592-3521491_-1
===node50594node|GCA_004307055.1_ASM430705v1_genomic|SIJM01000015.1|253359_0_34
TNSC:node50594node 14792-16819_-1
===node16354node|GCA_004307185.1_ASM430718v1_genomic|SIJV01000001.1|253364_0_5
TNSC:node16354node 1392931-1393914_1
tnsa 1389815-1390540_1
tnsb 1390544-1392931_1
tnsa 1400434-1401045_-1
tniq 1393911-1394756_1 node16354node1tniq
===node50626node|GCA_004319545.1_ASM431954v1_genomic|CP036313.1|253961_0_0
TNSC:node50626node 3618813-3619979_1
tnsb 3597161-3598777_-1
tnsb 3604165-3605250_1
tnsb 3617153-3618841_1
===node50628node|DeesubMetaSPAdes_$F_3300027412|a0209231_1000278|25402_0_277
TNSC:node50628node 11649-13166_1
tnsa 8319-9320_1
tnsb 9317-11662_1
tnsc 16672-19455_1
tniq 13271-15046_1 node50628node1tniq
tniq 15056-16558_1 node50628node2tniq
===node50617node|GCA_004322185.1_ASM432218v1_genomic|SCSH01000065.1|254057_0_301
TNSC:node50617node 12383-13255_-1
tnsb 13259-15253_-1
tnsa 15207-15875_-1
tniq 11431-12396_-1 node50617node1tniq
tniq 10493-11434_-1 node50617node2tniq
===node16496node|GCA_004327995.1_ASM432799v1_genomic|SJCW01000001.1|254220_0_0
TNSC:node16496node 304337-305512_1
tnsb 302373-304340_1
===node16524node|GCA_004329895.1_ASM432989v1_genomic|SJLZ01000003.1|254297_0_2
TNSC:node16524node 342605-343600_-1
tnsb 343600-345975_-1
tnsa 346533-347351_-1
tniq 340651-342615_-1 node16524node1tniq
tniq 347705-349627_-1 node16524node2tniq
===node50658node|GCA_004330545.1_ASM433054v1_genomic|SJMT01000023.1|254330_0_22
TNSC:node50658node 48526-49623_-1
tnsa 36165-36782_1
tnsb 49626-51947_-1
tnsa 51962-52597_-1
tnsb 52966-53454_-1
tniq 46562-48529_-1 node50658node1tniq
op@node50658node1tniq 254330_0_22__45681-46559_-1 23_1|PF14130.9_Cap4_nuclease_Cap4 dsDNA endonuclease
===node16512node|GCA_004330865.1_ASM433086v1_genomic|SJNH01000011.1|254346_0_10
TNSC:node16512node 59549-60511_-1
tnsc 49444-50460_-1
tnsb 50530-52848_-1
tnsa 52845-53759_-1
tnsb 60535-62835_-1
tnsa 62841-63635_-1
tniq 55793-57523_-1 node16512node1tniq
===node16513node|GCA_004330865.1_ASM433086v1_genomic|SJNH01000019.1|254346_0_18
TNSC:node16513node 29713-30780_-1
tnsb 30795-33035_-1
tnsa 33026-33847_-1
tniq 27867-29711_-1 node16513node1tniq
===node16535node|GCA_004334975.1_ASM433497v1_genomic|MWML01000075.1|254541_0_74
TNSC:node16535node 14059-15042_-1
tnsb 15048-17072_-1
tnsa 17065-17748_-1
tniq 13217-14062_-1 node16535node1tniq
===node50686node|GCA_004336905.1_ASM433690v1_genomic|SJTG01000001.1|254557_0_0
TNSC:node50686node 1526714-1527622_1
tnsb 1524912-1526714_1
tniq 1527615-1528622_1 node50686node1tniq
===node16542node|GCA_004340125.1_ASM434012v1_genomic|SLUK01000006.1|254629_0_5
TNSC:node16542node 60365-61318_1
tnsb 58374-60353_1
===node50705node|GCA_004341455.1_ASM434145v1_genomic|SLXY01000014.1|254679_0_13
TNSC:node50705node 90391-91464_-1
tnsb 91461-93893_-1
tnsa 93895-94659_-1
tniq 88443-90386_-1 node50705node1tniq
tniq 44224-46011_-1 node50705node2tniq
op@node50705node2tniq 254679_0_13__46020-46505_-1 33_1|
===node50703node|GCA_004341455.1_ASM434145v1_genomic|SLXY01000024.1|254679_0_23
TNSC:node50703node 9918-10820_1
tnsb 8224-9924_1
tniq 10820-12016_1 node50703node1tniq
===node50706node|GCA_004341455.1_ASM434145v1_genomic|SLXY01000001.1|254679_0_0
TNSC:node50706node 177048-178001_1
tnsa 172021-172638_-1
tnsa 173831-174625_1
tnsb 174625-177051_1
tniq 178003-180144_1 node50706node1tniq
===node16548node|GCA_004341565.1_ASM434156v1_genomic|SLYZ01000031.1|254684_0_30
TNSC:node16548node 38359-39609_-1
tnsb 39606-41798_-1
tnsa 41786-42691_-1
tniq 36894-38087_1 node16548node1tniq
tniq 34724-36484_1 node16548node2tniq
===node50740node|GCA_004341575.1_ASM434157v1_genomic|SLZI01000002.1|254685_0_1
TNSC:node50740node 745996-746937_1
tnsa 737653-738267_-1
tnsa 742746-743600_1
tnsb 743597-745993_1
tniq 746937-749105_1 node50740node1tniq
===node16572node|GCA_004341625.1_ASM434162v1_genomic|SLZG01000007.1|254687_0_6
TNSC:node16572node 80888-81931_1
tnsa 73976-74581_-1
tnsa 77904-78482_1
tnsb 78496-80871_1
tniq 81934-83751_1 node16572node1tniq
===node74361node|GCA_004341785.1_ASM434178v1_genomic|SLUW01000015.1|254695_0_14
TNSC:node74361node 22659-23939_-1
tnsb 23970-26147_-1
tnsa 26308-27228_-1
tniq 20949-22640_-1 node74361node1tniq
===node74370node|GCA_004341955.1_ASM434195v1_genomic|SLYE01000008.1|254704_0_7
TNSC:node74370node 45693-46670_1
tnsa 7026-7649_-1
tnsa 12653-13501_1
tnsb 13512-15836_1
tnsc 15846-16979_1
tnsa 32594-33235_1
tnsa 42836-43426_1
tnsb 43471-45690_1
===node74362node|GCA_004342525.1_ASM434252v1_genomic|SLZD01000010.1|254732_0_9
TNSC:node74362node 285151-286095_1
tnsb 282370-283023_1
tnsb 283170-285161_1
tniq 280120-281850_1 node74362node1tniq
tniq 249336-250889_1 node74362node2tniq
===node50717node|GCA_004343265.1_ASM434326v1_genomic|SLZM01000001.1|254769_0_0
TNSC:node50717node 1364788-1365738_1
tnsa 1338887-1339501_-1
tnsa 1353880-1354500_-1
tnsb 1359810-1360184_1
tnsa 1361762-1362577_1
tnsb 1362614-1364788_1
tniq 1365754-1367688_1 node50717node1tniq
===node16576node|GCA_004343145.1_ASM434314v1_genomic|SMCG01000017.1|254763_0_16
TNSC:node16576node 103612-104571_-1
tnsb 104578-107010_-1
tnsa 107312-108250_-1
tnsa 109099-109722_-1
===node74374node|GCA_004345905.1_ASM434590v1_genomic|SLYC01000021.1|254845_0_20
TNSC:node74374node 32306-33997_1
tnsa 29306-30157_1
tnsb 30108-32306_1
tniq 33991-35871_1 node74374node1tniq
tniq 35918-37657_1 node74374node2tniq
===node16640node|EBPBio2DNASPAdes_$F_3300026286|a0209460_1000030|25486_0_29
TNSC:node16640node 183745-184512_1
tnsb 181592-183748_1
===node50793node|EBPBio2DNASPAdes_4_$F_3300026302|a0209794_1000753|25490_0_752
TNSC:node50793node 16881-17990_-1
tnsb 17987-20311_-1
tnsa 20308-21042_-1
tniq 15439-16884_-1 node50793node1tniq
tniq 13803-15458_-1 node50793node2tniq
op@node50793node2tniq 25490_0_752__12991-13806_-1 163_1|PF14355.9_Abi_C_Abortive infection C-terminus
===node16673node|GCA_004350555.1_ASM435055v1_genomic|SCXM01000019.1|255052_0_64
TNSC:node16673node 61522-62766_-1
tnsc 68989-69849_-1
tnsb 69846-71663_-1
tniq 67943-68971_-1 node16673node1tniq
===node50834node|GCA_004352845.1_ASM435284v1_genomic|SJRX01000001.1|255163_0_9
TNSC:node50834node 118511-119626_-1
tnsb 119623-121410_-1
===node50824node|EN8HudmesoSPAdes_2_$F_3300025465|a0209184_1000025|25527_0_24
TNSC:node50824node 161883-162824_-1
tnsb 162836-164404_-1
tnsb 164409-164864_-1
tnsa 164854-165504_-1
tniq 160103-161875_-1 node50824node1tniq
tniq 158340-160064_-1 node50824node2tniq
op@node50824node2tniq 25527_0_24__158225-158371_-1 116_1|
===node50828node|EN8HudmesoSPAdes_2_$F_3300025465|a0209184_1000608|25527_0_607
TNSC:node50828node 25809-26867_1
tnsa 23212-23841_1
tnsb 23849-25795_1
tniq 26880-28355_1 node50828node1tniq
===node50820node|EN8HudmesoSPAdes_2_$F_3300025465|a0209184_1000196|25527_0_195
TNSC:node50820node 39272-40162_1
tnsa 36644-37360_1
tnsb 37302-39275_1
tniq 40162-41244_1 node50820node1tniq
tnsf 41751-42650_1
===node50821node|EN8HudmesoSPAdes_2_$F_3300025465|a0209184_1000435|25527_0_434
TNSC:node50821node 33498-34499_1
tnsa 30645-31283_1
tnsb 31501-33495_1
tniq 34447-35118_-1 node50821node1tniq
tniq 35194-37521_1 node50821node2tniq
===node50822node|EN8HudmesoSPAdes_2_$F_3300025465|a0209184_1000052|25527_0_51
TNSC:node50822node 127980-129029_1
tnsa 125377-126000_1
tnsb 126005-127987_1
tniq 129026-130381_1 node50822node1tniq
===node16733node|GCA_004358165.1_ASM435816v1_genomic|SMTG01000004.1|255389_0_6
TNSC:node16733node 494419-495423_-1
tnsa_tnsb 495425-497827_-1
tniq 493056-494417_-1 node16733node1tniq
===node16715node|GCA_004358895.1_ASM435889v1_genomic|SMZT01000005.1|255416_0_13
TNSC:node16715node 58155-59261_-1
tnsb 59290-61410_-1
tnsa 61460-62287_-1
===node50896node|GCA_004362995.1_ASM436299v1_genomic|SNXM01000004.1|255608_0_3
TNSC:node50896node 125311-125976_1
tnsb 123114-125216_1
===node16773node|GCA_004363655.1_ASM436365v1_genomic|SNZH01000002.1|255632_0_1
TNSC:node16773node 12269-13264_-1
tnsa_tnsb 13261-15792_-1
tniq 10896-12269_-1 node16773node1tniq
===node50944node|GCA_004363885.1_ASM436388v1_genomic|SNZQ01000001.1|255643_0_0
TNSC:node50944node 1220704-1222140_-1
tnsb 1222133-1224265_-1
tnsa 1224249-1225094_-1
tniq 1219470-1220693_-1 node50944node1tniq
tniq 1217843-1218892_1 node50944node2tniq
tniq 1186286-1186633_-1 node50944node3tniq
tniq 1272071-1274008_1 node50944node4tniq
===node50943node|GCA_004363885.1_ASM436388v1_genomic|SNZQ01000001.1|255643_0_0
TNSC:node50943node 1186633-1188249_-1
tnsb 1171520-1173079_-1
tnsb 1188239-1190350_-1
tnsa 1190334-1191191_-1
tniq 1186286-1186633_-1 node50943node1tniq
tniq 1169439-1170695_-1 node50943node2tniq
tniq 1217843-1218892_1 node50943node3tniq
tniq 1219470-1220693_-1 node50943node4tniq
tnse 1167878-1169473_-1
===node50942node|GCA_004363885.1_ASM436388v1_genomic|SNZQ01000004.1|255643_0_3
TNSC:node50942node 496200-497198_1
tnsa 493677-494312_1
tnsb 494302-496200_1
tniq 497505-498560_1 node50942node1tniq
tniq 498583-500046_1 node50942node2tniq
===node16710node|GCA_004364705.1_ASM436470v1_genomic|SOBM01000006.1|255682_0_5
TNSC:node16710node 13453-14550_-1
tnsb 14553-16718_-1
tnsa 16750-17496_-1
tnsa 20836-21450_-1
tnsb 24893-25219_-1
tnsb 25230-25658_-1
tnsb 26341-27264_-1
tnsb 32359-32631_1
tnsb 32631-32810_1
tniq 11618-13453_-1 node16710node1tniq
===node50976node|GCA_004368645.1_ASM436864v1_genomic|SOAS01000015.1|255840_0_14
TNSC:node50976node 122242-123510_1
tnsa 119475-119993_1
tnsb 119990-122248_1
tniq 123531-124985_1 node50976node1tniq
===node50980node|GCA_004368865.1_ASM436886v1_genomic|SOEK01000002.1|255850_0_1
TNSC:node50980node 82465-83265_-1
tnsc 83262-84158_-1
tnsb 84160-85983_-1
===node51001node|ETN07SmetaSPAdes_$F_3300026264|a0207991_1000658|25610_0_657
TNSC:node51001node 8838-9803_-1
tnsb 9800-11956_-1
tniq 6592-8427_1 node51001node1tniq
===node16895node|GCA_004402235.1_ASM440223v1_genomic|SOFS01000007.1|256403_0_25
TNSC:node16895node 125937-127025_-1
tnsb 127030-128919_-1
tnsa 128906-129670_-1
===node16901node|GCA_004402675.1_ASM440267v1_genomic|SOFK01000030.1|256424_0_33
TNSC:node16901node 23759-24847_1
tnsa 21092-21865_1
tnsb 21852-23756_1
===node16914node|GCA_004402975.1_ASM440297v1_genomic|SNVI01000002.1|256439_0_1
TNSC:node16914node 1133338-1134906_1
tnsa 1130067-1130879_1
tnsb 1130900-1133341_1
tniq 1135053-1136426_1 node16914node1tniq
tniq 1136541-1137746_1 node16914node2tniq
===node16915node|GCA_004402975.1_ASM440297v1_genomic|SNVI01000002.1|256439_0_1
TNSC:node16915node 3417880-3419034_-1
tnsa_tnsb 3419679-3421856_-1
tniq 3416843-3417877_-1 node16915node1tniq
===node16898node|GCA_004403325.1_ASM440332v1_genomic|SOGV01000016.1|256457_0_86
TNSC:node16898node 29079-29969_-1
tnsb 25472-25933_1
tnsb 25963-26418_1
tnsb 29966-30613_-1
===node16929node|ETNvirmetaSPAdes_3_$F_3300025112|a0209349_1000335|25689_0_334
TNSC:node16929node 15356-16783_-1
tnsb 16797-18911_-1
tnsa 18898-19722_-1
tniq 13734-15311_-1 node16929node1tniq
tniq 6421-6945_-1 node16929node2tniq
===node16933node|ETNvirmetaSPAdes_6_$F_3300025132|a0209232_1000142|25692_0_141
TNSC:node16933node 33232-34491_1
tnsb 31572-33227_1
===node17001node|ElkDunMetagenome_6_$F_3300012983|0123349_10000244|25860_0_243
TNSC:node17001node 38683-39648_1
tnsb 36686-38677_1
===node74536node|ElkDunMetagenome_7_$F_3300012974|0123350_10000015|25861_0_14
TNSC:node74536node 14195-15259_-1
tnsb 15256-17436_-1
tnsa 17433-18425_-1
tniq 13020-14198_-1 node74536node1tniq
===node51127node|ElkDunMetagenome_8_$F_3300012973|a0123351_1000168|25862_0_167
TNSC:node51127node 80995-82104_1
tnsa 77996-78823_1
tnsb 78836-80992_1
tniq 82101-83963_1 node51127node1tniq
===node51107node|ElkDunMinimDraft_37_$F_3300023051|a0233379_1000010|25873_0_9
TNSC:node51107node 24186-25100_1
tnsb 22258-24183_1
===node17016node|ElkSlonscriptome_42_$F_3300001245|8J13642_11085886|25899_0_32413
TNSC:node17016node 7506-8474_-1
tnsb 8471-10486_-1
===node74539node|GCA_004558075.1_ASM455807v1_genomic|SFEC01000021.1|259081_0_21
TNSC:node74539node 11247-12203_1
tnsa 8529-9317_1
tnsb 9292-11250_1
tniq 12261-14063_1 node74539node1tniq
===node51155node|EndMetStandDraft_9_$F_3300006042|0075368_10000021|25919_0_20
TNSC:node51155node 14101-15051_1
tnsb 12056-14032_1
===node17026node|GCA_004564275.1_ASM456427v1_genomic|SPDV01000009.1|259385_0_8
TNSC:node17026node 152586-154019_-1
tnsb 154219-156393_-1
tnsa 156393-157241_-1
tniq 150776-152482_-1 node17026node1tniq
===node51159node|GCA_004564285.1_ASM456428v1_genomic|SOFO01000033.1|259386_0_63
TNSC:node51159node 23752-24846_-1
tnsb 11325-12095_-1
tnsb 24843-26759_-1
tnsa 26746-27513_-1
===node51139node|FEC24metaSPAdes_$F_3300026897|Ga0209906_100118|25940_0_117
TNSC:node51139node 86908-87789_-1
tnsb 78331-79803_1
tnsb 87782-89398_-1
tniq 85874-86911_-1 node51139node1tniq
===node51140node|FEC24metaSPAdes_$F_3300026897|Ga0209906_100023|25940_0_22
TNSC:node51140node 272349-273179_-1
tnsb 273176-275314_-1
===node17096node|GCA_004571025.1_ASM457102v1_genomic|SPQT01000015.1|259598_0_46
TNSC:node17096node 217129-218292_1
tnsb 214964-217123_1
tniq 218292-220697_1 node17096node1tniq
===node51274node|GCA_004614235.1_ASM461423v1_genomic|SPVH01000006.1|259611_0_5
TNSC:node51274node 591849-592820_1
tnsa 588987-589661_1
tnsb 589658-591874_1
tniq 592817-594718_1 node51274node1tniq
===node74577node|GCA_004683965.1_ASM468396v1_genomic|CP038436.1|259792_0_0
TNSC:node74577node 2420524-2421375_-1
tnsb 2421372-2423030_-1
tnsb 2423483-2424430_1
===node51363node|GCA_004721035.1_ASM472103v1_genomic|RWKA01000001.1|259852_0_10
TNSC:node51363node 541611-542699_1
tnsa 538593-539333_1
tnsb 539473-541614_1
tnsb 565585-565797_-1
tnsb 565794-565991_-1
tnsb 566030-566431_-1
tniq 543150-544640_-1 node51363node1tniq
tniq 545587-547542_1 node51363node2tniq
===node17200node|GCA_004745635.1_ASM474563v1_genomic|SRLB01000012.1|260220_0_6
TNSC:node17200node 61828-62949_1
tnsa 59043-59690_1
tnsb 59687-61831_1
tniq 64792-66711_1 node17200node1tniq
op@node17200node1tniq 260220_0_6__63600-64841_1 216_2|PF04936.15_DUF658_Protein of unknown function (DUF658)|PF01710.19_HTH_Tnp_IS630_Transposase|PF07900.14_DUF1670_Protein of unknown function (DUF1670)
===node17235node|GCA_004786015.1_ASM478601v1_genomic|CP032096.1|260895_0_0
TNSC:node17235node 865922-866842_-1
tnsb 866857-868746_-1
tnsa 868736-869449_-1
tniq 864856-865929_-1 node17235node1tniq
op@node17235node1tniq 260895_0_0__863549-864868_-1 73_11| Zn-binding pocket
tnse 832343-834256_1
tnsf 863549-864868_-1
===node51404node|GCA_004791675.1_ASM479167v1_genomic|SRSC01000001.1|260943_0_0
TNSC:node51404node 885257-886711_-1
tnsb 886708-888990_-1
tnsa 888941-889750_-1
tniq 883314-885260_-1 node51404node1tniq
===node17238node|GCA_004794695.1_ASM479469v1_genomic|SRTW01000002.1|261087_0_220
TNSC:node17238node 691949-692998_-1
tnsb 693001-695172_-1
tnsa 695156-695764_-1
tniq 690108-691949_-1 node17238node1tniq
===node51449node|GCA_004799025.1_ASM479902v1_genomic|MWIN01000016.1|261279_0_7
TNSC:node51449node 37217-38530_1
tnsa 34025-34918_1
tnsb 34909-37224_1
tniq 38496-39788_-1 node51449node1tniq
tniq 40352-42091_-1 node51449node2tniq
===node51448node|GCA_004799025.1_ASM479902v1_genomic|MWIN01000019.1|261279_0_10
TNSC:node51448node 165661-166764_-1
tnsa_tnsb 166761-169295_-1
tniq 164330-165664_-1 node51448node1tniq
===node51437node|GCA_004799495.1_ASM479949v1_genomic|SSMY01000011.1|261297_0_2
TNSC:node51437node 87937-88914_1
tnsb 82614-83498_1
tnsb 83529-84737_-1
tnsa 84867-85628_1
tnsb 85724-87940_1
===node17293node|GCA_004832235.1_ASM483223v1_genomic|SSXS01000007.1|261562_0_100
TNSC:node17293node 8062-9027_1
tnsa 5445-6125_1
tnsb 6125-8056_1
tniq 9154-10557_1 node17293node1tniq
===node17329node|Freactmetagenome_4_$F_3300002091|28J26656_1000026|26204_0_25
TNSC:node17329node 143505-144401_1
tnsa 140960-141607_1
tnsb 141604-143508_1
tniq 145902-146912_1 node17329node1tniq
===node51511node|FrelakHBHBSPAdes_$F_3300027896|0209777_10003610|26210_0_3609
TNSC:node51511node 7826-8785_-1
tnsb 8797-10719_-1
===node51520node|GCA_004919485.1_ASM491948v1_genomic|CP039611.1|263067_0_0
TNSC:node51520node 4328956-4329936_-1
tnsb 4329929-4331878_-1
tnsa 4331832-4332581_-1
tniq 4328033-4328965_-1 node51520node1tniq
===node51583node|GCA_004923195.1_ASM492319v1_genomic|RDSB01000009.1|263222_0_252
TNSC:node51583node 59699-60598_-1
tnsb 60598-62493_-1
tnsa 62475-63128_-1
tniq 58677-59747_-1 node51583node1tniq
tniq 18616-19461_1 node51583node2tniq
===node17398node|GCA_004959925.1_ASM495992v1_genomic|SPUW01000002.1|263241_0_1
TNSC:node17398node 64301-65290_-1
tnsb 65296-67227_-1
tnsa 67224-67931_-1
tniq 62505-64304_-1 node17398node1tniq
op@node17398node1tniq 263241_0_1__62099-62518_-1 245_1|
===node51599node|GCA_004962715.1_ASM496271v1_genomic|SUGH01000031.1|263322_0_224
TNSC:node51599node 14103-14639_-1
tnsb 14787-16859_-1
tnsa 16856-17578_-1
===node17405node|GCA_005048205.1_ASM504820v1_genomic|SUMF01000002.1|263697_0_11
TNSC:node17405node 322328-323047_1
tnsa 319567-320238_1
tnsb 320235-322151_1
tnsb 328192-328476_1
tniq 323054-324106_1 node17405node1tniq
tnse 342092-343987_-1
===node17411node|GAPliStandDraft_$F_3300006755|0079222_10000019|26407_0_18
TNSC:node17411node 6485-7252_-1
tnsb 7252-9390_-1
tnsb 9797-10312_-1
===node51626node|GCA_005146495.1_ASM514649v1_genomic|SYVF01000025.1|264773_0_106
TNSC:node51626node 8871-9857_1
tnsa 6349-6975_1
tnsb 6982-8871_1
tnsc 11037-12419_1
tnsb 13335-14867_-1
===node51729node|GCA_005222165.1_ASM522216v1_genomic|CP032322.1|265833_0_1
TNSC:node51729node 1205664-1207301_1
tnsa 1202676-1203512_1
tnsb 1203509-1205677_1
tniq 1207309-1208757_1 node51729node1tniq
tnse 1208754-1210406_1
===node51731node|GCA_005222165.1_ASM522216v1_genomic|CP032324.1|265833_0_3
TNSC:node51731node 687437-688387_1
tnsb 685511-687418_1
===node51744node|GCA_005222715.1_ASM522271v1_genomic|SWEE01000001.1|265861_0_0
TNSC:node51744node 4763471-4764403_1
tnsa 4735958-4736716_1
tnsb 4736766-4738373_1
tnsb 4744951-4745259_1
tnsb 4761993-4763474_1
tniq 4764405-4765370_1 node51744node1tniq
===node17548node|GCA_005223225.1_ASM522322v1_genomic|SWEH01000003.1|265882_0_2
TNSC:node17548node 2454355-2455299_-1
tnsb 2455277-2457160_-1
tnsa 2457483-2458199_-1
tniq 2452364-2454358_-1 node17548node1tniq
===node51767node|GCA_005234185.1_ASM523418v1_genomic|STGN01000023.1|265959_0_15
TNSC:node51767node 52200-53444_1
tnsa 49414-49971_1
tnsb 49968-52196_1
tniq 53453-54691_1 node51767node1tniq
===node51776node|GCA_005281475.1_ASM528147v1_genomic|CP040106.1|266568_0_0
TNSC:node51776node 5636646-5637464_-1
tnsb 5637457-5638887_-1
===node51803node|GOMGulmesoSPAdes_$F_3300025851|a0209395_1001532|26704_0_1531
TNSC:node51803node 13574-15004_1
tnsa 10477-11292_1
tnsb 11295-11903_1
tnsb 11913-13526_1
tniq 15001-15951_1 node51803node1tniq
tniq 15973-17409_1 node51803node2tniq
op@node51803node2tniq 26704_0_1531__17448-17663_1 481_6|PF18367.4_Rv2175c_C_Rv2175c C-terminal domain of unknown function|PF09722.13_Xre_MbcA_ParS_C_Antitoxin Xre/MbcA/ParS C-terminal toxin-binding domain
===node17589node|GOMGulmesoSPAdes_3_$F_3300025693|a0209826_1000223|26706_0_222
TNSC:node17589node 27604-29085_1
tnsa 24530-25342_1
tnsb 25335-27611_1
tniq 29082-29981_1 node17589node1tniq
tniq 29981-31579_1 node17589node2tniq
op@node17589node2tniq 26706_0_222__31617-31856_1 267_1|
===node17588node|GOMGulmesoSPAdes_3_$F_3300025693|a0209826_1000541|26706_0_540
TNSC:node17588node 9506-10936_1
tnsa 6175-6990_1
tnsb 6992-9253_1
tniq 10937-11890_1 node17588node1tniq
tniq 11912-13375_1 node17588node2tniq
op@node17588node2tniq 26706_0_540__13372-13587_1 481_6|PF18367.4_Rv2175c_C_Rv2175c C-terminal domain of unknown function|PF09722.13_Xre_MbcA_ParS_C_Antitoxin Xre/MbcA/ParS C-terminal toxin-binding domain
===node17583node|GOMGulmesoSPAdes_4_$F_3300025607|a0209291_1000830|26707_0_829
TNSC:node17583node 9325-10200_1
tnsa 6859-7512_1
tnsb 7500-9344_1
tniq 10200-11225_1 node17583node1tniq
===node17576node|GOMGulmesoSPAdes_5_$F_3300025738|a0209292_1000998|26708_0_997
TNSC:node17576node 11840-12844_-1
tnsb 12810-14684_-1
tnsa 14700-15326_-1
tniq 10156-11820_-1 node17576node1tniq
===node74739node|GOMGulsemesocosm_12_$F_3300008251|0105359_10000112|26712_0_111
TNSC:node74739node 39855-40877_-1
tnsb 40870-42849_-1
tnsa 42842-43507_-1
tniq 38783-39874_-1 node74739node1tniq
tniq 32496-34262_1 node74739node2tniq
===node74738node|GOMGulsemesocosm_8_$F_3300008226|0105355_10001188|26714_0_1187
TNSC:node74738node 6670-7728_-1
tnsb 7762-9732_-1
tnsa 9791-10339_-1
tniq 5165-6670_-1 node74738node1tniq
===node74737node|GOMGulsemesocosm_8_$F_3300008226|0105355_10000686|26714_0_685
TNSC:node74737node 12131-13534_-1
tnsb 13531-15756_-1
tnsa 15760-16596_-1
tniq 11154-12134_-1 node74737node1tniq
tniq 9698-11173_-1 node74737node2tniq
===node17599node|GWRWMinimDraft_16_$F_3300005954|a0073925_1000039|26731_0_38
TNSC:node17599node 31860-33479_1
tnsa 28470-29486_1
tnsb 29483-31870_1
tniq 33506-34867_1 node17599node1tniq
tniq 34880-36409_-1 node17599node2tniq
op@node17599node2tniq 26731_0_38__36453-36788_-1 447_1| MqsA|PF01381.25_HTH_3_Helix-turn-helix|PF14590.9_DUF4447_Domain of unknown function (DUF4447)
===node17717node|GoafecAGen10Rep3_2_$F_3300021326|Ga0214518_102307|26875_0_2306
TNSC:node17717node 5029-5958_-1
tnsb 5964-7898_-1
===node51904node|GoafecChlorampv2_$F_3300022654|0216347_10002980|26881_0_2979
TNSC:node51904node 11973-13517_1
tnsa 9071-9850_1
tnsb 9856-11970_1
tniq 13504-14463_1 node51904node1tniq
===node51905node|GoafecChlorampv2_$F_3300022654|0216347_10000064|26881_0_63
TNSC:node51905node 128481-129719_-1
tnsb 129712-131523_-1
tnsa 131513-131857_-1
tniq 127147-128484_-1 node51905node1tniq
===node51906node|GCA_900546265.1_UMGS856_genomic|URCA01000004.1|268967_0_3
TNSC:node51906node 21195-22097_-1
tnsb 22090-24084_-1
cas5 40377-41105_1
cas8a1 41106-42938_1
cas7 42913-43758_1
===node74857node|Goafecpellet2v2_$F_3300022660|0216342_10007770|26915_0_7769
TNSC:node74857node 9446-10675_1
tnsa 7244-7666_1
tnsb 7650-9446_1
tniq 10672-11742_1 node74857node1tniq
===node74849node|Goafecpellet2v2_$F_3300022660|0216342_10000184|26915_0_183
TNSC:node74849node 85826-87433_1
tnsc 79724-82384_1
tnsb 83662-85812_1
tniq 87449-89575_1 node74849node1tniq
===node74850node|Goafecpellet2v2_$F_3300022660|0216342_10000110|26915_0_109
TNSC:node74850node 74480-75715_-1
tnsb 75702-77531_-1
tnsa 77521-77688_-1
tniq 73002-74483_-1 node74850node1tniq
===node74856node|Goafecpellet2v2_$F_3300022660|0216342_10006134|26915_0_6133
TNSC:node74856node 12596-13825_-1
tnsb 13818-15629_-1
tnsa 15607-15963_-1
tniq 11100-12599_-1 node74856node1tniq
===node52065node|Goafecpellet3v2_$F_3300022753|0216341_10009162|26917_0_9161
TNSC:node52065node 10934-12157_-1
tnsb 12157-13938_-1
tnsa 13925-14275_-1
===node17738node|GCA_900550435.1_UMGS1290_genomic|URRY01000015.1|269384_0_14
TNSC:node17738node 27273-28970_-1
tnsb 28948-31113_-1
tnsa 31110-31958_-1
tniq 25370-27271_-1 node17738node1tniq
op@node17738node1tniq 269384_0_14__25127-25351_-1 60_1|
tnse 23237-24712_-1
===node17737node|GCA_900550435.1_UMGS1290_genomic|URRY01000008.1|269384_0_7
TNSC:node17737node 23265-24650_1
tnsa 20416-21237_1
tnsb 21221-23284_1
tniq 24647-25912_1 node17737node1tniq
tniq 73203-73649_1 node17737node2tniq
===node17831node|GraSoiAngeSPAdes_44_$F_3300026552|0209577_10001836|26993_0_1835
TNSC:node17831node 14899-15717_1
tnsb 14197-14895_1
===node17766node|GCA_900566035.1_LAUMK4_genomic|UPHM01000151.1|270131_0_27
TNSC:node17766node 8169-9224_-1
tnsb 9221-10309_-1
tnsb 10465-11286_-1
tnsa 11279-11464_-1
tnsa 11719-12216_1
tnsb 13688-14647_1
tniq 7195-8172_-1 node17766node1tniq
cas12a 16153-17964_1
===node51970node|GCA_900566185.1_PRJEB28581_genomic|LS999949.1|270139_0_5
TNSC:node51970node 112779-114221_1
tnsa 110592-110999_1
tnsb 110989-112782_1
tniq 114215-115468_1 node51970node1tniq
===node74807node|GCA_900581605.1_p12.F12_genomic|UTEV01000696.1|270289_0_648
TNSC:node74807node 20958-21920_1
tnsa 18420-19082_1
tnsb 19075-20961_1
tniq 21917-23761_1 node74807node1tniq
===node52041node|GCA_900583255.1_p1.G12_genomic|UTLC01000544.1|270454_0_36
TNSC:node52041node 158248-159114_-1
tnsb 159104-159604_-1
tnsb 159670-160902_-1
tniq 157214-158248_-1 node52041node1tniq
===node17856node|GCA_900585665.1_p22.G3_genomic|UTUL01000001.1|270695_0_23
TNSC:node17856node 190445-191389_1
tnsb 189354-190448_1
tniq 191386-193248_1 node17856node1tniq
tniq 153037-154452_-1 node17856node2tniq
===node17884node|GrowelOW334metaG_2_$F_3300014208|0172379_10001178|27073_0_1177
TNSC:node17884node 34116-35795_-1
tnsb 5120-6613_-1
tnsc 27396-29054_-1
tnsb 29035-30408_-1
tniq 25555-27384_-1 node17884node1tniq
tnse 30852-32492_-1
tnse 23904-25553_-1
===node17882node|GrowelOW334metaG_2_$F_3300014208|0172379_10000847|27073_0_846
TNSC:node17882node 40897-41703_1
tnsb 39525-40904_1
===node17891node|GCA_900589795.1_p2.H5_genomic|UUKP01000047.1|271108_0_48
TNSC:node17891node 175081-175944_1
tnsb 172500-173141_1
tnsb 173252-175078_1
tniq 175953-178616_1 node17891node1tniq
===node52128node|GCA_900589815.1_p2.H9_genomic|UUKI01000034.1|271110_0_31
TNSC:node52128node 329632-330615_-1
tnsb 330629-332635_-1
tniq 328127-329632_-1 node52128node1tniq
===node74892node|GCA_900592755.1_10235_7_39_genomic|UUVS01000028.1|271404_0_70
TNSC:node74892node 82313-83335_-1
tnsb 83328-85319_-1
tnsa 85322-85954_-1
tniq 80788-82329_-1 node74892node1tniq
===node52209node|Helgoland_Spring_11_$F_3300020169|a0206127_1000004|27165_0_3
TNSC:node52209node 157683-158657_1
tnsa 154802-155485_1
tnsb 155485-157680_1
tniq 158657-160129_1 node52209node1tniq
===node52235node|HigcelmetaSPAdes_3_$F_3300027796|0209373_10000003|27175_0_2
TNSC:node52235node 614351-615118_1
tnsb 612044-614323_1
===node52234node|HigcelmetaSPAdes_3_$F_3300027796|0209373_10000003|27175_0_2
TNSC:node52234node 525463-526485_1
tnsb 523333-525372_1
===node52228node|HigcelmetaSPAdes_3_$F_3300027796|0209373_10001509|27175_0_1508
TNSC:node52228node 11566-12477_-1
tnsb 12500-14425_-1
===node52232node|HigcelmetaSPAdes_3_$F_3300027796|0209373_10000241|27175_0_240
TNSC:node52232node 62710-63636_1
tnsb 60684-62693_1
===node52223node|HigsolmetaAR203D_2_$F_3300002542|28J35697_1000414|27194_0_413
TNSC:node52223node 24840-25583_1
tnsb 22580-24811_1
===node52256node|GCA_900600785.1_p7.C5_genomic|UWAU01000060.1|272207_0_22
TNSC:node52256node 144229-145563_1
tnsb 143966-144232_1
tniq 145585-147000_-1 node52256node1tniq
===node74943node|GCA_900602115.1_p8.H9_genomic|UWFV01001598.1|272340_0_1610
TNSC:node74943node 8872-9747_-1
tnsb 9747-11552_-1
tniq 7802-8866_-1 node74943node1tniq
===node18082node|GCA_900604295.1_Rhod_genome_genomic|UWOC01000167.1|272431_0_166
TNSC:node18082node 17430-18425_-1
tnsb 18364-20823_-1
tnsa 20841-21581_-1
tnsa 24895-25491_-1
tniq 15400-17430_-1 node18082node1tniq
===node74953node|GCA_900618535.1_TH39_genomic|UYJA01000006.1|272463_0_5
TNSC:node74953node 303308-304279_-1
tnsb 296087-296962_-1
tnsb 304269-305927_-1
===node18107node|GCA_900659855.1_uncultured_Desulfobacteraceae_bacterium_CR-1_genomic|CAACVI010000006.1|272599_0_5
TNSC:node18107node 45592-46398_-1
tnsb 46408-47688_-1
tnsb 48537-49601_-1
tnsb 56746-57255_1
===node52357node|HulkmetaG_2_$F_3300028908|a0256914_1000245|27260_0_244
TNSC:node52357node 40286-41185_1
tnsa 37694-38413_1
tnsb 38403-40289_1
tniq 41143-42252_1 node52357node1tniq
op@node52357node1tniq 27260_0_244__42249-43472_1 251_37|PF17032.8_zinc_ribbon_15_zinc-ribbon family
tnse 48093-49811_-1
cas6 14279-14965_-1
tnsf 42249-43472_1
===node18146node|II_Palsa_E1_3_2_$F_3300028742|0302220_10000245|27317_0_244
TNSC:node18146node 7694-8713_-1
tnsa_tnsb 8788-11301_-1
tnsb 29164-29397_1
tniq 6402-7697_-1 node18146node1tniq
op@node18146node1tniq 27317_0_244__5950-6405_-1 332_1|
===node18144node|II_Palsa_E1_3_2_$F_3300028742|0302220_10000723|27317_0_722
TNSC:node18144node 10455-11501_-1
tnsb 11498-13549_-1
tnsa 13525-14367_-1
tniq 8442-10454_-1 node18144node1tniq
===node52416node|II_Palsa_E3_2_2_$F_3300028780|0302225_10000728|27322_0_727
TNSC:node52416node 13084-14196_-1
tnsa_tnsb 14682-15542_-1
tnsa_tnsb 15600-16571_-1
tniq 11801-13087_-1 node52416node1tniq
op@node52416node1tniq 27322_0_727__10967-11773_-1 124_2|PF03966.19_Trm112p_Trm112p-like protein|PF10122.12_Mu-like_Com_Mu-like prophage protein Com|PF10263.12_SprT-like_SprT-like family
===node74976node|II_Palsa_N1_3_2_$F_3300028879|0302229_10000058|27326_0_57
TNSC:node74976node 39347-40117_-1
tnsb 40126-41607_-1
===node52449node|OCLW01.1|OCLW01000150.1|2735_0_149
TNSC:node52449node 87506-89173_-1
tnsb 89170-91362_-1
tnsa 91359-92192_-1
tnsc 99753-101405_-1
tnsb 101402-103537_-1
tnsa 103521-104360_-1
tniq 96048-97880_-1 node52449node1tniq
tniq 97909-99759_-1 node52449node2tniq
tnse 84121-85722_-1
===node18184node|IMG_3300000558_$F_3300000558|Draft_10015118|27455_0_7007
TNSC:node18184node 6084-6797_-1
tnsb 6807-9272_-1
===node18181node|IMG_3300000558_$F_3300000558|Draft_10000391|27455_0_386
TNSC:node18181node 22995-24266_1
tnsa 19845-20741_1
tnsb 20732-23002_1
tniq 24236-25648_-1 node18181node1tniq
op@node18181node1tniq 27455_0_386__25645-26007_-1 343_19| crp family|PF12116.11_SpoIIID_Stage III sporulation protein D|PF01710.19_HTH_Tnp_IS630_Transposase|PF02376.18_CUT_CUT domain|PF07638.14_Sigma70_ECF_ECF sigma factor|PF05344.14_DUF746_Domain of Unknown Function (DUF746)|PF13011.9_LZ_Tnp_IS481_leucine-zipper of insertion element IS481|PF08221.14_HTH_9_RNA polymerase III subunit RPC82 helix-turn-helix domain|PF13384.9_HTH_23_Homeodomain-like domain|PF08279.15_HTH_11_HTH domain|PF00376.26_MerR_MerR family regulatory protein|PF18284.4_DNA_meth_N_DNA methylase N-terminal domain|PF06322.14_Phage_NinH_Phage NinH protein|PF14056.9_DUF4250_Domain of unknown function (DUF4250)|PF09012.13_FeoC_FeoC like transcriptional regulator|PF09048.13_Cro_Cro|PF07381.14_DUF1495_Winged helix DNA-binding domain (DUF1495)|PF06971.16_Put_DNA-bind_N_Putative DNA-binding protein N-terminus|PF04218.16_CENP-B_N_CENP-B N-terminal DNA-binding domain|PF13411.9_MerR_1_MerR HTH family regulatory protein|PF00292.21_PAX_'Paired box' domain|PF02295.20_z-alpha_Adenosine deaminase z-alpha domain
tniq 26086-27855_-1 node18181node2tniq
===node18214node|IMG_3300001592_$F_3300001592|Draft_10000035|27523_0_34
TNSC:node18214node 58240-59199_-1
tnsc 54206-55102_-1
tnsb 55089-57029_-1
tnsa 57022-57714_-1
tnsb 59658-61247_-1
tnsa 61244-61972_-1
tnse 33041-34696_-1
tnsf 51627-51920_-1
tnsf 51874-53115_-1
===node18212node|IMG_3300001592_$F_3300001592|Draft_10000474|27523_0_473
TNSC:node18212node 42595-43608_1
tnsb 40509-42506_1
===node18211node|IMG_3300001592_$F_3300001592|Draft_10000032|27523_0_31
TNSC:node18211node 222003-222788_1
tnsb 220593-221942_1
===node18196node|IMG_3300001594_$F_3300001594|Draft_10000350|27524_0_349
TNSC:node18196node 57172-57927_-1
tnsb 57985-60093_-1
===node18198node|IMG_3300001594_$F_3300001594|Draft_10000890|27524_0_889
TNSC:node18198node 31971-32723_-1
tnsb 32790-34919_-1
===node18195node|IMG_3300001594_$F_3300001594|Draft_10000888|27524_0_887
TNSC:node18195node 7284-8045_1
tnsb 5143-7287_1
===node18220node|IMG_3300002039_$F_3300002039|BB32012_10000203|27597_0_202
TNSC:node18220node 22729-23613_-1
tnsb 23618-25255_-1
tnsa 25509-26168_-1
tniq 21746-22654_-1 node18220node1tniq
tnse 20015-21736_1
===node52514node|IMG_3300002498_$F_3300002498|TOLCLC_10002091|27625_0_1433
TNSC:node52514node 148701-149453_-1
tnsb 149523-152033_-1
===node75003node|IMG_3300003138_$F_3300003138|a0052259_1008436|27708_0_1216
TNSC:node75003node 8245-9798_1
tnsa 5369-6190_1
tnsb 6153-8252_1
tniq 9795-11609_1 node75003node1tniq
tnse 11613-13199_1
===node52549node|IMG_3300011146_$F_3300011146|Ga0122815_100112|277165_0_111
TNSC:node52549node 8131-9039_1
tnsa 5492-6199_1
tnsb 6189-8138_1
tniq 9046-9987_1 node52549node1tniq
op@node52549node1tniq 277165_0_111__9984-11621_1 69_2| Zn-binding pocket|PF17032.8_zinc_ribbon_15_zinc-ribbon family|PF12835.10_Integrase_1_Integrase
tnse 16647-18398_1
tnsf 9984-11621_1
===node52560node|IMG_3300011225_$F_3300011225|Ga0122879_100114|277210_0_113
TNSC:node52560node 22668-23129_1
tnsa 10449-11213_1
tnsb 11210-13390_1
tnsc 13387-14367_1
tniq 8627-10459_1 node52560node1tniq
===node18272node|IMG_3300011219_$F_3300011219|Ga0122776_100003|277204_0_2
TNSC:node18272node 141377-142192_-1
tniq 139488-141365_-1 node18272node1tniq
op@node18272node1tniq 277204_0_2__139162-139494_-1 264_8|
===node52611node|IMG_3300003176_$F_3300003176|BICA1_1000281|27725_0_280
TNSC:node52611node 26695-27498_-1
tnsb 27488-28750_-1
===node18289node|IMG_3300011619_$F_3300011619|Ga0121593_100086|277290_0_85
TNSC:node18289node 12592-13608_-1
tnsc 13848-14849_-1
tnsa_tnsb 14849-17269_-1
===node75048node|IMG_3300005043_$F_3300005043|a0071100_1000149|27760_0_148
TNSC:node75048node 25193-26251_1
tnsb 23459-25174_1
===node52708node|IMG_3300013283_$F_3300013283|Ga0121716_100354|277823_0_353
TNSC:node52708node 9577-10557_-1
tnsb 10559-12538_-1
tniq 8225-9580_-1 node52708node1tniq
===node18402node|IMG_3300013468_$F_3300013468|Ga0121063_10010|277965_0_9
TNSC:node18402node 66455-67618_-1
tnsb 67615-69642_-1
===node18439node|IMG_3300013930_$F_3300013930|Ga0121025_100007|278150_0_6
TNSC:node18439node 117373-118269_1
tnsb 115548-117371_1
tniq 119059-120186_1 node18439node1tniq
op@node18439node1tniq 278150_0_6__118590-119066_1 159_1|PF01637.21_ATPase_2_ATPase domain predominantly from Archaea
===node18519node|IMG_3300014611_$F_3300014611|Ga0121342_100002|278423_0_1
TNSC:node18519node 723720-724835_-1
tnsb 725023-727356_-1
tnsa 727368-728225_-1
tniq 721942-723723_-1 node18519node1tniq
===node52793node|IMG_3300014680_$F_3300014680|Ga0122062_100107|278480_0_106
TNSC:node52793node 6989-8455_-1
tnsb 8475-10571_-1
tnsa 10589-11377_-1
tniq 5478-6992_-1 node52793node1tniq
===node52832node|IMG_3300014785_$F_3300014785|a0134507_1000341|278569_0_340
TNSC:node52832node 14245-15861_-1
tnsb 15871-17985_-1
tnsa 17978-18631_-1
tniq 12381-14261_-1 node52832node1tniq
===node52843node|OCPR01.1|OCPR01000057.1|2785_0_56
TNSC:node52843node 64377-65297_-1
tnsb 65290-67191_-1
===node75105node|IMG_3300014936_$F_3300014936|Ga0169833_100398|278650_0_397
TNSC:node75105node 8378-9805_-1
tnsb 9809-11920_-1
tnsa 11910-12731_-1
===node52837node|IMG_3300020329_$F_3300020329|a0211632_1000002|278817_0_1
TNSC:node52837node 46924-47823_1
tnsa 44162-44947_1
tnsb 44996-46927_1
tniq 47820-49010_1 node52837node1tniq
tnse 48999-50717_-1
===node18610node|IMG_3300020407_$F_3300020407|0211575_10000098|278893_0_97
TNSC:node18610node 7187-7936_-1
tnsb 7981-10173_-1
===node18529node|IMG_3300020412_$F_3300020412|0211552_10000011|278897_0_10
TNSC:node18529node 11765-12700_1
tnsb 10086-11768_1
===node52931node|IMG_3300020421_$F_3300020421|0211653_10000348|278906_0_347
TNSC:node52931node 15844-16800_-1
tnsb 16781-18694_-1
tnsa 18685-19344_-1
===node18721node|IMG_3300020429_$F_3300020429|0211581_10000043|278913_0_42
TNSC:node18721node 57743-58894_1
tnsb 55971-57743_1
===node52891node|AMQJ01.1|AMQJ01005586.1|279026_0_4632
TNSC:node52891node 8225-9019_1
tnsb 6171-8219_1
===node18633node|SMEK01.1|SMEK01000426.1|279167_0_425
TNSC:node18633node 17460-18350_-1
tnsb 18347-20143_-1
tniq 16477-17427_-1 node18633node1tniq
===node52952node|SXGS01.4|SXGS01708632.1|279204_0_9344
TNSC:node52952node 12292-13233_1
tnsa 5877-6494_1
tnsa 9184-9954_1
tnsb 9957-12290_1
tniq 13230-15413_1 node52952node1tniq
===node52992node|UWSV01.1|UWSV01000046.1|279227_0_45
TNSC:node52992node 133267-134679_-1
tnsb 134672-136576_-1
tnsa 136569-136925_-1
tniq 131781-133253_-1 node52992node1tniq
===node18656node|UWTD01.1|UWTD01000282.1|279233_0_281
TNSC:node18656node 49472-50392_1
tnsb 47610-49472_1
tniq 50385-51410_1 node18656node1tniq
===node18816node|UWTM01.1|UWTM01000020.1|279242_0_19
TNSC:node18816node 241413-242393_1
tnsb 232404-232637_1
tnsa 238839-239507_1
tnsb 239504-241420_1
tniq 242401-243774_1 node18816node1tniq
op@node18816node1tniq 279242_0_19__243784-245292_1 454_1|PF00589.25_Phage_integrase_Phage integrase family
===node18761node|UWTN01.1|UWTN01000234.1|279243_0_233
TNSC:node18761node 123979-124902_1
tnsb 122334-123998_1
tniq 124899-126026_1 node18761node1tniq
===node52887node|UWTR01.1|UWTR01000299.1|279247_0_298
TNSC:node52887node 35473-36435_1
tnsb 33385-35400_1
===node52825node|UXJL01.1|UXJL01000256.1|279295_0_255
TNSC:node52825node 16678-17697_-1
tnsb 17697-19640_-1
tnsa 19640-20314_-1
tniq 15402-16727_-1 node52825node1tniq
===node52960node|UXQV01.1|UXQV01002155.1|279324_0_2154
TNSC:node52960node 9399-10307_-1
tnsb 10358-12391_-1
cas9 14304-17351_-1
===node18705node|UXRM01.1|UXRM01000389.1|279341_0_388
TNSC:node18705node 15788-16711_-1
tnsb 16732-18936_-1
===node75182node|UYEF01.1|UYEF01000026.1|279415_0_25
TNSC:node75182node 22562-23488_-1
tnsb 23492-25387_-1
===node53100node|UZUU01.1|UZUU01000168.1|279700_0_167
TNSC:node53100node 18354-19931_-1
tnsb 28630-30648_1
tnsc 30652-31575_1
===node19003node|10_EM_MG_2_$F_3300031507|0307509_10000314|279727_1_313
TNSC:node19003node 37451-38440_1
tnsa 34741-35427_1
tnsb 35430-37454_1
tniq 38437-39735_1 node19003node1tniq
===node75247node|13C_PalmiticAcid_3_$F_3300028590|0247823_10000008|279740_0_7
TNSC:node75247node 49419-51083_-1
tnsb 51080-53284_-1
tnsa 53281-54174_-1
tniq 48155-49408_-1 node75247node1tniq
===node75250node|13C_PalmiticAcid_3_$F_3300028590|0247823_10000150|279740_0_149
TNSC:node75250node 47096-48691_1
tnsa 44098-44940_1
tnsb 44950-47109_1
tniq 48702-50198_1 node75250node1tniq
===node75245node|13C_PalmiticAcid_3_$F_3300028590|0247823_10000031|279740_0_30
TNSC:node75245node 52710-53714_-1
tnsb 53774-54769_-1
tnsb 55069-55473_-1
tnsb 55470-56252_-1
tnsa 56249-56890_-1
tniq 51085-52713_-1 node75245node1tniq
===node75249node|13C_PalmiticAcid_3_$F_3300028590|0247823_10000889|279740_0_888
TNSC:node75249node 12909-13898_1
tnsa_tnsb 10494-11525_1
tnsa_tnsb 11583-12905_1
tniq 13895-15211_1 node75249node1tniq
===node75248node|13C_PalmiticAcid_3_$F_3300028590|0247823_10000601|279740_0_600
TNSC:node75248node 21132-22154_1
tnsa_tnsb 18631-21135_1
tniq 22147-23457_1 node75248node1tniq
===node75281node|177DNAGHGhighgp2_2_$F_3300028591|0247611_10003036|279764_1_3035
TNSC:node75281node 12546-13784_1
tnsa 10396-10743_1
tnsb 10736-12553_1
tniq 13781-14713_1 node75281node1tniq
===node18947node|42119metaG_2_$F_3300028666|0265336_10000010|279819_0_9
TNSC:node18947node 60861-62435_1
tnsa 57915-58715_1
tnsb 58726-60846_1
tniq 62437-63828_1 node18947node1tniq
tniq 56521-57762_-1 node18947node2tniq
===node53236node|41621metaG_2_$F_3300031251|0265327_10001387|279811_0_1386
TNSC:node53236node 19764-20777_1
tnsb 17677-19710_1
===node53237node|41621metaG_2_$F_3300031251|0265327_10000091|279811_0_90
TNSC:node53237node 37808-38710_-1
tnsb 38753-40630_-1
tnsa 40627-41328_-1
tniq 35971-36849_-1 node53237node1tniq
===node75267node|6weekpyrite_MG_2_$F_3300032212|0316207_10000064|279850_0_63
TNSC:node75267node 42589-44043_-1
tnsb 44033-46186_-1
tnsa 46200-46997_-1
tniq 40937-42541_-1 node75267node1tniq
tniq 39820-40944_1 node75267node2tniq
===node75272node|6weekpyrite_MG_2_$F_3300032212|0316207_10000041|279850_0_40
TNSC:node75272node 256276-257373_1
tnsb 254573-256261_1
===node75269node|6weekpyrite_MG_2_$F_3300032212|0316207_10000374|279850_0_373
TNSC:node75269node 33122-33871_-1
tnsb 33936-36062_-1
===node75266node|6weekpyrite_MG_2_$F_3300032212|0316207_10000357|279850_0_356
TNSC:node75266node 47135-48193_1
tnsb 45426-47102_1
===node75264node|6weekpyrite_MG_2_$F_3300032212|0316207_10000571|279850_0_570
TNSC:node75264node 27555-28469_1
tnsb 25879-27555_1
tniq 28466-29584_1 node75264node1tniq
===node75270node|6weekpyrite_MG_2_$F_3300032212|0316207_10000208|279850_0_207
TNSC:node75270node 68508-69389_1
tnsa 66004-66654_1
tnsb 66641-68515_1
tniq 69329-69973_1 node75270node1tniq
tnse 79837-81558_-1
===node75265node|6weekpyrite_MG_2_$F_3300032212|0316207_10001382|279850_0_1381
TNSC:node75265node 8979-10055_-1
tnsa_tnsb 10043-12424_-1
tniq 7664-8974_-1 node75265node1tniq
op@node75265node1tniq 279850_0_1381__7345-7647_-1 224_1|
===node75262node|6weekpyrite_MG_2_$F_3300032212|0316207_10001418|279850_0_1417
TNSC:node75262node 18929-19981_-1
tnsc 19965-20561_-1
tnsa_tnsb 20558-22963_-1
===node18989node|6monrhotite_MG_4_$F_3300032274|a0316203_1000911|279849_0_910
TNSC:node18989node 11427-12317_-1
tnsb 12324-14054_-1
tnsa 14057-14968_-1
tniq 10432-11430_-1 node18989node1tniq
tnse 8636-10420_1
===node18990node|6monrhotite_MG_4_$F_3300032274|a0316203_1000353|279849_0_352
TNSC:node18990node 38996-39718_1
tnsb 36754-38976_1
===node18988node|6monrhotite_MG_4_$F_3300032274|a0316203_1000266|279849_0_265
TNSC:node18988node 39772-40449_1
tnsb 37692-39779_1
===node19128node|AceLakmetagen232_2_$F_3300031227|0307928_10001017|279923_0_1016
TNSC:node19128node 10551-11555_1
tnsb 8527-10560_1
===node19076node|AusTroGonzalMGv2_$F_3300033463|0310690_10001119|279929_0_1118
TNSC:node19076node 22633-23541_-1
tnsb 23534-25975_-1
tnsc 31746-33878_1
===node19074node|AusTroGonzalo_MG_8_$F_3300028832|0265298_10000461|279935_0_460
TNSC:node19074node 26675-27532_-1
tnsb 27553-29517_-1
===node53184node|BioMetIlAssembly_5_$F_3300028582|a0268360_1000505|279969_0_504
TNSC:node53184node 13831-14751_1
tnsb 11749-13752_1
===node19327node|Bog_T0_3_2_$F_3300031524|0302320_10000526|279971_2_525
TNSC:node19327node 53887-55038_1
tnsc 29526-30662_-1
tnsa_tnsb 30662-33196_-1
tnsa_tnsb 51353-53887_1
tnsb 57172-58818_1
tniq 27620-29542_-1 node19327node1tniq
===node19331node|Bog_T0_3_2_$F_3300031524|0302320_10014937|279971_2_14936
TNSC:node19331node 6051-6896_-1
tnsb 6893-8380_-1
===node19329node|Bog_T0_3_2_$F_3300031524|0302320_10004034|279971_2_4033
TNSC:node19329node 10371-11141_1
tnsb 5720-7405_-1
tnsb 8874-10358_1
===node75377node|EPASupcoassembly_$F_3300029959|0272380_10004739|280101_0_4738
TNSC:node75377node 10455-11339_1
tnsb 8518-10479_1
===node75364node|EPASupcoassembly_$F_3300029959|0272380_10000399|280101_0_398
TNSC:node75364node 102977-104116_-1
tnsa_tnsb 104097-106790_-1
tniq 106795-108114_-1 node75364node1tniq
===node75386node|EPASupcoassembly_$F_3300029959|0272380_10005958|280101_0_5957
TNSC:node75386node 7773-8537_-1
tnsb 8547-10679_-1
===node75378node|EPASupcoassembly_$F_3300029959|0272380_10002058|280101_0_2057
TNSC:node75378node 12357-13352_-1
tnsb 13357-15339_-1
tniq 10720-12360_-1 node75378node1tniq
===node75371node|EPASupcoassembly_$F_3300029959|0272380_10002535|280101_0_2534
TNSC:node75371node 23700-24398_1
tnsb 21643-23685_1
===node53276node|EllFjometagen129_2_$F_3300031645|a0307990_1000107|280153_0_106
TNSC:node53276node 27383-28243_1
tnsb 25138-27300_1
===node53209node|EllFjometagen183_2_$F_3300031741|a0307988_1000581|280157_0_580
TNSC:node53209node 8212-9645_1
tnsa 5266-6114_1
tnsb 6101-8215_1
tnsc 14960-17623_1
tniq 9642-11189_1 node53209node1tniq
tnse 11171-12862_1
===node19052node|EllFjometagen261_2_$F_3300031660|a0307994_1000058|280160_0_57
TNSC:node19052node 76880-78415_1
tnsa 73951-74739_1
tnsb 74762-76876_1
tniq 78428-80320_1 node19052node1tniq
===node53338node|Fen_T0_1_2_$F_3300031726|302321_100000688|280172_1_687
TNSC:node53338node 19296-20195_1
tnsa 16779-17441_1
tnsb 17438-19333_1
===node19157node|FingerMtsudMG_2_$F_3300031449|a0272429_1000236|280176_0_235
TNSC:node19157node 119187-120491_-1
tnsa_tnsb 120798-123545_-1
tniq 117785-119197_-1 node19157node1tniq
tniq 116369-117766_-1 node19157node2tniq
===node19158node|FingerMtsudMG_2_$F_3300031449|a0272429_1003389|280176_0_3388
TNSC:node19158node 8636-9583_1
tnsa 5829-6617_1
tnsb 6596-8533_1
tnsb 12392-13015_1
tniq 9580-10704_1 node19158node1tniq
op@node19158node1tniq 280176_0_3388__10701-12083_1 363_10| N-terminal SAM-like domain|PF00589.25_Phage_integrase_Phage integrase family
tnsf 10701-12083_1
===node52985node|Frozen_pond_0210_2_$F_3300034159|a0370509_0000017|280195_0_16
TNSC:node52985node 14361-15140_-1
tnsb 15174-17357_-1
===node18849node|GoaFecdilinmedia_$F_3300029705|0224414_10007689|280326_0_7688
TNSC:node18849node 10645-11547_1
tnsb 8759-10648_1
===node18850node|GoaFecdilinmedia_$F_3300029705|0224414_10006906|280326_0_6905
TNSC:node18850node 38452-39411_1
tnsa 35814-36470_1
tnsb 36443-38440_1
tniq 39395-40702_1 node18850node1tniq
===node53442node|GoaFecpelsamples_$F_3300029305|0307249_10013739|280327_2_13738
TNSC:node53442node 24913-25716_-1
tnsb 22402-23808_1
tnsc 23811-24428_1
tnsb 25706-26995_-1
tnsc 30535-31338_-1
tnsb 31709-32953_-1
===node53444node|GoaFecpelsamples_$F_3300029305|0307249_10011073|280327_2_11072
TNSC:node53444node 22452-23837_1
tnsa 19545-20411_1
tnsb 20398-22455_1
tniq 23846-25438_1 node53444node1tniq
tnse 25395-26915_1
===node19463node|GoaFecpelsamples_$F_3300029305|0307249_10005979|280327_3_5978
TNSC:node19463node 34775-35476_1
tnsb 32789-34759_1
===node53259node|GoaFecpsamplesv2_$F_3300031555|0318466_10007663|280328_4_7662
TNSC:node53259node 52511-53848_-1
tnsb 53848-55617_-1
tnsa 55621-56013_-1
tniq 51561-52511_-1 node53259node1tniq
cas5 40226-40735_1
===node53263node|GoaFecpsamplesv2_$F_3300031555|0318466_10004772|280328_4_4771
TNSC:node53263node 14082-15443_-1
tnsb 15440-17191_-1
tnsa 17191-17580_-1
tniq 12808-14088_-1 node53263node1tniq
===node19266node|Goafecblmedia2v3_$F_3300024269|0257076_10005966|280342_0_5965
TNSC:node19266node 21164-22312_-1
tnsb 22316-24322_-1
===node53349node|GraSluR1_MG_11_$F_3300033172|a0334888_1004253|280349_0_4252
TNSC:node53349node 6977-8077_1
tnsb 5301-6989_1
===node75316node|GraSluR1_MG_13_$F_3300033175|a0334890_1000475|280351_0_474
TNSC:node75316node 26885-27445_1
tnsb 26204-26884_1
tnsc 30895-31224_1
===node75286node|GraSluR3_MG_15_$F_3300033167|a0334898_1000602|280361_0_601
TNSC:node75286node 8954-9724_-1
tnsb 26134-28290_-1
tnsa 28293-29108_-1
tniq 22598-24532_-1 node75286node1tniq
tnse 21070-22617_-1
===node75287node|GraSluR3_MG_15_$F_3300033167|a0334898_1000602|280361_0_601
TNSC:node75287node 24627-26153_-1
tnsb 26134-28290_-1
tnsa 28293-29108_-1
tniq 22598-24532_-1 node75287node1tniq
tnse 21070-22617_-1
===node75282node|GraSluR3_MG_15_$F_3300033167|a0334898_1001904|280361_0_1903
TNSC:node75282node 12191-12952_-1
tnsb 12949-14973_-1
===node53319node|GraSluR3_MG_17_$F_3300033171|a0334895_1000111|280363_0_110
TNSC:node53319node 58291-59091_1
tnsb 57234-58298_1
===node53317node|GraSluR3_MG_17_$F_3300033171|a0334895_1000122|280363_0_121
TNSC:node53317node 81017-81754_-1
tnsb 81825-83990_-1
===node75342node|HC15DNA20500_MG_2_$F_3300032278|0310345_10000108|280368_0_107
TNSC:node75342node 21757-22644_-1
tnsb 22654-24579_-1
tnsa 24576-25232_-1
tniq 20683-21747_-1 node75342node1tniq
tnse 3103-4797_-1
===node53286node|GraSluR1_MG_19_$F_3300033176|a0334886_1000880|280356_0_879
TNSC:node53286node 15568-16488_-1
tnsb 16485-18653_-1
===node53284node|GraSluR3_MG_19_$F_3300033165|a0334892_1000187|280365_0_186
TNSC:node53284node 64131-64937_-1
tnsb 64930-66198_-1
===node53386node|III_Bog_E2_3_2_$F_3300030011|0302270_10000124|280407_0_123
TNSC:node53386node 45565-46566_1
tnsb 43453-45564_1
===node19201node|III_Palsa_N2_1_2_$F_3300030746|0302312_10000423|280436_0_422
TNSC:node19201node 9400-10359_1
tnsa 6864-7514_1
tnsb 7511-9391_1
tniq 10459-11769_1 node19201node1tniq
===node53058node|IIIbly_11_$F_3300030943|0311366_10000517|280444_0_516
TNSC:node53058node 20129-21019_-1
tnsb 21031-22989_-1
===node53057node|IIIbly_11_$F_3300030943|0311366_10000619|280444_0_618
TNSC:node53057node 8193-9116_-1
tnsb 9137-11143_-1
===node53054node|IIIbly_11_$F_3300030943|0311366_10000040|280444_0_39
TNSC:node53054node 151333-152217_-1
tnsb 152201-154048_-1
tnsa 154036-154731_-1
tniq 150395-151336_-1 node53054node1tniq
tnse 148588-150405_1
===node53056node|IIIbly_11_$F_3300030943|0311366_10000487|280444_0_486
TNSC:node53056node 24688-25623_-1
tnsb 25620-27701_-1
===node53059node|IIIbly_11_$F_3300030943|0311366_10001065|280444_0_1064
TNSC:node53059node 5086-6123_-1
tnsa_tnsb 6107-8095_-1
===node75337node|IIIbly_13_$F_3300029913|0311362_10012461|280446_1_12460
TNSC:node75337node 8310-9170_-1
tnsb 9148-10410_-1
===node53379node|IIIbly_14_$F_3300029922|0311363_10001748|280447_1_1747
TNSC:node53379node 20814-21752_1
tnsb 19346-20821_1
===node53382node|IIIbly_14_$F_3300029922|0311363_10005615|280447_1_5614
TNSC:node53382node 15399-16415_-1
tnsb 16381-18414_-1
tnsa 18416-19579_-1
tniq 13384-15348_-1 node53382node1tniq
tniq 12482-13387_-1 node53382node2tniq
===node53380node|IIIbly_14_$F_3300029922|0311363_10006437|280447_1_6436
TNSC:node53380node 5083-5904_-1
tnsb 5901-7394_-1
tnsb 9490-11163_1
===node53381node|IIIbly_14_$F_3300029922|0311363_10002241|280447_1_2240
TNSC:node53381node 29688-30497_-1
tnsb 30491-31960_-1
tnsb 33868-35547_1
===node75173node|IIIbly_2_$F_3300029951|0311371_10008453|280450_0_8452
TNSC:node75173node 9634-10455_-1
tnsb 10452-12032_-1
cas6 12072-12713_-1
cas5 12701-13495_-1
cas7 13492-14643_-1
cas8a1 15323-16885_-1
===node75170node|IIIbly_2_$F_3300029951|0311371_10001442|280450_0_1441
TNSC:node75170node 28902-29828_1
tnsa 26317-26955_1
tnsb 26936-28885_1
tniq 29881-30972_1 node75170node1tniq
tniq 30972-32822_1 node75170node2tniq
===node18963node|IIIbly_2_$F_3300029951|0311371_10000770|280450_1_769
TNSC:node18963node 62354-63247_-1
tnsb 63231-64850_-1
tniq 61852-62307_-1 node18963node1tniq
op@node18963node1tniq 280450_1_769__61649-61822_-1 291_1|3-glucanase
===node19377node|IIIbly_4_$F_3300030503|0311370_10007035|280452_0_7034
TNSC:node19377node 9755-10864_1
tnsa_tnsb 7113-9758_1
tniq 10851-12206_1 node19377node1tniq
===node19383node|IIIbly_4_$F_3300030503|0311370_10000512|280452_0_511
TNSC:node19383node 32174-33676_-1
tnsb 33673-35844_-1
tnsa 35807-36664_-1
tniq 30456-32177_-1 node19383node1tniq
tnse 28750-30459_-1
===node19384node|IIIbly_4_$F_3300030503|0311370_10000477|280452_0_476
TNSC:node19384node 75020-75961_1
tnsa 72407-73084_1
tnsb 73066-75015_1
tniq 75958-77283_1 node19384node1tniq
op@node19384node1tniq 280452_0_476__77280-78215_1 215_1| N-terminal SAM-like domain|PF18644.4_Phage_int_SAM_6_Phage integrase SAM-like domain
===node53460node|II_bly_5_$F_3300029952|0311346_10004186|280485_0_4185
TNSC:node53460node 13366-14373_1
tnsb 11398-13338_1
===node53461node|II_bly_5_$F_3300029952|0311346_10002558|280485_0_2557
TNSC:node53461node 26477-27424_1
tnsb 24426-26480_1
===node75325node|II_bly_7_$F_3300029955|0311342_10001226|280487_1_1225
TNSC:node75325node 30243-31214_1
tnsb 28399-30246_1
===node75323node|II_bly_7_$F_3300029955|0311342_10001321|280487_1_1320
TNSC:node75323node 9010-9978_1
tnsb 6968-8947_1
===node19332node|I_Bbly_3_$F_3300029939|0311328_10002200|280534_0_2199
TNSC:node19332node 5667-6533_-1
tnsb 6530-8005_-1
===node19090node|IMG_3300029891_$F_3300029891|Ga0246100_100065|280528_0_64
TNSC:node19090node 133769-134740_-1
tnsb 134737-136731_-1
tnsa 136694-137416_-1
tnsc 145066-147846_-1
tniq 132429-133775_-1 node19090node1tniq
tniq 130618-132435_-1 node19090node2tniq
===node19083node|IMG_3300029891_$F_3300029891|Ga0246100_100692|280528_0_691
TNSC:node19083node 21111-22226_1
tnsa_tnsb 18472-21114_1
tniq 22223-23152_1 node19083node1tniq
===node19087node|IMG_3300029891_$F_3300029891|Ga0246100_100794|280528_0_793
TNSC:node19087node 5508-6485_-1
tnsb 6490-8415_-1
tnsa 8402-9106_-1
tniq 3706-5427_-1 node19087node1tniq
===node19398node|Lox_Sample_11_2_$F_3300032893|0335069_10000941|280616_1_940
TNSC:node19398node 12968-14089_1
tnsb 10856-12964_1
===node19397node|Lox_Sample_11_2_$F_3300032893|0335069_10000525|280616_1_524
TNSC:node19397node 54515-55639_-1
tnsb 55639-57726_-1
===node19395node|Lox_Sample_11_2_$F_3300032893|0335069_10001465|280616_1_1464
TNSC:node19395node 10689-11723_1
tnsa 8012-8743_1
tnsb 8745-10685_1
tniq 11720-13609_1 node19395node1tniq
===node19396node|Lox_Sample_11_2_$F_3300032893|0335069_10000389|280616_1_388
TNSC:node19396node 12786-13748_-1
tnsb 13825-15789_-1
===node19394node|Lox_Sample_11_2_$F_3300032893|0335069_10001462|280616_1_1461
TNSC:node19394node 25814-26728_1
tnsb 22902-23246_1
tnsa 23291-23932_1
tnsb 23929-25854_1
tniq 27725-28885_-1 node19394node1tniq
===node53109node|Lox_Sample_24_2_$F_3300032896|0335075_10003254|280622_1_3253
TNSC:node53109node 10845-11564_1
tnsb 10412-10852_1
===node53617node|Lox_Sample_42_2_$F_3300032954|0335083_10000948|280630_1_947
TNSC:node53617node 7511-8776_-1
tnsb 8773-10593_-1
===node19432node|M171_2_$F_3300033998|Ga0310133_000234|280645_0_233
TNSC:node19432node 66348-67238_1
tnsb 64504-66333_1
===node19504node|MB2enrmetagenome_2_$F_3300033405|0326727_10003110|280664_0_3109
TNSC:node19504node 42837-44003_-1
tnsb 43981-46578_-1
cas6 52440-52760_1
===node19508node|MB2enrmetagenome_2_$F_3300033405|0326727_10008121|280664_0_8120
TNSC:node19508node 8031-9224_-1
tnsb 9224-9511_-1
tniq 6119-8053_-1 node19508node1tniq
===node53354node|MB2SIPfraction_5_$F_3300033561|a0371490_1000754|280660_0_753
TNSC:node53354node 11647-12612_1
tnsb 9803-11650_1
===node53589node|MtNewZealnordMG_2_$F_3300031452|a0272422_1000493|280698_0_492
TNSC:node53589node 57248-58066_1
tnsb 55795-57255_1
===node53588node|MtNewZealnordMG_2_$F_3300031452|a0272422_1000361|280698_0_360
TNSC:node53588node 60126-61286_-1
tnsb 61310-63475_-1
tnsa 63487-64170_-1
tniq 56827-59481_-1 node53588node1tniq
tniq 64441-65514_-1 node53588node2tniq
===node53670node|Munlanlwell13791_2_$F_3300029288|0265297_10002356|280701_0_2355
TNSC:node53670node 7487-8605_-1
tnsb 8602-10563_-1
===node53671node|Munlanlwell13791_2_$F_3300029288|0265297_10002377|280701_0_2376
TNSC:node53671node 20888-21832_1
tnsb 19013-20866_1
===node53675node|Munlanlwell13791_2_$F_3300029288|0265297_10000563|280701_0_562
TNSC:node53675node 44489-45205_1
tnsb 42295-44463_1
===node53674node|Munlanlwell13791_2_$F_3300029288|0265297_10000290|280701_0_289
TNSC:node53674node 90236-90919_1
tnsb 88191-90215_1
===node53672node|Munlanlwell13791_2_$F_3300029288|0265297_10001106|280701_0_1105
TNSC:node53672node 12701-13669_-1
tnsb 13669-15339_-1
===node53574node|Neamet129_2_$F_3300031510|a0308010_1000027|280724_0_26
TNSC:node53574node 139393-140343_-1
tnsb 140336-142183_-1
tnsa 142173-143054_-1
tniq 138464-139396_-1 node53574node1tniq
tniq 137617-138408_-1 node53574node2tniq
===node53232node|OX2MG_2_$F_3300031672|0307373_10004300|280771_1_4299
TNSC:node53232node 10034-10777_-1
tnsb 10781-12679_-1
===node53219node|OX2MG_2_$F_3300031672|0307373_10000190|280771_1_189
TNSC:node53219node 17490-18521_-1
tnsb 18581-20638_-1
tnsa 21330-22025_-1
tniq 15534-17441_-1 node53219node1tniq
===node53222node|OX2MG_2_$F_3300031672|0307373_10001464|280771_1_1463
TNSC:node53222node 18313-19365_1
tnsa_tnsb 15908-18316_1
tnsb 21747-22763_1
tnsa 34936-35430_1
tnsb 35423-36607_1
tnsb 36749-37261_1
tniq 38195-39139_1 node53222node1tniq
===node53223node|OX2MG_2_$F_3300031672|0307373_10001464|280771_1_1463
TNSC:node53223node 37266-38198_1
tnsa_tnsb 15908-18316_1
tnsb 21747-22763_1
tnsa 34936-35430_1
tnsb 35423-36607_1
tnsb 36749-37261_1
tniq 19374-20735_1 node53223node1tniq
===node53665node|OX3MG_2_$F_3300031670|0307374_10002748|280772_0_2747
TNSC:node53665node 13981-15657_1
tnsa_tnsb 11261-13981_1
tnsb 15806-16489_1
tnsb 16567-17391_-1
===node53659node|OX3MG_2_$F_3300031670|0307374_10009796|280772_0_9795
TNSC:node53659node 5132-5896_-1
tnsb 5893-7389_-1
===node19135node|P3T30metagenome_2_$F_3300028586|0265798_10001758|280819_0_1757
TNSC:node19135node 22897-23805_1
tnsb 21179-22897_1
tniq 23789-24778_1 node19135node1tniq
===node75429node|P4WTcoassembly_$F_3300033802|Ga0373398_002329|280820_0_2328
TNSC:node75429node 9721-11349_-1
tnsb 11336-13474_-1
tnsa 13458-14309_-1
tniq 7831-9708_-1 node75429node1tniq
op@node75429node1tniq 280820_0_2328__7677-7877_-1 290_1|
===node19557node|Palsa_T0_1_2_$F_3300031236|302324_100001140|280826_0_1139
TNSC:node19557node 31312-32205_1
tnsb 29644-30669_1
tnsb 30696-31319_1
tniq 32192-33514_1 node19557node1tniq
===node19555node|Palsa_T0_1_2_$F_3300031236|302324_100001315|280826_0_1314
TNSC:node19555node 33676-34410_-1
tnsb 34407-35894_-1
===node53577node|Palsa_T0_2_2_$F_3300031234|0302325_10018358|280827_0_18357
TNSC:node53577node 7590-8510_1
tnsb 6140-7597_1
===node19030node|Palsa_T0_2_2_$F_3300031234|0302325_10006101|280827_1_6100
TNSC:node19030node 7914-8819_1
tnsb 6283-7917_1
tniq 8832-9863_1 node19030node1tniq
===node19027node|Palsa_T0_2_2_$F_3300031234|0302325_10003944|280827_1_3943
TNSC:node19027node 12758-13663_1
tnsb 11129-11662_1
tnsb 11673-12761_1
tniq 13660-14820_1 node19027node1tniq
cas5 7036-7740_-1
cas8a1 5279-7054_-1
cas7 4372-5274_-1
===node19469node|PopdelMetagenome_28_$F_3300032374|a0325400_1000048|280859_0_47
TNSC:node19469node 46712-47650_1
tnsb 40048-40923_1
tnsb 40946-42142_-1
tnsa 43579-44373_1
tnsb 44370-46700_1
tniq 47650-49485_1 node19469node1tniq
===node53598node|PudButsudMG_2_$F_3300031453|a0272425_1004165|280866_0_4164
TNSC:node53598node 8604-9671_1
tnsb 6541-8577_1
tniq 9688-11709_1 node53598node1tniq
===node53601node|PudButsudMG_2_$F_3300031453|a0272425_1001746|280866_0_1745
TNSC:node53601node 26881-27996_-1
tnsb 28228-30522_-1
tnsa 30530-31180_-1
tniq 24320-26656_-1 node53601node1tniq
===node19098node|RicNunsandstonMG_3_$F_3300031472|a0272437_1001243|280887_0_1242
TNSC:node19098node 18357-19247_1
tnsa 15683-16378_1
tnsb 16375-18360_1
tniq 19244-20356_1 node19098node1tniq
tnsf 20770-21861_1
===node19093node|RicNunsandstonMG_3_$F_3300031472|a0272437_1003031|280887_0_3030
TNSC:node19093node 8482-9690_1
tnsa 5577-6275_1
tnsb 6279-8462_1
tniq 9707-10795_1 node19093node1tniq
tniq 11018-12019_1 node19093node2tniq
===node19109node|RicNunsandstonMG_3_$F_3300031472|a0272437_1000550|280887_0_549
TNSC:node19109node 55046-56212_-1
tnsb 56237-56518_-1
tniq 53256-54815_-1 node19109node1tniq
===node19111node|RicNunsandstonMG_3_$F_3300031472|a0272437_1000061|280887_0_60
TNSC:node19111node 50106-51311_-1
tnsa_tnsb 51311-54055_-1
tniq 47528-50116_-1 node19111node1tniq
tniq 46123-47499_-1 node19111node2tniq
===node19097node|RicNunsandstonMG_3_$F_3300031472|a0272437_1001462|280887_0_1461
TNSC:node19097node 20870-22600_1
tnsa 17852-18694_1
tnsb 18691-20886_1
tniq 22624-24531_1 node19097node1tniq
===node19100node|RicNunsandstonMG_3_$F_3300031472|a0272437_1001874|280887_0_1873
TNSC:node19100node 14926-16506_1
tnsc 6924-9737_-1
tnsa 11930-12745_1
tnsb 12750-14933_1
tnsb 18679-19059_1
tnsb 19038-19454_1
tniq 16503-18284_1 node19100node1tniq
tniq 19688-21625_1 node19100node2tniq
op@node19100node2tniq 280887_0_1873__19531-19680_1 228_1|
===node19092node|RicNunsandstonMG_3_$F_3300031472|a0272437_1003636|280887_0_3635
TNSC:node19092node 9788-10741_1
tnsa 7037-7744_1
tnsb 7741-9813_1
tniq 10860-13028_1 node19092node1tniq
===node53682node|RumRJGDNAv2_$F_3300032007|0310695_10001332|280889_1_1331
TNSC:node53682node 41144-42022_-1
tnsb 42032-43963_-1
===node19509node|SMmetcoassembly_$F_3300033753|Ga0373397_000343|280913_0_342
TNSC:node19509node 63107-64111_-1
tnsb 64123-66063_-1
tnsa 66044-66718_-1
tniq 61577-63094_-1 node19509node1tniq
===node19485node|SalMarSW160230MG_3_$F_3300031864|a0315538_1000864|280944_0_863
TNSC:node19485node 8445-9593_-1
tnsb 9538-11517_-1
===node19590node|Sb_comMetaSPAdes_$F_3300032160|0311301_10021046|280981_2_21045
TNSC:node19590node 5135-5950_-1
tnsb 5947-7302_-1
===node19591node|Sb_comMetaSPAdes_$F_3300032160|0311301_10020670|280981_2_20669
TNSC:node19591node 11869-12855_1
tnsb 8697-9269_1
tnsb 9665-11869_1
===node19592node|Sb_comMetaSPAdes_$F_3300032160|0311301_10015393|280981_2_15392
TNSC:node19592node 12942-13958_-1
tnsb 13955-16078_-1
===node19534node|SiePeanordMG_2_$F_3300031451|a0272426_1001332|280989_0_1331
TNSC:node19534node 12569-13492_-1
tnsb 13486-15198_-1
tnsb 23397-24602_-1
tnsb 24670-25395_-1
tniq 11598-12560_-1 node19534node1tniq
===node19528node|SiePeanordMG_2_$F_3300031451|a0272426_1000767|280989_0_766
TNSC:node19528node 20165-21115_1
tnsa 17066-17764_1
tnsb 17751-20009_1
tniq 21184-23382_1 node19528node1tniq
===node19531node|SiePeanordMG_2_$F_3300031451|a0272426_1003104|280989_0_3103
TNSC:node19531node 8272-9321_-1
tnsb 9321-11513_-1
tnsa 11510-12292_-1
tniq 6729-8282_-1 node19531node1tniq
tniq 5089-6732_-1 node19531node2tniq
op@node19531node2tniq 280989_0_3103__4794-5066_-1 210_6|PF02467.19_Whib_Transcription factor WhiB
===node19538node|SiePeanordMG_2_$F_3300031451|a0272426_1002109|280989_0_2108
TNSC:node19538node 16930-17877_1
tnsc 7479-10241_1
tnsb 14846-16915_1
tniq 17861-19483_1 node19538node1tniq
===node19523node|SiePeanordMG_2_$F_3300031451|a0272426_1004048|280989_0_4047
TNSC:node19523node 6489-7586_-1
tnsb 7755-10238_-1
tnsa 10216-10917_-1
tniq 4182-6470_-1 node19523node1tniq
op@node19523node1tniq 280989_0_4047__3370-4173_-1 157_1| C-terminal
===node53308node|SiePeasudMG_2_$F_3300031454|a0272427_1001871|280990_0_1870
TNSC:node53308node 16212-18806_1
tnsa 13283-14017_1
tnsb 14014-16215_1
tniq 16212-18806_1 node53308node1tniq
tniq 18803-20713_1 node53308node2tniq
===node53313node|SiePeasudMG_2_$F_3300031454|a0272427_1000148|280990_0_147
TNSC:node53313node 108330-110054_-1
tnsb 110038-112260_-1
tnsa 112257-113099_-1
tniq 106407-108317_-1 node53313node1tniq
tnse 104763-106403_-1
===node53314node|SiePeasudMG_2_$F_3300031454|a0272427_1000148|280990_0_147
TNSC:node53314node 125560-126615_-1
tnsb 110038-112260_-1
tnsa 112257-113099_-1
tniq 106407-108317_-1 node53314node1tniq
tnse 104763-106403_-1
===node53309node|SiePeasudMG_2_$F_3300031454|a0272427_1001370|280990_0_1369
TNSC:node53309node 21470-23719_-1
tnsa_tnsb 24314-26992_1
tnsb 30567-31391_1
tniq 28166-30511_1 node53309node1tniq
===node53310node|SiePeasudMG_2_$F_3300031454|a0272427_1001370|280990_0_1369
TNSC:node53310node 26989-28176_1
tnsa_tnsb 24314-26992_1
tnsb 30567-31391_1
tniq 28166-30511_1 node53310node1tniq
===node53316node|SiePeasudMG_2_$F_3300031454|a0272427_1003829|280990_0_3828
TNSC:node53316node 6818-7882_-1
tnsb 7947-9269_-1
tnsa 9954-10688_-1
tnsb 15927-16262_-1
===node53312node|SiePeasudMG_2_$F_3300031454|a0272427_1000767|280990_0_766
TNSC:node53312node 29813-30097_1
tnsb 28132-29727_1
tnsb 30266-31918_1
===node19489node|TR1MG_2_$F_3300031669|0307375_10000214|281013_0_213
TNSC:node19489node 47529-48506_1
tnsa 44803-45423_1
tnsb 45416-47509_1
tnsa 64209-64853_1
tnsb 64841-65539_1
tnsb 65730-67040_1
tniq 68076-69587_1 node19489node1tniq
===node19490node|TR1MG_2_$F_3300031669|0307375_10000214|281013_0_213
TNSC:node19490node 67077-68072_1
tnsa 44803-45423_1
tnsb 45416-47509_1
tnsa 64209-64853_1
tnsb 64841-65539_1
tnsb 65730-67040_1
tniq 48511-49800_1 node19490node1tniq
===node19491node|TR1MG_2_$F_3300031669|0307375_10000357|281013_0_356
TNSC:node19491node 6958-8088_-1
tnsb 8140-10371_-1
tnsa 10340-11119_-1
tniq 5259-6992_1 node19491node1tniq
===node19493node|TR1MG_2_$F_3300031669|0307375_10001452|281013_0_1451
TNSC:node19493node 9510-10796_1
tnsa 6389-7285_1
tnsb 7276-9513_1
tniq 10951-12255_-1 node19493node1tniq
op@node19493node1tniq 281013_0_1451__12255-12620_-1 343_19| crp family|PF12116.11_SpoIIID_Stage III sporulation protein D|PF01710.19_HTH_Tnp_IS630_Transposase|PF02376.18_CUT_CUT domain|PF07638.14_Sigma70_ECF_ECF sigma factor|PF05344.14_DUF746_Domain of Unknown Function (DUF746)|PF13011.9_LZ_Tnp_IS481_leucine-zipper of insertion element IS481|PF08221.14_HTH_9_RNA polymerase III subunit RPC82 helix-turn-helix domain|PF13384.9_HTH_23_Homeodomain-like domain|PF08279.15_HTH_11_HTH domain|PF00376.26_MerR_MerR family regulatory protein|PF18284.4_DNA_meth_N_DNA methylase N-terminal domain|PF06322.14_Phage_NinH_Phage NinH protein|PF14056.9_DUF4250_Domain of unknown function (DUF4250)|PF09012.13_FeoC_FeoC like transcriptional regulator|PF09048.13_Cro_Cro|PF07381.14_DUF1495_Winged helix DNA-binding domain (DUF1495)|PF06971.16_Put_DNA-bind_N_Putative DNA-binding protein N-terminus|PF04218.16_CENP-B_N_CENP-B N-terminal DNA-binding domain|PF13411.9_MerR_1_MerR HTH family regulatory protein|PF00292.21_PAX_'Paired box' domain|PF02295.20_z-alpha_Adenosine deaminase z-alpha domain
tniq 12683-14455_-1 node19493node2tniq
===node19492node|TR1MG_2_$F_3300031669|0307375_10000707|281013_0_706
TNSC:node19492node 25945-27300_1
tnsa 23087-23890_1
tnsb 23893-25938_1
tniq 19665-21383_-1 node19492node1tniq
===node19451node|TR2MG_2_$F_3300031578|0307376_10000077|281014_0_76
TNSC:node19451node 116045-116905_-1
tnsb 116968-118962_-1
===node19450node|TR2MG_2_$F_3300031578|0307376_10003445|281014_0_3444
TNSC:node19450node 7503-8222_1
tnsb 5586-7493_1
===node19449node|TR2MG_2_$F_3300031578|0307376_10003499|281014_0_3498
TNSC:node19449node 5349-6482_-1
tnsb 6486-8153_-1
===node75437node|TYMME0rr0171_2_$F_3300034110|a0335055_0000080|281031_0_79
TNSC:node75437node 86027-87277_-1
tnsb 87277-89766_-1
tnsa 89763-90635_-1
tnsb 91174-92307_1
tnsb 92394-93302_-1
tniq 84094-86022_-1 node75437node1tniq
===node75438node|TYMME0rr0171_2_$F_3300034110|a0335055_0000006|281031_0_5
TNSC:node75438node 11994-13337_1
tnsa 9034-9993_1
tnsb 9990-10520_1
tnsb 10597-11997_1
tniq 6842-8425_-1 node75438node1tniq
tniq 5557-6729_1 node75438node2tniq
===node19470node|TYMME2rr0131_2_$F_3300034106|a0335036_0001735|281063_0_1734
TNSC:node19470node 10826-11626_1
tnsb 9488-10825_1
===node19487node|TYMME3rr0003_2_$F_3300033979|a0334978_0000643|281069_0_642
TNSC:node19487node 12825-13658_1
tnsb 11001-12746_1
tniq 13665-14162_1 node19487node1tniq
op@node19487node1tniq 281069_0_642__14144-14632_1 494_1|
===node19595node|UN2MG_2_$F_3300031565|0307379_10002964|281080_1_2963
TNSC:node19595node 17601-18290_1
tnsb 15502-17604_1
===node19596node|UN2MG_2_$F_3300031565|0307379_10001916|281080_1_1915
TNSC:node19596node 25335-26474_1
tnsb 23402-25348_1
===node53734node|WisWelCaveWW1625_2_$F_3300031576|0247727_10000817|281622_1_816
TNSC:node53734node 68621-69355_1
tnsb 67520-68587_1
===node53735node|WisWelCaveWW1625_2_$F_3300031576|0247727_10003840|281622_1_3839
TNSC:node53735node 6339-7265_-1
tnsb 7237-9441_-1
===node75462node|atmdna_2_$F_3300031740|307468_100000041|281662_0_40
TNSC:node75462node 48480-49640_-1
tnsa_tnsb 49643-52336_-1
tniq 47096-48487_-1 node75462node1tniq
===node19662node|6monrhotite_MG_3_$F_3300032373|0316204_10001742|281811_0_1741
TNSC:node19662node 27853-28743_1
tnsa 25356-25994_1
tnsb 25991-27856_1
tniq 23988-25271_1 node19662node1tniq
===node19653node|6monrhotite_MG_3_$F_3300032373|0316204_10000483|281811_0_482
TNSC:node19653node 6190-7083_-1
tnsb 7080-8957_-1
tnsa 8947-9666_-1
tniq 5114-6232_-1 node19653node1tniq
op@node19653node1tniq 281811_0_482__3663-5117_-1 251_37|PF17032.8_zinc_ribbon_15_zinc-ribbon family
cas6f 36072-36593_-1
csf3gr5 36590-37252_-1
csf2gr7 37255-38334_-1
csf1gr8 38331-39107_-1
tnsf 3663-5117_-1
===node19659node|6monrhotite_MG_3_$F_3300032373|0316204_10002038|281811_0_2037
TNSC:node19659node 14915-16531_-1
tnsb 16524-18611_-1
tnsa 18598-19419_-1
tniq 13354-14841_-1 node19659node1tniq
tnse 11751-13385_-1
===node19660node|6monrhotite_MG_3_$F_3300032373|0316204_10002780|281811_0_2779
TNSC:node19660node 15187-15906_1
tnsb 12884-15190_1
===node19665node|6monrhotite_MG_3_$F_3300032373|0316204_10001673|281811_0_1672
TNSC:node19665node 36543-37598_1
tnsb 34819-36525_1
===node19654node|6monrhotite_MG_3_$F_3300032373|0316204_10000369|281811_0_368
TNSC:node19654node 21341-22099_-1
tnsb 22099-24204_-1
===node19445node|FICMetcoassembly_$F_3300031708|310686_107801160|281889_2_121741
TNSC:node19445node 11209-12375_1
tnsb 9098-11206_1
===node19562node|GCA_003797765.1_ASM379776v1_genomic|RKMB01000003.1|282156_0_113
TNSC:node19562node 172840-173775_-1
tnsb 156070-156540_-1
tnsb 173850-175799_-1
tnsa 175796-176503_-1
tniq 171252-172781_-1 node19562node1tniq
===node53791node|GCA_005144475.1_ASM514447v1_genomic|SWJZ01000013.1|282797_0_28
TNSC:node53791node 94126-94920_-1
tnsb 94988-96934_-1
===node75532node|GCA_005502415.1_ASM550241v1_genomic|SCOO01000046.1|283858_0_39
TNSC:node75532node 22546-23475_1
tnsa 20092-20778_1
tnsb 20720-22504_1
tniq 23487-25469_1 node75532node1tniq
===node19749node|GCA_005502545.1_ASM550254v1_genomic|SCOG01000020.1|283865_0_11
TNSC:node19749node 20791-21921_1
tnsa 17958-18677_1
tnsb 18674-20794_1
tniq 21921-23366_1 node19749node1tniq
===node19787node|GCA_005774765.1_ASM577476v1_genomic|VBRC01000003.1|284262_0_2
TNSC:node19787node 275793-276821_1
tnsa 273109-273780_1
tnsb 273777-275753_1
tniq 276760-278274_1 node19787node1tniq
tnse 299376-301130_-1
===node75616node|GCA_005790885.1_ASM579088v1_genomic|SXTO01000079.1|284808_0_51
TNSC:node75616node 6456-7220_-1
tnsb 7296-9506_-1
===node54037node|GCA_005808645.1_ASM580864v1_genomic|SYLL01000032.1|285270_0_265
TNSC:node54037node 22093-23292_1
tnsb 14235-15182_1
tnsa 18112-18972_1
tnsb 19256-19528_1
tnsb 19682-22039_1
tniq 23289-25184_1 node54037node1tniq
===node54036node|GCA_005844085.1_ASM584408v1_genomic|VCDI01000005.1|285365_0_21
TNSC:node54036node 345905-346948_1
tnsa 343181-343900_1
tnsb 343897-345891_1
tnsb 351569-351964_-1
tniq 346955-348367_1 node54036node1tniq
===node19999node|GCA_005886815.1_ASM588681v1_genomic|PNCS01000028.1|286111_0_195
TNSC:node19999node 140806-142209_-1
tnsb 142206-144500_-1
tnsa 144511-145356_-1
tniq 139865-140806_-1 node19999node1tniq
tniq 138455-139864_-1 node19999node2tniq
===node54070node|GCA_005887065.1_ASM588706v1_genomic|PNCF01000018.1|286122_0_89
TNSC:node54070node 23829-24830_-1
tnsb 24833-26671_-1
tnsa 26661-27293_-1
tniq 18055-19233_-1 node54070node1tniq
op@node54070node1tniq 286122_0_89__15970-18051_-1 334_25|PF09614.13_Cas_Csy2_CRISPR-associated protein (Cas_Csy2)|PF09611.13_Cas_Csy1_CRISPR-associated protein (Cas_Csy1)
cas8a1 15970-18051_-1
cas7 14963-15991_-1
cas6f 14361-14966_-1
===node54074node|GCA_005887375.1_ASM588737v1_genomic|PNBZ01000022.1|286138_0_97
TNSC:node54074node 12917-13936_1
tnsa 10314-10934_1
tnsb 10934-12913_1
tniq 13939-15477_1 node54074node1tniq
op@node54074node1tniq 286138_0_97__15474-15890_1 248_1|
===node75656node|GCA_005952805.1_ASM595280v1_genomic|CP040709.1|286438_0_0
TNSC:node75656node 775460-776725_-1
tnsb 776718-778988_-1
tnsa 778979-779887_-1
tniq 774048-775457_1 node75656node1tniq
===node75658node|GCA_005952805.1_ASM595280v1_genomic|CP040709.1|286438_0_0
TNSC:node75658node 2490696-2491877_1
tnsa_tnsb 2488018-2490699_1
tniq 2491831-2493297_1 node75658node1tniq
===node19978node|GCA_006088715.1_ASM608871v1_genomic|CP030772.1|286473_0_1
TNSC:node19978node 475966-476988_1
tnsb 444483-445382_1
tnsb 450053-450418_1
tnsb 450408-451844_1
tnsb 461252-461737_-1
tnsb 475055-475972_1
tniq 476985-477911_1 node19978node1tniq
===node19977node|GCA_006088715.1_ASM608871v1_genomic|CP030772.1|286473_0_1
TNSC:node19977node 294519-295202_-1
tnsb 252180-252545_1
tnsb 252535-253125_1
tnsb 264646-265038_1
tnsb 270761-271594_-1
tnsb 274266-274658_1
tnsb 287190-287522_1
tnsb 295199-296146_-1
tnsb 316081-316401_1
tnsb 319643-320455_-1
tnsb 335569-336036_-1
tnsb 340235-341551_-1
===node19974node|GCA_006088715.1_ASM608871v1_genomic|CP030772.1|286473_0_1
TNSC:node19974node 18876-19502_-1
tnsc 21944-22768_-1
tnsb 22765-24345_-1
tniq 24774-25442_1 node19974node1tniq
===node19975node|GCA_006088715.1_ASM608871v1_genomic|CP030772.1|286473_0_1
TNSC:node19975node 21132-21950_-1
tnsc 21944-22768_-1
tnsb 22765-24345_-1
tniq 24774-25442_1 node19975node1tniq
===node19987node|GCA_006088715.1_ASM608871v1_genomic|CP030771.1|286473_0_0
TNSC:node19987node 27076-27840_-1
tnsc 18876-19502_-1
tnsc 21132-21950_-1
tnsc 21944-22768_-1
tnsb 22765-24345_-1
tnsc 26270-27079_-1
tnsb 27853-29538_-1
===node19989node|GCA_006088715.1_ASM608871v1_genomic|CP030771.1|286473_0_0
TNSC:node19989node 10103476-10104285_1
tnsb 10101017-10102702_1
tnsc 10102715-10103479_1
tnsb 10106210-10107790_1
tnsc 10107787-10108611_1
tnsc 10108605-10109423_1
tnsc 10111053-10111679_1
===node54098node|GCA_006151815.1_ASM615181v1_genomic|VDDR01000003.1|286606_0_32
TNSC:node54098node 200239-201393_-1
tnsa_tnsb 201400-204063_-1
tniq 199329-200234_-1 node54098node1tniq
tniq 204074-205396_-1 node54098node2tniq
===node20030node|GCA_006151805.1_ASM615180v1_genomic|VDDA01000008.1|286605_0_81
TNSC:node20030node 191753-192823_1
tnsa 188900-189439_1
tnsb 189516-191756_1
tniq 192820-194712_1 node20030node1tniq
===node54116node|GCA_006226715.1_ASM622671v1_genomic|SBGF01000015.1|286740_0_1
TNSC:node54116node 7708-8454_1
tnsb 5528-7648_1
===node75695node|IMG_3300011199_$F_3300011199|Ga0137468_100006|28674_0_5
TNSC:node75695node 65438-67075_1
tnsa 62407-63243_1
tnsb 63253-65436_1
tniq 67072-68223_1 node75695node1tniq
===node54169node|GCA_006228385.1_ASM622838v1_genomic|CP039852.1|286821_0_0
TNSC:node54169node 2991228-2992202_1
tnsa 2988534-2989208_1
tnsb 2989205-2991238_1
tniq 2992184-2993872_1 node54169node1tniq
===node54170node|GCA_006228385.1_ASM622838v1_genomic|CP039852.1|286821_0_0
TNSC:node54170node 3008678-3009589_-1
tnsa 2988534-2989208_1
tnsb 2989205-2991238_1
tniq 2992184-2993872_1 node54170node1tniq
===node75711node|GCA_006335125.1_ASM633512v1_genomic|VDMO01000003.1|287455_0_32
TNSC:node75711node 27076-27966_1
tnsa 24274-24927_1
tnsb 24927-26882_1
tniq 27938-29461_1 node75711node1tniq
tnse 65639-67306_-1
===node20194node|GCA_006346415.1_ASM634641v1_genomic|VEMV01000008.1|287527_0_7
TNSC:node20194node 10851-12449_1
tnsa 7934-8758_1
tnsb 8725-10851_1
tniq 12485-14374_1 node20194node1tniq
===node20234node|GCA_006351925.1_ASM635192v1_genomic|CP040924.1|287798_0_0
TNSC:node20234node 2925654-2926451_1
tnsb 2924276-2925652_1
===node20357node|GCA_006371795.1_ASM637179v1_genomic|NNGW01000002.1|288204_0_1
TNSC:node20357node 29413-30402_1
tnsa 26838-27515_1
tnsb 27518-28825_1
tnsc 31380-32762_-1
tniq 39285-39830_-1 node20357node1tniq
cas6 34058-34657_-1
cas7 34660-35718_-1
cas8a1 35690-37612_-1
===node75835node|GCA_006383075.1_ASM638307v1_genomic|SMNH01000011.1|288768_0_10
TNSC:node75835node 8925-9770_-1
tnsb 9772-11715_-1
===node20444node|GCA_006385675.1_ASM638567v1_genomic|VFRR01000006.1|288862_0_99
TNSC:node20444node 8564-10159_1
tnsa 5684-6502_1
tnsb 6492-8552_1
tniq 10833-12389_1 node20444node1tniq
op@node20444node1tniq 288862_0_99__10569-10802_1 306_1| YdaS/YdaT
===node54504node|GCA_006438715.1_ASM643871v1_genomic|RCZO01000015.1|288936_0_6
TNSC:node54504node 28359-29252_1
tnsb 25373-25549_1
tnsb 26569-28362_1
tniq 29249-30409_1 node54504node1tniq
===node20474node|GCA_006491675.1_ASM649167v1_genomic|VFSR01000001.1|289186_0_11
TNSC:node20474node 646933-647829_1
tnsb 644882-646930_1
===node20470node|GCA_006491675.1_ASM649167v1_genomic|VFSR01000012.1|289186_0_2
TNSC:node20470node 50571-51539_-1
tnsb 52029-53459_-1
tnsa 53413-54144_-1
tniq 48737-50587_-1 node20470node1tniq
===node20577node|GCA_006539805.1_ASM653980v1_genomic|BJNS01000007.1|289641_0_6
TNSC:node20577node 103656-104630_-1
tnsb 104645-106816_-1
tnsa 106801-107535_-1
===node20564node|GCA_006542395.1_ASM654239v1_genomic|CP038231.1|289770_0_0
TNSC:node20564node 1388888-1389880_-1
tnsb 1389892-1391823_-1
===node54629node|GCA_006715165.1_ASM671516v1_genomic|VFMS01000001.1|290018_0_0
TNSC:node54629node 4340918-4341964_-1
tnsb 4341964-4344054_-1
tniq 4338955-4340892_-1 node54629node1tniq
===node20617node|GCA_006715355.1_ASM671535v1_genomic|VFNA01000001.1|290028_0_0
TNSC:node20617node 632766-633860_1
tnsc 627734-629134_1
tnsa 629888-630646_1
tnsb 631489-632742_1
tnsb 645544-646377_1
tniq 635357-637738_1 node20617node1tniq
===node54657node|GCA_006716585.1_ASM671658v1_genomic|VFPJ01000001.1|290090_0_0
TNSC:node54657node 645375-646214_-1
tnsc 644731-645369_-1
tnsb 646228-648201_-1
===node20594node|GCA_006716665.1_ASM671666v1_genomic|VFPK01000001.1|290093_0_0
TNSC:node20594node 433205-434227_1
tnsb 431169-433157_1
===node54679node|GCA_900291065.1_Pseudomonas_sp._VM14_genomic|OLKI01000012.1|290327_0_11
TNSC:node54679node 434338-435285_-1
tnsb 435263-437146_-1
tnsa 437207-437872_-1
tniq 432351-434345_-1 node54679node1tniq
===node20736node|GCA_007002985.1_ASM700298v1_genomic|SGOG01000002.1|291035_0_1
TNSC:node20736node 33663-34724_1
tnsa 19480-20103_-1
tnsa 30536-31369_1
tnsb 31366-33666_1
tniq 34721-36565_1 node20736node1tniq
===node54752node|GCA_007051055.1_ASM705105v1_genomic|VJNH01000016.1|291236_0_13
TNSC:node54752node 142168-143109_-1
tnsb 143119-145026_-1
tniq 140840-142171_-1 node54752node1tniq
===node75962node|GCA_007097155.1_ASM709715v1_genomic|VJWA01000002.1|291415_0_1
TNSC:node75962node 1338949-1340226_1
tnsb 1336731-1338935_1
tniq 1340223-1341788_1 node75962node1tniq
tniq 1341987-1343909_1 node75962node2tniq
===node75959node|GCA_007097525.1_ASM709752v1_genomic|VKDD01000004.1|291433_0_29
TNSC:node75959node 305997-306974_1
tnsa 303365-304000_1
tnsb 304002-305993_1
tniq 306967-308760_1 node75959node1tniq
===node75973node|GCA_007197775.1_ASM719777v1_genomic|CP041638.1|291664_0_0
TNSC:node75973node 467802-468719_-1
tnsb 469361-469669_-1
tniq 466492-467796_-1 node75973node1tniq
===node54802node|GCA_007289895.1_ASM728989v1_genomic|CP041661.1|291775_0_1
TNSC:node54802node 437580-438536_1
tnsb 409476-410540_-1
tnsb 415618-416418_1
tnsb 416647-417456_-1
tnsb 435641-437563_1
tniq 438555-439952_1 node54802node1tniq
===node54799node|GCA_007289895.1_ASM728989v1_genomic|CP041660.1|291775_0_0
TNSC:node54799node 3094743-3095327_-1
tnsb 3095320-3095994_-1
===node54798node|GCA_007289895.1_ASM728989v1_genomic|CP041660.1|291775_0_0
TNSC:node54798node 394482-395720_1
tnsb 392667-394481_1
===node54897node|NOBtaG_2_$F_3300028648|a0268299_1000555|292996_0_554
TNSC:node54897node 43385-44341_-1
tnsb 44355-46544_-1
tnsa 46563-46952_-1
tniq 41373-43385_-1 node54897node1tniq
===node54895node|NOBtaG_2_$F_3300028648|a0268299_1000554|292996_0_553
TNSC:node54895node 39903-40829_-1
tnsb 40822-42237_-1
===node54894node|NOBtaG_2_$F_3300028648|a0268299_1000695|292996_0_694
TNSC:node54894node 80763-82043_1
tnsb 78652-80766_1
===node54896node|NOBtaG_2_$F_3300028648|a0268299_1000542|292996_0_541
TNSC:node54896node 32551-33321_-1
tnsb 33352-35607_-1
===node54898node|NOBtaG_2_$F_3300028648|a0268299_1001983|292996_0_1982
TNSC:node54898node 9556-10542_1
tnsb 7503-9479_1
===node54899node|NOBtaG_2_$F_3300028648|a0268299_1001409|292996_0_1408
TNSC:node54899node 6983-8218_-1
tnsb 8202-10406_-1
===node75998node|6monthpyrite_MG_2_$F_3300032253|a0316206_1001272|293102_0_1271
TNSC:node75998node 14512-15966_1
tnsa 11549-12394_1
tnsb 12369-14519_1
tniq 16002-17216_1 node75998node1tniq
tniq 17496-18140_1 node75998node2tniq
===node76009node|6monthpyrite_MG_2_$F_3300032253|a0316206_1000152|293102_0_151
TNSC:node76009node 69719-70477_1
tnsb 67553-69700_1
===node76000node|6monthpyrite_MG_2_$F_3300032253|a0316206_1000525|293102_0_524
TNSC:node76000node 42799-43503_1
tnsb 40593-42710_1
===node75999node|6monthpyrite_MG_2_$F_3300032253|a0316206_1000004|293102_0_3
TNSC:node75999node 542292-543014_-1
tnsb 543084-545276_-1
===node76005node|6monthpyrite_MG_2_$F_3300032253|a0316206_1000377|293102_0_376
TNSC:node76005node 11592-12326_1
tnsb 9431-11518_1
===node76004node|6monthpyrite_MG_2_$F_3300032253|a0316206_1000635|293102_0_634
TNSC:node76004node 14024-15103_1
tnsa_tnsb 11634-14033_1
tniq 15090-16439_1 node76004node1tniq
===node20911node|GCA_002951815.1_ASM295181v1_genomic|CP019454.1|293200_0_0
TNSC:node20911node 155853-157529_-1
tnsb 133149-134537_1
tnsc 134534-135352_1
tnsb 157526-159688_-1
tnsa 159685-160593_-1
tnse 152408-153967_-1
===node20912node|GCA_002951815.1_ASM295181v1_genomic|CP019454.1|293200_0_0
TNSC:node20912node 1226514-1227332_1
tnsb 1225129-1226517_1
===node20898node|GCA_002953255.1_ASM295325v1_genomic|CP026498.1|293202_0_0
TNSC:node20898node 2023649-2024932_-1
tnsb 2024929-2027181_-1
tnsa 2027178-2028023_-1
tniq 2021756-2023645_-1 node20898node1tniq
===node54890node|GCA_006970865.1_ASM697086v1_genomic|CP035503.1|293241_0_0
TNSC:node54890node 628047-629024_1
tnsa 625413-626084_1
tnsb 626041-628050_1
tnsb 630910-631368_-1
tnsb 632387-632518_1
tniq 628999-629970_1 node54890node1tniq
tniq 629972-630799_1 node54890node2tniq
===node54912node|GCA_007623795.1_ASM762379v1_genomic|VMKJ01000005.1|294333_0_68
TNSC:node54912node 61083-62732_1
tnsa 58132-58998_1
tnsb 58985-61090_1
tniq 62734-64278_1 node54912node1tniq
tnse 64275-65906_1
===node20968node|GCA_007654935.1_ASM765493v1_genomic|VASI01000003.1|294400_0_22
TNSC:node20968node 211453-212499_1
tnsa 208544-209305_1
tnsb 209302-211449_1
tniq 213803-215500_-1 node20968node1tniq
tniq 206762-208426_1 node20968node2tniq
===node20996node|GCA_007673435.1_ASM767343v1_genomic|VDZO01000004.1|294730_0_1081
TNSC:node20996node 79472-80494_-1
tnsb 80576-82666_-1
tnsa 82673-83299_-1
tniq 78499-79455_-1 node20996node1tniq
op@node20996node1tniq 294730_0_1081__77659-78480_-1 478_1| domain 2|PF00589.25_Phage_integrase_Phage integrase family|PF12835.10_Integrase_1_Integrase|PF11917.11_DUF3435_Protein of unknown function (DUF3435)
tniq 83396-85150_-1 node20996node2tniq
op@node20996node2tniq 294730_0_1081__85171-86160_-1 316_4|PF14072.9_DndB_DNA-sulfur modification-associated|PF20188.1_DUF6551_Family of unknown function (DUF6551)
===node21001node|GCA_007673935.1_ASM767393v1_genomic|VEAP01000004.1|294756_0_42
TNSC:node21001node 343437-344408_1
tnsa 340770-341402_1
tnsb 341453-343444_1
tniq 338865-340694_-1 node21001node1tniq
tniq 336981-338801_1 node21001node2tniq
===node54913node|GCA_007673775.1_ASM767377v1_genomic|VEAF01000005.1|294748_0_39
TNSC:node54913node 43527-44339_-1
tnsb 44336-45739_-1
===node54977node|GCA_007725005.1_ASM772500v1_genomic|CP042161.1|295210_0_0
TNSC:node54977node 4830003-4830917_-1
tnsb 4801811-4803142_1
tnsb 4830954-4833008_-1
tnsa 4833005-4833754_-1
tniq 4819379-4821163_-1 node54977node1tniq
op@node54977node1tniq 295210_0_0__4821163-4821423_-1 150_1|
tniq 4817268-4819256_-1 node54977node2tniq
===node21027node|GCA_007751035.1_ASM775103v1_genomic|CP036433.1|295258_0_0
TNSC:node21027node 114279-115346_-1
tnsb 115385-117424_-1
tniq 112342-114279_-1 node21027node1tniq
===node54969node|GCA_007751475.1_ASM775147v1_genomic|CP036434.1|295260_0_0
TNSC:node54969node 6584290-6585096_1
tnsb 6582911-6584293_1
tnsb 6586101-6587681_1
===node54985node|GCA_007786455.1_ASM778645v1_genomic|VNJK01000001.1|295318_0_0
TNSC:node54985node 2088538-2089494_-1
tnsb 2089512-2091473_-1
tnsa 2091460-2092122_-1
tnsb 2092501-2092794_-1
tniq 2087034-2088512_-1 node54985node1tniq
===node54986node|GCA_007827045.1_ASM782704v1_genomic|RPFW01000006.1|295345_0_60
TNSC:node54986node 680179-681198_-1
tnsb 681192-682049_-1
tnsb 683535-684383_1
tnsc 684559-685368_1
tnsb 685478-686710_-1
tnsa 686722-687486_-1
tnsb 690386-691708_-1
tnsb 691749-693077_-1
tniq 679535-680182_-1 node54986node1tniq
===node54983node|GCA_007827205.1_ASM782720v1_genomic|VIRZ01000001.1|295350_0_0
TNSC:node54983node 2777894-2778562_-1
tnsa_tnsb 2778567-2780615_-1
===node54990node|GCA_007827975.1_ASM782797v1_genomic|VITT01000009.1|295388_0_8
TNSC:node54990node 238052-238798_-1
tnsb 238857-241052_-1
===node54992node|GCA_007827975.1_ASM782797v1_genomic|VITT01000013.1|295388_0_12
TNSC:node54992node 158405-159421_1
tnsa 155510-156220_1
tnsb 156217-158403_1
tniq 159418-161316_1 node54992node1tniq
===node21023node|GCA_007828045.1_ASM782804v1_genomic|VITN01000022.1|295393_0_21
TNSC:node21023node 80862-81893_1
tnsa 77850-78677_1
tnsb 78670-80856_1
tniq 81890-83776_1 node21023node1tniq
===node54981node|GCA_007828725.1_ASM782872v1_genomic|VIUW01000001.1|295426_0_0
TNSC:node54981node 338877-339884_1
tnsc 328632-331241_1
tnsa 335825-336721_1
tnsb 336703-338880_1
tniq 339881-341218_1 node54981node1tniq
tniq 341215-342393_1 node54981node2tniq
tnsf 347050-348363_-1
===node21024node|GCA_007829175.1_ASM782917v1_genomic|VIWG01000011.1|295448_0_10
TNSC:node21024node 95195-96151_1
tnsa 92669-93247_1
tnsb 93228-95198_1
tniq 96154-97974_1 node21024node1tniq
tniq 129004-130806_1 node21024node2tniq
===node21066node|GCA_007829615.1_ASM782961v1_genomic|VIWN01000007.1|295470_0_6
TNSC:node21066node 393973-395601_-1
tnsb 395620-397881_-1
tnsa 397894-398706_-1
tnsb 400766-401035_-1
tniq 391900-393747_-1 node21066node1tniq
tniq 399678-400736_-1 node21066node2tniq
op@node21066node2tniq 295470_0_6__399240-399650_-1 108_1|
===node21065node|GCA_007829615.1_ASM782961v1_genomic|VIWN01000007.1|295470_0_6
TNSC:node21065node 260997-261974_-1
tnsb 260097-260441_-1
tnsb 261993-264083_-1
tnsa 264076-264738_-1
tniq 258382-260100_-1 node21065node1tniq
tniq 291441-292379_-1 node21065node2tniq
===node21017node|GCA_007830115.1_ASM783011v1_genomic|VLKP01000002.1|295495_0_1
TNSC:node21017node 266081-267064_1
tnsb 254966-255805_1
tnsa_tnsb 263577-266072_1
tniq 267055-268455_1 node21017node1tniq
===node21071node|GCA_007830435.1_ASM783043v1_genomic|VLLC01000002.1|295511_0_3
TNSC:node21071node 118371-119207_1
tnsb 117152-118369_1
tnsc 138542-139465_1
===node21052node|GCA_007830445.1_ASM783044v1_genomic|VLKR01000031.1|295512_0_30
TNSC:node21052node 55295-56122_-1
tnsb 56186-58291_-1
===node21043node|GCA_007830455.1_ASM783045v1_genomic|VLLB01000001.1|295513_0_3
TNSC:node21043node 200078-201079_-1
tnsb 201069-203051_-1
tniq 198714-200081_-1 node21043node1tniq
===node55097node|GCA_007859655.1_ASM785965v1_genomic|CP042304.1|295846_0_0
TNSC:node55097node 1653768-1654787_1
tnsa 1649753-1650376_1
tnsa 1650725-1651573_1
tnsb 1651570-1653771_1
tniq 1654789-1656312_1 node55097node1tniq
===node76159node|GCA_007990245.1_ASM799024v1_genomic|BJWG01000002.1|296176_0_1
TNSC:node76159node 175824-179120_1
tnsa 196379-197101_1
tnsb 197098-199098_1
tnsc 199098-200165_1
tniq 200134-201852_1 node76159node1tniq
op@node76159node1tniq 296176_0_1__201849-202571_1 30_1|
===node21163node|GCA_007991215.1_ASM799121v1_genomic|BJXX01000117.1|296218_0_116
TNSC:node21163node 21092-21814_-1
tnsb 12822-13313_-1
tnsb 21835-23946_-1
===node21166node|GCA_007991215.1_ASM799121v1_genomic|BJXX01000168.1|296218_0_167
TNSC:node21166node 14746-15732_-1
tnsb 7422-7916_-1
tnsb 15761-17839_-1
===node21185node|GCA_007995085.1_ASM799508v1_genomic|VOQS01000005.1|296407_0_4
TNSC:node21185node 2516971-2518617_-1
tnsb 2518601-2520904_-1
tnsa 2520904-2521752_-1
tnsb 2539111-2540658_-1
tniq 2516087-2516968_-1 node21185node1tniq
===node21187node|GCA_007995085.1_ASM799508v1_genomic|VOQS01000001.1|296407_0_0
TNSC:node21187node 2472491-2473480_-1
tnsb 2473477-2475489_-1
tnsa 2475486-2476277_-1
tniq 2470650-2472494_-1 node21187node1tniq
===node21186node|GCA_007995085.1_ASM799508v1_genomic|VOQS01000003.1|296407_0_2
TNSC:node21186node 283514-284536_1
tnsb 273313-274851_-1
tnsa 280803-281501_1
tnsb 281506-283524_1
tniq 284536-286812_1 node21186node1tniq
===node55193node|GCA_007995215.1_ASM799521v1_genomic|VCDK01000003.1|296413_0_5
TNSC:node55193node 1321269-1321973_-1
tnsb 1321960-1324077_-1
tniq 1319230-1321026_-1 node55193node1tniq
===node21264node|GCA_008033135.1_ASM803313v1_genomic|CP041335.1|296775_0_0
TNSC:node21264node 1252611-1253912_1
tnsa 1249701-1250540_1
tnsb 1250530-1252614_1
tnsb 1272502-1273218_-1
tniq 1253969-1255216_1 node21264node1tniq
===node21265node|GCA_008033135.1_ASM803313v1_genomic|CP041335.1|296775_0_0
TNSC:node21265node 2168400-2169392_1
tnsa 2165629-2166417_1
tnsb 2166414-2168396_1
tnsb 2180851-2181567_-1
tniq 2169389-2171491_1 node21265node1tniq
===node76187node|GCA_008042305.1_ASM804230v1_genomic|QKQR01000014.1|296962_0_5
TNSC:node76187node 31747-32562_1
tnsb 30306-31754_1
===node21313node|GCA_008084455.1_ASM808445v1_genomic|VSGU01000050.1|297241_0_26
TNSC:node21313node 116182-117168_1
tnsa 113653-114276_1
tnsb 114278-116185_1
===node55316node|GCA_008087365.1_ASM808736v1_genomic|VENN01000002.1|297369_0_1
TNSC:node55316node 223088-224017_1
tnsa 220258-221013_1
tnsb 221010-223082_1
tniq 224018-225424_-1 node55316node1tniq
tniq 225521-227116_1 node55316node2tniq
===node21352node|GCA_008107605.1_ASM810760v1_genomic|RSFG01000006.1|297383_0_37
TNSC:node21352node 144272-144979_-1
tnsb 144976-145734_-1
tnsb 145773-146720_-1
tnsb 147440-148444_-1
===node21353node|GCA_008107605.1_ASM810760v1_genomic|RSFG01000006.1|297383_0_37
TNSC:node21353node 146791-147417_-1
tnsb 144976-145734_-1
tnsb 145773-146720_-1
tnsb 147440-148444_-1
===node21390node|GCA_008152505.1_ASM815250v1_genomic|CP042813.1|297647_0_0
TNSC:node21390node 3375006-3375929_-1
tnsb 3375965-3377908_-1
===node76219node|GCA_008180845.1_ASM818084v1_genomic|VTEU01000008.1|297691_0_22
TNSC:node76219node 14133-15866_1
tnsa 11110-11949_1
tnsb 11966-14149_1
tniq 15882-17789_1 node76219node1tniq
tniq 24332-26185_1 node76219node2tniq
op@node76219node2tniq 297691_0_22__26210-26386_1 113_1|
===node76233node|GCA_008253865.1_ASM825386v1_genomic|CP042333.1|297744_0_2
TNSC:node76233node 39033-40151_-1
tnsb 40173-42338_-1
tnsa 42335-43195_-1
tniq 38200-38910_-1 node76233node1tniq
===node21432node|GCA_008326305.1_ASM832630v1_genomic|BIXY01000084.1|297934_0_83
TNSC:node21432node 21077-24223_-1
tnsc 15330-15977_-1
tnsa_tnsb 15974-16402_-1
===node55382node|GCA_008362905.1_ASM836290v1_genomic|VFJB01000009.1|298043_0_8
TNSC:node55382node 225657-226538_1
tnsb 214650-216089_-1
tnsb 223009-225657_1
===node21444node|GCA_008369105.1_ASM836910v1_genomic|VINQ01000021.1|298206_0_113
TNSC:node21444node 17366-18346_1
tnsb 19558-21204_1
tnsc 21197-22075_1
tnsc 23955-24296_1
tnsb 24952-26580_1
tnsc 26720-27415_1
tniq 22072-23091_1 node21444node1tniq
tniq 24242-24817_1 node21444node2tniq
tniq 27412-28371_1 node21444node3tniq
===node55393node|GCA_008369785.1_ASM836978v1_genomic|CP043552.1|298238_0_0
TNSC:node55393node 1960003-1960899_-1
tnsb 1960913-1962772_-1
tnsa 1962750-1963442_-1
tniq 1958958-1960025_-1 node55393node1tniq
op@node55393node1tniq 298238_0_0__1957915-1958961_-1 73_11| Zn-binding pocket
tnse 1956213-1957922_1
tnsf 1957915-1958961_-1
===node76279node|GCA_008386575.1_ASM838657v1_genomic|VUOA01000032.1|298462_0_145
TNSC:node76279node 43610-44800_-1
tnsb 44804-46978_-1
tnsa 47002-47727_-1
tnsa 47724-48542_-1
===node76280node|GCA_008386575.1_ASM838657v1_genomic|VUOA01000040.1|298462_0_191
TNSC:node76280node 25521-26477_1
tnsa 22456-23211_1
tnsb 23213-25528_1
tniq 26485-28731_1 node76280node1tniq
===node55497node|GCA_008704715.1_ASM870471v1_genomic|CP023689.1|299914_0_0
TNSC:node55497node 7978976-7980226_1
tnsa 7976371-7976928_1
tnsb 7976928-7978343_1
tnsb 7978623-7978838_1
===node21569node|GCA_008705135.1_ASM870513v1_genomic|CP023694.1|299919_0_0
TNSC:node21569node 7713568-7714680_-1
tnsb 7714689-7716779_-1
tnsa 7716776-7717543_-1
tniq 7711676-7713565_-1 node21569node1tniq
tniq 7717540-7719453_-1 node21569node2tniq
===node55503node|GCA_008711285.1_ASM871128v1_genomic|VXDC01000019.1|300010_0_9
TNSC:node55503node 16251-17012_1
tnsb 14074-16254_1
===node21630node|GCA_008711325.1_ASM871132v1_genomic|VXDB01000025.1|300011_0_34
TNSC:node21630node 34531-35571_1
tnsb 32448-34466_1
===node21620node|GCA_008711495.1_ASM871149v1_genomic|VXKR01000001.1|300015_0_0
TNSC:node21620node 122611-123417_-1
tnsb 123410-124855_-1
===node21637node|GCA_008727115.1_ASM872711v1_genomic|CP044131.1|300093_0_0
TNSC:node21637node 606925-607830_1
tnsa 604310-604975_1
tnsb 604935-606923_1
tnsb 612644-613681_-1
tniq 607827-608879_1 node21637node1tniq
tniq 608876-609886_1 node21637node2tniq
===node55519node|GCA_008727275.1_ASM872727v1_genomic|CP044158.1|300101_0_0
TNSC:node55519node 4206797-4207654_-1
tnsb 4188104-4188922_1
tnsb 4191421-4192326_1
tnsc 4204735-4205640_-1
tnsb 4205648-4206301_-1
tnsb 4207651-4209759_-1
tnsa 4209746-4210567_-1
tniq 4203206-4204732_-1 node55519node1tniq
tnse 4201589-4203205_-1
===node55529node|GCA_008757015.1_ASM875701v1_genomic|VZAB01000002.1|300267_0_1
TNSC:node55529node 1012448-1013440_-1
tnsb 1013456-1015429_-1
tniq 1009246-1012002_-1 node55529node1tniq
===node55551node|GCA_008763945.1_FS54_genomic|VTQH01000001.1|300395_0_0
TNSC:node55551node 1450116-1451192_1
tnsa 1447334-1448074_1
tnsb 1448094-1450097_1
tniq 1451182-1453305_1 node55551node1tniq
===node55521node|GCA_008801375.1_ASM880137v1_genomic|VZPU01000004.1|300433_0_3
TNSC:node55521node 346985-347932_1
tnsa 344502-345140_1
tnsb 345130-347001_1
tniq 347929-350010_1 node55521node1tniq
===node55554node|GCA_008801815.1_ASM880181v1_genomic|VZOX01000015.1|300455_0_14
TNSC:node55554node 26690-27628_-1
tnsb 27696-29765_-1
===node55568node|GCA_008807415.1_ASM880741v1_genomic|CP043626.1|300562_0_0
TNSC:node55568node 2000479-2001426_-1
tnsb 2001437-2003380_-1
tnsa 2003377-2004039_-1
tniq 1999337-2000482_-1 node55568node1tniq
op@node55568node1tniq 300562_0_0__1999134-1999340_-1 205_1|
===node55579node|GCA_008824165.1_ASM882416v1_genomic|CP044409.1|300595_0_0
TNSC:node55579node 4832267-4833190_1
tnsa 4829688-4830353_1
tnsb 4830340-4832265_1
tniq 4833187-4835028_1 node55579node1tniq
===node21725node|GCA_008868125.1_ASM886812v1_genomic|WAAQ01000003.1|300719_0_2
TNSC:node21725node 369413-370504_1
tnsc 359145-360488_1
tnsa 366526-367263_1
tnsb 367263-369416_1
tniq 370501-372612_1 node21725node1tniq
tnsf 376246-377481_1
===node55575node|GCA_008868685.1_ASM886868v1_genomic|WBKG01000013.1|300747_0_32
TNSC:node55575node 73061-73939_-1
tnsb 73936-75519_-1
cas6 75562-76272_-1
cas5 76269-77057_-1
cas7 77054-78247_-1
cas8a1 79019-80569_-1
===node55572node|GCA_008905045.1_ASM890504v1_genomic|VWMY01000016.1|300751_0_67
TNSC:node55572node 19733-20899_1
tnsb 16686-19736_1
tniq 20896-23553_1 node55572node1tniq
===node21743node|GCA_008931805.1_ASM893180v1_genomic|CP044399.1|300924_0_0
TNSC:node21743node 567122-568783_-1
tnsb 568786-570864_-1
tnsa 570843-571709_-1
tniq 565581-567119_-1 node21743node1tniq
tnse 563977-565584_-1
===node21744node|GCA_008931805.1_ASM893180v1_genomic|CP044399.1|300924_0_0
TNSC:node21744node 3024475-3025875_-1
tnsb 3009120-3009911_-1
tnsb 3011892-3013238_1
tnsb 3025875-3028112_-1
tnsa 3028105-3028938_-1
tniq 3023585-3024478_-1 node21744node1tniq
tniq 3022134-3023570_-1 node21744node2tniq
===node21772node|CEPH01.1|CEPH01033195.1|300_0_33194
TNSC:node21772node 32788-33972_1
tnsc 23020-24393_1
tnsa 29588-30313_1
tnsb 30638-32791_1
tniq 33972-36392_1 node21772node1tniq
op@node21772node1tniq 300_0_33194__36389-36664_1 520_1|PF18367.4_Rv2175c_C_Rv2175c C-terminal domain of unknown function
===node21768node|GCA_008933765.1_ASM893376v1_genomic|WBUK01000005.1|301006_0_27
TNSC:node21768node 142209-143132_-1
tnsb 143134-145122_-1
===node55611node|GCA_008935055.1_ASM893505v1_genomic|CP043028.1|301016_0_0
TNSC:node55611node 1189029-1190264_-1
tnsb 1190251-1192086_-1
tnsa 1192073-1192420_-1
tniq 1187617-1189032_-1 node55611node1tniq
===node55614node|GCA_009017495.1_ASM901749v1_genomic|CP044990.1|301039_0_0
TNSC:node55614node 1118794-1120455_-1
tnsb 1120452-1122692_-1
tnsa 1122689-1123537_-1
tnsb 1135735-1136760_-1
tniq 1116844-1118790_-1 node55614node1tniq
===node21794node|IncBWC4MmetaG_2_$F_3300021479|0210410_10000741|30128_0_740
TNSC:node21794node 12760-13722_-1
tnsb 13661-15112_-1
===node21776node|IncBWC4OmetaG_2_$F_3300021477|0210398_10000409|30129_0_408
TNSC:node21776node 39156-40175_-1
tnsb 40169-42181_-1
tnsa 42182-43114_-1
tniq 37372-39159_-1 node21776node1tniq
tniq 35519-37375_-1 node21776node2tniq
===node21777node|IncBWC4OmetaG_2_$F_3300021477|0210398_10000150|30129_0_149
TNSC:node21777node 24342-25838_1
tnsa 21159-21974_1
tnsb 22476-24335_1
tniq 25835-27475_1 node21777node1tniq
tniq 27466-29091_1 node21777node2tniq
===node55651node|GCA_009184845.1_ASM918484v1_genomic|CP045068.1|301392_0_0
TNSC:node55651node 435071-435871_-1
tnsb 435875-437107_-1
===node55703node|IncBWH2MmetaG_2_$F_3300021432|0210384_10000008|30140_0_7
TNSC:node55703node 278245-279207_-1
tnsb 279415-281331_-1
tnsa 281336-282013_-1
tniq 277303-278244_-1 node55703node1tniq
tniq 276456-277328_-1 node55703node2tniq
op@node55703node2tniq 30140_0_7__276148-276459_-1 514_1|
===node55663node|GCA_009193155.1_ASM919315v1_genomic|VUKD01000002.1|301440_0_3
TNSC:node55663node 583690-584922_1
tnsa 580603-581175_1
tnsb 581429-583693_1
tniq 584919-586763_1 node55663node1tniq
===node55647node|GCA_009193265.1_ASM919326v1_genomic|VZZZ01000003.1|301445_0_11
TNSC:node55647node 22196-23161_-1
tnsb 7525-8160_1
tnsb 23158-25074_-1
tnsa 25065-25745_-1
===node21824node|Inofrocosms_June_2_$F_3300010959|Ga0137308_100204|30147_0_203
TNSC:node21824node 80203-81180_-1
tnsb 81191-83257_-1
===node21807node|GCA_009258225.1_ASM925822v1_genomic|CP043617.1|301512_0_0
TNSC:node21807node 1723924-1724865_1
tnsa 1721410-1722057_1
tnsb 1722050-1723924_1
tniq 1724862-1725986_1 node21807node1tniq
tnse 1731162-1732823_-1
===node55679node|GCA_009363535.1_ASM936353v1_genomic|CP045369.1|301627_0_0
TNSC:node55679node 3429444-3430901_-1
tnsb 3430898-3433042_-1
tnsa 3433045-3433851_-1
tniq 3428006-3429421_-1 node55679node1tniq
tniq 3426785-3427996_1 node55679node2tniq
===node21826node|GCA_009378055.1_ASM937805v1_genomic|RQWL01000001.1|301701_0_10
TNSC:node21826node 144076-145206_1
tnsb 142286-144064_1
===node55723node|GCA_009380215.1_ASM938021v1_genomic|WHUG01000003.1|301810_0_32
TNSC:node55723node 461744-462880_-1
tnsa_tnsb 462877-465543_-1
tniq 460393-461757_-1 node55723node1tniq
===node55724node|GCA_009380215.1_ASM938021v1_genomic|WHUG01000001.1|301810_0_10
TNSC:node55724node 632623-633636_1
tnsa 629931-630641_1
tnsb 630638-632608_1
tniq 633633-635159_1 node55724node1tniq
===node21856node|JI6CDNASPAdes_$F_3300027794|0209480_10000331|30193_0_330
TNSC:node21856node 29780-30880_-1
tnsa_tnsb 30870-33329_-1
tniq 28446-29777_-1 node21856node1tniq
===node21859node|JI6CDNASPAdes_$F_3300027794|0209480_10000658|30193_0_657
TNSC:node21859node 11044-11868_-1
tnsb 11858-13279_-1
tnsb 17533-18588_1
===node21858node|JI6CDNASPAdes_$F_3300027794|0209480_10000002|30193_0_1
TNSC:node21858node 608180-609163_1
tnsb 606166-608148_1
===node55770node|JI7BDNASPAdes_$F_3300027786|0209812_10000068|30198_0_67
TNSC:node55770node 9303-10922_-1
tnsb 8892-9185_1
tnsb 10919-13003_-1
tnsa 12990-13808_-1
===node55768node|JI7BDNASPAdes_$F_3300027786|0209812_10000686|30198_0_685
TNSC:node55768node 12419-13447_1
tnsa_tnsb 10008-12422_1
tniq 13451-14722_1 node55768node1tniq
===node21898node|JI7StandDraft_$F_3300005989|0075154_10000582|30199_0_581
TNSC:node21898node 14469-15941_1
tnsa 10743-11768_1
tnsb 11765-12058_1
tnsb 12055-14472_1
tniq 15933-17675_-1 node21898node1tniq
op@node21898node1tniq 30199_0_581__17675-18052_-1 343_19| crp family|PF12116.11_SpoIIID_Stage III sporulation protein D|PF01710.19_HTH_Tnp_IS630_Transposase|PF02376.18_CUT_CUT domain|PF07638.14_Sigma70_ECF_ECF sigma factor|PF05344.14_DUF746_Domain of Unknown Function (DUF746)|PF13011.9_LZ_Tnp_IS481_leucine-zipper of insertion element IS481|PF08221.14_HTH_9_RNA polymerase III subunit RPC82 helix-turn-helix domain|PF13384.9_HTH_23_Homeodomain-like domain|PF08279.15_HTH_11_HTH domain|PF00376.26_MerR_MerR family regulatory protein|PF18284.4_DNA_meth_N_DNA methylase N-terminal domain|PF06322.14_Phage_NinH_Phage NinH protein|PF14056.9_DUF4250_Domain of unknown function (DUF4250)|PF09012.13_FeoC_FeoC like transcriptional regulator|PF09048.13_Cro_Cro|PF07381.14_DUF1495_Winged helix DNA-binding domain (DUF1495)|PF06971.16_Put_DNA-bind_N_Putative DNA-binding protein N-terminus|PF04218.16_CENP-B_N_CENP-B N-terminal DNA-binding domain|PF13411.9_MerR_1_MerR HTH family regulatory protein|PF00292.21_PAX_'Paired box' domain|PF02295.20_z-alpha_Adenosine deaminase z-alpha domain
tniq 18109-19608_-1 node21898node2tniq
===node21920node|GCA_009496475.1_ASM949647v1_genomic|WHOI01000001.1|302175_0_0
TNSC:node21920node 92012-92935_1
tnsb 89936-92008_1
===node21935node|GCA_902141855.1_SW08-7_genomic|CABFVH010000001.1|302479_0_0
TNSC:node21935node 145122-146168_-1
tnsb 146559-148379_-1
tniq 143233-145125_-1 node21935node1tniq
===node55843node|GCA_902167245.1_DSV_KAUST_v1_genomic|CABHLV010000001.1|302518_0_0
TNSC:node55843node 1401824-1402609_-1
tnsb 1402618-1404813_-1
===node21937node|GCA_902168075.1_MAG-Cellvibrio_sp_nbed37b56_genomic|CABHOM010000048.1|302569_0_47
TNSC:node21937node 104095-105207_1
tnsa_tnsb 101487-104105_1
tniq 105188-106561_1 node21937node1tniq
op@node21937node1tniq 302569_0_47__106510-106734_1 385_1|
===node55841node|GCA_902207215.1_CIP111011_genomic|CABITV010000002.1|302693_0_1
TNSC:node55841node 100221-101177_-1
tnsb 101190-103199_-1
===node76459node|GCA_902363715.1_MGYG-HGUT-00142_genomic|CABJBD010000013.1|302833_0_12
TNSC:node76459node 61507-62709_1
tnsa 59358-59696_1
tnsb 59683-61503_1
tniq 62706-64004_1 node76459node1tniq
cas12a 36275-37525_1
===node55894node|JunL449m_MetaG_2_$F_3300021340|0194041_10000824|30310_0_823
TNSC:node55894node 5095-6069_-1
tnsb 6060-7733_-1
===node22015node|GCA_902375425.1_MGYG-HGUT-01481_genomic|CABKTU010000001.1|303170_0_0
TNSC:node22015node 99057-100748_1
tnsa 96005-96823_1
tnsb 96899-99067_1
tniq 100723-102690_1 node22015node1tniq
tniq 94088-95929_1 node22015node2tniq
===node55920node|GCA_902386615.1_UHGG_MGYG-HGUT-02385_genomic|LR698987.1|303445_0_0
TNSC:node55920node 327428-328366_-1
tnsb 328381-330459_-1
===node76483node|GCA_902386935.1_UHGG_MGYG-HGUT-02421_genomic|CABMKH010000004.1|303476_0_3
TNSC:node76483node 79892-80698_-1
tnsb 80700-81980_-1
tnsb 99778-100629_-1
===node76500node|GCA_902388525.1_UHGG_MGYG-HGUT-02578_genomic|CABMPQ010000016.1|303624_0_15
TNSC:node76500node 24999-25763_1
tnsb 22843-24963_1
cas9 2227-5259_-1
===node55949node|June2015DPH_17_5_2_$F_3300009762|a0116130_1000151|30365_0_150
TNSC:node55949node 32744-33928_-1
tnsa_tnsb 33931-36387_-1
tniq 30754-32751_-1 node55949node1tniq
op@node55949node1tniq 30365_0_150__30281-30715_-1 508_1|PF00436.28_SSB_Single-strand binding protein family|PF11506.11_DUF3217_Protein of unknown function (DUF3217)
===node22078node|GCA_902459615.1_LMG_31010_genomic|CABPSA010000001.1|303713_0_0
TNSC:node22078node 241527-242909_1
tnsb 256692-258728_-1
tniq 254261-255580_-1 node22078node1tniq
===node22079node|GCA_902459615.1_LMG_31010_genomic|CABPSA010000001.1|303713_0_0
TNSC:node22079node 255704-256681_-1
tnsb 256692-258728_-1
tniq 254261-255580_-1 node22079node1tniq
===node55938node|GCA_902459605.1_LMG_31113_genomic|CABPRW010000009.1|303712_0_8
TNSC:node55938node 213625-214422_-1
tnsb 214504-216333_-1
===node22070node|GCA_902459685.1_LMG_31009_genomic|CABPSF010000003.1|303720_0_2
TNSC:node22070node 708799-709551_-1
tnsb 709580-711673_-1
===node22090node|GCA_902459775.1_LMG_31118_genomic|CABPSQ010000002.1|303729_0_1
TNSC:node22090node 651968-652861_1
tnsa 649346-650041_1
tnsb 650034-651971_1
tnsb 661433-662257_1
tniq 653026-653928_1 node22090node1tniq
op@node22090node1tniq 303729_0_1__653928-655364_1 251_37|PF17032.8_zinc_ribbon_15_zinc-ribbon family
tnse 658693-660474_1
tnsf 653928-655364_1
===node55968node|GCA_902497625.1_PS645_genomic|CABVGX010000042.1|303798_0_41
TNSC:node55968node 24593-25492_1
tnsa 22040-22678_1
tnsb 22668-24596_1
tniq 25503-27419_1 node55968node1tniq
op@node55968node1tniq 303798_0_41__27416-27772_1 264_8|
===node55947node|GCA_902497925.1_PS718_genomic|CABVHX010000002.1|303828_0_1
TNSC:node55947node 55290-56258_1
tnsa 52744-53394_1
tnsb 53396-55288_1
tniq 56309-58756_1 node55947node1tniq
===node55988node|GCA_902498055.1_PS861_genomic|CABVIV010000004.1|303841_0_3
TNSC:node55988node 472721-473692_-1
tnsb 473694-475589_-1
tnsa 475591-476241_-1
tniq 470196-472724_-1 node55988node1tniq
===node55952node|GCA_902498075.1_PS903_genomic|CABVIS010000005.1|303843_0_4
TNSC:node55952node 243222-244211_1
tnsb 241407-243221_1
tniq 244405-246168_1 node55952node1tniq
===node22103node|GCA_902498215.1_PS941_genomic|CABVJC010000002.1|303857_0_1
TNSC:node22103node 522504-523394_-1
tnsb 523400-525214_-1
tniq 521453-522517_-1 node22103node1tniq
===node22099node|GCA_902498255.1_PS938_genomic|CABVJE010000001.1|303861_0_0
TNSC:node22099node 203198-204127_1
tnsa 199802-200455_1
tnsb 200452-201045_1
tnsb 201277-203205_1
tniq 204124-206124_1 node22099node1tniq
===node55984node|GCA_902500565.1_Ab_2211_genomic|CABVRG010000007.1|303889_0_6
TNSC:node55984node 58041-59180_1
tnsc 54061-54930_-1
tnsb 54934-56820_-1
tnsa 56813-57478_-1
tniq 52878-54059_-1 node55984node1tniq
tnse 47673-49370_1
===node76514node|June2016WEW_16_1_4_$F_3300018013|a0187873_1000612|30396_0_611
TNSC:node76514node 20041-21630_-1
tnsb 21623-23821_-1
tnsa 23793-24632_-1
tniq 18041-20044_-1 node76514node1tniq
op@node76514node1tniq 30396_0_611__16151-18001_-1 246_2|PF11074.11_DUF2779_Domain of unknown function(DUF2779)|PF01930.20_Cas_Cas4_Domain of unknown function DUF83
===node22144node|ASW6metaG_2_$F_3300034980|Ga0315337_000504|304251_0_503
TNSC:node22144node 26061-27722_-1
tnsb 27719-29794_-1
tnsa 29778-30599_-1
tniq 24499-26055_-1 node22144node1tniq
tnse 22941-24314_-1
===node22142node|ASW6metaG_2_$F_3300034980|Ga0315337_000002|304251_0_1
TNSC:node22142node 618117-618998_1
tnsa 615525-616193_1
tnsb 616186-618120_1
tniq 614210-615487_1 node22142node1tniq
===node22145node|ASW6metaG_2_$F_3300034980|Ga0315337_000045|304251_0_44
TNSC:node22145node 240688-241581_-1
tnsb 241578-243287_-1
tnsa 243312-244127_-1
tniq 239687-240685_-1 node22145node1tniq
===node56032node|HOFA1Annotation_$F_3300035618|Ga0376060_00001|304864_0_0
TNSC:node56032node 167210-168115_-1
tnsb 168112-170010_-1
tnsa 170003-170614_-1
tniq 166071-167213_-1 node56032node1tniq
tnse 153644-155398_1
===node56070node|TYMME0rr0145_2_$F_3300035187|a0335047_0000067|306560_0_66
TNSC:node56070node 71093-72067_-1
tnsb 72070-73716_-1
===node56063node|1704MEGAvirome_FD_$F_3300036355|Ga0401695_00047|307116_0_46
TNSC:node56063node 35037-35939_-1
tnsb 35949-37835_-1
tnsa 37828-38532_-1
tniq 33968-35035_-1 node56063node1tniq
op@node56063node1tniq 307116_0_46__32520-33971_-1 73_11| Zn-binding pocket
tnse 20264-22195_1
tnsf 32520-33971_-1
===node22171node|ANMagg100BNCT1C6_FD_$F_3300036293|Ga0401999_171|307272_0_170
TNSC:node22171node 7665-8456_1
tnsb 6085-7665_1
===node56061node|ANMagg100BNCT1E4_FD_$F_3300036299|Ga0402005_021|307278_0_20
TNSC:node56061node 12522-13313_1
tnsb 10955-12520_1
===node56055node|Biomet2_FD_$F_3300016722|a0183100_1000076|307573_0_75
TNSC:node56055node 10350-11384_1
tnsb 8423-10360_1
===node76569node|Biomet3_FD_$F_3300016725|a0183101_1001137|307574_0_1136
TNSC:node76569node 15228-16850_1
tnsa 12422-13147_1
tnsb 13135-15222_1
tniq 16850-18331_1 node76569node1tniq
===node22211node|ExccelJu500001D3_4_FD_$F_3300032776|Ga0364886_10409|307793_0_408
TNSC:node22211node 11039-12514_1
tnsb 12599-13537_-1
===node56119node|KloWWTslC19_HAv2_2_$F_3300007489|Ga0099920_10033|30834_0_32
TNSC:node56119node 25977-26837_-1
tnsb 26824-28713_-1
tnsa 28662-29357_-1
===node22238node|Koala_Koa24_I3_2_$F_3300017874|Ga0192276_1016|30952_0_15
TNSC:node22238node 20316-21023_1
tnsb 12047-13648_1
tnsb 18304-20310_1
cas7 28457-29311_-1
cas8a1 29324-31231_-1
cas5 31358-32146_-1
===node22237node|Koala_Koa24_I3_2_$F_3300017874|Ga0192276_1044|30952_0_43
TNSC:node22237node 6087-6980_-1
tnsb 7007-8995_-1
===node22241node|LowvirmetaG_5_FD_$F_3300017705|a0181372_1000088|309796_0_87
TNSC:node22241node 15626-16777_1
tnsb 13908-15632_1
===node22240node|ODLP01.1|ODLP01000079.1|3097_0_78
TNSC:node22240node 19634-20581_1
tnsb 17766-19625_1
===node22243node|MarCyaLeptolynsp_FD_$F_3300027607|a0207422_1000024|309814_0_23
TNSC:node22243node 96732-97691_1
tnsb 94787-96709_1
===node22242node|MarCyaLeptolynsp_FD_$F_3300027607|a0207422_1000474|309814_0_473
TNSC:node22242node 33076-33903_-1
tnsb 33903-36059_-1
===node56137node|L1m2metaG_2_$F_3300019885|a0193747_1000005|30988_0_4
TNSC:node56137node 73213-74100_-1
tnsb 82909-84789_-1
tniq 72153-73220_-1 node56137node1tniq
tniq 70237-71823_-1 node56137node2tniq
===node56136node|L1m2metaG_2_$F_3300019885|a0193747_1000003|30988_0_2
TNSC:node56136node 45054-46700_-1
tnsb 46687-48954_-1
tnsa 48951-49781_-1
tnsb 49860-50120_-1
tniq 43049-45001_-1 node56136node1tniq
===node22278node|HONA3_FD_$F_3300035614|Ga0376056_000146|311611_0_145
TNSC:node22278node 11889-12926_1
tnsa 9491-9925_1
tnsb 9922-11892_1
tniq 12926-14770_1 node22278node1tniq
op@node22278node1tniq 311611_0_145__14772-14948_1 436_2|PF20066.2_Glyoxalase_8_Glyoxalase superfamily protein
===node56198node|IMG_3300038334_$F_3300038334|Ga0246094_000578|311754_0_577
TNSC:node56198node 17448-18725_-1
tnsb 18725-21001_-1
tnsa 20989-21945_-1
tniq 16039-17355_1 node56198node1tniq
op@node56198node1tniq 311754_0_577__15677-16042_1 343_19| crp family|PF12116.11_SpoIIID_Stage III sporulation protein D|PF01710.19_HTH_Tnp_IS630_Transposase|PF02376.18_CUT_CUT domain|PF07638.14_Sigma70_ECF_ECF sigma factor|PF05344.14_DUF746_Domain of Unknown Function (DUF746)|PF13011.9_LZ_Tnp_IS481_leucine-zipper of insertion element IS481|PF08221.14_HTH_9_RNA polymerase III subunit RPC82 helix-turn-helix domain|PF13384.9_HTH_23_Homeodomain-like domain|PF08279.15_HTH_11_HTH domain|PF00376.26_MerR_MerR family regulatory protein|PF18284.4_DNA_meth_N_DNA methylase N-terminal domain|PF06322.14_Phage_NinH_Phage NinH protein|PF14056.9_DUF4250_Domain of unknown function (DUF4250)|PF09012.13_FeoC_FeoC like transcriptional regulator|PF09048.13_Cro_Cro|PF07381.14_DUF1495_Winged helix DNA-binding domain (DUF1495)|PF06971.16_Put_DNA-bind_N_Putative DNA-binding protein N-terminus|PF04218.16_CENP-B_N_CENP-B N-terminal DNA-binding domain|PF13411.9_MerR_1_MerR HTH family regulatory protein|PF00292.21_PAX_'Paired box' domain|PF02295.20_z-alpha_Adenosine deaminase z-alpha domain
tniq 13682-15337_1 node56198node2tniq
===node56200node|IMG_3300038334_$F_3300038334|Ga0246094_000024|311754_0_23
TNSC:node56200node 310423-311208_1
tnsb 308184-310346_1
===node76609node|IMG_3300038336_$F_3300038336|Ga0246098_00034|311756_0_33
TNSC:node76609node 159496-160506_-1
tnsb 160529-162499_-1
tnsa 162466-163200_-1
tniq 157610-159496_-1 node76609node1tniq
===node76613node|IMG_3300038336_$F_3300038336|Ga0246098_00013|311756_0_12
TNSC:node76613node 165087-165830_1
tnsb 163027-165075_1
===node76611node|IMG_3300038336_$F_3300038336|Ga0246098_00857|311756_0_856
TNSC:node76611node 24921-25703_-1
tnsb 25780-27705_-1
===node76614node|IMG_3300038336_$F_3300038336|Ga0246098_00985|311756_0_984
TNSC:node76614node 9357-10088_-1
tnsb 10108-12264_-1
tnsb 22878-25037_1
===node76615node|IMG_3300038336_$F_3300038336|Ga0246098_00985|311756_0_984
TNSC:node76615node 25055-25744_1
tnsb 10108-12264_-1
tnsb 22878-25037_1
===node76603node|IMG_3300038336_$F_3300038336|Ga0246098_00975|311756_0_974
TNSC:node76603node 14316-15485_1
tnsb 12790-14319_1
===node22307node|LakeMcNeill21_FD_$F_3300037293|Ga0400247_000484|311783_0_483
TNSC:node22307node 16147-17598_1
tnsa 13113-13919_1
tnsb 13916-16141_1
tniq 17595-18485_1 node22307node1tniq
tniq 18482-20068_1 node22307node2tniq
===node22319node|TBH18011metaG_FD_$F_3300032561|a0316222_1002086|311997_0_2085
TNSC:node22319node 9320-10213_-1
tnsb 10213-11880_-1
tniq 8187-9323_-1 node22319node1tniq
===node22389node|CP_S2_MG_FD_$F_3300037308|a0394872_0004469|312363_1_4468
TNSC:node22389node 12896-13468_1
tnsb 11542-12903_1
tnsc 13469-13840_1
===node22388node|CP_S2_MG_FD_$F_3300037308|a0394872_0004078|312363_1_4077
TNSC:node22388node 18071-18475_-1
tnsb 18488-20890_-1
===node76663node|LakOneMetaSPAdes_$F_3300027870|0209023_10000032|31243_0_31
TNSC:node76663node 29366-30463_-1
tnsb 30807-32795_-1
tnsa 32756-33775_-1
tniq 27411-29369_-1 node76663node1tniq
===node76660node|LakOneMetaSPAdes_$F_3300027870|0209023_10000416|31243_0_415
TNSC:node76660node 29191-30015_-1
tnsb 30017-31582_-1
tnsb 39882-41372_-1
tnsb 45711-47117_1
tnsc 47114-47932_1
===node76661node|LakOneMetaSPAdes_$F_3300027870|0209023_10000416|31243_0_415
TNSC:node76661node 39126-39875_-1
tnsb 30017-31582_-1
tnsb 39882-41372_-1
tnsb 45711-47117_1
tnsc 47114-47932_1
===node76659node|LakOneMetaSPAdes_$F_3300027870|0209023_10000610|31243_0_609
TNSC:node76659node 28753-30234_-1
tnsb 30231-32402_-1
tnsa 32405-32740_-1
tniq 26981-28732_-1 node76659node1tniq
===node76652node|LakOneMetaSPAdes_$F_3300027870|0209023_10001213|31243_0_1212
TNSC:node76652node 28250-28957_1
tnsb 26725-28218_1
===node76653node|LakOneMetaSPAdes_$F_3300027870|0209023_10001532|31243_0_1531
TNSC:node76653node 16137-17135_-1
tnsb 17218-19161_-1
===node76666node|LakOneMetaSPAdes_$F_3300027870|0209023_10002240|31243_0_2239
TNSC:node76666node 14863-15750_1
tnsb 11863-12549_1
tnsb 12926-13831_1
tnsb 13979-14866_1
tniq 15755-16786_1 node76666node1tniq
===node22300node|EAAome_9_FD_$F_3300036857|a0376025_0001324|312450_0_1323
TNSC:node22300node 23453-24889_1
tnsa_tnsb 20854-23451_1
===node22365node|FICMetcoassembly_2_FD_$F_3300037827|0435267_00548047|312454_2_25813
TNSC:node22365node 14552-16072_-1
tnsb 10643-11512_1
tnsb 16073-18220_-1
tnsa 18278-19195_-1
tniq 12592-14562_-1 node22365node1tniq
===node22329node|K1A_FD_$F_3300035703|a0310140_0003492|312523_1_3491
TNSC:node22329node 17062-17868_1
tnsb 15440-17059_1
===node56205node|MBmetcoassembly_FD_$F_3300035696|a0374055_0049687|312549_1_49686
TNSC:node56205node 6438-7229_-1
tnsb 7222-8619_-1
===node22612node|MBmetcoassembly_FD_$F_3300035696|a0374055_0044343|312549_4_44342
TNSC:node22612node 8383-9564_1
tnsb 6296-8386_1
===node22606node|MBmetcoassembly_FD_$F_3300035696|a0374055_0000607|312549_4_606
TNSC:node22606node 143146-144345_-1
tnsa 162946-163674_1
tnsb 163746-165725_1
tniq 166707-168764_1 node22606node1tniq
===node22607node|MBmetcoassembly_FD_$F_3300035696|a0374055_0000607|312549_4_606
TNSC:node22607node 165745-166710_1
tnsa 162946-163674_1
tnsb 163746-165725_1
tniq 166707-168764_1 node22607node1tniq
===node22610node|MBmetcoassembly_FD_$F_3300035696|a0374055_0006979|312549_4_6978
TNSC:node22610node 31094-31837_-1
tnsb 31907-34111_-1
===node22600node|MBmetcoassembly_FD_$F_3300035696|a0374055_0005068|312549_4_5067
TNSC:node22600node 63925-64878_1
tnsb 62036-63928_1
===node22608node|MBmetcoassembly_FD_$F_3300035696|a0374055_0000274|312549_4_273
TNSC:node22608node 272827-273846_1
tnsa_tnsb 270839-272830_1
===node56309node|MC1C_FD_$F_3300036770|a0310126_0000586|312550_0_585
TNSC:node56309node 51918-52886_-1
tnsb 52890-54923_-1
===node76673node|MC6LG_FD_$F_3300035670|a0310129_0001210|312551_0_1209
TNSC:node76673node 25271-26233_-1
tnsb 26306-28276_-1
===node56397node|SNFC_MG_CNT_11_FD_$F_3300035673|a0372939_0000018|312648_0_17
TNSC:node56397node 44366-45463_-1
tnsb 45487-47868_-1
tnsa 47865-48554_-1
tnsa 51289-51882_-1
tniq 42583-44325_-1 node56397node1tniq
tniq 40676-42580_-1 node56397node2tniq
===node56396node|SNFC_MG_CNT_11_FD_$F_3300035673|a0372939_0000217|312648_0_216
TNSC:node56396node 28108-28998_1
tnsb 9686-10768_1
tnsb 24761-25948_1
tnsb 26634-27695_1
tnsb 27758-28114_1
===node76760node|Swiplo150sandyMG_2_FD_$F_3300036851|a0376075_0000407|312675_0_406
TNSC:node76760node 34940-36403_-1
tnsb 36400-38613_-1
tnsa 38613-39428_-1
tniq 33015-34889_-1 node76760node1tniq
tniq 31356-33077_1 node76760node2tniq
===node56408node|TYMME0rr0059_FD_$F_3300035190|a0335006_0000420|312689_0_419
TNSC:node56408node 17056-17952_1
tnsb 15332-17059_1
tniq 18026-18895_1 node56408node1tniq
===node76742node|TYMME2rr0085_FD_$F_3300035662|a0335018_0001124|312702_0_1123
TNSC:node76742node 11282-12193_1
tnsb 9644-10480_1
tnsb 10538-11278_1
===node76765node|WSA_S4_MG_FD_$F_3300037422|a0394882_0002371|312718_0_2370
TNSC:node76765node 42385-43401_-1
tnsb 43391-45499_-1
tniq 41786-42388_-1 node76765node1tniq
op@node76765node1tniq 312718_0_2370__40614-41789_-1 213_1|
===node76771node|WSA_S4_MG_FD_$F_3300037422|a0394882_0013980|312718_0_13979
TNSC:node76771node 6941-7771_1
tnsb 6238-6951_1
===node76770node|WSA_S4_MG_FD_$F_3300037422|a0394882_0005362|312718_0_5361
TNSC:node76770node 5254-6051_-1
tnsb 6048-7658_-1
===node22622node|WSA_S4_MG_FD_$F_3300037422|a0394882_0001253|312718_1_1252
TNSC:node22622node 5102-5866_-1
tnsb 5874-8006_-1
===node56347node|GCA_002070105.1_ASM207010v1_genomic|MWCQ01000002.1|312850_0_1
TNSC:node56347node 208566-209483_-1
tnsb 209497-211524_-1
===node56359node|LakWas129_SPAdes_$F_3300024920|Ga0208272_100157|31287_0_156
TNSC:node56359node 16134-17117_1
tnsa_tnsb 13426-16137_1
tniq 17121-18479_1 node56359node1tniq
===node56361node|LakWas129_SPAdes_$F_3300024920|Ga0208272_100068|31287_0_67
TNSC:node56361node 20541-21854_1
tnsa 17510-18322_1
tnsb 18319-20544_1
tniq 21854-22987_1 node56361node1tniq
tniq 22984-24030_1 node56361node2tniq
===node56242node|LakWas128_SPAdes_$F_3300024966|Ga0208125_100012|31286_0_11
TNSC:node56242node 390493-391389_1
tnsa 387985-388599_1
tnsb 388592-390496_1
tniq 391399-392547_1 node56242node1tniq
===node56236node|LakWas128_SPAdes_$F_3300024966|Ga0208125_100018|31286_0_17
TNSC:node56236node 26875-27882_-1
tnsb 27882-29867_-1
tnsa 29860-30549_-1
tniq 25365-26861_-1 node56236node1tniq
===node22362node|LakWas15_LSPAdes_$F_3300024982|a0208262_1000158|31291_0_157
TNSC:node22362node 9653-10645_1
tnsa 6986-7768_1
tnsb 7725-9656_1
tniq 10642-12141_1 node22362node1tniq
tniq 12128-13255_1 node22362node2tniq
===node22361node|LakWas15_LSPAdes_$F_3300024982|a0208262_1000129|31291_0_128
TNSC:node22361node 20738-21685_-1
tnsb 21695-23365_-1
===node22467node|LakWas28_LSPAdes_$F_3300024958|Ga0208263_100153|31301_0_152
TNSC:node22467node 16329-17228_-1
tnsb 17215-19263_-1
tnsa 19256-19942_-1
tniq 14736-16322_-1 node22467node1tniq
===node22450node|GCA_008989545.1_ASM898954v1_genomic|BKLR01000007.1|313026_0_6
TNSC:node22450node 35782-38739_1
tnsa 32902-33711_1
tnsb 33695-35785_1
tnse 35782-38739_1
===node56305node|GCA_008999055.1_ASM899905v1_genomic|BKPY01000005.1|313063_0_4
TNSC:node56305node 78094-78987_1
tnsa 75514-76176_1
tnsb 76169-78094_1
tniq 78945-80123_1 node56305node1tniq
op@node56305node1tniq 313063_0_4__80101-81513_1 251_37|PF17032.8_zinc_ribbon_15_zinc-ribbon family
tniq 30895-31986_1 node56305node2tniq
op@node56305node2tniq 313063_0_4__32005-33420_1 251_37|PF17032.8_zinc_ribbon_15_zinc-ribbon family
tnse 66000-67910_-1
tnse 100316-101869_-1
tnsf 32005-33420_1
tnsf 80101-81513_1
===node22520node|GCA_009013255.1_ASM901325v1_genomic|BKWV01000009.1|313135_0_8
TNSC:node22520node 30416-31366_-1
tnsb 25822-26034_-1
tnsb 31369-33216_-1
tnsa 33213-33926_-1
tniq 28434-30419_-1 node22520node1tniq
===node76716node|GCA_009014175.1_ASM901417v1_genomic|BKYP01000002.1|313160_0_1
TNSC:node76716node 116219-117166_1
tnsa 113551-114240_1
tnsb 114234-116168_1
tniq 117163-119154_1 node76716node1tniq
===node56301node|GCA_009176685.1_ASM917668v1_genomic|AP021855.1|313183_0_0
TNSC:node56301node 6680792-6681871_1
tnsa 6673838-6674428_1
tnsa 6677581-6678342_1
tnsb 6678369-6680777_1
===node56420node|GCA_009177135.1_ASM917713v1_genomic|AP021844.1|313205_0_0
TNSC:node56420node 1992282-1993604_1
tnsa 1989032-1990006_1
tnsb 1990003-1992279_1
tniq 1987027-1988787_1 node56420node1tniq
tniq 1985872-1986765_1 node56420node2tniq
===node56405node|GCA_009360655.1_ASM936065v1_genomic|SPEX01000034.1|313258_0_208
TNSC:node56405node 14743-15660_1
tnsa 12091-12783_1
tnsb 12776-14746_1
tniq 15657-16610_1 node56405node1tniq
op@node56405node1tniq 313258_0_208__16604-18067_1 251_37|PF17032.8_zinc_ribbon_15_zinc-ribbon family
tnse 18131-19711_-1
tnsf 16604-18067_1
===node22529node|LakWas69_HSPAdes_$F_3300024899|Ga0208267_100003|31331_0_2
TNSC:node22529node 47723-49171_1
tnsa 44527-45447_1
tnsb 45444-47726_1
tniq 49173-50879_1 node22529node1tniq
tniq 50891-52141_-1 node22529node2tniq
===node22545node|LakWas73_LSPAdes_$F_3300024932|Ga0208756_100144|31333_0_143
TNSC:node22545node 34333-35739_-1
tnsb 35742-37964_-1
tnsa 37957-38847_-1
tniq 32473-34317_-1 node22545node1tniq
tniq 30864-32354_-1 node22545node2tniq
===node56480node|GCA_009467805.1_ASM946780v1_genomic|WIAY01000001.1|313344_0_0
TNSC:node56480node 221307-222158_1
tnsb 217880-218503_1
tnsb 219472-221310_1
tnsb 229013-229108_1
===node56533node|LakWas88_LSPAdes_$F_3300024959|Ga0208269_100029|31345_0_28
TNSC:node56533node 26075-27091_1
tnsa 23370-24050_1
tnsb 24062-26053_1
tniq 27094-28992_1 node56533node1tniq
===node22552node|GCA_009569385.1_ASM956938v1_genomic|WBOF01000008.1|313482_0_17
TNSC:node22552node 46787-48055_-1
tnsb 48052-50283_-1
tnsa 50280-51131_-1
tniq 44896-46782_-1 node22552node1tniq
===node56478node|GCA_009600025.1_ASM960002v1_genomic|WIWP01000001.1|313518_0_109
TNSC:node56478node 309388-310278_1
tnsa 306952-307497_1
tnsb 307499-309391_1
tniq 310278-311432_1 node56478node1tniq
===node56501node|GCA_009600385.1_ASM960038v1_genomic|WIWB01000003.1|313536_0_155
TNSC:node56501node 210711-211892_1
tnsb 208936-210711_1
===node76752node|LarN4metaSPAdes_$F_3300025310|0209172_10000272|31361_0_271
TNSC:node76752node 26261-27220_-1
tnsb 27293-29278_-1
===node76753node|LarN4metaSPAdes_$F_3300025310|0209172_10000010|31361_0_9
TNSC:node76753node 426878-427801_1
tnsb 425023-426858_1
===node56545node|GCA_009646535.1_ASM964653v1_genomic|WJCH01000013.1|313835_0_62
TNSC:node56545node 37158-38144_-1
tnsb 38159-40084_-1
tnsa 40077-40736_-1
tniq 35644-37161_-1 node56545node1tniq
===node56327node|GCA_009649815.1_ASM964981v1_genomic|WJIC01000013.1|313998_0_12
TNSC:node56327node 52616-53590_-1
tnsb 53587-55686_-1
tnsa 55686-56045_-1
tniq 51574-52563_-1 node56327node1tniq
===node76778node|GCA_009649955.1_ASM964995v1_genomic|CP045875.1|314005_0_0
TNSC:node76778node 1220802-1221509_-1
tnsb 1221463-1223028_-1
tnsb 1227699-1228268_-1
===node56581node|GCA_009650805.1_ASM965080v1_genomic|VYYM01000022.1|314038_0_15
TNSC:node56581node 21544-22434_1
tnsb 19451-21478_1
===node56604node|GCA_009664225.1_ASM966422v1_genomic|CP046023.1|314247_0_0
TNSC:node56604node 891743-892639_1
tnsa 889202-889849_1
tnsb 889846-890526_1
tnsb 890553-891743_1
tniq 892597-893664_1 node56604node1tniq
tnse 908030-909778_-1
===node76785node|GCA_009665295.1_ASM966529v1_genomic|CP035690.1|314298_0_0
TNSC:node76785node 294931-295689_1
tnsb 292407-294920_1
tnsa 322291-322935_1
tnsb 325259-327175_1
tnsc 327175-328194_1
cas6f 296327-296971_-1
cas7 296976-298091_-1
cas5 298091-299893_-1
cas8a1 301415-301597_-1
===node22685node|GCA_009668005.1_ASM966800v1_genomic|WJYN01000007.1|314320_0_6
TNSC:node22685node 253008-253943_1
tnsa 250431-251066_1
tnsb 251047-253011_1
tniq 254011-255006_1 node22685node1tniq
tniq 255040-256869_1 node22685node2tniq
===node22700node|GCA_009668885.1_ASM966888v1_genomic|SBEJ01000018.1|314365_0_611
TNSC:node22700node 20857-21756_-1
tnsb 21749-23653_-1
tnsa 23664-24326_-1
tniq 19315-20853_-1 node22700node1tniq
===node22731node|GCA_009674485.1_ASM967448v1_genomic|WKJJ01000002.1|314497_0_21
TNSC:node22731node 80468-81715_1
tnsa 77343-78242_1
tnsb 78230-80452_1
tniq 82668-83708_-1 node22731node1tniq
tniq 84106-84999_-1 node22731node2tniq
===node76796node|GCA_009674765.1_ASM967476v1_genomic|WKKF01000013.1|314511_0_12
TNSC:node76796node 13413-15017_1
tnsa 10452-11270_1
tnsb 11267-13420_1
tniq 15029-16885_1 node76796node1tniq
tniq 16898-18310_1 node76796node2tniq
===node22735node|GCA_009689005.1_ASM968900v1_genomic|AP021879.1|314832_0_0
TNSC:node22735node 912252-913076_1
tnsc 899905-900744_-1
tnsb 900741-901295_-1
tnsb 904683-905615_-1
tnsb 910819-912255_1
tnsb 914995-916557_1
===node22736node|GCA_009689005.1_ASM968900v1_genomic|AP021879.1|314832_0_0
TNSC:node22736node 916554-917288_1
tnsc 899905-900744_-1
tnsb 900741-901295_-1
tnsb 904683-905615_-1
tnsb 910819-912255_1
tnsb 914995-916557_1
===node76802node|GCA_009688965.1_ASM968896v1_genomic|AP021875.1|314830_0_0
TNSC:node76802node 2749144-2750079_-1
tnsb 2750151-2751743_-1
===node22784node|GCA_009688985.1_ASM968898v1_genomic|AP021876.1|314831_0_0
TNSC:node22784node 1981638-1982453_1
tnsc 1977775-1978593_-1
tnsb 1978580-1979038_-1
tnsb 1980256-1981641_1
tnsb 1984530-1985318_-1
===node22785node|GCA_009688985.1_ASM968898v1_genomic|AP021876.1|314831_0_0
TNSC:node22785node 2316009-2316827_1
tnsb 2314778-2316022_1
===node22762node|GCA_009688945.1_ASM968894v1_genomic|AP021874.1|314829_0_0
TNSC:node22762node 53091-53906_1
tnsb 51826-53100_1
===node22835node|Leawel6488metaG_2_$F_3300014204|0172381_10001116|31499_0_1115
TNSC:node22835node 24081-25253_1
tnsb 22118-24097_1
===node56668node|GCA_009699505.1_ASM969950v1_genomic|WLOB01000011.1|315323_0_12
TNSC:node56668node 9431-10177_1
tnsb 7929-9434_1
===node22860node|LinPLP40SPAdes_$F_3300025138|a0209634_1000032|31567_0_31
TNSC:node22860node 50984-52507_-1
tnsb 52497-54584_-1
tnsa 54547-55389_-1
tniq 49158-50696_-1 node22860node1tniq
tnse 47589-49151_-1
===node22852node|GCA_009707705.1_ASM970770v1_genomic|WLYX01000001.1|315733_0_2
TNSC:node22852node 1336616-1337587_1
tnsa 1333929-1334342_1
tnsb 1334613-1336160_1
tnsb 1336157-1336384_1
tnsb 1354027-1354644_-1
tniq 1337584-1338216_1 node22852node1tniq
tniq 1338944-1339636_1 node22852node2tniq
op@node22852node2tniq 315733_0_2__1338501-1338947_1 503_1|
===node56706node|LinPLP47SPAdes_$F_3300025042|a0207889_1000033|31573_0_32
TNSC:node56706node 133423-134727_1
tnsa 130277-131185_1
tnsb 131170-133404_1
tniq 134705-135664_1 node56706node1tniq
tniq 135661-137034_1 node56706node2tniq
op@node56706node2tniq 31573_0_32__137045-137260_1 275_4|PF11903.11_ParD_like_ParD-like antitoxin of type II bacterial toxin-antitoxin system|PF17206.6_SeqA_N_SeqA protein N-terminal domain
===node56704node|LinPLP47SPAdes_$F_3300025042|a0207889_1000065|31573_0_64
TNSC:node56704node 23069-23893_1
tnsb 21579-23072_1
tniq 61715-62731_-1 node56704node1tniq
===node56696node|LinPLP50SPAdes_$F_3300025044|a0207891_1000165|31576_0_164
TNSC:node56696node 28019-28993_1
tnsa 25256-26032_1
tnsb 26038-27993_1
tniq 28983-31049_1 node56696node1tniq
op@node56696node1tniq 31576_0_164__31046-31366_1 136_3|
===node22874node|GCA_009711705.1_ASM971170v1_genomic|VENG01000001.1|315906_0_0
TNSC:node22874node 425159-426157_1
tnsb 423034-425130_1
===node22876node|GCA_009711615.1_ASM971161v1_genomic|VENI01000006.1|315902_0_2
TNSC:node22876node 143409-144413_1
tnsa 140611-141243_1
tnsb 141236-143407_1
tniq 144425-146359_1 node22876node1tniq
tniq 138140-139972_1 node22876node2tniq
===node22871node|LitLauRun_SPAdes_$F_3300027911|0209698_10001557|31606_0_1556
TNSC:node22871node 9469-10980_-1
tnsb 10977-13310_-1
tnsa 13310-14155_-1
tniq 8300-9472_-1 node22871node1tniq
tniq 6145-8223_-1 node22871node2tniq
op@node22871node2tniq 31606_0_1556__5973-6194_-1 86_1|
===node56799node|LitLauStandDraft_2_$F_3300006162|075030_100000474|31608_0_473
TNSC:node56799node 9839-10960_1
tnsa_tnsb 7504-9852_1
tniq 10953-12401_1 node56799node1tniq
===node56798node|LitLauStandDraft_2_$F_3300006162|075030_100000457|31608_0_456
TNSC:node56798node 19424-20587_1
tnsa_tnsb 16535-19213_1
tniq 20580-21962_1 node56798node1tniq
===node76820node|GCA_009720825.1_ASM972082v1_genomic|WNKY01000005.1|316140_0_112
TNSC:node76820node 179246-180796_1
tnsa 175982-176893_1
tnsb 176895-179249_1
tniq 180801-182579_1 node76820node1tniq
tniq 182524-183696_1 node76820node2tniq
===node56794node|LowcelmetaSPAdes_$F_3300027841|0209262_10000186|31617_0_185
TNSC:node56794node 24427-25281_-1
tnsb 25278-26852_-1
===node56785node|LowerColdCreek_2_$F_3300009527|a0114942_1000006|31618_0_5
TNSC:node56785node 14768-16405_-1
tnsb 16417-18735_-1
tnsa 18735-19589_-1
tniq 26113-27246_1 node56785node1tniq
===node56737node|GCA_009729075.1_ASM972907v1_genomic|VTGY01000022.1|316338_0_14
TNSC:node56737node 261313-262506_1
tnsa 258400-259146_1
tnsb 259139-261316_1
tniq 262506-265151_1 node56737node1tniq
tniq 267295-269319_-1 node56737node2tniq
===node56736node|GCA_009729075.1_ASM972907v1_genomic|VTGY01000001.1|316338_0_0
TNSC:node56736node 62695-63825_1
tnsa 59737-60531_1
tnsb 60531-62690_1
tniq 64200-65858_-1 node56736node1tniq
tniq 57861-59531_1 node56736node2tniq
===node22895node|GCA_009730455.1_ASM973045v1_genomic|CP046333.1|316405_0_3
TNSC:node22895node 1422714-1423517_1
tnsb 1384931-1385782_-1
tnsb 1402799-1404238_1
tnsc 1404235-1405068_1
tnsa 1419822-1420553_1
tnsb 1420553-1422730_1
tnsb 1423832-1424683_1
tnsc 1424740-1425195_1
tnsb 1425547-1426440_1
===node22929node|GCA_009730655.1_ASM973065v1_genomic|CP046378.1|316415_0_0
TNSC:node22929node 4865808-4866824_1
tnsa 4863344-4863970_1
tnsb 4863970-4865811_1
tnsc 4879134-4880228_1
tniq 4880365-4881600_1 node22929node1tniq
op@node22929node1tniq 316415_0_0__4881594-4883699_1 334_25|PF09614.13_Cas_Csy2_CRISPR-associated protein (Cas_Csy2)|PF09611.13_Cas_Csy1_CRISPR-associated protein (Cas_Csy1)
cas8a1 4881594-4883699_1
cas7 4883708-4884751_1
cas6f 4884769-4885386_1
===node76869node|GCA_009735625.1_ASM973562v1_genomic|CP046244.1|316569_0_0
TNSC:node76869node 1058575-1059588_1
tnsb 1056674-1058578_1
===node76866node|GCA_009735625.1_ASM973562v1_genomic|CP046244.1|316569_0_0
TNSC:node76866node 493095-493895_1
tnsb 491837-493093_1
===node76909node|GCA_009744055.1_ASM974405v1_genomic|WPHM01000006.1|316935_0_50
TNSC:node76909node 223910-224848_1
tnsa 202904-203518_-1
tnsa 220810-221616_1
tnsb 221634-223901_1
===node56916node|GCA_009744195.1_ASM974419v1_genomic|WPHU01000015.1|316942_0_6
TNSC:node56916node 41415-42398_-1
tnsb 42395-44713_-1
tnsa 44799-45482_-1
tniq 39607-41418_-1 node56916node1tniq
===node76928node|LuqExpMet7SPAdes_$F_3300026982|a0207854_1000011|31700_0_10
TNSC:node76928node 43544-44920_-1
tnsb 44917-47067_-1
tnsa 47080-47751_-1
tniq 41950-43536_-1 node76928node1tniq
===node23064node|GCA_009756665.1_ASM975666v1_genomic|CP037953.1|317104_0_0
TNSC:node23064node 2481130-2482029_1
tnsa 2478560-2479246_1
tnsb 2479234-2481123_1
tnsb 2491049-2492566_-1
tniq 2482248-2483228_1 node23064node1tniq
tnse 2506797-2508590_-1
===node76937node|GCA_009758375.1_ASM975837v1_genomic|WQNG01000014.1|317151_0_46
TNSC:node76937node 96905-98008_1
tnsa 93094-93783_1
tnsb 93780-94475_1
tnsb 94472-96886_1
tniq 97980-99803_1 node76937node1tniq
tniq 99800-101728_1 node76937node2tniq
===node57002node|GCA_009761815.1_ASM976181v1_genomic|RWIN01000051.1|317237_0_159
TNSC:node57002node 36046-36984_-1
tnsb 36993-38927_-1
tnsa 39024-39686_-1
tniq 34122-36053_-1 node57002node1tniq
===node23117node|GCA_009763305.1_ASM976330v1_genomic|CP046758.1|317297_0_0
TNSC:node23117node 2735983-2736507_1
tnsb 2731791-2732801_1
tnsb 2734039-2735733_1
tnsc 2736641-2736946_1
tniq 2737006-2738193_1 node23117node1tniq
op@node23117node1tniq 317297_0_0__2738159-2738779_1 512_1|
===node23126node|GCA_009763805.1_ASM976380v1_genomic|CP046804.1|317321_0_0
TNSC:node23126node 422745-423725_1
tnsa 420193-420819_1
tnsb 420820-422748_1
tnsc 424166-426067_1
tniq 451046-451300_1 node23126node1tniq
tniq 451269-452258_1 node23126node2tniq
op@node23126node2tniq 317321_0_0__452262-452702_1 117_2|PF09611.13_Cas_Csy1_CRISPR-associated protein (Cas_Csy1)
cas8a1 452262-452702_1
cas5 452722-454350_1
cas7 454357-455400_1
cas6f 455400-455705_1
cas6f 455698-456003_1
===node57003node|GCA_009765365.1_ASM976536v1_genomic|VTOM01000024.1|317389_0_16
TNSC:node57003node 82792-83901_1
tnsa 79732-80583_1
tnsb 80594-82777_1
tnsb 91223-91504_-1
tniq 83904-85748_1 node57003node1tniq
===node23106node|GCA_009765685.1_ASM976568v1_genomic|LMUY01000152.1|317402_0_103
TNSC:node23106node 9547-10581_-1
tnsb 10606-12885_-1
tnsa 12882-13595_-1
tniq 7731-9566_-1 node23106node1tniq
tniq 5531-6544_-1 node23106node2tniq
===node57021node|GCA_009765935.1_ASM976593v1_genomic|LMUN01000026.1|317414_0_109
TNSC:node57021node 95610-96716_1
tnsa_tnsb 92833-95583_1
tniq 96937-98022_1 node57021node1tniq
tniq 98048-99328_1 node57021node2tniq
===node57103node|MA1701074metaG_2_$F_3300019487|0187893_10000981|31814_0_980
TNSC:node57103node 17417-18391_-1
tnsb 18394-20079_-1
===node23211node|MAT01SPAdes_$F_3300027850|0209591_10000861|31815_0_860
TNSC:node23211node 11347-12840_1
tnsa 8516-9301_1
tnsb 9285-11342_1
tniq 12862-14673_1 node23211node1tniq
tniq 14685-16514_1 node23211node2tniq
===node23229node|MAT03_2_$F_3300009084|0105046_10007186|31818_0_7185
TNSC:node23229node 8094-9269_-1
tnsa_tnsb 9272-11995_-1
tniq 6530-8101_-1 node23229node1tniq
tniq 5127-6512_-1 node23229node2tniq
===node76961node|GCA_009786455.1_ASM978645v1_genomic|WQTD01000019.1|318254_0_18
TNSC:node76961node 41510-42427_1
tnsb 39592-41526_1
===node23172node|MC6MC0896MG_2_$F_3300023059|a0213829_1000407|31826_0_406
TNSC:node23172node 18097-19086_1
tnsa 13436-14179_1
tnsb 14216-15415_1
tnsb 17170-18078_1
tniq 19083-20684_1 node23172node1tniq
===node76963node|GCA_009789195.1_ASM978919v1_genomic|WSTC01000003.1|318386_0_23
TNSC:node76963node 203124-203894_-1
tnsc 202221-203066_-1
tnsb 203894-205963_-1
tnsa 206068-206874_-1
tniq 200371-202221_-1 node76963node1tniq
===node23232node|MC6MC0Annotation_53_$F_3300027008|a0256891_1000023|31880_0_22
TNSC:node23232node 6946-8283_-1
tnsb 8283-10310_-1
tnsa 10313-11296_-1
tniq 11859-12794_1 node23232node1tniq
tniq 12960-13796_1 node23232node2tniq
===node57116node|GCA_009811475.1_ASM981147v1_genomic|BLIJ01000060.1|318863_0_59
TNSC:node57116node 162713-164281_-1
tnsb 164286-166367_-1
tnsa 166367-166768_-1
tnsa 166826-167185_-1
tniq 161222-162706_-1 node57116node1tniq
op@node57116node1tniq 318863_0_59__160978-161208_-1 451_1|
===node57123node|GCA_009812055.1_ASM981205v1_genomic|WQNH01000002.1|318893_0_30
TNSC:node57123node 97430-98176_-1
tnsb 98173-100182_-1
cas7 86532-87485_1
cas8a1 84748-86532_1
cas5 84083-84751_1
===node76999node|MC6MC0Annotation_80_$F_3300027113|a0256898_1000102|31906_0_101
TNSC:node76999node 11639-12889_-1
tnsb 5395-7746_-1
tnsa 7799-8737_-1
tniq 10065-11690_-1 node76999node1tniq
tniq 8795-10114_-1 node76999node2tniq
===node57146node|GCA_009827055.1_ASM982705v1_genomic|WUMK01000001.1|319178_0_0
TNSC:node57146node 656003-656956_-1
tnsb 656953-659352_-1
tnsa 659352-660146_-1
tnsa 661262-661879_1
tniq 653854-656001_-1 node57146node1tniq
===node23256node|GCA_009828925.1_ASM982892v1_genomic|WUTY01000089.1|319250_0_319
TNSC:node23256node 17854-19524_-1
tnsb 19525-21609_-1
tnsa 21593-22420_-1
tniq 16331-17851_-1 node23256node1tniq
tnse 14725-16338_-1
===node57159node|GCA_009830105.1_ASM983010v1_genomic|WURB01000002.1|319285_0_11
TNSC:node57159node 168036-168824_-1
tnsb 168862-170190_-1
===node57158node|GCA_009830105.1_ASM983010v1_genomic|WURB01000008.1|319285_0_77
TNSC:node57158node 63603-64739_-1
tnsb 64742-66931_-1
tnsa 66945-67673_-1
tnsa 71254-71916_-1
tniq 61756-63606_-1 node57158node1tniq
===node57168node|GCA_009832905.1_ASM983290v1_genomic|CP047135.1|319412_0_0
TNSC:node57168node 3823257-3824240_1
tnsb 3821170-3823173_1
===node23302node|GCA_009834775.1_ASM983477v1_genomic|WVHQ01000026.1|319499_0_25
TNSC:node23302node 16483-17430_1
tnsb 14542-16470_1
===node23321node|GCA_009857445.1_ASM985744v1_genomic|WWCN01000003.1|320239_0_32
TNSC:node23321node 269243-270235_1
tnsb 267268-269250_1
tnsb 286267-286680_1
tniq 270222-271541_1 node23321node1tniq
===node77021node|GCA_009857475.1_ASM985747v1_genomic|WWCJ01000018.1|320240_0_8
TNSC:node77021node 38972-39964_-1
tnsb 39967-42012_-1
tnsa 42017-42763_-1
tniq 35898-37340_-1 node77021node1tniq
===node57187node|GCA_009857545.1_ASM985754v1_genomic|WWCR01000004.1|320244_0_117
TNSC:node57187node 71563-72579_1
tnsb 69533-71551_1
tniq 72551-74065_1 node57187node1tniq
===node57192node|GCA_009858215.1_ASM985821v1_genomic|CP047394.1|320274_0_0
TNSC:node57192node 189832-191541_1
tnsa 186767-187573_1
tnsb 187637-189835_1
tniq 191555-193435_1 node57192node1tniq
tniq 193447-194904_1 node57192node2tniq
op@node57192node2tniq 320274_0_0__194894-194986_1 378_1|
===node57193node|GCA_009858215.1_ASM985821v1_genomic|CP047394.1|320274_0_0
TNSC:node57193node 2362969-2363949_-1
tnsb 2363969-2365876_-1
tnsa 2365866-2366540_-1
tniq 2361395-2362972_-1 node57193node1tniq
tniq 2360169-2361350_-1 node57193node2tniq
===node23337node|GCA_009859475.1_ASM985947v1_genomic|CP044549.1|320324_0_0
TNSC:node23337node 19616-20572_1
tnsa 16837-17610_1
tnsb 17591-19600_1
tniq 20569-21927_1 node23337node1tniq
tniq 21884-23260_1 node23337node2tniq
===node23338node|GCA_009859475.1_ASM985947v1_genomic|CP044549.1|320324_0_0
TNSC:node23338node 4454135-4455748_1
tnsa 4449531-4449794_1
tnsb 4449770-4450528_-1
tnsa 4451191-4451709_1
tnsb 4451706-4454066_1
tnsb 4456310-4457110_1
tniq 4455763-4455990_1 node23338node1tniq
cas12a 4490538-4491521_-1
===node57248node|GCA_009865315.1_ASM986531v1_genomic|WWJQ01000012.1|320463_0_51
TNSC:node57248node 122587-124218_1
tnsa 119658-120473_1
tnsb 120470-122590_1
tniq 124225-126171_1 node57248node1tniq
tniq 118492-119436_1 node57248node2tniq
===node57268node|GCA_009867145.1_ASM986714v1_genomic|VYSB01000001.1|320543_0_10
TNSC:node57268node 341784-343430_1
tnsa 338822-339667_1
tnsb 339670-341766_1
tnsb 353802-354638_1
tniq 343489-344739_1 node57268node1tniq
===node23398node|GCA_009883635.2_ASM988363v2_genomic|CP026115.2|320905_0_0
TNSC:node23398node 5693590-5694567_1
tnsb 5691558-5693576_1
===node23443node|GCA_009906835.1_ASM990683v1_genomic|CP047652.1|321720_0_0
TNSC:node23443node 1576023-1576988_1
tnsb 1574074-1576008_1
===node57354node|GCA_009909155.1_ASM990915v1_genomic|JAAAPM010000003.1|321836_0_2
TNSC:node57354node 87361-88320_1
tnsa 84363-85181_1
tnsb 85178-87361_1
tniq 88326-90317_1 node57354node1tniq
===node23456node|GCA_009909265.1_ASM990926v1_genomic|JAAAQH010000044.1|321841_0_38
TNSC:node23456node 13437-14489_1
tnsa_tnsb 10488-13418_1
tniq 14486-15937_1 node23456node1tniq
===node77091node|GCA_009910725.1_ASM991072v1_genomic|JAAAXI010000001.1|321906_0_0
TNSC:node77091node 120316-121461_-1
tnsb 121498-123681_-1
tnsa 123683-124648_-1
tnsb 125261-125641_-1
tnsb 125740-126690_-1
tniq 118366-120309_-1 node77091node1tniq
tniq 116258-118369_-1 node77091node2tniq
===node57409node|MM_PC_MetaG_2_$F_3300014656|0180007_10001465|32273_0_1464
TNSC:node57409node 18723-19481_1
tnsb 16528-18699_1
===node77108node|GCA_009932515.1_ASM993251v1_genomic|BLJN01000006.1|322943_0_5
TNSC:node77108node 255442-256494_-1
tnsb 256544-258520_-1
tniq 254382-255467_-1 node77108node1tniq
===node57429node|GCA_009936315.1_ASM993631v1_genomic|AP019620.1|323129_0_0
TNSC:node57429node 144089-145114_1
tnsa 141163-141780_1
tnsb 141780-144008_1
tnsa 178269-179099_1
tnsb 179135-181255_1
tnsc 181249-182322_1
tnsb 193724-194260_1
tniq 174461-176407_1 node57429node1tniq
op@node57429node1tniq 323129_0_0__176404-178182_1 15_1|
===node77130node|GCA_009939295.1_ASM993929v1_genomic|WVIC01000002.1|323261_0_3
TNSC:node77130node 75530-76261_1
tnsb 73153-75465_1
===node77131node|GCA_009939295.1_ASM993929v1_genomic|WVIC01000015.1|323261_0_24
TNSC:node77131node 31859-32584_1
tnsb 29903-31795_1
cas6 21404-22261_1
cas5 20604-21317_1
cas7 19589-20599_1
cas10d 15405-18941_1
===node23533node|M_1des_$F_3300027963|a0209400_1000219|32333_0_218
TNSC:node23533node 24558-25400_1
tnsb 23277-24494_1
tnsb 25852-26220_1
===node23571node|MadtaG_4_$F_3300012202|0137363_10000181|32353_0_180
TNSC:node23571node 17004-18623_-1
tnsc 13725-15098_-1
tnsb 18616-20814_-1
tnsb 20872-21090_-1
tnsa 21074-21907_-1
tniq 15118-17007_-1 node23571node1tniq
===node57446node|GCA_009996665.1_ASM999666v1_genomic|JAACZR010000006.1|323590_0_5
TNSC:node57446node 218291-219310_1
tnsb 201453-201692_1
tnsa 215658-216395_1
tnsb 216361-218310_1
tniq 219451-220764_1 node57446node1tniq
tniq 220757-221872_1 node57446node2tniq
===node57447node|GCA_009996665.1_ASM999666v1_genomic|JAACZR010000005.1|323590_0_4
TNSC:node57447node 155208-156473_1
tnsa 152029-152922_1
tnsb 152919-155207_1
tniq 157933-159372_-1 node57447node1tniq
===node23552node|GCA_009996745.1_ASM999674v1_genomic|JAACYH010000016.1|323595_0_6
TNSC:node23552node 21381-22265_1
tnsa 18898-19464_1
tnsb 19481-21388_1
tniq 22258-24075_1 node23552node1tniq
===node77152node|MalvirDeepMed_51_2_$F_3300009620|a0114912_1000859|32366_0_858
TNSC:node77152node 5299-6255_-1
tnsb 6328-7857_-1
===node77153node|MalvirDeepMed_51_2_$F_3300009620|a0114912_1000093|32366_0_92
TNSC:node77153node 22190-23251_-1
tnsb 23295-25238_-1
===node23581node|MalvirDeepMed_s2_2_$F_3300009412|a0114903_1000233|32368_0_232
TNSC:node23581node 11363-12343_1
tnsa 8440-9180_1
tnsb 9180-11366_1
tniq 12346-13815_1 node23581node1tniq
===node23579node|MalvirDeepMed_s2_2_$F_3300009412|a0114903_1000047|32368_0_46
TNSC:node23579node 7591-8646_1
tnsb 5622-7523_1
===node23578node|MalvirDeepMed_s2_2_$F_3300009412|a0114903_1000008|32368_0_7
TNSC:node23578node 169477-170532_-1
tnsb 170550-172547_-1
cas9 128223-132476_1
===node77135node|MalvirDeepSPAdes_3_$F_3300025286|a0208315_1000219|32377_0_218
TNSC:node77135node 41576-42496_-1
tnsb 42496-44403_-1
tnsa 44400-45020_-1
tniq 40149-41579_-1 node77135node1tniq
===node23617node|MalvireepMed_s16_2_$F_3300009604|a0114901_1000430|32406_0_429
TNSC:node23617node 22516-23679_1
tnsb 20756-22516_1
===node23620node|MalvireepMed_s16_2_$F_3300009604|a0114901_1000317|32406_0_316
TNSC:node23620node 20352-21245_1
tnsa 17797-18450_1
tnsb 18447-20342_1
tniq 21242-22390_1 node23620node1tniq
tnse 22503-24335_1
===node23614node|GCA_010104355.1_ASM1010435v1_genomic|CP044972.1|324330_0_0
TNSC:node23614node 21579-22655_1
tnsa 18940-19632_1
tnsb 19613-21586_1
tniq 22652-23686_1 node23614node1tniq
tniq 23683-25509_1 node23614node2tniq
===node57590node|GCA_010206225.1_ASM1020622v1_genomic|VIQU01000035.1|324469_0_92
TNSC:node57590node 28136-29152_-1
tnsb 29195-31306_-1
===node77210node|GCA_010211765.1_ASM1021176v1_genomic|PDWO01000001.1|324482_0_10
TNSC:node77210node 257649-258635_1
tnsb 243420-243782_-1
tnsb 243776-244240_-1
tnsa 255027-255779_1
tnsb 255776-257638_1
tniq 258632-260005_1 node77210node1tniq
===node81047node|GCA_010211745.1_ASM1021174v1_genomic|PDWQ01000004.1|324480_0_104
TNSC:node81047node 46776-47729_1
tnsb 44881-46779_1
tniq 47719-49026_1 node81047node1tniq
===node57644node|Marsedof8samples_$F_3300010430|118733_100005795|32450_0_5794
TNSC:node57644node 19990-20880_1
tnsa 17449-18117_1
tnsb 18125-19975_1
tniq 20883-22016_1 node57644node1tniq
tnse 22129-23964_1
===node57630node|Marsedof8samples_$F_3300010430|118733_100000169|32450_0_168
TNSC:node57630node 253925-254797_-1
tnsb 254799-256649_-1
tnsa 256643-257323_-1
tniq 252795-253919_-1 node57630node1tniq
tniq 225739-226515_-1 node57630node2tniq
tnse 211668-213500_1
tnse 250846-252732_-1
===node57629node|Marsedof8samples_$F_3300010430|118733_100000169|32450_0_168
TNSC:node57629node 226724-227617_-1
tnsb 227621-229507_-1
tnsa 229507-230160_-1
tniq 225739-226515_-1 node57629node1tniq
tniq 252795-253919_-1 node57629node2tniq
tnse 211668-213500_1
tnse 250846-252732_-1
===node57628node|Marsedof8samples_$F_3300010430|118733_100000169|32450_0_168
TNSC:node57628node 93959-94918_1
tnsa 91468-92103_1
tnsb 92106-93965_1
tniq 94918-96570_1 node57628node1tniq
===node57637node|Marsedof8samples_$F_3300010430|118733_100000095|32450_0_94
TNSC:node57637node 279002-280033_-1
tnsb 280060-281400_-1
tnsa 282009-282833_-1
tniq 276983-278968_-1 node57637node1tniq
op@node57637node1tniq 32450_0_94__276789-276992_-1 158_1|
===node57635node|Marsedof8samples_$F_3300010430|118733_100000066|32450_0_65
TNSC:node57635node 333361-334296_-1
tnsb 334312-336255_-1
tnsa 336255-337004_-1
tniq 331266-333359_-1 node57635node1tniq
op@node57635node1tniq 32450_0_65__330965-331303_-1 257_1|
cas6 301286-301837_1
cas7 300255-301277_1
cas5 299308-300228_1
cas8a1 298046-299311_1
===node57633node|Marsedof8samples_$F_3300010430|118733_100000003|32450_0_2
TNSC:node57633node 83051-83800_1
tnsb 81361-83073_1
tnsc 87033-88943_1
===node57647node|Marsedof8samples_$F_3300010430|118733_100001542|32450_0_1541
TNSC:node57647node 59145-59846_-1
tnsb 59859-61973_-1
===node57632node|Marsedof8samples_$F_3300010430|118733_100000137|32450_0_136
TNSC:node57632node 124765-125502_-1
tnsb 125543-127729_-1
===node57642node|Marsedof8samples_$F_3300010430|118733_100002933|32450_0_2932
TNSC:node57642node 13387-14178_1
tnsb 11810-13387_1
===node57640node|Marsedof8samples_$F_3300010430|118733_100002196|32450_0_2195
TNSC:node57640node 45440-46390_1
tnsa 42871-43572_1
tnsb 43563-45443_1
tniq 46390-47769_1 node57640node1tniq
===node57646node|Marsedof8samples_$F_3300010430|118733_100003755|32450_0_3754
TNSC:node57646node 15992-16726_1
tnsb 13782-15947_1
===node77146node|McNCre117_Aug_MG_4_$F_3300022745|a0228698_1000022|32454_0_21
TNSC:node77146node 102921-104576_1
tnsa 99939-100772_1
tnsb 100769-102934_1
tnsa 119653-120492_1
tnsb 120489-122636_1
tnsc 122623-124209_1
tniq 124218-125864_1 node77146node1tniq
tnse 106390-108036_1
===node77148node|McNCre117_Aug_MG_4_$F_3300022745|a0228698_1000591|32454_0_590
TNSC:node77148node 16874-17665_-1
tnsb 17725-19908_-1
===node23724node|GCA_010450895.1_ASM1045089v1_genomic|CP048427.1|324676_0_0
TNSC:node23724node 824382-825377_1
tnsa 814831-815427_1
tnsa 821272-822102_1
tnsb 822142-824379_1
tniq 825374-827239_1 node23724node1tniq
===node57652node|GCA_010499425.1_ASM1049942v1_genomic|JAAGRQ010000017.1|324694_0_87
TNSC:node57652node 23777-24547_1
tnsb 21535-23712_1
===node23741node|GCA_010500965.1_ASM1050096v1_genomic|QVMI01000017.1|324771_0_77
TNSC:node23741node 120496-121347_1
tnsb 118410-120446_1
===node57679node|GCA_010548435.1_ASM1054843v1_genomic|JAAGMB010000445.1|324810_0_620
TNSC:node57679node 45820-46656_-1
tnsb 46906-48408_-1
tnsb 48396-48980_-1
tnsa 48977-49735_-1
tniq 49888-51282_-1 node57679node1tniq
tniq 53976-55799_-1 node57679node2tniq
===node23716node|GCA_010509575.1_ASM1050957v1_genomic|CP048437.1|324784_0_0
TNSC:node23716node 879751-881148_1
===node23809node|MedtruStandDraft_$F_3300006946|a0079104_1000092|32532_0_91
TNSC:node23809node 53342-54289_-1
tnsb 54289-56220_-1
tnsa 56168-56887_-1
tniq 52378-53352_-1 node23809node1tniq
tniq 51546-52388_-1 node23809node2tniq
op@node23809node2tniq 32532_0_91__51223-51519_-1 218_1|PF08681.14_DUF1778_Protein of unknown function (DUF1778)
===node23808node|GCA_010668175.1_ASM1066817v1_genomic|WUES01000020.1|325372_0_11
TNSC:node23808node 55784-56905_1
tnsa 52662-53504_1
tnsb 53517-55784_1
tniq 56902-58725_1 node23808node1tniq
===node23815node|GCA_010668965.1_ASM1066896v1_genomic|CP048607.1|325411_0_0
TNSC:node23815node 6520102-6521034_-1
tnsb 6521031-6522824_-1
tniq 6518431-6519417_-1 node23815node1tniq
op@node23815node1tniq 325411_0_0__6518002-6518412_-1 327_1|
===node77262node|GCA_010686705.1_ASM1068670v1_genomic|JAAGWY010000005.1|325516_0_4
TNSC:node77262node 132239-133333_-1
tnsb 133330-135348_-1
tnsa 135350-136102_-1
===node57793node|Metdes_6_$F_3300027265|a0208789_1000088|32551_0_87
TNSC:node57793node 91091-92731_1
tnsa 88070-88909_1
tnsb 88906-91098_1
tniq 92733-94451_1 node57793node1tniq
tnse 94459-96078_1
===node23856node|GCA_010723305.1_ASM1072330v1_genomic|BLKW01000004.1|325586_0_3
TNSC:node23856node 2087759-2088568_1
tnsb 2086356-2087762_1
cas6 2094372-2095049_-1
cas5 2095053-2095778_-1
cas7 2095775-2096902_-1
cas8a1 2097559-2099202_-1
===node23851node|GCA_010731115.1_ASM1073111v1_genomic|AP022616.1|325627_0_0
TNSC:node23851node 4156874-4157644_-1
tnsc 4153404-4154456_-1
tnsb 4154450-4156462_-1
tnsa 4156459-4156698_-1
tnsb 4157841-4158350_-1
tnsa 4159989-4160549_-1
tniq 4152244-4153401_-1 node23851node1tniq
===node57803node|GCA_010731795.1_ASM1073179v1_genomic|AP022591.1|325641_0_0
TNSC:node57803node 2800909-2801256_1
tnsb 2801239-2802228_-1
===node57804node|GCA_010994325.1_ASM1099432v1_genomic|SAUU01000036.1|325801_0_225
TNSC:node57804node 23584-25236_1
tnsa 20636-21505_1
tnsb 21489-23600_1
tnsa 48243-48581_1
tnsa 48596-49087_1
tnsb 49087-51201_1
tnsc 51302-52825_1
tniq 25242-26780_1 node57804node1tniq
tniq 52828-53376_1 node57804node2tniq
tnse 26777-28396_1
tnse 54338-55975_1
===node77268node|GCA_010994335.1_ASM1099433v1_genomic|SAUT01000002.1|325802_0_111
TNSC:node77268node 51303-52826_1
tnsa 20637-21506_1
tnsb 21490-23601_1
tnsc 23585-25237_1
tnsa 48244-48582_1
tnsa 48597-49088_1
tnsb 49088-51202_1
tniq 25243-26781_1 node77268node1tniq
tnse 54339-55976_1
tnse 26778-28397_1
===node23896node|GCA_011009015.1_ASM1100901v1_genomic|CP048878.1|325882_0_0
TNSC:node23896node 6312573-6314207_-1
tnsb 6314200-6316302_-1
tnsa 6316295-6316858_-1
tniq 6311029-6312570_-1 node23896node1tniq
tnse 6309447-6311039_-1
===node23908node|GCA_011039135.1_ASM1103913v1_genomic|JAAKEJ010000006.1|326213_0_8
TNSC:node23908node 28223-28972_-1
tnsb 28989-31055_-1
===node23909node|GCA_011039135.1_ASM1103913v1_genomic|JAAKEJ010000002.1|326213_0_4
TNSC:node23909node 27894-28637_-1
tnsb 28694-30862_-1
cas6 60739-61647_1
cas10 66618-68258_1
csm3gr7 68251-68904_1
csm4gr5 68912-70546_1
csm3gr7 70548-72020_1
csm3gr7 72456-74387_1
===node57835node|GCA_011040475.1_ASM1104047v1_genomic|CP049032.1|326279_0_4
TNSC:node57835node 52631-53527_1
tnsb 43048-43734_1
tnsb 50964-52625_1
tnsb 73047-73757_-1
tnsb 87643-88353_-1
tnsb 88412-89950_-1
tniq 53524-53871_1 node57835node1tniq
===node23932node|MicbacSCGC274A10_2_$F_3300016384|Ga0179533_101|32665_0_0
TNSC:node23932node 30338-31150_1
tnsb 28888-30351_1
===node23945node|GCA_011055635.1_ASM1105563v1_genomic|DRGN01000067.1|327029_0_66
TNSC:node23945node 24165-25262_1
tnsa 21149-21973_1
tnsb 21970-24156_1
tniq 25259-27538_1 node23945node1tniq
===node23952node|GCA_011058845.1_ASM1105884v1_genomic|JAAFZE010000001.1|327173_0_0
TNSC:node23952node 456429-457499_-1
tnsb 457508-458761_-1
tniq 456145-456429_-1 node23952node1tniq
===node23968node|GCA_011067135.1_ASM1106713v1_genomic|JAAMOW010000006.1|327323_0_16
TNSC:node23968node 167642-168985_-1
tnsb 168982-170091_-1
===node23984node|MicsteIlAssembly_$F_3300012921|a0164290_1000809|32740_0_808
TNSC:node23984node 42544-43506_-1
tnsb 43593-45572_-1
===node23979node|MicsteIlAssembly_$F_3300012921|a0164290_1001880|32740_0_1879
TNSC:node23979node 11482-12564_-1
tnsb 12567-14246_-1
tniq 10442-11434_-1 node23979node1tniq
===node23980node|MicsteIlAssembly_$F_3300012921|a0164290_1001237|32740_0_1236
TNSC:node23980node 12021-12962_-1
tnsa 5981-6529_-1
tnsb 12965-14995_-1
tniq 10270-12021_-1 node23980node1tniq
op@node23980node1tniq 32740_0_1236__9842-10249_-1 50_1|
===node23982node|MicsteIlAssembly_$F_3300012921|a0164290_1000256|32740_0_255
TNSC:node23982node 91249-91992_1
tnsb 88929-91175_1
===node23981node|MicsteIlAssembly_$F_3300012921|a0164290_1000057|32740_0_56
TNSC:node23981node 131113-131868_1
tnsb 128845-131061_1
===node23972node|GCA_011089895.1_ASM1108989v1_genomic|JAANAT010000001.1|327487_0_0
TNSC:node23972node 3382469-3383242_-1
tnsb 3383244-3385319_-1
===node57909node|GCA_011305995.1_ASM1130599v1_genomic|CP049910.1|327828_0_0
TNSC:node57909node 4150236-4151423_1
tnsb 4148431-4150239_1
===node24009node|GCA_011326135.1_ASM1132613v1_genomic|CP046948.1|328003_0_0
TNSC:node24009node 4054301-4055302_1
tnsa 4051772-4052404_1
tnsb 4052394-4054301_1
tniq 4055317-4056495_1 node24009node1tniq
tniq 4056464-4058002_1 node24009node2tniq
===node57929node|GCA_011326755.1_ASM1132675v1_genomic|JAAOIE010000005.1|328007_0_16
TNSC:node57929node 121028-121999_1
tnsb 118927-121038_1
tniq 121996-122322_1 node57929node1tniq
===node24035node|Munlanlewell296A_2_$F_3300028028|a0265292_1000062|32898_0_61
TNSC:node24035node 61151-62140_1
tnsa 58519-59202_1
tnsb 59205-61154_1
tniq 62141-63568_1 node24035node1tniq
===node57939node|MunlanPumphouse1_2_$F_3300028032|a0265296_1000456|32897_0_455
TNSC:node57939node 50363-51424_1
tnsb 44243-45163_1
tnsa 47209-48024_1
tnsb 48029-50338_1
tniq 51429-53327_1 node57939node1tniq
===node57938node|MunlanPumphouse1_2_$F_3300028032|a0265296_1000012|32897_0_11
TNSC:node57938node 64246-65229_1
tnsb 58624-59559_1
tnsb 59515-60723_-1
tnsa 61030-61926_1
tnsb 61985-64249_1
tniq 65226-67130_1 node57938node1tniq
===node57935node|MunlanPumphouse1_2_$F_3300028032|a0265296_1001515|32897_0_1514
TNSC:node57935node 13370-14353_1
tnsa 10516-11259_1
tnsb 11259-13370_1
tniq 14350-15624_1 node57935node1tniq
===node57937node|MunlanPumphouse1_2_$F_3300028032|a0265296_1000068|32897_0_67
TNSC:node57937node 197384-198370_-1
tnsb 198373-200607_-1
tnsa 200610-201272_-1
tnsb 203170-204177_-1
tniq 195247-197391_-1 node57937node1tniq
===node24071node|GCA_011393025.1_ASM1139302v1_genomic|JAAOEO010000013.1|329386_0_5
TNSC:node24071node 104848-105852_-1
tnsb 105855-107954_-1
tnsa 107964-108602_-1
tniq 108796-110556_1 node24071node1tniq
===node57956node|GCA_011405015.1_ASM1140501v1_genomic|AP022337.1|329443_0_0
TNSC:node57956node 3635890-3636681_-1
tnsb 3636696-3638813_-1
===node77355node|GCA_011420305.1_ASM1142030v1_genomic|WTFR01000001.1|329448_0_3
TNSC:node77355node 651864-652721_-1
tnsb 652782-654824_-1
===node24047node|GCA_011455275.1_ASM1145527v1_genomic|CP015028.1|329474_0_0
TNSC:node24047node 2166511-2167683_-1
tnsb 2167699-2169516_-1
cas8a1 2160773-2162641_-1
cas7 2159910-2160752_-1
cas8a1 2203641-2203838_-1
cas5 2203835-2204557_-1
===node24111node|GCA_011493005.1_ASM1149300v1_genomic|CP049159.1|329517_0_3
TNSC:node24111node 343463-344461_-1
tnsb 344464-347277_-1
tnsb 349405-350829_1
tnsb 350970-352454_1
tniq 341959-343092_-1 node24111node1tniq
===node24096node|GCA_011525685.1_ASM1152568v1_genomic|WYBW01000062.1|329665_0_35
TNSC:node24096node 11309-12442_1
tnsa_tnsb 7354-8385_1
tnsa_tnsb 8644-9132_1
tnsa_tnsb 9129-11312_1
tniq 12439-13836_1 node24096node1tniq
op@node24096node1tniq 329665_0_35__13820-15337_1 238_1|PF11074.11_DUF2779_Domain of unknown function(DUF2779)|PF01930.20_Cas_Cas4_Domain of unknown function DUF83|PF06023.15_Csa1_CRISPR-associated exonuclease Csa1
===node58043node|NGEPerStandDraft_7_$F_3300006638|0075522_10000364|32986_0_363
TNSC:node58043node 7937-8962_1
tnsb 6255-7940_1
tniq 8959-9885_1 node58043node1tniq
===node24212node|GCA_011745145.1_ASM1174514v1_genomic|CP050191.1|330200_0_0
TNSC:node24212node 2237176-2238195_-1
tnsb 2238198-2240237_-1
tnsa 2240234-2241217_-1
tniq 2236262-2237137_-1 node24212node1tniq
tniq 2235408-2236265_-1 node24212node2tniq
===node58092node|GCA_011759625.1_ASM1175962v1_genomic|JAAOYU010000006.1|330358_0_5
TNSC:node58092node 348297-349265_1
tnsa 345678-346331_1
tnsb 346312-348300_1
tniq 349262-350245_1 node58092node1tniq
tniq 350262-351134_1 node58092node2tniq
===node58093node|GCA_011759625.1_ASM1175962v1_genomic|JAAOYU010000002.1|330358_0_1
TNSC:node58093node 298155-299513_-1
tnsb 263318-263539_-1
tnsb 278091-278201_1
tnsb 291074-293341_-1
tnsa 293393-293923_-1
tniq 296120-297859_-1 node58093node1tniq
tniq 294454-295884_-1 node58093node2tniq
===node58112node|GCA_011761225.1_ASM1176122v1_genomic|JAAOYR010000009.1|330363_0_8
TNSC:node58112node 42188-42943_1
tnsb 40077-42191_1
===node58111node|GCA_011761225.1_ASM1176122v1_genomic|JAAOYR010000001.1|330363_0_0
TNSC:node58111node 526858-527601_-1
tnsb 527650-529866_-1
===node58095node|GCA_011762025.1_ASM1176202v1_genomic|JAASQR010000002.1|330401_0_1
TNSC:node58095node 257683-258849_-1
tnsb 258852-261059_-1
tnsa 261056-261958_-1
tnsb 264642-265580_-1
===node58109node|GCA_011762155.1_ASM1176215v1_genomic|JAASQL010000001.1|330408_0_0
TNSC:node58109node 1791280-1792128_1
tnsb 1789272-1791275_1
tnsc 1792130-1792792_1
===node24277node|GCA_011764445.1_ASM1176444v1_genomic|BLPG01000001.1|330416_0_0
TNSC:node24277node 3810884-3811918_1
tnsb 3802162-3803046_1
tnsa 3808087-3808836_1
tnsb 3808929-3810890_1
tniq 3811915-3812541_1 node24277node1tniq
===node58117node|NGESurshalSPAdes_$F_3300025574|a0208717_1000018|33065_0_17
TNSC:node58117node 45338-46294_-1
tnsb 46374-48329_-1
===node24280node|GCA_011801125.1_ASM1180112v1_genomic|CP046171.1|330827_0_0
TNSC:node24280node 7798650-7799774_1
tnsa 7795721-7796482_1
tnsb 7796482-7798653_1
tniq 7799771-7802389_1 node24280node1tniq
===node58146node|GCA_011801365.1_ASM1180136v1_genomic|CP041041.1|330835_0_0
TNSC:node58146node 1553373-1554302_-1
tnsb 1550852-1552384_-1
tnsb 1554295-1554870_-1
tnsb 1554904-1556055_-1
tnsb 1556107-1556418_-1
tnsa 1556415-1556948_-1
tnsb 1563358-1564263_1
tniq 1552492-1553376_-1 node58146node1tniq
===node24284node|GCA_011806385.1_ASM1180638v1_genomic|JAATOX010000003.1|330840_0_182
TNSC:node24284node 45719-46738_-1
tnsb 46731-48908_-1
tnsa 48905-49609_-1
tniq 43821-45722_-1 node24284node1tniq
tniq 79451-80833_1 node24284node2tniq
op@node24284node2tniq 330840_0_182__80830-81324_1 372_1|PF01710.19_HTH_Tnp_IS630_Transposase
csm3gr7 52702-54762_-1
csm3gr7 54755-55987_-1
csm3gr7 55984-57738_-1
cas10 57735-59636_-1
cas6 63132-64067_-1
===node24286node|GCA_011806385.1_ASM1180638v1_genomic|JAATOX010000052.1|330840_0_206
TNSC:node24286node 13673-14464_-1
tnsb 14477-16567_-1
===node58135node|GCA_011806445.1_ASM1180644v1_genomic|JAATOU010000005.1|330843_0_43
TNSC:node58135node 194676-196118_-1
tnsc 172529-174004_-1
tnsb 174055-176301_-1
tnsa 176304-177125_-1
tnsb 196118-198325_-1
tnsa 198331-199137_-1
tniq 193687-194679_-1 node58135node1tniq
tniq 192243-193661_-1 node58135node2tniq
tniq 171582-172532_-1 node58135node3tniq
tniq 170139-171575_-1 node58135node4tniq
op@node58135node4tniq 330843_0_43__169832-170134_-1 505_3|PF09133.13_SANTA_SANTA (SANT Associated)
===node77411node|NOAmetStandDraft_6_$F_3300005527|0068876_10002185|33095_0_2184
TNSC:node77411node 5789-6751_-1
tnsb 6776-8950_-1
===node58151node|GCA_012031715.1_ASM1203171v1_genomic|JAAUTV010000091.1|331067_0_475
TNSC:node58151node 13275-14894_1
tnsa 10205-11041_1
tnsb 11096-13288_1
tniq 14891-16852_1 node58151node1tniq
===node24323node|GCA_012035195.1_ASM1203519v1_genomic|JAAVJH010000006.1|331210_0_50
TNSC:node24323node 96966-98120_1
tnsb 91614-92711_-1
tnsa 94037-94723_1
tnsb 94726-96969_1
tniq 98117-99922_1 node24323node1tniq
tniq 99919-101799_1 node24323node2tniq
===node24324node|GCA_012035195.1_ASM1203519v1_genomic|JAAVJH010000006.1|331210_0_50
TNSC:node24324node 294444-295349_-1
tnsb 295346-297289_-1
tnsa 297344-298126_-1
tniq 293230-294444_-1 node24324node1tniq
tnse 291556-293247_1
===node24314node|GCA_012103085.1_O.grignonense_LMG_18954.fasta_genomic|JAAVLO010000002.1|331329_0_1
TNSC:node24314node 942768-943271_-1
tnsa 931164-931922_1
tnsb 931971-932654_1
tnsc 942418-942702_-1
tnsb 943327-944490_-1
tnsb 944487-945104_-1
tniq 941206-942330_-1 node24314node1tniq
op@node24314node1tniq 331329_0_1__940695-941159_-1 29_1| N terminal domain|PF04708.15_Pox_F16_Poxvirus F16 protein
===node58182node|GCA_012223425.1_ASM1222342v1_genomic|CP038799.1|331406_0_0
TNSC:node58182node 2125891-2127009_-1
tnsb 2116986-2117906_1
tnsb 2127006-2129153_-1
tnsa 2129150-2129890_-1
tniq 2120837-2122813_1 node58182node1tniq
tniq 2118321-2120453_-1 node58182node2tniq
op@node58182node2tniq 331406_0_0__2120475-2120735_-1 19_1| YdaS/YdaT|PF13443.9_HTH_26_Cro/C1-type HTH DNA-binding domain|PF07638.14_Sigma70_ECF_ECF sigma factor|PF18010.4_HTH_49_Cry35Ab1 HTH C-terminal domain|PF13413.9_HTH_25_Helix-turn-helix domain|PF00376.26_MerR_MerR family regulatory protein|PF18090.4_SoPB_HTH_Centromere-binding protein HTH domain|PF02042.18_RWP-RK_RWP-RK domain|PF05269.14_Phage_CII_Bacteriophage CII protein|PF07022.16_Phage_CI_repr_Bacteriophage CI repressor helix-turn-helix domain|PF14590.9_DUF4447_Domain of unknown function (DUF4447)
===node58183node|GCA_012270025.1_ASM1227002v1_genomic|JAAXJE010000047.1|331469_0_63
TNSC:node58183node 114044-115027_1
tnsb 111942-114035_1
===node77439node|GCA_012275465.1_ASM1227546v1_genomic|JAAZQO010000005.1|331677_0_4
TNSC:node77439node 112290-113258_-1
tnsb 113339-115348_-1
===node77440node|GCA_012275515.1_ASM1227551v1_genomic|JAAZQL010000003.1|331679_0_2
TNSC:node77440node 274382-275305_-1
tnsb 275302-277485_-1
tnsa 277608-278375_-1
tniq 272250-274373_-1 node77440node1tniq
===node77418node|GCA_012275925.1_ASM1227592v1_genomic|WIDV01000001.1|331700_0_0
TNSC:node77418node 316205-317410_1
tnsb 311803-312258_1
tnsa 313089-313853_1
tnsb 313873-316125_1
tniq 317410-319233_1 node77418node1tniq
===node58212node|GCA_012276075.1_ASM1227607v1_genomic|WIET01000006.1|331707_0_65
TNSC:node58212node 158757-159797_-1
tnsb 159845-162196_-1
tnsa 162408-163313_-1
tniq 156892-158757_-1 node58212node1tniq
tniq 154759-156579_-1 node58212node2tniq
===node77449node|NitDOMTargeteWGA_11_$F_3300005125|Ga0070411_10162|33200_0_115
TNSC:node77449node 32538-33713_1
tnsa_tnsb 29815-32538_1
tniq 33703-34674_1 node77449node1tniq
===node24447node|ODUT01.1|ODUT01000202.1|3321_0_201
TNSC:node24447node 29189-30139_-1
tnsb 30146-32110_-1
===node58724node|GCA_012396205.1_ASM1239620v1_genomic|JAAXOZ010000001.1|336856_0_0
TNSC:node58724node 54381-55442_-1
tnsb 55444-57624_-1
tnsa 57617-58330_-1
tniq 52873-54384_-1 node58724node1tniq
op@node58724node1tniq 336856_0_0__52580-52873_-1 210_6|PF02467.19_Whib_Transcription factor WhiB
op@node58724node1tniq 336856_0_0__52580-52873_-1 210_6|PF02467.19_Whib_Transcription factor WhiB
tniq 50934-52583_-1 node58724node2tniq
op@node58724node2tniq 336856_0_0__52580-52873_-1 210_6|PF02467.19_Whib_Transcription factor WhiB
op@node58724node2tniq 336856_0_0__52580-52873_-1 210_6|PF02467.19_Whib_Transcription factor WhiB
===node77623node|OS_PC_MetaG_2_$F_3300015370|0180009_10000152|33688_0_151
TNSC:node77623node 82267-83991_-1
tnsb 83988-86201_-1
tnsa 86198-87025_-1
tniq 80399-82264_-1 node77623node1tniq
tnse 78815-80395_-1
===node24887node|OV2TP3_2_$F_3300009444|0114945_10000338|33695_0_337
TNSC:node24887node 12706-13647_1
tnsb 10698-12716_1
===node58766node|GCA_902363835.1_MGYG-HGUT-00152_genomic|CABJBM010000011.1|337138_0_10
TNSC:node58766node 129375-130268_-1
tnsb 130273-132072_-1
===node58756node|GCA_902375395.1_MGYG-HGUT-01475_genomic|CABKTQ010000033.1|337151_0_32
TNSC:node58756node 108211-109794_-1
tnsb 109787-111889_-1
tnsa 111837-112709_-1
tniq 106351-108210_-1 node58756node1tniq
===node24925node|OlaspJWI45metaG_2_$F_3300012887|a0126335_1000010|33716_0_9
TNSC:node24925node 80235-81149_1
tnsb 78635-80233_1
===node58712node|GCA_902505965.1_ACI8B_assembly_genomic|LR732744.1|337226_0_11
TNSC:node58712node 2282592-2283791_1
tnsb 2280847-2282589_1
===node77635node|GCA_902506045.1_BACI348_assembly_genomic|LR732831.1|337229_0_3
TNSC:node77635node 1409173-1410153_-1
tnsb 1410196-1412076_-1
tnsa 1412069-1412701_-1
tniq 1407683-1409149_-1 node77635node1tniq
===node77651node|OliLakLV19MP9P1_2_$F_3300020201|0163154_10001207|33726_0_1206
TNSC:node77651node 13517-14251_1
tnsb 11079-13520_1
===node24984node|OliLakLV19P2IB_2_$F_3300020195|0163150_10001463|33727_0_1462
TNSC:node24984node 31586-32548_1
tnsa 28601-29473_1
tnsb 29424-31589_1
tniq 32545-34482_1 node24984node1tniq
===node24985node|OliLakLV19P2IB_2_$F_3300020195|0163150_10004367|33727_0_4366
TNSC:node24985node 6383-7207_-1
tnsb 7204-9297_-1
===node77643node|OricomgcompostMG_2_$F_3300012942|0164242_10000183|33846_0_182
TNSC:node77643node 23436-24491_-1
tnsb 24494-26479_-1
tnsa 26476-27186_-1
tniq 22044-23432_-1 node77643node1tniq
===node77645node|OricomgcompostMG_2_$F_3300012942|0164242_10000666|33846_0_665
TNSC:node77645node 10405-11367_1
tnsb 8437-10383_1
===node77649node|OricomgcompostMG_2_$F_3300012942|0164242_10000141|33846_0_140
TNSC:node77649node 26122-26952_1
tnsb 23943-26036_1
===node25027node|OricomyardsoilBY_2_$F_3300012943|0164241_10002168|33848_0_2167
TNSC:node25027node 9305-10249_-1
tnsb 10315-11952_-1
===node25023node|OricomyardsoilBY_2_$F_3300012943|0164241_10000447|33848_0_446
TNSC:node25023node 34131-35075_1
tnsa 31437-32198_1
tnsb 32201-34126_1
tniq 35077-37053_1 node25023node1tniq
===node25026node|OricomyardsoilBY_2_$F_3300012943|0164241_10001218|33848_0_1217
TNSC:node25026node 8924-10228_-1
tnsb 10225-12489_-1
tnsa 12489-13334_-1
tniq 7410-8924_-1 node25026node1tniq
tniq 6337-7428_1 node25026node2tniq
===node25024node|OricomyardsoilBY_2_$F_3300012943|0164241_10000634|33848_0_633
TNSC:node25024node 21479-22375_1
tnsa 18572-19576_1
tnsb 19573-21474_1
tnsc 33822-35114_-1
tniq 27350-28978_1 node25024node1tniq
tnse 25365-27188_-1
===node58915node|P1T30metagenome_2_$F_3300028588|0265780_10000177|33874_0_176
TNSC:node58915node 33334-34236_-1
tnsb 34233-36422_-1
tnsa 36554-37405_-1
tnsb 38121-39356_1
tnsb 39331-40278_-1
tniq 31487-33331_-1 node58915node1tniq
===node58911node|P1T30metagenome_2_$F_3300028588|0265780_10004197|33874_0_4196
TNSC:node58911node 8114-9271_-1
tnsb 9271-11319_-1
tnsa 11312-12007_-1
tniq 6036-8117_-1 node58911node1tniq
===node58914node|P1T30metagenome_2_$F_3300028588|0265780_10000162|33874_0_161
TNSC:node58914node 71226-72125_-1
tnsb 72103-74070_-1
tnsa 74036-74716_-1
tniq 70186-71229_-1 node58914node1tniq
===node58882node|PEATcosm2014_Bin_49_$F_3300014158|0181521_10003835|33969_0_3834
TNSC:node58882node 8416-9609_1
tnsa_tnsb 5757-7133_1
tnsa_tnsb 7133-8416_1
tniq 9785-11356_1 node58882node1tniq
===node25019node|PEATcosm2014_Bin_59_$F_3300014161|0181529_10000557|33979_0_556
TNSC:node25019node 40054-41067_-1
tnsb 41064-43316_-1
tnsa 43313-44062_-1
tnsa 44256-44981_-1
tniq 38141-40057_-1 node25019node1tniq
===node25018node|PEATcosm2014_Bin_59_$F_3300014161|0181529_10000738|33979_0_737
TNSC:node25018node 24991-26016_-1
tnsb 26016-28031_-1
===node58853node|PEATcosm2014_Bin_62_$F_3300014201|0181537_10000407|33982_0_406
TNSC:node58853node 32490-33467_-1
tnsb 33471-35408_-1
tniq 31152-32486_-1 node58853node1tniq
tniq 29584-31155_-1 node58853node2tniq
cas12a 4064-5761_-1
===node58893node|P32IlAssembly_$F_3300014501|0182024_10002173|33922_0_2172
TNSC:node58893node 29896-31050_-1
tnsb 31047-33122_-1
===node77667node|PPLLakMay2SPAdes_3_$F_3300027792|0209287_10000201|34109_0_200
TNSC:node77667node 30375-31181_1
tnsb 29470-30378_1
===node58825node|PanSoiMetPlot_12_2_$F_3300009792|0126374_10000028|34138_0_27
TNSC:node58825node 11682-12962_-1
tnsb 12959-15217_-1
tnsa 15214-16140_-1
tniq 9810-11669_-1 node58825node1tniq
tniq 8148-9803_-1 node58825node2tniq
tniq 6337-8151_-1 node58825node3tniq
op@node58825node3tniq 34138_0_27__5848-6321_-1 395_1|
===node77663node|GCA_902705865.1_ASM90270586v1_genomic|CACSIO010000045.1|344079_0_44
TNSC:node77663node 344884-345603_-1
tnsb 345634-347832_-1
===node77655node|GCA_902706175.1_n18057v0.1_genomic|CACSJQ010000006.1|344110_0_5
TNSC:node77655node 144072-145010_1
tnsb 142150-144075_1
tniq 145007-146335_1 node77655node1tniq
===node58817node|GCA_902706265.1_n18047v0.1_genomic|CACSJZ010000005.1|344119_0_4
TNSC:node58817node 247731-248627_-1
tnsb 248630-250438_-1
tniq 246668-247738_-1 node58817node1tniq
===node24974node|GCA_902712915.1_ASM90271291v1_genomic|CACTIA010000005.1|344153_0_4
TNSC:node24974node 1490086-1491705_1
tnsb 1485177-1485452_-1
tnsa 1487056-1487895_1
tnsb 1487892-1490099_1
tnsb 1501201-1502700_1
tniq 1491708-1493447_1 node24974node1tniq
tnse 1493444-1495066_1
===node24994node|GCA_902728255.1_LCC8_genomic|CACVBQ010000008.1|344196_0_7
TNSC:node24994node 235545-236675_-1
tnsa_tnsb 236672-239206_-1
tnsa_tnsb 239644-240171_-1
tnsa_tnsb 240183-240734_-1
tniq 234167-235555_-1 node24994node1tniq
===node25022node|GCA_902756005.1_Rumen_uncultured_genome_RUG10118_genomic|CACVPO010000012.1|344326_0_11
TNSC:node25022node 16921-18453_-1
tnsb 18459-20573_-1
tnsa 20692-21462_-1
tniq 15963-16928_-1 node25022node1tniq
===node58885node|GCA_902766735.1_Rumen_uncultured_genome_RUG11188_genomic|CACXEU010000012.1|345299_0_11
TNSC:node58885node 36839-38428_-1
tnsb 38439-40562_-1
tnsa 40552-41202_-1
tniq 34679-36808_-1 node58885node1tniq
===node58929node|PersoiD203SPAdes_$F_3300026272|a0209913_1000113|34577_0_112
TNSC:node58929node 77899-78792_-1
tnsb 78814-80661_-1
tniq 76821-77909_-1 node58929node1tniq
===node58930node|PersoiD203SPAdes_$F_3300026272|a0209913_1000780|34577_0_779
TNSC:node58930node 8946-9881_-1
tnsb 9885-11831_-1
tnsa 11828-12496_-1
tniq 7435-8946_-1 node58930node1tniq
op@node58930node1tniq 34577_0_779__5781-7445_-1 49_1|PF04936.15_DUF658_Protein of unknown function (DUF658)|PF11112.11_PyocinActivator_Pyocin activator protein PrtN
===node25036node|GCA_902773405.1_Rumen_uncultured_genome_RUG11861_genomic|CACYED010000199.1|345885_0_198
TNSC:node25036node 14133-15083_1
tnsb 12237-14132_1
===node25035node|GCA_902774595.1_Rumen_uncultured_genome_RUG11984_genomic|CACYJJ010000011.1|345990_0_10
TNSC:node25035node 9005-9814_1
tnsb 7692-9008_1
===node77692node|GCA_902778235.1_Rumen_uncultured_genome_RUG12351_genomic|CACYXG010000016.1|346326_0_15
TNSC:node77692node 10123-11016_1
tnsb 7869-10025_1
===node25038node|Popmic124T_2_$F_3300018422|0190265_10000080|34634_0_79
TNSC:node25038node 69085-69927_-1
tnsb 70084-72024_-1
tnsa 72021-72695_-1
tniq 67670-69088_-1 node25038node1tniq
===node77693node|Pumphouse3metaG_2_$F_3300014206|0172377_10000846|34696_0_845
TNSC:node77693node 5216-6112_-1
tnsb 6129-8096_-1
===node25059node|GCA_902793885.1_Rumen_uncultured_genome_RUG13918_genomic|CADBFF010000008.1|347735_0_7
TNSC:node25059node 86122-87048_-1
tnsb 87053-88963_-1
===node58956node|GCA_902793925.1_Rumen_uncultured_genome_RUG13916_genomic|CADBFI010000010.1|347739_0_9
TNSC:node58956node 18022-18831_-1
tnsb 14685-16628_1
tnsb 17061-17558_1
tnsb 18847-20148_-1
===node25072node|RamsorincwithD2O_3_$F_3300010956|Ga0137297_10062|34777_0_61
TNSC:node25072node 22639-23571_-1
tnsb 23586-25502_-1
===node58980node|GCA_902799675.1_Rumen_uncultured_genome_RUG14502_genomic|CADCBL010000013.1|348253_0_12
TNSC:node58980node 12839-14317_-1
tnsb 14568-16733_-1
tnsa 16717-17592_-1
===node59114node|RifCSP16_2SPAdes_$F_3300025326|0209342_10001761|34841_0_1760
TNSC:node59114node 10525-11661_1
tnsa_tnsb 7877-8437_1
tnsa_tnsb 8427-10535_1
tniq 6520-7869_1 node59114node1tniq
===node59113node|RifCSP16_2SPAdes_$F_3300025326|0209342_10000325|34841_0_324
TNSC:node59113node 19798-20787_-1
tnsb 20808-22733_-1
tnsa 22717-23406_-1
tnsb 24904-25452_1
tniq 18507-19796_-1 node59113node1tniq
op@node59113node1tniq 34841_0_324__17975-18514_-1 471_2|PF09722.13_Xre_MbcA_ParS_C_Antitoxin Xre/MbcA/ParS C-terminal toxin-binding domain
===node59112node|RifCSP16_2SPAdes_$F_3300025326|0209342_10002131|34841_0_2130
TNSC:node59112node 15418-16392_1
tnsb 13454-14443_1
tnsb 14412-15425_1
===node25093node|RifCSPlowO2_12_2_$F_3300002223|7J26845_10000060|34857_0_59
TNSC:node25093node 33314-34222_-1
tnsb 34270-35979_-1
tniq 31590-32585_-1 node25093node1tniq
op@node25093node1tniq 34857_0_59__31091-31600_-1 455_1|
===node59138node|RifGroA2SPAdes_$F_3300025308|0209211_10000120|34860_0_119
TNSC:node59138node 130435-131421_1
tnsa 127839-128480_1
tnsb 128461-130425_1
tnsb 135045-135935_-1
tniq 131418-133280_1 node59138node1tniq
===node59136node|RifGroA2SPAdes_$F_3300025308|0209211_10000427|34860_0_426
TNSC:node59136node 39014-40222_1
tnsa_tnsb 36337-39033_1
tniq 40219-41604_1 node59136node1tniq
===node59129node|RifGroA2SPAdes_$F_3300025308|0209211_10002441|34860_0_2440
TNSC:node59129node 17082-17999_1
tnsb 14983-17025_1
tniq 18036-19598_1 node59129node1tniq
op@node59129node1tniq 34860_0_2440__19598-19708_1 169_1|
===node59130node|RifGroA2SPAdes_$F_3300025308|0209211_10000187|34860_0_186
TNSC:node59130node 34463-35812_1
tnsa 31441-32415_1
tnsb 32412-34466_1
tniq 26273-27583_1 node59130node1tniq
===node25090node|RifCSPhighO2_02_2_$F_3300002529|7J35504_10000038|34851_0_37
TNSC:node25090node 86777-87736_-1
tnsb 87733-90123_-1
tnsa 90123-90875_-1
===node59009node|RifGroC1SPAdes_$F_3300025012|a0209727_1000672|34863_0_671
TNSC:node59009node 9693-10622_-1
tnsb 10664-12514_-1
===node77740node|RifGroC2SPAdes_$F_3300025309|a0209212_1001221|34864_0_1220
TNSC:node77740node 19601-21229_1
tnsa 16611-17411_1
tnsb 17437-19623_1
tniq 21223-23124_1 node77740node1tniq
===node25193node|RifGroF2SPAdes_$F_3300025154|a0209417_1004216|34872_0_4215
TNSC:node25193node 8702-9412_-1
tnsb 9415-11469_-1
===node59032node|RifOxyD3SPAdes_$F_3300025107|a0208863_1000609|34895_0_608
TNSC:node59032node 6210-7286_-1
tnsb 7304-9310_-1
===node25353node|RumenRJG_02DNA_2_$F_3300028048|0256405_10001208|34937_0_1207
TNSC:node25353node 29754-30569_1
tnsb 28427-29761_1
===node25352node|RumenRJG_02DNA_2_$F_3300028048|0256405_10005995|34937_0_5994
TNSC:node25352node 9603-10526_-1
tnsb 10547-12556_-1
===node25351node|RumenRJG_02DNA_2_$F_3300028048|0256405_10000044|34937_0_43
TNSC:node25351node 337817-338617_-1
tnsb 338621-340669_-1
===node59116node|S1TSphgellanicum_4_$F_3300009500|0116229_10000582|34952_0_581
TNSC:node59116node 39456-40970_1
tnsa 36342-37184_1
tnsb 37165-39459_1
tniq 40972-42552_1 node59116node1tniq
tniq 42451-43842_-1 node59116node2tniq
===node59076node|SSSSmetaGSPAdes_$F_3300025147|a0209511_1000926|35187_0_925
TNSC:node59076node 7818-8717_1
tnsa 5202-5864_1
tnsb 5824-7821_1
tniq 8720-9727_1 node59076node1tniq
tniq 9724-10827_1 node59076node2tniq
===node59262node|SS_ome_20_$F_3300017963|0180437_10002994|35202_0_2993
TNSC:node59262node 7916-8893_1
tnsa_tnsb 5881-7905_1
===node59263node|SS_ome_20_$F_3300017963|0180437_10001891|35202_0_1890
TNSC:node59263node 5061-6014_-1
tnsb 6036-8207_-1
===node25258node|SS_ome_17_$F_3300017989|0180432_10001618|35199_0_1617
TNSC:node25258node 8829-9950_-1
tnsb 9943-11859_-1
===node77717node|SS_ome_14_$F_3300017991|0180434_10000060|35198_0_59
TNSC:node77717node 11546-12466_1
tnsb 9580-11574_1
tniq 7516-9381_1 node77717node1tniq
tniq 15140-16891_1 node77717node2tniq
===node77719node|SS_ome_14_$F_3300017991|0180434_10002543|35198_0_2542
TNSC:node77719node 5400-6491_-1
tnsb 6519-8381_-1
===node77720node|SS_ome_14_$F_3300017991|0180434_10001322|35198_0_1321
TNSC:node77720node 28335-29432_1
tnsb 26356-28260_1
===node25138node|SJ1metagenome_2_$F_3300022181|a0228535_1000129|35184_0_128
TNSC:node25138node 165471-166271_-1
tnsb 166272-167546_-1
===node25144node|SJ1metagenome_2_$F_3300022181|a0228535_1001438|35184_0_1437
TNSC:node25144node 10230-10970_1
tnsb 7954-10200_1
===node25143node|SJ1metagenome_2_$F_3300022181|a0228535_1001380|35184_0_1379
TNSC:node25143node 28521-29729_-1
tnsb 29745-31469_-1
===node59037node|SWPATP21_2_$F_3300021338|a0213839_1000167|35217_0_166
TNSC:node59037node 29631-30665_-1
tnsa_tnsb 30665-33058_-1
tniq 28356-29630_-1 node59037node1tniq
===node25112node|SWPATP22_2_$F_3300021341|a0213840_1000155|35218_0_154
TNSC:node25112node 150216-151202_-1
tnsb 151219-153231_-1
tniq 148627-150219_-1 node25112node1tniq
===node25110node|SWPATP22_2_$F_3300021341|a0213840_1000333|35218_0_332
TNSC:node25110node 30690-31805_-1
tnsb 31816-34056_-1
tniq 28771-30693_-1 node25110node1tniq
===node59048node|SWATP13_2_$F_3300021485|a0213832_1000002|35211_0_1
TNSC:node59048node 110392-111357_-1
tnsb 111357-113294_-1
tnsa 113294-113932_-1
tniq 108689-110395_-1 node59048node1tniq
===node59040node|SWATP13_2_$F_3300021485|a0213832_1000111|35211_0_110
TNSC:node59040node 51022-52449_1
tnsa 48086-48907_1
tnsb 48897-51011_1
tnsb 54647-54940_1
tnsb 54973-55797_1
tniq 52492-54075_1 node59040node1tniq
tniq 85037-86365_1 node59040node2tniq
===node59045node|SWATP13_2_$F_3300021485|a0213832_1000523|35211_0_522
TNSC:node59045node 13870-14841_1
tnsa 11242-11985_1
tnsb 11939-13870_1
tniq 14838-16679_1 node59045node1tniq
===node59274node|SagtaG_36_$F_3300012209|0137379_10000038|35423_0_37
TNSC:node59274node 93382-94389_1
tnsb 91307-93385_1
cas5 76477-77121_-1
cas8a1 74720-76480_-1
cas7 73995-74723_-1
cas7 73730-73972_-1
===node59229node|SagtaG_40_$F_3300012350|0137372_10001416|35427_0_1415
TNSC:node59229node 6831-7739_-1
tnsb 7746-8711_-1
===node59228node|SagtaG_40_$F_3300012350|0137372_10000096|35427_0_95
TNSC:node59228node 9496-11073_1
tnsa 6473-7288_1
tnsb 7314-9509_1
tniq 11216-13189_1 node59228node1tniq
tniq 25114-27075_-1 node59228node2tniq
===node59225node|SagtaG_40_$F_3300012350|0137372_10000025|35427_0_24
TNSC:node59225node 34554-35930_-1
tnsa_tnsb 35930-38404_-1
===node59230node|SagtaG_40_$F_3300012350|0137372_10001089|35427_0_1088
TNSC:node59230node 13216-14262_-1
tnsb 14386-16638_-1
tnsa 16650-17345_-1
tniq 10946-13135_-1 node59230node1tniq
tniq 17383-19728_-1 node59230node2tniq
===node59226node|SagtaG_40_$F_3300012350|0137372_10000265|35427_0_264
TNSC:node59226node 6597-7547_-1
tnsb 7573-9609_-1
tnsb 23598-24542_1
cas6 4623-5381_-1
cas6 10254-11111_-1
cas7 1976-2959_-1
cas5 1217-1975_-1
===node59181node|Sb_taG_19_$F_3300009698|0116216_10000890|35532_0_889
TNSC:node59181node 6954-7748_1
tnsb 5428-6957_1
===node59099node|Shrwel_input2_FT_2_$F_3300009419|a0114982_1000204|35586_0_203
TNSC:node59099node 12542-13825_-1
tnsb 13818-15488_-1
===node59485node|Sb_comassembly_$F_3300010379|136449_100004374|35517_0_4373
TNSC:node59485node 22894-23901_1
tnsa 18881-20023_1
tnsb 20037-22553_1
tniq 24029-25156_1 node59485node1tniq
op@node59485node1tniq 35517_0_4373__25194-26099_1 452_1|PF01710.19_HTH_Tnp_IS630_Transposase|PF13411.9_MerR_1_MerR HTH family regulatory protein|PF04936.15_DUF658_Protein of unknown function (DUF658)|PF07900.14_DUF1670_Protein of unknown function (DUF1670)|PF12728.10_HTH_17_Helix-turn-helix domain|PF09035.13_Tn916-Xis_Excisionase from transposon Tn916|PF10743.12_Phage_Cox_Regulatory phage protein cox
tniq 26338-28428_1 node59485node2tniq
===node59481node|Sb_comassembly_$F_3300010379|136449_100003059|35517_0_3058
TNSC:node59481node 22178-23125_1
tnsb 20716-22185_1
===node59482node|Sb_comassembly_$F_3300010379|136449_100003059|35517_0_3058
TNSC:node59482node 23122-24060_1
tnsb 20716-22185_1
===node59492node|Sb_comassembly_$F_3300010379|136449_100014304|35517_0_14303
TNSC:node59492node 7082-8047_1
tnsb 5133-7046_1
===node59489node|Sb_comassembly_$F_3300010379|136449_100006003|35517_0_6002
TNSC:node59489node 7880-8869_1
tnsb 5694-7880_1
===node59486node|Sb_comassembly_$F_3300010379|136449_100021408|35517_0_21407
TNSC:node59486node 7443-8423_1
tnsb 5345-7438_1
===node77746node|SubbioCR11SPAdes_3_$F_3300025486|Ga0208491_10099|35746_0_98
TNSC:node77746node 15545-16513_1
tnsa 12777-13532_1
tnsb 13533-15548_1
tniq 16506-18431_1 node77746node1tniq
op@node77746node1tniq 35746_0_98__18403-18981_1 93_3|PF00929.27_RNase_T_Exonuclease|PF16473.8_Rv2179c-like_3'-5' exoribonuclease Rv2179c-like domain|PF13482.9_RNase_H_2_RNase_H superfamily|PF10108.12_DNA_pol_B_exo2_Predicted 3'-5' exonuclease related to the exonuclease domain of PolB
===node25183node|SubbioCR12SPAdes_2_$F_3300025526|a0208492_1000026|35758_0_25
TNSC:node25183node 106716-107786_1
tnsa 103861-104592_1
tnsb 104614-106650_1
tniq 107801-109699_1 node25183node1tniq
op@node25183node1tniq 35758_0_25__109696-111126_1 282_1| cleavage domain|PF09002.14_DUF1887_Domain of unknown function (DUF1887)
tniq 111148-112125_-1 node25183node2tniq
===node25181node|SubbioCR12SPAdes_2_$F_3300025526|a0208492_1000001|35758_0_0
TNSC:node25181node 773715-774608_-1
tnsb 774605-776461_-1
tnsa 776563-777207_-1
tniq 777213-778490_-1 node25181node1tniq
===node25182node|SubbioCR12SPAdes_2_$F_3300025526|a0208492_1000011|35758_0_10
TNSC:node25182node 39044-39802_-1
tnsb 39880-42027_-1
===node59536node|StecomStandDraft_2_$F_3300009095|079224_100005910|35722_0_5909
TNSC:node59536node 8501-9361_1
tnsa 5918-6610_1
tnsb 6679-8514_1
tniq 9380-10321_1 node59536node1tniq
===node77775node|Subgrocontami54m_3_$F_3300000574|7J11328_10000031|35777_0_30
TNSC:node77775node 24017-24928_-1
tnsb 24891-26768_-1
tnsa 26749-27456_-1
tniq 22843-24015_-1 node77775node1tniq
tnse 15379-17079_1
===node59354node|Subgroc54mSPAdes_$F_3300027815|0209726_10000729|35774_0_728
TNSC:node59354node 38351-39097_-1
tnsb 39152-41236_-1
===node25238node|SubbioCR12SPAdes_4_$F_3300025536|a0207952_1000309|35760_0_308
TNSC:node25238node 8890-9858_1
tnsb 6844-8829_1
===node59318node|Subgroc58mSPAdes_$F_3300027819|0209514_10000813|35775_0_812
TNSC:node59318node 28441-29244_-1
tnsb 29299-31137_-1
===node59323node|Subgroc58mSPAdes_$F_3300027819|0209514_10000214|35775_0_213
TNSC:node59323node 111721-112608_1
tnsc 103494-106196_1
tnsb 109650-111716_1
===node59319node|Subgroc58mSPAdes_$F_3300027819|0209514_10000519|35775_0_518
TNSC:node59319node 42369-43085_-1
tnsb 43078-44409_-1
===node59317node|Subgroc58mSPAdes_$F_3300027819|0209514_10004389|35775_0_4388
TNSC:node59317node 7763-8503_-1
tnsb 8556-10730_-1
===node59315node|Subgroc58mSPAdes_$F_3300027819|0209514_10003341|35775_0_3340
TNSC:node59315node 11289-12155_-1
tnsb 12152-13603_-1
===node59321node|Subgroc58mSPAdes_$F_3300027819|0209514_10000180|35775_0_179
TNSC:node59321node 33854-35062_-1
tnsa 19576-19920_-1
tnsc 19907-21922_-1
===node59219node|SynspHyAssembly_$F_3300026367|Ga0163215_100088|35848_0_87
TNSC:node59219node 10225-11658_-1
tnsb 11672-13855_-1
tnsa 13855-14700_-1
tnsc 17645-21031_1
tniq 9260-10228_-1 node59219node1tniq
tniq 7843-9288_-1 node59219node2tniq
===node59215node|SynspHyAssembly_$F_3300026367|Ga0163215_100009|35848_0_8
TNSC:node59215node 107479-108222_-1
tnsb 108279-110528_-1
cas8a1 67572-68837_-1
cas5 66634-67575_-1
cas7 65588-66613_-1
cas6 65027-65578_-1
===node59218node|SynspHyAssembly_$F_3300026367|Ga0163215_100011|35848_0_10
TNSC:node59218node 351405-352373_1
tnsa 348713-349405_1
tnsb 349398-351389_1
tniq 352381-353844_1 node59218node1tniq
===node25280node|ThiBioDrversion2_2_$F_3300009070|a0066256_1000170|36123_0_169
TNSC:node25280node 240709-242151_-1
tnsb 242148-244286_-1
tnsa 244283-245092_-1
tnsb 245338-245631_-1
tniq 238784-240709_-1 node25280node1tniq
===node25444node|ThiBioThioSPAdes_4_$F_3300025006|a0209935_1001134|36134_0_1133
TNSC:node25444node 20000-21004_1
tnsb 17994-20003_1
tniq 21004-22926_1 node25444node1tniq
===node25441node|ThiBioThioSPAdes_4_$F_3300025006|a0209935_1000722|36134_0_721
TNSC:node25441node 25373-26146_1
tnsb 23770-25368_1
===node25304node|ThiBioThioSPAdes_7_$F_3300024996|a0209916_1000566|36137_0_565
TNSC:node25304node 14620-15741_1
tnsa 11898-12467_1
tnsb 12479-14617_1
tniq 15738-17594_1 node25304node1tniq
===node25308node|ThiBioThioSPAdes_7_$F_3300024996|a0209916_1001052|36137_0_1051
TNSC:node25308node 10672-11634_1
tnsa 8330-8845_1
tnsb 8838-10682_1
tniq 11638-12690_1 node25308node1tniq
===node25376node|ThiBioThioSPAdes_9_$F_3300024986|Ga0209922_100190|36139_0_189
TNSC:node25376node 28481-29485_1
tnsa 6343-6990_1
tnsa 10171-10761_1
tnsb 10775-12961_1
tnsc 12974-14065_1
tnsb 26950-28383_1
tniq 14062-15645_1 node25376node1tniq
===node77772node|Total_DNA_C_2_$F_3300021460|a0216309_1000069|36162_0_68
TNSC:node77772node 6265-7143_1
tniq 7145-8398_1 node77772node1tniq
tnse 14744-16606_-1
===node59270node|TtaePaPRSPAdes_5_$F_3300026980|Ga0207829_100273|36178_0_272
TNSC:node59270node 12617-13636_1
tnsa 9454-10407_1
tnsb 10407-12608_1
===node25505node|VDWuncwatermetaG_2_$F_3300009777|0105164_10000781|37224_0_780
TNSC:node25505node 7867-9048_1
tnsb 6062-7870_1
===node59393node|WorMetISL2SPAdes_2_$F_3300027569|a0209364_1000150|37409_0_149
TNSC:node59393node 7784-8695_-1
tnsb 8699-10279_-1
===node25515node|czorhiz116metaG_2_$F_3300012685|0137397_10001436|37670_0_1435
TNSC:node25515node 6772-9612_1
tnsb 5869-6765_1
===node25554node|eDN3rd3BELigBYv2_2_$F_3300017560|a0182747_1000030|37674_0_29
TNSC:node25554node 78964-79962_1
tnsb 77316-78953_1
===node59392node|eDN3rd3BELigOPv2_2_$F_3300017652|a0182746_1000798|37678_0_797
TNSC:node59392node 14107-14985_-1
tnsb 14982-16586_-1
===node59391node|eDN3rd3BELigOPv2_2_$F_3300017652|a0182746_1000911|37678_0_910
TNSC:node59391node 15303-16460_1
tnsa 11986-12729_1
tnsb 13138-15306_1
tniq 16969-18111_1 node59391node1tniq
===node59402node|eDN3rd3KraftBYv2_$F_3300020598|a0180218_1000759|37679_0_758
TNSC:node59402node 14353-15378_1
tnsa_tnsb 11933-14353_1
tniq 15455-16744_1 node59402node1tniq
===node25552node|eDN3rd3KraftMGv2_2_$F_3300017645|a0182749_1000171|37682_0_170
TNSC:node25552node 49369-50460_1
tnsa 46359-47072_1
tnsb 47094-49352_1
tniq 50447-52189_1 node25552node1tniq
tniq 52231-54069_1 node25552node2tniq
===node25553node|eDN3rd3KraftMGv2_2_$F_3300017645|a0182749_1000112|37682_0_111
TNSC:node25553node 41809-42816_-1
tnsb 42871-44823_-1
===node59427node|eDN5th3BELigMGv2_2_$F_3300017651|a0182742_1000035|37688_0_34
TNSC:node59427node 45582-46457_-1
tnsb 46463-48445_-1
tnsa 48399-49058_-1
tniq 44618-45592_-1 node59427node1tniq
tniq 43692-44621_-1 node59427node2tniq
===node59426node|eDN5th3BELigMGv2_2_$F_3300017651|a0182742_1000522|37688_0_521
TNSC:node59426node 13919-14959_1
tnsa 10961-11701_1
tnsb 11769-13922_1
tniq 14956-16476_1 node59426node1tniq
===node59429node|eDN5th3BELigMGv2_2_$F_3300017651|a0182742_1000649|37688_0_648
TNSC:node59429node 32915-34528_1
tnsa 29931-30821_1
tnsb 30805-32931_1
tniq 34525-36381_1 node59429node1tniq
===node59425node|eDN5th3BELigMGv2_2_$F_3300017651|a0182742_1001856|37688_0_1855
TNSC:node59425node 12043-13062_1
tnsb 7284-7628_1
tnsa 9398-10081_1
tnsb 10074-12026_1
===node25522node|eDN5th3KraftBYv2_2_$F_3300017650|a0182736_1000778|37692_0_777
TNSC:node25522node 23037-24104_-1
tnsb 24116-25969_-1
tnsa 25987-26790_-1
===node25521node|eDN5th3KraftBYv2_2_$F_3300017650|a0182736_1000067|37692_0_66
TNSC:node25521node 31375-32352_-1
tnsb 32400-34373_-1
===node59420node|eDN5th3KraftMGv2_2_$F_3300017544|a0182735_1000006|37694_0_5
TNSC:node59420node 483690-484787_-1
tnsb 484797-487031_-1
tniq 481846-483693_-1 node59420node1tniq
===node77856node|eDN5th3KraftOPv2_$F_3300020591|a0180223_1000084|37695_0_83
TNSC:node77856node 9065-10006_-1
tnsb 9993-11912_-1
tnsa 11909-12538_-1
tniq 7122-9065_-1 node77856node1tniq
===node25420node|lysmetSPAdes_$F_3300025834|a0209100_1001925|37716_0_1924
TNSC:node25420node 7756-8418_1
tnsb 5886-7745_1
===node25507node|tdA1StandDraft_$F_3300005601|0070722_10000025|37756_0_24
TNSC:node25507node 10394-11113_1
tnsb 8072-10354_1
===node59409node|saktaG_22_$F_3300028176|a0268284_1000599|37740_0_598
TNSC:node59409node 6951-7772_-1
tnsb 7762-9216_-1
===node77861node|tdA2StandDraft_$F_3300005590|0070727_10000789|37758_0_788
TNSC:node77861node 15511-16377_1
tnsb 13893-15542_1
tnsb 26664-27644_-1
tniq 16374-17333_1 node77861node1tniq
===node59424node|uncmicDSYBR03B11_2_$F_3300014470|Ga0170483_1004|38504_0_3
TNSC:node59424node 18261-18950_-1
tnsb 18954-20339_-1
===node25581node|OFGC01.1|OFGC01001082.1|3928_0_1081
TNSC:node25581node 10517-11320_1
tnsb 9244-10524_1
===node25628node|OFGR01.1|OFGR01001027.1|3943_0_1026
TNSC:node25628node 10026-10718_-1
tnsb 10715-12835_-1
===node59580node|GCA_000012605.1_ASM1260v1_genomic|CP000109.2|39571_0_0
TNSC:node59580node 424946-425938_-1
tnsb 425938-427848_-1
tnsa 427838-428455_-1
tniq 423473-424939_-1 node59580node1tniq
tniq 414483-415865_1 node59580node2tniq
===node25618node|GCA_000012745.1_ASM1274v1_genomic|CP000116.1|39578_0_0
TNSC:node25618node 1397775-1398677_1
tnsa 1395101-1395787_1
tnsb 1395780-1397759_1
tniq 1398768-1399484_1 node25618node1tniq
===node59574node|GCA_000012885.1_ASM1288v1_genomic|CP000142.2|39585_0_0
TNSC:node59574node 152958-153854_-1
tnsb 145819-147312_-1
tnsb 153877-155754_-1
tnsa 155770-156432_-1
tniq 151784-152884_-1 node59574node1tniq
tnse 139594-141369_1
===node59575node|GCA_000012885.1_ASM1288v1_genomic|CP000142.2|39585_0_0
TNSC:node59575node 3424371-3425963_-1
tnsb 3425956-3428037_-1
tnsa 3428027-3428842_-1
tniq 3411850-3413397_-1 node59575node1tniq
tnse 3410256-3411731_-1
===node59589node|GCA_000012925.1_ASM1292v1_genomic|CP000148.1|39587_0_0
TNSC:node59589node 3437069-3437929_1
tnsa 3434469-3435128_1
tnsb 3435106-3437016_1
tniq 3437926-3439119_1 node59589node1tniq
tnse 3465911-3467566_-1
===node59590node|GCA_000013365.1_ASM1336v1_genomic|CP000250.1|39609_0_0
TNSC:node59590node 2903431-2904504_-1
tnsb 2904510-2906804_-1
tnsa 2906811-2907560_-1
tniq 2901578-2903431_-1 node59590node1tniq
===node25648node|GCA_000013405.1_ASM1340v1_genomic|CP000252.1|39611_0_0
TNSC:node25648node 530768-531487_1
tnsb 528475-530739_1
===node25644node|GCA_000013665.1_ASM1366v1_genomic|CP000282.1|39623_0_0
TNSC:node25644node 237775-238656_1
tnsa 235189-235890_1
tnsb 235848-237770_1
tniq 238634-239701_1 node25644node1tniq
op@node25644node1tniq 39623_0_0__239706-241214_1 511_1|
tnse 241174-243006_-1
tnsf 239706-241214_1
===node59594node|GCA_000013605.1_ASM1360v1_genomic|CP000267.1|39620_0_0
TNSC:node59594node 1262633-1264090_1
tnsa 1259480-1260403_1
tnsb 1260390-1262636_1
tnsb 1275731-1276891_1
tniq 1264087-1265172_1 node59594node1tniq
op@node59594node1tniq 39620_0_0__1265138-1265227_1 301_1|
tniq 1299750-1301132_1 node59594node2tniq
===node59592node|GCA_000013605.1_ASM1360v1_genomic|CP000267.1|39620_0_0
TNSC:node59592node 1116648-1118006_-1
tnsb 1118003-1120045_-1
tnsa 1120047-1121024_-1
tnsc 1131262-1134678_1
tniq 1123091-1124821_1 node59592node1tniq
tniq 1124818-1126248_-1 node59592node2tniq
op@node59592node2tniq 39620_0_0__1126259-1126549_-1 56_1|PF18090.4_SoPB_HTH_Centromere-binding protein HTH domain
===node59623node|GCA_000013745.1_ASM1374v1_genomic|CP000301.1|39626_0_0
TNSC:node59623node 1694023-1694745_-1
tnsb 1694742-1696751_-1
===node59571node|GCA_000013885.1_ASM1388v1_genomic|CP000319.1|39633_0_0
TNSC:node59571node 2333292-2334362_1
tnsa 2328306-2328962_1
tnsa 2330317-2331039_1
tnsb 2331046-2333295_1
tniq 2334521-2336215_1 node59571node1tniq
op@node59571node1tniq 39633_0_0__2336250-2337020_1 268_1|
===node59569node|GCA_000013885.1_ASM1388v1_genomic|CP000319.1|39633_0_0
TNSC:node59569node 1548991-1550058_1
tnsa 1542040-1542627_1
tnsa 1545850-1546602_1
tnsb 1546625-1548973_1
tniq 1550101-1552407_1 node59569node1tniq
===node59562node|GCA_000013865.1_ASM1386v1_genomic|CP000316.1|39632_0_0
TNSC:node59562node 4677976-4679100_1
tnsa_tnsb 4675106-4677736_1
tnsc 4677729-4677983_1
===node59617node|GCA_000014045.1_ASM1404v1_genomic|CP000362.1|39641_0_0
TNSC:node59617node 3899046-3899576_-1
tnsc 3898626-3898952_-1
tnsb 3899577-3901187_-1
tnsb 3901175-3901762_-1
tnsa 3901762-3902439_-1
tnsb 3907729-3909936_-1
tnsa 3910318-3910995_-1
tniq 3905208-3906758_-1 node59617node1tniq
===node59618node|GCA_000014045.1_ASM1404v1_genomic|CP000362.1|39641_0_0
TNSC:node59618node 3906758-3907726_-1
tnsc 3898626-3898952_-1
tnsb 3899577-3901187_-1
tnsb 3901175-3901762_-1
tnsa 3901762-3902439_-1
tnsb 3907729-3909936_-1
tnsa 3910318-3910995_-1
tniq 3896759-3898600_-1 node59618node1tniq
===node59587node|GCA_000014565.1_ASM1456v1_genomic|CP000431.1|39667_0_0
TNSC:node59587node 7785781-7786686_-1
tnsc 7785644-7785784_-1
tnsb 7786730-7788652_-1
tnsa 7788703-7788969_-1
tnsb 7798954-7799115_-1
===node25705node|OFHP01.1|OFHP01000927.1|3967_0_926
TNSC:node25705node 9161-9919_1
tnsb 6958-9114_1
===node25660node|GCA_000015505.1_ASM1550v1_genomic|CP000533.1|39710_0_4
TNSC:node25660node 66643-67548_-1
tnsb 67549-68106_-1
tnsb 68146-69357_-1
===node59666node|GCA_000017145.1_ASM1714v1_genomic|CP000738.1|39782_0_0
TNSC:node59666node 1271904-1272986_-1
tnsb 1273004-1275226_-1
tnsa 1275242-1275967_-1
tnsa 1281258-1281884_1
tniq 1270069-1271907_-1 node59666node1tniq
===node25719node|GCA_000016985.1_ASM1698v1_genomic|CP000724.1|39774_0_0
TNSC:node25719node 424271-425194_1
tnsb 422198-424255_1
===node59660node|GCA_000017645.1_ASM1764v1_genomic|CP000781.1|39800_0_0
TNSC:node59660node 5003305-5004264_-1
tnsb 5004334-5006304_-1
===node25717node|GCA_000018145.1_ASM1814v1_genomic|CP000830.1|39823_0_0
TNSC:node25717node 96161-96931_-1
tnsb 96999-98891_-1
[truncated: 894,590 more chars]
