# Supplementary material for: Modularity and diversity of target selectors in Tn7 transposons
Source: Mol Cell. 2023 Jun 15;83(12):2122–2136.e10. doi: 10.1016/j.molcel.2023.05.013 (PMC10293859; doi:10.1016/j.molcel.2023.05.013)
Supplement: Data S1. An archive containing data used in this study related to Figures 2 and S2–S4 — Data includes: (A) LOCIannot.txt: Tn7-like loci used. (B) Tn7_clade.lst: nodes belonging to the Tn7 clade. (C) TNSC.csv: information about TNSC representatives. (D) TNSC.tree: tree of TNSC representatives in newick format. (E) TNSC_for_tree.fasta.alig.trim.walkers: TnsC alignment used to build the tree. (F) TNIQ.csv: information about TniQ representatives. (G) TNIQ.tree: tree of TniQ in newick format. (H) TNIQ_for_tree.fasta.alig.trim.core: TniQ alignment used to build the tree. (I) TNSF_vin.csv: information about TnsF and relative systems. (J) TNSF.tree: tree of TnsF in newick format. (K) itol.link: links to interactive trees displaying features described in the paper are available via Itol TNSC: https://itol.embl.de/tree/13783123246421658282398 TNIQ: https://itol.embl.de/tree/13783123282721658801217 TNSF: https://itol.embl.de/tree/13783123254041660094518 [file mmc2.zip › Tn7_clade.lst]

# node belonging to Tn7 extracted from the itol tree
node68232node
node69058node
node74299node
node39686node
node57655node
node76110node
node73539node
node75538node
node56265node
node19087node
node56324node
node41577node
node74992node
node19489node
node72016node
node75237node
node38669node
node48780node
node24290node
node59240node
node16712node
node42591node
node73660node
node50035node
node51165node
node38138node
node19752node
node41587node
node70688node
node47939node
node2721node
node40452node
node19201node
node24305node
node70144node
node39582node
node29488node
node48863node
node70213node
node81047node
node18274node
node64757node
node77210node
node52413node
node50432node
node8779node
node30398node
node73155node
node69799node
node58116node
node10003node
node8913node
node53280node
node14496node
node67809node
node73542node
node80864node
node75449node
node61288node
node61312node
node54063node
node18304node
node14816node
node49257node
node59163node
node79138node
node18850node
node18560node
node60632node
node27365node
node42789node
node61282node
node52825node
node29172node
node68422node
node6983node
node3296node
node32519node
node30424node
node33938node
node26542node
node32512node
node2225node
node33217node
node43905node
node8256node
node63865node
node59492node
node26184node
node78462node
node61141node
node33616node
node59238node
node26238node
node50962node
node67432node
node20160node
node29394node
node23885node
node71870node
node59155node
node73715node
node49410node
node75378node
node22561node
node40828node
node73479node
node41553node
node29216node
node48608node
node11121node
node24035node
node39136node
node75443node
node7829node
node59113node
node76012node
node58853node
node71764node
node71763node
node19384node
node25038node
node58941node
node22159node
node43100node
node41426node
node44392node
node13664node
node49215node
node79830node
node73592node
node57193node
node61683node
node68229node
node54985node
node76109node
node9892node
node16699node
node13824node
node69057node
node68231node
node55045node
node59425node
node28135node
node47421node
node34node
node62159node
node5061node
node34210node
node20577node
node73814node
node52566node
node54737node
node23073node
node60node
node30305node
node79523node
node79832node
node78680node
node77635node
node38627node
node49874node
node5590node
node25964node
node56545node
node57613node
node64231node
node19509node
node5179node
node36361node
node34278node
node29881node
node53778node
node54802node
node15195node
node52809node
node18568node
node25546node
node14244node
node58874node
node48254node
node56309node
node29533node
node5795node
node40213node
node38760node
node13633node
node48280node
node70850node
node45923node
node29229node
node58183node
node14718node
node25768node
node59129node
node31018node
node49759node
node69909node
node60354node
node23327node
node46402node
node47937node
node55371node
node45911node
node48410node
node22079node
node64143node
node29464node
node61503node
node17756node
node11087node
node19003node
node19040node
node204node
node4111node
node73540node
node40601node
node389node
node74153node
node11030node
node19641node
node52475node
node25856node
node25857node
node44388node
node50660node
node76650node
node1049node
node44865node
node27744node
node8980node
node58105node
node50967node
node66935node
node53329node
node40420node
node52708node
node19551node
node21043node
node71730node
node15631node
node24111node
node70602node
node73562node
node51226node
node23324node
node77643node
node39915node
node65538node
node35871node
node55724node
node48452node
node35214node
node59383node
node46444node
node19297node
node6176node
node14826node
node14836node
node55772node
node48679node
node33083node
node41954node
node57792node
node34338node
node28454node
node26603node
node18816node
node25216node
node18503node
node51225node
node43229node
node38670node
node14475node
node55529node
node32885node
node60248node
node16259node
node55946node
node7548node
node61101node
node32373node
node48851node
node39168node
node65558node
node9834node
node6node
node24916node
node14464node
node19562node
node9937node
node64290node
node22433node
node71804node
node61291node
node27203node
node57640node
node10040node
node39828node
node39745node
node2850node
node52931node
node73864node
node2851node
node52488node
node34670node
node12656node
node50087node
node50089node
node49418node
node14609node
node34312node
node55647node
node7440node
node19956node
node75252node
node67974node
node15851node
node1587node
node25667node
node75308node
node50460node
node23321node
node43748node
node65822node
node71749node
node43745node
node52744node
node55568node
node48245node
node71745node
node41435node
node76946node
node10049node
node49758node
node21361node
node77655node
node25718node
node8848node
node15873node
node54752node
node57187node
node14497node
node22377node
node59557node
node59746node
node39070node
node59149node
node19643node
node78457node
node50684node
node33568node
node12553node
node8944node
node42785node
node52128node
node61404node
node5605node
node48738node
node34431node
node23398node
node5428node
node50622node
node25618node
node22356node
node56236node
node59218node
node39916node
node14661node
node42250node
node69073node
node70112node
node70497node
node49155node
node26470node
node41917node
node70539node
node30142node
node7995node
node53100node
node59674node
node59765node
node22174node
node7234node
node19504node
node44651node
node61486node
node57021node
node9600node
node17000node
node391node
node23524node
node43908node
node18146node
node59331node
node79304node
node60384node
node15872node
node8914node
node21856node
node55768node
node20560node
node56319node
node47969node
node15874node
node14552node
node49121node
node41249node
node5249node
node14976node
node16733node
node76916node
node9935node
node15105node
node35318node
node73892node
node18250node
node21017node
node16773node
node3442node
node48032node
node26467node
node75249node
node15855node
node47306node
node59402node
node53383node
node18289node
node23777node
node59368node
node56738node
node14529node
node57032node
node48478node
node75248node
node26604node
node43832node
node49035node
node410node
node9919node
node30909node
node11518node
node7654node
node8725node
node25225node
node53222node
node10023node
node8924node
node48204node
node50036node
node53376node
node44652node
node1354node
node33029node
node47970node
node34688node
node53889node
node41205node
node52416node
node48397node
node50623node
node69926node
node18171node
node39581node
node48843node
node1793node
node34151node
node16166node
node28313node
node23902node
node59037node
node75265node
node75262node
node76004node
node57526node
node55817node
node41657node
node27260node
node59235node
node5280node
node64126node
node27492node
node48579node
node23623node
node14410node
node1777node
node56287node
node5899node
node75949node
node78390node
node77316node
node14462node
node32884node
node25226node
node26548node
node53272node
node50715node
node13606node
node62661node
node76782node
node34377node
node34376node
node34391node
node25087node
node25047node
node25313node
node21937node
node59718node
node75236node
node7865node
node56359node
node76703node
node48133node
node58995node
node28285node
node28286node
node22271node
node14744node
node43513node
node26928node
node56224node
node78555node
node13070node
node16468node
node70402node
node61328node
node77758node
node26545node
node40360node
node9872node
node67450node
node29371node
node11089node
node46220node
node18557node
node50702node
node77368node
node5184node
node5244node
node6976node
node59136node
node28283node
node48163node
node67414node
node37440node
node7186node
node49860node
node50868node
node30692node
node26596node
node68659node
node25731node
node33945node
node16745node
node23456node
node67631node
node79453node
node29206node
node9046node
node9045node
node27466node
node34416node
node55208node
node53271node
node58176node
node206node
node16915node
node41138node
node44335node
node70946node
node72211node
node77044node
node47947node
node67115node
node66843node
node66844node
node49250node
node51448node
node63174node
node24994node
node3492node
node59562node
node59242node
node18786node
node47077node
node59158node
node57186node
node48248node
node59695node
node13844node
node7795node
node59694node
node56799node
node24096node
node15975node
node75658node
node25249node
node14638node
node56798node
node79467node
node40741node
node36416node
node59948node
node960node
node40685node
node79748node
node59382node
node59102node
node60239node
node19377node
node19083node
node28008node
node77753node
node25475node
node48449node
node55723node
node32264node
node16803node
node38631node
node8314node
node2071node
node53377node
node71762node
node6324node
node56269node
node78164node
node48547node
node12062node
node23555node
node44705node
node15568node
node59551node
node77449node
node50519node
node8625node
node59773node
node59114node
node58940node
node53327node
node25228node
node19335node
node25229node
node53310node
node56379node
node52828node
node46764node
node75723node
node49755node
node33753node
node69911node
node73915node
node19177node
node49718node
node26043node
node22300node
node53510node
node59225node
node25301node
node53494node
node53512node
node46744node
node47227node
node19143node
node58984node
node59769node
node53665node
node58799node
node26725node
node69859node
node26831node
node58150node
node38434node
node75364node
node71767node
node42796node
node60527node
node50258node
node66891node
node68053node
node78454node
node29388node
node59872node
node14859node
node61705node
node4026node
node66826node
node44704node
node26629node
node40130node
node27998node
node23045node
node54098node
node18112node
node12641node
node5626node
node3972node
node66156node
node80382node
node79524node
node80383node
node22638node
node72052node
node72051node
node44484node
node44843node
node22669node
node20606node
node55392node
node60674node
node23373node
node38588node
node25812node
node78330node
node53500node
node73298node
node23229node
node41248node
node34373node
node30381node
node25763node
node19111node
node53499node
node19157node
node25104node
node56140node
node60711node
node29443node
node73979node
node5129node
node25783node
node6162node
node38390node
node50105node
node59704node
node77410node
node70519node
node69862node
node5133node
node26753node
node26752node
node25799node
node6262node
node39327node
node49777node
node19212node
node49590node
node59093node
node56381node
node49742node
node41662node
node73982node
node75462node
node38296node
node57868node
node74027node
node8016node
node55949node
node7443node
node47294node
node47349node
node22246node
node73956node
node58782node
node19508node
node75440node
node19409node
node74290node
node14576node
node53548node
node19327node
node73208node
node56259node
node44872node
node58882node
node19415node
node29395node
node55175node
node4403node
node78456node
node19492node
node33044node
node56394node
node59592node
node59130node
node79537node
node44389node
node74039node
node76506node
node30060node
node62146node
node14631node
node71802node
node71731node
node35932node
node53123node
node71414node
node1586node
node53904node
node77119node
node48481node
node73475node
node69252node
node18128node
node62988node
node23968node
node54337node
node22432node
node56323node
node2076node
node41541node
node22336node
node73504node
node28326node
node16721node
node65568node
node66231node
node23232node
node80661node
node40690node
node27903node
node43165node
node51771node
node73819node
node7483node
node4877node
node61636node
node15164node
node77849node
node52256node
node58988node
node8152node
node2184node
node75438node
node55955node
node64256node
node40516node
node30870node
node30138node
node52096node
node8802node
node48274node
node2416node
node40614node
node10933node
node33018node
node76352node
node46362node
node74048node
node14080node
node14528node
node64242node
node9494node
node44688node
node33752node
node29435node
node2906node
node43719node
node392node
node10086node
node71528node
node43727node
node21701node
node33944node
node4399node
node26616node
node58093node
node54423node
node47485node
node615node
node2075node
node59579node
node19211node
node33047node
node7481node
node6446node
node32265node
node23905node
node38486node
node80897node
node46433node
node2623node
node50968node
node67448node
node455node
node76999node
node18862node
node9602node
node72115node
node50946node
node71129node
node26967node
node9601node
node72116node
node50947node
node67424node
node46442node
node4471node
node983node
node33607node
node60027node
node26605node
node77864node
node76037node
node13542node
node2176node
node42201node
node26758node
node15328node
node75643node
node73916node
node56706node
node1870node
node69792node
node34310node
node13355node
node32996node
node26433node
node47777node
node42167node
node29369node
node42559node
node40928node
node16695node
node71327node
node50481node
node16134node
node74737node
node28574node
node17588node
node51803node
node9167node
node16911node
node19999node
node1871node
node1853node
node58135node
node49505node
node25469node
node6947node
node4689node
node16167node
node73903node
node72708node
node2188node
node79350node
node39656node
node6306node
node27480node
node30330node
node2152node
node73931node
node33314node
node4367node
node76624node
node59219node
node15265node
node20930node
node59074node
node48138node
node7474node
node40759node
node27949node
node15879node
node16548node
node48456node
node53289node
node51449node
node10012node
node22731node
node43836node
node77019node
node42947node
node4263node
node57447node
node56198node
node21310node
node75656node
node39169node
node49415node
node80665node
node78233node
node38240node
node18181node
node5185node
node5901node
node24937node
node19493node
node29396node
node48605node
node76592node
node74159node
node47361node
node76015node
node18432node
node76820node
node43848node
node37742node
node58073node
node72054node
node48039node
node50628node
node4736node
node21898node
node75255node
node49256node
node53363node
node40416node
node53400node
node9849node
node20016node
node79566node
node22529node
node80123node
node22418node
node73664node
node56034node
node48160node
node52676node
node46467node
node71131node
node71024node
node74729node
node52499node
node12073node
node28455node
node41545node
node73963node
node16365node
node56549node
node43493node
node61467node
node41412node
node48428node
node53541node
node50289node
node48981node
node100node
node59241node
node22357node
node8035node
node80664node
node80643node
node17599node
node43884node
node9835node
node64217node
node59594node
node41452node
node9821node
node7684node
node50607node
node36043node
node33073node
node48612node
node49861node
node61813node
node44334node
node16914node
node50664node
node15715node
node25713node
node55666node
node79455node
node23180node
node1842node
node33515node
node8416node
node31396node
node31380node
node60493node
node80010node
node67784node
node53259node
node9269node
node80677node
node65275node
node26921node
node49334node
node61238node
node18647node
node4043node
node55837node
node51970node
node74947node
node53263node
node74839node
node35154node
node74956node
node9666node
node69207node
node25512node
node78508node
node59457node
node40738node
node14787node
node52452node
node33967node
node37386node
node43275node
node74856node
node19233node
node49528node
node19237node
node74857node
node74798node
node52992node
node49538node
node76459node
node51910node
node73902node
node3746node
node70787node
node75410node
node52065node
node19232node
node74838node
node19061node
node52460node
node32601node
node61196node
node75281node
node10216node
node58977node
node52459node
node52457node
node7300node
node43081node
node19164node
node28406node
node55611node
node52461node
node5904node
node1178node
node66912node
node68418node
node74865node
node19292node
node37601node
node60165node
node35400node
node3206node
node58960node
node37284node
node60483node
node33124node
node51905node
node22262node
node19238node
node53555node
node53556node
node74850node
node53554node
node50127node
node19483node
node5265node
node18947node
node55778node
node14386node
node21916node
node14387node
node23211node
node69932node
node18227node
node59116node
node37911node
node25909node
node59893node
node37066node
node3420node
node30529node
node25030node
node65020node
node49527node
node73950node
node42210node
node13026node
node13023node
node58969node
node5839node
node38579node
node34281node
node14585node
node22259node
node65074node
node25060node
node77684node
node69833node
node44875node
node49366node
node61334node
node15350node
node80755node
node73949node
node65281node
node71278node
node66369node
node32611node
node58701node
node74781node
node25051node
node71497node
node69154node
node9084node
node18827node
node53051node
node33830node
node58885node
node998node
node9248node
node18602node
node8131node
node7712node
node74849node
node52832node
node65377node
node20194node
node48544node
node75003node
node72940node
node39829node
node22860node
node21239node
node4303node
node33038node
node18998node
node10486node
node61300node
node8781node
node77700node
node68389node
node23442node
node15074node
node52793node
node581node
node28089node
node26283node
node79597node
node43770node
node75286node
node11120node
node65446node
node21777node
node55775node
node23264node
node9927node
node17571node
node57116node
node41705node
node5889node
node62337node
node60128node
node24097node
node75267node
node50944node
node75998node
node429node
node59712node
node5200node
node48995node
node41214node
node80434node
node55679node
node26721node
node40421node
node54816node
node26208node
node54907node
node16310node
node70976node
node30880node
node21208node
node59040node
node15193node
node66720node
node70509node
node75105node
node34955node
node2332node
node39840node
node76994node
node16929node
node928node
node51619node
node11302node
node22221node
node54030node
node15683node
node40646node
node29407node
node40641node
node74474node
node5771node
node18337node
node43646node
node14639node
node19549node
node45080node
node76659node
node20922node
node73882node
node14477node
node29529node
node48356node
node49963node
node7482node
node43712node
node19552node
node55998node
node55100node
node76760node
node67382node
node22545node
node61117node
node22354node
node5716node
node16804node
node8322node
node39580node
node56455node
node36538node
node9836node
node23326node
node56961node
node50298node
node21832node
node68356node
node73541node
node73552node
node21480node
node67481node
node59748node
node25101node
node14527node
node25214node
node25280node
node56420node
node1076node
node71105node
node2077node
node46079node
node8000node
node22291node
node14094node
node40352node
node76269node
node14742node
node76928node
node27447node
node43751node
node51404node
node18226node
node53345node
node22365node
node71803node
node71042node
node71755node
node79260node
node45985node
node32358node
node11267node
node55313node
node56414node
node67791node
node430node
node17589node
node62336node
node41680node
node60875node
node73907node
node7830node
node15999node
node18242node
node2177node
node59142node
node21744node
node41702node
node12965node
node76040node
node47210node
node17595node
node22307node
node57506node
node25669node
node27244node
node70340node
node75451node
node9447node
node53549node
node17358node
node25082node
node50500node
node71391node
node77740node
node48548node
node22895node
node26595node
node11067node
node67602node
node12545node
node43721node
node30202node
node40288node
node79844node
node67489node
node74730node
node77994node
node72832node
node19646node
node44657node
node58980node
node27199node
node10095node
node9633node
node6624node
node25026node
node73518node
node22115node
node56361node
node59846node
node71289node
node43868node
node75250node
node23267node
node1358node
node14455node
node23338node
node48406node
node53301node
node22871node
node73666node
node14662node
node486node
node80663node
node75247node
node56785node
node56490node
node56624node
node59106node
node78625node
node59073node
node14243node
node21264node
node51496node
node9974node
node32254node
node20725node
node6260node
node57268node
node42509node
node71815node
node75695node
node4988node
node72053node
node15591node
node76701node
node21952node
node41588node
node205node
node21185node
node62880node
node73408node
node38423node
node71786node
node59947node
node27472node
node53209node
node7181node
node49807node
node66877node
node77146node
node49863node
node23265node
node17277node
node53496node
node65447node
node16067node
node9333node
node24974node
node48663node
node14146node
node13511node
node39019node
node53513node
node78875node
node44676node
node48224node
node46438node
node48100node
node57793node
node57210node
node15048node
node17026node
node48128node
node25728node
node56080node
node51729node
node76118node
node61327node
node9997node
node61113node
node54064node
node77268node
node50943node
node64127node
node38033node
node23896node
node54912node
node57804node
node70015node
node25906node
node1319node
node78993node
node29635node
node29211node
node63171node
node20444node
node46983node
node70325node
node59575node
node41898node
node55770node
node33787node
node69744node
node20928node
node38513node
node19659node
node61682node
node22144node
node7441node
node50688node
node151node
node4599node
node4064node
node41504node
node15895node
node55680node
node23488node
node61028node
node35072node
node16682node
node13518node
node32397node
node8332node
node22450node
node48769node
node61439node
node55519node
node20084node
node27471node
node78523node
node76331node
node5411node
node66721node
node53623node
node21743node
node10046node
node27479node
node71397node
node23256node
node30327node
node38784node
node38430node
node62340node
node1600node
node59410node
node5872node
node42084node
node74374node
node57726node
node43993node
node66954node
node7757node
node14905node
node10065node
node59109node
node5190node
node25762node
node48611node
node42143node
node26025node
node33921node
node49532node
node60668node
node17711node
node26024node
node3566node
node17738node
node13531node
node67744node
node44616node
node6831node
node21802node
node12253node
node5644node
node4840node
node30845node
node39184node
node6409node
node25761node
node5160node
node25022node
node51904node
node75287node
node48433node
node16454node
node53313node
node25803node
node38587node
node26730node
node12198node
node44592node
node30801node
node37748node
node55101node
node43668node
node34301node
node57111node
node75469node
node19097node
node386node
node74043node
node44390node
node17572node
node4639node
node53876node
node62157node
node71876node
node53008node
node57387node
node57248node
node60525node
node40240node
node19052node
node57181node
node43998node
node57215node
node66825node
node78453node
node9291node
node20991node
node33947node
node58700node
node43706node
node20021node
node54206node
node76796node
node32470node
node28414node
node54959node
node40675node
node49118node
node59239node
node47247node
node58756node
node68056node
node73875node
node53629node
node75452node
node55890node
node7826node
node59429node
node75429node
node38567node
node59469node
node7834node
node10485node
node29664node
node64330node
node19373node
node20881node
node78728node
node19362node
node78762node
node76569node
node42344node
node48719node
node3042node
node77984node
node17737node
node25959node
node32933node
node35671node
node16092node
node34979node
node77928node
node76887node
node70082node
node5127node
node77927node
node72135node
node35670node
node19042node
node53495node
node59228node
node56261node
node19100node
node59118node
node22200node
node75232node
node4910node
node73766node
node53444node
node37276node
node64770node
node14534node
node80675node
node21066node
node558node
node70428node
node80836node
node61401node
node76963node
node12187node
node2301node
node63371node
node57918node
node2281node
node17884node
node38987node
node15200node
node14855node
node40314node
node77623node
node22688node
node18234node
node68031node
node13901node
node29918node
node17503node
node27464node
node78661node
node27984node
node22015node
node26267node
node73591node
node57192node
node12036node
node45906node
node28019node
node41188node
node29720node
node23072node
node36346node
node78521node
node38671node
node78205node
node60633node
node42626node
node76219node
node41769node
node0node
node52449node
node78143node
node866node
node50735node
node56008node
node77829node
node67764node
node48833node
node22173node
node74287node
node67236node
node53142node
node5266node
node74434node
node41967node
node55614node
node73981node
node48837node
node25707node
node49723node
node53497node
node19383node
node56086node
node31587node
node66137node
node48636node
node6442node
node66136node
node19016node
node56382node
node56136node
node73983node
node41663node
node41119node
node53546node
node76514node
node58942node
node25057node
node48658node
node23571node
node33756node
node26763node
node20911node
node7209node
node39125node
node58151node
node39660node
node5144node
node5146node
node25781node
node48516node
node74286node
node19093node
node14721node
node77706node
node75100node
node19109node
node53588node
node58983node
node19423node
node53308node
node59015node
node23070node
node39138node
node71774node
node59395node
node53501node
node56257node
node26045node
node49743node
node22492node
node17789node
node7210node
node33769node
node5700node
node41257node
node16292node
node59710node
node5132node
node26155node
node38392node
node60673node
node60719node
node41120node
node19487node
node14215node
node26749node
node60715node
node69860node
node26852node
node5136node
node39867node
node38591node
node15297node
node29578node
node25518node
node77193node
node60693node
node59772node
node38388node
node78328node
node67234node
node68664node
node16291node
node67653node
node26766node
node6273node
node80740node
node56516node
node58154node
node20475node
node55181node
node62909node
node61750node
node75001node
node15856node
node7378node
node50980node
node61816node
node14880node
node10938node
node48258node
node23588node
node67690node
node33869node
node20587node
node78144node
node43831node
node50816node
node77218node
node34320node
node73801node
node14885node
node79351node
node47305node
node18656node
node48000node
node34198node
node40674node
node70825node
node53295node
node53296node
node59179node
node53223node
node30399node
node48004node
node16378node
node19051node
node19337node
node63298node
node14837node
node10002node
node14179node
node25308node
node41203node
node58861node
node75040node
node19645node
node18833node
node50686node
node60394node
node18633node
node10024node
node54504node
node48395node
node25250node
node33789node
node57845node
node19005node
node41688node
node7843node
node58043node
node77108node
node17670node
node20734node
node41137node
node4079node
node28354node
node17891node
node423node
node55952node
node63948node
node42115node
node64288node
node55985node
node12131node
node10924node
node19809node
node46020node
node76518node
node37024node
node18369node
node48346node
node57033node
node48353node
node47741node
node8928node
node48354node
node56480node
node40803node
node49249node
node18439node
node22064node
node40800node
node12514node
node74943node
node7467node
node55376node
node43708node
node38753node
node72675node
node44800node
node58817node
node30426node
node22103node
node73692node
node80623node
node58929node
node5100node
node55956node
node61815node
node48259node
node27382node
node60665node
node13711node
node72974node
node37658node
node79415node
node69946node
node38859node
node40673node
node25093node
node40736node
node20812node
node45999node
node49156node
node55964node
node29107node
node48797node
node23815node
node37685node
node7814node
node13102node
node52257node
node34841node
node77022node
node77992node
node4876node
node57060node
node21788node
node3448node
node16832node
node32289node
node55566node
node8386node
node43733node
node79261node
node7969node
node52041node
node74823node
node19006node
node37673node
node60452node
node57071node
node78525node
node53776node
node53237node
node22290node
node7452node
node6120node
node18309node
node4288node
node6406node
node40283node
node42788node
node6137node
node24324node
node52837node
node6319node
node57547node
node56297node
node60570node
node22467node
node73663node
node14333node
node46078node
node59152node
node35257node
node33043node
node66869node
node40415node
node33049node
node75264node
node66868node
node5047node
node56396node
node53726node
node21825node
node59521node
node62860node
node55622node
node73209node
node25660node
node79292node
node25487node
node78182node
node18963node
node21413node
node51139node
node10978node
node19557node
node19172node
node76249node
node21441node
node55569node
node43673node
node77861node
node59392node
node59318node
node57159node
node61793node
node53109node
node27215node
node12581node
node29120node
node53637node
node55391node
node66307node
node5776node
node30307node
node25525node
node54250node
node19027node
node53783node
node48561node
node72058node
node19030node
node58883node
node53502node
node68222node
node71137node
node76250node
node21444node
node25241node
node18761node
node21440node
node12450node
node18529node
node63027node
node14785node
node77344node
node22145node
node39110node
node66827node
node33026node
node19135node
node66842node
node50067node
node52782node
node51744node
node44885node
node13060node
node5060node
node21408node
node21069node
node59188node
node22203node
node19276node
node18989node
node484node
node33128node
node49447node
node75439node
node1975node
node5082node
node35682node
node22104node
node52871node
node32502node
node19173node
node57835node
node53536node
node39175node
node7369node
node43475node
node17953node
node34099node
node16351node
node80289node
node41454node
node50703node
node17240node
node19534node
node19544node
node32329node
node76742node
node56408node
node19546node
node15564node
node23979node
node24314node
node5376node
node20673node
node20165node
node37552node
node49971node
node39134node
node49739node
node29413node
node66308node
node27486node
node76666node
node64277node
node22319node
node50782node
node46848node
node77933node
node68348node
node49063node
node9300node
node8965node
node22142node
node25181node
node39688node
node74720node
node59381node
node41733node
node60790node
node2151node
node5712node
node19662node
node41920node
node56277node
node71387node
node27726node
node56276node
node39397node
node45118node
node18465node
node71818node
node13500node
node33243node
node25837node
node72963node
node16775node
node48890node
node4000node
node61507node
node4993node
node12232node
node48257node
node15680node
node13048node
node2902node
node76549node
node56305node
node72955node
node52784node
node40549node
node56021node
node27329node
node19653node
node73889node
node62981node
node70650node
node29134node
node61912node
node8167node
node70577node
node55393node
node60191node
node17235node
node73264node
node69824node
node75862node
node74197node
node16328node
node56063node
node67745node
node53196node
node13858node
node13120node
node43883node
node53212node
node56405node
node25223node
node22413node
node52357node
node76446node
node15268node
node22090node
node50820node
node71419node
node44492node
node48607node
node14627node
node3488node
node70587node
node47872node
node73655node
node22817node
node40515node
node72988node
node61741node
node17794node
node69312node
node19009node
node30113node
node48599node
node24923node
node19190node
node50919node
node47519node
node49738node
node19394node
node43768node
node56453node
node55323node
node30468node
node59515node
node10071node
node50711node
node42700node
node39042node
node67682node
node19158node
node71740node
node19098node
node25644node
node5031node
node346node
node60234node
node30195node
node38016node
node73478node
node52549node
node13121node
node74530node
node75077node
node48737node
node55010node
node78626node
node67199node
node63400node
node14858node
node81016node
node17550node
node24229node
node16383node
node47649node
node17256node
node59011node
node59536node
node56119node
node70593node
node73284node
node77775node
node30569node
node48129node
node21807node
node38951node
node63857node
node61960node
node74087node
node59589node
node19035node
node10581node
node19034node
node42826node
node75980node
node75270node
node77831node
node74088node
node71389node
node50683node
node9297node
node25983node
node59685node
node53214node
node70136node
node53338node
node30114node
node48233node
node47383node
node56221node
node56226node
node14273node
node17009node
node15505node
node60569node
node22700node
node48413node
node56604node
node14531node
node35216node
node75342node
node29398node
node75445node
node6886node
node35914node
node13283node
node56554node
node67116node
node7863node
node19418node
node67715node
node61915node
node17204node
node49713node
node35449node
node27872node
node17405node
node23620node
node79661node
node55668node
node57644node
node57629node
node48614node
node37479node
node15850node
node1602node
node15045node
node56478node
node41738node
node25791node
node54148node
node57630node
node12037node
node23064node
node68452node
node41955node
node80256node
node54062node
node25409node
node60050node
node26426node
node75711node
node19787node
node14766node
node52710node
node14812node
node4304node
node25459node
node3439node
node44448node
node16657node
node58914node
node10050node
node59173node
node55531node
node53054node
node7085node
node46277node
node8169node
node75953node
node64196node
node44415node
node17583node
node55648node
node44399node
node54622node
node19336node
node48671node
node21969node
node13065node
node22880node
node59461node
node22391node
node66769node
node10880node
node15699node
node15700node
node41403node
node21792node
node56032node
node56242node
node27552node
node2888node
node50744node
node50388node
node49588node
node14472node
node23030node
node17788node
node26050node
node34340node
node46751node
node58786node
node59518node
node8921node
node36654node
node56769node
node25024node
node9933node
node13227node
node18220node
node30371node
node53492node
node54129node
node7774node
node56137node
node77772node
node13985node
node59574node
node8002node
node16788node
node67794node
node64065node
node13600node
node15457node
node11136node
node61325node
node13626node
node16681node
node59517node
node38945node
node51583node
node42170node
node17329node
node2453node
node54981node
node33048node
node66861node
node73798node
node18549node
node19420node
node7506node
node78469node
node24879node
node69936node
node43737node
node34403node
node250node
node34987node
node79685node
node80650node
node59275node
node71652node
node74361node
node23845node
node46034node
node58916node
node58825node
node63034node
node43827node
node26021node
node41529node
node70062node
node51767node
node59841node
node21602node
node63915node
node8954node
node50976node
node56665node
node43655node
node8320node
node13881node
node18915node
node72736node
node40137node
node41242node
node55497node
node75276node
node22552node
node20898node
node79181node
node26340node
node47838node
node8337node
node12331node
node8062node
node81030node
node39194node
node58911node
node76029node
node1765node
node33358node
node44685node
node12347node
node8029node
node50694node
node11083node
node11082node
node58724node
node337node
node47713node
node226node
node12325node
node53762node
node39384node
node19531node
node41597node
node13888node
node28475node
node80288node
node35193node
node50793node
node57189node
node40571node
node10726node
node43661node
node60259node
node3562node
node69126node
node77266node
node43187node
node11063node
node34534node
node56736node
node37534node
node20968node
node76839node
node43200node
node73644node
node62160node
node63010node
node23994node
node19491node
node217node
node79182node
node30415node
node23329node
node21569node
node55663node
node40872node
node74629node
node70517node
node74628node
node59180node
node29891node
node40871node
node70518node
node62910node
node75233node
node74276node
node50032node
node70834node
node34986node
node59717node
node32396node
node13757node
node12372node
node33055node
node10079node
node68661node
node40073node
node61125node
node218node
node17203node
node71523node
node26668node
node48065node
node33397node
node8709node
node33384node
node4646node
node53316node
node22923node
node20601node
node50107node
node49879node
node1768node
node80640node
node20617node
node21281node
node21725node
node19749node
node21772node
node17553node
node74283node
node6809node
node65344node
node9844node
node6912node
node20163node
node32003node
node3543node
node22620node
node758node
node32454node
node29286node
node57912node
node54757node
node32980node
node50929node
node21220node
node48772node
node47075node
node14783node
node26343node
node5602node
node18920node
node64node
node68642node
node1541node
node6427node
node59391node
node56737node
node601node
node6016node
node26052node
node28040node
node76261node
node51363node
node58182node
node71553node
node73349node
node9337node
node29289node
node55572node
node667node
node61824node
node60322node
node19274node
node23203node
node10369node
node32370node
node60393node
node26704node
node49815node
node34632node
node24280node
node16756node
node9415node
node67667node
node48637node
node3634node
node39137node
node71235node
node10368node
node5441node
node53474node
node7164node
node33039node
node58104node
node37045node
node16715node
node41936node
node8045node
node74493node
node70652node
node38902node
node46112node
node68825node
node58101node
node40254node
node66835node
node55551node
node75895node
node54629node
node27178node
node54127node
node79693node
node47478node
node79651node
node63394node
node58103node
node12334node
node77262node
node33040node
node74626node
node25522node
node68823node
node56978node
node71010node
node25882node
node77423node
node43818node
node16901node
node16895node
node40762node
node51159node
node24212node
node6211node
node32930node
node1568node
node41729node
node2843node
node15232node
node50276node
node39130node
node33825node
node68134node
node23587node
node40226node
node13045node
node80390node
node4297node
node61277node
node33032node
node3635node
node21475node
node18927node
node19978node
node3024node
node57679node
node62918node
node77029node
node47111node
node5976node
node63011node
node67214node
node57134node
node26020node
node41699node
node79484node
node79192node
node54600node
node37694node
node30088node
node16527node
node43877node
node46511node
node47023node
node33467node
node57121node
node36093node
node19244node
node57429node
node23328node
node1121node
node6210node
node43792node
node50117node
node5592node
node47397node
node61123node
node73951node
node50594node
node10471node
node19421node
node29302node
node2922node
node26077node
node81027node
node26893node
node13833node
node19308node
node71378node
node27207node
node16243node
node58703node
node63051node
node56327node
node17766node
node77231node
node6504node
node10066node
node9861node
node10610node
node63292node
node58943node
node22387node
node63047node
node40155node
node6885node
node50478node
node7971node
node29946node
node59587node
node9846node
node40140node
node36067node
node24277node
node54986node
node75245node
node33037node
node77661node
node30275node
node39203node
node39204node
node30763node
node15612node
node10027node
node72196node
node39201node
node61366node
node6136node
node8736node
node13797node
node43234node
node22050node
node50787node
node52209node
node23581node
node43672node
node34785node
node22873node
node76992node
node55621node
node50658node
node16572node
node40951node
node11434node
node29567node
node16387node
node70038node
node34491node
node2870node
node45224node
node39086node
node4745node
node45222node
node45260node
node50705node
node48362node
node45252node
node43263node
node73525node
node45307node
node11425node
node76437node
node16450node
node74305node
node69025node
node20736node
node42171node
node66865node
node73190node
node74529node
node25884node
node59807node
node57667node
node69268node
node6665node
node66846node
node9946node
node67119node
node7651node
node10885node
node10884node
node48840node
node11394node
node11451node
node9053node
node13380node
node47443node
node24033node
node16805node
node21259node
node20030node
node14400node
node57896node
node48267node
node21935node
node27276node
node25088node
node21237node
node21236node
node57003node
node33263node
node48490node
node22302node
node48488node
node21023node
node10936node
node80408node
node73583node
node39523node
node59666node
node16521node
node45267node
node13623node
node45306node
node11492node
node40833node
node16381node
node23808node
node41536node
node72363node
node16392node
node27204node
node16416node
node18519node
node11416node
node50531node
node44736node
node16320node
node11499node
node14465node
node13513node
node45304node
node64253node
node51161node
node16398node
node35707node
node80673node
node48480node
node16385node
node45325node
node55352node
node7678node
node59420node
node25866node
node25110node
node45312node
node55009node
node74308node
node72401node
node50631node
node48284node
node76348node
node61264node
node77418node
node35808node
node45258node
node11342node
node16513node
node66875node
node43667node
node41853node
node50549node
node27491node
node40950node
node7688node
node56916node
node73444node
node29409node
node11359node
node74304node
node45248node
node11444node
node74055node
node43698node
node70032node
node11423node
node73844node
node45347node
node50717node
node58180node
node11489node
node45343node
node55784node
node74320node
node29568node
node11447node
node72353node
node61078node
node24365node
node73527node
node23724node
node70658node
node27205node
node45349node
node45331node
node66837node
node72375node
node23172node
node52771node
node21748node
node74370node
node57766node
node43264node
node61111node
node23926node
node33023node
node67191node
node61604node
node7487node
node77201node
node61524node
node72344node
node17238node
node7420node
node25538node
node18842node
node16710node
node25304node
node25701node
node25376node
node51127node
node57158node
node64275node
node72150node
node23952node
node66858node
node21161node
node33007node
node48292node
node43856node
node33008node
node25756node
node48291node
node39766node
node77261node
node7994node
node33017node
node43890node
node6792node
node16459node
node72151node
node43822node
node33473node
node9929node
node24298node
node59696node
node8157node
node21677node
node70957node
node39765node
node43852node
node47623node
node26912node
node1572node
node80648node
node33022node
node15495node
node79274node
node30441node
node1090node
node7513node
node75200node
node7522node
node77834node
node66864node
node4616node
node74373node
node4615node
node72144node
node8013node
node49991node
node15888node
node49990node
node59590node
node26371node
node59571node
node19522node
node48474node
node44662node
node52560node
node55482node
node20002node
node74540node
node34784node
node26192node
node33252node
node50088node
node10719node
node7459node
node35905node
node54653node
node44663node
node51001node
node2323node
node63434node
node10913node
node9296node
node50464node
node78042node
node22853node
node46400node
node79586node
node25120node
node2999node
node67648node
node57209node
node5847node
node76991node
node52497node
node28412node
node14823node
node58144node
node37691node
node27912node
node40253node
node72216node
node20031node
node43233node
node25090node
node37006node
node59603node
node3223node
node42175node
node10883node
node77835node
node63204node
node68736node
node24284node
node40557node
node78038node
node57929node
node43739node
node56419node
node43740node
node41136node
node5272node
node71810node
node66273node
node8614node
node41169node
node15233node
node61088node
node41168node
node43802node
node61798node
node55193node
node43778node
node768node
node8615node
node9917node
node64365node
node45918node
node58146node
node59617node
node39931node
node10606node
node70129node
node43866node
node5992node
node25925node
node56641node
node55690node
node48522node
node42148node
node43004node
node70503node
node55623node
node30235node
node8973node
node51761node
node5956node
node44516node
node42803node
node1073node
node50713node
node37574node
node69889node
node28410node
node55624node
node59618node
node10612node
node52470node
node21910node
node41630node
node74139node
node80747node
node17671node
node10605node
node39202node
node19795node
node73263node
node2995node
node26191node
node59911node
node51760node
node33015node
node70123node
node43675node
node71371node
node33793node
node7627node
node47160node
node59426node
node24323node
node22161node
node43874node
node48477node
node75962node
node60430node
node63658node
node51558node
node34371node
node25257node
node17200node
node55252node
node66831node
node10090node
node9947node
node27249node
node12100node
node76279node
node7925node
node24910node
node56090node
node25608node
node25552node
node56397node
node76937node
node65449node
node54897node
node48378node
node5746node
node29908node
node22304node
node28407node
node63233node
node30440node
node73126node
node67663node
node17096node
node23866node
node77288node
node48033node
node64397node
node64276node
node18500node
node74020node
node10082node
node74536node
node23945node
node76233node
node41963node
node23638node
node9461node
node60675node
node48282node
node13362node
node73855node
node59569node
node56301node
node61505node
node43845node
node75201node
node18082node
node63234node
node55097node
node59270node
node16287node
node74289node
node63729node
node76985node
node48661node
node25019node
node63286node
node21031node
node23213node
node61727node
node9945node
node56984node
node53326node
node16740node
node12045node
node54435node
node34932node
node16576node
node25609node
node23817node
node1983node
node16449node
node48448node
node50560node
node16524node
node78207node
node43699node
node27923node
node74294node
node16512node
node16418node
node58210node
node50913node
node66881node
node68192node
node69027node
node61762node
node560node
node77792node
node50555node
node45236node
node49474node
node8666node
node43873node
node51437node
node24240node
node18477node
node23182node
node58764node
node49798node
node32954node
node48917node
node60463node
node32955node
node14835node
node17018node
node5443node
node49450node
node76081node
node54627node
node16288node
node39246node
node46018node
node8135node
node43854node
node27259node
node51274node
node57354node
node74274node
node18531node
node43283node
node54628node
node67685node
node50439node
node39693node
node28536node
node50045node
node62239node
node57938node
node57937node
node80657node
node78876node
node321node
node46272node
node43053node
node58095node
node56918node
node19469node
node34044node
node32994node
node49805node
node57939node
node5056node
node49749node
node47070node
node50318node
node77166node
node58086node
node57014node
node55478node
node75437node
node33010node
node45968node
node77440node
node55751node
node25480node
node55847node
node59175node
node58915node
node19554node
node57530node
node9332node
node55200node
node22160node
node54037node
node69815node
node8712node
node34007node
node21235node
node50821node
node38034node
node35387node
node16663node
node36475node
node59105node
node18952node
node48189node
node27372node
node47360node
node57446node
node39166node
node22362node
node56481node
node55752node
node45078node
node77021node
node78479node
node21442node
node29234node
node23106node
node59897node
node16451node
node11781node
node58212node
node16410node
node58207node
node16419node
node24160node
node63873node
node78697node
node50649node
node57935node
node51599node
node54492node
node61278node
node74066node
node63247node
node74273node
node48660node
node51149node
node71822node
node76280node
node23216node
node28009node
node7661node
node57920node
node8080node
node43839node
node14564node
node57146node
node35402node
node50706node
node11395node
node45262node
node21656node
node883node
node58196node
node16354node
node24960node
node72396node
node72397node
node15649node
node23980node
node72366node
node16389node
node33057node
node53401node
node52952node
node23798node
node50740node
node14630node
node16107node
node72377node
node45309node
node50530node
node76909node
node42849node
node45216node
node50001node
node40931node
node61709node
node26449node
node39870node
node28033node
node30471node
node50081node
node23584node
node39200node
node24032node
node24034node
node5071node
node63966node
node54979node
node54992node
node25183node
node54036node
node76276node
node62266node
node71758node
node54099node
node19521node
node41964node
node71757node
node19640node
node20445node
node58835node
node14082node
node34024node
node47694node
node8936node
node12544node
node23337node
node69759node
node76320node
node75359node
node73856node
node11068node
node78455node
node75170node
node73476node
node18737node
node58184node
node22685node
node44869node
node72703node
node2288node
node43744node
node73574node
node70999node
node67079node
node66326node
node23525node
node28007node
node73483node
node22408node
node22278node
node22599node
node70843node
node16258node
node66240node
node56416node
node7946node
node40419node
node1292node
node10072node
node77369node
node64182node
node19520node
node22595node
node59138node
node80121node
node48086node
node48416node
node19305node
node48543node
node74892node
node67465node
node4470node
node49241node
node40681node
node58990node
node48777node
node38085node
node14331node
node23614node
node63008node
node38409node
node41371node
node21024node
node46049node
node47358node
node73366node
node2074node
node12486node
node16280node
node25153node
node59045node
node51520node
node38619node
node75981node
node20470node
node60140node
node41748node
node14414node
node36369node
node36915node
node23117node
node73508node
node24984node
node18784node
node22338node
node53888node
node1053node
node27467node
node14436node
node1014node
node58168node
node25858node
node34976node
node60678node
node15262node
node15263node
node15678node
node22852node
node19090node
node47716node
node26172node
node53470node
node20633node
node59123node
node61321node
node39146node
node49987node
node54422node
node75273node
node40248node
node73570node
node11060node
node36900node
node3467node
node41969node
node35408node
node30357node
node52480node
node76663node
node8768node
node23143node
node22607node
node47520node
node80749node
node53122node
node25444node
node18841node
node19169node
node73964node
node50522node
node18144node
node57451node
node9934node
node71015node
node37010node
node14145node
node14834node
node1009node
node48035node
node14241node
node19116node
node58781node
node23148node
node59211node
node19410node
node56079node
node21776node
node22193node
node58873node
node54251node
node72925node
node53382node
node75351node
node19395node
node76598node
node72738node
node19447node
node60672node
node459node
node21186node
node33067node
node56065node
node56048node
node61143node
node14335node
node14382node
node15734node
node13013node
node76609node
node80122node
node70139node
node14245node
node56448node
node48104node
node56533node
node53219node
node59380node
node22594node
node61132node
node5168node
node50293node
node16322node
node24000node
node58930node
node35425node
node33063node
node66209node
node6847node
node21780node
node27904node
node43886node
node30716node
node62846node
node61894node
node79106node
node1570node
node7292node
node5814node
node61726node
node77091node
node35977node
node66803node
node15962node
node77802node
node15608node
node78004node
node44622node
node61494node
node33474node
node2994node
node2978node
node52725node
node33464node
node71797node
node17398node
node61102node
node23552node
node10084node
node26891node
node55968node
node76775node
node20739node
node43840node
node17856node
node63526node
node69836node
node8387node
node52641node
node9120node
node49056node
node18272node
node59148node
node56915node
node77746node
node37511node
node41959node
node1048node
node41551node
node33034node
node48405node
node25767node
node759node
node74539node
node3656node
node20451node
node3036node
node33910node
node64061node
node10043node
node69797node
node33671node
node24902node
node61330node
node70844node
node61329node
node80917node
node387node
node50033node
node68283node
node21187node
node38946node
node32357node
node38412node
node7954node
node79741node
node45974node
node33060node
node16704node
node26628node
node14894node
node41786node
node77717node
node39571node
node34303node
node50257node
node47139node
node71751node
node54961node
node23067node
node78853node
node55343node
node55344node
node10703node
node74362node
node2295node
node48576node
node39255node
node61031node
node54815node
node5268node
node5267node
node25112node
node5270node
node32445node
node47768node
node19528node
node19140node
node59485node
node25990node
node36052node
node70637node
node48429node
node7851node
node56552node
node55675node
node50291node
node49763node
node53598node
node19538node
node59017node
node53498node
node59230node
node53601node
node19144node
node19523node
node53756node
node26304node
node57637node
node21027node
node77682node
node13396node
node70345node
node56099node
node36054node
node53174node
node59520node
node41594node
node5183node
node28143node
node14918node
node48633node
node25058node
node54271node
node49765node
node58936node
node57492node
node56440node
node48659node
node58935node
node49589node
node22166node
node56380node
node76765node
node56312node
node62560node
node34313node
node30844node
node39570node
node16703node
node22876node
node10073node
node21065node
node16585node
node48841node
node40379node
node36355node
node2315node
node8969node
node23069node
node20996node
node71776node
node8958node
node38773node
node60676node
node24071node
node21001node
node3916node
node73589node
node863node
node61637node
node67285node
node6443node
node8582node
node79165node
node1020node
node19092node
node33489node
node34453node
node57036node
node34655node
node36433node
node39018node
node53412node
node431node
node70114node
node70146node
node59580node
node24009node
node69997node
node50942node
node63417node
node38086node
node7516node
node31174node
node74739node
node1321node
node37589node
node63094node
node61104node
node57155node
node16701node
node72635node
node57491node
node73532node
node79836node
node68018node
node75969node
node25504node
node68183node
node77428node
node20357node
node40373node
node44630node
node4384node
node62468node
node71864node
node68982node
node7305node
node74215node
node76785node
node51626node
node21313node
node27336node
node23126node
node79780node
node72627node
node61135node
node9931node
node5113node
node9889node
node5122node
node10074node
node61286node
node6464node
node81010node
node67081node
node42832node
node73node
node70987node
node80372node
node54070node
node54640node
node60352node
node27987node
node34635node
node53419node
node34444node
node64869node
node51768node
node22929node
node11312node
node13625node
node33000node
node34752node
node22588node
node4806node
node38094node
node63352node
node58849node
node57279node
node15419node
node57635node
node39720node
node56696node
node70494node
node77311node
node17293node
node43775node
node40892node
node46085node
node130node
node16693node
node35731node
node16535node
node56631node
node33957node
node59555node
node17464node
node19754node
node18214node
node21265node
node64177node
node27508node
node79742node
node23941node
node69996node
node16164node
node61024node
node3872node
node37833node
node76716node
node25023node
node6517node
node33907node
node61262node
node20931node
node59143node
node9382node
node22520node
node61025node
node66243node
node77187node
node27584node
node67296node
node61138node
node58789node
node73927node
node5729node
node40678node
node34929node
node34930node
node61294node
node5102node
node37666node
node45794node
node63668node
node27256node
node39254node
node13074node
node43774node
node49708node
node72193node
node24945node
node73845node
node40640node
node72673node
node60200node
node34432node
node55988node
node55947node
node52329node
node34357node
node60441node
node12231node
node8888node
node77856node
node69009node
node17548node
node54679node
node75532node
node69006node
node39036node
node55521node
node9440node
node12501node
node4873node
node57002node
node61233node
node38754node
node22099node
node69005node
node68623node
node55579node
node74807node
node66100node
node10911node
node64107node
node28469node
node61290node
node49252node
node54252node
node48067node
node61120node
node53291node
node13806node
node19490node
node60250node
node53040node
node38091node
node78958node
node50824node
node42506node
node17598node
node73906node
node12992node
node59003node
node34046node
node35913node
node1771node
node58092node
node76019node
node14434node
node19256node
node35660node
node76254node
node36899node
node77953node
node53922node
node59186node
node22209node
node56087node
node15299node
node22825node
node70140node
node25198node
node71734node
node59101node
node48409node
node17004node
node67800node
node39756node
node1300node
node1301node
node35289node
node59076node
node21637node
node13368node
node30583node
node67520node
node68069node
node19644node
node44998node
node75361node
node61796node
node39683node
node59427node
node18358node
node13581node
node15978node
node50617node
node64701node
node69684node
node52638node
node69769node
node53574node
node56318node
node51697node
node22190node
node71536node
node59104node
node14249node
node61129node
node50048node
node14640node
node77346node
node15008node
node80671node
node15012node
node25338node
node14149node
node14469node
node14113node
node23809node
node53302node
node16711node
node67198node
node55703node
node48852node
node54890node
node59151node
node59144node
node66867node
node4302node
node33585node
node257node
node26174node
node63424node
node48471node
node54169node
node4272node
node39825node
node25152node
node69871node
node49506node
node26760node
node69910node
node70011node
node9229node
node46494node
node10075node
node40348node
node49803node
node78002node
node5760node
node69767node
node8735node
node17592node
node22169node
node1326node
node28977node
node50822node
node54074node
node17608node
node74738node
node28526node
node50828node
node34413node
node62939node
node21769node
node73760node
node37064node
node77135node
node31019node
node81014node
node57628node
node37588node
node36143node
node41686node
node17576node
node56743node
node60807node
node59048node
node60808node
node18893node
node40165node
node38090node
node17597node
node74049node
node12616node
node21813node
node60704node
node78992node
node32487node
node61189node
node55124node
node28525node
node69295node
node2117node
node75959node
node70836node
node68362node
node60700node
node47377node
node20479node
node4404node
node57098node
node75973node
node34920node
node25450node
node449node
node68361node
node47911node
node58071node
node20004node
node70656node
node29368node
node59566node
node40170node
node35200node
node33311node
node2180node
node22512node
node43001node
node38021node
node39013node
node77270node
node32485node
node35750node
node33062node
node78607node
node36342node
node68233node
node2306node
node25490node
node7964node
node5982node
node5983node
node6830node
node54977node
node2264node
node19785node
node23071node
node62162node
node14438node
node16586node
node22658node
node55316node
node42998node
node22916node
node66899node
node36982node
