# Supplementary material for: Modularity and diversity of target selectors in Tn7 transposons
Source: Mol Cell. 2023 Jun 15;83(12):2122–2136.e10. doi: 10.1016/j.molcel.2023.05.013 (PMC10293859; doi:10.1016/j.molcel.2023.05.013)
Supplement: Data S1. An archive containing data used in this study related to Figures 2 and S2–S4 — Data includes: (A) LOCIannot.txt: Tn7-like loci used. (B) Tn7_clade.lst: nodes belonging to the Tn7 clade. (C) TNSC.csv: information about TNSC representatives. (D) TNSC.tree: tree of TNSC representatives in newick format. (E) TNSC_for_tree.fasta.alig.trim.walkers: TnsC alignment used to build the tree. (F) TNIQ.csv: information about TniQ representatives. (G) TNIQ.tree: tree of TniQ in newick format. (H) TNIQ_for_tree.fasta.alig.trim.core: TniQ alignment used to build the tree. (I) TNSF_vin.csv: information about TnsF and relative systems. (J) TNSF.tree: tree of TnsF in newick format. (K) itol.link: links to interactive trees displaying features described in the paper are available via Itol TNSC: https://itol.embl.de/tree/13783123246421658282398 TNIQ: https://itol.embl.de/tree/13783123282721658801217 TNSF: https://itol.embl.de/tree/13783123254041660094518 [file mmc2.zip › TNIQ.csv]

# col1: node identifiant of the associated TnsC representative
# col2: TniQ selected for the tree 0/1 depending on how it pass the filters for alignment
# col3: coordinates of the TnsC representative as internalcontigID__start_end_strand
# col4: distance to the TnsC representative
# col5: TniQ node identifiant
# col6: TniQ length in aa
# col7: TniQ sequence
#tnscnodeid	sel_tnsc	tnsc_coord	dist2tniq	tniqnode	tniqcoord	tniq_length	tniq_seq
node34node	1	100114_0_33__484215-485216_-1	1	node34node1tniq	482703-484214_-1	504	MIEQKRLIWSANWVYPYESSWSILQKIMSSNFLTPNELLETLGGEEIKKLKNPSIAGRSKRDIIALRYFSDDELLKLLGQDIKTIYLENCTRIIWPLFKNPSNLNQLSNFFYEQLTFCPKCIHQGFHSIFHQLRLFDKCPYHGTALHNRCPNCNQDIEYLLSKDTAAFTCQCGYSFLKYMIQKYNILKWGLTEPFYKIRNGTIQSWLNINRRDFDIYMSHFTKSQSIPKKDLKLTVESILYINNLKIHSKSKHNSAFEIRQLPKELYNDLCNRIIQRKPYSTKEIDVKKAIRRHELNRLLLEFGYSEIYFESILIYKAIHRYLRRTFLKQHRKIKNKDFFENVLKEKNLPPIIRAYGLWRFFSEPLYIRNVNTLGFEKTKRGEFSYFNHIYSWRIDFLE…
node0node	1	100248_0_23__22870-24588_1	25	node0node1tniq	24613-26568_1	652	MTKLLMFPEPYPDEDFRSIIYRYHIRTSNNRILESNIDLFGKNSEKNLMFPTRLDLLMERLPIGNTLNSNGIIFDHTWYGFIKCFIQNKKYLTLIEVMKNGTENHFWINKYTFKRLFSTTIKYCPKCIKEDIELHGECYVHRDHQLEFLDFCPKHFSKLFDRCNECNLVLCKQYASELVREPFCQRGHYLCKKIQKVDKRNPTYKIKFELFKLICSLRDTRENLNSQNIYLKIMMALWKKGFIHYKGKVLKQELIKSMIENYSIEVLEALNLPYSYITNKSFYARILSEDFDGDLLFYCLLILYLFKTPKNLIEYNEPIANLVPFGNGPWKCPNSICKYYKKNVIAKCKRIPKISGGLCIITTEFTCPYCSYTYVHRWHSKNKKEIDKKPMIKSMGNLW…
node0node	1	100248_0_23__22870-24588_1	1988	node0node2tniq	26576-28474_1	633	MERILILKRSYIGVSVLISFPFLYKDELMYSILARYHMYSGNENAKITMSETFGSSTLCAATTLPANLDQLTKRLPTPNSYSTEELINNHTFLPYFAPFIPNERYQEIKLMMSESDGKSIYMKLGKTASTVKSPEYLRYCQGCVKEERVLYGECYWHRLHQVEGVVVCPKHGYYLIESDVPFSDRKNKHEFAPLEKYARIDEALNRKDDFPHFVQKKFIGEQTFYLLNNIIKPLGLEELQKFYITKLKQKGLATVSGRVKWIELIPLFNHYYSAGFLKELNCCVTEEDKDTWLHKVLRKPKISCHPLRHILLLGFLGETILSLEQKINTNFEPFGNGPWPCLNKASNHYKKHVIKSCVITSDSKLKVPVGTFSCDCGFIYSRRGPDQKEDDIYKIGRIK…
node34046node	1	100429_0_0__10746-11612_1	-22	node34046node1tniq	11590-12585_1	332	MRALTHSRFPLRTELFPFATFPIQDGLLPGESGPGYVLRMASKNHVGYYELLRHIDLYPYPYLTIDATTKIAPLFGVMSKNIMRVTAENYKIYGQCHTKLNGLIFKKPYLIRQRSPQVCHLCLKENSYAQLAWDLTLYTACIAHKISLIDHCPSCNKPLSWARNDLSLCKCGKPLFSDSVKSIPASESQLLVSKVISHKFAGDIPCSISNTFLFQLFDSLSLDIFMRLVWSFGLHDQSKFSRRTQGKQIPCTNSTIELINHSISRINYALNHNFSSPLEIDINQTSLNDVLNDANYVEFKKIHHLLDKVSELDKLPRILDSNSSKQLSLFE*
node34046node	1	100429_0_0__10746-11612_1	979	node34046node2tniq	12591-13388_1	266	MAKISSDSPTLLWLPSPLEEEVASSWFARIRHEHRLPQHALFEAFAILKPVDLDVSNLPLFFKKITHGIDVDKNSLSKMATQFISNRNNRKLNFIFNRDNKFQPFISFCPDCLAESVPYWRYSWRLKFYRVCHVHGRPMRFRCQHCNGRQTCNSTNLKIPATLRKVALRFCCHCSESLSDEKPIRAHKPEVIERHLLIWNFLWVILTRSSLSDYFTRKNIHSSIPHLLDIFLEDNGDTHIAEYRLLRFSLNNLAAQTISSPNDYS*
node116node	0	100512_0_0__2845661-2846089_1	24978	node116node1tniq	2871067-2871321_1	85	MDSEIELYPDETLESFVLRLSNYQGYERFAHFAEDIWRDTLLQHEAIPGGFSFELSRVNLYKAQTTSQMRVRVSLELRKTTETQ*
node116node	0	100512_0_0__2845661-2846089_1	25201	node116node2tniq	2871290-2872279_1	330	MNLEKQRKLNDFGILRLALAHSKAVFSSDYKAVHRFGVDYPQVFIRKRHTPVCPQCLAAAAYIRQEWQFIPYLACHKHHCKLVHRCPKCGKLLDYQSSESIDHCECGFPLSQMHPEKAEIVELQAAQWLMGEKPVESGLMTKDMGISSRFGFILWYVNRYGDADDISFEDFIQCCTGWPKRLVSDLDGIVEKADMLRVRPWNKMYFNEVFGDLLRECRHLPSRELAKNQVLSAVLNYLTKLVAKHPKSKKPNIGDVLLSSLEASTLLSCTTDEIYRLYEYGEIKAQLTPKLHCKLSPHESVFTLRSVVEVKLARMSSESDGLYHYLPEW*
node64node	1	100806_0_0__5006408-5007484_-1	-3	node64node1tniq	5003871-5006411_-1	847	MTRTLPIRVEPIAGESLQSWLTALAHRNDVTWTQILRAVGLHHHSRDTGRCGWTVRLHPHELQGMAEATEIEPAVLQQMTLARFEYVGITLGRKPHLIDMGGIRDYASRSRYCPHCLNDTQGRWQLHWRLGWSFACLTHRCLLAHTCPHCQRPPRRLTPYAAAIPQPCCCEHRLQQQPHVQICGKDLRRSPAVILDGDDAILHAQQCINTIIATGTADLGVYRNAPVAARIALADLKALATRLARQYSGSGDEPGLQGEELCEIDPADDTLGARKVSAMQPALALTDALRVLSAPDVHTAGRHLQTLIETIRRHGRAASATSTATWGISTSKTLTAVQLAAVSPWLSPSDQIRYRVASSKPQRPQRPQLVLARIARAVPALLWPNWAIPMQPNNIEYES…
node151node	1	101108_0_0__3272619-3274286_1	13	node151node1tniq	3274299-3275822_1	508	MLNFPNPYPNELMYSTIARAGVHHAITSPKQLLDEVFNNRKVIATIDLPNHLLCILKHLSPSYTLEELIYENTLFPIYALFSSESTRLRCLKWMGSQSKGSIHLALGVAASKVKQITTHRYCRHCLEEQYHQYGEFFWSRLWYIQGANCCSKHKVKLSEFLQPAHLNGRHQFIPASFILDRKQPHNPAHELDLIVSRRVDELLKLPPTKSPTFHQWSQFYQRIAKRLGFNKGSKHIDYSKIDVVVIKKWDLKWLQQHHLDELKSETCWLRAIFRKHRKSFSYLEHIIVLETFSPKGWTWVAILDEIHQLPAKPTNTDTPIQRTKYKDILILKEKRNEWLCLIQNFGIKPSRVKNAALYAWLYRNDKTWLLTKNRSFHALPTSISKKVDWPLRDWLMVRR…
node226node	1	10115_0_74__18586-19644_1	-3	node226node1tniq	19641-20987_1	449	MTPPLPVSIDPYPDESIASMLRRLSTTTGIPVHTLHPYGVSGRLTDRQIGPLAHTLGVPTRRLRTHTLHHRLAGRHGRKPASIELRRSDTSICSACGIGSLWSGLVWVSHCPSCRSVLDDGVTADRAAHALQMQDAFLRSMQAPNLGFTDRRLRLLRLLRLHVHLATGPATTGVQPAGSWQAPAWIAGFAEHAWPASRTVQATRDLIGERTLTHLGETPAPEDDCATVRQVLHDRLHDRLRGSGITEAAIPDYLHPRHRALDADAAGEDLGHGIARALRREAIHAATGARPTAAQLEERYGDLRKQPMTATYVHHLSNTAAGLRILAREVDRLARAGIADYRYRRAVLTTLHSVPTSTLALIAVPRTPRNQRLAAAWIWLELTQGTLGLSPHHAGMRRD…
node226node	1	10115_0_74__18586-19644_1	1333	node226node2tniq	20977-22647_1	557	MLADPADLAPLPVTIAPVAGEALDGYLERLGAANALPHPALVQRLSEAGAPTAFLTIAPAEPLIANLAALTRLDPVALRCCTLASMVGIDTDGLDPANKNSWRRVAARGWPPVHGTALCPRCLDDDGIWQLGWRHPWVTTCSAHRLWLIDHCPTCGRRFRSHRTLLRAVDVAPDRCGNPGGAPGRGCQQPFGELDTMAAPAAVLLAQRRIDDALQGRPVPVLGDLLDPGDYLRELKSLAVLLLHLAVQPGGEELAPWAETARADRSRSAGVRAARWGLMPPANIQLRGQALAAADEILRAASLNAAADGLHLWTELTPTTNDGQLGWLADHTTMTPLLSRLVLAATATRRRLATLLDRAGGGLPPRAIPQVLPAGLYDSHVAGMLDVTARTGRLFVSLC…
node34198node	1	101343_0_3737__6032-6970_-1	-7	node34198node1tniq	5002-6039_-1	346	MHENATDRLPRKGEVLSSWLFLRLSQLGMERRVFDDALAHRYPEVAAALAKDPDFPEGRSWRLAMANLTGVSSMALQAVGWPSSPWFLMPGCRRSACLICLSEAPYVTAQCVQEHWLQSWRTTCAVHQVPLLEVPAVGGAWALLSRASRKLHGSLMRRPDRQVARLIEDWERVPAYVREAVFGAEVRIMDAWHEHYSNGQGRLDASGSIVVWRDLLAFSASSWDTVTAPPVATQALPSSLITGSAYFRCHSVPPCAEPDLELHAFRTMINPSARRVCLIAAMDAMFEVSGERIVGLKRQPSWGWHRVLPCLPQKALDWLQGRSHSWPAGWRVIMDRWLSGGVHRG*
node34210node	1	101430_0_30__36777-37796_-1	39	node34210node1tniq	35212-36738_-1	509	MNFQFAWSTEWIQKYESPWGIIEKFKYANAINGNIVLKLIGNEKVRNFKEISNAGRHHRDLIYFHGVDCKLSRKILGVNFKQYHDYLLDKSLYPFAINKSNMDYNFHRHLNYCPTCLNTGYHSIFHQIKFFDHCLFHPLQNLISTCPKCKRSMPEYSINKENIDAYNCICGHYFLSSKNIRGIFSSWKKELIVQSNLVNTWQALPKHIINMYHLSYPFYNYKNNSKFDKKNTTQHLKEIPQLLISAFTENKIDNSQVMNIYSNENIFQIKDNYHHLSASYNQIFPYRTHNFKLKEKCPTESIFFEIYKQTRIIYKSISRYIQNKIINIHKKCIRNFDDTYQDGPICLHAYAFILWKSECEGRRIYPRILNQAQIPSLSDFRFLNDKFSIFPKGPFMIHL…
node34273node	0	101676_0_71__356364-357119_-1	-3	node34273node1tniq	355471-356367_-1	299	MIVSLNNPFSGEHIYSWLIRAYKLSGYAEFLYFQKKLLFQDRFLHPNKLFSKSIEALVNQHCDRSKVLSNNTVAPLWQLSVGSLLNDKDPTLDAFSHMNEQQLFSFDTSWHSCKKCRQEDLTEFGVSYWHTQHQIPSAFMCYKHNTIIEKAHDPVKNLYTELLPSDIKGWVPVIKFPSEELKTWQSFVFKVFAHCIDKQKELLKIQKDIIEHLNLNQQRASKIKVICTDLIPKFEVGLGQELLEYLFRDYARYTRRGRPNILAAMFVDSTFISGRNPVYWLALFYWLRHELKLDGALA*
node34273node	0	101676_0_71__356364-357119_-1	890	node34273node2tniq	354038-355474_-1	479	MRQHPAFPTPFPDESIFSLLCRFHLLSAGASFKKNTLSVIGVNGSRPSNEFPGYLPSIAKLSGISMEYIIEHMTSVQYYKPFISNDIFQLLIGALETGGTGSLQSKLGNVASRLTPGQTLNYCPKCVEIDFKKYGAAYWHKVHQLIGITVCPVHGCYLGTVQRNSIKILLSPNYTREVNALAEEFDFNKLICEEFFDFEFRLSLSDVYKTYRNQLLELGFVTEANHIRQRLLRKFIAGKLNLLAKNSAIFKVLEEQCIKERYPETLFYNNFRYHHPIKHLALIYLLFGNWKAFKKSVISKERSIETTKPTKTCSTLKIDWTIGLRMLKSGHSLRYAARAIGTTIATLKIKAQQQNLPLDCRPSKVFDTEQRMIWRKLFVGQGCKNIAETMNFSIGAVEK…
node34274node	0	101676_0_71__357137-357760_-1	770	node34274node1tniq	355471-356367_-1	299	MIVSLNNPFSGEHIYSWLIRAYKLSGYAEFLYFQKKLLFQDRFLHPNKLFSKSIEALVNQHCDRSKVLSNNTVAPLWQLSVGSLLNDKDPTLDAFSHMNEQQLFSFDTSWHSCKKCRQEDLTEFGVSYWHTQHQIPSAFMCYKHNTIIEKAHDPVKNLYTELLPSDIKGWVPVIKFPSEELKTWQSFVFKVFAHCIDKQKELLKIQKDIIEHLNLNQQRASKIKVICTDLIPKFEVGLGQELLEYLFRDYARYTRRGRPNILAAMFVDSTFISGRNPVYWLALFYWLRHELKLDGALA*
node34274node	0	101676_0_71__357137-357760_-1	1663	node34274node2tniq	354038-355474_-1	479	MRQHPAFPTPFPDESIFSLLCRFHLLSAGASFKKNTLSVIGVNGSRPSNEFPGYLPSIAKLSGISMEYIIEHMTSVQYYKPFISNDIFQLLIGALETGGTGSLQSKLGNVASRLTPGQTLNYCPKCVEIDFKKYGAAYWHKVHQLIGITVCPVHGCYLGTVQRNSIKILLSPNYTREVNALAEEFDFNKLICEEFFDFEFRLSLSDVYKTYRNQLLELGFVTEANHIRQRLLRKFIAGKLNLLAKNSAIFKVLEEQCIKERYPETLFYNNFRYHHPIKHLALIYLLFGNWKAFKKSVISKERSIETTKPTKTCSTLKIDWTIGLRMLKSGHSLRYAARAIGTTIATLKIKAQQQNLPLDCRPSKVFDTEQRMIWRKLFVGQGCKNIAETMNFSIGAVEK…
node34301node	1	101807_0_0__169564-171219_1	-55	node34301node1tniq	171164-173077_1	638	MSFGRMMNMLLWFPTPYPDELLYSVFARYHVRSGNTSPKITTEELFGTRSIRSVWDFPANLNILLKRLGPFWKTDDLILKHTLFPYYASFLLPKQAEKVKNSMITTKGSTIHTRIGVAASNVKQKINLWVCSSCIDEDLDAFGETYWHRTHQLPGVFICPKHETVLEETEVSVKANNQHEYIAALPSVERKKADLGDLSKDDISLLLRISKKSKKLLDGNHLQKDNNTIRNKYQILLKQQELASISGFVKRERVYERFSSMFSDCFLNLLQSPVTYEETNWLTMIFQKHRKSFHPIRHILIMMFLETDLDHLFDKEEYLPFGKGPWLCLNHTCDKYQKRSVTSLTVTRCYNTKKPVGTFYCKHCGFVFSRRGPDSEYTDQYTIGTIKDYGATWKDRLKT…
node346node	1	101911_0_0__1293884-1294774_1	-3	node346node1tniq	1294771-1295841_1	357	MIGDTWPYCVQLQEDELLSSFLIRNARAHGTTPYCFLSYYWPGRHFWDRDTDRTADTDWLKELEVLAGVPAERLEASTLLPFRRVLGSTLRSGDTPLLLAVSLFHRTRRRHGLQFCPACFAEGRQWFRRTWRLGFVFVCPEHRIPLMDACPACGSPVVPHRSLSLDLSRCHECGAFLGGDYRGELPAAGVLEWQKMLLDTLVGSRVGVGPFERSEAFAAVRSLLSVLTARGVHKAIRETFRLPAATLGSERLQFEHARAVDRSVLMETLAAWLSDWPSSFRVGANAAHLTQRTFRRLNQLPSKLGLEVEGLPPGGERDRRYVPKVFDAKLMRLARLDKKAYRALRAQRLRALSGLS*
node68031node	1	101920_0_0__214643-215878_-1	703	node68031node1tniq	212342-213940_-1	533	MSPSEIIQSHTLLPYFAAFLPEDRTHFVKSAMTGELGRAVNARLGLLASTVKNPPFLRVCPQCIIEDEITYGLPYWHRSHQLPGVLVCYKHECILEDSVIPYTLRRNRHEYVSLKRDLIRKKMAAPHSCNVQKKHLIFLAKQSHALLNMPYDDEYLNNIPMYRAKLSKRGFITPNGNIRFQNLRSNLYQTLGKDLLHMCHSEINKHSEDTWLHKLLRGHDYIHSLRHLLVMQFLAETIDSICEMQKETYHPFGTGPWPCLNKVADHFKENTIPSCIVTRCSDTGRPVGTFKCNCGFVYSRRGPDTSECDRVKIGRIKQFGIVWEQKFDELRVNSNLSLRQKAECLGVHRSTLYLKMKEQPRSMDKYESFGENVRTIDLDLLSEDLSNQTNATCYSTAKE…
node68031node	1	101920_0_0__214643-215878_-1	2327	node68031node2tniq	210283-212316_-1	678	MSRIQMFPSPYPDEELRSLIYRYVLRKGCSYIEGIQELMGINSRRVPFLPHNLEVLQRKVPSLFPDSDTLLLQHTFYPFFAAFLSDVNRDELRSRMIVYRQGEKYATVLIPPIISKDVRYCTQCITEDEERFGEVYIHRSHQIGSIDVCHKHRCVLISQCPECEVSLGQLYGTIFLGSTHCPNGHELSGTIDTLHQDEIMQLKLRISKDVYQILNGEIKIGDLFYIYNLLAREMGYQHPDGRYMNQKFHEKFLQRYSPRTLEELGLIPDLLEKRSALQIFSEKNAIRNPIVHMLVLDWLIGGYGQLHKYESAHKKTPIPFGNGPWPCINKVCAKYAQNVITSNKQHYCYSTKRIRGRFLCKHCKMEYRSSCVDGQLEFDFATVKVVEYGPLWHEQLVIE…
node34310node	1	101978_0_0__4533088-4534536_1	-3	node34310node1tniq	4534533-4535492_1	320	MILHRLELLPGEHLGAVAGRMHVLSIHGTFTATVKALGLGSPPIRPQRLSHADDIALDAIFRAKRIAQPWQTHGYGHYLTPFLSLPEQDMLTAAWAGYTPLRLRVTGQNNLQHRYWRWCTDCIAEDYELHGMPYYHRDHQLPGVFHCHRHQRGLSGHCAGCGFSAKLLSEQLIPPYDSLCPHCGHWMGGYDGHFTERMHEIELASLALAQSASALTLRSLTQLVSESMGISGKPMRTVESIRSINVWFREMDVQSDPMALTAYFTNTGGPGQVWQLPPQLRNARGYHEQSARDPLHPLVHLLLLQHAGIDLVGLLRSEG*
node34310node	1	101978_0_0__4533088-4534536_1	961	node34310node2tniq	4535497-4537119_1	541	MLGSVLPAYIPGESVYSWVTQYFVHSAYSDRNHFCNRLFHHPAIRLHPLLPGHIEAAAQAAGVDPQYLLHHGTGFPLFALTLNNKHQVHALAAAMLGEGRGIMALSGQAASKLAFGVVCLKWCPSCLLEDEQTFGAGYWHTEHQLYGVTACIRHTLRLQTLAASAGGIDRRLLLPDPAMRYEQSLPSEQEIYLSSFITELHRYLCVQSPVASPAEYYRRWLGQQGYLTAQGHLRSQALLKALSAFWQSLFTGSAPMVPVGLASYQYISALVHGNRNHHYLKHAVLMAFVSRSPAEFFSIEEPHVMPVPASSPSDRQAAEQAVLRLLAEQTPMRQIARQTGYSVGYIKQLALRHNQPVDHRAKRITAEVERGIWRQAFMGGARQQIAYSHGVSVGAVEAI…
node34313node	1	102042_0_2127__12719-13672_1	5	node34313node1tniq	13677-14324_-1	216	MKKFLNRPKPIYAESLRSYLKRLAASNFISPDTLLRALDLPQANQLTPVYLAKRYEKYAPTITLIESATRLEPGALLSKIPTPNANNKYCWYGVNMPLIHLRGNPAVCEHCLACDNVEKNAWFMRAYIFCPVHNTALVPVDPFHELSDKSISNSLEEVFCNSTGNANQIEFLNNQITQITNLLPSLKTTTNYIPMSRRHSLANHKAMTQTQLFSH*
node34313node	1	102042_0_2127__12719-13672_1	719	node34313node2tniq	14391-16379_1	663	MIAGIEGLTLLNRPLPKDGESLYSWLVRLGCANGFPRASWVKGLLNPFASNERTKTVLIPTEEHYQIIERGCGVSRKALKKLSWANFVRPTASGSERLLRSFLTKPYQQICPLCVKEEGIWRKSWDLNAVACCAIHGCYLVSRCNCGALIPTFPNSLFRCDCGRELYGQRLTGAPEFLCEYVRSIEALSEPDQIDYLFECRFLSWYWAQVNGKLKSEPSSKWSIRKRHFAAKFVARYYLDPEEQSFRLLDKIAGLNRNASGNSGFRVEFGDIQDSLDRMEFQGYKGNILKLFDCYLLERWRGRHWLVSRLGGDHLSKKSLQAEMGIRETTFSRLVKRLGLNDRISQKSSYFDKADQNKLKASYYEFINLTKLAKILGVSYYLAQSLVRDEVIPGVAPCK…
node386node	1	102076_0_0__3701041-3702669_-1	98	node386node1tniq	3698988-3700943_-1	652	MNENGVVEMITFFPTPYPDETLYSIIARYHIYSGNMTYKHTITNLLGIRVWRAKWDMPSHIGVLQSRIPDIGLTTDDLIYNHTLYPYYSAFLPEEKRFIIKNQMIDSNGSGITRSLSTGSSDIKIEKLLCHCKHCMEEDIENFGESYWRRTHQIPGVFVCPDHQVPLMTSSKQLIEFNKHHFSTPNEDFFLNANTLHFEKEVLNQLLTYAIEVKWLLNEREVDLEFKTLENYKALLKTNGYIRSRYVNLRKWRKDFENFYSKELLEWLSSASRGSENGWFDSIFRQGNSSIHPLRHILVIILLSGSLREFFSGNIQAKKDLKTPPPFLEAKKDLKTPPPFGNGPWMCLNPAHSDYGKDVIKEIEIVECGSTNQPIGRFKCKCGFSYSRKGPDLVESDKF…
node386node	1	102076_0_0__3701041-3702669_-1	3360	node386node2tniq	3706029-3707915_-1	629	MINTFPSPYPDETLYSLLGRYSMLSGLLNYIHIMEDLFGDSNKRFAPDFPSGIGILVDRLGNGYFERDIIFQHTLYPYFSAFIPEERAIKIMEKMIGTDGSNIHNQIGINASSIGIKRTLKHCRECMEEDIKLFGETYWHRVHQLPGVFICPQHNRLLIETKKKLYEYDRKKILLVTEDLFIEPSNNDIDGFTFEILSSYAKEANWILNNDIKMSDLNYYRNKYVLILKNMKLASVKGSVNQQELSNRFKQKYKNNSLLLLESEVYKKPSNWLVKIVQKHQKVFHPTRHILFIMFLCGNLINFYENEHKYSPFGQGPWPCLNPAHKLYGQKVITHINIISCKDTGRPVGTFLCECGFSYSRRGPDLTLEDQFKIGRVVKYGEIWEVELKRLISSGLSLG…
node449node	1	102307_0_15__16156-17118_1	2	node449node1tniq	17120-18496_1	459	MQFAVTPCCKPQESIIGYCLRLAKRNGFTTIRDMLSDPVILRLAKGLKSGVFELDALLPDTAPMGQASVRCVLFKKPHSILPRICLTCIAQDNVIPVSHQSPFIYRCDKHNDVLIDTCSHCSHPLHWDVDLLNARCTNASCQRPLGACQSVLPDSLPPQDLSDCLFAGIFARNPHKLSIKTHTFAKCYHIRSIIEDGFKLLTQERRAKMWLAESMSNFSHQLPITFRTIPIALLQRHLKSQNWPANEVFKQLAQCEYNNAAGSNCSVPPLLTHADVAMQLFGVELFELKQLQQFELIITTSVANLNKGVVVDISPVFNALPFNTTLQQMPTLKELMPLLHASNITVGKILEAILTQRLASSYRPSYDILTSLRVDPDCLLELIKALKSQSTLQKLTLSE…
node423node	1	102353_0_14__92380-93246_-1	209	node423node1tniq	90117-92171_-1	685	MNADFVFMTHVLRSLGLPIYSADIHPPRRASLPYIVALHLRQYQAIVFDDGHDFFSKHQQKIHLIYQVLSYLLKPPFGYDIVFCGKYDGLTDVGLRARDMGIEVVLLDLKAMECDEAYQHFVAETLRALSLSKIPTYLVPPDNPSTAPVSFQQGGIDPENDLISLMGHTKIPTLFPLFVTPQGIDLCDLHEHTKGLVGETVCALESLKALMLLDAMVVAGEVKALEQASFPRANVAGVVSTHNAQIDAHSSKQQDSQHAETASNRAPKSKPKAASGRGFETYLKPIFDETLGSWLSRNASCPSITIIHDDFLRWCTALTQGSEQSYDSYSRQLLTHTGNAPGFTGLLASARLVGEVAIDPSDEGNANEMPWDPAVLLGSAGHDYAPGRGTLEPDTLYRS…
node34391node	1	102514_0_4__9782-10915_1	-3	node34391node1tniq	10912-12210_1	433	MMNAFEVQPRSILFGLQPIDNGDDYMFESAGSYIVRLSYAHQVAPHHFIRNFLNPALGQCGVSNDLFISYGFSAMNGYRAKAEGYLNALAVFTGQQNIKLLSMSPWVTLLDSMGKGLFHSSKRWCPKCLFEWRSAGETLYEPLIWSLKSLECCPLHQCEYEEHCNHCGKEQYMVQRVLPVGYCPECGSFLGHAFKMKARILTQKELYLLNLVASRNNVKEFHNLHYLLREGIRVVMAQLCVSSTKKLENLLSFSQATISQWFSDSKRGTRPTLSTLLNFCVAVNVSPADLLFNHSSIKAEANVANLDGRRTFVNADKKDWVENRFRAIVENQKEIISVNQVADELKVGDSYLRYHFPDISAMLVSKNNQLRAQKKKANIKRKTQLIENTCRTLLRNGVF…
node484node	1	102676_0_146__18928-19839_-1	197	node484node1tniq	17319-18731_-1	471	MDRSPSSELADYIARQADQPVERILRAAPLRPARLIDRDDFIGRFVAASPKLMLRPNVTAKDAEEPERDVAYLAYCPQCLAEDEEPFMRMEWRTRFATGCERHGIRLQHCCPHCRGQIKPHLAKHLDGICFCAHCAGDLRQVAAIPLSQREKADITDVSLYLDAVLGGMPIEELAKKGEALIKRAISVINGKSNFWHLYFAPNEIGGGLEWMRRPSTAWRDGQAEELGRERLEARGPVWNSVIYASERLVPWDGQIPAEVGAGRLVGYANRYSDADVNMDKILDRQIGVLRIVGVPDTAIYVDDALVGSTDPRYGLRAMLKAARRGDTIVVMGLEFLGRSTLETMTTIERFQEAGFHLWLLDVQIHTGTPRGQALFDVVGLLEAAQRRRHVSWSKTVIM…
node486node	1	102806_0_0__464575-466293_-1	45	node486node1tniq	463373-464530_-1	386	MRAIIRCALPQKRLLREVFGRNMSNLSFFLPVDIPRLASAMHVSADKLLWEHTIFPYATSHAPPALAREQERRALADTGDDARCSAALVQAATQGVNALRYCPRCVAVDIKRFGESYWHRSHSLPAVYVCHKHGTALHESDVALAQSARAYEGDIPQYQSGAPMQAPLPRTVLQPVAVLSASVMNKARDWHDDWQHVYQLVAHATGFVAKWGTVASAQVSKDLGALYGHELLDQLGCRLGRPSHSWPALMVRPRSSGPFSPLKHVLLRTFLAHSTDQPRTFSYQPGGKRTRDYAALDAQVASLVSGLIEAAAREGRLTTVTEMMSSLGQWSAYRHDRSRFPATAAVLTAFKATESSLRKSGRRQRRRRTSVRGTVGAGGQPATPT*
node34491node	1	103213_0_0__1824087-1825163_-1	8	node34491node1tniq	1822217-1824079_-1	621	MYRVPLLDDESLTSFCSRFAAANVQSAPDFCLDMGFKFADVIKGHDVALNKLSAISGIPIERISRAAIRKSNKSWIVGTETILEKFFVRTGLRMCPVCFAEDERSTERMPGTRRYMRNTWHLQFVRTCHHHNCALNDFGRSPLHATRMHDLIENLAVADIDPGFGAVRPRNMTNFERFAIDRLEGIRRHGELLNGMSLERGGYLCQVLGTALLFGNEADQGSLNDERLWRAGAEGYDYLVRGKAGLRDALDVFHARINVVKADFGGGKIYGRFYKVLWDHDVPDWNEVKRVIHDYAFEALPLSKSADVFGTSSVERYLTEGELRRTFGIRPSHLRKFAVALGLIEPSLLKSGAMPVQAALKAHEFIRDSVLPSDAASLVGLSYPVFAKLKIAGVFTPSL…
node34534node	1	103281_0_29__74774-75733_-1	-19	node34534node1tniq	73123-74793_1	557	MPRLLPTRIVIAPDEPLDSFLERLAAANDLQPAQILRLLRTPDAERSRLAFFMVKPDPTLLTAIASVSGVANERLGEATLTRFGDGLPLHFDGFDSRDHHSYRNVIAQGWFPTTGSQVCSPCLSERGSWRIEWRLPLAAVCTHHGTFLTFACQGCGRRFRSHHHSPLRAIIGPDHPCGNPLGLRNPCRHSVIDHHPQAAPTALVESATVVARALAAEPIPMLGDEADAQTYLAELRHLGTLLLHLASRAGAPSVVAWADEVHAEAITRSTALRGPRWGYSPPQDSRVRGHVLDTSARILAEANLQSAGARLAPWIDLIAAERNGPSVWMLNRTTRSPIMEQLIRAATEGRHHVGRRLTKMNASNVPLAASSIPQLFDEDLFHELFDGMLGGYDRTRRLY…
node34534node	1	103281_0_29__74774-75733_-1	3198	node34534node2tniq	78931-80553_-1	541	MDLPLASLARMLQLSDGKRSCWHIWISPTQRRDMGTATGTSAETIASMTLSRYDGIALRLDPVTREIDPAFPYGALRWSRYCPHCLRDSQDRWQIRWRLGWSFACLRHNALLLDSCPTCHARPRRRQTFRGLPEPGLCNCGFRLKDAPTTLMEPNDPILDGQRMVAHVIARDAAGPALLQGASTRDTLEAIRSISNRVLNYASTHGKAAVADVELPVPLSTSGGVQKPSRARGALNAEPPARAIEAAVGVTAALNILAAPTVAEAGVRASWLIRGQNADTGPAELRSCSQDNGVATAIVIKASTERLGPELQLRYRSGSAVPSAPNFQLDDVTRIARALPRMMWTTWSDQLLVGLPSTTEMRSALSIATLLIGSSVRAVEAGDILGEAASANALNQRLW…
node68134node	1	103346_0_24__19521-20552_1	-3	node68134node1tniq	20549-21433_1	295	MNLQPLPIRTKIYHGETITSYAHRAATNNHTTLREVELELRSRGILTSRARSTDSRARVWRQLGQLHTNAFQTPKTHRDNPVHERPLCLRCSRGQPSSGRLPEIGLVCLRHRRWLGRPQFDLHDYRPALAAERRFRTLHAQRGLLYDGETMRISIEAAALALGSDLATARVHTGITDEHALLYREQVAIAQTLTSRHFLDTACDPRVPAPDRRAFIDSQIQKALNVPAAHPNVWRATGRVWMVTRALADELLDAAFIGRKPSDSVLQLLQYSSLADGQGLPRPDASGPVDSLSA*
node601node	1	103413_0_98__43222-44418_1	103	node601node1tniq	44521-45063_1	181	MEAIAARLGVTMREVYEAMGFRAPFGQLWWHIHRQVTDAEAAVIATATGCTREEVCAMTLSRYRSIVGMDDTGRFTGASPWGRVYGSRFCPDCLAASGGAWKLRWRLVWTFACLQHRCLLVDRCPRCGGGQRYRYRVRHAAARPGQCANPAVGTPRGDSRCVTLTSGKHRCFASQQSTQC*
node601node	1	103413_0_98__43222-44418_1	6018	node601node2tniq	50436-52316_-1	627	MADPSLTSDSGHYQDSVDRITARRPRVAVRTLPLRLQPVMGESVESWLEALASRSGTTWGEMLTAVGLHGESNRVRVARFTVSPTPEQLAALSYATGVAPSVITSMTSSSLFGSATAGAMTAGPFASSRSRFCPKCLADSGGRWQLWWKLRWAFACPVHHCLLADVCPRCGGHQRRRPLPQSLIPQPGQCTCRAKDSWGRCLQRCGALLSTAQTVELTGAHPAMDAQNCLLAAMATGAISSGIYTKSPVSSLQFVTDLTVLAQQIVWHAPAEDIRDWAPRDVWNIDEDRVIRFSTSDRPSTTLWLAHDSSATVALAACVALPILQAPSAAAAAKQMRKLLLSTKHASFTAAATAIGWGRKVSMPLAGVQSSALAPFLHPIDPIRKQARAPDPSRPDRRI…
node34635node	1	103676_0_46__34885-35916_-1	15875	node34635node1tniq	17778-19010_-1	411	MAFLFSPKVRAYSDESLESYLLRVVAENFFDSYEQLSLAIREELHELDFEAHGAFPIELERLNVYHAKHNSHFRMRAFSLLESLLNLPPHELQKLALLRSNKRFVGGMSAVHRNGVDIPLSFIRYADDGIETVPVCPQCLKEEAYIRQVWHLKPVNVCAKHECELLHHCPECQQPINHIENESINHCACGFDFTTASSKKADNQEVALARSLFEGDALSNNPLLFMGTSATQRFAALLWYKKRHAKNIECKLDESVNYFEAWPKNFYQELDEFVAGAELKLIDLFNRTSLSFIFGELILQSQCLLPEDKTPHFIYMGLMEYLSKLVESHPKSKKPNVADMLVSVAEAAVLLSTSHEQVYRLYQDGILTSAIRQKIRTRIDPHIGVFYLRQVIEYKTSFG…
node714node	0	103690_0_6__37990-39366_1	12248	node714node1tniq	24876-25742_-1	289	MVTNKVLDEILRSQGPFDESLHSFLLRIIWNYDPTIKPIGVIKKSGGFVYSPFCHKNIEHLFRSYPDHVLLEIIDINETINGENNSIFDCPANYTYRIKDTFFPNKNKNETRLIYKDIKYCLACINESIKSFGYGYFRSFWEIDNKCLIHHSPLKKIPIINITKTIKSIKMIMKGIEPKGAIEVKIQKKEYKTPVNPDDCLNEKYLFPIKFADCLMHPFAIWIIKNKDKFKSNNLKTLAFKAIAEYIDCDNRSNITNDMLIKKKIYVFSSFMFIRRTKYAIRFLFESC*
node714node	0	103690_0_6__37990-39366_1	13236	node714node2tniq	52602-53174_-1	191	MVLPYPYPDELLLSRLIRYLRLSGEQPSSFCLRTFNSRRVSLHPFLTGGISPIASMTNEDPDTILHTQTLAPLFLFFLPKYRNKILTSLLSNKGLNIYKDKPLPPFSRKGSRILKWCPICAKENIYNFGMSYWHRTHQTPGLTSCHKHNVKLFFIELFARKQLMGKLLPTPNNEITYSSTLEFEVSFFLS*
node68194node	0	103934_0_11__42414-42704_-1	-3	node68194node1tniq	40624-42417_-1	598	MMFSTVKPLPLNVKYHSGESATSLASRLAQRNGVSGMAMFLSDFGIDYLNLTNGNQEDCARLAALAGVDQAELHRNTPALVSPGWFRLGQEEIKFTAFTRTALKGCPQCLQDASHKTGAAHFGLWQLTSIRTCCLHSCYLTPLPTSPGTRERFDVTRLTYGFSPPEPQIANDQDLLFEHYLRNRIEKGPGKTWLDRLPFHVAAQTCEGFGLLLTLGPKARREVVTPAQWAAAGTVGFSVLRRGPDAFRQKLKDIQQAHPIDNTLYRTRYRVFFEWLRHRDDDPQFDVIRDLVREFIFRNFPISEGSIVLGQPCPEQYVHSLSTARSRYGMSGWKLARRLASMGLAERKVSGKGFILKDYVPTEIINDITTDFGALLNATDAGKYLGIERFMMAKLTQPG…
node758node	1	104034_0_0__5054794-5055906_-1	-3	node758node1tniq	5052077-5054797_-1	907	MKQIAGISSPPMSGALDTMAIRLPPAPEEALDSWLDAYAYRLHAEVSDILELAGLGASRYARMRSLFGNRPWTPELYPQEFAALSAVTVTPLRQLASMTMERYSGSLITLDHNKGILEKPSWWRHTRVSKFCPDCLAVSGGRWKLSWRLPWSFACRDHACLLLDTCPVCSQKGRVAWSLRESPTPGLCRSILPSGRGDTSMRTSRCLQPLAECEATRLVGSGLVLAAQAEIDHVMADMDRSREGSPEIPDISPRDALENLRASAQAAMSALYFSPDRLPRDVRDIVAELDSTPEGLRKDRPDGPAVRTTEAEVHTTAFGYATAARLIRAGALHPDPDIAQWILAAGTSGGRGTAPQAGRVLTRWGRSSPELQGALLKELGPRLRPADRLRYATYTRRPS…
node68222node	1	104313_0_68__11966-12871_1	9	node68222node1tniq	12880-13458_1	193	MTGYLANRLGWVPRIAPDELLTSWVWRIEAYFEVPGLLCASLGCQPSELDHHPPSQALRQLSLLTGLPLVDLEGRCGSRQSVFDDAVPTVCPACLEEMAGGPQGLYLRCAWAHGLRTICPLHLRPLVALPISGAGLFLWRGQGGCDFAHRVNQLLVEESRSSQPNATDWEELARFEAALAGGQSCAAAIFQT*
node863node	1	104545_0_32__379218-380216_1	2797	node863node1tniq	374598-376421_-1	608	MLLIREKPFSDESLAGYVLRTAALNMMDKLTWIFLLYKNHIGHTVREDDLNWLNASNLTYLSEIIGIPEHDLYCHTFESWSQFKGIPMGSERKSAWFLHHTTKICPFCIEENSYHRIWWSLTHATICPLHKIYLVDSCEHCGRRFRPRETVSKKCQCGTYIPFSHTLKVEDEKVLAHQEIFQSYLNNPSGPKHPWICSSTDYFKAVEFLAKWIPLLTSTVNSVECEDATLHEKITTRFRLKRNRPWRYSALLYSKANNILMNWPVYYHCFLKDVETYGNKELGSFVRSALPNLLGTNLEPFYREFNKFLVAEKTNLPTETRIITEREAIKTLNINKKYLEKSQDLASINIIYGQREYRYVRYKDTVAWQSIYSDFLTQEELCELWGLGKKIIQELISSN…
node863node	1	104545_0_32__379218-380216_1	4691	node863node2tniq	373628-374527_1	300	MRICTRLLLIRPQIENDESIEGYRTRLAIENGYTENSLNSLLISKFNKEKNKMENTIFVLEEVTGTSLKNNSLYNLDYLNKKQVIIQNGLNQKISRYCPLCIKEKKYHRVQWFLAPVFICCKHDVILREKCMVCLKKTNVVEIVSDRCSNCKSKLSDNIAFRYKTEIGKKIEGVYWDTFFSDNPVWEELDLSRYFIMLKKISICLTTYFRNMLNVQYLTLSQKELWSVNDYREFIQVVSYAHYLLENWPYNFFKEKQRAYNVIPIISICLLSTPDKEVNNVLNKAMEELFRLIRYRIIH*
node865node	0	104545_0_2__131917-132099_-1	11	node865node1tniq	130998-131906_-1	303	MLTFFPTSYPDETLYSVCARFHSRSGNSSPKWTWKELFGHSAVIPNMTLPSHLDSFCSHIPHLQLNVEDWLLDHTLYPMYSPFMAESGASKLKQLMRGGAAGEGIHAFVGLSAGNGPKHNHFCFCPVCYEEDIKLYGEPYWHRIHQAPGVFTCPIHHAILCQLLSPIADRHGVTMLPISQEYLKAETLLPSGLTDKTIHFLHEIAKDVQFLLSRSHFPNLFRSKSVFLRQLAKSGFATPTGRVRQQILTDHFLDNYGQELLKLMDSVPFGDHSWVAFATRKERRTINPLRQLLLLRFLYGSI*
node867node	0	104545_0_2__133304-133594_-1	1398	node867node1tniq	130998-131906_-1	303	MLTFFPTSYPDETLYSVCARFHSRSGNSSPKWTWKELFGHSAVIPNMTLPSHLDSFCSHIPHLQLNVEDWLLDHTLYPMYSPFMAESGASKLKQLMRGGAAGEGIHAFVGLSAGNGPKHNHFCFCPVCYEEDIKLYGEPYWHRIHQAPGVFTCPIHHAILCQLLSPIADRHGVTMLPISQEYLKAETLLPSGLTDKTIHFLHEIAKDVQFLLSRSHFPNLFRSKSVFLRQLAKSGFATPTGRVRQQILTDHFLDNYGQELLKLMDSVPFGDHSWVAFATRKERRTINPLRQLLLLRFLYGSI*
node68233node	1	104701_0_9__190125-191051_-1	23	node68233node1tniq	188081-190102_-1	674	MTRLTIRSLPGQGESLSGYLMRTSNDNGINYSKLLQMFTDKRKVMGSYGYIIDFLPHHVFDLELLAEFIGVDSNRINSMTMSPIFNNIYDEEIRFLKSFRVSIYQEMEKFKRRFCVKCLENDGLYKVLWQIKEVKVCTVHREPLITQCQNCGIEQPYTTNDLSQYICFKCKNTLLVKMRDDQSTIMLANQNKNQSDWEFLLCLNNPLIKNNEKLSGISNEQLLAAKLLYVAQGCPMKYKRSESMSLTNSQIKGIYALYNNRHKTKLVTLQDIFNVINSRSMSVKQFAETDVPQNYLDSINNNNIVISKGTCIAPWCLNNGSNTKMRYISKNENYLKKKYKYIYVCTSCFVKYGFNVQTNEWVEIGEKISLIPKVLPLVKPGFKINTLVKNLNTSFTNAY…
node68233node	1	104701_0_9__190125-191051_-1	3474	node68233node2tniq	194525-196324_-1	600	MIMRGQLTIRKKIIQGESILSYIHRCASANGMNFSSLINLIRKPKYQLHARNIHRIDHYPENILDFEKVFNLTGLTRNDVNQASLSKVLNKLKGNSKEEDSMFLTGMIRDKLHYCSECLLENKHLKLIWKINGIDTCLKHRVAMNNSCSHCFKDILIQDIYTIGICPYCDNDLSKSNNEKKLATLAKMEEQRLLQLNCSILISGNDDVSLNEEEIAIRILYILNDQKDIFNRQAILAKITSSKLTYYLQIARSTTTIKRTIHLQSIFDILSSFRMDISNFFALKISSQFIDSVINNKSSKTIPSCQAPWCENFGVPDSLHQTTSKNVRKPSKLLRSYYICNKCGCEYAIDDQDLLIERTNFINSYNILSNRSLTKLTWPEREKAMGIKRNRINRIQAYF…
node68229node	1	104701_0_19__345439-345981_1	446	node68229node1tniq	346427-347575_1	383	MEKYNWRTEWIRPFESTWSILEKLCYSNVIIRRGPLLKHLGNDKVKTMKGPVKAQRHNNLLTMFGFDEVSLSNSLGVNIIKQNKETINQLLNNVTRISTDLNDWFNEDLIWCEQCIEDGYHSVLHQFKLLKHCPFHMKKLIYTCSNCNSIPYQFSDTALAAAFTCKCRFQFADLKKRWFNWGNKFEIQCEITLKWLSTNFNSLNQSILFLPEYAAAQMNPIKKIVELLEDTDSHISYGGNGQSSINHQKVPLTISKFSIDNKECFHDYFIDLDFNLASKSANMPLYKYMYKQSVNVFKSIEHHLLYGELTKHKTCIQRFRELRKVEKGDYPEICPYAYSYVFCKHSFMGDKFFSVMILLLILQKHFVGLNCYRVSLTPTWKI*
node68230node	0	104701_0_19__346014-346406_1	21	node68230node1tniq	346427-347575_1	383	MEKYNWRTEWIRPFESTWSILEKLCYSNVIIRRGPLLKHLGNDKVKTMKGPVKAQRHNNLLTMFGFDEVSLSNSLGVNIIKQNKETINQLLNNVTRISTDLNDWFNEDLIWCEQCIEDGYHSVLHQFKLLKHCPFHMKKLIYTCSNCNSIPYQFSDTALAAAFTCKCRFQFADLKKRWFNWGNKFEIQCEITLKWLSTNFNSLNQSILFLPEYAAAQMNPIKKIVELLEDTDSHISYGGNGQSSINHQKVPLTISKFSIDNKECFHDYFIDLDFNLASKSANMPLYKYMYKQSVNVFKSIEHHLLYGELTKHKTCIQRFRELRKVEKGDYPEICPYAYSYVFCKHSFMGDKFFSVMILLLILQKHFVGLNCYRVSLTPTWKI*
node34932node	1	104854_0_147__32481-33494_-1	-34	node34932node1tniq	30122-32515_-1	798	MSALMTAQRRSDGARLPVALSPRPGEGIAELMVRASAENSYEGPVDIMRALEMRKFFLKDLGRASTYERQRIANLFGGSASDVLHDMIWPTPVKDRPGWINFFGTALRAVHLTWTRFRVAPRSMRHSPYLRAIWRLKVLSFDPESREWLLDACPVCKAPFNFTRTLGVSYCPRCEKLDGEGFVRGGVDLAAYPQRLVHVHDEAALDYLTGLIDPSPVLRARISTSAATVLSNFDRGDLFEFALAIVCAMTTPSEFRGKTLNRPFAAKDYKRFTPDLLARVGRALIDWPDTIQAIAEEIREGALRRQGFFGIHKELGPLLSVTLDPHVHPDLRKLLREELDANMERSASRLPSVRRAENRHRDDLVTTQVAAKLVGRTRKFVANQIAASPDFTVIRTAGG…
node956node	0	105303_0_3__274272-274871_1	27	node956node1tniq	274898-275626_1	243	MRLPQALPDESFHSRVCRHITLCGITTEQYLKDVFGDNRASVHPYLNANLGSVCKELNQSAHEVWLNQTLAPLFFHFLPKYRQAISDINVSSSGLIRASQISTFREKERLHIKCCLNCAEEEVRKYGVPYWHCLHQITGVDACPRHGVWLSHIELPERSHIYMPSITPIQSLDCSSMAVKFADFCGDYLHQIRTHESQPSNVNRIERLKKKGFITNAGQIRRKQICKALFVLSEQIFGSDPN*
node34983node	0	105408_0_1__277997-278638_-1	5	node34983node1tniq	276160-277992_-1	611	MLMLPTLPPIAGETTVSWCSRMARFHANLDCADWLQMMEISRQSVVDTNAACVGRLSGLTGVPAEDIEACGVRPVGNRSFRHRAETFGANFALRTHTTYCPACLLEDANVANASGDSRVGRVIWAFSPVRTCPQHRIALHRRRNRGFFEQFQDMNLVAPCDPELELQAAKSQPRNASPLQRYIELRFQGLAQSDWLDGQDADQASRACEIIGACMLFGAHTNLDSLSFSQWDDAGAAGFEAAVTGPSGIGKALEAIASQSWKAKRTCGAPAAFGCLYRWLQFPRGQKDPGPIRDVVRQHILDTMAVDPGTQLFGKVVAKRLRHSVPSLARETGLHPVTLRSALVEIGLVPRDAKANSGVSFEAEKGEKLASRMKNSIAISKIPSYLNCNQTQARMLVRN…
node992node	0	10554_0_3__38958-40109_1	14670	node992node1tniq	23332-24288_1	319	MITYLPNIYPDELLYSLFCRYNIYSGNITHKMSFNDLYTKRSDVPSQEFVGNLNADIMNILDNIYDIRKICINHTMFPYYARFFSKERKCEALNTIIKGNCDTKNVFSILKRYDIDNYFKYCPLCKKEDIEKYGETYWHRIHQIRNMRICTKHKCKLHSSNIKITGSSYIFYDAQNNTSNNDIVFIDNTKIYNFSKYIEDIFNYDIDFNYDIPIQTILCNVFKNTKYQKGLQRHISKFVDDFTIFYKKIGINNIPTINQINRTLLVGDRFDFNTICLIGYFLNISSYDLVHKVYSKEEIEKENKTHYNKKNTNIKSFS*
node68283node	1	105581_0_0__20493-21479_1	-3	node68283node1tniq	21476-23326_1	617	MTLLVTYGPHGNGSGVGYYRQLAEDNFLSWRDLPALAGLQRTRRELFVHPEIIAQQLGLEKAWTEDASQKESECQSWGRLHRAKTDPVCPDCLQENCYIRHFWQHAYVTACSYHRTRLIDVCNQCDKPLSQHRYHIGTCDCGQPLTMLPRIPATSSQLWLSTLITSRGEDANGIAPAIEGVDVSALIKVVHALCTFADPAKPVSRRDGMKSKLVADAIDFLKPLEDLLPDWPKGFHFHVEKRISAGRANARTLNSLLGPWYVMLRKHCLGTPLEPLLTAIIEVAALKFDGALGMDSSKAIAEGVTSYVRAPDAAKAIGVSASRLLKAIQDGECEFRTRRLGTRGQIYEIPCQEVERIQKQRSEWISEETACDLAGVSPSVLLHMMASNVIQSDANWRND…
node960node	1	105601_0_28__37440-38579_-1	-3	node960node1tniq	36058-37443_-1	462	MTSPNSSLWSSSEWEMPPRSRLYSIRPQGESTAMVEALHSLVIRLAHAHVVKPAVLVKEEILRDCEINYTKYSAKFVTTYLSTMNGLGKYTREILTSVEKLTMQPGLDECTFLRWDRLFDYRSRRMLHLHPHWCPLCFAAWQRDGVEPYYPLIWQSIIVRRCPVHFVPLEQKCPSCLKVQPFVPRHYYLDHCSYCGSSLALHAGNLTPVERMQVPADDLHAIDTVTEMITLGPAIEHLLTAEHFWSRLQEVADRSYDGKVKSFEKALAFAEGTFSNWKLGRHKPSFSAFYKFARKLDTTPVAFLVEGVPVKFSAPAVSTPPSKRTPARLTAAEHDRLQSALRAIIEQGHSHQPMRNIAAQLGYRHSFMIYWFREECRQISILHRQWVASQAKSRANTNW…
node34987node	1	105614_0_143__15647-16645_-1	0	node34987node1tniq	13419-15647_-1	743	MLPITIPLWPDESVDSWIETLAHLNACAPRHIVNQSTLNNGGNAAPLTRSLRVETAQLLEVTTGVDHAKIMDATLNRYQEVGLRPVSGQRIAEGTWANYSGTKYCPQCLEERQLRWKLSWHLSWQNVCTTHQCLLLDRCPACMGIPRDSARPHPRSSPDAFGSARAAHCPLACRTDILATATPEVLPASSSLLDTEHTLSTIITTGQAAFPYTDGLAIPARHFFSDLALLTRTALNAISAGDLAWQHVVATGLTAQSLSLQVSDALAPLHRPRPKIADQPAPAAMALASTLALEVLCDPRARETDPYPLDGHWLTAQRIKVIADGIRRSGSSLHSRYLERLVGGPRRTKPKGGSAISSPRGHRKTAHSVNALANARAQPIDAVALPSRLWPEAIRCAPT…
node34986node	1	105614_0_221__13938-15026_-1	-10	node34986node1tniq	11606-13948_-1	781	MEHEFPSAPLAVTRTMRSGQDLQSFLELVAGDNSLSVSELLRAYGEKAPQGPYDLLSGPEIDWARIGHALSIGAESLRSATFQSIPFEAAIAESWINPEAYQRRGHRRDQRLRRSGARYCPACLVDRDGAWKLRWYLPTAVACTKHLLLLVDACPGCGRVPHSGEKRLTAVPADANRCQHPKALSRDAKRRGRPARCGTDLTSAAARGLDHGHPVIAAQRMVDHVLTALVSGEQVTACGLSVPATVVLNALVRIVNWLSMWQVDLADAVAAHLTPGRRISASTGYRLSEHCAGPGPIFAAHLSAAQYGVQLAAAADILSAPHLEAAAQALERYEDLKHSPPAHGAPFTRTFIRQQDRSDSSLATAITLTRDRDTMKVADWLSYRMYNLVPRKPNRIGAP…
node1009node	1	105697_0_5__8172-9344_1	-3	node1009node1tniq	9341-11197_1	619	MKLVVTARPAPTESLMGFVLRLTELNGYPSTSYVLAAMGKEWYLPNVGRLDAAKLATLAGLDQGDINRLTHRPAERPRAYVRVYGSDLPSYEVNLRHSRVCPACLAEGRPCEAFWDLAQAAVCPVHQVHLASECPGCSKRLLWARSKVQQCKCGFDLATAPVAPATPALSELMSVLRSRVYQDQALAPLPQTMSHLAHLDLRRLCKLIWVMSGVVHQARGGRRAPKARCHYRDQLDVVAAALTNWPVGFRDFLSATYEDVLQNAEELPRFPTVFSWLLVRLIKNDEGERSGFEFLEREVYRFGAQYWTRGSMARDEDSQRLVPERVRWGTMGEACEATGLHQLTLKKRIASGEIKSRRIKKNSTRAIVVDLDSIRSLQLTQYPAVSMRDAAPRIGVSIE…
node35072node	1	105801_0_54__207290-208948_-1	3	node35072node1tniq	205770-207287_-1	506	MRCFPVPYPDELIYSLVARAGIRSAITSSKQLLDEVYGDRKVIATIDLPSHLSSISEQLVNTGRFDVQQLIYEHTMFPIYAPFVDESIRVRAMERMEHCAKGSVHLMLGAPASIVKTSDDFCVCPACVAEQKQKFGESYWSRLWFLPSLPYCPEHGVLNKSTTSYHDSRHTYHACGRIQCQPFLCNHQNITAQRFAYLASKAKEVMCLPAQGSPTQHQWSLFYNHLAHDFGCGKGPKQVAHDKIADLVVSKIVTPELTINSDRDTNWLRTLFRRHRKAFSYLQHLTVWCAFIPEMSASEIIKEVKSKDKVTVSIPKDNAQLVPNPSEEKRELWRHLIGNAPVKRARKLPGGGALYAWLYRNDRDWLLAFNRVHQSQPHVRQKKVDWRARDRSLTKQLIR…
node1073node	1	105946_0_46__88298-89272_-1	3	node1073node1tniq	86451-88295_-1	615	MDKLYPSLPFAPGETPLSWAARLAALHTGGSLRPFLNDMDVPFMRLAGGHPDAIRRLCDLACQDHKVVEHNTIRSLDGRRFELRGEVFSKDFMTGRATRFCPACLAEDEDGASRPHARRRGRLEWLLAPVRVCPRHQQPLMERLHDAQDDLSRELQMLVPETGSALQALAEPLPERSPSPLQDYVLGRLEGVKGPGWLDDQGIEQAVRATEMLGAVLTFGSRTKAAELEQMDWDAAGQAGWRYVTSGEDGVRTALEQLLERARMTADGPLRRLSAYGMLYSWLGSSKLSKDPGPIRDVLREHILDNLDVQAGQLLLGTAVVNPPRSSLASLAASEGVHSATLKNALLAKGMITEAEAELPGSHVLVDYETGKAVSEEVKRAVAVTLLPQMLNASRNMVA…
node1076node	1	1059_0_258__52124-53509_-1	8	node1076node1tniq	50926-52116_1	397	MFHVVKPLPDEYFEGHYERIRTLNVLSRQTTTRLMMVKADEFTDGNWRRRKSVKISLIAAASEMDVSDYLMKHTTFPFQYCIRRESFADMEIADLAESGLARGGARCWFMCAECALKDRSRKGNGYPYLRNLHQLPGLRWCPIHKTPLIGCNSKMQPVPDPLQSIYDRKRVTPFMERYSSIAIAMLRSEGNSFDPDRYRLELIQRAERMGIQTRRGSKALPLLSTAIASCADPDWICELFPGYSSRDAARPFSVDTALCRHYHSSEALAITLAYLYGSSAEAMAEMRKFSLQPAPRGRGLASMDRDTVFAAYVLERGRLRGTRRRLGVSPGVNASKWLPPACTWPISHAVRDVLFRGSSPHASARRHKVALERLTRVLEFGGERLKSALTAIDAHR*
node1076node	1	1059_0_258__52124-53509_-1	4384	node1076node2tniq	57893-59635_-1	581	MNNLADTPLQRSSSRYLHAAGALSWLPDETCHSLAARYHVTAVNRLARESSLQLFGHPTAGTRHDFTGQLAEFSLRTDGELGDGRTIAVERTLLRYYLPFQTPEFSKAAIDTLQGPNMSKLKGQLGLLSSRFRAHHPLKACLDCMDEDVRRHGVAYWHLHHQCPGVWWCHRHRVPLAELSLKTNHVQRFLLHLPRRCNLVQWAPQANPVTKTVGLGLSRIAAGLMAMPAGTYFSRAHLADVYSQEVEARYGVDRVHASATKAVASGLLDVISQLADLPEFESVPSTIAGTTAVLRRLLQPRSNSHPIWHLLMAYWLFGDWLAFRRAIDAERSAQQQRSPPDTSVSNGCAGATKALALYASGKTVRAIALELDVDHKTAAAWLAKNGIATPRRAKLLKND…
node35122node	0	106108_0_72__8384-8620_-1	0	node35122node1tniq	7851-8384_-1	178	MEIQPWWFTITQWQGFALIAPYEGESISHFLGRFRRANVLTVSGLGEITGLYGAIARWEKFRFNPPPSLDQLEKLSAVIQVDVATLQTMCPSAPMKMTPIRLCSACYGENPYHRMEWQYKEVYKCDQGKALPLRDRHQLKLLSECPNCGARFKIPALWVDGWCHRCFTPFAEMIQKV*
node35154node	1	10638_0_669__9453-10832_1	-6	node35154node1tniq	10826-12082_1	419	MLTWFPSPYPDELFYSVLCRYYVSSGVKEHYLVKKQLFGTKAGVKMATLYPNATVHAALLQLPDGVFDERDMILRHTPFLYYARMYPQEEREVLLDDLVQGRSRTPTHLWKTFPKDNYALRYCPSCVQEDTQIYGEPYYHVEHQIPLSSVCVRHKCRLKQIAVDNPRLALNNRFYPLGTVETAREPDMDVTPAELQVSGLVREYWKLPASVSPPACNNLYQTLLNGGYMNIVRQNGLNIDRAKLYAALCGYHGAEAVKRVFGENISGTMMNRIRTWEQLLPDRYILIQAMLGLPTKTVFDPEPIRDNLKEKIERMAKQGGFYTLRQVAGELRLKHYEVNAILRYYDMDPFWREVPAGKSQTARTGILRCTVDETELERIRQYSQEMGYHCAGAFALDCV…
node35193node	1	106524_0_1__66767-67870_-1	-3	node35193node1tniq	65328-66770_-1	481	MSPGLKGQLPVTLDINPDEDLAGYAARLAEANFMTLQDLTGHRRDARIWEAPPPQLLTRLSLAAGLPVERARAGTLRAAFPRVVIERARTGRRYAGQPARCPQCGLDSVAARLNLVVLCPACRILLVDHSEPAPAPPPIAVAGVQDQVMMTLAAARRSKLARARLGRLESLMAELEPALWTNWPSLLDGESLTWRERVVSWEAAATASQDIYARPPWVSATLLALTWDVSGDPAATLTFLDHCASMADIWANTTDLPAWASRAQAVNVTLSLLPRLGIEARHVPSILRHPVDGIVLPECMRTARTADALALTVLAARAHHETLTVGQAEQFHGAHVSSRVRRLARTTLATARGVARVAAHARILHDQGLIDRAAARAELRTLDHVATALTSQLHPPARD…
node35193node	1	106524_0_1__66767-67870_-1	1429	node35193node2tniq	64253-65338_-1	362	MWADIANSPCLPTTIDLRPGEALDGYLERVADVNYLTTAHLLTQVRARADTTRFLMLAPSPATLRTLAAITGETVEHLQEATLARYDGNALDLTGLDPQRQSSFRTVAARGWLPGHGTQICPACLAETGTWAIAWRLPTSTVCDRHGTYLLAACPGCHRPFRDQRHSHLRAVGATTRCGNPLGEGPRAQCQLALTTLKAPPADPECLARHQRQVLAGSGLPVTVFGEPARPLEYAATLQALTVLLLHVASATTTPHDLPAWTAHLAADGDTRPHRWALHPPADPAVRSRALTTADTLLSTPDIDTAAAVFTTWCEKVPVTPDGRLGWLADHTRMTPTLTRLVMATHAPAAAPPGSWRIIRR*
node35216node	1	106553_0_2__204065-204964_1	6	node35216node1tniq	204970-205983_1	338	MSNLPSKLWPVRDRPLPDELLSSWLVRLAHLHGLKAQSFCHLVFGNEHQVWNRDIDRLAPAWLIEGLSTGTGVSMSTALDSTLRVYEGLFYPKFRTAGNLPWVLTQQMYHRKRNGFGLQFCPQCLKEDTVPYFRKRWRIAVNTTCQLHGCHLLDRCPACGHAIAVHRLDMGNGALPESAPLSQCFACGVNLALAITSPIYGYAKDASQLLARIEQKLEAGTVQWTRVEIEELAVLRHLTGLMTARYQHDYLREYVADQLRVKDIILDPKGLSVEARPWEERRHLIQLAAWLLADIDYRLTNAWKAGSIRYNLLLKGLDSPPAWYVKIVKPLSNWRDR*
node35214node	1	106553_0_0__375323-376330_1	3	node35214node1tniq	376333-377727_1	465	MDRKAPRWSALDLVPVPYESLVNVVQRFAWRNALDSNLMLKCFTATGRERKIEMQSFAYQTFGEVILSVLEADQKTINSNWYSPQFRFCPICLQELYHTSLFQYWHLKTCPIHDVPLETACQSCGAQTPKIKLNECLFLRPYECNACSRACAGAEPDFRGHLLMRERVAMLEARFSPIASWLADNADRRRAIDALQGGGKHPHQHIWCHPEPLLRSLNDRPGHCWPDVETDATDRPPTSHISWRSRAAGGLAKNSSADRKSAPYDVDTSMYTYTLRVLLKRISVKLDIGELALIDKLEHFDVSGSRDAPPELMAMGLMRLQCEGVIGFEDTRMLRPFHFALPGGQNKPYICANGRHAPRIAHYAAYVALFAAWYQVARRNKMEDTWNHFRSSPKANALI…
node35400node	1	10773_0_210__48668-49906_-1	-3	node35400node1tniq	47190-48671_-1	494	MIVYFPTAYPDELLYSQLSRYYIKSGHIAYIFAAKELFERSTDRPDVEFLNRFSTTALPVITQNSSIEQIILKHTMFPYYGRFVSKERRRKAFYTMASMEAGYKNVLAIPKNKDGKQRYLRYCPLCVQADRQMYGEAYWHRIHQMTGINICPIHKCFLCNSAMAMGTKTSPIFFDADSNISNCLEIQYSDNELECSLAEYMAAVFRADIDMNSYVTIGKYLHYRMAGTKYLSHRGQHRNISVLHDDFVDYYKSLQDNWFTELWQIQKVMTNDRVNFYEICLLGMFLNILPDELTHPVLPKKSVAENYDERIFELHKKGLNYQQIADMLGGSYHTIKAIGEKRYGTYHKQPKKLLKFGAKPKDWNTVDKSMLPLVARTIAQLHGDKITRPRRVTVSTIER…
node68418node	1	10819_0_334__53849-55090_1	-3	node68418node1tniq	55087-56490_1	468	MIAFFPELYEDELAYSWFSRYYTKSGYLSLRYALDDLYVKRYVNPDTEFVNELRPEVKELVIKHCGMEKLILGHTMFSSYGRFLPDAKKQEAYRALLDMNGNFNNLLAIPKNRRGTGRTLRYCPLCVKEDRKAYGETYWHRIHQIQGMQICGRHGCYLAESDVSMERKAAPGLWNAESVIPEELEVRMCEEEKEAALAGYACRIFEGRMPFKSRVSVAEFLKYRLKRPYGSASGVSLCLERLYQDYREFYGNKNVMTETKMQKILLGKRWNFYDICQLSMFAGIPVEELAAIPDSIADAIKEPVFMQVSEELGLDYELVRSVGEAVLRRYEARERVQRRKRTFAWEKMDEELLPKVRETIALLQGDGMTRPQRVTVSAVTKKMHLPDKRFEKLPRCREE…
node35257node	1	108312_0_25__65727-66617_1	-10	node35257node1tniq	66607-67638_1	344	MGFDRPHGATLSFPAVRREEGEALSSWLARIARAHLLDMDHVADEVGCRVQLVDHAPAEEILAQIARRTGVDLYQVRAAVHPLLTGSDRPLRAELDWRVCPACLAQDAGAGRALFVRTAWTHPLATVCLEHRSPLLTPTAAQASAMLPSDVSLPRQDHGLSSIEREPLDSLLLAAERVRPTKSITPDVGTLVREVRDLVDALSVQINLALGTGAALTLFEEPRRGRHIAPLALTLPEDILAALDPADRLLFARAAIALRWPSPGYRQEREVLGDWFSRVVDVVVPKGRRRVIGDVGMDPLGLLAMALPVQPFHQLRARAGGWSEEFRGRWAAAEQLAALAGLN*
node35289node	1	108491_0_19__8085-8978_1	3	node35289node1tniq	8981-9871_1	297	MEFGHLHSFGSTSGFLHASPPAFSDESPNSWIQRVCAAHQYSLSRLKFILDLTPSFTDFDADLTQGEWERILYLTHAPPDTCASGRASLSAQCEGLSKHSLLIAQRSAPKYRWCTLCLEADVLPYLRWRWRLTQVTLCEVHFAPLSEICGCCGGVVSLSAALMVATGPRHAVPSLSICQHCGMFLMGPPVDQVEHFQEAIRPGRVWGVVKFLMNEPGECIAGSGRNRSPRAFYLAGSTFETGSADPMGHVRKKKAWSKAIPRYKVSERQKLAYALRLVRKELRTVEAIETMPTVGQ*
node35289node	1	108491_0_19__8085-8978_1	890	node35289node2tniq	9868-10914_1	349	MTLDSSSNLGKPETSSAAGLWGQFPIRDDIQDSESANGYVLRMAVANFLNGIPAAKKMLGKTRFAVFDASDADRVASWFGADPVRLAVAFGTTGIGRNSEEMQFRGHDLSRSYFINRLHPRICIRCLEENSRCHADWELSLVTACTHHGNTLVDKCPYCLGDLSWNRPAVNTCQCGNILVELGEPDAPSTLEREFSRWCATKVCTPGSSIEMDLVACPSADDLPLIRLVQPLSLQGGLSLVYALGTADRCSQGDFTVTHRKKSSIGAAQEVLRRGSALLAQVQEGNAVDFKTSSLSVVMKLLAESAAASNQSADKSLAYSLVNKMLRYGGRSTWKSRYPQLSQMDLFP*
node1321node	1	10881_0_578__32303-33322_1	7	node1321node1tniq	33329-34363_1	345	MLLTRPIIDLGETLQSYIIRLARFNHYRFDHWSLYLSQESVPYRSRGIADRNQLREFVFQSTGMPNVNLLFDQWQFFDTEKKYFDYKNIKVCPICYGSNKHKLMAQWSFRFNVVCPEHGCLLVDKCSRCGDSTTERTVHAMKCDKCELPPHKFEVKKTEVDYFSKRIQNLIGEGILQNREALIDELAWQYIHIEALSLLVYQKGNQLWRRKRSYSIEQKHAHQTLIGQLLNDNTLLQNALNEYMQSQFEQGKTDLGMALTKLNKYLVNNTCPTLIVAVKELINSSQFSESQKVGLTWLERFFDFPKNTLVNFVKTKHPSVILNTQGPASVLINDVSYILAQYQK*
node1321node	1	10881_0_578__32303-33322_1	9984	node1321node2tniq	43306-45081_-1	592	MLLIRPYPKATDSLPSYLLRLTAANGYKNSMQLLRTVKCKLLNNRLPSKKVFFGEFDLERLAMLANISITQVEYLKFKHIKNTRCSAFEQNFLVKSLNISHVRVCPICYEEFKTISFINSLAAKTYCTKHSCQLIAVHPVTGRKLTWATHYLWRDVANWGDKASSVEVGEADFKINQQIEYLENSRIIIGQQTLNLAEYCDLLEFFAHFHQFAFGSNSNNRAKSDIEFSCQYYSAAYWYIAEWPSRFFELLAHFENSPMSDMRLTGIRKCFRDLYDDIYNSENSRSGAYKLLKSGFEEYLSDHFSNGMLMSSLSQVDYEVRDKSTYVSETQVAELLCCHLGKVKIYVREKLLSYSHVLSNDTHLFLRSDVIKLKSRLTNCCSIDECAELLGISVYHTRQ…
node1326node	1	10881_0_1907__7389-8417_-1	-3	node1326node1tniq	6232-7392_-1	387	MTQELLGVRPYPLSHESLTGYLLRLAFLNGLKHVYELLKAIGMAKPKARRYGIWSDDELDALTPSVEKALGRVFDPSTFPDQAGNAWYCNETSLIKEIRLDFPRICLECFYDQPVMDWRWALGTVARCSKHSCSLIDNCPLCQQPFKLDARLWDGCYHCGKTWKQFPRNEKKSTSEFSPLEQALYPDNCGSITAENLEVVEFCESLLKSARPRDLMWQSLQRIPYSKNHSELVLLAIKRIEQPGCNLTVSERSEYLRPARRKLCKTGTSVDCRYHVYHRGLAKYLKIPNSVLKVVTSVQALPTLNPITKSLSGQIFNTQEVLMVLKSFEAPCIKAGWIIISPETQTLQEHLTSFGNAMLAILNRTLIGCFPLSGDYVKIAVDIQSF*
node1319node	1	10881_0_591__10620-12281_1	3	node1319node1tniq	12284-13828_1	515	MLAYFPKAYEDELLYSMIARYSIHTGQAANQKAVIHDVFGKKTAVAIPDLPSHLNAFSARVAVVWSIAASSLIDKHTLANLYIPFLSGQQAQLIVSSMKSNFGGNIHTRAGIAASSIKINQYFRYCPICSLEQETKLGETYWLRKHQLPCINVCLTHQCELIDSQIPFYSIQKHHFHAAENIDKSTLISPVLLSKQEEILIDRFYTLLNLKTIKPCSSYQWTMFYKKIAVDLNMMNGNYVDHKAIYDHLIKDWENTYFRKYLPKSYHNSWLVDIFRKHRKSFHPIRHIMVWSSFLFDKSLEEIFTMVNAFPTKSNNKKDRKFVALQKTNKNISEQRCAWLDLCNTNIELGIKCLRNTDNGGSLYAWLYRHDRDWLKKNSPDAKRINLNRYQRDYKAWDE…
node68389node	1	10887_0_47__118197-119540_-1	-3	node68389node1tniq	116680-118200_-1	507	MMNFLPHLHQDELLYSVIARYKRMCGMISKIALVRDLFNGKTVFKSTLFPQHLNKLIANLPHNSKIGADELILNHTPFNFYTAFLSNQHTKSISEAMINGKGTGIEALVGVAGSRVKLNDYLKVCPVCLVEDGENLGEGFWKRSHQIVGALFCLKHEVPLVNSRVGSSDNIVDFICADQDVYDIENRVTVNYSEEVKRLNMIYLRNVSYLLNANRRRQDLSFIIDYYIDRLREKGFASKNGNLHISELVKAFVDFHPVEYLELMQSTIDINKETNWLRLFIRNNNKNRSPLRHLLLLQFLGVEVADLFECSSTIGKIKVRAERKPIYELDERRNKWLNLIHDNQGATRAKLKDIAKGLHTWIFTHDKEWYEEVTPRIIKRKDRREVIDWNLRDEECLKH…
node1300node	1	1088_0_95__17858-18727_-1	13791	node1300node1tniq	32518-33843_-1	442	MTPTSSRLYGVLRPIPAESPTSWVQRICQQYDLTYSRFLACIGKSPAQDIDLALQPKDYLALSTMCGIELAAFDWMRQSLGRCAWMRELQELLRYRGKLLPSYRFCSLCWRTDSVPFLRLEWRFARWTICPTHRVPMSECCPTCREPLQMQRAVLGGSSRVVNSLASCYCCGADMRLYVPPKFSPDPVDKLAQIINTQRSIVSAVVHGYFHIDCFGERALPVKRLPPWVRHGVLEGVPCDGLIALSPVRFEKLGAESRRLEGRMDRLLERRSCASSPFDERIRASRRLRATGLVFKQERRRGRKMRPEPFSQDPSMTTPSQRTQALSMGMELLAGLPAHPDVASDVQSRALAILEGYPTSTAINEWLTNGLQSLPQGAAAAIDAASSLFLELRWRAFLN…
node1300node	1	1088_0_95__17858-18727_-1	15118	node1300node2tniq	33845-34813_-1	323	MMPARVPVSGNPLPDESLHGFVLRMAGRNSMAGLKWILDQLGRRSIAQLGEADERRIAYIFGADARAVEDLVVPGRWIDGVHVHWVRGQEVTRPYLLRAARPQWCPRCLAEFGYARIAWSFQLVTACHVHGVALLERCPNCSRPLRWQRRSLLACNCGASLQDAVCEPAGGAELSVACWISGRLGSASANDRHIASWTKLLEDLSLDGGMRLIYAAGLQRDAGHRVGPGEARAGLTTLECRLACQRASERLGRLVSNPSDEDRGHLRQLIHIPALLALSLDGVTAIDRQLARSTLEVGLQVAPVLGRFASRSHNAQLALPGV*
node1301node	1	1088_0_95__34810-35679_-1	16949	node1301node1tniq	16875-17861_-1	329	MIPRSLPVVDQPHPDESLFGFVLRMCGRNRLAGMTWLLGQLGRRSITQLGETDERAIAHVFGADPVAIERLVVRGGWMDGVQHHWAFGHQITRPYLLRLARPQWCPLCLADGGYARAAWEFQLSTACHIHGVALVDQCFACGRRQRWQRTSLYSCGCGASLSDARPAIALDASLEVSAWIAQLLERGAVDRAGVPLAMPRGPWAGLAAGLSLDAGMRLLYAAGLRRDAGHRVGPGEARAGLTTLECRDACVRGVERLERVRSGPSDEERRHLRELIHLPALVAIASDGLEQADRQLARSILEVGLGQPPARGRFSGRRDNAQLELPGV*
node1301node	1	1088_0_95__34810-35679_-1	17937	node1301node2tniq	16157-16873_-1	239	MASRDQPRLFGVTKPLLCESPTSWAQRVCQQYDLTYTKFLACFEIRSVRDIDLAFSTSDYSRIATICGLMESDFFAMQACFGRCTEHIWMRRLMAFREADVPLYRYCADCWKADAIPYLRLEWRFKLWCVCPAHRIALREDCMCCGSPLQMQRAVLGGTISPRPVGCLAICLMCGADMRFANAMPSGLDEKALDHAIALQRAHFSALLQGYFMIRSCGLTRFSTHRLGLWLKSGALTV*
node68452node	1	110067_0_76__9179-10096_1	-57	node68452node1tniq	10039-11109_1	357	MDPTESAKAYGGPSHRKVVANPHPRWVARPPPLRHELLSSWLHRLAMANGLKDHTFCSYMFGRQGVWNRDLDRSFSVVNQARLGLWTGVSESHIQSLMLPRWAGRLSEFVNANGNSDWILPMGVFHRVRRRHGLLFCPVCLTEGAGDAYWPWRMAWSTACVRHRVLLQDRCPRCESPYMPHRSTPSLFGRSPCASCGFDLSKSLPEGARTDDWMFQERLQSALLRGRTAIMGTPHFSLNLFLGLRALATALLSAAGAELVSRLTGQPLPASPSPGSKRDIENQSICTRRQVMRAMWPLLEDWPNQFRMHLRLGRARRSWFTWDRGPLPFWLQVEVDRLTLNYPPGPPVRTRRQLKE*
node35682node	1	111200_0_0__1522495-1523400_-1	-10	node35682node1tniq	1521216-1522505_-1	430	MLYEVTPVTRPPPRVVPLPIMVDPMEGEALISWCHRLAARLGLRLHQTARMLGVDTSDPAWWHRPGPEVLLAISRRTGVGMKRLRAMTFLDWKGLSSQRNPGHIVGRWSRDLVRPRADCSPHCVACPQCLVDDREPWVRLDWLTGWASLCPVHGTVLIERCRKCHAPLRMPTLEVNYTPTLGTCHKCGARHCDAPLTIAHPPVLELQEKMLRAMREGKARFPGLRTCAWSTMVALVAQIXWTLWQSXDGRRRLVLFVRIAQELGLPPTQSGSGSRAYELMLILVWMLRKPSERWSVILGVKPDTEQASEVVMRLPMRQRTRLLNILSVDATVRRQAYMRTLSDPLCQTDCYPDSDTLQRHGAVATSEPIYRKLLAIARCREGASVEAIVDESNHRRHRV…
node35671node	1	111240_0_0__1138796-1140343_-1	-3	node35671node1tniq	1137069-1138799_-1	577	MNFFPTPYPDEILYSTLGRYSIRSGNLKEIHNFEDLFSTRSCIATLELPVKLDALIENMPINTLYTAEYFIKYHTLFPYYAAFISPERAEEIRGTMRNGNGSIPYIKLGLISYSINLNQYFKFCPQCFKEDIKIYGEPYWHRIHQITGVFICPKHKTPIYNSKELIRAGNRQRFINPTSDNCIVEKETQYTDKVMEKMLWIAEDIDNLLKGGFKHKDQEWFKSQFRAKLIKKGYARMNNYIHQKKLKQGFQEFYGQEYLDIVQSPLSDSSQCWLSTMVRNNNRVTYALRYLLLARFLEIPLDTLFNNKIGLINNTDIPENAIDAYQGLWEERLKELIQLNLSIREIASILGSSTKTIRKVIAELDIKPFWKYNGGGKYIKNKYIDTEEFKAKRGDLRKQ…
node35670node	1	111240_0_0__644170-645900_-1	-30	node35670node1tniq	642200-644200_-1	667	MLYGGEEDMLTFFPVPYEDEIMYSTFARYHIRSGNISIKSTMEDLFSSNHTTAVMEIPSHFQKLIENMPINHQYTTSELIFKHTLYPFYGSFLPLNRAEEIIQSMEGENGGDIYTRIGIMASSITLNRFFRFCPECNKEDLERYGELYWHRVHQIPGVLVCPTHEVPLLDSSVEVRGSNKHEYVIPTIINCVSHDIGVQYPKNMLVNLIVLAKGAESLLNRKYGNKPLEWFREQYISKLKKYGFANINGNINRKEFLQSFMDYYGGNLLNLLQSPVDTKSEINWLLDMIRRKNKTSHPMRHLLLAGFLRLSLDDLFYKKIEYKPFGTGPWPCLNKAAEHYKNPVVNDLKINYDSEFKIPIGVFRCNCGFTYTRRGPDVDDNNKYQFSRIKEFGHIWEQR…
node35670node	1	111240_0_0__644170-645900_-1	8429	node35670node2tniq	654329-655264_-1	312	MVFYPPVYDDEIIYSIFTRYFELSGLIGVKEALITLFGTSTPCIYTMFPKYLKRFMGKAELFNNQDFNKYMMDNTILPLFKPFICKDSFESIQVLLEEYEEKAINAKLGLTMKDSFIKVDSIKICLECIKMDYQKFGETYLRIEHQIKGNNVCWKHNEVLYEHKIRDYKNDTIIKINEIIRKNLIEDYFRQVFIGDTFYEHLDLAISIADIFKTKDIEINLQLTKDKYKDVLFDKKLITPKGYLKQTKLTEMMYDCYSSEFLVIQNAYIDEKNKDNWLHRMMIKSRNVTNPIKHLLFIRMLFGSYNDFLEY*
node1570node	1	111250_0_0__452412-453491_-1	6	node1570node1tniq	450472-452406_-1	645	MSPRLVVRPRIHPRESLQQFIVRVSETNGFGHPARLLALAALPGSILSRRCDLTSLAALLAMDDPAALSDAAYWADESRDGLLAFGNSFVPTWAVNFSRSRICPSCVRETGTCSRLWDLGVVTACPAHGTPLVDGCACGRALSPLRSAIAACRCGRVIEVPEQAAPATLVAVAATLSQLADDRPPTGCAPVADLAAGLRLLRFAVAAKVRHPSSRHAATVSKPGTTEMAARLERSADVLLDWPSGLHELLAEHATVQVGQSGRVGLDAAFGTFIHRLKAVLSEPGLSLVADEVRKWLSRRVDAPAIKAWAFFSPCRVEHERLTAAGAGRILGISPDRVAALVDRGVLAGHVLPAGSRRVVLVEKTSAERICASRASLITAEAAAASLGIGVKQLHKLRL…
node1570node	1	111250_0_0__452412-453491_-1	2009	node1570node2tniq	448961-450403_-1	481	MRLCELNRIRNVSQFLLPPGVLSRCDVSRDEWITYLVAATGTPEDLIELLVGEDVGSGTSTAIPGVPLAHKFFRTHPARACPLCLREQPYSRAVWRLRAWTCCPLHRVYLVDSCPKCRKHLAWRRPGVDRCVDTDCDGRPSEASAVPASSLELELLALIASALGQAVSPIVGTESDVFGHLPAEELLPFVGWVGRICAKGVPDDAEVVRRAANILGDWPNNWHAFINQDYRECNARHVNLSSRYPTIYSMISARHCSWKTSRAARKILHDEFINVVCSLAGSEGVAYRSHGHKSHSNGTMISLREAANILHVGRGTLLRMVDAGIFKSVEVLHGSGRVLHYLYRSEVHAQAASILDYESEGLISFEQCVKQLEISPGVLKSLIASGYIEMISNHLTRKL…
node1572node	1	111250_0_0__5832607-5833680_1	3	node1572node1tniq	5833683-5835608_1	642	MPFSRIYRSLELGEGESAHSFVSRLAVRSGCSNAMEFCAAHGALFGHVLVGRDDTIRSLSEAADVDHMHLLANSFRKGEDGFTLGGVPLPKSALSRSEIRACAMCLANDARGARNPATAAFGRGWWHVASLRTCPEHGLALATLTHATEKTRSHDLARRYEPFLSRLDRLAFGLAARKCSRLEDYLRLRLRARDTGDPFLDGLPLHVVAKTSEAIGYLETIGQEVPWCSVDSDGWWRAGGVGFSVLAGGPDAFEQWIKQRRGSPGRASHSPDLGAFYRWLTHAGPAFDPIRDIAAEQVFSTTALPAGTVVFGRALPDRRFWSVTSAANKFGLTQGTVSRLLTEAGVIPNDLDAPFEATLFAANEQNDLILRKAANSVNLAKLQQTLGLTRKEALSLVGA…
node35731node	1	111397_0_68__96845-97807_1	200	node35731node1tniq	98007-99968_1	654	MKEGVGVNLAYHRDGVTEVSPIRWASVTTPWSSMRFVSGAFCPLCLRKQLYLQRTWDHRLVTSCPKHGVLLIDRCPECGLHLSWNRPGIATCRCGYDLSLSAPVTIDTDATAFVKELATTGDQKVFAALDALFEGLLPILDKVGSLTEQHKLVELAVSGIRRPESLVPLVANYILDNECGGLSVHPRITCLPLLASGNTVVQEFGVLVLRELDLRGWLPASSIEEVPGQTGIREAAALLGLTEDLTKKLVHHNILCGKRNKSGHAWRIENSSLNRLLMDLENRKSVVKDAISVFLYRKIPGPRHSLAEAISDIIAGALVSGGFDLASGLESLTVVAPARKVCAHWDDCVTVAELAERCNVHTENIRFAIKAGVIPAEKRVTNSRRMTVIGVSDAEKFEK…
node35827node	0	111745_0_35__90048-90704_-1	2699	node35827node1tniq	85397-87349_-1	651	MTDVPDRHRRLARSLVPLPEESLPGFLLRLAHRLGRSPGRIAGLCGLAAYERRPPAYHLIGLPDDIAAAFAATTRLSWTEVNDLTLRRYAATYPALAKAQVDSKTNMVAQREYWAFNASSRYCPECLSGDRSAVQSAHGGPWKLSWHLPVVFACPLHHRLLEVVCPKCGNVLGGTTQNRGSLIRQPQRDDLHPLQCRNPMPEGSSAPGRVAHQEACRARRDMAPQTSGSHLSAEERTRMITLQERLDRWLAPGSIEPAEPGAGEPGGPFPDLILAAQLIKLSWPAGADLAPTPATAALIDAHAAPITAALDTPKPITSKYLRIPELWPAPTDPAACGALLLAADTLLSTHESASLRERVQPLVQAAYERAPKRAYAMLRDAEISAPLARSLVRRRRIFH…
node35871node	1	111795_0_0__4854551-4855573_-1	169	node35871node1tniq	4852928-4854382_-1	485	MLVKSSASISPVATLLTGKDLTPLPFESFASVITRISWRNLLSPKAIQRLIIGKQIGTNSDSFLLPKWMSSNKLVTQFGWHAPLSDELKVLHQFRGLTHIFFSRQLKICPVCFGGGYHSYWHQLEKLSVCPIHRCLLTSRCVSCNACFGNCSYRLNDAVISLRYKCSSCGRDIAGVAVSIESHLDLRCELGESGQAFIKLAQWAANSESMLTCLRKIEEDYCYGSDRLSVWCRPRRFMEGLLIKGGYKVNDLVPMAFGEISALSWKIKMRFSERYSRLSPRNVNTSRRRRALVVYTATLRMLQVWITESLGRNNPLLDLDPIEEMCDTIAVGQWPSSFLAYHMMRAMFESSICRQSILARLSVTAFKFDYRLSDCLYTYQGREPLLAWRAVFLGIFASL…
node1777node	1	11181_0_452__9117-10175_1	-28	node1777node1tniq	10147-11445_1	433	MPGWRLIMIRFLPVKLQGKDTSEVESLPSYIARLAYYHCVSVGEIIRMVLTEFPESQQDGRAYYGPESILQPNESTIAIVNSLSLMTGQPVEQSTLIWMYKALGRSSLEFVKGYRWCPECFSEMNKACVDPYIKLKWHLNAIKFCPIHKTDFMSQCQECGCKQTSYKRVARFSCCQDCGACLSKRKLPVLPKDVHVSWENNGFDILKLFDELADIHYSSFPENGVLKSLTETFDYYWGKGEEYKFYQLFGRDEVIGLMHKQQPISLLKARRIAFKLGVSLCTLMNGDAAKVAIIIDPKLWCVFPEGYTAVRKRNNYNHEFILRLILGYLKKTHTPALKRVAESASVSTGYLRYRYPALTQNIVEAYLARKDKNNLRNIHQAQKMALKYFFDERYASSPK…
node35847node	1	111982_0_3__55804-57522_1	22040	node35847node1tniq	79562-81070_1	503	MLGFPLPYCDELLYSTIARYGIHSGIVSPKKLLQEVFGDTKIIATPDLPGHLKCIADLYPEVVGITPGDLLYEHTLFPLYAPFIDEERRRCLTRELIANRKSTVHLTAGVAASRIKQPAFLRYCPGCIKEQINLYGECYWRRDWQVAGAESCSVHGLLVESDIRRHDMHRHLFQAASESACPSVVQQPGSWQSDLILNSVRELLKLKSGSVPELCQWSLWYRNLAADNHLNRGTQVRHDLVVNRIVEFWGEMWLGQYGLLPNGGEPCWLRNMFRKHRKAFSYLEHLVVLHALLESGWKLADVLRIVVGFNPAAKAFNEALKGTDKAQLNEYRNKWLAVVAQHGTKRARRHGYGSIYAWLYRRDRDWLMKINEAHRKPEYEHQPKVSWAQRDRRAVRRLI…
node35905node	1	111991_0_0__814270-815232_1	2083	node35905node1tniq	810652-812187_1	512	MKLDFHPDELFISFVSRFARSLGLAGVADLLRDVEVPIGGFHKGNRDAIAKVASVLNVDPEAALARSFRRVDAQRSELMELSLGERWLIRGQYRVCPACLRADIGSDLSERAALNAYARMAWSIATVRVCPEHRMSLIPPPEAGVAHEFNQSWEPWLSEIIDSELDQTVAGMGLFESFVSRRLEGHTQTPGWTGRFPPDALGMLSEFLGTAKLYGPGLRPSDCDPSDLSLAADAGFAVLSDGPEAVEALFLDLRTRPGPSQQRPQGRYGPIYDWLKRSAGAASEFDPIRSLLRRHILDTWPFGPGRDILGDPITERRFHSILTASAEYDLRPAHVANMLRDAKLEGALDMPEFERIYPAKEVKDILDRVSGSLSIRHAETQLGMTRTQLETLLKAGFLR…
node1771node	1	111976_0_0__245772-246632_-1	2	node1771node1tniq	244778-245770_-1	331	MQFDWLKPITFPNHDQIHEDESGPGYVLRMCDANLVQFSDISNLLGLTGFTYIPDNRIPEICRLFGASYPILAPRFVAQFKQKSVVTTYLLGHKLQKPYLVRQRHPQICPHCLAHIGIAQLIWDITLVTACHIHENQLIDSCKQCNRKLNWRRPSLKNCQCGASLLPMHQPTKRASKAEMKVAKLVWKKLYRLFEPNDGLSVLGGLELDTLLRLIWSFGQLEDDGHSLSVRPGKIPSTAIAGNVVRKGLERIYRTLNHVVTNTTFSSGIYINGIKQLKEDTPWNDQLKIHYLLNLIIEKDFRASRLSSLATHNQLTLFGTSTSCAKTLTY*
node1771node	1	111976_0_0__245772-246632_-1	970	node1771node2tniq	243990-244802_-1	271	MRKNFNLLTMPRVIQSESPASWLMRACQLHCCNFDFLFKALRLVPPNDVDIVSYDKVFKRFAYGTDILPTHLNEISKWFEPLVVYDKAGQSLHKEINKKPYTSFCPHCLGEDKIPHWRPEWRLKFWQICPKHQCKMVEECPSCGEHQHTNKANRNLRLDTSERALQYCVHCSSDLTQAHARSIMDNEMHDKLIAQDHLLKVCRQGKYSVHPQNQEHSGDEVSLNPGQVLTPTQLLIVDFHMAYIEYSDKERHFYGFKNAIKKRSFFELRP*
node1861node	0	112666_0_4__68049-69083_-1	19331	node1861node1tniq	47780-48718_1	313	MTVNPLPRRPPPVSDELLSSWIGRLARANHCSVEELCGYLGLGQGRVPEHAGDLGHVNWARLCPAVQQTRDEIAAMTLPDTTHHPAQCVSSDDFQSCANCSKQTSGLVLRHWRFAWSLTCENCGRPLVARHPADGLSNRLRVRAARGAALLKTAVAAADLRHMQRISHTLCLLQVLELVYSVPLTSRCQLERSIALAAVDVCSARPLLGVAILLRGNEQAFWDLRRAFPQRRRLIEKVRKLSMNLDMRLPRRRRQESSPVDRSARATSPKKTSAQALDAARQAISELGADADRQALLARADAIWKRQSCVSH*
node68659node	1	112702_0_0__422306-423349_1	169	node68659node1tniq	423518-424723_1	402	MANRVVIPAALERDVIDVKLRADQCFDVALAGVSSLAALWADTLNALSRRHDLQLLTLLPLKALLPTNKLVTEVSRFCPRCYESDEATGREKYDRLLWIIDAVKACPVHEVSLVEVGRTDDRVGVLPFFTPGVCRSTGESLASCAAGSAPPLDVDGARLVASLLDEAVFIGEHAPESAGVRAFLQHAVASLFDGNSARFAEHLGVGKSQVHGWQHGHSRPSLPRLVQIAQACDCGISDILLGNRSFLRAVPTERFGAPQLAPKRRAGASSPREELLASLQRAVECGSVATMREAAACLDVSEKFLRKLAPDVCNRIVERGTQLRKLASQAKQDALRRAYLEEHSGLRRRGIYPSRRRVVAGMKAKCAVSYRFPDLQRAQREAMKLAPVSKRRASVGATG…
node35977node	1	112710_0_0__7510843-7511928_-1	13	node35977node1tniq	7509877-7510830_-1	318	MNSTARLVIRSAPRVGESLLGFLLRVSDANHYSSAGALVQLANLPRTFLTRPCSLRDLTSLLGDVVSTSELEKLSYWRTGIKSRIKFAGTTVSTVDIDGIYPKVCPTCLEEDGIARQMWDLRTITSCWRHGCYLVDNCSECGSRLTWRRRRLLQCDCGSEIAGQPAVCAPAEASAFALLLETLLVDGNGWIDPFPMPVRSLGAICRAIWWFGAELGKIENSQPLAIAKPRVCVGAKIVERGSDFLEKWPGSMDDLLNETRPSVSTRQGRISEHVLYRMRHAFGGSEFQRMFDDVRRWLMTIDYPVKPNSFYSIRQMS*
node35977node	1	112710_0_0__7510843-7511928_-1	1007	node35977node2tniq	7507962-7509836_-1	625	MSRISPLDQAPRLVVRSVPEIGESLYGWALRLAEANGYPGARGILFLLKSSPAFLVRKQDRLARLVDGAPRDFKRYTTDQNAALYNGGELGLGWQYFSVKPKVCPACLVERRILKSLWSLKVWRYCPEHLCRLISVCPFCSRPLVRGQRAVGHCGNPSCYSDLSNAVRASIPKDVQSIVHLLGDAASGRAAAIAELPEKLAAISLRDLIHLIEILSKPYLHRRNLSEEDAARESLEIAASALRDWPDGYHRYLHQLRSVQLNTASCYCGYGYGVLSREFPFLWHSLKYGRSGISEQIIGLMKGELAAYVEEHIPEALDARALLTGEGSQFGRLRTVVRELGLSPTRVARAQRERLIETTTMHLRGYSKHFVDRERLAKHIHDLDKQSTRSAFSERHGLL…
node35976node	0	112710_0_0__5618236-5619225_1	-3	node35976node1tniq	5619222-5620136_1	305	MSVVTLSPGNNAFFLMPRESAPSFVLRLANFLTVKPDRFLRAFLGDERTLASAVYLHHKSDFLAEASGLDRQAASLAFIRRLRDPAGARTFLDFTVADHHIDQTVRRVSPVALARDVEAGIPPYHRLPWSLSDLNHDPETGSPLICACDHCGRTLTWENCVDVASCGWCGRPLWRATAPDEPMSAFDEFVSALFHPDPIVRADRRSKLAPVLIGWSEGDLLDLMSTLRRVQRIFPIGLGAQSAGPEVIEANSSISRLLNRPLKDAALSEDRGAVTVAAAATTSALMTAPRPIAAFLNSLLVRRA*
node68661node	1	112765_0_0__3001418-3002491_1	-10	node68661node1tniq	3002481-3004331_1	617	MPSSQSVEADLVDLLARSLPGQAKGTNSPSLRSIPGDFDIDGPPLATRIMVGESFAGWISRVAVRYDTPPRALLNDALGQTKMVTSTRAMIKLLSADPAAAARLGVPVGDLARWATPTALEVAAIAYGRTYRAPTAWQRAAHRFCPECLRRDQPYWRRAWAHPLTWVCTEHHVRLTARCPRCEREPFGTGTWVTRPVTVTECTHRQPTTARRSYRKIRRPCGADLRDADATVVSEVEVRAQEALHAFAEHHRDRFTMLGVTVTGAIAFDAFVELIADQARAPATTGALATRHVEAAAAVVSAASLEHAAALLDEHDLLAPHGVHAPVGPALRISARPHNPLLAAMQLTRHAGHLSPSAQLTYRTASGRPRYPDTDHSFRRPNAATPTLRVPRKQRSDLH…
node68663node	0	112765_0_0__3302249-3304888_-1	4367	node68663node1tniq	3296434-3297882_-1	483	MTGPAQPPLPARPHLQPGEDLAAFMARAAIANHTTVRELTGLQAHSRVWEDPPRDLLHRVTTLTATTVDTLKTATLRGAYPSAAPERARTGRRYAGQPATCPQCQVATVAARLNIVVLCPNCGCFLRDAYFPHPSHSGPDLDAVHREVQVALSAAADSHRARDRLTRVESLMAGLEHALWTNWPPRLPGESTHWRESVVDFLCWGLQPGRVVARPPYVTATTLALTWTASATEAASRDLADQIAIMGDPWLPSPDLVPRWPDADTGCDATLALILDYGVQVVHIPTIMRRSDDPIVLPEAARTVRTAEAVALTALVGQARDNYLAIPDIHRLHAATINSRVARLAEDLTEDVDTYRRLATYLAFLRNEGLPLLAERRQTLRHVRSIPRGVVEDLPAAAA…
node68663node	0	112765_0_0__3302249-3304888_-1	5787	node68663node2tniq	3294732-3296462_-1	577	MSTVSVMSPDHSRSLTVLPTRPTLHAGQALDCYLEHAADANHIPPATVMRAVTDATDTTRYLLLRPTPRTLEVLSGLTGQSTASLTAATLAAVDGTLIDLSGLDPHHQASYRTVAARGWAPGQGTQACPRCLAETGTWDISWRLTTSTVCLRHGSYLLSTCPGCQRPFRATRSTLLRPIGAKTRCGNALGRRGHYCPTDLAALPVEAADPGCVDRQTRTQAQFPAMRAPRVFGEDTTARQFLEDVHGLTTLLLHIATISPGLPSGWAAQVHDATHARHRAPRWGLRLPADIPTRSRALTTATDILTSSDLEEAVTRFTPWAEEIPHTPDGLLGWAADHTRHTAGTTRLIMATHAPRRRLSRLLDTTPPLRVSTRQIPQVLPRTLYEAHLVGLFTSRAKT…
node36043node	1	113158_0_25__197842-199278_-1	-3	node36043node1tniq	196505-197845_-1	447	MRTSPRPLKFLPPWRGDETLYSWAATFHTVLGNGSARDTGSTLFGTEHSCRDKVAPKGIDEFVRVTNGALGDLESVVRRRCSIGQFIPFLPPGRFESMLQQRKHPEFGGWGVQLAMPASKLSSSTRLHSCANCISTDLREFGLPRWRLPHQLNGSWMCLEHDCMLAVETSGSSHWLLPKADQGQTLHSPSSVLEASAIRRLAKLSEVAFQASQLDVEAMRQSIINGLRERGIVSWSRKLQHSAVAAWFATAPISRWLSELRTPESSLSSGEWIHDLLGRRREGHPLKWLLLWTTVFDDEDQAASHLRFVDPLAAPCWDVDGQGNLWDPSSTDLPVGTKRMVIDGPTLADVANSMGIAPETLRRRIGQLGSDGGAFRSVHRRPEKTSAAVQTIREFIEKN…
node36043node	1	113158_0_25__197842-199278_-1	5176	node36043node2tniq	204454-205614_-1	387	MIPSFPNGATFRSLQISSVRIGRHRSINAITRSTYGGTTLSSHLHLGYRANRFAECVMNGTVSGDALIDHHTFFPLISEFFSTEVAQKWRTALVQGDLAIHKRFRATVAFQDLISRHCRLCPHCVEEDLRRHSIAFWRVYHQISLLDKCPEHNTPLRIQFCSRFERATSFGDEVTLPHDEFFRHAPANSQTPQGARQISTRIASPVQAAIARAFNRNAPEIRPELRKAVFSWHKRWSAKPSDELAANFKAWCEREELLQFLSINALQLKHFFDCGVTNNIVLILVASVFLWNQLPSDQKQLLLSATTIHPQSATATKKRGSMHSVLESELIELIARFSLPHELIYAILNGESHHRYIGSLDFLNLEQCLSVQSRRYFKELRANHLG*
node36054node	1	113220_0_34__49551-50513_1	-3	node36054node1tniq	50510-52411_1	634	MTDRLLHRPKPIEGESFEGYLLRIAEANGYASGRWVTELAGIAGRVSCVAGDVVGLAKLLGHDVADFDIMRYLPSPWAGKRRINLFNGRPVNRMAINLDRPRVCPACLKDGSHLRMAWDLAPTAICPDHGTILLDACPSCGKAISWNRSHVCLCHQCGHDLRDAEASPAPAPANAVRLTRLLLAKAGLAEDGGDGFPVEVRALPLADLIQLTLLLGSAGIGLPSGAGHWPCARLSAAEMAGLVDAAATVLAGWPDAFHALLDKRREGAAPGRTGLEGDFGRFYAALYRDLRGPNLDFVRTALEHYATGRWSGGVLTRRNRRFQEANQHSSRFASRAEASRRLRVRPETVDDLLNAGILDGIVHRAGSRRAILVDREAMTERMTGLIELQEVCRLLRVSK…
node1983node	1	113577_0_0__2363023-2364078_-1	-10	node1983node1tniq	2361213-2363033_-1	607	MTINIAKGRYPRATRPRAGESLEGFLLRAGCENGFHLRKSLELLGVENQGIPMAPGTLSGLGITAEALASLVGDEGGLGELQALSWSRPSTGRRCLPFFETSLRCGALTRYRRVSPLALRKSPHLRALWQVRALEFDPETKEFLLEKCPVCDKRFGMRFMGDVWCCDNCCKISENGELIAVDLRQYPQQLVDERYWRHLDLATSLIDPTKEEKRRKVRTSLHADFEDIDDGTMFDFICAVARSIACRVDTKQTWEVTAPVLASAAEVIEGWPETFSDLVAHDPGGERNLLNHPLKYLFYYVRVPNRLREKMRAIERGTRVRVIGSQAFTAGYKPTTLNVDEYLALRRFREVASESTPLEMLLALFRANHDVTGFCRSFGIAVPSLLDMTDNRIFPAELC…
node2184node	1	114805_0_45__19370-20713_-1	3615	node2184node1tniq	24328-25920_1	531	MPCQSSVSAKNLITKWMEDETFYSICSRQHYLLGCPTSASMLNWLFNSSSATTTHDLPYNLLALNSAAKKSWGDPRSIILEHTILPLFLPFQSSQHATQALSAMKSPTLGSLKYKLGLLTGRFGAEHPLKACMSCMEADFSNHGFTYWHLTHQFPGVLVCPIHGEQLRESCYNRQWSRRLQWVLPIESTLAPIERQRLPQQSSEALMHLATAVLDLAAWGRVQQFRAEIVRAIYRQNLCIEPQKKAISFANYCKLIQPYPPLRSLPSTPQHAQTFWAQLIRNRHGHSHPLKHLAVITWLYGSVRTFIEAYDHAVFLHTSDGPSQEDQLPAAVVYKTGSQTQDFIQPINRKPKILKPEIRANILKRLRCGEEKNLVCEIFGITVSTLNKLLRSEPDVRQT…
node2184node	1	114805_0_45__19370-20713_-1	5217	node2184node2tniq	25930-26955_-1	342	MLARIMSNESLHSYIARNIICSSGMIDVFGFANFNKKYLCTDAIEKIANILGLEGCYGFNRLLHEHTHYPRIAIFKNTQDIAYSQGHYFYRNLWVSSTRPKYCPVCAKNDILELGYSYWRRCEHNNVNVCAIHNVILEDHCFVCGKGFSEKGHGLDVMWNKCGGHHLADCPAQINTNQEWLTVAKLIRRIFEFKFHLPEELVVDLMLRKLKSHVLTPDKGTAGDFYISLGWRRKDIQKTLDIRSAYFPLDNENILTALLHCYDDFDEFIDDVNEVSEGFNSIDSFFDVYRTNKGPIAHYVKEREFNEPNEWFIPFPRPQGYKTRGREALPFVNKVYSCCNL*
node2225node	1	114975_0_10__34560-35540_1	38	node2225node1tniq	35578-37002_1	475	MEPRYCSASPKYIPFESAYSILSRFGLYNVLYGERLIDIFRNSCHSKQRIKSHPRLIHLACTQSVDLDVMARTLSLPAWKVESLFLSPTYVKYDKHISETLKICPLCLAQGRHYTIFQHGLVHQCPIHRVDLRQRCPTCSAVVRYALTSSLFKVPYGCWHCGEQLGERRSAAQMHFINSAGIANLQKSYRALELSKGKRFVFSIGEISELYYDSVLQFSTSIRKFARLESDLFREIQVLAAELTPKRIGARYPWCRLRNKTQSKQLKDVPAIAPRYLLSIAKSIFRHFRKHRVGRFNWSNRTLRQMWRPIEACSVPPDCYAALALLDWHCFWWGSKTPSCLSSPISDNKHKVAEWLAEINQHSVFLNCPDSASKNWLTQHIFGRDVLAMLTRQLEEGWR…
node2224node	1	114975_0_60__197849-201001_1	9891	node2224node1tniq	186315-187958_-1	548	MSAASDQERVEGPFPRLDWLPDETLFSLCSRQHLVMGNLSPATTSIAVLGLRQQFIKHDIPCGIAALETTGFGYWGTAESILLNHTIFSLFVPFQNEVKIEDAIITAKSDRIDSIKYRLGLVSSGFGAEHPLKACPYCMREDVHVHGIAYWHLTHQYPGVLICPRHQAWLMASTKSRRWSGRFEWSLPAEKFLIEQASSQKLWSRPVFLALADNVIDLAAIGRATFFEPYAVAAAYRTAVLQGSRAASLFERTEPLRRFHLFESLPADKKGSESFVNQLVRSPRRSIHPLKHLVLIDWLFDDLRSFLEAYKVEVARSAQKVESTPSRAPDRRVSLSSSGAPAKNALRPKRLKGQLREDLLSKLAEGVSKQVLCEEFQITVSTINKLLRAHPATYAAALK…
node2224node	1	114975_0_60__197849-201001_1	29409	node2224node2tniq	167334-168440_1	369	MMLAIQPEETLRSFVERTLLIKGKHSSEEVFRKFPRWATRVDVLKIADTLGWFGCHGLNKILHRHTNYPLTAVFKNIQDVSYSRGEYLSYSRWYDYNRNPSGFCPVCVAEDIERLGFSFWRRAHCLKLNVCAEHNVELVKRCPACDKQFSHGGHDLGVMWRTCKGRHLKDSPVTVNTDPFELKKAQLFTDILSFTHHLSEEAVLAVLNEKKIHKDAVFEQKIWNSEPDRHWGTEIERRLGIVKNCRSENSLPPDQSTDLIIQAIVETYESFADFVWDVKAYRDEIRPIESLWSTYKAGDQESPHFVEENYKYGVGVWSCPFPAKRNWGVWDWRPVYYPCCNFERPKRKGPQPQPVLVENAPPGIYIRY*
node2288node	1	115318_0_0__2407385-2408323_-1	164	node2288node1tniq	2405434-2407221_-1	596	MLGKDLFAAFLGGKDECVNDWIEQGGFPPSWAPVSSELRRPTAKALKVWSLNDKKYCPNCLAEHGYWREAWDLTLVTTCTVHNLVLKSTCPECGGRLNSDAMQGHSCSTCTHSLTQLRQIEAPADEGSLWLTSALMARISPDTPKAEGLEGLSLEKLHALATRLAVRSVRPERAKPMKVAGTGAIEVAQPLAKAAGEILMNWPQGFWDLLNDLRLTRTSELGWKLTSALGPLYGDIFIGLKAKCFDFVRAEFENYLQKSWDAPLAKRNRLLSEQTVLQHRWVSMGAAAALAGTHKSYVERMLASGKLDSRAFTHPSGRVSKIVDIHQVRAISDRMEKAQCLKDTAQTLCLSESRVRQLLSASTIKFYGGPPVRGEKWLVDQDSLVALRPPSIRVPTDDD…
node36353node	0	115362_0_8__124998-125339_1	314	node36353node1tniq	125653-127557_1	635	MALPPLARSLAPLPEESLPGYLLRVAHRLGRSPGRIAALCGLSSYERRLPAHYLITVPDDVATVFASAARLSRAEVDALTLRGYAGACPALTKIGARSAANTATQQDIWAFNHGSRYCPKCLTGDGSPIQATLGGPWKLRWHLPVVFACTVRRRLLEYTCPACGNGLGGSLGNRGNLIRQPLFDDLHPLQCRNPQRDSRPSGPRSGRKGACGARLDEVPKPGSALCLEDPDRLVALQERLDHQLAPVAAESADSQPGGLFPDLILAGQLIKLSWPVGADLAPSDAIAALVDSHAAPIAAILDGPQATAPGRYLRIPDRSAPDDPAQRGALLLAADALLGDREPAALRERVQPLVQAACERAPTRAYQALRNADVSAFMARALVRRRQVFHAGGSSRGPG…
node36354node	0	115362_0_8__125354-125653_1	0	node36354node1tniq	125653-127557_1	635	MALPPLARSLAPLPEESLPGYLLRVAHRLGRSPGRIAALCGLSSYERRLPAHYLITVPDDVATVFASAARLSRAEVDALTLRGYAGACPALTKIGARSAANTATQQDIWAFNHGSRYCPKCLTGDGSPIQATLGGPWKLRWHLPVVFACTVRRRLLEYTCPACGNGLGGSLGNRGNLIRQPLFDDLHPLQCRNPQRDSRPSGPRSGRKGACGARLDEVPKPGSALCLEDPDRLVALQERLDHQLAPVAAESADSQPGGLFPDLILAGQLIKLSWPVGADLAPSDAIAALVDSHAAPIAAILDGPQATAPGRYLRIPDRSAPDDPAQRGALLLAADALLGDREPAALRERVQPLVQAACERAPTRAYQALRNADVSAFMARALVRRRQVFHAGGSSRGPG…
node36346node	1	115392_0_41__40208-41863_-1	90	node36346node1tniq	38313-40118_-1	602	MSRILMFPEPFPDEDFRSIIFRYHVRSANADFSESKFELFGTTSYKQTVFPRRLNYLLGKLPIGSTLSKELLLYNHTWYGLYKVFYMPERFNRTLKIINGESGRKSEFDGFSHRMAQSILSKDIKYCPVCVNEDEEMYGEAYVHRGDQIDFLISCPQHNVLLENKCAECGEAYAHSESGILLRSKYCGCGSKMKIVRVGSSGEIVKFQCEIYNDLVILRERHLDVNVDILYHQLIGYLYREKYIGITGKIHKKILIKDFLTHYSIEKLNGINISKDNISTNHFRTQFLNRVSMSNFIGFYLLLIRFLESSLQKFFLAKTEISSKIFFGNGPWTCRNTDCVNYNIPLIKMCVRKIDNCEDELGKLKYSCDLCGYATLLRGNINGDYCSTTYKDKYERKVS…
node36346node	1	115392_0_41__40208-41863_-1	1962	node36346node2tniq	36846-38246_-1	467	MIFFPITYDDELFYSVMARYHWISGNENSKTSMLEMFGSSHICATKLFPTHLQQLCERLPLPNIHTPSDFIENNTFLPYYSKFIPMERYKKLKDIMMYGNGTSVYMLLGITASEMKKAKVLKFCSSCVIDDEKIYGEAYWHRSHQADSISICFKHGCQLQLSNVETNQRHKHAMVTLSSYLTNDHYFQESADELLNSDHNQFIAEQSYFLLKSKVSSVGLERLRQYYIMKLKEKDLITKSERIRWIKLISKFNQFYSESFLNSLNCKVIVGDEHTWFHKVLRSPRVTCHPLRHILILGFLGETMDSMFDYLSKNNITEKNNSKRLNRPSPTLGDSQLKVRIDWKQRDSEIADNIRLIAKHIFKDENTIRVTKNEIGRRLRIQSLLVRAIDKLPESKKAL…
node36342node	1	115443_0_10__968381-969400_-1	47	node36342node1tniq	966352-968334_-1	661	MCGKFTIRPSIQKYESLTGYCERLFAKNRFTYEHIKRVSGLWKNIESNSFHLLDLYPEKLLDLVKLGQLSSLDLNKIKCMTYINVFDAFSKFADNNAKMNRAVSNQIIIECRKFCPECLKIGVLHRLFWQIKDIKICEVHKILLEDSCNNCGNKQPYLNSEISRSYCNFCGINLGRCILNKVILDDKFIDDQQIIIEDWMFLISGEAKKSKLLLGSGFEYCIALLYVNQGCPEIYSKDLNSLDGFEGSRMNVYLKNKGNSINIITLRRTFEIIRPQTSLRTFLNIEVPNTFKNSLMESLKPVPKKKFLAQSCLSPWCNHYQSSLGMNEVQMTRKRKLKELNSFKILFNCSGCHITFGYDENDMWRDVMGHIELGYNKILPLLLSGYTVNRISKELNVHY…
node36342node	1	115443_0_10__968381-969400_-1	3701	node36342node2tniq	973101-974933_-1	611	MVPKIAEVITILSLTIRKKIRVGESLHSFLLRSAKANGIGFFNLINLVQKNKKYNLHRGDVHRLNYCPSNILELKGIKGISSSTLLDIEQASFNNVLSALKGNSKKENSKFLNDMFNEYLHFCPDCYKDDLQNKLIWEVLDIEICVKHKKKLQTSCCYCNKHIYYKDILQVGICPYCNEDLSKQNSKGLVLECPILLYQQTWLYRNWTYLINYSTANPLRSNEIALRLLYVLNNFYIDLCKQTIRDKISELTFLHYLHYARGTNKKGTVHLRTILSILFNAKLDVDQYFEMVLPEKFIRSVTHTNRIKASHYCIAPWCSSYMQDKSIITTLAKSNKVRGEIMKRNLVCKSCGCEYAINSNNFVVERTNFIKGYDTLNKRDITKLTWPEREKIMGLKKGR…
node2306node	1	115461_0_58__50680-51627_1	116	node2306node1tniq	51743-53704_1	654	MKFGIRLKPLEFESLTGYLERVSEKNGMPFLRLAEIVCQSKKYRTRDISSYELFSELNIDLSLTAKIVGITIATLNSMTMKPIYNLFHSYWSERSKYSFQTMLNTDKRFFCPKCLSEGVTHLLIWQVNEIKVCHKHHINLQNQCYCCFQTQPYMNLGKNTRRYCNKCDADLSIQNSKEEVSEEIIYEQLELYKNWIYLRGEQIKKTPAFLDDAFTYCSRILYVINNQETLYIQNSKIENQNSDTRLLLRYLRINREKDACTLHRTLRIIKQKNLSMKEFSNLVLPLTHVQSLSDRLNPPEKTFGVCLASWCTSYQSNEKMIAIERTSNRMIRKGALFYDAAICLSCSLIYARNIQFIWTEMNDYILKGYKTILPLVEEGHSLYSIKEQTGISINSIYKW…
node2306node	1	115461_0_58__50680-51627_1	4286	node2306node2tniq	44724-46394_1	557	MVKRNEDYLLHAGDLKRIDFFPASMLDIDKLYEMTGLTRVDVNRSSFTNLIRAFTDSENGEKSKILKGLLREDLHYCPECIAHTNSLYLHWKLIGVDVCAEHNKQLMNKCGHCHCSILYQDIRVVNRCPYCSGYLSKDKDSREIIDNSNIIQQAWLIDNWKYLIEYTGRSFTPSEIAIKMVYILNDQQDKYNKELIRKSRYSGCLEYLIQCARGTLFKKCAVHITSLFSVLYAANLHVRGLLELNVPEVFIHSLHEKSIGEVVAGTACAAPWCERYGIRGGLVSTGIFQSKKGGKSLSYCTVCPSCGCEYALDEDNHLVERSYFIKAYEILSNRNIRKLTWPERIKVMGLKRGRIQRVLAYFKIHNIFDLDDIFKPDINEKLLGKFVRKLNEGIDLAEI…
node2310node	0	115454_0_19__37536-39410_1	288	node2310node1tniq	35230-37248_1	673	MNSGGEIMRFTIRLKPQDGESLSSYLFRCCQVNSISFESIWPLIRSNKTGGKCRKRIMKSLDSNPYTHLDLKKTAYVTGQSEEILELLTYYILIRKLSTSEVDITKVNFETVYGREYINGISRKICAECVAQGEGHKLIWNVIGVDYCEKHQSLLIDRCPHCKESFKYSNASFFEGRCPHCEKIMTTESCKNTASFLMQQNSPYNLSWKWLLTNERMPKHNHFSAGQLLGLKLMYAVQNKSFEKENLFREGGLYNFRLAIKAGKKNVSLATVFKVVTLTEKSLWGLNEIQLTDQIIEDIMLYPRKRATLKPLGECLAPWCPSFQTNKRMSRVTHPYWFTDRKSYDECSVCTDCYMEYGYSKETGKWENVNNVIKRIQGIHDLKKQLASHKEIQKRIGII…
node2310node	0	115454_0_19__37536-39410_1	6857	node2310node2tniq	29375-30679_1	435	MNLGVRLTPYDGEALGGFLQRLADRNGHSMLSLLYCFLHPSKKTLKQADIARIDCIAKNILNFKSMEQYIGVSSSKLKQHSLWSTISHFVDDGEISSTKIMREMIRIDYAYCPQCIYEYKYRKLMWNLKVISYCPDHNLHLNEVCTHCRKPIKLTHLRDCSLCPYCSGYLGGEGKERKVNKDDIYESFIRDSFTRLQDESIPYMNTQQVAQKLIYMLVDKDQPIDNEQLKNRMGGRACAEYLLQQARGSSLRRVHLLQIFDLLFINKWSIDDFIQLKVPGTFTARLTGHLQLKMVSSPPLIKRKVVQPPRKYNNAVSKQIEDICTDIHLKGGKITNLKVVKQIGISDNTLRKWGMLHTIEDCKKAVKQREHKEMEVEWERRINLFLEEEAGDIHTNDIY…
node36355node	1	115458_0_105__132586-133596_-1	177	node36355node1tniq	130712-132409_-1	566	MRFLLRPRINDEESLVGYVERISTQNCYKDSLGIYRLLYSSTRDLQNNMFSNVDAIILGDLTGKLIDNLTSKSYFQWIIKHQSSSNYVLRNQIKFCPECVKIKGIHKYIWGFHPVCICLEHQRILINLCPKCNKNITLTELLRSGVCKKCSCKILIDANNKSILSPEYISSQTLIQQCFLGGNPLLKNTTISNAEDFFSLARISFHILEGLQSFLNEEHLLINTFTNKRNGNLDNQKNLISWGNFVWMYDDFPMNYYQVLNEFSKKSRKTLYEQKSRYEEGLVNKEFSIIRKAYEDFWIGKLNEGSIRKDFSIFKSNQQLIKKRIALRREEVKHATGMGYGKMNRLQEIGKLDLKLNGFGNQQRYIVNQDSLNKVIEDRNTYIHKHEAANILGITSDSI…
node36355node	1	115458_0_105__132586-133596_-1	5027	node36355node2tniq	126207-127559_-1	451	MNKLLSKPQPLHPTPYHDESLSGYLLRFSYVNGIPARFLYGKLDLFNEKRTIKSYFIDLDFLNKIDLEVLKNITNNRTADILNMTIAKHTSPDIVFCGNRICRDDIEIVRVKICPFCLLEREYFRKIWLLGNVTACPQHKVVLIDSCSICSEQISWRKGNIFLCRCGHQHKKSQVVLAATETVNFSEYIYSMCDLYKGKLTFRNKSEFIDCDLLTLNRMHRFLGREITTGLSIENKYMRGDISLLEYVQVQLNVIRILKSWPDGYRKFLNSLNLTTYSNLYYLERSLMKTQRVNGYLKPLIEEYLLYVQPIKEKIAQEEEEKQKSEIKEFEMMVEKFIIYEKELSLKRKTQGLLNINEVGKILKCQEWHIKFWMMKGLFNNIEDGLGNLIPLVSLKKFK…
node2303node	0	115469_0_21__633172-633963_-1	11066	node2303node1tniq	620499-622106_-1	536	MIPELKVYLSKPDGSITWNTDWISEFESPWSIFQKIQFTNLLNKRDYFHLFGTSETIKKKTIVGARNHNLYSMPSFDDNRFINILGFSLKKYNSDVIKNISGFLNDGGMREMREISSGNWYWRKSLTFCCECLIDGYHSILHQFGLFQQCPFHQKPLYDQCPNCSAKYPYELFKDQTYFESTLTCMCSHQYKKFNRGVPLNTHWKAYRNNDLSDKLAIQWLSLNQLQKSNLSSVYLYPHTSINETPQLLKFYLNYIERDTTPDQYCVETSDHLKSINNIPYLKGKYIRKRNREFENINTAKNHITFFSNHQNIVMSEFQIIRNSMFSSIAKHLRRTILKKHKSCIKRYTSVIKTKEGMDIPICPYASAYVKWKQKIMKIVHFYDVDAIPYSRTSFCSEN…
node36361node	1	115477_0_68__120326-121303_1	16	node36361node1tniq	121319-122872_1	518	MATIFHLEEKKVDKTMYAKICWRSNWISPFESPWGLFEKFKHANEADMKDILQLFGNERVRALKNPSSNLIRDLINLNAFDPSKLLEGLQYDLISTNERNVKNIVGVMPNWLFDGPKKFESPIFFRRELAYCEQCFKKGYHSLFHQFVLLSDCPFHLTPLKYECPSCSSKIPYLLLRNEFRAPFICRCGYNFLSYNDYSLIDWKPTSIDELRSEVVRKWINLNDSQVERLASLFIDPNFDWASMPNALEKVYDLIKKEDECKSLTDEFDKHNHYVVSSSSYIKNIRGIKEKYEDQIYTKKYYPKINSDYIWKMKYLEFIKELNQSFELTINGLAKHIRKELTNHKTCIKHFLRSLEEKNNEPICPYAYAYLNWRHSLQNYFFLGGVDNCRTPDRSEGSY…
node2416node	1	116174_0_0__104695-106044_1	3629	node2416node1tniq	99465-101066_-1	534	MTQTIDNLRNPVLRWFDDETFYSICSRQHRYLSHLNTNSTLRWLYGGGYKTITHDFPNNFNSLNPLVSATWGDALSIIHHHTILNFFCPFQTEQRIEEAVQVLKGPQLGSLKYRLGLLTGQFGAEHPLKACVTCMDEDNASRGVAYWHLTHQYPGMILCPTHGTILNVSKVNRQWSGIFEWALPTKNLLHPCTQKPTTSASTKARSNLGISIVDLVKHYSLHFDPDITREIYKAALNALGWPGVGQAAALNSFATFVSLLQPFPPFTALSTEPRGAAAFFYSMTRKPRSHCHPLKHLVMINWLFGEFSKFIEAYDIITGLRSQAFQAHTIDHTSQLSQETEENNNAFLVKKRPKKIKPLLQTFILEELRSGISKSKVCSKFSISISTVNRILKSEPAVE…
node68982node	1	116699_0_109__1017191-1018195_1	12264	node68982node1tniq	1030459-1031619_1	387	MPRLPAHIQIYSDESLESYLLRLCQANYFDSFYDFALELKHLLWEQESGAAGGLPTELAAINIYHAQQDSGRRSQALFLVEKMLELKPFTLLDITFKHGTSVDLYQRATVSYQNHIIPRHYLRQNSIPICPVCLQGEQPYIRYLWHLEPVKACVEHNCKLVECCPRCNETLNYMESELITHCFCGFDLRKCEQEPADAKSYWQLNPEAFSAFGDCSFSEKLAVLSLLEQLASDKNQEVLLREGIDFFSRLLEERISEQLTLATKPLSKLSFRTLSAGLIDELSKVSNLPQGLISGVIKAILIKALDTPKTSLGCLGDSLLSPRECAFLLQSSVNDIYRLYETGVLSPAIRLPSKQTIQSYQTIFRLQDIAGFTLSCSSFMAVTSSR*
node68983node	0	116699_0_109__1018288-1019664_-1	10795	node68983node1tniq	1030459-1031619_1	387	MPRLPAHIQIYSDESLESYLLRLCQANYFDSFYDFALELKHLLWEQESGAAGGLPTELAAINIYHAQQDSGRRSQALFLVEKMLELKPFTLLDITFKHGTSVDLYQRATVSYQNHIIPRHYLRQNSIPICPVCLQGEQPYIRYLWHLEPVKACVEHNCKLVECCPRCNETLNYMESELITHCFCGFDLRKCEQEPADAKSYWQLNPEAFSAFGDCSFSEKLAVLSLLEQLASDKNQEVLLREGIDFFSRLLEERISEQLTLATKPLSKLSFRTLSAGLIDELSKVSNLPQGLISGVIKAILIKALDTPKTSLGCLGDSLLSPRECAFLLQSSVNDIYRLYETGVLSPAIRLPSKQTIQSYQTIFRLQDIAGFTLSCSSFMAVTSSR*
node36899node	1	11706_0_3__30103-31113_1	3	node36899node1tniq	31116-32114_1	333	MLFTRIVPRIGESLTGYLIRSAAANHECGPSSILQELFGSAESPSLDEAESLALHCRCKIDEITKLIGFCRRTTYGRQWYVNGDWVTKEYFVSPRSPAVCARCLSEEPFIQGSWDFTLNVACPLHECKLVQQCPACRRKIPWNRNSVYRCLCGFDLRDISQPEATSAEIYVSRLIVSKMGFPVQLAPLDAHSYSFSSHLSTLTLDSLLKSIWFLGHILPTLRVQKTVHGRKKPNRAEATTIVTNAISCLTSWPSAYFETLQEIQSQTKNITSAARIDRTFTSAYRYLSSELSSKETAFLRIAFEQHIRHTWTHYTQTSRLRAFFRQYEFDFN*
node36899node	1	11706_0_3__30103-31113_1	982	node36899node2tniq	32095-33027_1	311	MNSISIDLNRLNEKTRSNAPQSPATLNRLFGSPPPIQNESFSGWLFRVAGHHRIRLDTLSRLLCIKYPSNTYDFTRRLTPESTDRIAAVLRLDPNNVAQTTQLWAPHLSKSEYKALTFDLRTLTPIYKICIQCLKSDDIPFIRRSWRFSHSLVCEYHKTPLISTCRVCKAPFDFTHNNPRWRTDDQRSVVARYCPLCSSNILYNPKKKIVLDEANWKFLLNFQKRLDPFIRSGMFRHPEFGTVSAYIYLQTFYSTNKIEIGNQTQECLAEIDYRRCFGPHAESIVTSLFGQKHFDLMNTTSRDIYEVKRT*
node36900node	1	11706_0_351__17200-18171_-1	-10	node36900node1tniq	15855-17210_-1	452	MLLELAGYPLRPARQPGESLAGFVSRHFGTNGHWMPEALHRAITTLYRSESAVRREEAWALIRRLTGQDSTEDRRLWLDQRFSLPEAGPKRKGRSWQRAILSPIRVCPRCLAEQGVHLALWELPLVSICPLHDCLLLQHCQCGRGLTWPSMGPDWTCRCGQSLTTLVSPPASPALGRLTRLVAETSGLHTPSWAPDVERRVATHLRQTYALVFWLQELLQCIHEVSRGHATHERTTDERLGRLLKDWPDGLECRLLRLLRIRHHRERGNVFLLLDDKHPTRRLLDYLADAGSQTDLPAGAYLVAHRVLAHFASPIGEARVLVFNPALSIEERQARLGLLMRWWSSLRPWIEVSDTLPQVAISPTLYFESLDAQFRVLLLNVLVGAATAQVSPEHFRRFA…
node36900node	1	11706_0_351__17200-18171_-1	1332	node36900node2tniq	13952-15868_-1	639	MQRFEPIYHASAVVTTGGGRWWKRHGLPVRPRPQPGEWAYGYLVRVAEANGYESPRALWRGLGPRRTGSSSSVRYALRLSPAEWRFLSGLWPRFCRVEQVLAEGLTPSDYCHDHLRWCPHCLAEQRFLRARWVIKLCVACPEHGCYLRDTCAVCHQYQRPERAVLDRCLCGASLIGIPAERVAEDELRLQLAFQSALAGQAQEGAPSLSVVAWITLFHRVAALFDVERETRSGQTPGLHRLDRAIVVNRQLASLLAAWPSGFHRCLGDLQRRAEPSFSLVRTFGRLYRWLYRDFEGDEFAFLREAFEDYLREHWWGLLCRRNRRLGTRTTGSRKTAQAIAAAAGTTPARVRQLHMAGWVEADIAAQPSGRRAWSFPVSQVEPLATLISDGLSLQDAAAY…
node2922node	1	11754_0_502__30480-31499_-1	13	node2922node1tniq	29550-30467_-1	306	MTGLPDIPPLRPLPRKTRPYPDETTLSFIHRIEMANHTGYGALRQLRNRTNRSWPETLAILSGNTIRTLVLAMPQLSAGTLLPESADRPAYRATRIACSRCTLSRGAGNHVVVHTTHERVLCPRHRLWTGDGNTGAGMQVPLDTCPGILAAHRRHRNLIAKFGRPAVLEAFEASSLINWRWYEQFGHFASFDQRYTALASRGNSPQQARQSAVAAALYPAIVELTSALASPHWQALALSRNPTPFLERISQQITDGWMPQGCGDPLRHWITEERTARRLAAHDTAAASHDPETARTQDSPVLGQL*
node2978node	1	117711_0_6__947298-948269_1	-3	node2978node1tniq	948266-950065_1	600	MSAPSDSMSHESLTGLLRRVADSEGYVSLADFSRRLRMRYGRPMVEHLEDLAAELDVNLDRLQARAPSVRPPDPCYEWRFDRLHSDPFCPTCLHEGLPWRKEWRHALVSTCAIHGVCLQDHCPMCDARITPHSGGLSTCDCGYDLGEISADPGLVTETQFSRALAGNGPSEHTATEIISGTEGISETVWFLACGFVENRTGKNGKARVPQTVTETREFMTPALNLLNDWPINFDRHVSSRWNVGEGQTASQRMGPWYRALMRLKGDLANSLKVRCQQVIREHCGDPYARSEPTSEPDWLSATEAARRLGVRADRLVDTVASGKIEGRQTTTGHGHRHTVIPKKCILEAEQDRDRFLDARETAKRLGVSKSQLSLLRGAGVLRELSLEERPPLVDGGFDW…
node36982node	1	117687_0_0__146736-147665_-1	15	node36982node1tniq	144763-146721_-1	653	MIKGRLTLRPDIIEGESISSYLLRLANINKINIAQLFRLVRNEKKYIKVGSYVEKLDFYPKDIIKIENFVSITNLPINLIDHHSFSSTIIKWFGDKAGKIIFLKETEVKNRKFCLSCLVETGAYKLLWQVKEIRLCNKHLTKLKSKCDKCGHALPYVNENIALFKCCNCSALLLEQEEQIETNSFVIESQLQCYKDWKLIQTLSSSPKFNSINHRKLAAQVLYIADNNRIKLKKHQMRRLRNIVKGKSDDRVTLNLLFSVLRNVGINLEEIIDIEVPISYLRPLFRTNVSKLGRCLSPWCNYRGTKFKMKRIMKSTTQRYVPFRHKFDLVSVCTGCWMRFGVNKETEKWECLFDEANLIYYKVKPLYENGVSKTAIQRELKLPIFKLYSVLGYILQYQL…
node36982node	1	117687_0_0__146736-147665_-1	2023	node36982node2tniq	142938-144713_-1	592	MDKLKTLTIRLTPVYGESLTSFLLRLSKINSINLLSLLNAIRLNINLYFQRDSFQLLDITPFSRLDMNKLDELIGVSKVELISCTFFNVIEHLGASDNVENSRIMLGVKRDYLCYCNTCLKENGYHKLIWQINDVNVCLEHNENLVQQCPNCSKRVYFKHMNSIDICPNCEYSLVGRSQSKAVISEVDKRKCEFWETFIHNTKINLETSLLAIRLLYILSKKSDLFNKKNLSNEVSNSNRITMLLQYARGTLINKKAIHISIIKDVLLECGVGLQALYDMKVPDEFVNSIVQTSRIKQTKPTCIAPWCRKNQGDLIRLNTNLRVKKNGKKHLQYMYCRFCHCEYAYDKEGNFIERTYFIKGYKVLINNIEGVSLSKLAKQANLSVEQLKRCIAYFKTRD…
node2995node	1	117709_0_11__8318-9436_1	6	node2995node1tniq	9442-11277_1	612	MALLPHLPILPRESLISYISRIARYHGNTSTFDFLNVIEMSRHSVLCADPGALIRLASMTGNTLERLLDSTWSSLGVRLHEHRGERFHSELIAGRHTTYCPACLLEADNGEGIGGSQRVGLVDWMFTPVRTCQRHRIPLIRRHNQSHAEGAQDMNFVAPSTDQLMKELGRCSPREVSDLQSYVDARFNGGRGATWLDSQQVDQAARACEMLGFVHLFDPNADLKKLTVDDWDRAGHVGYQFAKRGSEGIHECLADVLKREQKDRDVKGGPQKVFGKLYKWLQYGQHKKSVGPIQEVVREFVLDRMHVAEGTILLGQRVDRSKVHSVASLAAKSGIHPRTINRLVVGAGLIEEGDVGLLDARLVFEAEAGERLAESFLRAIPINQLPEALNCNRTQAEVL…
node3036node	1	117949_0_15__48997-49953_1	17	node3036node1tniq	49970-51805_1	612	METRLLKTFAPLNDESGLGYYRRLSEANALNGWKELARLSEVSGTRSSLFSRPEHVAKMLGIDSAACHAASSREELALGWRGLRRAGFDAICPHCLQESPHIRLSWDHVYVVACSTHKTLLVDKCDGCGQRLSDTREQIGICACGHNLLTSHTNPATSAQLWVASIVSSRGAGSGDCLPALLDVHVDLFSLLVRNLCQLFDPALTVTRQNAAAPKTVQESVEFLKPLESLLHAWPRGFEAHVRDRIAFGPPNGRTLNTKLGKWYLRLKDVGLEGALNPFLDAVHRVAANEYSGVLALDHVAGLEGRTASHFMLPEAAAHIGVHRATLVKAVATGEVAAVIRPYANQGVAREIPIAEVEAIAASRQGWISERDARDFLNVPESVFKSIVQAGLVVPDYAA…
node69126node	1	118798_0_12__15335-16387_-1	6	node69126node1tniq	13647-15329_1	561	MAISPLHALPTRTLIAESESLDSFLERLAAANDLPPSELLRLITVSDGLLKPTLSFLMFKPDPAVVNRIAWLSGVETSAIRKATLLRFGDGLPYHLGGLDPLRRHSFRLVVTQGWFPLFGSQVCPQCVAECGYWRIDWRLPLVAVCVRHRVYLSTRCAGCNARFRTHRRAVLRPLLDVAHPCGNPVGLRDTCRHSVLAHTSETAPPAAVEAAESIDKAIHREALNLAGERSDPRQYLSEIRHVATLLLHLLSRPGGAAYRGWAGELAVEAAVRTTSLRGPRWGISAPRSARVRGNVLAAAHEILSQSSIHGAGSRLAPWLELIADESNGPSSWMVNRTTRTPFMEQLIEAAVGDRHHVGRRLDKVANGDVLRPAAIPQLIDTDIYCRFFTGMLGSHEMT…
node69126node	1	118798_0_12__15335-16387_-1	3169	node69126node2tniq	19556-22222_-1	889	MAELLPIRVAPCAGEAIDSWIEAMASRFEMTLGQMTRVFGLSSTFRPQWLFCLTRDQRQKISAATGIREPTITAMTLQHYDGTAVEIDYRRAVLKPSFPFSHRVGSRYCPHCLGDSGGRWQLCWRLGWSFACVEHNCLLADSCPRCLLPPRISARYSWKPLLGRCNGLKDGKQCSANLVRAPVMALPSSDAALEAQRVIYRLIESDRANFGVYGDRSCSARTVLHDIKALTTEIVMRANRDGWKQIAARDRAADTIPLEQFPSQPTIYQNNKVCLAPPTTAVESATAFTAALSVLQAPSLEDASEIAARLLIPPPTSRRVSSVSGFSATNSPVASAAVIKASTETFSAIGQLRHQTVLALPGVPAGGYSQLTALARRTSSSMWPGWFVRLAPPDLRSPA…
node69154node	1	11913_0_838__15629-17251_-1	2770	node69154node1tniq	20021-22219_-1	733	MYLPVIIAPKNEETTASWIRRLTLANGFDNTEEFAQQFICDSDIANEQRFKAMLGTEDFISLYKALNLQGVSMWDLYMKTSCYGGIAPFLSDARQTHYLNTAFRLGASNNSIVSASNSLTSELRFCPLCKKEDEVAGGWYYHRAHQMPSIKVCYKHGSILRRFTGKFGTELSASPQSVSCTNTENSWEQDFAVFAKELLDAAPDISAENTKAAVLREVKCQGFYAPASEYAKLNTALKNAGVYVSSLSRLFVQMYDMNYVAIDDLMRLCWFLFGTADKFISACKQVQKPTVPLQLPEGYTACSPYHRNIMEFEHSCGTRFCINPVGFMNGWQCPVCDGAMSLQQQYEKVVRWTGHGDYTVEGKFKGMEQPIILCHKCGRTINRPARDFVYDGVRCICES…
node69207node	1	11968_0_823__17909-19249_-1	-6	node69207node1tniq	16680-17915_-1	412	MLTYFPTPYPGEWWYSVLCRYHVRSGNIKNSVTIRELYGGKVAAQGKLFPGADCATVVARIPNAILDLRQILIEHTLMPYYLRFYPKERKEEILSLLLKGKNVAMTSKELCSPDGTEGLKFCTQCYDEDVKQFGEPFWHREHQIPLMPICFRHRCRLKKLEISFSRLSEVFLPLSSVSHDDPEPGDSAPWVEPLAEMLRGFLELPFEITPPTEYSNLKYALLDQGYGIRKIQKKESIDVKKIINAAAVFYGKAITDQYLSKLSHGVLQRLLTWKLTSPERYALLAVLLGLNPNAVFGEETKNTDVLLEQLCKFKKSGVAYSKKWLSREMGISPSQLDSLVRKYGIEPFWKQCGRAEKKRTQCIRIMLTPSEMERVKEAARKHGNGQLAVFARMVLLTQI…
node3448node	1	120321_0_8__340825-341685_1	0	node3448node1tniq	341685-342746_1	354	MLKAGFLPSVIDETFTSWIFRCMSHSPAVAMALTGVHVRGQSGRFVGEWLYEDPDFDPRSFFYRFVAERVFLEEESLPEIMTSTAKSLLPWHRRLLFCADCLRNDVQEGRLPSWRRGWCYTSSSFCLHHMVQLQFFSGGSHLDKAWRAFSQESGAIIEGFHSKDYTVWMTGPVHIEKIRFLDKISTWQTKSAGSDACDLDVQALECFELVLKILLQAPTHVSIGGPAWQISHWGRGAQRLSRFRVPYASSIEIGIVEAKINERICALILAAKIFSIISDEDFLSFTEKAGGLFPYFELSNFKLGECCAGYRNESEYCYVKNQASRFILSLLGKGVVDFFAGYSAVWLRNQQLR*
node69252node	1	120391_0_1__10361-11797_-1	-16	node69252node1tniq	8605-10377_-1	591	MIRQTEFAGVSLWQNPLPDETLFSWCSRYHRLAANGADRNTCMLLFGHHRTGTAHDFPARVAVLADRLQGALGSATEVIRQRTLLPFYLPFRPKLLGQQAEQAMCGQGIGHLKFRLGLLTSGLGAAHPLKACPVCITEDLALHGWAYWRRCHQLPGVWLCPQHHEPLQVSPLKLDQVARFSWTLPTRSSCAPVSCLEELKPAFDQMAWLLKLGMLSTALLDCAPGQFDDPVRIGQTVRDRLRARGMAHPVGRIRWSMVEPVLTEMAMEMACLPELNHQSDPVLLRNQLLRLLSGRALTHPLRYLLWIATWFDDLVDFQQAYAAGHAVTAPVDRSTAEEVTILRGPSEQQQQVLLLATSGSISLSAAAKQAGVSYTTMAVWATRQAIELSYRPKKLSQSM…
node69252node	1	120391_0_1__10361-11797_-1	1763	node69252node2tniq	7501-8598_1	366	MQSAQLTTSNVPTPRDDELALGLLGRVARLNGLPSIAGATKSLKANQPAGKDIPLLWLLAECCQLDPSLFAAKHSMLPVMYPISKPTDGTLEPGRKHFHTRFRGMSLPADRLRWCTECSGLDLKMHGFSYWRRQHQIIGVDWCINHHVPLINTSTEFAIHSPGHPATHGSLTTAQATLDEETCYPTLKSMQQILLKWLQHPHPIRLAAWTAVVSELCRNADLRMGEIGKRPVASDLILEAFPTSWLARHLPEIASKEPRAFVRKVDGAYIDKHVAYPALACATILAVMFETAEHALHALETADNRFATPHPTRNTSGEALAAFLAGLGLHEACEKFGASIESVEAALRQNLQRQRHPVDTPAALA*
node69268node	1	120688_0_56__114979-116079_1	0	node69268node1tniq	116079-118199_1	707	MANRSAGNRRERRLPVFGIRPDLMPRETASSYLSRLAYLTGRSVPDMKTEVGLDVRSIDLGDETAIRLLSTKAGMGHGALARWSPRRHAGRIWRLHGQDLGTEMVDRTFFRFCPACVAADLDRGGRAGSWMRAEWTVAPLRTCPEHGLVLVAAAPDRTPFAPYDYCRTIAFLEEDVPRLADEAVRHAPSALETYLRDRLFTGTKGATWPDGLAFHATAELAEVFGAVALHGKAVRLTRLTSGERIAAGAAGHAVLAEGRAGIRRFLEDLIRETRTGKGVWGPQLAIGRINDFLDARREDPGYAPAVDYVREVVMDEVPLDPDDVVLGVPVGERRVWNLRSLAREVGTTVPLLQTILQRNGLMSKKAEFRASRSTLDVGRVRELVALLDDEILTLPAVMR…
node3562node	1	121368_0_3__246335-247279_-1	3130	node3562node1tniq	250409-252049_-1	547	MGGTVGTLAAAAKLPATAKPHWLTWLLPEQEQLLEAATGVPAESFEAMTLSKYDGTALHIDAYTERLNPKFPFGALPRSRFCPACLCETGGRWQLRWRLGWSFACLEHNCLLVDQCPGCGSYQRSTQYYRRIQPPATCRCGLPLGTVPTLRWTDRHNFSWAQEAVNEVIDDGYADFGIFDTHVRLLQEVLEAVRSLANRILNYSSTHGLTIEDVEDDLTGEHTVGFASSQARETLNNKAPLRALDVAVGTTLALKVLWDASVTDCGMAARWFIAGQNATSGPAEIRSCARDSDIAAAIVLKARNADMGPELQLRYRSATTLPCAPSPGQKRIQKKAARLPAAIWSQWASVLLSGRRKTLVLRETLSCATLLVGATIRPVAAVRLLGVVESHSILNNRLW…
node3562node	1	121368_0_3__246335-247279_-1	4102	node3562node2tniq	240542-242233_1	564	MATRGLLPSRPALDERESLDSFLERLAIANGLSPPQVLRLLTAAEHSGSPGAAFMMIKPDPLIISRIARLTGVDGASVADATLLRFDDGLPLYLDGLDPLRRHTFRHVVTQGWFPQFGSQLCPLCLAEDGIWALEWRLPLAATCPRHGVFLTTHCIGCGHRFRTHRYSPLRPLAGPQQLCANPVGLRNPCRQSLLRHVPESAPPQVLSTATILAEALAGETVPMLGRRVDPRLFLAEIRHLATLLLHLLSRPDGPLVRNWAEVLHAEARDRTTNLRGPRWGISPPQSAVVRGHVLTDAADILQQIHVEDAATRLCPWLGLIAEAKNGPCAWLVNRTTRTPTMERLISTAAGQRHHVGRRLQNVRRSELLQDSAIPQLIDPDIYHACFDEMLGGYEWTGR…
node37589node	1	121466_0_11__290905-291939_1	12	node37589node1tniq	291951-292982_1	344	MMLIRPYPDEQETLQSYVIRLAKFNHYQFEHWSQHLSQQSISLRQRDAKSRELLTSYLHSVTGMDNVFNLFDQWQFYNKDKRHFDYKSIKVCPLCFAENKGKILSLWALRYYLVCTKHDTLLVDKCSKCNSAITENTILQGKCGSCVKEVTTFETEVVAPDSFSLELARAAQNQIFDTTVDLINKLLIIYTKLEACSSFIYQDGQALWKKKQAYSIEEKYHHQMQVAELVENENKLVSAIGRYVNLALEEKLYDLGKVLVKFKSYIGNEKFPMMTSAIRTFVLTSEFTEDQRVGVTWLNNLFGFESKMFKNFIIDKYPSLVFKQSVPLNMAKTIVIDFKGNLS*
node37589node	1	121466_0_11__290905-291939_1	1035	node37589node2tniq	292974-294737_-1	588	MLLIRPYTKATDTLPNYLLRLTAANYYQNSMQLLRDEHYLLTNNRLPGKKIFFGNFNLDRVAKLANINADQLRELSFKHTFSTRCLAFGQEFLTKTINFSNVRVCPFCYQEQQSIPFANSLFAKTYCTEHSCLLLSIHPQTRRRLNWATHFLWRDASDWKPQELVNGICDAELAINEQLETLTRNKLVMADQVLDLAEYCDLLEFFARFHQLAHTSSCNSKYDFNTCRHYYAPAHYYLAKWPERYFELLEHFETHPMASSRLTGVRKCFRDLYDDLYSPENKNSGAYKLLKSRFEQYLKDHYSTGLLMSSLSIVSDEVKAESSYMSKEQISKILNCRVSRVNLYIREGLLSVSNSLINGTDLFQRKEVLKLKTQLNECLSLEQCARSLCISTYHLRQLL…
node37587node	0	121466_0_12__12436-15354_-1	9531	node37587node1tniq	24885-26549_1	555	MTSLAPKPLESIRSFIVRLSSANDYDSVKRLFTEHKGDKNICIESSDASLLDFVKKLVDIEDVSVFSPIHIAETKSQSNRIGVKPMMDTHPHVCPSCLAEKSLTNTQWQLYPITHCPKHNLKLMTHCCCGEKFKWDQELLEYGCSNCFASWAEIAHQQEQQVAPDHVLHFYRLNGQAQADFLEDLLTACMRALRPYDSVHHGIKQLPKCNVDWTKLSTQAYDMLTDRNVIEDWCHSMAHVRSDYEVFGSNAVFYPLITLQQKLHLNWLVNAIKPSLCNVSPLTNFLPSHQFTSCNARNNSVTDLSMKAADISLIHQLDQHGFSQMTGCSLELTRRIFKIPSISSLAPVGRGRFSFIDTTDFIKQSVKINSENIANTTPLTSPTDLMKTFTMTTDDFIMQ…
node37588node	1	121466_0_12__23905-24876_1	9	node37588node1tniq	24885-26549_1	555	MTSLAPKPLESIRSFIVRLSSANDYDSVKRLFTEHKGDKNICIESSDASLLDFVKKLVDIEDVSVFSPIHIAETKSQSNRIGVKPMMDTHPHVCPSCLAEKSLTNTQWQLYPITHCPKHNLKLMTHCCCGEKFKWDQELLEYGCSNCFASWAEIAHQQEQQVAPDHVLHFYRLNGQAQADFLEDLLTACMRALRPYDSVHHGIKQLPKCNVDWTKLSTQAYDMLTDRNVIEDWCHSMAHVRSDYEVFGSNAVFYPLITLQQKLHLNWLVNAIKPSLCNVSPLTNFLPSHQFTSCNARNNSVTDLSMKAADISLIHQLDQHGFSQMTGCSLELTRRIFKIPSISSLAPVGRGRFSFIDTTDFIKQSVKINSENIANTTPLTSPTDLMKTFTMTTDDFIMQ…
node69295node	1	121469_0_22__147393-148361_-1	-10	node69295node1tniq	145679-147403_-1	575	MKNNKIALEFPVRPRPLDNESIDGYLLRLGLLNGRDTRSRIASVLGVNLADSIYEVASPRYKNIAKNLSKSVRLETEQLDAFFKPFPLPIFDNNRFIKKIVRPVPRVCTTCCSHEESRYIKQDWHLAHHTHCEIHKVRLIEKCPCCQFPLHSNATILCGCSKCGLQWEDYSAIPTDIPNYQLAFKSLSNAEKEEYISALYKALVIVSRPYDCAFEPLRRMPDSDVDIVHQLSQAFDLLISKRFRSELNDIRKARLLADEKLLFLTNKQVNRLALLPSIPVPRHVQNIVPNGKCSPIVDNKYINKARERFLIDGTEYCYQVSKDTVSTLLELDIKAIDYLIDSKKVKFTKQTGSLNGAFVHLYEIDLFIKMLTKSVIVKSHVGDVDNLISMEKLRKGLKF…
node37601node	1	12162_0_772__21427-22671_-1	-3	node37601node1tniq	19799-21430_-1	544	MILYLPEIYEDETMFSYLSRAYEKGGYISQIQALGEFLKNPNERRLEFVFCNNLSTEIIDYLTKNCKWETFLRNHTLCNYYGRYLKIAKRREAMQALTLLKGNYVNLFSITPIRDRTEYLKYCPMCVKEHREKYGETYWNRIHQVPEIKVCPKHKCRLLNSTVIYDRHKVSGFVTAESEITNLESEKGTELESKLAEYIEAMVRTPVKIYANLQPGEFLVSQMNNTPYLSNRGQVINITILYEKMMEFYESLDNGISMKWQISKVLHGERINPYEIIQIGVFLGIPVKELMECRLPFKKPEEDFDDRVIEMLRSDISAYQISRDLGVSNALINLIRSKHGVPNYKDDRYVTNKRNNKEQKVTELRKIWIKTMAQYPGYTYTQICNMSEYKSELHWLRRN…
node37673node	1	121875_0_11__516092-516952_-1	0	node37673node1tniq	515073-516092_-1	340	MKIFPNLPAPVYDEVFSSWAYRCSMHRRCSTYANAALHAQPDWKVNGNITNTEDPDFDFETVFFHKACHVLNIQEASARYLFRPLSDDLVDWDRRVWFCPQCLRSDVQAGRLPAWRKNWCYDTFVFCSIHLVEPIRLEARPGCEKAWDAFVQICNKQDLSTQWGGKRYVELRHLYLTRIERWLKLRRGVGGERAVEYSLYKKLYRVFLFLPTRQADSGGVARTLFFNARRVQNFSSLLTFQENLHLGPQLSDPASRLGSAMLLAVLLGVVPETQMSPFIRYCEQANAYFPPLVGLEHAIYLGSLSPNEYNYLCEYLGEFCHGCWPRLEKFMAIQKRLYR*
node37699node	0	12197_0_18__57785-58174_1	-33	node37699node1tniq	58141-60210_1	690	MHREREGFSIMIMPVCMRPKEDELLYGWLSRLSLENGYTSLADFGKRFLTERTVLQPLEKISWYPRVDFIRDLDRTCEEYKEISFFPTADELLRKMTPLYAVFPFLTYGNQSWWTQFILREPGTALTGTGNRGNMIPEFLSCPECRKQDRKKYGFSYLRTWHHLPGVRVCAVHRVPLQTLAYRKQKVLDPDEDGIILSEKELVGNLETEWKISQFAKEMYERPLFFDLRGLQALLLERMEELGIRKKIKEEMETAEFLPYLNGECEKRVQKMLMEPRNGMDEIMAFSAFLFGEYSVLEEKAKRYIGELEEPFADVVRGRFQLLSGFGRLVHLKCETCGKEFWIHPYALGLGCGCPSCEAAMTLKQRINRRLSFFGDGNYELAQDVNEENMGERVDVIHK…
node37699node	0	12197_0_18__57785-58174_1	3072	node37699node2tniq	61246-63651_1	802	MLMPTCLKPYPGELLYGWIVRLFRVNMYDSFEKFCVAYIPYEDRKFKMKKPFPVRLDYRFNLDHICAENEEFECFPDIRYMIAKMTPLVTQFPFMTKGLQAKNLEILLRERTGSKLEIPTMKSDIAELHVCPDCVREDIVAYERPYLHTVHHLPGVRMCPKHHRVLMRVQVAPEQWDDGLNNGSMIPMELKADEKLENKISEFMQKLYECPLTLDLIGLRAVILERMSQLGYPAKKPYENLTSDLCAAGYGGLFIGEVRERVNKFLSLKRVLPEDGIPLLAFLFRDYEDFREAAIKVAVEDVKKIPEFFPQFIVHSDDYWIAKMECRKCGEQFHIHPYALFLGLGCPKCDRRADPDEIFQRQLHMLGDGAYTLEEHFLGYGKNVKIRHETCGAERNVKS…
node3656node	1	122011_0_0__20808-21761_1	27	node3656node1tniq	21788-23641_1	618	MELTYHLEPKADESPLGYYRRLAGANGLRNWRELASLAKASPSRTGLLSRPEHIAAMYNLPSEWTTAITQREESLKALRSLHRGHHDAVCPRCLSEDMYLRIGWEHGYVTACATHRTLLVERCPACDTFLSIHRERIEQCDCGQDLSSIPAVPAPSVHLWLSSLLLPGDDAPPGDLPDLRGTPSAELAELVRTLCLHFDPAAEPPRRNSANPGSVREALEFLAPLETLLAEWPVSYEQHVRTRIAAGPADARTLKTLLGPWFRHLLAVASTGALRSFLSPVIRIAAAEFDGVIGMEDAGNWDDLRYVRLKDAAKHGQMTVPTLRRAIAARQIEHRSRRFGTKGTVYEVLRTDLERIVEARRGWTTEAEACRSLGVSPKVLTNMVAAGLVDADYDWVKDV…
node37691node	1	122036_0_0__1980320-1981282_-1	2998	node37691node1tniq	1984280-1986193_-1	638	MTIIRNTGWVSRARPLPVPIQVGTAETAASALGRGARANGYAHLQDICSDQGISLRELANGQPHEVKHAAVLIGADADVLLFNTPRLQDDGRFELGRENIKFTALTRTGGQVCLVCMLEARAQGQEAWQCGRWQVRHIRTCAQHGVLLEAISLNTTSKNAQDFGAYFAPRAHIQAQKVESQDQELELYLDGRIEHGTGESWPDSFEFHVVAVFCEALGALLAYGPKRNMKSLSPIEIVKAGSVGFKLFQKGPDALLSRLKSIQTASMDDGADYGKLYPQILTCLRERRKDPCFDGLRTLVREFILDNFHVPPNSSILGEVNGRSRVMTVAIGAREGGVANSLLNRQLKLMGFLRDKVSDNTISDRGLLISTAVIDEAVSVVKKLSTIAVTRAALGADKY…
node37742node	1	122464_0_94__18126-19637_-1	3	node37742node1tniq	16324-18123_-1	600	MPVKTTARASSILPFFPLGFPDETIGSRVSRYHIRRGRPTIQVTYKQLFDKAPFSLTGLVQPNLDKLAEKLPGLPSHNLVKIQNDSTLLPLFQQFFGPKSATRHPDRIPGPPLIKLPRRIKGDNRLTYICTHCLIDDERDHGCPYIHRAHQIPGVTACWKHAIRLLDRCPSCGCPFAEPNQLILSAWMGCECGCTLTDQIRPDLQPACAVEVEFARFAQVLLAAKPSKLSIEQLIDIYKVRAIEIGCQWGDKRVNHSMLLGKIEAHFGAELFAKIDPAYKSGKTEHWLNILCAHSAVEAPLTRHLMAAYFLFRDAALFLSRADAILYAKPELGDLPHITGAAPRSPNGNVESIREKRPEEELLDELVNLAQRDHYDIAQLWRHHFGSMKRVVKLLPNAS…
node37742node	1	122464_0_94__18126-19637_-1	1838	node37742node2tniq	15140-16288_-1	383	MDIHCLPIARSDETLYSVVARIRLANAARNDIDACQSLFGHSRNTRVSDFPVNLKRFCDVTQDCFGDPARVLANMTLSGFFERLGSRPWNSGSAPAPIITAGYGLSTLSNGSAGRWRMCLRCVESDLRCHATAFWRRAHHLPTAFVCPIHATPLASCILAPLERHKRFLLPEQTEADTLKAHVDWAAHHHALNRLTALGMDVLEDTRQSIDADTLHATLLNALGDHGLLTATGKLRRIPFSSEFVHRYQFLSGHPDFTPALSPQGIAILQRSFIHPAPARSAIHNLLLVDWLFGSWQAFHQHCLWQATMDCAPSQQARHAPEVTPQTHRRRCLEFLDSDGKASRSRFARAAPTSFRWLLRFDQNWFDATLPIRSKDKQPGLF*
node37833node	1	122965_0_42__156525-157481_1	12	node37833node1tniq	157493-159427_1	645	MTLLYIPKPLPSESAASLLLRASFENGYTSLASFLNAYGFPAYTKSLNSMLSDQGKFEKIVIKLGICKSSISIIPSIYGPTKRSQRVWNAQPISYQFFCADGSKLCTECIKENGILKTEWLLKHLTCCIIHQTKLITECNYCRHTINANRKKIDECYKCNKVFNNQSHINILEHEIQANKWFLEQLSSTNLDLIKSIKIFLSSIQSTYITFKHFAIDEPPILLTYLFFTNQTKAEEIFIKIIYKNRLIGHPKLLLVHFLTSMQKNIQKFALELTKKYSFNYSKFKEMDEDFILTKRTTAILISANRAKLDENYFSFLKNDDGFSAKRVNSFLLGNLIAPIESQKQDSLYLTLKEASEILGIYYELATKLFSTDRLIQKQIIYKNNRPYTVLSKDDLIKF…
node4026node	1	123782_0_4__766341-767456_-1	69	node4026node1tniq	764776-766272_-1	499	MNITLDTLELDKINIPPRSILYNLEPIGIGTPYVESLTSYISRLAECHNLNPNRLVCKTFVPYIKTESRINSFLKGSLGPKKEYINGNSPISLEYVSALEELTTRKDLIYLTMNSWSGLLTKNVIGKSRKWCPNCLNEAKNNRTEVYEPLIWYIKDIQLCDKHNVILEDRCPKCERNLNFLHANYIVGHCQYCFTWLGYESHNTIEKNEYQVFLLESFGYLIMNATKLNALPTRLQVGYVLNRLIEDNDFKSPREFANWFGLSYQSIYSWIKNVQRPSIDVFFKIYQKTNLSINDIFGGGLMNEFDLGLEKSLTKQLKRLTLNEIENELKGELLNNNYESLIQLCIAKRFDMSTAKVYFPDLCKEINEKNLKLKEVIKEQKRAEIERDLLIALLMEPSI…
node4026node	1	123782_0_4__766341-767456_-1	3248	node4026node2tniq	770704-771972_-1	423	MDRSILYNLEPIGIGTPYVESLSSYITRLAEAHCIYTGTIISKVYAPLLKKEYLLKITKRGGNGFFDSAIGINGFGKLAVEFVQLTDTFTGRSDLRSTTLINWSSILSNRGLFKKNKSWCPACYEDSKVNGKVAYDQLIWNFQHVASCLKHNIPLKDICEYCNGPIPVINRKSIPGYCPRCDCWLGSLSINRNTLRENKEGDLSDAFIIGDLLAKSNFDITNSSLFDSLNFYVNKSFDNSPTKAAKYFKIPKSTFSMWLAGENLPGFYYLVRMCKGLGVSIIGFLQKQQYVNDFYSTDRVEEIRERYDHEKIKITLDKLIENQEPISISSAAKLIGCDRKLLSKRYVVECNQIKENYNLHLQEKKKENTNKKARKLEGAFYSLVQQGTYPSRRRLEEVL…
node38021node	1	123841_0_0__3854516-3855397_-1	72	node38021node1tniq	3852489-3854444_-1	652	MFTIRPKIKNGESLTSYLIRISTINKVDFIDTFKKFYRNEKYVGVLKKRIHLIDVMPNEVIDIKELGRAIGKEYDEINKYTFEPTIKLFSDDPNIQRKYYFFFMMLKLVENTNRKFCPICLHQEKYHKLIWKVKEINFCDLHKIKLETRCMNCNTPVSFLVGSIDKCVSCKKKIYNKKKVENLKIDENEARKYKDWYFLLGEDGNTIELNQNFNNKEQDGCLKLLYLSLARNELYQPKKSIVFTKSERNHFRSSVINGIKKRPFLPYIFKVIRHPKINLALKDFFNLNVPNSFKDSLLTSNRLSYGNCLNSACKGYGTKKDLEKINVYYKKTSKYSNVHYCNNCYQVYGIERKTNEWKNTNNMIKKVDLIRKLIEEGKTKKEIEMEMSISPVLYYRLVG…
node38021node	1	123841_0_0__3854516-3855397_-1	2954	node38021node2tniq	3858351-3859823_1	491	MYTLKRIFIFFVEGDEVENIFTIRIKPKNNECLSSFLMRLCDQNKVHIMDLLKSNNKFYKVYNLSSTHQLDTNPKRVFDIKKISLITGVLERDLLNCSLNSILNVMCDRVLLEEITHSKGSFLNGVYNIKFRYFCPNCLADNLYYKLEWQLKDITICIRHNVLLTSTCSKCGQQQPYTHTNLASGHCFNCDNTLCSKLSTELIYDDSLIRKNVWLSQQYKNFSAIFSSETKSSDISNIYKDILIKFIYLCSNKVDIFKSEDIKFISRDYKYKLLNSLKVTKLESVDISISILFKVLWECKITVENFVSLEIPSSFSKSLLDYLQNLTVCLTPWCQHNNSNKMLFKINNVKSKTHFNLHICICCSVKFGNKRVDKVWEEYGDIIEVGYALIRPLVNAGFS…
node4079node	1	124608_0_45__39178-40029_1	879	node4079node1tniq	40908-41975_1	356	MSKPFVGYLKPVNGETLSSWLFRNSCSPHVRNVHSAFLKHCSDIAREETNGDLGNLVDAESFRQLFPLPMQGLLQDVFPSSAPRQTGQARLVRHERVVSHYCSRCLAEDVMALRSPARRCEWDDTHVCICDRHPTLWLLQPITARNSGRFEREWAAFSSHTSGGIFRAGRNLLAVHNTVESRNPGEQIICRLILRVQKWVRGAPEASSELRLSRSGINFYLSFLLYRKFSMAKGGLAGWLVESHMKSGQASISFRPPTKSEVLDNIGAAPASQLAVAYLIIGISEGLFSAKEVASIAKAYRHLRYEFPLNRVAIADMARCLLVKNLNEFHRYACKDLPAADVNRLSWLFYWATRG*
node4080node	0	124608_0_45__40195-40779_1	129	node4080node1tniq	40908-41975_1	356	MSKPFVGYLKPVNGETLSSWLFRNSCSPHVRNVHSAFLKHCSDIAREETNGDLGNLVDAESFRQLFPLPMQGLLQDVFPSSAPRQTGQARLVRHERVVSHYCSRCLAEDVMALRSPARRCEWDDTHVCICDRHPTLWLLQPITARNSGRFEREWAAFSSHTSGGIFRAGRNLLAVHNTVESRNPGEQIICRLILRVQKWVRGAPEASSELRLSRSGINFYLSFLLYRKFSMAKGGLAGWLVESHMKSGQASISFRPPTKSEVLDNIGAAPASQLAVAYLIIGISEGLFSAKEVASIAKAYRHLRYEFPLNRVAIADMARCLLVKNLNEFHRYACKDLPAADVNRLSWLFYWATRG*
node38296node	1	125592_0_44__12577-13731_-1	-10	node38296node1tniq	10836-12587_-1	584	MVYDFWSIAPTNLPARSRLYSLPPKAIGTAQVESLTSYVMRLADAHAVSPGTLIRQEIFPSLPTSPKRFSCAALHSLNGLGPYFMQWVAALQELTSRNDLDALTLLPWRSIFATDGILRRHRTWCPRCYEERRSQDGGVYDSLLWALTSVTACPVHEILLEERCPCCEKRPLPLSARGLAGACNHCGTWLGTNASGPLRAEKGRDLDFRVQVAREVGVLLSSNIPQNRPQLFHLRNNIHRAIEDWADGNRLLLCRIARISDKSLTDWLSETHRPSLPLLIVITRNLRVPLSRFLIEQIPVSDEVWIQAREAIRAERSKLMKRSEISRREPDYPMTRTRLWALSPSDREAAKAEIKASMEAALEMDVPRSVRDIFRSLGYRHCVMGRYWFPELTAAIQAK…
node4263node	1	125645_0_126__60784-62079_1	2	node4263node1tniq	62081-63460_-1	460	MIEADFVRPEALPDELDSSYLGAVMRCNGFRKTSETVQAMARWARQLETVDEDVACVELLSRVAGMSVIVFVRQHTTLPYRRGITSYQHTLEHGSKANRQILRLSAMRTARQGAYLCEDCVKSDQATFGRSYWRRAHQLPGIYWCAKHRMALHLVESEDAYLKAPSAWLAQAQELGQAWVCIATQHPMVDRFTRICLGLLDTRKPIAVRAVRDVLRVPARNAGLRMHASGKKTCNEPLLSDWIASAFPSEWLATILPGIASKPTGTIVSQVDGVLWMSNSASSSDAYVLAACVLFESADEALHKFMEADRTQAATPKEEAVLTPPDLNALRALYIKGRGSYGRANRAAGSGQYQVRKSLGGIGLPTLAMKGGRSMLEAARALLLEELDIEESAAQGGVT…
node4263node	1	125645_0_126__60784-62079_1	1779	node4263node2tniq	63858-65621_-1	588	MPADLLSQGDSVLPWLPGETLFSLCSRQHRLWGYSLSSRSTEIMFGGKRRGTQHDFPSGLDEFAHRTEGLLGSAVEIARHRTMLRFYRPFLGAADIDHAVWAMRGLAVAHLKFRLGLLTSRFRANHPLKACMACMQADLTEHGWVYWHLVHQFPGVWMCPAHGAPLRISQVKSTGVERFLWSRPAEAQLVDPWPASDVAQRSALLRLSKLTIALVDSDRDDGWLDADAVQNTLRARLRERGWLTAAGNARLTVAAADYLQHCSTLRLPAELAGLPSTLEEAKAQIGRMIRALRSGVHPIRLLVAIDWLFSGPDDFLALHLGTTDVDTIRPANEVTTSASQSASDLARRARLAALLKSGTSASAAAKEIGIDVSTAMAWAAAEGFQVPRRPKVLKAEVRA…
node4303node	1	125983_0_11__1541633-1543255_1	-3	node4303node1tniq	1543252-1544217_1	322	MKVADLDRLPAPYPGELWYSIVARDLTRAGYSQRDLRPRMALGGLSARINIAYPNRVHRLLAHLRGRTELDEVGFARQHTLLPYMLAFDPASRLGDLLQTSAAEDRPLSKSLGGLRCASTPAQLRYCRTCRHEDGRTFGEPYWHTAHQLPMVANCYLHGDRLFDSLVPYEPQRHDFWTANDLLCSGNRLTLPVPGVHLSHCIAREMGKFNLHTTRAATSLHLDIEQYATVLKRVGFQGRQGQVATGHLAGEMAAFTARYGVAPQLLGVRHWWRGLYTQLSLRVRPLHHVTMRLFLRERLWRAAPTDTHARSWDERLMGTIS*
node4302node	1	125983_0_22__317739-318695_1	-13	node4302node1tniq	318682-319638_1	319	MAALDPRQLPVRLDLAPAESGLGFALRALRANGIAFEQGMRWLDLERHRPLDHQTVLRIAWALNVDASLLGPRLVMQDSSRPGWVQYAGMRFRRQVATNRLYAKVCPQCLRRHGVTKLSWQLRAAVGCAEHGYSLIWMCPQCGESIGWNRPDVDICRCGRHFGGERAAPLEPEVQAWLSWLEGSMTNTLPPPSPALPAAMLHLSVDGAFRIIEALGLCEVPGSSVRSALSRCKTPRGLGAVVQRGLQRLSAIEADAGVAMRLSGVANQSALAQIAADAAAEEDRALAWWLIQSMRSGIDPGSTRAGSRPRGQLPLFIA*
node4304node	1	125983_0_41__92915-93895_1	89	node4304node1tniq	93984-95165_1	394	MIAGEAFSSWFIRLADAHGMSVQQLGFWLMGRGRQVFAEDVDRGAWEHLLDTVAVAAGQPLGTLAAGTLRSYEGVLWGELPRQGTARWVLPIIKRCTLRDGYGVQYCPLCLATDEAPHLRLVWRLAFTVACPEHGCLLLDRCDRCNSPVAPHRWRTGALRELGSSGIVRCQACGADRRRSRIGGAGPPLIAAQARLTDALQKGHTALEGQSVHGLSFFAGAAMIWSLLDDPRDALAVWDELELDVPTFVQSTAERYGSFERRSVFERAQLLEAFERLLCRGVDDFIRGLSLRGFSSRSLLRFSTSVRAPAPFWYWSIVRDHLDRTMYTASDGELDEAIRHQLRIDGGCFARASEVCRLLGMATSSSARVGRRMRELGVPCYRASPQDTGCTLG*
node4288node	1	125970_0_0__1728829-1729719_1	129	node4288node1tniq	1729848-1730900_1	351	MKPYALGHIAWRSTPPPLTRDIDGIADDRILAILSASTLTPIEQCRATTLASYEGVLFESHQPLGRTTWIMPLGVRARARLSPWLQYCPACLEQAPYFRRLWRVSWATACVEHKLRLLDRCSHCASILAPFRARGFACFNCGAALADGQRLPASEMVLSFQMRQEMILAQGWGELGPSHFPYSVQYFQTIRHVARSLSLGARATTFRTVAAESWGGDPSPYEGEKRDIDVLTATERHRLFDLVSRLLEEWPERFVSTASTAGLWQSWALRDDDRPPFAYASMVAERLATPRYSPSRAEVQSAADYLRRRSSGLTKLALKKLVGDSIHIQPIFDAERQASFLPAFREAPIG*
node38344node	0	126005_0_1__1852222-1852410_-1	3358	node38344node1tniq	1847566-1848864_-1	433	MSYTISNPRSTLHALEPIGLGTPEVESLLSYFCRLAVSHSVSVAALCRQVAKTVGWELSEKHEWHVGNIGGIGEPASNWSAALSALTSAERLDRLTLLPWRDVIAQTSLAATRSRWCPACFAEDRDSGKTPYFRLAWDVGAVNVCAKHKVDLVHICPDCGRADARHKSAYVVPGWCAHCGAFLGDGEPPAPASPEELWKATQVGAMLEAQASLEAPPARQGMLDAIQTLVTQVDNGKGAVFARRLGLSKTTVHHWLKEGGAPALTAHLRIASQTGLPLQRLLTGNLDDWTPSTAEIHQLAMLFPAETKRATARSIDWEKVRSELHTFSRLPSIISVAEAARRLDVDTRLLYQNANKEARVLAERWRQYMQRRKEQSLVNARTVIEAACRDIIADGKAIN…
node4330node	0	126090_0_2__71599-72033_-1	-31	node4330node1tniq	70977-71630_-1	218	MQPAAYSPPYDRSAGAGSYNFPILTLDEQRLTPSLGYIFDKRWLDPCESLVSILWKFETVNALPGLVVARLMGPDIDPNEGVTPQLGLVDLARLRRTLGIPIAPLEIALLHPSQRRRYSPLFRYCRNCISRGYHSVLHQMLMFHHCPAHYRPLETACRRCGYEAPYKVNVLLLESPHRCAFCGCSYGGDGWSPDRARPMRAKHRIAFTRRYYDRHLG*
node4378node	0	126184_0_11__484033-484635_-1	2	node4378node1tniq	482208-484031_-1	608	MLLPYLPFLGDETPISYGVRFSKFHTGRPLTTTVKDFRIDPLDMISNKLSALSRLAEISGATVADFRRNVPVALGGREYDLRGEIVTAEFLSSPKIAFCPACLHEDDQAGERRSRWTWSFAVVRTCPAHQIALQSRVKASWNDSLQSLTHVVPEKGEALQALAAASAHRAPSPLQDYVLARLEGNAGPQWLDEQTLDQAVRATELLGVLLEFGPTQLLPELTEAEWDRAGRVGFHYTSQGEVGVRQALQEQFDRFSNAKGSPGPRKIFGCFYNALAHSKSMKNPGDIARIVREFMWDHIPMPAGRKVLGAILEERRLHTVASLAKETGHDARRLRNMLVAEGVIPGNAVAHFPIPVEKGREVAARVKRIVDVIRLPEVLHCTRPLASQLLSDRLLTPIF…
node4379node	0	126184_0_11__484668-485006_-1	637	node4379node1tniq	482208-484031_-1	608	MLLPYLPFLGDETPISYGVRFSKFHTGRPLTTTVKDFRIDPLDMISNKLSALSRLAEISGATVADFRRNVPVALGGREYDLRGEIVTAEFLSSPKIAFCPACLHEDDQAGERRSRWTWSFAVVRTCPAHQIALQSRVKASWNDSLQSLTHVVPEKGEALQALAAASAHRAPSPLQDYVLARLEGNAGPQWLDEQTLDQAVRATELLGVLLEFGPTQLLPELTEAEWDRAGRVGFHYTSQGEVGVRQALQEQFDRFSNAKGSPGPRKIFGCFYNALAHSKSMKNPGDIARIVREFMWDHIPMPAGRKVLGAILEERRLHTVASLAKETGHDARRLRNMLVAEGVIPGNAVAHFPIPVEKGREVAARVKRIVDVIRLPEVLHCTRPLASQLLSDRLLTPIF…
node4384node	1	126160_0_11__547533-548528_1	7279	node4384node1tniq	555807-556994_-1	396	MLLQRPKPYPDESLESFFIRVANKNGYSDVHWFLVAVKRYLLDIDPRKFQTFPTDICRINPHSSKKHSISRTHALHHLSQLTFNEPVDLLGIALNRNQMQFSPSTTTLIRGAEVIPRSLLRKGAIPCCPCCLGEHGYASYRWHFSGYEYCHEHDVKLIERCSCGAIYDYRYAGLSGVCTECGENISASQENHEPKATRIASWLAGDDVKPLPDVPLSYRWGFMHWWSQISSSCKTRNNGEFLAFWEHWPNSFHKLIGKEIDFNFEYCVLSKNDLRVKDILGKILFSSIQLPDRNFRSNIILKEMFQYIETHLWDDNGKLANLRMNMLEICVLLNCSREQVTSMIEQGLLTPNRQLGKREILIVTEYAFYLGDVYCLWLSEFQSDEFNRSFYLSRW*
node4386node	0	126160_0_11__567339-567965_-1	10345	node4386node1tniq	555807-556994_-1	396	MLLQRPKPYPDESLESFFIRVANKNGYSDVHWFLVAVKRYLLDIDPRKFQTFPTDICRINPHSSKKHSISRTHALHHLSQLTFNEPVDLLGIALNRNQMQFSPSTTTLIRGAEVIPRSLLRKGAIPCCPCCLGEHGYASYRWHFSGYEYCHEHDVKLIERCSCGAIYDYRYAGLSGVCTECGENISASQENHEPKATRIASWLAGDDVKPLPDVPLSYRWGFMHWWSQISSSCKTRNNGEFLAFWEHWPNSFHKLIGKEIDFNFEYCVLSKNDLRVKDILGKILFSSIQLPDRNFRSNIILKEMFQYIETHLWDDNGKLANLRMNMLEICVLLNCSREQVTSMIEQGLLTPNRQLGKREILIVTEYAFYLGDVYCLWLSEFQSDEFNRSFYLSRW*
node4404node	1	126232_0_0__1313565-1314461_-1	19	node4404node1tniq	1311915-1313546_-1	544	MNKLSVRVPPHGGESLPGFLLRLAKVNGFTHARQLLNACEIRNVPSWPRLGNKSTGKLMFSLAEVLSLPVETMCSVFNTDHNLSLHDPERYIRNTDNKRFQCCPGCMQEAGYHKAHWNNLFSTFCHRHKRALIDSCPACERSFKWEYFQLEGCQCGLKYEDMKAHDAPLEFETQLDSEIKSNKQNQIDALCKVLCHVLNNYDPMFGSIADLDIPVKARRHIINYAYGLIVCETLRSRHCGEIERQPISHEGLALRRWLENLNFNNKNVEVSCADEKLIDDYQGVISPKRVDIINTKGVPSSHHIGVNETSFLLGVSPLEIRLMAEDKSALKPLATGKKNEHIIFDKAQVYGITSTLLALSGRETELVGDLVSLDWVSSVLLPLYKADIRALLYPALRDE…
node4353node	0	126241_0_0__3055519-3056892_-1	7680	node4353node1tniq	3064572-3066155_-1	528	MQLPKALPDESLYSRICRFLSVCEYSTEQALGLLAGDSRAAIHPYLTSNLGSLAQSTGESSKALLSCQTLRPLFSNYLPNYRNVIEDVAASTNEVIRASQLSTFREKETLSVKYCPVCAKNDLHEYGVAYWHLNHQIPGVEACSAHRTWLVHQELPGRCHVCCHFLPSSETIPIHCTDVATEFSYFAAQRVLVLQALSQDESRAVLSTDYQNQLGLSGFLTASGRVRRKIILEGLYELSEGLFLSPTHLSVRSRLDFSFVSTFLSGQYPQHPFKHLLFEFFLSRCRTFTGVKDESLSTRTAINREKQCCDLLKLGLSMAAVSREVGKSRCYVKSVALRNNIPVNLKPRKITKGIKASVIQLALKGFHGDVIAKKHHISSGSVEQIISTTTGLVERRKQC…
node4353node	0	126241_0_0__3055519-3056892_-1	27122	node4353node2tniq	3026814-3028397_1	528	MQLPKALPDESLYSRICRFLSVCEYSTEQALGLLAGDSRAAIHPYLTSNLGSLAQSTGESSKALLSCQTLRPLFSNYLPNYRNVIEDVAASTNEVIRASQLSTFREKETLSVKYCPVCAKNDLHEYGVAYWHLNHQIPGVEACSAHRTWLVHQELPGRCHVCCHFLPSSETIPIHCTDVATEFSYFAAQRVLVLQALSQDESRAVLSTDYQNQLGLSGFLTASGRVRRKIILEGLYELSEGLFLSPTHLSVRSRLDFSFVSTFLSGQYPQHPFKHLLFEFFLSRCRTFTGVKDESLSTRTAINREKQCCDLLKLGLSMAAVSREVGKSRCYVKSVALRNNIPVNLKPRKITKGIKASVIQLALKGFHGDVIAKKHHISSGSVEQIISTTTGLVERRKQC…
node4353node	0	126241_0_0__3055519-3056892_-1	33377	node4353node3tniq	3020688-3022142_1	485	MYIPSIKASESLFSYVFRLASVNHYMTEPFFHKFILLKNGNFVAQKKSVDSLSKLIGEFHSVRYEEITKRALSAPYSQRISNSDTCFYDEKHDKSVRYCPECIAEQHLNYGHGWLKREWLFNFQCSIHNKRLLKLVDTAKKRELSLFKAFESILRDVPSIGHKGLLESSDFESRPCIIAPCLLIDFFRSTAKRGKFDFDELEEPLHKLIGLFYQYLNCFPSGERALFADYLRGNAVMKPKDGMCFYKSSSPCLACNYSECCLHADLQSSGNYNSINDADIKSILAWVFQPSELPEGISDLSLQTYLKLKEHLVDYHKPNTFEADTVKWLMVLMESTFGAHTELFSSDSGGITFESIRREPISGLLTIQLKRRRIRSTHRVVILPRTFEDRIKWYVEQRC…
node4353node	0	126241_0_0__3055519-3056892_-1	36455	node4353node4tniq	3017610-3019064_-1	485	MYIPSIKASESLFSYVFRLASVNHYMTEPFFHKFILLKNGNFVAQKKSVDSLSKLIGEFHSVRYEEITKRALSAPYSQRISNSDTCFYDEKHDKSVRYCPECIAEQHLNYGHGWLKREWLFNFQCSIHNKRLLKLVDTAKKRELSLFKAFESILRDVPSIGHKGLLESSDFESRPCIIAPCLLIDFFRSTAKRGKFDFDELEEPLHKLIGLFYQYLNCFPSGERALFADYLRGNAVMKPKDGMCFYKSSSPCLACNYSECCLHADLQSSGNYNSINDADIKSILAWVFQPSELPEGISDLSLQTYLKLKEHLVDYHKPNTFEADTVKWLMVLMESTFGAHTELFSSDSGGITFESIRREPISGLLTIQLKRRRIRSTHRVVILPRTFEDRIKWYVEQRC…
node4403node	1	126312_0_27__152161-153498_1	4213	node4403node1tniq	146167-147948_-1	594	MEVSGHIQYPLPFTDEFGVRTWFPDETVYSLVSRIHVLSGENATTTCRRLFGHHTQGSQHDLPSWVDHFVSSTFGMFGDSNEILRHHSIAPYFLFLRSEAEQDSVLRGLSSGGIGGLKYRLGLISGRFRAHHPLRICPVCAAADRESFFVAYWHVCHQLPGTLCCPYHGNVLADADIKANGVGRFLWYLPDQIPSYCLPLLAYPDGHLHLLLQRIAQINLGISKFDGGLVPENIAALYRNRIKEKFGENEKVSRLNCVAEFREYLQPLSKLETFLYVDHEKAAASIFGRVFGGRGHIHPLNHALFISFLYGSWEEFERLALASDLPPAFCDGQFCVNADTLQLDFEHSRPERREEIGKLLLDDKLSCRAAAARLGVDVGTIQAWAAQIGIEVGRRPKTV…
node4403node	1	126312_0_27__152161-153498_1	6074	node4403node2tniq	145245-146087_-1	281	MALLSEFGATYLFLRHLFDVHSLTDVSVHSYIADQLGMDIDALVAEHYAAHYFNLFDHSETADLMRELRAEKFVLRLSDEKKSAIFCRECAETQMAELGFSYWSRDLQLNVYVKCPIHSTTLVTVAEKRPFDVAPSDFLSRWPVMPGIDEDDNWDERYPAITRFASTAVSITRYGVGEIAYSRFSGYVGSLLAPQFNESSEALPEGLMQSYPRGWLYSKFPVLFRRTSRKALSQRKGLEIVQGPLLALLVAISSDEKYSELWRIMDGEIQLRRLLRSSHP*
node38409node	1	126468_0_0__339114-340103_-1	40	node38409node1tniq	337137-339074_-1	646	MTPLLPIHPSPLPLESEIGYLLRLGAANDFHSLTWQQNYRRHMGLPPTNFDDFVELTTGHGPDVLRNLWGPSCSDLPIQSFKKLGIKTTYWSLDHRRWCPDCLREQSYWKAEWLITLQVACPHHRRLLQELCPACGQLVGWYSGGLTHCRCGQDLTAAAHIPASANLLQISQRICDKLSEATEISVPPNKLLTINHGLTRLLAAVQLPRLLDLIWALGCYGHFGSLKKSLKVHGHHRMDVALPILESAAEMLVQWPDAFHSFMQQASDQSQAHALHLHLFAGPHLLALNRALNHPELHFVRHEFERFVSAHWKGVIAARHRFAADTSTEHSTILAKEAMAMLGISRRKLATLINEGHIRGWYQQSKGSLRFFVVDRASVRQFQQNCAGKLFTLAETAEY…
node38412node	1	126468_0_0__1995973-1996902_1	-3	node38412node1tniq	1996899-1998833_1	645	MNTLSTDPADCFRLLIRPAPDVRENLAGYLLRVAELNCLRHVQELREFLGTYATYPSQPSLIPQFGIYDLALLGKELNIPVSSLDNLVQPLDVRVGKFRKFCHQGKLWPLEMLRDKHRAWCPLCLKEAHIQQASWDWRLQTACAKHRVLLVEHCPSCQRHVSWRYSSLRQCVCGYSLADAPTMPADPAWQPIPVNELLPHQLMRYVTLVLLALEGELPDLTRLAAVGHVQMHQATLNVTDNQLQSSPSFQHAVVDQLEKRYMECPTLGPRHAAACLLLGLGLDANFDAELASIASHWLHTKHPAQGMNSYLPEDEIPALPMATVAITLNVSSHIIKTLLRKEVLTYAPNNCLAHRRRIDKQEIIDGKSLARLLHRLSHLSEPVLNSKVVRFDHYGIDHA…
node38579node	1	127516_0_13__181485-183122_-1	24	node38579node1tniq	180154-181461_-1	436	MDSIPIIVKPYPDELLFSYLMRIKELNFFDQKFFYEEVLCFCSKYYKEISGRYNITYDMRPFMKLANVKDYLDFYLSRSTYLALSPFLRLEDKANVVGRVLSDYSLNPSIWPKRKPAFLDLKICPECVNEDINEYGSFYHHRSHQLRGVDVCYKHKTPLKTLSDGLGREFDLEAYKYMADTKISELDHLYASLMHTLLNPTSENRKYLLDRLGEDENLDLFIRKATNKIKKSFYSHQLEEELKIKNNIMYYLKNGYYKNNSVEKYKDLDVVKVYQDNIYLCKCKLCGNKFITTKFALDIGYGCSCKREFKTCEGIVKDIFDKTNSDNRFTLLYASGTNIISELLLYDMAARNVLFIHPFMFFSKRFDRVSNIPTKLEPGPYRLANFHDLDKLSYRIFIE…
node38579node	1	127516_0_13__181485-183122_-1	2727	node38579node2tniq	185849-187936_-1	696	MQRYLPIKFCLQDDELLYSWGYRLYKANLLNSKREMEKMFLRGQAMHADGFSLSRDLFLATGFNTRQLEIFEKHTLYPFFAIFYNEQKQDKVLGLQRMGFKKYSSYSPIEDNLKKLNYCPECIKEDRRVNLKRSHQLPGVSVCYKHKCKLMSLEKNYKGEELEDIDLSKVSTDYKISDKDLAYAKFQKDILEASFDLNLYGLSEMIAKRLIDLNLKDRDKLIDYFNEKGSKIRKNQATVFLRTPELMSEEFLQNNLYTLFSDLKTFESYYEKLDIKGFDEDFYKKLEKSGYLLISPYKNNLLEIFHKDCSVSFLITDYALKAGLRCPDCQKLNPKELYELLFKAYAKDEFTLLSSYENASTPVKIKHSCGNVFEAKPNMFYFNSMGCNQCLSRLSLEDA…
node4599node	1	127941_0_1__430893-432578_1	20060	node4599node1tniq	409277-410833_1	519	MINLPMPYPEELIYSTVARYKIRTGLISPKQLLDDVFEDRGVVATVDLPCHLSKILSHYPQNIFNLHHLVHQHTLFLLYAPFIPENRRQECLKWMSGYSQGAIHLSIGRNASRLPSLKYIRYCPQCFDEQFKIHGEWYWARIWQISGANCCIKHGNKLVDSLIEYRPASRHDFIAPNTRNCLIYKQESASEYDLFITSKIAELLSLGVQVSPDLMQWTAFYQGLARSYDCIKGSQHIDHQRIIEKVKKRWSLEFLEQNNLNKLDCETGWLRGIFRKHRKSFSYMEHIIAIESMLEGQAWTFSEIIAEVKNQPFKQLLYKDQTKNIHKVDMAMIEENRNLWLKLIENNKSSVKEARKAHQALYAWLYRNDQQWLMKTNKRYHQYYIPKGLIVDWEKRDVE…
node38631node	1	128139_0_0__523431-524552_1	-7	node38631node1tniq	524545-525903_1	453	MFDVDESGPSSFEQVIPSAERATRLYRIVPADFKSWGRESLISFIVRLSREHLVNPRLLIQRVFTEADPQIALIAKNRFYLKDSRTINAVGEYARLFSDTTGWLTGHRTLDELTLLPWKDVLPENGEAMTAKRLKWCPCCLAEQALTLGYNYHPLVWSLELYRVCVRHGHPLQETCPRCERAQPFIPGFPALGHCSHCGASLLLMSTSVPVVANDNTSFKVESALWSMMQSCQAQERSLDVFRKNLLQLIQLRADGNKARFCRDLGWDSWAANSWLRKGQRPTLQRLVVMSARHDVPITSLFVENNIIGLADESQTRERLKRVERKTRPQLLPVQRSEVSVRLIAELSKPSPSSVSAIGRELKISRSALKYWFPELCQAIGERYREYLGEAAVRARADR…
node38632node	1	128139_0_0__526086-527261_-1	183	node38632node1tniq	524545-525903_1	453	MFDVDESGPSSFEQVIPSAERATRLYRIVPADFKSWGRESLISFIVRLSREHLVNPRLLIQRVFTEADPQIALIAKNRFYLKDSRTINAVGEYARLFSDTTGWLTGHRTLDELTLLPWKDVLPENGEAMTAKRLKWCPCCLAEQALTLGYNYHPLVWSLELYRVCVRHGHPLQETCPRCERAQPFIPGFPALGHCSHCGASLLLMSTSVPVVANDNTSFKVESALWSMMQSCQAQERSLDVFRKNLLQLIQLRADGNKARFCRDLGWDSWAANSWLRKGQRPTLQRLVVMSARHDVPITSLFVENNIIGLADESQTRERLKRVERKTRPQLLPVQRSEVSVRLIAELSKPSPSSVSAIGRELKISRSALKYWFPELCQAIGERYREYLGEAAVRARADR…
node38670node	1	1283_0_1871__20465-21481_1	12	node38670node1tniq	21493-24261_1	923	MEAAVESKKFAWISEWEKPYESGLSLLLKFSWANCASASDVCHFVFAKRALQSINVKRQGRSLLDLSWDDRQREPDVPHLQRLCHAGSFAQIANRWHSMLASDTRVRFCPDCLATGFHSSFFQIDALRTCPLHGVPLQEKCANCGASTPPFAVVKGLFDEPFHCIQCGSLYTSPGILSNTWGSKIFDANIRRALKPIADWIAAISSSGIKWDQWERWDFPLSSMTEAADRRKATARLLTCLFTPTFDSACLGADIPEFPIYLGHPFRPELKQVLSHSFKGYAQEVKERLCIYRAIRRHLERQLHLPHLRSKERQGARDAPWSEFVRNDVFFPKAGVCIRSQALIFWRFRMEEFPIYENPGPLRLSTLNWPQNGVTDYAAWAGFVLASYHAAVATLAAWN…
node38669node	1	1283_0_1878__72430-73458_-1	-3	node38669node1tniq	70931-72433_-1	501	MTSPSHSPVQLKKSMSTGTLWRPIAHLMKGDATSAAMDRDEGLLAASKTEGDEVEASIYVRLCYEIPRVAASKSEVGALMGRCRTGLTVFRLSEASAENLAIAIGGFEPDAWIRMRGADLVAGREPRCVFHDGLRYCAECMRFGWHSILFQHRLVRTCPLHGCPLRTGCPNCQLPIVPTLSYVAVNPMCCGACGASLTCRFPKSREEVRTHGPPSGAFNVLRRQLNAANTTIGSAAGSTDWRFETRIPMDHRRCPNAAFVASRHVDWERPFAFPTRQHRTFQHRVSWSATSSHWGFAADALSAAASDLRSLTTRCDMLVGPQHCALISRTSSSGLIIDAELSVVAAAFILTLKQSGDKFHRAPTIAARSSIALLLSRDIHRVIGHHEMVALMARNLIYT…
node38671node	1	128444_0_232__31184-32911_-1	13	node38671node1tniq	29366-31171_-1	602	MIQLLTFPEPLPDEDFRSLIYRYHLRSGNSEIMQSKHDLFGVRSYKHTFFPKNLQVLLDRLPEGHPFSLEQILNDYTWYGLYRAFFTVERHKIMLKAIMASSPDQRNSKGQPANTANSIISSEMKYCPLCIFNDYEQYGEIYLHRQHQISFLKFCPYHNVQLIAKCRECDVLYGSNETGQLLRQPYCKNGHAFPAEHIDINQAKYQLQIELMEELLYVRYHYKDLTALKIQIKLYQHLFQQGYITISGTFLKKKLFEDYKNWHTIPYNDIFDVNNLSSLYFQNSFLKPECMPQFINFYLLLAKFLNSSLREILLSKKPYATSIPLGHGPWTCLNPECNNKGQPIIRTCTRKTNDRTGLFLIRYNCQGCGYESLIQGFVPELETLLTSHEYVSKGSLMHN…
node38671node	1	128444_0_232__31184-32911_-1	1866	node38671node2tniq	28035-29318_-1	428	MIFFPTIFPNELLYSVFARYHRNSGNEGSKQTMNELFANPSTCSSIWFPSQLDELTRQIPGHVYNSEDLIRDHTLLPYFIPFIPHERSTNLIEMVKTEIASSANMILGRAALSVKPKQKLMYCSECVDEDRTLFGEAYWHRCHQLEGVYICPKHNSLLTQSNISHQTQKNRFHFITLEKSVVDTGRSSAIIDISYLKHYQYIAVQSLYLLNKQLPSVGFNKIQSYYVSKLRSEGYVCRAGNRIKWDRLVSAFRSHYGDRLLTELNGTIRERDSWLHKILRKPRVSCHPLRHILLLGFLGETVESMMNNLAEEKTIYYEPFGHGPWPCLNKAANHYRQPVIVSCKITRCSSSGNPVGTFICDCGFIYSRKGPDKADTDRFKIGRIKDFGSMWRIKHAELS…
node38754node	1	129063_0_5__83017-83946_-1	-6	node38754node1tniq	81059-83023_-1	655	MLRPLCFVANPFFEESPSSVLTRTALHNGYSSILNMSADLQITERTMGEWILNDGMMCATFCKAAPNLQQELKECFYFQSQKPLGRSDDVIVQGMRVPWMMLRRPQVFCPMCLEEGYTRYIQDIADFKYCPYHAAEYLRNCPACQRPYKWRNSIDSLCRCGYDFRKSPVTLGDNSSAIQLLQLFRTQNQEIFNRTIAALKCLKPRNLDTMRNFDFMAPALQIGFKSEETLHHILTGDLETYKQLHPIAIFHPWLTSENEWMQATASELYSQLRWEKRLCATDCCCRQLGLTSSFFHKNLSMSATVLSEAVTGGKLKKTHSGVLNYYSSQNMCDFVDGQLEKIKIKAKNKNGYRARFHHLSDVVNILHIPNNPLKALIKIGLLGQTKKLNKRVTLISKKQ…
node38755node	1	129063_0_5__95986-98682_1	12963	node38755node1tniq	81059-83023_-1	655	MLRPLCFVANPFFEESPSSVLTRTALHNGYSSILNMSADLQITERTMGEWILNDGMMCATFCKAAPNLQQELKECFYFQSQKPLGRSDDVIVQGMRVPWMMLRRPQVFCPMCLEEGYTRYIQDIADFKYCPYHAAEYLRNCPACQRPYKWRNSIDSLCRCGYDFRKSPVTLGDNSSAIQLLQLFRTQNQEIFNRTIAALKCLKPRNLDTMRNFDFMAPALQIGFKSEETLHHILTGDLETYKQLHPIAIFHPWLTSENEWMQATASELYSQLRWEKRLCATDCCCRQLGLTSSFFHKNLSMSATVLSEAVTGGKLKKTHSGVLNYYSSQNMCDFVDGQLEKIKIKAKNKNGYRARFHHLSDVVNILHIPNNPLKALIKIGLLGQTKKLNKRVTLISKKQ…
node38753node	1	129063_0_54__26516-27397_-1	-19	node38753node1tniq	25315-26535_-1	407	MGCIVSEFHTDESVSSWICRQIFYAKTPSSQANSVGLRHFIQSKQNYSDLDYFYSLQDIVTLQEYLPIPVPNLISQSAAECWWTLPTHRNRIHFCPQCAIEDLAFTRVPVWRRNWLHWWYLLCDKHYSVMRPLTGQYCVLNVVDRSIAAMKMVIDGQSKSHSDNDLFGNLVPFSNFELLCGRGPNKYPEMQLALTVFSKMASPVQAEIASYYSIPGLETPPERVTMILDLLNLLLRRHVKGIDPPAYAYQLFNVFFWRPEYQYNQGSREDVASLIDRACEGVDPFIRLVAMAIASYLLDYPNSDFLWGVIADSSARLGALVPDSRGWLYAVICGPTDIPLKSWYIDRIATYSTVGRDQCLKFTTAPCALNELLSEFQIYSNISISHVKKACKLGVLLTR…
node38759node	0	129256_0_25__130075-132411_1	20140	node38759node1tniq	152551-154284_1	578	MLKPTTESSELSDLTWHAGSLLPYASLWHTMHRVVQLNARTPRLIDPYAKQRSRYSARQKSLITNNSVIDLGKLAHAMGEPISNFRLATLEALAPWTYHLFHTATVRFCRQCLGLGYHSTLMSMRAVERCPIHGCEIDDKCPCGRAISACVRSELFQIPGQCDCGKLGFFTRETARRPLLEPGETKAFDELAQWLEQTSDRVIMMSVKDKWETFQGEGSLECSAQQWSDLTKIRLPSAFMPPAAVQSLIAEFEARGGPFPRSSGEVFQRMKEIISLRHQFFKSFDRHIRRHVLKGQYWINRISMSSDSDVILSFLQRYPDARSAFTYLIWLAAVWGSHDLRQVRTTVASNGYMRGASLPGLPRYNHKNAFGNAACEWLEMHAAGLALSSMWMEAHERML…
node38760node	1	129256_0_25__151563-152570_1	-19	node38760node1tniq	152551-154284_1	578	MLKPTTESSELSDLTWHAGSLLPYASLWHTMHRVVQLNARTPRLIDPYAKQRSRYSARQKSLITNNSVIDLGKLAHAMGEPISNFRLATLEALAPWTYHLFHTATVRFCRQCLGLGYHSTLMSMRAVERCPIHGCEIDDKCPCGRAISACVRSELFQIPGQCDCGKLGFFTRETARRPLLEPGETKAFDELAQWLEQTSDRVIMMSVKDKWETFQGEGSLECSAQQWSDLTKIRLPSAFMPPAAVQSLIAEFEARGGPFPRSSGEVFQRMKEIISLRHQFFKSFDRHIRRHVLKGQYWINRISMSSDSDVILSFLQRYPDARSAFTYLIWLAAVWGSHDLRQVRTTVASNGYMRGASLPGLPRYNHKNAFGNAACEWLEMHAAGLALSSMWMEAHERML…
node38796node	0	129449_0_0__2384096-2384674_1	0	node38796node1tniq	2384674-2385057_1	128	MHARLPIAVTPGHHETATSYVARLAILHGIPFSELWRQVSRPRQPASTTMVIAGDRLAAVTGIPEARLARALIEIRHPEPDWRAFRHEPQHGCPAAPDATPAAASGNCSRTTVTSAPGTASGSAHLI*
node69744node	1	129598_0_208__106380-107990_1	5	node69744node1tniq	107995-109530_1	512	MVGYCPNPYPDELLYSLLARCRVHLGIADQKVFLRMYFSDDKVTAVPDLPSHLIDLVSNSSSLKKLGIEELIYKHTLLPLFIPFIPSDRKSLLIETMKENHGESLHVRSGISAGRIKPPRWFRICPICLKDMKETLGEFYWPRLWQVRGVEICLNHNCKLLDSKVPFRSQHRHEFTPATPDICANQIKKVSVLPAHGLVIYFIKQLLQLGDIPSPNYMQWSHFYHDLAQTVNARKGEYINHELLVNRFTRHFSTDYLKNYGLIDANRSLHWLKSLFRKHRKSFSYLEHILAWVAFSPTDSITEIIDAVNQEPAEKIHAVNQVKFCPLDERKRNRSIWVNVLSKSKNGIKFHRNNGYGGLYAWLFRYDREWLTEINKKYHLPKENHSCTDWRDRDRKLVR…
node38859node	1	129732_0_2__47128-47991_1	4	node38859node1tniq	47995-49137_1	381	MKIKTLPRAHCGETFVSWMYRSAVNKNCPAVTLSDINDYVGSWRVGDLSIDVDFDLEAAPFATLCSSIGIDLRCAIPFFSLPCDTIALSYWFRYAYCAECIDSDVKLFGFPYWRKEWCYVDCPCCLLHGRLLSILNDESHTDAHKPWRAFANEENSLLDSSYRGAANKHHQPILPLRDNYACRVQHFICSARRNQSVYVPRSGCQVSSKHVLQCSNILLSTFLSVRTERWLGGIARQLVTEIPDKIYHRTYSKKSRMLLGVEEAIPYIRLVAILLVGWVFGIISDNELLRIKGYAEREYYWLPDSIKELGYLAASFGNEKEFIWYVNLFKPLSLDLKRGLLPFFLGVNVRYEEDMKSVLGYRKSAFGVESRDEQILRWLD*
node4873node	1	130319_0_53__13259-14191_-1	-7	node4873node1tniq	11332-13266_-1	645	MRELPFWPRPYPHESPSSLVSRTAFLNGYTNVRSFSRALGVDAFISFKNLFEGEVISDFFLKNDDNPFASQSVFYKRSSPLATGLRNTIIAKIEIPFRKCRHHSRFCPACLAEGYWRFIQDIDYVAVCPYHHLFYLSNCPSCDRLYQWSYTNGPFCKCQFDLRNALAIPTQDTATIRLLELFLNINQDAITRTFAAFDCMQFKLLSDPDTNCAISIAVNIGIKDKIFFKTYLSHLANTYPNFPTQTLLTPWIHSHDQWISSTALDYFKYNSLQPHTCAVQNCCKSLAFTFAELKSSFGTVGALETTRSIIKNNSFQKICIANRIFYHKDQMCEVINKFKQERTRGETPTGYTRKDYESIHKIQSNWGILPHQVEELVSNGFIPGEIILGKITRGKTRAK…
node4992node	0	131432_0_35__23981-26359_1	11289	node4992node1tniq	37648-38754_-1	369	MEEIGIWHQGGKPVEGLWPLTPELLCDEILSSWLVRTALAHCCAPIALTDSVWPSKRFWTRDPDASQSAEDLGVLALHSGISQSALASSSLARAHRLINGEMKRCDGQLWVLGLGQRNRRRAGGLQYCPKCFAEGACFYRIQDRLAWHTCCPKHQCLLADRCPRCRSAVCPQLLVPPACDLDRCHRCGIPFGHDALPIPDSRAFAFQKQAESLSQGTRVLYGDAWVSGEDWLKVARWMIGLLRSASIRMPATMVRFLSAMEVDPGDIVAVSSGLRFELLGPLERSRILATCWPIINAGPERFVRAVRESRLRSSYAPVRAQAVPQSVASLAQAFLHSPRGSVNRAVKGPRSPDSVMKMWQRLLRKSLR*
node4993node	1	131432_0_35__38712-39602_-1	-42	node4993node1tniq	37648-38754_-1	369	MEEIGIWHQGGKPVEGLWPLTPELLCDEILSSWLVRTALAHCCAPIALTDSVWPSKRFWTRDPDASQSAEDLGVLALHSGISQSALASSSLARAHRLINGEMKRCDGQLWVLGLGQRNRRRAGGLQYCPKCFAEGACFYRIQDRLAWHTCCPKHQCLLADRCPRCRSAVCPQLLVPPACDLDRCHRCGIPFGHDALPIPDSRAFAFQKQAESLSQGTRVLYGDAWVSGEDWLKVARWMIGLLRSASIRMPATMVRFLSAMEVDPGDIVAVSSGLRFELLGPLERSRILATCWPIINAGPERFVRAVRESRLRSSYAPVRAQAVPQSVASLAQAFLHSPRGSVNRAVKGPRSPDSVMKMWQRLLRKSLR*
node4988node	1	131501_0_5__436961-438592_-1	-3	node4988node1tniq	435792-436964_-1	391	MIPYFPWPYPDEVLGSLLVRACRHTGLPFTQIIYQLAGYTDRAYVSFLLPQFLAELSRETGLPPLTLLWDHTVFPYVVSFRPPAQVRRLERLLLSGQAHVSSTTRLVTKALPFRRCCPACIVEDMARFGESYWHRTHLLPGVHVCPLHKSPLIVTGISTRRGDGQEASHWIYELPQEVVGERAAQPLSAEYLLALAQRSCELLERERSSRPGWASAYRRTAKAKGYAAPRRQVSSLVLAQDLHAFYGANLLEEVHCSYMPQDPRSWPILMVRAQPGIPFSPVKHAFLQTFLDNCPSGPKPDSPLFPGRRPKDFSDGDERCAQQVKQAACAIEGWVTVQELLTQVGCWEVYRHRRQRFPKTAAVVAEFKASGRWRGRLSRVANLGACPRQD*
node38945node	1	1315_0_1813__19310-20209_-1	3	node38945node1tniq	18273-19307_-1	345	MLSGKLWPVHPHPLPNELLSSWLVRTAHANGAKVQSFTHSVFGSSHEVWNRDIDRLGPDWIVRTMAEKTATPLPIAYQTTLKRYEGILFDHSTTAGIAFWIGSLNMYHRKRRGYGLSFCPLCLSEDAVPYFRTSWRIALQTFCPKHHIMMHDRCPECYAPITYHRLEMGMDRWNMSRKLSTCSCCGNDLAMAPNYDILIIDKDAHNEWSKMLKSLENNVPLSQIMLERLRVLHQLTKVLTSVNHSRPLLNYLETQLHLGSTNTDTNVRFIEALGAKQRHLIIGLAWWLLQDWPKHLKTCWLHGVVRYNYLLKDFDNVTDWYKNSVSGLTLHYKKRENILNDLLY*
node38946node	1	1315_0_1733__25886-26881_1	28	node38946node1tniq	26909-29392_1	828	MSVHQKNAQRLLQRNIAEYGRWLRRDLKLKPGDKIPDNYEIVPNDTRRLLFVPKFNHRESLLGYLMRLNQANHYNANSIIITGGQITHADEWTDEYRRIATGRFNLPNLARLLGVGASDVYLMTYTVSEEISTSSQGKILIDSLEYPLELIRLQRPRFCVECFKADKKHPDKYPYHRRLWDFAHYTVCTKHYTLLEDTCPSCKKQISWARQKLTECQCGYDLCKIKPIKVPLEHTFLSARVAYSLEDEPDPDEQQIAALENGFFKKVVEKISPEDPDPTGHVDDPVELADEIYERELEQRGYNRKATRFSFSHMPNEMLHRHFVSLYPDLFGDSVISYREENYPITTKHQIADMIGMSVTTVYKFMDAFPPTNGDTYDKADLVYLAGLYKKLIPTKKTC…
node69797node	1	131665_0_9__285085-286074_1	0	node69797node1tniq	286074-287918_1	615	MALLQTFAPFPDESGLGYYRRLSCANRLLNWQELARVAQVSTYRTSLLGRPDFVAGQLGLESAWTTHASQKEVIARGWKALHRRAGEAVCPQCLQEGSYIRNYWEHTFVTACPQHGCQLLERCPSCEAWLDTEREHIHACACGYDLACAHSKPASKQQQWVSAQLSSSTPKPGAIAYPIKRLEPSALSQLIKLLCTHWDVNASGPRRNSALPQSVEEAIEFMHPLETLLVNWPKGFEDHVRARVAAGPIAARTLNTRLGAWFKGLKKACEHPSLKPFMDVTLRVAQEDFDGRITGFDESLVGPVHLNYIPIAQAAGRLGVSRDRLMKAVYAGECEHRVMRFGTRGKAIELPMEELERLERSRRAWVSEDEACEHLGVPESILKNMLAAQVLVHDPLWRN…
node69815node	1	131686_0_11__30765-31976_1	-3	node69815node1tniq	31973-33892_1	640	MSAATSPKGPFAFRDGESFNGAVARWAADNGVERMLDLTRVAGVSWGHRQSAASADEDSITALAEEMEIDPAGLLSRAIPFVGDQLGSYGKRRFQGLELPVTFIENQARRYAPAALALPGGAYHRALWDLRLLPICTETGQLLLDRCQGPICDHQRVGWRHTMEIDRCEHCMVDLTTSAAEFIPAELLEALQAPAGLFDRSRRPASLARLPATLTGDGGQLAVDLLIRLLPVIDPALSDFGAAPLRADPRRLCEAIAQSWHVMEGWPHRFLDLALMRVINRTKRHDDGNDGETMRFLKIEASYRTSSALAAIAAGIRDGLDLNGPNGPAILAATYTTKQGAKALGLQTTIITDIRRKKALRNVLILDQNRPQALFDRAEIFAIREMMDGRIGFDNMRAE…
node5031node	1	131709_0_0__604385-605275_1	-3	node5031node1tniq	605272-606357_1	362	MIRGSWAIMLSPAKNELFTSWLMRSAFAHGLTPYRFANYWAPSIPIWSRDIDRSASDELLYTVSRHSGFDVASVERMTLRSIEQSLVKIHRQGNVPFLLSAGISNKVRTQHGLQYCSECFKDYGAIYYRDWRLGFMVVCPYHGAMMSDACPRCDAPLMPHLSTVQRMDRCTVCGVSLLSRKLPTLCCSPLVLALQSQLLKLANGTPTNLLPQASTSPEALSVIRVMAGVLANSLQHDRLRHHYDLKPFHRPSNQRCLYEHQRVAYRTAILETLAYWLLDWPSSFQEGSSVLGLTQRTFIKSIMPAFFAEQLSYLPVGVRRTRSTNQQPKGPCLNRCRRTELVQFRQERARHILSFLGYPFL*
node5060node	1	132155_0_127__8801-9733_-1	-13	node5060node1tniq	7807-8814_-1	336	MATSRVWRIHPHPRPRESLSSWLIRISAAKGTKHHSLIEQLVPGLQFWTRDGDLIAPPELLEALAERTDTPLACANGTALRAYEGVLDERISGDSQSSMVTPLGVRHRIRKAHGQQFCPECLADPDPYLRLTWRLRLFPVCTRHGSVLRDACPTCDAPYQPHRAGFRRCAACGVDLSSIPRDQADSRMIQLQYHNERVLDGQAVTWPYLAGSHPIAFFGLQLALFRAITSPRWGNRLRMGLVQDLGPLDFDRRGDSNSVRALTSRGAYHAMRAVELLLRGWPFMMVGICGETQSWATWIVPEDRKLQVPFVLRDALDTYLRPGSAHSRICDGGEQ*
node69824node	1	132228_0_3__38529-39431_-1	-13	node69824node1tniq	37148-38542_-1	465	MLPIKTKPYKDESFISWFCRLSFINGTDPKGLALYIWDENSQFYKDLDRKLSEKQICKLTKYTKVPYKIIEKLTLEPYIKKVNTSLKDTTYNKWYFLVPLGQKGRIRTNGTSICSECLKGENPYINKYWRISWIIACPIHKIELIPYCFNCYHVILPQKLDYFNPNIYICNKCGYDLRKITTNRINDNLYKFQNKLLSTFKSGKITSQNKFNLLLTNSAKDLFLTLHIFLAFFHKVLRQKNRFASLIKELNLTTNYIFTKQNNATFNRLNIKDRIELLDVLCKIFDWDIDELIKVLQNTGITSIILKQTFQNVSPTVKYILKQLSNKKLIRNMKKIRPSITPKNNQEVIKLFLELKPYINNIYNFKALRKRLIESNKNTSSNLKNINKKEKFSRPKVSH…
node5082node	1	132840_0_2__214324-215226_1	-13	node5082node1tniq	215213-216712_1	500	MWRSELYATEVHEPLAPLKYVLPVYTAPIAGEALLSWLSRLAAMVGQSPLLFTRHAFGIDSLGRPEWWRRPTTDQRDRLLAVSGLTPRQLDRMTLQGWSTARNDETDTRFSPRRVTHPRQYARGVRTMFVCGECLAEDEIPYLRREWLIGWQAVCPRHRKVLMRGCPHCGWKLSSLWLRGKEPIDWHRCTRCQGALVLDGPRAIDAVITLQKAMVETKRRGAGVIPGLGLIQWELFTVIVDLVLRAVWAEANIDRREALFAMVAKDLSLLRVGRFRTNWKGNYGALALMSWILAEWPHQLRRVLEMLDTPSIDTLLGQLDELTEASKIRARTLMRDVLDHRPQTAGWRQWLSGLVADGMDFRALAQGAAEWRHIERFTALAMLSEGRSIRDTARVLQVS…
node5107node	1	132849_0_0__625987-626958_-1	40264	node5107node1tniq	667222-667734_1	171	MNKNNTSNAPNPAENLSDYVRRIRTNLEMSQQELADKAGLHLQSIGKIERGKTNKLNAKAKRGLAYALSIPIEYLDAVVKGAPVVAIKNLKICPNCWSAGTEPEAMWTEVRSHYCFICGTELRDRCPNCQTPISSYTHRFCPFCGTNYKQIASVEEWKAKLTRIPPSERE*
node39042node	1	132852_0_0__2096023-2096925_-1	8	node39042node1tniq	2094960-2096015_-1	352	MRWPLPSTPYDDEILSSYLARAAFRHRLPPTVFAAQWWPDRPVWNRDLDRGEDTAWLADLANRAGLTLERVQAMTLDAPRRRFGRGSGDTALILSAGIFHRTRMRHAVQICPRCLGDGEPYMRRTWRYSFVLACPTCMTPLRDACPHCGAAIVPHRSYRWRLDACHACGLDLAHRDPHPAVVLPAVNELQTRLLAVLANDPGTTVGPWQGDAAFRGVRSLVTVARHPDVLPLLRCALGLDAAAIPVTRFERMRAGDRAVILETVGHWLSDWPNRFFVAAGSAGLTQRSFRKVAQPGDLALQILRLPEGFARDRTFVPVLQDRDLKRLRRQNRAGYRRVRAARLLDATAQRR*
node39036node	1	132900_0_0__3085827-3086774_1	-3	node39036node1tniq	3086771-3088768_1	666	MTKLIFVPIPHPQESSVSLLFRCATANGYENLKFFSSVLGLKLKNIANSQWENSEAHKLLSEHELLDPPDKELFEAAFHSKRRLGSQSYIVINGVSFPAPLLRQQLALCPSCIRIGHLEMMHTLKFSDVCPIHAERYIASCPKCDAPLDWLLLKNYHCSCGFDLRQSVSQPSDNNTSEAIRVAMLESNEHFFKLLLASMSAFRYLRSSDESFNFMEACVKIASGTKNDFFQEMRKLQEYFPSLHHRALLAPFILSPDATLSKFGIEYFYNSHKSKPLNHEQDCKCSELLFTDPELIYIFGTISNVTQLKAEKLCIRTDLKSYPSVRRPLYKCPNICNTLINQNYCAWDLEDVYATPESNFELLDHKKAAALLHTTPRTVKYLISSGLLKGFKSKYVESP…
node5136node	1	133476_0_1__126692-127507_-1	21	node5136node1tniq	126384-126671_-1	96	MSNQIYDFETWLNVLEPLPGESISHFIGRFERANLLTANQIGKEAKIGAVVTRWRMLYLNPFPTKQELEALTNVVGVEVGKLREMLPKTGITMKP*
node5156node	0	133581_0_99__12798-13271_1	3975	node5156node1tniq	7948-8823_1	292	MKEGMMMLLPVQFRPFNDEMPLSWMQRMALANGFDDLREMMHIIGIISKPYDYPSSDHWKDVTKMFYDQEWIKSYQDEVKKASLLIDNMMTKKIYICPQCLNEELQQYGQFYYHMQHHYIGAHTCWKHHYNLASIDPIDYLIFEKDPHLQPDRGIYDPNKEQQILSLVDDPEMLFEELIRYQIWFLMKQTDKNLDDINQPSDIPLNKDHMDRFDDVPDLLFGLIKGKYVQIKDEAMRTYILKCLFEGYHSYIHVINRLEDRQKTSYVDLYDTLVIKERKCDACSPKQTNTN*
node69871node	1	133727_0_0__1364689-1365636_1	-10	node69871node1tniq	1365626-1367272_1	549	MKCKITITPYGACALIAHFYGFVSVAKLFKSNQMHVPFAWNFYKTEHVDLLFSIEQIKQDIIKYKLLQGIQFSAFRSSTSLSKQLKVCAECFKENTLHDVNWQNVSTTICIKHQAPLINVLNVLSCEESKPHLKEPLYLFEKHILSLEDVERPAFENALLKFSESVFRPLDFITAKLKLDRVNIKFLRLLFEDAYKLLCCVELGDVWEGLLLKHRRHLEGMGQLVTRFGIDELRTQISSFNIKKGLTSPIEAEKILLKYHNNDIDTNFYSIKHRFHKGVNINQLSFQVDGAMLSNFLGIKMKSLTYMVKKNTLPALRCSILSERSFFDLEAIKNIMSKTYEPRNAQVQILDKFYIIDDIPQDIYDLFDLSVEELVDYAISGKVEAQFKVNSSLRYVNSL…
node39138node	1	133805_0_227__10393-11316_-1	760	node39138node1tniq	9013-9633_1	207	MLDSVDNNNLFRGVLPNILAPFIGESLYGYLLRLDIINNFWPGTILDIINRHSTSKVCMNRPGLFLCGTVFDISSLSALXLVNLSFEHISCTTLTPSIKRIFRIDKVYPDLIGYSTNFKICPECIKQCTFPIIHSFSNITTCLVHNLELQSKCVCGYKTVLFSSGPKPFFCPKCNNPYMNLNYISIDPKSEMYKREEFYHKSYXXI*
node39138node	1	133805_0_227__10393-11316_-1	2589	node39138node2tniq	13905-15077_-1	391	MILRKIINMSRINIVSDKNWSSTLPIVDLPLKTESLLGYLFRLDYVNDLRPGSILEKSLWHSEKSLPPKLVDIEIIESNIDYSYLSSILGVPESVIKYNTLSEIRKRIYGYDNSYTKKLLYYDKLKICPICIKEWMLPICFSFYNFDTCIKHGTKLINTCICGTPINRIGLKKSKCTNKLCKKSYTDILIFQSPKVIEEQRLCQTLFNDVVSGNVSLIDNEKNKIESLKSRVDKANDIFQRVKNCIAEAYYQDFYGDIGPYGVRPFRFELDLLSIIWRLKYCKLTPYQFSQLIYLQDSDLKIWIKDIYIKTFSYETDSNSDINRFDFRDPNPVIKYKIGNANNHFLDRFILYNGITMYGQVCAESSLFQISLDFELRYERCPVEGFYIYI*
node5168node	1	133925_0_59__18108-19046_-1	-13	node5168node1tniq	17081-18121_-1	347	MKQSDLTIKDSRLEFLVRPKPFGLGSAAAFHWESQASWLARFFIANGRDTISHPGEAKYWRLGAMDSGPKQAAWQDQLAKLSGHEVSQFGFTGFGNKVQPHGADGVSWSYVGGLNMSALGSGHVVCAHCLADDEVPYWRKSWRMAFIVDCPFHRTPMLEACQGCGATFSLQRKLPPSLSHCPSCSRLIVAGSLSQPSVSTKSVWVDLFDVLPCHRSNLKRLSGRHELALEILSSWPDFIWLFNFLAGIACKADPKNDWFHSLVGMTSTGIRVERFCHCRIAERRQVLTFVEILLNEFGIKFAQMLRNKRPDVRLLEGFSYIAGRSLGSRGKRTETDASSPPERRLK*
node5168node	1	133925_0_59__18108-19046_-1	1024	node5168node2tniq	15504-17084_-1	527	MKSLTSALLVRTPPIVSATDRESLQSWIFRLAQANGFENCGQLFSNEGIKVPSNVALDVAPERWGLFDCLNHMTLYPHARLAELALAEETLALSNTSSPALARWVLTAAIGDASRGSRYSVCPTCITEDVTCYWRRKWRLSTSTFCARHRTMLLDRCPVCQSAFTLSGTRKTPLNRCSNCECELASTAKLSARFRPAFWRQATPTAAGFSSFPVPLAYSHLWWDGIRVLLHVLTRPQLARRLGRSTLPPALGRVFTRISAQDRTDFDKRSVEDRHELLNFMDWATQDWPTRFVLSMREADISWTQFSSCEIEMPYWLLAVCGFDLNKRRYQVSSGEVRAVSALLACSGVLVSKIALKRVLGIAEAKTLDAQYPARKLGLTETELLLVAETLDLHLRNAS…
node39146node	1	133988_0_55__42351-43298_1	-3	node39146node1tniq	43295-44176_1	294	MNPARDILQHRFEDFPVRPEPLFGESLQGYLWRFLNRNGHDYLYAPFAATMLQRQTSMRQNLIGFFGVERLSPMLEAEAEQMRLLKHFERGAWRVNSHACRPCPACLRTRGAFMARQLLPLVSVCLEHGCWLIHRCPSCYGSLPWRRIKLNWTCRCGTALGAAATPQAPAWVMRLARWVQSGTGDWLFGQRHESASGGSVDATRLPPFIAKPTRCFVAKMNDKLDQAYLLAIDHAPGETSARRLNRTMPNWRHPIDTSPHLLTQAETEVVRVVVEEEPRRCVSEGIGCRAVFA*
node39146node	1	133988_0_55__42351-43298_1	836	node39146node2tniq	44134-45996_1	621	MRVGRHRVPGGVRMTPLLPVRPRPYDGESTRGYLMRVAKANGHRTTHTWLNSQGPADGSPVQRLLGLLDLCPKDLSKLIGPLPARFGPWPLSLGLVPSDFNHAHRRWCPVCLAQEPVLQGAWEIKLVCVCPRHSVWLTEQCPQCAARQRWLGTDLCQCACGANLAASQPMVASAIDRATGCLLSGQPCNAALSTGFENLTIPLRHRFVRLLGLLGEGIVAPRPGQQADLHYLDLARRLVIGAARLLHAWPSQFEEQLVAIRQKADASPSLKSTYGVLYRLLYSDLAEPEFQFVRDAFEEHLRVHWWGLICRRNGLLRPHTLVRHPRQTLPQAARAAGVGNSVVRHLVQAQLADADTVTLRSGRQMTTMHEDAVAPLSALVSGAMTLAGAARHAALPERR…
node5189node	0	134107_0_22__15921-18527_-1	4420	node5189node1tniq	22947-23438_-1	164	MLSFFTDPYPDELLYSVFARYHFYSGNIDLKDTLTELFGANSALPSFEIGSHLGFLCNALGGSYSPERLIHEHTLFPLYAPFLPDNRKGELLKEITSSDGKGIYTKLGIVAGSICKKDSIYYCSACARAEMERLGEAYVQRGAPASRCVNVSTSWAIFEKVYS*
node5190node	1	134107_0_22__23443-25128_-1	5	node5190node1tniq	22947-23438_-1	164	MLSFFTDPYPDELLYSVFARYHFYSGNIDLKDTLTELFGANSALPSFEIGSHLGFLCNALGGSYSPERLIHEHTLFPLYAPFLPDNRKGELLKEITSSDGKGIYTKLGIVAGSICKKDSIYYCSACARAEMERLGEAYVQRGAPASRCVNVSTSWAIFEKVYS*
node5184node	1	134206_0_23__20297-21352_-1	-3	node5184node1tniq	18957-20300_-1	448	MNRPVTNPRSTLHALIPFGVGTADVESLLSYFCRLAVSHGVSTLILSRTIAQHFGHSIAANFDWHERQIAGIRESALTWSAALSALTSVQNLDNLTFLPWRDVISQNGLSIFKRGQFCSHCFAEDVACERQPYFRLAWESTEVTCCPVHRKPLSCDCPSCGKNNVRHTAAVVVPGWCTHCGGFLGDTTKSKNLEEVEPASIWRARQIGELLASQDNLAVRPNRSQFIGAITQIVSKAHGGMAAPFSRRIGIAKSTVHHWLKEGGTPSLEISLKIAAHYGVSLKQLFTGELPQWQPPVLNEQLAFELLSSNQTPRNAPRTIDWTSIEEKLVAFLSLPTPISVLEAARRLDMEARQLYLRANKTTRQLGERWKNYLKRKQEAKVVAAWPYLEHACLEIWGE…
node5185node	1	134206_0_17__154267-155526_1	152	node5185node1tniq	155678-157051_-1	458	MIALSPLPDELDRAYLGRLMRMNGLRSELEIVNLMAQWANVPPPSRHGVCCLELLCRAAHMEMTQFVCRHTTLPLRRSFTSYFPDLAHGSPEGQSMLRMTGMRFARPCAYLCVDCVKSDLTTYGMSYWRRDHQLPGVVLCTKHLRPLRYVDNNDVFLEPPSRFVDNSHEVGEAWARLNQHHSGIQRFLVISRELLDLDKPIDVKTARIVLRDRASERGWHTHSAKSTKPLLSDQVLANFPRDWLSTIFPVLADKKPGIVLNQMDGVLYLSTSASSVTPYILACCVLFESADEALNALTVPRSITVIPRRRQAITPIDTGELRAAYIAAKGQYALILPEFSGSRRAIFNSLEAIGLPNLSVRDSQSLLAAATAFFVKKRSLADSAALGGIELDALEHIIR…
node5185node	1	134206_0_17__154267-155526_1	1960	node5185node2tniq	157486-159276_-1	597	MLERESNHLNTTQDLFDGVALLSWLPDEILFSLVSRHHRFWGHRLAKHTNVLLFGRPLGGSQHDFPSCIDEFVKRTDQCHGTAIEICTEHTLLNYYRKFMDASEEDNVVATLRSPTVANLKFRLGLLTSRFRAHHPLKACTVCMASDLETRGWAYWHLQHQYPGVWVCPTHGIALQESDIKASGVERFLWHLPDKANFRLWPSALHEIDRTSFGIFSRISNLTVSLVRCQSPYRINLTQLHRLYHAELDRRNLLTAHGGFRLAEIAAEFVNHVQTLRLLPEFSALPATNDEAYSQLSRYLRAPRTGTHPLRHIVLIDWLLGDSENFQKQYAQTLSSFPTTNLFAPSTLNHTPHPAIVQDSRKLELVKIIQDDGKSVRAAAVEIGIDTATAMVWAAQMGV…
node39166node	1	1343_0_388__27321-28313_-1	-3	node39166node1tniq	25858-27324_-1	489	MKLLARPIPAPFESWPGYLHRLAQRNHLAGIQAVAMLLDISVNRLLVSNPGDILKQLGIRARVDEGVTRILPAESEGRTFLAHAGRTLRTRMCPRCLREDRQLTIPAEWDGAFSFTCLRHRTALLEVCPVCAAPLTYERSDLSQCRCGHSLWMKEIGPVPSDIDQVLRVLALTPKAELRPAFAPSTETEVDAAWLVKRLAIADAGLFRLKKAARVKGDAFVTAAEVFGISRWFADWPNGFIARLAALQVRHDLAPSQIIGLGPSALSSHLPAIGEAMLEFDRRKRTGKRPVMRLPTAHSSNATMGIKQLMIQTGCCYGAIQNWIRFGWLGEVRIEHRPRGDNLYFIQMPMALRAIAMIRQTSGIQHVASEIGVEPAALRALVRAGVLNSIPVGAASWNF…
node39166node	1	1343_0_388__27321-28313_-1	1466	node39166node2tniq	24740-25855_-1	372	MYRTPSRFLVRPTGLEGESLSSWRQRTAWANGYRLFPVVDGHLRRSDPDMGLNDLDLEWIAALHDTSKACCREMTLAGQTGQLVDRVASRSQPRWWLRCRYGETEPHYGSMFCPQCLAEDDQPYFRLSWRYAFITVCVRHGLLLADRCPQCGRPPWPSACGVGDRISPHFAALNQCPYCDADLTQTPQSRREPPSLADLAEANLSSVCALFGASAVESLAAIRAVCHLFIRVGPRQAIIASGSRWTTIARSVSPECLGHNSIEHAPVEDRHLLVNAAIDICSDWPRSFKAFAQEVGVSRTHFNGSTSLQPAWMNAVIDEHLSLQNRFITDERMLATFRALESSLGRPPFKSELRRALNWQGEKGLEKLYPD*
node39169node	1	1343_0_108__16999-18255_-1	27	node39169node1tniq	15632-16972_1	447	MVRLSPFPEELDRGYLGHLMRINGFSDESTFIRYAANVCNLQPSTPKEAIPFVVLSTLAGKTTEEFARFHTVIPFRRAITNYRPEVLFGSLSCPSMLRTSATRTRQKRIFFCTECAKEDLQFHGESYWRRDHQINGQVWCPKHRGALSFVSSQSDVLKPPHSFLTYADYLDDSIVDEAMVSPAVNRFLEIANGLALRKKSVPGVSAAIELRLEAEKQGLYVHGERMDARNLVSELIRSSYPGAWLAIVMPEILKKSNEKMYVPIDRLLNKKNEARSSTTYLLIAAALYESSDEATTKLMNCEQRPIDEISPEIRVKRFVLRKSRKVSGNQSLSLTMDKLVNEYAKAYGRYARIAKSLNLSPPETIRVLKMVGLPNLSQRGRTRLVFSAAYSLCIEGLSL…
node39169node	1	1343_0_108__16999-18255_-1	1802	node39169node2tniq	13428-15197_1	590	MGYAVDLFGKPALLSWLPGETLFSLVSRHHQFRGHTLAAHTCEQFFAHPRAGSQHDLPSRLSHFVDRTGGCFGKVDEIATEHTLLAYYVAFLSADELADVTACMAGDSVAHLKLRLGILTSRFRANHPLKACEACIAADRADFGWAYWHLEHQYPGVWVCQEHGQLLRESLLKSTGVERFQWHLPAIESFRHWPAGVVSAMQRELGAMQSLSKQVLELVSQASDRSIDTSRLHEVYRAELERRSWITAGGSLRMPAITASYLEHVKHLRVLPEFEALPETLEEATTQLGRMLRPPRSGTHPLRHLVLINWLFGTAESFRRAYQSVLVPSETRPLDPFLHEEQPAQDLKDPRHGQLVGLLTGQKLSMRVAAKTLGIDVGTAMAWAAQAGLAVSRRPKKLL…
node39175node	1	1345_0_201__40854-41756_-1	18687	node39175node1tniq	20950-22167_1	406	MKPAPRWPLHPAPKEGEALSSWLNRVALCYHMEVSDLLEHDLGHGQVDDLDTAPPLSLLMMLFQRSGIELDRLRCMSFAGWVPWLLDSLDDQIPDALETYAFQLSVLLPKLRRRTRSITNWRAWLPSQPIHRACPLCLNDPANQAVLLAWKLPLMLSCPLHGCWLESYWGVPGRFLGWDNADTAPRTASDAIAVMDRRTWQALTTGHVELPRRRIHAGLWFRLIRTLLDELNTPLSTCGTCAGYLRQVWEGCGHPLRAGQSLWRPYETLNPAVRLQMLEAAATAISLIEVRDISPPGEHAKLFWSEPQTGFTSGLPAKALKPEPVDHWQRAVKAIDDAIIEARHDPETARSLFALASYGRRDPASLEQLRATFAKEGIPTEFLSHYEPDEPFACLRQND…
node39183node	0	1352_0_42__39719-40012_1	1292	node39183node1tniq	41304-42740_1	479	MVARYHSRMNHSNITFSVEELFGKATSKVVYDLPCNIGHLSETLKRSHFIYPAEEIIRKHTLYNLYEHFVPSELAGRIYERMLENKGLGLHSSLGLCASYVPMLKYFKFCPDCNSEFMSKYGEFYILRVHQNSCINVCPYHGTLLIDSDIDIRNYKKVVCPKPENMSRLRITDPPLSKAEMAHSIKIAEAFDYIISGKYDYPFSILRNKYLNLLKCHGLLHGRSGVKISKLKEAFRKCYGEAFLRKLGCEVNDSYCNWLLAIFRKHQRLFHPIRHILVIIFLAESIEQFCNFIPDILLQPDKRKNDARDDFSHHYREIITLLHKYPEKSRQGGLRNMNGAAYQWIYAHDREWFEQHMPEKRKPKSIPKRVDWQKKDSELLHQAQKIVSNLLNKRDPFTR…
node39194node	1	135562_0_2__20500-21651_-1	203	node39194node1tniq	18303-20297_-1	665	MILPAEVARSIAIAVGCSTGELLDGMMRSFVNDALAPGDDGLPAHAKNWTRGSGTRYCPQCLTARPAVFLAHWRLWWSFLCETHQVPLHDTCPACGEGISDPALMEAHPVDPSRCRARLEDGSRCGHDLGATWHEAAFDESAPIVRAQAAISAAWKRDRQTLDVFIPDVQHLFRTLRGVGIALLAADDTALIAELAELDPSQLHGLFDETARIGTAPPKNALAMGALMAAAFALMFTSEEEVRPIIRRLTFARPSAQGQTERGPGSAATLLGYWPGVGPRFRGRVLRAIDGDLPAMQRLVTGSAVRAEFDEPAVAAYVDFLMPHDSLRNPTWTADHIPPLLWANWAVPLSVAGGADPETLQRSLALGLTAALAGAYRDVPDHEAIAGIGRRLRPAMLGT…
node39200node	1	135732_0_92__30261-31250_-1	-3	node39200node1tniq	28786-30264_-1	493	MTSFQKVAVAVRPFDDECLMGYIIRVSEINGYPTPTWVTQLWGSEISNKSPLSLSDHTSGMSICLRQDKAVLERTLIRNIDNENHRVLLPSGDFVRYEDLSLKEVRVCECCLHEFGYIRWHWTIKAIPVCHIHGVTLRTHCSSCKTKFRHLRPTVKCLCGNRSKERPWPLLKEERDIIDWHIQRWSSQGKLKKNRVEGFLPPKGYSELPAARQLAVLKLLRASAVLKEDQEEVSTTNQDPLFGFRLLGDWPYAYHAHLRNIVDRSMSKVTVFHLKSHFNTHYRAVLESKHLPGYSMLWAEIKNFMDALIGEIPVNRRGNAAALPEEEKAKYISRQTAAQKLKMSKSKLRNLVGSGIIVGQSFRYANNTKQFLCAESVEAYSELQSRALTLGETEKLLGV…
node5244node	1	135751_0_139__9946-10998_1	-3	node5244node1tniq	10995-12308_1	438	MSADYTYNPRSLLYAIAPSGLNTASVESLISYFCRLAASHCISVTTMAETITQKMGNELRIDFDWRDRKLSGIGPAAQSWSTALSAMTGINKLNQLTMSTWANVLTPRGLMAPSTGKWCPACFEDDLNAGRPPYFRLAWDIKAVTACVRHNLMLENTCPDCKQTGVRHKSAYVIPGWCTKCGAFLHKPESPKPADPSSIWVAEQINKLLAMQASLTTPPNLEALHETIKTLVIEMSGGNGAAFAKRVKVAKSTVHCWTHGKTAISLDAALHVCDATGLSLDKLLTADLDQWEPQAKSPQLKLHMALGSRQRSKPERSLDWKSIRQQLRSYLTHPTPVSLAEAARELKIDASYLYLNANKEARQLSSRWLNHVTTQAAQKRQKAREKVLRASQQLLSEGR…
node69909node	1	136047_0_53__36771-37664_-1	20	node69909node1tniq	35255-36751_-1	499	MRKSLPNAYSDSYKSKTRIRSVRHGQNYITTLNWWPGALRPYESIYSFAARFCRLNEISIKRFESFFGFRVGEEDHLEDMKIQHISVTLNEDARTVRSIFHTLIGVHDGLGNHRLQSLYRQYNFRYCSQCAQLGYHSYLHDLPWLERCPFHLHKLEHRFCRRGISSSSIVTSTVDTVTDLMLSHCRSWPRWGEGDLIAAKFPDNPHLRLLSDWIVNVNAAAQQQMTGYLSLGHEWTEPEERSYKHFMSRLRSLEAVPTPLEHLFGSNGSTWNLVTFRYSESVKDELTRTSQYASLRTLFRLYKSVCAHSDQPCAFVTRLRTVQAELQEACARCRCGWGLQEAGWSSHWVKVNPLDWPHWGCKCPYEFASEELERGWGCPERTQSTRQAWRTEFHFIDET…
node39254node	1	136861_0_32__10505-11446_-1	-6	node39254node1tniq	8601-10511_-1	637	MLTLGFIPIPQAGESPSSVIRRAALNNGFSSCTVYIDRLLSRSYVKNCLFASQALAQHLDHIAANYGITVSSGFYSTLLHPKTRALCAQIGALVVPLALLKFNEGAICTRCWETGVEKAFKDIRGTAVCPVHARRYLTRCPACNRQFTWSNQIVDRCLCGAKLASPSVTAMDAIPEQLLLKWMQNQQQEHFDLFAEIMHTLGHSEASKSEIENRHIFITAISLAGEHFDLGTPSLRYLIGPLSTVRKRMFLMKLLPILSAKSYTTLCTTIDQLRPLERSDNSPPPSLTLTTEQTRNFLKISTHNWHKIRKHPAFPHSSRTKPVYHRKEIILIKTIAHEVISPHHSTTIVTAPTNQISYSEAAMLLKVPRPHFAQLISQGFFGKRLTKIMPGQAFLEREL…
node69946node	1	137618_0_18__43603-44424_1	-13	node69946node1tniq	44411-45562_1	384	MPTAKLAKSALSKFLDPIKDETFTSWFYRCATRPNAFNMLKDLENFCTHTINTSETSGAIENDYDFGFGDIKFSDLCLDNNLDKDKVAAHFTPLFRHSALILATYSRYAYCKACIYNDLNTIGFPCWRKTWCYVCTPFCPIHKIQLSSLYEHVVINDAHKPWYAFKQTSNLDFPLDSGSRHDECVPTSLLDNLGYRVQKFLMSSFRKRSVALPRFGIEITAQQFIHFVRVMLCTFLAVGNTRRTAGCALRSFLTTRTNHYHWIADQSACLKVGATTASPCHRIVALIVFGWLIGIISDKQYRLLARSARDHIRWVAEDLMALGCSIPTLHGHIEYLKYANEFLIMPLPLRESLEPFFLGAGMCTGKEMENGVVPYGFDERRFN*
node5350node	0	137644_0_101__104091-104528_1	725	node5350node1tniq	105253-107496_1	748	MTGKAATRSDEVRVLPFRVRPLPDEPFDSWLEKMAATYGATMNEMACALGLIEQEKGLAVSATAWMADKWATTLTEEQAARLEASTGIPADQFHEMTRMRFARHAIRYTRQGRISAQCPAAGTAGRYCPECLVDSGGRWRMSWQFPFGFACARHRRLLVDRCQTCDLPARHRAHPLALVPVPGRCHNPVRGPGRGPQANRCRADLTEDRTRTPVPQAVLDAQRAMMRIVSTGQAQFGIYADAPQPAVPVLEDIRLLSRTARDAIVGGHSIDASPLGRELIGLFEMSEDWTRAIRARPDSAVGAAVGTTLGHRALTNPAAIISLLQGRLAHSTSYTAHTPQLQTLIAAALGRRRRPTVFLQSAPPSGVSPEERARKVPAQLWGDWIAQYAPLRVDNEIAA…
node69936node	1	137691_0_12__28339-29400_1	-3	node69936node1tniq	29397-31553_1	719	MTLSVVPELYADESLDSFVEHLCELHLCTPRQLFSAINVSESPSSGSPLGRRITDAAVQELSRLTAVDEQRLLDATTARFARAGLQLKNGVGRAGDDAWSFPGHVAFCPECLAQNDLRWNISWYLRWTNVCVAHSAILVDECPACGNRPRTTATFHPRRPGQLTTMWRIRSCPTSCCSESLAEATATHIDLTSHAAKQESWLTTVIEEGGARCEYAEGEYLSATTILRDLTLLTRHALHAMIPATQRIPAALDPETPVVPTAWIPDEQAHYSQSLRKVPRTTFLVAQTAAIDTLRTRWSVDQCESWIAPERAATMSGVARRRTAGPVSNALLRVIDLHRGVNHFHPKLVSHDSTGRRRTQHAYRTFTLGSTRSIDAQTLPSTIWPIVTLSAPPMPPRVQ…
node5414node	0	138318_0_77__45381-46769_-1	15987	node5414node1tniq	27838-29394_-1	519	MRMLPVLPDESLFSRFCRTTTVYGMSPSSLLTIIFNKPDMNVHPILNSGLKAISLHTSESADQLWHEQTLLPLFAWALPISRNEIMDFNTTPARLNRLCRLSNFSLGQRTLLKFCPVCAREDTFHYGVTYWHLAHQLHGVTTCHRHPVALESIHVPSSPHIRIGLMPPVSYTEQLSNEIDFDFAKFCYESLNIIRRKDITHPNYMDVLKKLNLLSLDGNLKKNVFYAHVYAKCQLFGEGSSGLIPTSLTDYHYWEPILKDKCCQHPTKHLLLCYCLLNTCWPTYAGSRTNKKKEIFKSHKKYSFHIVENNTSVSNLGKEFSRSRCYIKTLIYKKYLRAFKRNTKINIFTELLIKSMAVRGFSLASIAEKNSLSEGAVSSVISSCYGLCSWRKKCKKDSL…
node5414node	0	138318_0_77__45381-46769_-1	17555	node5414node2tniq	26900-27826_-1	309	MVYENELWHSFLLRSQIMYNLSNCRNIISKHGALRYDAFPRFELIDMYKLHSLQDIYDILATRNGYILTSNIVSLSSGVYGYFNAVEDACRKNFHITNSYPLVNISNIRYCHKCIVEDIHSKGIGYLRHRWLFESKCAVHSTSLYEVCFDNYLNAVKGLSDLIISGINPHGYCSLVVDVSNPFKNPVYILPCARNKILKWISDNKNMLIYFLFDLFKCKSHSSLSKVIEVKIMHDRYISAVFKMLSEVNFCNFNSFISDIFEDVSYASIGLDDYSVNVHFLRLRAADCKFCQLNGKYFCSLYNVKLLR*
node69980node	0	138577_0_12__89847-90779_-1	1806	node69980node1tniq	92585-93925_-1	447	MRLWNVLPGDLPKGYGTTMVESLQSWLARQSLRCGIPVPALFEFLGLPRYGVWPSVFDGLSPSWPSIIEGLSKLMDDSIAQGSSFHRLRPIACNGFLGVSPQRIRWCPLCLKDNIAEPYVPLIFSLHGCVICPVHGCDVIGECSECGAKQNKSWEPDKWKSCRRCDAPLHIAPTYSPNSRYQKWTQGQCEEVVLFCSSEDQDLVASDSARLFMAAIAEEHVSHTPTKGDSKSGLAQQILARKSKITLPTLMLLAACAGVGVVDVLTRASVSASRPLFAPWRSPRTLKKLEDLPMLEETVTSIAGDLRWFLGLGYVPSSDAIGKAMHLPPGMIRDLGGVSWESYHVSEGRCIFEGRFEGDSALPFLIRESLTRLKGRTRKMSLLDVAAMSTASLRRLGEN…
node39384node	1	138788_0_5__379734-380780_-1	-10	node39384node1tniq	378347-379744_-1	466	MGPDMLPVRVDPHPSEGLASYLGRLADANGLRRSAFVREVDMGRIAACTGLQLETLREMTLERYPPCVAGGTLRSRGWRVHARTWNCRSCTSIDGRRLRDWDLVFTPVCLNCKTLLNGDPKTETIHPASEEMVQTAACLGSLADRAITSDGARTKMNRLRSLVVLAGTLDSPQSSPGRHLTDDPAQAARWIVRAWAADTSLGRRAELVEAALQATEPAQRPALARYMSRSLRKLVRGWSGTGHPKRTAFEASVASPPRNSRALQREIHELSEQFAASGMEPRHIPAAHPRTQRPNTVTAAVHVLHALLTELQTGHRPDEAAQRHDLHTERSNWGAQTRNLFAGWGATSGQLAKVADLGETLLADGLIDYRRRRRILDQTRLTDPRLRTLTRAHHTTVDV…
node39384node	1	138788_0_5__379734-380780_-1	1384	node39384node2tniq	376749-378350_-1	534	MNRLPVTIHPTEGQGLDCYLEHLADANGMTTAALLKLLTPSTGSAGRRFLMINPQPELTARLTELSGIEGERLRVATLAANPGIDVTGFDPTQPATFRTISARGWFPGHGTACCPECLASDGTWRLSWRLPTTTICVRHQVILLSECPTCARVFRDQRHSPLRSIGARTICGNPLGRGPREHCRQDLGELDAVAANTECVERQRQHDQALHVGKIRLCAETVTAAEYLQSVTAAAALLLHLAPHRALPPRWAAGLDVVGPRRRWAIKPPVSLVTRSHVLTEAHQLLTATDLDTAAEQFQPWLDVVPDTSESVLGWIADHTRMTAALTRIVMNGDGRRFRVPAHLARMSRLTPSHRVPQAISPDLAYRHLHGMFDSRDHVVSTFASLCLVKAGHPERTWT…
node69997node	1	139096_0_7__20631-21626_1	122	node69997node1tniq	21748-22980_1	411	MQNFGEKLDLLEIDQGVQVKLLYRADKFPDECFPDYLARLSCWNGFKDSADFMRFLSKIYNNLHPDDCQEKNPDPDSKEFEARYPFYIRWYKCRIALEFIIRRSLVYSELNLDAYRVSQPNKVCVGCWGENPYRKFYWRYQEYKICHKHNVRLVVVDNILYNSPTLTGTTEYVATLDRRSISCSYVSAILRNNPLKTFNFENLQRENYIIELEITLWKRVIRFLNERFSFSFVSMDIFDFVTLESIAGLAISNRLEKMTEKLIGCKTEFSLFIKTAVLVCIQRSYLMYYPDVKSWVLSEAYFINPVFYSYLYGINQHFFIKDELTFADEISQKNAFRRVNLSRVSDRILCKFILESRILSDSQLESISRNGRIVIGTTELPGHIDQQRVDYEKFIEMTG…
node69997node	1	139096_0_7__20631-21626_1	1379	node69997node2tniq	23005-24477_1	491	MGKLLFRPAPFSDECQVSYLIRISQHNGFSHIGKLLDFAGLKWKNARVPVHQILTGEFDLSSHFLQLDLKVSFAPTAEVYRSFRRVIDSPYILVKHPKLCPDCLQELGYCKYYWSFLPVVACNKHQKLLVDVQEDTGKRLSWYRPRLDSFDTNHEPILAPHQKFGSSVFQFNAYVNSLLSNTVHTVEIPKIVRGLTFRESLTLINFLAHYSARLVGDNFNPNRMENIELAQHYTAIWNLLRNWPDAFYSLLSQFIDNPMSKRGIAGINKHYRDLYEQLHRRRLNQGIAVIKEEFDRYVATYWPGVLDSQRVTRITSSIASRNIISKKKAAVVIGCRPERIDSYVIMKRLSRVIFKGKAHYLLDEADALATELGSNWTMNEACHELEITRHQLRQLLDSQ…
node69996node	1	139096_0_13__60813-61769_1	-3	node69996node1tniq	61766-63727_1	654	MIPFLPNRYPDESPVSFLTRLAFEVGHASMVDVIRGRSGIRNHRDLLASFLKPQKYQELMRSLGIEKELPKPIKEKTGEYCRSYIFDGIKINLDNFRGDLESFCPECLRSSPYWRRQWSLRVYTVCAIHGCDMVELCTRCNLSLTDKRSCIFRCRECNFDLRDTKPVYTTERRRLSAHKLFTTEISPLELKIVLNVFTSLDKTFKKQVTDKEKMNIVNALIEKQDDATQQLHRVIAENIYIYHPRIQLLPLLLNRVTASTAEAVLQQLGNIKFDSPSNCAIYYLSIPEAAKALNVSRKMIKDLISWNILPFKGIKTKNRVSSDAITLLLDKTPQDLKRMLDKATGNEMDTSREVSVSEAAALLNTTSAIVCGLRRTNHLVTSIRMIHGQQKNMVDIDSI…
node70038node	1	140890_0_12__55415-56479_1	14	node70038node1tniq	56493-58349_1	619	MLRVPLFDDETLTSYCARLAAANLTTATDLCLDMGIRFQNVIDGKEAAIAALAEYGLIAPDRLRNAAVFVRADGHELHGEVFPRINYPRTRVRLCPACFQADDRSADRMPGVRRYMRRIWSLRFLRTCPLHNCEIVDLGISPLHAPRNQDFVESLEALDDGLFDAMSSVTTTQPSAFEHYLLRRLEGRGDDNKLLDEMPLNSAAYLCELVGSVVMFGKDVLKRELDEAQLSQAAQNGFLFLGEGYPGLLRFLDVMHSGLPSIRPDVGGQKLYGRLYIILRDSDDASWERVKATIRSYAFTKLPLSKAADVFGKREEADFLSDTDIEEMTAFRPSHLRKMAVAAGILDPSLIKNGAIPKSLAYQLVDLLKDSVLPIEAARLLGIPYSHFKSYRDAGMFPP…
node70032node	1	140907_0_44__97259-98185_1	34	node70032node1tniq	98219-100243_1	675	MTLPVHVPFYDDETPLSFASRLAANNGYSSLASMLGFMGLNWRRIWRAHPEALQVLGLWSGQSMERRLRYRGPQVWPEKTRTFGHASLMPLNRQGVDTVRCCPACLVEDLSRSGREIGRPYIRAWWMIAEIENCPTHKRPLVFLPPAERAANEDLVRRIYEHLPKFKEDASADIVVPTEFDEFILGRINGKPTPSFLGEIETHIAIGFCTRLGSDLLAAEARSDISASEFGYAVACHGPDAIVEAMRNAYRAKPDRSGPWFDHFPALGPWITLKVGRPQYDTVVNIVREALAWCLPIGPNDAVLGGVTRRLHTLKSASKEFGLSQGRIRAITRKAGILDDSHLGRSKETFDAANGEKLLKAVLTSVDPAEACRLLGTGKFQLRRLCETGVLNNVSGQLN…
node5590node	1	141388_0_175__26396-27376_1	6	node5590node1tniq	27382-28062_1	227	MKRIVTESPDNKGKSYSWNPAWIQPLESPFSIFQKFMFANVFPLSKLYGVFGSCLFRVRKIPVINKKFGSLSSLEGFDRETIHNILKIDLKYIEITTLKQFHNDNANLWKSDKYHLKYCQECLKQGYHSLLHQLVYIDYCFIHNTPLKNTCPSCTVVFIYNLKELRFSGPFKCECGHFFLYSDSYRKFPLYWMRKYDMLNTPLVQMLHSLNKEDLKRCEQILHNYG*
node5592node	1	141439_0_0__73191-74345_1	3200	node5592node1tniq	68981-69991_1	337	MGWGRSLARVSVRLAGQESNCSLLWRVAASQGVDIEFLLEELGEGEPGQQAVEPHLAEVFLSAAAAERLAAMLNVGLERLQWALPHLRHAHLLHGQQARWEWPWAPMDHYLVPACSRCVALRSGGWGPIWLLWPQHWRICGRHSQFTHVRQAGSGVDISQLVEVMGAHRRRMRFENRHGPAGTYLVADAFAITGWWWRTAVVEPWARRARQAGRAEGDVNAAWLWMYPEAMAVAQVLLDYERQRALQPAGPWPAAEEQLCRRLEEWAARLGIAQQLGQVPVAEWLHLHRRCVVAPDPADGRARPVTALVHVDAELRGCWDEQRCLPWDWSDPALGP*
node5605node	1	141591_0_0__4434171-4435163_1	-3	node5605node1tniq	4435160-4436668_1	503	MSHQKPFRLIYLRPPFGYPSSWLVFLHLIKWNCMRSFDDLRRQLEVDGGYRIAANHWWDGAQVPHWKVEDACGLNRNELKYSFLDGWFPIPKPWECPYLSFRPRARIRHCAQCIKFGYHSAVFYFEGITRCPWHGEALLYCECCSEFLEKTYNKKKLDESAQCDHLATALGRVAAAKVPDEFICLEKQWCSEHRDWVRNAVRLIGQAAYEVIAARSLGNQLNSMVLKYLADRLWMPDLRYEFTSKVSVLKLPLSRLIWEVNYQDELHDWGVVPQRASVRRLQPQTSAAEEAAMAKSVRRYVFRQFLRRHRKCLSRLAARERVDWLSLNLSGTCPVVLAYLVIFSRRWGVSPIEFLNSSTSHVRSYEDHFVRRGETLKCESELAMYELLGNFYRMWSELR…
node39570node	1	142147_0_1__603518-604354_1	3934	node39570node1tniq	608288-610099_1	604	MKSFLNKVLIQQNESLYSFLHRSIRVNYHDKLESVIKGGQFTFNNYLDETSVWFQEINELTRKGMRENPFRFSLNQFNTLFFNEKILTKKQRSIVYHLKKTKFCPQCLVENFYHRLFWDISLITTCTVHKQFLMDKCCICDRKIRLSWLMRNQCPCGNVYTNTKAKQEPMEEHLKSQEVIQRFLLDPQYTVNLESNSHLNAKEFFSLYFLFSRLIHNISTKNLLFENWNLKTEKIFLEGKNGGNNDLELMTIIVTAVYQLIIYPFQKLPLLMAGIDDVQYNSNIKAVRTRKYNILKDIISHPKGSRYHDAYSKYVSELDDEYTNDRKIIKHKPLEKQYVPVNEAIKLLKTSCMNFNELQKDGIIKVKRTVKRGRQVMLVDRTSIDAYQKMQSEIWTITD…
node39571node	1	142147_0_1__606402-607349_1	939	node39571node1tniq	608288-610099_1	604	MKSFLNKVLIQQNESLYSFLHRSIRVNYHDKLESVIKGGQFTFNNYLDETSVWFQEINELTRKGMRENPFRFSLNQFNTLFFNEKILTKKQRSIVYHLKKTKFCPQCLVENFYHRLFWDISLITTCTVHKQFLMDKCCICDRKIRLSWLMRNQCPCGNVYTNTKAKQEPMEEHLKSQEVIQRFLLDPQYTVNLESNSHLNAKEFFSLYFLFSRLIHNISTKNLLFENWNLKTEKIFLEGKNGGNNDLELMTIIVTAVYQLIIYPFQKLPLLMAGIDDVQYNSNIKAVRTRKYNILKDIISHPKGSRYHDAYSKYVSELDDEYTNDRKIIKHKPLEKQYVPVNEAIKLLKTSCMNFNELQKDGIIKVKRTVKRGRQVMLVDRTSIDAYQKMQSEIWTITD…
node39571node	1	142147_0_1__606402-607349_1	9870	node39571node2tniq	594709-596532_1	608	MFLKRPITQQDESLGSYVCRVSEANYYESIITLGKLFKFNHFNVTSGSFKKEVLEDLSIYLKIESEELEMYTCDFVRRRLGIKTENYIKSYIRFCPICISRLGYHKWIWQINYVSVCLEHHIYLVDRCLQCNKRLHLHELLNQGCNNCKGFGTVITRIKPCHEELYTQEIIYQCIVDELDVKKIKDLDMNTLNNLVQLGKVLLDEQTSFLDANQTIVIKSTCTKPEDEIVTWSIFLADTFYLLENKKAFQTALENIDKYTLKKRSRKWKDVLRICTEQKIPHLRETIEEYLISRILNGSAEKNTIFLYQKFAIEHSHIFLRAVDIREKWNLTQDEFHCLVENQVIKECPVNTKKRALAYVIESIEGFEEILHERTYLIGIQDAAELLGVSVDTIRRLMQ…
node39660node	1	143053_0_1__37713-39320_-1	16	node39660node1tniq	37347-37697_-1	117	MIAFFPDPYPDELLYSICARYTDIVQYPGSSSANQELFGSRSKIASVDLPINLSYLVANLPPGHQYTEDQLIDKHTLLPFYTQFCPQERIGLAGLRQKSSPNVTQTSFVSSKHVTV*
node39660node	1	143053_0_1__37713-39320_-1	1716	node39660node2tniq	34354-35997_-1	548	MKGSNSSQVRAHLGILSKHIPQWLQFCPLCAESDRKKFGVPYWHRLHQVPGVKVCPVHHVFLEQSTASVRTERRFWEFISANRVIRTTKPRPLSFTEPSHEILVKIAHDVATLLEQRNLTPSGSELRNRYLYLLAKQGLATYRGHLYAKALMSAFGDFYPTQILQSLDCSLDSTSYQNWLFCIIRSPLSQAENPLHHLLLIHFLGYTADDFFQLPTEFHLFGKSPWPCLNPASDHFQQPTIPECRIKYYNGRKPTGTFVCPCGFVYARKGPDESESDRYKIGRLICYGHIWLERLQELWLDSTVSVPEIARKLGVSYRTVKFQAIAHGLPFPRSELNLILPSELIQLNADNKDKNISKPTTLDIHRQKWLEARHLYPEASRTMLQDKFPVSYRWLREND…
node39660node	1	143053_0_1__37713-39320_-1	3425	node39660node3tniq	34160-34288_-1	43	MLCAFPDPYPGELVYSICARFQERVQYPSLRSTVEDLHLCMK*
node5712node	1	143774_0_158__28911-29795_-1	2564	node5712node1tniq	32359-33501_-1	381	MHRTDLDRFACEDLIAGLSAHTGIERDDMRKRTLRSWTGRLIGEDDGRNKLLWLPAAGIYQKSKSFGQQTCVACLQDDAVPHLRTTHRLAFITSCPHHGRLLIDRCPECTAPIQPLYASPSLGSVAICWSCNFDLRRRESLVVEPHRAQGELLRIAQGDWGKLGSFGLVYPLVYFRILWIIYRLLATGRFAYPLREWARRNLDVPDIPPSAIPRIKEVERLPTHSRHHLIQYSCALLAGWPDQFITACQDVGISSRVLLKSSKQLPFALCAPVTDKLHDGDYRPTASEVAAARVFLEDRGTQATRRALTDLLGQKSKHIDELAVPASDHCTYGRNRYWKLDGVSPDIRAAARAAAVHDGHNVGPWVDQVLRAELTKRGLL*
node5713node	0	143774_0_158__34341-37724_1	840	node5713node1tniq	32359-33501_-1	381	MHRTDLDRFACEDLIAGLSAHTGIERDDMRKRTLRSWTGRLIGEDDGRNKLLWLPAAGIYQKSKSFGQQTCVACLQDDAVPHLRTTHRLAFITSCPHHGRLLIDRCPECTAPIQPLYASPSLGSVAICWSCNFDLRRRESLVVEPHRAQGELLRIAQGDWGKLGSFGLVYPLVYFRILWIIYRLLATGRFAYPLREWARRNLDVPDIPPSAIPRIKEVERLPTHSRHHLIQYSCALLAGWPDQFITACQDVGISSRVLLKSSKQLPFALCAPVTDKLHDGDYRPTASEVAAARVFLEDRGTQATRRALTDLLGQKSKHIDELAVPASDHCTYGRNRYWKLDGVSPDIRAAARAAAVHDGHNVGPWVDQVLRAELTKRGLL*
node39680node	1	143785_0_58__18190-18903_1	4320	node39680node1tniq	23223-24341_1	373	MTFVEPFPDELLSSWLTRMRPNRNAMNEPSLRASRNSAGHWRHPDVHPTKSMITELASNTGIAPTQIAKLGLCYRYPRINPDFVAWRYVPSDYLGRDCEPALSLRITWCSRCLAEDYAGGRAAYVRADWAMAAGGFCSRHNWPLVDRCVTCGSVDWAMKRSPQGPPRMCCARCRRGLERANPGALELEPAAHSLWKMIAGFEAALRDALTGKVPDQFRFNDTSASQLLDETSTICLLLARARRRAGLRDELFDRFATPALTLEDGCPDEPSCEMPLALASPSLRRCLIAICAAMLDADYGATGLCQGKLVVDIWSRTIGSMALKHFIQDRLTCSSTLKRKLEAALHRNEQFERMSYLRDASHTYETLFQDSA*
node70114node	1	144005_0_4__101980-102966_-1	-10	node70114node1tniq	100935-101990_-1	352	MTTERKLLIRPIKHPLERIDDYLVRLATANGFSSIATLCTYLRAWCKVAGYSIRGLDSADTMARMLSRYLDRIVETKSFDRPAFAKANLILKTCKACLSEHKAIPFYWYLDDYQVCHIHYQPLSKPDSNETFDHVDVDLPQHPIVDFLDSSDPWLAXTXMQKCXDXLRWLXWRLKQFYEXXXGIRXHTMNALXWINSXXPAEXSXDGRXXRXXSLXAEQSGXQESDVRLLSALLLWQRMVPNNLFRAAGAXAEGATEASLEWASRQLIAXEPMLMFICDAHQAPRNTPKLCLRDYIPLLAXLXEXXDKXLXQAVYSXGLTTELLVMXPSXXKXXQXXAAXXXXXACQQQPA*
node70114node	1	144005_0_4__101980-102966_-1	13807	node70114node2tniq	86566-88173_1	536	MPKAHAPRGFDISLNKFLTDPSSLSLHDHALKFYAQNMSRLLIRPHRQPDECMVSYLIRVSEQNGFHHIGHLLQHAGLPWKNLRIPAHQIITGEYDIAPYFSQLGLDYTYPRTADTFKSSQVPHFTTKIFVKTPKICPECLEETGYSSDLWSHIAYTACIKHKLLLVDTSPKTGKRLSWYRRSLNEFGESDPFPPVNSIPKASPATLAFTRAMTHLIEERNPPKSIPAVLRRLNFAEALSLIHFIAHYQYRLFHKTLFTPASLDNLTVSHHYTQAWQALKRWPHGFHLLLSQYIDNPMSERGQSGINKHFRDIHEKLYRQRENKGIARLRAAFDQFIEINWPNAIQTHRLTRISLSSDERPLITQKEAQHLLNCREPRIHSLIAQGKITPHKFKGKAYF…
node70112node	1	144005_0_17__18172-19140_-1	14	node70112node1tniq	16755-18158_-1	468	MKDKLTWDVRFPLPYESSWSIFSRIQMLNLINPNRLFEIIRKPEIVNPWEINLRSSKWLDFKKLSELLGVDERRLREGFLDQIGFEDSITLRSHNGVRFCPECLQTGYHSVFFDLDFIDTCPIHEVELSKRCVKCENAILRYGAKYSDTQDSRAGISPFGKTSCGHVSFDLKEILEASSPLEATSVGDKIVTWWTAIRSKLPMVQQSFENWTDLTNYQKSIVSAIANIHKNNVINVFDKPSGGVDYIYAINRPPGINKMESDISALIKCYKSIRRHIYKTWINKDHKACYAEVHGLSRIERLAIPLEYVCPMSLSYVIWTAQIEREINRECIQNSYLFQLGECNFYNYAISQFYSIVGLILSSSQAGESLMLIKNQGYRLRYHGIACSDENELRGFLAF…
node5746node	1	144063_0_67__23229-24122_-1	9	node5746node1tniq	21019-23220_-1	734	MPNRFIKVLPREGMGMRSYLIELKEKNVLLRMDTLFILAGIRAPEPKYLDLLTPQYLPAIAKLSEVGVKKLYNMTFHSYSEYFQEFWRIPTKNYKGLRYYRLSRNRFIDLERMPHVREFNKRVVCKKCIREEGFSKLCWNLKYITACPDHGILLTHPNTQVNNCGEIEKLANAVIYHFLRVPIKMNPFNSLKFPDLNLKVSSANFFSFFNFLIEFIKSLEPQEYLSGRNLDLNYDNNVISQAYTILSDWPESLYLLLDQFLEKQNKKPGSSENRLFGLESLYSLILKKAPQNNLFKIFLQEIRNFIEKKFVFPSLEIEQNQGGKSFTHWTRKILQHPPYNTPSDEYNSPTIFNKCSQYVDWYVIDIYLKEKGKNCYSLREYQKKMNIPYDVLVFLFENG…
node39688node	1	144220_0_13__74443-75345_-1	2573	node39688node1tniq	77918-79246_-1	443	MHNIGPWPRRPAPLPGESFLSWFTRVSQANCVTLEELYRAALPGGHMYFADLDRHWSPHLLSGLQEGTLVPIEKLEAMTFHSWHGTLIGEDDGRMLLPWLPAIGNRQRIQSFGQQACPVCLAEDETPYLRSIWRVSCLPTCTEHECLLIDRCPNCASVIYPGNLTGSGKPISACWNCTFDLRKTPPTPNDLKDRNSLEPQILAALAGGWIVMGHFGRIHPLLFFLVMWRIFRILTAGMHAYPLRDYVCNTYSLNLQGRAIPALREVDKLNPRSRFALLQMASTLIEEWPTRFVTACEALGIRSRHLFKDRRNEPFALVDPIDNLPYGNPPKSNKLHLEEVKHHLAKRGIVPTQRQIRILSGRRPRSLSKIAEPAHEHIPYGQSRYWKLDGISPSARALA…
node5771node	1	144222_0_2__634255-635721_-1	9	node5771node1tniq	632420-634246_-1	609	MDTGPGFFLAPFPDETLHSLLSRYCRLTGFASVRQAFNDVEHGYSFTRNTSFPCHLKELERLLKPVTGLDANAFISRHTLLPYFQPFMSPEQLAITRRQMHSRNGQGLKMRLGLIASSLERYVRVRFCPVCLAEDDQIHGQAYWHRIHQLPGVWICPHHVQPLSIIEPAWIRDKAKRCFLPTDDELHAHSLSLEVSAVQRDTLYRLAALSWSVLDRDCDPLQPHVVQQNLLCGAQAHALVSSNGRLRLMPLAEMLAIYFKGLPSTEEFSRLLPVSAKQAPSWILKLLRKPRGAHHPLHYLLLADALGLSFDHLAVQRSGQMPTSKNITTTVTTKTDGLARTLKEMYSEGRSLRQIAAVTGVSVSTLHVYAVQLGLRVRARPSILLPVLRQQIRDQLIAG…
node5771node	1	144222_0_2__634255-635721_-1	1846	node5771node2tniq	630751-632409_1	553	MHHKIPFFPSSLPDETLHSRVSRYHFLSGNKTQPLTFRDAFDAAPFPLDVVVPKKITQLAERLPGEAADNLKSLLNTNTLLPLFTSFLGTENSHKKLCQETSTTTLSRIPQRVVGVHGTAKLCIACCESDEHEFGSSYWHRAHQIPGVSSCWKHSETLMSSCQFCSKPFYTKNRLLTMPWLPCECGWSVNANTRSNIAPIVENEYAVFSKELLHGDVPTISQESLAHAYRTRASALGLRAGSLVSQASLFKSIVETLGDEFLCQADTAYAAKKTKTWIRLSTIDNQLDMPITRHLILSFFLFRNFNVFKSALQNQQSLPLVRARRQDSKPSKSEESTSLVYRAKIQQIVNRWPSSTLEDCWKNSLKATSWLFKHDRGWLLSYLSETTQPGRGSNDLSYA…
node70123node	1	144244_0_43__125240-126346_-1	-13	node70123node1tniq	123487-125253_-1	589	MGLHDFLAFVDLPRAALTAPGSETLDRLEGLLGLPVSRLGEMTFTVDGDGDRMLAGLPVQFEFGDIRKSKYCPKCLLEDLKPDSPSQGVPVGRIGWQVAHIRSCPVHGVALLPGNIQSSPKSLQMIVDITPDQKALAGIADQATAREWSGLEAYVSGRLSGQAGPAWLDEQPIDVATRACEMLGMFLLQPPMISLSRLGEEDWHQAGKHGFEIAARGGEAIRAALQERMDAALTGDRSGGAQKVFGCLYKWLQYRQDAKGKGPIGEVVRELFLDHFPYELGTMLFGEPVDRQRVHSVYSLAKKAGITSRAVQRAAILNGLLDAELGKPRSYEILDAEEGEALTEMMLSAMSIAELAEFLGSTFKQAEDLVRVGLISRMHGEDGEVRSTRKTIVFASAEA…
node5747node	0	144348_0_20__32632-33432_-1	0	node5747node1tniq	31352-32632_-1	427	MQLGLTLPLRPAQTTTSLVTNIAAFNGSQYVQDFSLDMRINWKGLVKGLSEELDLVSKLSGVPREQMDKYASRLVVEPGGRKSFVMAGQHLSNRQFARGRLRVCPKCIMEDKTRFGDFGPYTRVYWHVSSIRTCPEHQVALLELPAAEFPRDIHDTFGRIRDHWSLIEAATRCLEFRKPSSFERYQIKRLDGQKSKDWIDELPFEIVAKTSEMLGLVCAFGPQKAFSTTSDAELAEAGRLGFEAFRKGKQGIEAALSGVQSHSVGFRSGHYTDFCHLARWLDRRTHDERYDPICEVYRDFVFRNYPIGQGEIVLGKPCPQRHLHSFATIAKEFDIDPIRLKNLLWGFGFGNGKRTRALSTCEIGYFPATESEAKNREMLDVVDRVEAAKRLNINRPLFD…
node5748node	0	144348_0_20__33443-33631_-1	811	node5748node1tniq	31352-32632_-1	427	MQLGLTLPLRPAQTTTSLVTNIAAFNGSQYVQDFSLDMRINWKGLVKGLSEELDLVSKLSGVPREQMDKYASRLVVEPGGRKSFVMAGQHLSNRQFARGRLRVCPKCIMEDKTRFGDFGPYTRVYWHVSSIRTCPEHQVALLELPAAEFPRDIHDTFGRIRDHWSLIEAATRCLEFRKPSSFERYQIKRLDGQKSKDWIDELPFEIVAKTSEMLGLVCAFGPQKAFSTTSDAELAEAGRLGFEAFRKGKQGIEAALSGVQSHSVGFRSGHYTDFCHLARWLDRRTHDERYDPICEVYRDFVFRNYPIGQGEIVLGKPCPQRHLHSFATIAKEFDIDPIRLKNLLWGFGFGNGKRTRALSTCEIGYFPATESEAKNREMLDVVDRVEAAKRLNINRPLFD…
node70136node	1	14444_0_88__18814-19716_1	29757	node70136node1tniq	49473-50651_1	393	MHHTLKKETLSNIIYGGFSVPPWPSFVKPQPGELFSSWLLRLSRNHLLRYYSFCSSYFEGIEFWDRDLDKFLPEGIKNIVIKKTILKSDDINQMLLSSFYPNLFIGELSSRNPWFTPFSVYSHKYGARHQTTISVCPSCLNKDDEQPYFRKNWRLSIQTICENCHCKMIDKCPNCGIAINHLTSEKGRKSQMSIFPITYCWKCLYDLKNYQPIRPTEELLNMQGFLNTTLELGYDISHSLHYSHLYFSVLKKTLSLLNKAKNQQLQKLQELICDATNLDFITPSNGRENPFEMMSIEKRRNLLFKAYWILGDWPNRFRELTIKAGLKSKLFTDDFQEIPYWFKSEISNNRIVYAEWRKQYPDFAYGSFKEFAFWRISKIHQAKDPNLKRGQR*
node70144node	1	14456_0_2__795191-796141_1	55	node70144node1tniq	796196-797869_1	558	MPVKSTVRTAAPISFKRWPTTVLPGASIYGLIGVQALLGAWTSRERNALLGAAPPGKPRLWHQVPGAACGARLSRFLSVRPEELKASCTVEHYYPNGSTRDLDRLGSRLRFCMCCIREGHHSTLFQVPWIRACPMHAEEHLRDQCVCGHAWPPVVPVDPAHMLLCPRCGARLCDEGAALGLEATEPARHTKAKWRSILGDYERWIKAINESGAIAFMHFSGGQARFDSLMIALMVEVAELVPPPSVIAAALFTRRDVPAGPVWKHWQGVDDTPMHTVLGHSSVGALGKKCANYYYALPVAESTSSALTKAFYRLRRRRNVDAIGCDLPMSSRHADLCGGAEEGTDRWFWNGKSTHPALIMSFRMFTQMVRVDTVDGRCYIDYPNQSFRETSAVAAANWV…
node5795node	1	14464_0_6__200554-201570_1	4	node5795node1tniq	201574-203379_1	602	MDTISFTGPGHPATSEGRLSRDRRYRRVAWAPGSIAPYTSTWIVVQRFILLNRPSPHSFETDFVRNDASGMAMSLDCAIRPGRSLRLSRFCRVTGEPAGSLKWSQVGHYPASLWPLFGRFVVWCPACLAESFHSVLFSLCGLQRCPVHDVPLEYRCRCGLTIPHGKLGSPFHAPGCCRCGRVFLEPAAARGSKPNPVRDAVLEELTQWLIGAASRFWFDLRDPWSSYPGIERYLVHAQHWAQVLRAPEPPACWTSADVPELRCERWACSSHEFGGEAVRVRHDTPETSDFEAASAIFKAVKRHLLRHVLDRQARRWIDAFARSSDEAWILRHLPTVPAAQDAWCLLLWWQSCVWSVGLRDWFRRRSYHMPPSWKVDHCAGSAPDSPLHPLDAAFQGGAR…
node39840node	1	145405_0_198__66748-68178_1	25	node39840node1tniq	68203-69759_1	519	MWVPIALPDESFYSRIVRSLTLTGMPVDKFLNTYFNRKRVSIHPYLTVGIGSIASLSRNEVECVINQQTLIKLFKYYQPKRSKEINNALMAGNCNAVLRACNLASFKETEILTVKYCPLCAKKDMYEHGVSYWHISHQIPGVESCSEHPVRLNRLVLPARIYVAPSFLPPHNMSADSSNKITSDFARFANTFIFNKLAYSDFFDLTELRESLYKSGYLLTSGTIKNKKLTTDLKSLAAKLALPNDMLIPLQTAKTNYVYHLVNGKFAQHPFKHLLISFMLSANSEKNDRATLNIKAKESYQTECLELLKKGMPILQIHRKTGKSRCYIKQLALLNNIEIKKIPRTIDEFAIKKVLDLAYKGFHREYIANSLGISVGSVEQIISCEPGLVEKRKCYKFES…
node39840node	1	145405_0_198__66748-68178_1	1594	node39840node2tniq	69772-70860_1	363	MKQLQGDESVQSFIFRVLMLNGESDFAGVLNRMGEWRAFPFVATMHSHLFRPYDPEYLLSVLQRSAIANPVAGMFSNPLSHFELVPTVFRNGVENYSQQTQNNFLKVNFCVDCIADDLKNCGFGFFRAEWLNQKYCHHHKKALFNLTGKSQSVAASNIQKALRGEIPTKCEQYDCYGEQTSLGTDVVENDVKFAPCLQKRLLHWLRKNCMQLEGETNDTERITSILMKKTGMYAQVDEVQLENVCNIVKGNHPNVFKAFVNEQSEEIYTSFKLDSHLFKNKLKVIKERNCSICKLHREGYQCSESKIISVAMKETNYKLLHENPCDYYLTNKRPYWNDYPLGGSNAIKDDVWSVFNKIKEVN*
node70176node	0	145428_0_31__33463-34845_-1	12111	node70176node1tniq	19808-21352_1	515	MLAYFPKAYEDELLYSMIARYSIHTGQQENQKAVIQDVFGKKTAVAIPDLPSHLRIFSKRVGNVWPTSASKLIDNHTLANLYVPFLFEQQAQQVLSSMQSDVGGNIHTRSGITASSIQATKYFRYCPVCSIEQKHNLGETYWQRKHQLPCIEVCLKHQCKLIHSETSFYSIQKHHFHAAETVNKSTCISSILLGKYEHKLINLFYGLLELKNIKSCSNNQWTMFYKKLAVDSNMMSGNYVDHRAIYHQFNKHWGDTLFAKYLPKNDDNSWLVEIFRKHRKSFHPIRHLMVWSTFLFDKSLEEIFMKVRKFPKKDDSNKGKEFVAKQTTNKSTNEQRETWLDLRSKNIEFGVKALRKTGSGGSLYAWLYRHDRDWLNDNSPKPQRTNLNRYKRDYVMWDE…
node5889node	1	145441_0_129__129222-130670_-1	-31	node5889node1tniq	127745-129253_-1	503	MINFPKPYPDELLYSILARARVQFCEVSPKRLIDLAMDTRTAISTINFPSRLNALSVTNSLTLRSSEQLTYNNTLFPLYAPFMPEDRRVQCLELLKGKSYGAVHLRSGYACSRIPKLHHLRCCPKCYSEQLNTLGEPYWMRVHQISGVEYCLVHKAKLVSVQPYHSVSKRHEYIPLSIISLDDIKMNTTSEFHCFYWLANQVMGLLEKGSETSASYSQWTAFYHQLVNEAGMSKGNYVDYLKIKSAILKAWPLFWLSAMNLVPSESESSWLHCITRKHRRSFSYLEHLVFIYALKGESANIIEILRCVKLIQLGKELTYKGCTHTDRELKGYKKDWYNLVKTRGTKIARTGNGAAIYAWLYRHDKGWLLKVNLRYKQPIPYINTRVDWHKRDVQLIRQL…
node5901node	1	145522_0_10__491319-492575_-1	-3	node5901node1tniq	489943-491322_1	460	MIALLPLPDELDRSYLGRLLRTNGLRTEAEIICLLAQWASVAEPSLQGICCIDLLSRAAHMELTQFVRSHSTLPLRRAITSYIPDLAHGNPESQSMLRLTGMRLARPAAYFCVDCVDSDQKTHGMSYWRRDHQLPGVTSCWEHRTPLRYVDDTEAFLKPPSRFEKNSHVVDKAWAGSDLEHDGIQRFLAISRKLISFEKPIAVKIAREVLHERALDRGWSTHAGSSEKKLLSDQILMAFPRDWLATVVPALAEKAFGIPLNQVDGVLYLSTSASSVAPYILACCVLFDSADHAILALTTGSPVLRKRRPREPSVLIDDIELKKVYVRAKGQYKAVMSYISGNKNSNATLTRLRVLGLPDISSPDDQSVLLSAAISFFLDKKSLAESAALAGVELEKFEN…
node5901node	1	145522_0_10__491319-492575_-1	10549	node5901node2tniq	479709-480770_1	354	MSKYSREQIIETASNDRFCGLDEQLCPISGPVLDWLPGESLFSLIARNHYYRGHQNPIHTIHAFFGTLNGRRPQDGRTELDVFVTRTEGYLGTQEQVLEERTLFRFYRIFSSEREGSQAERSGQGLNSMLKTPMNLATGHFSTKHPLKACPVCLEQDQEKIGMQYWRLAHQFPGVWVCLEHDCGLQEVTVKPKAQQRFLLQTPTAGKLQPISEVFADREAFKKLRELTRLIISVTSDEEQGKKQLAAARERLCRHLRNRDILLASGWVKAAYKHQAAELCKNFAEFLAELRKHPEFARLPHSVGGASRRLATFVNGKSVVQPLEILVIVAWIERLDSNGEFDLHTRSQIHNRH*
node5985node	0	14582_0_78__53990-54712_1	-3	node5985node1tniq	54709-56256_1	516	MMLQFPIPYEDELLHSLLARFGIRSGNISKRAILMDIFGTDSFTACLELQPGISNIVSNLPVSSTISTNQLILHNSMYLFYTAFRDEEQAHAIYVSMLDEHGRDLHNAIGLMSSAIKPHTHFQYCVLCNQLDMERHGEYYWRRIHQIPGVRICIKHGIWLSESSVLMRERTKYAFIAPTQDNCSDHSVQEIADKELLSQYSCIMNNIEKLLNFKYPHRPMEWFHKHYINQLMRKGYASNKGRTDYKRLRAEFVDFYGVELLEILQSSANGDSSWLKLIFQKHRKGFHPIRHLLVMQFLGLTLEEVFNSDPSEIDGHESKTSLPKREIMKKTMTEEYRRQAKRERREVWLQMRNDYPHHGRLELRKLNPKVYAWLYLYDREFLMDHMPEKLPPKAGTTRH…
node5982node	1	14582_0_79__37086-37529_1	1127	node5982node1tniq	38656-40431_1	592	MKRRIERNESLFSYFINYSQSFGTDVLVLLETMKLNEKFRLHSGDLKRIDFYPMSLFNASKITTITGLSYDDLYRSSFSNVIKTFNESTKAESSRILNKTIREKLFYCPECLKSSKSYPLVWKIETIDTCTIHKHKLNNCCGHCKETIAYQNIREVNSCPHCNKKLSEVNTNKENISKEAMEHQVWLTKNWNYLINYTGESLSNSETAIRLLYILNERQSCFNRKIIMTNRYQGRLEHLLQCARGTLQKRRSVHLSNSLATLYKMKTHAKDFLEITVPQEFIDSLHEKGIGQLAKMKACEASWCEKYGKAGELVPTGVLNTMKSGEHLSFYMVCNSCGCEYALNEEKKLVERGYFISAYKKLKNRDITSLTWPEKEKIFGLKRDRIRRVLAYFNNQNVI…
node5982node	1	14582_0_79__37086-37529_1	2917	node5982node2tniq	40446-42479_1	678	MHVGKRYAVRPKIEEGEALTSYLFRLAEANATSFIRTLHTINTQENFKIHSRRYYHLDLLPQRQVDVPLLGSLLCMSHGELLSHTYYPAVEKIFDNPLDEIDDISFQLSLLVETKERKFCRKCLLENKGYQLVWQTKDIEICKIHRIPIESVCKKCNKIQPFTRDQMREATCVFCTHPLSFGHEDSGVKREQEELTIQLKIYEVWERLLRSREPISHKIDNFNLQQTLALKTLYLSQSQESKYRMSRIKYLTKGEIKFLRRLIRGEDSKYHSIIGILIRFFLKSNYSIDEFQKVDVSQAFIQSMLEDQQKTERGPCFTPWCRYKGTTTAMFEYTQYKKASETHHTSSICTSCFVSYGYERKTGEWGEIGNTINLVSNIILPLLEVGVSRNQMGQMLTEI…
node5983node	1	14582_0_79__37645-38577_1	79	node5983node1tniq	38656-40431_1	592	MKRRIERNESLFSYFINYSQSFGTDVLVLLETMKLNEKFRLHSGDLKRIDFYPMSLFNASKITTITGLSYDDLYRSSFSNVIKTFNESTKAESSRILNKTIREKLFYCPECLKSSKSYPLVWKIETIDTCTIHKHKLNNCCGHCKETIAYQNIREVNSCPHCNKKLSEVNTNKENISKEAMEHQVWLTKNWNYLINYTGESLSNSETAIRLLYILNERQSCFNRKIIMTNRYQGRLEHLLQCARGTLQKRRSVHLSNSLATLYKMKTHAKDFLEITVPQEFIDSLHEKGIGQLAKMKACEASWCEKYGKAGELVPTGVLNTMKSGEHLSFYMVCNSCGCEYALNEEKKLVERGYFISAYKKLKNRDITSLTWPEKEKIFGLKRDRIRRVLAYFNNQNVI…
node5983node	1	14582_0_79__37645-38577_1	1869	node5983node2tniq	40446-42479_1	678	MHVGKRYAVRPKIEEGEALTSYLFRLAEANATSFIRTLHTINTQENFKIHSRRYYHLDLLPQRQVDVPLLGSLLCMSHGELLSHTYYPAVEKIFDNPLDEIDDISFQLSLLVETKERKFCRKCLLENKGYQLVWQTKDIEICKIHRIPIESVCKKCNKIQPFTRDQMREATCVFCTHPLSFGHEDSGVKREQEELTIQLKIYEVWERLLRSREPISHKIDNFNLQQTLALKTLYLSQSQESKYRMSRIKYLTKGEIKFLRRLIRGEDSKYHSIIGILIRFFLKSNYSIDEFQKVDVSQAFIQSMLEDQQKTERGPCFTPWCRYKGTTTAMFEYTQYKKASETHHTSSICTSCFVSYGYERKTGEWGEIGNTINLVSNIILPLLEVGVSRNQMGQMLTEI…
node6038node	1	146265_0_0__6539561-6540934_1	5375	node6038node1tniq	6532399-6534186_1	596	MASLSRDRRYRRVTWTPGSIQPYASAWITVQRFILLNRPSQQSFEADFILNDGSGKTMSLDCAISPGRSLRLSRFCRVTGDSVQALRWSQVGRYPGSLQPLFGRFVVWCRACLGEGFHSVLYSLCGLRICPVHALPLEYRCRCGLTIPHGKLGSPFRSPGRCRCGFVFLELGAARDPKPNPARDVVLGDLSCWLETAASRFWFDLRDQWSHYPSIERYLVHAQHWAQAMRTPHPPTCWAITELPELRCERWACSAHEFGGQRENVGNDDIAPTLEFEAASAVFKSIKRHLLRHVLDGQVRRWIEAFARSSDETFIRRQLTSNANAHAQDAWCLLLWWQSCVWSIGLRDWFRRQAYQMPPQWEVKAVNLLPSEASMHPLDMRFQGRFRRWILNWTTAGSL…
node6137node	1	147999_0_0__55262-56167_-1	5	node6137node1tniq	54031-55257_-1	409	MEALLPTQAGTASRPWPYQPRPLPDELLSSYMVRLALGMDLKPITFLNTVWGSTRNLLAQDLDNFVPHRIAARIQMGARIQLDAVHSMTLPSYVGTLLTSHNPRGRNPWLLPITVDNNRRHRHGLQFCPICLATDAAPHFRRRWRVAFVTSCTTHGVLLRDRCPTCQEPVHQHAAASPRHCAACGGDLCATAPAVAFHDHLLWQTELEAALLRGWTLLAGEPTRAHVMFAIVRQIAALLVNGKRADRLRAEVSRAWGGDPAPYAKPTARQPIEYLDVSERHRLFDMVSRLMRGWPHRFVHVCNEAGLHRSHAIKDMTDPPFAYEAVLRAYMDRTPYCASEPEVAAAAEWLRRTQGRATYRELKRICGESREAIYRHMDYERRQATPSRWRMQAVLASGL…
node6138node	0	147999_0_0__65151-66491_1	9894	node6138node1tniq	54031-55257_-1	409	MEALLPTQAGTASRPWPYQPRPLPDELLSSYMVRLALGMDLKPITFLNTVWGSTRNLLAQDLDNFVPHRIAARIQMGARIQLDAVHSMTLPSYVGTLLTSHNPRGRNPWLLPITVDNNRRHRHGLQFCPICLATDAAPHFRRRWRVAFVTSCTTHGVLLRDRCPTCQEPVHQHAAASPRHCAACGGDLCATAPAVAFHDHLLWQTELEAALLRGWTLLAGEPTRAHVMFAIVRQIAALLVNGKRADRLRAEVSRAWGGDPAPYAKPTARQPIEYLDVSERHRLFDMVSRLMRGWPHRFVHVCNEAGLHRSHAIKDMTDPPFAYEAVLRAYMDRTPYCASEPEVAAAAEWLRRTQGRATYRELKRICGESREAIYRHMDYERRQATPSRWRMQAVLASGL…
node6220node	0	148224_0_11__635717-636262_1	16063	node6220node1tniq	618800-619654_-1	285	MATVTTSWPTGPRQRLPHIVAPFRTETVCSYLARLAHANHLPSSCLQSHIAGGATRRARADWLAAATGIAENILRERLIGFGAANGTNTKQKAKVRPACRLCMARRGVYEPVYCWLPAHQTVCFRHTRWIGPSADSWAKQHDLRTRPDVLAAARRHRQLIRRHRDLAGNALSEARHILTWWSRVDQKDASSPSGGKMAPIVHLETYPDLIAVAAVLADHRHQVMATTRPRYPSWSDHLLDLINAHTTIYRHDPRPLQYWIDDQRIIGRISYCGAPPRHYRASDR*
node6144node	0	148286_0_12__22127-24808_-1	5371	node6144node1tniq	30179-31018_1	280	MNTATAAGCAWPAGPRQRLPRVVTPFRTETVSSYIDRLAHANHLTRGRLQYHVAAGTYRTRADWLAVATGIAENILRERLIGFGAANGTNAKQQARVRPACRLCMARRGVYEPVHCWLPAYETVCFRHLRWIGPGAATWEDQHDLSNHPDIVVAARRHRQLIRAHRDLAGSALSEARHILTWWSRVNQDSGDDQTDPTTYLQAYPDLITIATVLADHRHQVAAGPCTRHPIWSEHLLGLINTHATTIRDDPRPLQHWIDDQRIIARIRPPRHKSAWPAP*
node40130node	1	148511_0_68__270005-270967_1	-3	node40130node1tniq	270964-272499_1	512	MNKIVVIDEENELIFSKRSILYGLEPLGRGTEQVECLSSYICRLAYAHNITVGSLFKIYIYPRMKTYPFLKKSCSKSRIKLLEGSMVNGTGNIAGDLIDIIKSLTRREDLNEISLLNWTSILNKSIGIINSKKRWCPNCFRDWSRDKKPIYEPLLWHLKRINTCSFHKVLLQDICHKCHKSIPYFTTKIQLGFCPYCNTFLGREYIEDNKISLTDSEKYYVSGFSELLIMNSFINACPTSYSVRIFFDNFKKNNEKISFKGLAKNLNAFNGERISTWFTGRHLPPLEFWSRISEIMNTSIYSLLIKTNNYNVLNPYLQNNHRKRNNESWMDKEEIRNVLMDYINKGENSLSAKDVFKLLGLNSKSAEYHFPELVSIIVKGHKMYKGQEKENNIQKIKIQ…
node40130node	1	148511_0_68__270005-270967_1	2825	node40130node2tniq	265876-267180_1	435	MFPNLVRSRLYGLHPKRINTPFVESLSSYLIRLAEVHSVHLGDLLAYEVAPELGKQYLLNSIERGGNRFYDGARTINGTGKNARDMIASLDKLTGIKNLEALTLVRFKMIFPVRNLLRKSLAWCPKCLNELIEKDSLYYPLIWCFTAYNVCINHKIYLEEHCPTCNKSIPFLHRKSRIGVCPYCQSHLFQTLDNLHCTDFKKYYISQSVESFFKEASLGKEFSINTLYNNLLSILYGDFDGNLQRFANYINLPKTTVWTWLNKEVIPPLNKILNIAAILNIPATVLYTEDKKINIQSKGLARERMTKIEKKRGFILNNEEVLTYLREIEKRHFDIKPISDIAKELGCSTKFLYTNFPELCRKISERNHQIKTKEQLLYTAALQERVRELCLAYVSQNIS…
node6260node	1	148772_0_0__4798897-4800558_1	3	node6260node1tniq	4800561-4801712_1	384	MHLLRPYPDELLGSLLSRAMRQLGLSQKRLMRHLTGRNITTISTVITGHEGIAKAFGMDLEEFIHSHTLLPYAVAFMARRDKERILTSLLSGSSDLCVAAVAQNATKSTSLLKLCVACKAQDLLRYGETYWRRSHQLPGVLLCAVHEQPLRLSDVDIRAKRFMVPPNEVQSVRACAYEVSRVVLMDIARFSDQALRLGLSYGDWAERYRDLAASHGYSFTSGQIFGEVLSADLRSFYGDAYLSSLGANIDLARRNAWPALLVRSSGASTTALKHVLLNIFLLNAPRPSRSPSEYERRKKAKPRDWDLIQRKAIAVMDKEVARCKWEGRRITVRGLAQKAGIVSLLHHFRHEIPTILLWIERFKATPQSERQAGKRPRTYPKKR*
node40137node	1	148790_0_2__408244-409266_-1	-3	node40137node1tniq	406355-408247_-1	631	MTRDDPDIRRTPLPRSLDPLPDECLNGYVLRLAHRLGVSPDHIARRTGLGELKDNGQTLAMAVRSTVLPPTMAADFATATRLTTAETAQLTLANWACRYPPIGLVLNGLSPGRHTPQMDWLFSTTARYCPDCLAGDGSPAQDQHGGPWQRAWRLPVFFACLRHQRFLEHLCPTCKQPVAASAHGNLITRPSILGLHPAQCRQRHPELDKPSRTRDGLCQGRLDHARLHPADHPGPELLALQTRIAGMLTPEHPAEQAGHYFTELQLVTALVIITWPRSRPYLPGPATAAAAADQHVTRHHSPDSPQRSNAPPTDARACAAFLHAADAIVTSDSLRAALSRLAPKENRTRTGIAPVRHHTWDRAFKIYRDGCSARFQLAAETLVHTFRRSPSGHRIPLSQ…
node40138node	0	148790_0_2__409275-409484_-1	1028	node40138node1tniq	406355-408247_-1	631	MTRDDPDIRRTPLPRSLDPLPDECLNGYVLRLAHRLGVSPDHIARRTGLGELKDNGQTLAMAVRSTVLPPTMAADFATATRLTTAETAQLTLANWACRYPPIGLVLNGLSPGRHTPQMDWLFSTTARYCPDCLAGDGSPAQDQHGGPWQRAWRLPVFFACLRHQRFLEHLCPTCKQPVAASAHGNLITRPSILGLHPAQCRQRHPELDKPSRTRDGLCQGRLDHARLHPADHPGPELLALQTRIAGMLTPEHPAEQAGHYFTELQLVTALVIITWPRSRPYLPGPATAAAAADQHVTRHHSPDSPQRSNAPPTDARACAAFLHAADAIVTSDSLRAALSRLAPKENRTRTGIAPVRHHTWDRAFKIYRDGCSARFQLAAETLVHTFRRSPSGHRIPLSQ…
node6273node	1	148820_0_0__992842-993669_1	0	node6273node1tniq	993669-994139_1	157	MEIEPWWFTVTPYEGESISHFLGRFRRENVLTVSGLGKITGLYGAIARWEKFRFNPPPSLEQLEKLSAIVQVEVATLQTMFPSAPMKMTPIRLCSVCYGEKPYHRMKWQYKEIYKCERHQVKLLSECPNCGARFKFPALWVDAWCHRCFTPFADYT*
node6275node	0	148820_0_0__1549377-1551851_1	20885	node6275node1tniq	1528013-1528492_-1	160	MMEIEPWWFTVTPYEDESISHFLGRFRRENVLTVSGLGEITGLYSAIARWEKFRFNPPPSIEQLEKLSAVIQVDVATLQMMCPSAPMKMTPIRLCSACYGEKPYHRMKWQYKEVYSCDRHQLKLLSECPHCGARFKIPSLWIDGWCHRCFTPFAEMKHD*
node40155node	1	148921_0_0__7586061-7586558_1	28740	node40155node1tniq	7555837-7557321_1	495	MNTPLPRSLDPAPGELLPGYLLRLSHRIGISPGDLAHRCGLIQGNRLPTQPLVRLDADQAQQIATVCRLETTEVHGLTLAGQAPGYSPLGAVYLGQRQSPMDMANSGWVFTTFSRYCPDCLADTADFPGGPVWQGSWRLPHIFVCSRHNRHFSWRCLACGAPAFSNGYRADGRWRPSQLVPGLRLRLHPAQCRHRPAGGWETACGAHLDHSPAAFTPPTTAAAHAQRRLATATAAGPEGDIKSLGQPASPEQFFNDVRTTVLAICSTWPAAAEVFPAFEHLDAIAAHCQALRRSPTERLRGQSDGWLARSIDHPPADSRQCAALMSLVVQVLDDPDGSAALTRLLSRLPPGRSGRLRTLTPHCSPAMSAAIAEATRLQQEACGPQPLFPQPPTHRGRLD…
node70340node	1	149245_0_105__45508-47124_1	2	node70340node1tniq	47126-48949_1	608	MPWGITDTPRPYRDELHFGYFGRLQTYWLTPTVNDLARHLRGGTKGHASSDLLGLCDDLVHSLAEAGIDVAQLMWMHTLLPYYLSFQSSEVRTKVVADLEMGNLTGLHFRMGIGSSSVKHPQVFRYCPACWRADLLQLGEVYIRRLFQLPGVFVCPEHDELLRDTVVPYRPLASRAYWNFTPPDATKNCPFVPASTDEVSLARLLALDSRRLLLQGISEHPRVSYLAADYQRALQHLGLASRNVHPGELESMFLKQYPMPFLQKLGLPIEPGREGNWLRCFVRKTNRRFHPLQHILFRRFVERHLGIDCWTWMEAERWPCLSPMQSHPGPVAVTMMNLHFNAARDAWDGIFACACGFRYSAGGDGFPSVSSLRLNRVIAHSPHLHQRVAELAKAGCSAG…
node6324node	1	149241_0_19__90618-91805_1	20	node6324node1tniq	91825-93291_1	489	MNIPDRSVTYNIEPINLGSESCEALTSYFVRLTQFHALKPIQLLSEIFHKPQISPEVKILYTREYSRINGMDDPAKKMISALNSLTGRKDLNQLTLEPWKNIIRRGNLLRSKLHFCEYCFLEQKAKGIIYIPLLWCVKPVVICSKHKRVLHNFCPQCKKQINILSLSGIQGYCPICGWFLGDIQKNEIFLSTSPYDEWMNRHFAELIKNNDRPTNLLTNNSNNKQIFPIFKPQNLSKSALINLLANKFFMDKDTLQKWGNGNHTVPLYLLLQKGYYANLSPFKQYELHSEVVPSRKEILIHNFYYDQSSFIEQIQIIFEINKNRIIKCPPDPFVLLGTTAEEMENSCPECHEFILDSFTVFSNNLWCRCLAAMNKAISEFPKPTSIKSICQETGVTRRE…
node6324node	1	149241_0_19__90618-91805_1	1504	node6324node2tniq	93309-94799_1	497	MFIAPRSMLYPLNPIYNEDFIESLPSYICRLCDAHSISTQVIVEEIASQLNESKLYKQNREYSSILYQVNGMGKFASKWVKTLEIITSRNDLHNFNLENWKGIIRPNLLVNKYKSWCPECLNEMKREFHEIYEPLIWNLQQVLACPKHKVHLQSKCPNSNCDKKIPILGSQSHAGFCSYCGSWLGDISNPSTFANQDEIWISRNFQDMVNNNHLPNKLTFSKNGNQMLNIFFPNGVFDQSNTEFLATVFGVHPTTINRWKRGENPELRAIIDGCYLLQRSPFVVDNSKIDQENVRTFVIEKVNLRNHEEKFINLFFTNRIGFVDKYETSLLTSKSLNDFCRRVNIRGFVVFHKHKNVLEFVRTLLLQNKSFSIYLTDNKLNNYLTEKKPQTLCDTAKEI…
node40240node	1	149420_0_3__26350-27948_1	82	node40240node1tniq	28030-29808_1	593	MSGNTEVKTTLKELVGKKKVKVSPDLPTDLSYLWQVTCHFNIWKNTKQLVKKHTFFNYYHAFNKSKGKKVINYLTNTKEYQNIHTSFGQVANSIKDHKNLQLCPDCLKEDLEQKGEAFWRLSFQLPSVKICLKHSKSLYSSSVLFRNKDFEFSQLPSLNDIYYLDVKEYSGTEKIHLKYLAEESLKLLSGKYSFEIGTIALIYKKLLFLHGYISPKGFVYQEKLAKDFIDFYGEEFLEQLQSKIEPYKQTCWLKTITRKHRKAFHPLRHMLLINFFGETVNSVYKMNELNSTPFGLPPYPCLNPASNHYKEYKINNVYVTRCSKTGNPIGTFSCNCGFEYCRKGPDQEKEDKFRIGRVKKYGDVWINEVRRKIYKDRISYRQCARDFNVDTNTVIKYAS…
node40240node	1	149420_0_3__26350-27948_1	1881	node40240node2tniq	29829-31442_1	538	MITYFPEPYPDELWYSVLARYKKHMGITKKVHLNSDLKNISSATNRLLPHRLELNTSKLLHFDFIDKEQIILNHTLYNICSFLEEDGNKKRLKEFLLGENKKIPRDFNTLGNKLQFCESCKNEDIYKYGEAYWHCTHQLPGVVTCYKHRKILIKSSVNTYEKHNDLIDINDAEIENPIPNLNSRHIELLHRITIELIKMNSSTYHIDFNDYQEKMYSLFYSNGYTDMNGYYTFKAFNEDFSRIYSNELIQYLENNINESNSPLFSDSERMLKAREPICFVMIYLFFEEKLESIVDTKFTSPLGSKPFKCKSPFCNEKCYNYEFNYFKYGIRLKTFCSCGFVIEETFKNNKISKFVNRYGLHYGECMKYLLFEENRPVDEISKIIDAHPLEVEKFLMREL…
node40248node	1	149502_0_0__4145571-4146533_1	-3	node40248node1tniq	4146530-4148338_1	603	MRPLPVRPLPVPTEPIMDYLERLANSNGYNLREFQTWFGSDQGICTSTLTEFLSGHKLPPFSGPASQQVKIPVNLFGLQVADFTHMYRRWCPACVALESWMRPVWRLKTATVCATHRICLLQSCPRCHSYPDLQSILNGTCVCGVNFIEVLSQATRAEIQISQALEKSLAQPITFNLGETEVKLDTPKIVRLICYAGQFSKGPLLHRPGKIRDLESINVASHIVAGTATLLADWPSCFWHCLERFVKAAPDDASIRRVFGPLYHVLYQDLHDEAFHFLRSSFELFLLEHWRGELCGRHRLFSEETINGHRHQGLSRVARSAGLGSKRLRRMVHQDRFPANTFNPKSTKHLITVDKEVLARLLPNLNDYLDLRATARLLGFKRTRLRQPVARGVLLADAK…
node6316node	0	149640_0_11__201740-203485_-1	29706	node6316node1tniq	233191-234348_-1	386	MSKTDQRATQNYWVKPLTFATPFLYGESLTSWLVRAALRHGCSPLTFTYYYWPKYRIWTYDVDKGFNHIDGQIRSDIATLAGHNIDTFDNQILIDFLDDTSVKSDNKKPLLWTAPLSKRNRYSRLGYPFCPDCMSDDKEAYLKLQWRFTWSVCCSKHKTFLQVDCGYCNQPYQPQLLSAEQQFINRCHSCLYKIDKAISDIKPSAALDKFQLLADQAFFSKQGIVLGQLVSMAQWFEYLLFLINLVRRGLHNPNYMFGKLLTVLEIDTSALSLPKTALRFDYLPIEERAVLLECAYYLLQVDGDEWIKACLALNITQNSFQWSKYTVIPKAFSEVCDQLHRVPTRQHKAQSVDIQPASPKAVMTAWNRLKRKMQMRESYDKHRED*
node40253node	1	149676_0_0__1211515-1212594_1	38556	node40253node1tniq	1171214-1172959_-1	582	MNGVSFREFLTDLGIPFGDFLKFKHLAVTQLGDFAGLADHQIKEMISWSGIPSEAGHCLFRGEDFIVRAVNQGRVRGCPVCLREDTKQNKNDPLSHTYLRGDWGFREVRVCTRHSHPLVPLWQSTSQRDREDIPKNLRPEIGKILEGELDLPQVDVTDYDRWLDNRLSTGTDTTWLSNATIYSAATFCRLMGKAVSKGDIKADHHLIGFNILKGGKESFVDALQDQIDREESHNKELKSIFGGLFYRTKAVNSIDLPCFGPFVDVLREVAINNWPFDEGDIVYGKPVANGVVCSVETAARERGIPSDTLALVFEEAGLIKPVPRVATRRFFKVKDATDLLEQMQHWVDATQIRKSHGLSPREFDALVTAGLITAQSNVTRLHRRWVPNGLASLIDDLET…
node40288node	1	150079_0_14__43881-45368_-1	400	node40288node1tniq	42201-43481_-1	427	MENGEAYWHRTHQIPGLLFCPNHETSIVETDAPYVIHRLNEWADANDAALAESNTSCLTPTQAARALEISKHLAKTLNGELDIHVDRTIYYMLLAVDGGLCKSTRMLPVTIIDEFYDYYSGTLLDLLGLPKLERDRSCWIFKCINNRDYGHPLQHAAIEVFLNDVAKKRKILVDVGFGPFKCLNQRCHKDNGLATARIVAADCWPSGLRITAKCSCGFAFSFSKTNVADKLSPGDYQIESTSPSWRREVLSLHADGKSAPRIAEILEVDSQTIRKTIGENYPYCTALDERKRVLLREQWKAAYAMYGGVLSDAKSAYYILHKTLEISDNHWLTTYNRKHANWNIASSPNIDDRHLPLNELDERWSKRIDAVVAFQIAHPLSLRPMTYTEIAEEASLKYK…
node40283node	1	150087_0_28__163765-164661_-1	0	node40283node1tniq	162614-163765_-1	384	MSPLDRADAEWRRAIENGRRRRWPYRSRPRSDELLSSWFLRCAAGMWLKPFALGNAVWGRSLQILTRDIDNFAPPSLVAGMAALTDTPLEAAWGTSLAEFEGRLVERYTMAGRTNWIMPLGVRHRRRHQPGLQFCPACLQEPISYYRRIWRLAWSTVCCRHGCILLDRCPSCAAPLEPHRAPHLWLCATCRTDLRTVDAAAAPPGLAALQARHEEFLRRGWAELGRVTFPYSHLYFELVRQVARVLFSGARSERLRISVSGSVAQAPGFLAVCHDVETLSADDRRRLMSLVALALQDWPTRFVAAAREAGFWRSWATRDRPRLPFAFASIVDEHLGAGFYTPAREEVRAAEMYLRRVRPGHGRQELRNLVGDCQAVWDVFNED*
node6442node	1	150502_0_1__48480-50024_-1	8	node6442node1tniq	46568-48472_-1	635	MVALFPSPYEDELLYSLCARYARLMGYGNLKTTLWHLFGRETITAVMDLPTHLGHLAGQLADIGGPGVEELIDQHTLLPYFAAFHLPERREEVRAAMRGDGHPHWRLGLMASRVAAARALRFCPSCVTEERTRHGEAYWHRAHQLPGVLVCERHAVWLEESEVVLPAPVTRHVFIPAETVIPQNLFARQVPEGCERDVLLDLARRALGVMVGPPPAVLPSALRDGYLAALAERQLATFSGQAHIEEVRAALRTVFPAEVMERIGLPPEDDGWWLRLLRKPRVAAHTLHHLLMQAFLGLHRERLGTTPPPFGSGPWPCLNAASAHHGEPRIERVQVNYTCNAREPIGTFTCSCGFAYRRVGPDRTPQDARRLDRVAAYGPVWEFALRKFWLDPALSLREL…
node40379node	1	1505_0_15681__12821-13861_1	92	node40379node1tniq	13953-15665_1	571	MLLNRPELYQDESLSSYLYRIARANYSTIGVLLSRFGITRADWLKNIFSNDQVTNLSLHLKRNKDDLLRRTYALDNYLWHDNLDTYLLRNRMKFCPECSKERVYHRMPWGLEPVSICLRHRSLLIDFCPSCRKKVIMDQFMTGGCASCGFRYLQTESISILENSIEFEMQREVQTALFQSKIILQELGGLNIIQFLILAKHSFHLLEGLPAFLDPSNKKLQIFQNRIDGLYLNKISMEAYSYAFWMYKDFPHHFHFVLSEFSKKPKKKLYAQKKEFENLFNLVAFNLVRTAYEEFWVEELEKGTVRRDLSVFKQNQQLLARKNHFRKEEIKQLTGMSYPKIVSLHNSGQINISSKENGKTNQYFIDKTSFFRLYEDRQHCINKKEAAEILGIQQGSISQ…
node40379node	1	1505_0_15681__12821-13861_1	2858	node40379node2tniq	8200-9963_1	588	MYQKGDMMTEILLRRPVPYPDESLRGYLIRLAQVNHTSPRKLYKLSSLFAGVDPKSLLMTTGKADLSKLSILTNLDEQRLLDLTFFNQLGKYAHQEVEVLRHISSFGTCSMAFCQVCPLCLLEQPYHRKLWEIRSVTTCPIHHCRLISQCPECQRFISPIRRFVTCCKCMFDYRKCKITKVPEFETKLTIILSEKLFNKQGLRTLLSDEIQELSFRHFLYLHILFCYYFYQISTSKVKVHYSEVYKPIHLHETAIETFDMFTDWPNSLYNFVNRYRKVPKNFKGMGIMDEFGMLFYQIIKHLESNEFRFVLKSLRDYCDEEEMSTINMSKIKIKLDEAMRPLILRQKKIDLIHNKEQYISLKKAEIILGIPDYFVEDLIRMRELSVVKRGRRYCEIKSL…
node70402node	1	150620_0_0__1367687-1368694_-1	0	node70402node1tniq	1366410-1367687_-1	426	MHRTPNPRTTLHALPPIGIGTPEVESLTSYIARLAHSHSMTAQKLTDWVLDHFGEEVCAKYAWHQRSLSGASDQSELWASRLAELTGVENLDRLTLSPWQHLVGTPGLAPKSDRWCPCCLAEDREEGREPYLRLAWDVAPVTVCSKHRVELVSTCPHCERSNVRNRASIVVPGYCTHCGGFLGDAQAEDATPERLWIARTVGQMLAKAPQVSEEGRLPLIETVIERMACGRMTQFASRYGFSKSGVSHWLNNGGLPNLKAWLTIGLHGGIGLDRLFAGEVEDWVMPIDPPQLSIDLGSSPRAGIVSRELDWEAIRAELRKMLLTLTPISISEAAQQLGVGRKHLYLRANAEARALAERHSRYRAAQGEQSRQKLQARIAEILDERLSDGYAGISARDVW…
node70428node	1	150618_0_0__2475339-2476982_1	8	node70428node1tniq	2476990-2478726_1	579	MGATLYPDELLASFIARNHLLRGHRSIKTTYQSFFHLTAGKPAYDLPSGLKALLQSEQLKITLDELIHFHTLYPYYKPFWSIQQCRQVKEEMVADKSQRIQMIAGVMASIIRTHKVLKICPLCLQADLDQFGEAYWHRTHQLPGVLVCPIHKCFLLEKCHQCNEDFMDQRIQYPALPTAFCRNHHALSEMVCIVEDPRLIGISDFSNYILKGGYSEYNKEQMYDKYIQRLIRLGYCTATGRVKQREVREFFLSQYNPQFLTQIAVKLPEDTDFNWLSTILRKSRRAQHPLLHILIIQLLWDAPENIKLEGASFPFGSGPWPCLNPISDHYHINIIHHVKITRCSNTRKPVGTFECPSCGFTYSRRGPDQDRSAIYTIGRIKKFGPIWEIQLEQLSKDHA…
node70428node	1	150618_0_0__2475339-2476982_1	1761	node70428node2tniq	2478743-2479684_1	314	MKINQLLGMEEFHRMKLSLYPDESVYSICARYYLYTGHFARLAKIKRNNKLYSSLQNAFLLMSPVSLPVGSRWVRDSYFLEKHSAYPYFSHFILNPEHRKRFKRSILEGDPYILEKRLHPDHGRKLRLCPICVDEEVNKYGEPYWHRSHQLPGSIVCHIHNVLLVSECPICKESLADRNDPLPKVLPLFCSRGHSLHCTRSNRNKDFLTIANNNWLLLHMQRAIRFTRIRKTMFYFLKRDKVEQTHSFYTTIMYSKFLNRFGEETLSQIGLSDQDIVLPSLLGEEALINPLIYIIYMIYFSGSTDEFIKFNIN*
node40354node	0	150664_0_67__37476-38855_1	12526	node40354node1tniq	51381-52592_1	404	MKTDIQLYPDESLESFLLRLSQEQGYERFSYFAEDIWFDTMDQHEAMAGAFPLELNRVNIYHAQTTSQMRVRVLIHLENQLKLNNFGVLRLALSHSKAQLSPQYKAVHRFGVDYPYAFLRKRFTPICPLCINEAPYIHQQWQFISHQACEHHGCKLTHHCPECNSRLEYQSTESIGQCECGYELRNSPVDDAPEAETLVARWLSGNDSKPLGLLKAEMTIPERYGFLLWYVNRYGDIDDLSFESLIEYCGSWPTALWQDLDALKEKAELVRVKDWKKMFFNEAFGALLKDCRQLPSRQLSHNIVLAQVLAYFTKLMATVPSSAKGNIGDVLLSPLEASTLLSCTTDEVYRLYEFGEIKAAIRPRMHTKIASHESAFTLRSVIETKLTRMSSESDGLSVY…
node6504node	1	150959_0_218__127307-128356_1	-3	node6504node1tniq	128353-129285_1	311	MTGAPTRRLPIPTPPVTSETVTSYLKRLAATNHTPIRDIEAAIDASPDKVSYSHTRTLNLDKLSALTGRPADHLRRVLPELRQPAPRWWLFQAFPRPACPPCVRRHRGGTVHRYYPHHVTTCVKHNLWLGTRAPAATAWPVTDHAINVKRLPEIKTAQIRHRRLVRRYGQTAVLIATAAAFDAWEYIHGRYVGHSQSQRLTVLRPAAPQYHSQDPAFHAANYPEIIAAATLFVTRHWQIQAISPMTQGQAGAAFCNLLDLSMRYDPWPPGHRSRLAILIENHIRPYSTHHNKISSAGISYTGPQPGWTTQ*
node40416node	1	15098_0_75__47063-48532_-1	4574	node40416node1tniq	53106-54485_-1	460	MSQGLPKFAILPTPIEDEHILSLVHGYMRLNCLNPWLVFRGVSKYVLRNMGFNYYYVKAARIFAASFDEATLFERNGFERLRKPFVPEAYHRSDITGARMAAPTRGKLADERRHWVHSERHLLFCPECRAHDLEYHGYARWRTSHQIRGVLVCPDHGYLLTEACPQCRFVPGNVTQPEVNSTACVHCGCVYPIEYPARPDASALLLFARFIQALLKGKIASFEPKLMVEVLTDRAMEQFCIGEAAVPARLRREIEKTFPADLLSSLGLSLRIGGSAGWLRWFFARLAFIENFHAHALISAVLFRSLGECLEAYAHVAGMHGAVPKTDSVAYVPITAYLLKDLAWQSSLKCVSGSRVLECIPGLERVRQSRFIKAKETMLPLLQQAIHQGNKTKSKLKVN…
node40416node	1	15098_0_75__47063-48532_-1	39703	node40416node2tniq	5636-7360_1	575	MMLPAPFPDETLYGLIARTHRLGGDITGEATSQRLFGHPTAGLRNDLPCNLDHLSRATDGLLGDALAISARLTTLPYFLRFKPLEVELQVHTAVMGSPGKHFKHQLGLPPAPCRASLPFYACTHCMEEDSERYGIASWHRSHQLPGSLLCPIHAEPLLEVSSRLNPHSQGSFALPEDVRLFEPHASLLLDDRASTTLLRIARLNHDILQGLLPQPYQRALLPQVYRQGLRAHGLLTRGGLVRAQAYVRWIRDYFGSIRNVRPFCYVLSDVHEATLLRAVRKPREDLHPLYHALLIDAIFGGWECFVQAYAWEACMEGQEAIPFPVVTNIPKHIGEFVKALEASAPEMSIRSLARQHGMDIATGIRWAGKLGVPDLPRRPKVLHHALKNTVIEALLKGEA…
node40420node	1	15098_0_394__25630-26640_1	-3	node40420node1tniq	26637-28064_1	476	MKSPAMLGASDGTPLSWGATDLAPLPFESAVSSLWRFAWRNVLTPETILDVFSTRKCFSDSQYGTDIGWLDHGKTKEATGWNAYSGDERNFLGGFGRNSALWVHWNFRFCPLCLGDTYHSFWHQSVYVAACPLHQIELTAECQSCGAPTEKYACTRKFLASPYTCNTCRRPLAGVTPSVEARLELQSRGTEIQNCFAPLNAWWDDGRFVRARLHESTVRPFCGHPSEKRTQQIMRAALQCACPGIPKMKTYGLPLEYTFWRSVATAPILTDYVDDGRKYRAYVEDAYRRTVRYLEATIAERFPYSVDDYKSHLDFRINDEGVSTVQYQPHLLALAIMRRKLEADYGYLSIRRENCPMIDPFRFNCSKRSPRQHCRSAFLCVYASAFACVKGARNHVISI…
node40415node	1	15098_0_488__8873-9787_1	-37	node40415node1tniq	9750-10844_1	365	MSRFAVGVASMASPTEGSVDLSVLAPPIEHGEALSSWLVRVADAHLITVEELEIELGGAISSLDRGDPALLPRVSALTRVGLDILTRAPLADLIAHPIRSGPRPPACWAVCVRCLQGDVDQGRAAHIRRAWTHPLAVFCAQHGVPLLPHGHSHIKIAGDLTLFGDHEVGAEPRDTMLETADFDSDAMIQRTWRALDADTGERRLEHRLRLRWAVRDVVDALAANRRDLRSGALAALLEQPLFGRKSLQGSNRLQLDWLSDIDAATRLLYVRLALLVLAEPPDPAEAAKEPLGRSWLLTRYRHSKIAGWQSVFPHAVRDPLFLLATELPRTAVLELNERSRGWPADLRRRWTYAAAVGAVGGYVF*
node40515node	1	151147_0_56__62012-62902_1	-42	node40515node1tniq	62860-63981_1	374	MEASYTWHPAAHGLNPRWPLTPQLLPDELFSSWLVRTALAHACTPETLTDNAWPKSRIWCIDLDRGLSESRLAVLAQLTGVSVADLTASTLLLVAHALHPDAFLQISNLWPWILVLGCRNHFHAGGLQCCPGCMDEPAPHYLIQDRLAWHTSCPLHRSLLVDRCPRCFSALQPGLLRVGNSLAQCHHCGEHFSIAAPLSCSEEALAFQRFADGLYGKSTAFGQAEVGFAEWMFVARVIISLLRSVVRHPTASSRLFCQLMEVDVGACPTSSLGLPFEYLQPAERSALIGPAWVIMQAGPERFIECATRASLPHSLLPIPVRDAPEILTHMASALSCRPRCSPDMTEHNHTRNPLGVWRMWLRLQRRIRRDGFH*
node40516node	1	151147_0_53__206586-207899_1	-3	node40516node1tniq	207896-208681_-1	262	MRGESIGFIAAVLGRSDTYGFNRLLHDHTSYSQVAVFPDAGQNSYTRSKYPRCSTRFETESQQAGICIDCIKEDIDFLGFPYWRRDHRYVKVCAKHNTVLLRKCPVCGVDISRHSLGYGHELIWRGCKGRYFHQYESEKNHDEESIVFARIFAEIGESEFAVDLKCVLAHLADEATAMCNSGKISKEYLSSIYWKLDVSRRISDTGTNYRPDFMYSEYMIHTIAVVHGSFAGLIDSVRSKGMLVRSVDDLMRVRHTDRSRY*
node40516node	1	151147_0_53__206586-207899_1	3662	node40516node2tniq	201362-202924_-1	521	MEASCLCAYPAWLPGETFFSLCSRLHFLSGHLRPTATTEQLFSLSERSIKHDLPCGLDAFELNTSGRWGEAISIIEHHTIFPFFSPFQSDSSVAGALAQIRSPLLGALKYQLGLVCGGFGADHPLRACRSCIARDVASYGVSYWHLSHQYPGVVVCPEHSEVLCECSQNRRWCGRFTWTMPWAGTLRDSDYGVITSLERERLAQLASACRELGSLGLAKHFDPVVVAQLYRKWLPTESAAQSLLTHISPLRRFRPYGGLPSTETAGTSFISQMVRSPRRHIHPLKHLMMITWLFGKVSSFAVCHDVACAQRKALSALPVSPPVPGVSVSPANRKGHPRPKRLKPELRALLLSRLAEGTAKDDICREFQLTISTVNKLLRAERGVQVSWEARRMALDQAD…
node6624node	1	15133_0_1062__10213-11751_-1	6	node6624node1tniq	9350-10207_-1	286	MYAPYPYPEEALESVVARLQRHLYLSPRETKRKFGSNCLGGYAYIDTLSDLLKQAFPVEQLIADHTMVPLLRNLNDTTYPRYAYRYCPDCLKVQLETHGETYWRREWLFCGVCHCPIHHKPLMLASFRDKRAMFDHCRDFVVPEDVEARLSRPVVSSRCMEKMSQCLLELIAKPAPRTEATPVQWRNFWIQLLNDNGYISTNLDALKQRLLGYWEFGGKLSTELSSDDLTAGMARYDWVQELFAKSSSIGIHWRWDQTLQLWKVLCPDISIEELHAHALAMPCNP*
node6665node	1	151565_0_12__43317-44420_-1	2	node6665node1tniq	41183-43315_-1	711	MARRSPATRRAQSRSIFGVRPEPKPRETAGSYLSRLAFLHGRLIPDMKTETGIDVRQIDLGSEAAIRTMAGMCGMGHGSLARWSPRRDHTGGWLLHGQEMGAGQIERTFFRFCPACIAADIEAGGRTGPYMRAEWTVSALRTCSEHGLVLTTASPEREFFAPYDFARTVLAMVPEMGRLSAEAERPRSSPLEAYLTDRLLSGTKKKSWLDDLSFHAAADLSEVFGAVALHGKKVRVTKLTPVQRVEAGAAGYAVLAEGHAGIRRFLIRLIRETQNGKGVWGPQLAIGRINDFLDARKCDPGYAPAVEYIRGVVVDEVPLEPDVEVLGQPVGTRRVWNLRSLAREVGTTVPLLKKILVRNRYMSAKADFRASRSMVDTDKVRALVATLDDEILTLPGVME…
node40549node	1	151577_0_15__8585-9481_-1	-39	node40549node1tniq	7443-8624_-1	394	MVASYSGLKKSHVKPLFFRTPIFDDESIASWLIRAAFRQGCSVTTFASYYWEEYRLWTLDVDKGFNFVDETIHEDMAILAETTRERFDFKNLTWLSKGMSSTIGKYRTTPWVLPLFKRNRRALYGYHYCPVCLEEDKIPYMRLLWRYSWYTYCHVHAVKMENRCHSCDALFQPGLLSQELQTINHCHSCHEVVTNDYLGNLLLIPEVFELQKQAMQVLEDKQAVVFGQIVNGVDWFDLIGFFITLTKIAARHADNQYKMFRLFNELGLDTSRVSTFSLKESETGLVFESLPIHERIRYLRYAKMLLDIPLDKWVCACLAVEANQNSFMFNGKKSVLPRAFMPVINQLPLVEEQKREKRQFDKPATLNAVKKSWARLQKKANAWAEYEQHLTRK*
node6661node	0	151687_0_0__3750400-3752793_-1	15630	node6661node1tniq	3734267-3734770_1	168	MEIGAEEPRVFEVEPLDGESLSHFLGRFRRENYLTSSQLGKLTGLGAVVSRWEKFYFNPFPTRQELEALASVVRVNADRLADTLLPKGVTMKPRPIRLCAACYAEVPCHRIEWQYKDKMKCDRHNLRLLTKCTNCETPFPIPADWVQGECPYCFLPFATMAKRQKHG*
node70517node	1	151702_0_0__58487-59599_-1	-3	node70517node1tniq	56646-58490_-1	615	MRLARRVLNFRVPVIPGETLGSYLIRLSTGLPLKLPLVTLMAHTGLIDEDHVKSIGHAFGVVLEEDRLREFARLTRLDEETVRGMLLSVYHGVAVDLSGVDPGDANSVRLAAKDGWAFFTTTRVCPCCVGENRALLVRWKLVLTFACTKHAVLLADLCPRCGKPFGGIRHEWGGAPLYASLIPQPGVCYNAPPPGAVGEGRSARPCGQDLARVQTIDLRPYPRVLNTQRRIDQALSGPTTRYLGEDRPTLMYAENLRALCASILYGAFAEDLGPGLPPEALAAFEAFEQDRDARLREREELRGKGARRGGPSLIGYRGQQRSSALMAAILPVAVELLDAPNVGELCRRMAWLVARVQDLKRNKIRLAAIDFNFAGPLLEAFNLVLAPNAEFPRRVGNRS…
node70517node	1	151702_0_0__58487-59599_-1	23976	node70517node2tniq	83575-85404_-1	610	MTRLRPLSSVPFPLDGPEGPEAFASYVDRLAAGQLIPVPVSTILFKTGLLVEDRHDAPLHPGYGIDLTAAQRETFAQVCRLDPGELQTMLLRDLDGVAFDLSGLDVRDTNSVRKVALREWSGASGSACCPECLSETGGWRVRWRLWTSFVCLTHGRLLVARCPRCENRTGNYRPDQSNGPRFITHPPVPGLCANSMPRGASGQGRAAQPCGGDLRTVGTVDLSAAPRLLGAQRVVNAVLDDRQAVVTGQVVPALVYFRHLRSLVAVALHAAQPGDLGPLPPPIARALDESCEERDDERRRSAGRRGTRLHPYKAAPVDPRLVAATLPWAVELLASPDQAALTAGLRRVIDRSRDIRGSAVRALGRDFHFEGPLARALDEVLAPRALTHRTVGHLAPGGT…
node70518node	1	151702_0_0__85401-86495_-1	-3	node70518node1tniq	83575-85404_-1	610	MTRLRPLSSVPFPLDGPEGPEAFASYVDRLAAGQLIPVPVSTILFKTGLLVEDRHDAPLHPGYGIDLTAAQRETFAQVCRLDPGELQTMLLRDLDGVAFDLSGLDVRDTNSVRKVALREWSGASGSACCPECLSETGGWRVRWRLWTSFVCLTHGRLLVARCPRCENRTGNYRPDQSNGPRFITHPPVPGLCANSMPRGASGQGRAAQPCGGDLRTVGTVDLSAAPRLLGAQRVVNAVLDDRQAVVTGQVVPALVYFRHLRSLVAVALHAAQPGDLGPLPPPIARALDESCEERDDERRRSAGRRGTRLHPYKAAPVDPRLVAATLPWAVELLASPDQAALTAGLRRVIDRSRDIRGSAVRALGRDFHFEGPLARALDEVLAPRALTHRTVGHLAPGGT…
node70518node	1	151702_0_0__85401-86495_-1	26911	node70518node2tniq	56646-58490_-1	615	MRLARRVLNFRVPVIPGETLGSYLIRLSTGLPLKLPLVTLMAHTGLIDEDHVKSIGHAFGVVLEEDRLREFARLTRLDEETVRGMLLSVYHGVAVDLSGVDPGDANSVRLAAKDGWAFFTTTRVCPCCVGENRALLVRWKLVLTFACTKHAVLLADLCPRCGKPFGGIRHEWGGAPLYASLIPQPGVCYNAPPPGAVGEGRSARPCGQDLARVQTIDLRPYPRVLNTQRRIDQALSGPTTRYLGEDRPTLMYAENLRALCASILYGAFAEDLGPGLPPEALAAFEAFEQDRDARLREREELRGKGARRGGPSLIGYRGQQRSSALMAAILPVAVELLDAPNVGELCRRMAWLVARVQDLKRNKIRLAAIDFNFAGPLLEAFNLVLAPNAEFPRRVGNRS…
node70503node	1	151860_0_0__206366-207325_-1	3	node70503node1tniq	204852-206363_-1	504	MLQLFPHLRFETDETPASWAARLSVLHGCSTLRTFLSDQGIASSDFLHGRRSVIDRLCEAAGQDAAPVWHNTAASVGNQNFTLRAEPLPASMMVREETRFCPLCLHQDDLLGGDPGICRRDRWAWSLRVVTTCPEHGIALIYRGRDHRDKMQRKLIEHIPERGGALVALAEKATRREPSPLQTYVLGRLEGQSGPQWLDGQTLEQSVRTTQMLGVVMAFGTTINLGSVDRDGWDLAGRMGWRWVAAGEPGLHSAFAELQAAAFERGQGGQNYFTVFGHLYRWLLEPGNRPDHGPIKQLLRDYILQNMDVCVGRDLLGERIERRRKYSVQSLALQSGLHPQTLGKVLVERGLIGAENADKPASILLVDAEEGRQAAASLSRSVPFVQLPALLGATRPIAS…
node40614node	1	151881_0_86__97658-99001_-1	3654	node40614node1tniq	102655-104250_1	532	MNLTGKQAPFLNWLPDECFYSLCSRQHFFWCNQFSEETLNFLFGNSAKSFTHDFPQNLNFLNKLAKSTWGTQEDIICEHTISPIFFAFQSPEHVHALKQALGGLRLGSVKYKLGLVTGRFGGEHPLKACVECITADRSVYGAAYWHLSHQFPGVTTCPVHGSLLMKSKENRQWSRDFQWLLPDESTLVATCQPAVSPSTLKALQTMSNSVLALSELGITNQFDLSTVAQIYKKTISNLGASQKEREASADCFAQYCSVLQPFPPFSALPCSRRCAIEFISQMTRKPRGYCHPLKHLTLISWLFEHLESFVDAYQQFANQQQISVVHDPQRLTQAQTIDEQQPKSERQTGTPRPKKLFNDLKEKVLNALTAGASKKEVCSSFDISISTVNRLLRLNPIAE…
node40614node	1	151881_0_86__97658-99001_-1	6029	node40614node2tniq	105030-105983_-1	318	MLLRIQSDESLRSYVERNLFLQLHYPALDIFRTPEFRYCRWRSKQVIAIANILGWYGCYGFNRLVHSHTDYPIYGVLKSKSSFSYSASEFVSKSYCFDNFSETRSYCPLCATEDSHVRGYSYWKRINSRITVCAKHNVNLLSHCQFCEKPFSRLGHALEVMWSGCAGHSLGDAEPTVNMDPKALRLAQFFENLTSLEHHLSAETALHALEDKLTEVIDNEYYDRSFREKRAKIILYGNELGDHRTPKLLVQRERLHELLEWIASVYESFETFLSDYFRRDPDPVPIDSYWNSYRTDGHASEYYIDDEEMRNLFDSLD*
node40641node	1	152131_0_14__4542887-4544335_-1	25	node40641node1tniq	4541393-4542862_-1	490	MDRLHWFPQPFPDESLYSLAVRYHRLSSNDSYRRTSQELFGAYSRTCGSILPCCLGALSQRLASAYSVEHLIDRFTLLPLYEPFLNDTKSKAARIAMTGTDGTGLKMSLGLTASGFLKHASFRYCERCVEEDIQNCGSAYWHRIHQAMGTCICPLHGEVLCGTMFPDGTDWRCMLFPAEAAGSPVMRAPDSSAAVIGEMQFWGLEHPADVQNLLTGNFLQHRLDEMGFLKAGRVREQVLRSFLTPRLLCSPRANEFQELSCSWDWVLGVVRPRGAVVQPLKFYFLCWLLEADLEHLKSFHPRADARSGEAARGNDTRPLIEDGEIEARREAFSSSKNAKCHDKPGYQWLYRHDKEWLAQYVSAHPFIRVRRGLVDWHARDAALAQDLLIARDQILSTQG…
node40641node	1	152131_0_14__4542887-4544335_-1	1449	node40641node2tniq	4540515-4541438_1	308	MKIFTPLPGEYVASALQRGNEMLGIRTLPHEDFRIRPIPRTGYGRKGIGGKAEIRGYAIFKFPSLFTERKITEEVLHNHTLYPLTAALGRPTNQTIVTPAYWKKICPECAFEDFENHGTAYVHRSHVQSYVKICSIHGSDLITICPACSTPINKHKITQLGICSQKYKNPTRQWKSPNHLYSIFIAELLNYKGPPAKTHNAEWIVTKSLYKNYFDEIYGNYGYVSEIIVRELGTKTINPYSKGATDYNFVIQAFLGCRTAARYLDLLTNSAACTQLQNEVNELIRSDFIKRKYHTVDRIPSTSSSVT*
node40641node	1	152131_0_14__4542887-4544335_-1	34466	node40641node3tniq	4507147-4508421_-1	425	MRSISSPPAMLPALRLALDSVTLPAPWGPAPMLLRIQPDESLRSYVERNLYLQFRNSDLDILKSADLRYYSWSNRQIKLLASIMGWHGCYGFNKLVHLHTDYPFRNVFKPTKLLAYSGTEFVSGRYCFDSLATTRTYCPLCVSEDIKSLGYSYWRRFHPHITVCAKHNVDLLSSCEFCEQPFSRDGHSIQVMWSGCAGRSLGSAEPVANKDPFALRLAKFYEKICFLEHYLILETVLLILESKFKTIDNESVDLGLRKCVDEFLADRELREHDGHGFIIHENRVFDLLDLITLAYESFEEFLGDYLSLDPDPAPIESCWSTYRIRYDYFDHYIEEDYRHGVALWSLCFFDPYVGHPLRDRRPRIYRCCNVPDSRRDMRFTPRLVKASLPSVPRLGATGW…
node40640node	1	152131_0_14__2269996-2270952_1	-7	node40640node1tniq	2270945-2273452_1	836	MNKFLFIPKPLLEESPSSILRRMAKRHGLARKSDLSLISIPPTYIGPLLYRNHPIPQEIAKSIPIPEDRESFLSGFYHPISALLSKPKVFLFGMEVPADLIRTSETAYCSECRASDREYFIKDLTLTLYCPYHSRKYLRKCPKCGYDLAWHCILDDHCRCTGLPESNLCSLEDLAFEQRLLSIFRNGETENFKKLMKYLNLLGYRRTDDSQCSATRAITLLALAIVDCDERLIIKQLNHLKYLYPEIPKRIICAKLARIRTKETEHCRKVFLSQQNEAYINSNHGSLPLKSSFHLERLQLYAWLSMNHKEQRLLRKEKHLSAFNAKYSISKIRSIEQKILELRTEKKLSLDKLINQYTVKKLQEKLAVSATCIQEAVSEKLLSPYLGPRRQWFFSPEDI…
node6792node	1	152540_0_43__102838-103923_-1	-3	node6792node1tniq	100934-102841_-1	636	MTGFPLQLTIPLMTGESACAYLSRLAARNCVPCVKHFCADMNLDLRAILDGRPPELERLAALAGTPLAALEAASVRKDPGGFSIRGHRMVASALRRNAFHVCPACIQADVEASDLPPAVAAYGRLDWMVAAIRTCPIHDCGLVCLGTSLAQWDFTAVLRPHLGRLHELDGEAARRPASELERYVLARLDGFSGDAPFLDRLEVHVAARFCEVLGVLALHGRGAAFERLDENDWHLAGAAGLAIAGSGEDGIRAFLVDLQRAYPHGRSVSAGPRSPASDLRVWLGGNAHEAAYRPLRESVRRLLEEGPPADVADKSGPLHRLRWIVPSAEAVTKGSKSTRKRLRRIHADLPFLHPDTFVMDDHQTRTAGAPGQGLTLRGALDVLGCGMPLFQSLLAHDLI…
node40751node	0	152882_0_68__69362-72718_-1	4324	node40751node1tniq	77042-78844_-1	601	MVTNLKVLGVLSLLTFFTNPYPDELLYSAVARYHYYTGNLDLKDTLEEVFGSRNVSPSVGISTHLEAFVNQVGGGYTIEEILQKHSVYPYYAPFLSREKQQLLVSDAAGQGQALYTRLGVVAGGICKKDGLFYCPACAKEDVVLFGEAYIHRQHQIDGIFYCGKHSVALRKYPITWSTVSRIALIRFDHTLMDLSIRLINDSDPDTKVELILARMAEKLMKMPIDLLDRDKVRSKYHLLLRNRNLMTATKSVRQTELHNLFTTSMSLTLLKKLESDIDINYEYNWLRILTRKCKRHVHPLRHLLMLYFLDQDIEGMLEIRSFEGTFGHSPWPCLNKAAPHFNDDVITRVQITRDYKTGDPIGTFICSCGFVYARKGPDQNVQDRYRIGRVKNYGSVWMS…
node40751node	0	152882_0_68__69362-72718_-1	11074	node40751node2tniq	83792-85861_-1	690	MNWSGLSVISKFTIRPMPKSGESLTGYLMRIVHRNFVSLNSLLTSVHNGGRRRTDHQIDILSERVINLEALSGIVGVTLSQLRAMTFQSVVEKYVDHIDTSQDYPAVMRDATDKIHRRFCPECLQEDGVLKLIWQVKEVEICDKHHVSLTSKCPVCTTDQPFLSKNLAVLRCFSCGSKLASHGTTKIEDTDLIAAQLRVYSDWRYLMNPSFSSLVSEIQNYPKEKSLAIAVVYLLQGKPESYNPESTPQPQLRKLTQGLVRKVRDDCDQKRVSVLQSLSILRRLDLKPSEIQRICIPDAYISSLYPSKYSFGPCLAPWCRFYSTSNGMERIIWKHCFEEGKIRYAYPSVCRGCYMRYGISDNQWNNVPVTFCDGIELAQKVRELLETGASHKQITQELK…
node40751node	0	152882_0_68__69362-72718_-1	13140	node40751node3tniq	85858-87651_-1	598	MENIIFTVRPNPRTGESLWSYLLRLANQNGIPFLSMLNSIKQWERKYVQRANLNLLDIAPGNVLNMKQLSHLTGQSIERLLDATLAPLLRTFGVNQEIQRARFVSGMILDTYRFCPQCLKEMLYYRLLWKMASVTACIQHDVFLVNRCPSCKKQINFQDVQLLSVCPHCGFLLVRSQARSIDDSEREQQHWINEALLVLFEPGNHHVKPHETAMRLLYLQSGRQPYFDRQLTEAAVLSVLPTLLQHARDSLSQKRILHLSFLLNTLHEHQHSMNEFLEITVPDSFVESVRQGVVRRADQLSCLAPWCNGYQRPGTLVKTGTTLKRRKSGEVLLYYLACTECGCEYAIDEDGELHERTYFIEGYRALRTVNTPLIGIKLLSRSLGFTEDKTRRCLAYFCT…
node70587node	1	153203_0_4__26246-27136_1	-42	node70587node1tniq	27094-28245_1	384	MDTPYSWHPGGPALESRWTFDVPLYPDELLSSWLTRVSFKHGCDPLTLTGDLWPKWRVWTIDFDRGFSPDKVKKLSGYSGVNSDAISSAFLSHFATRLSPTVLPIGIWPWVLSLGSKNRKHLSGSQVCPICLALDHPFYRTEWRFSWHTVCERHKHPLIQRCPSCRSLIEPNQLKVQDGITERCPHCKKSMIIEEKINNLINTPSDLSFRFQSEADFVLRTGYGLYGKGNVSSEQWFHLNRFFIYVIRKAAQQPKSKLAQSLVSDFGVPQSSLFIPVSGLALEMLPTFERSRLLYGAKKLMDAAPQDLFEQLARFGPPTIFTDSKVQTLPCLQKYLPTLRIRGKFNKNKRQAMTGLPSPKSKAHVKKKMARLLRKYHLNYEDL*
node70577node	1	153225_0_16__13244-14146_1	0	node70577node1tniq	14146-15225_1	360	MHAWPINIKPFSDELLSSWLIRTSLANGSDPSSLVGAIWGNWRVWTVDIDRSAPIDRLSTLSKVSGMSIERLKNMTLQPAIEFILKQSNLNSRQAWQWVIPTGSRNRTRINGLHFCSECLKESPVYFKKSWRLAWDTVCPKHHNLLSVACPACSSTISPHLVTFENVDLRKCVVCRYDLTQVPAIKADKAVVNLQDFVDSLVLSPCKTPEYPLGILDASELFEVLHFLVIFLHTAYKGLMPFQRLFSELDLRIEDAHFSHLPGTTFESYPVLERYFLMQAVSRIFMRSREDVIKLFVQTGLTQQMLSDSDGRPKIIEEIYEKLLNNGRNATLTKHPKKPIKPRSKTEVDALMDEILPFL*
node40833node	1	153597_0_0__1630008-1631075_-1	9	node40833node1tniq	1628200-1629999_-1	600	MLTVPFYEDETITSFVSRLAIANFVEDVWEFCRHMGLSYRRIIDGELSEIRRVLDLAGHTSIEIGSRHVERIDRHVQINGEALSRASFHRYRLRYCPHCIEDDIKTRTGDPLCRTYGRLHWCVIHVRTCSKHHVPLLQTDISALAGSHNIAAMIAARPSATFQNEPQQFSPFEAYIEDRLWGRSERKSWLDRLPLFVAGKLCEMVGATKLFGKSYFAEEISEIDWIKCAQTGFEILSPGEDSFRDFLRSLHIDFWKQESSFGGRLLYGRLYERLAFEIDDAAYDGIRDIMRDVALSSVPFAIGAELFGPVTVRRLHSIHSASRQYGIHAATVRKLLVKAGLLDANQSIATDSRTVFAAARVDELMEDFTSSMKPAAAREYLSTGRTLWRTLARGNYVEL…
node6912node	1	153717_0_0__495305-496393_-1	-3	node6912node1tniq	492315-495308_-1	998	MSETRVLPLRVGILPGEGLDSWLEALARRNGLTFPGFLSVLGLPRDYMTRRLVTGIASAQLRMLEARTGLPAGRLDQAVVRPGFPFGPQRQRRCRFCPQCLAEQGGRWTLSWWMPWTFACRRHGTLLHDECPGCGEGVRVRLPSRTHLTPPATCTWRPDGHSPVCGADLTGAGPLPLAPGHPLLAAQRWVDGQSGHSDAARAHAMLSDLHACTAWVMRTVTEADLAGMGPLVIRAWGRRPRDLRSPAQRVQHLEAAVRGVIVHAARPLLDGDEAAGIAALRSLRHRQDTKGKVIPKAMTAAQWTALSAPARRRFLRAGDQQMGAIDRLRYLSPTPQAQTPRRGDARVTDRVRHLPQLLWPGWTVRLFPQQGMQENLFRGIASALLLMPGEAVRSARQIT…
node6911node	0	153717_0_0__17542-18903_1	5297	node6911node1tniq	9876-12245_1	790	MKAVLKVTPAVGETTWSFLHRVAAAYGLEAGALAGSWRWSNPVQRKDSWRPDGEVLLDEAAQEQLAGWCGVPAEYLAQALPSWGAGREALAGRGGDGQGWARWRRGAAEWGPVVFGCSLCAASRGAGRGRVWVYRPRWRRLCVRHGRWLLDVGEGHPLRFVDVAGLTVELGRALRRWGRVARAGAAGGADPGEVFALARAVVCEWWGRKEFWEREQVWGARLEEVVAATRWWGGDADPVGWGAEQWRLLVRDVVVFPEIVGVAGPLVEPDVRQLVAGEGASGLVRGRDVDARLAAVLGERLKRRWLVELEEDGHGALTSWVRAVVREQRRAIGSRPGQGRGLWWVRAVHRPVEVGAGLRLLAGSPGSVTDAGVCGVQGPVGGGGWEVGPVVPRWEGRSG…
node6935node	0	154016_0_1__121893-122063_-1	76	node6935node1tniq	119901-121817_-1	639	MFGLLINPRPHHDESLLGYLQRLAKANGLPRKELLTAFARADETDVADWLQMMEGPLSWPTVAAEFRDPKPKGVKLWTTHHARYCPICLSEAGYWRESWGLTLVTTCSVHGTELHGRCPNCLKETDPSAMSANCCQACGTSLCGTSFEIAPASGTAAWLTSGFEDRFYAEALPTDAGLAALTYEQFHELSSRLAVRSLPTERTQPLKVADSGSLEISRLMANAAGVVLMNWPLAFRELLSGLKAVHSDNEHWTLSRSFGPIYHDIHRDLDDPCFDFLRREFESFLQHAWEAPLAKRNRNLREETIERHRWVSFASAAEACGLGVSVVKRLHQQGQIAYREKPHEDRVFTVVDLDQLKVISQQIQGAVDMKQTVNLLSLCHTRVRQLLAAGTLQFFGGEP…
node40913node	0	15420_0_29838__16625-17605_-1	9290	node40913node1tniq	6100-7335_-1	412	MLQYFPTPYPDELWYSVLGRYHVRSGNPNSATTLRELFGAESVGGMGNFLPNCGIRRVAEKLPEGVLDEREVALNHTLFPYTFRFQDLATKERLLEQALSEKVKFPIKLPKPYTSTVLKYCPLCMREDRERYGEAYWHVTHQIPYVTICTKHRCKLRMKDDMKKWTLNDNLFLPMDEEEIEADLDITETEAELSGILVKYQELPIEKGPTETHNNLYEGLLNSDYGIARKDKNFSIDYKSVETDLLERFGKDFIEEHFGTPVMRAAIFGNIRNWNYKLPERYAILSTLIHQDPEITFSEERLENKTVSLFLRMSKEPMTRSKKYVARSLGVKEKHLDILAHNLNVVPFWEQKPDAERAKEYRGYVCFMEDEWAYVQDSVSKYGFQSSSAFIRFCVEQYR…
node70656node	1	154371_0_0__863402-864289_-1	-13	node70656node1tniq	862300-863415_-1	372	MTSDKPIQIAEEYYLSSILRLLKYKGLLSIHDVFLEYYIPTLLEPHRKKAIARLSKLHLFEKIESSLPINSYQSKRLQPTHYIGVKVCPECLKKYGFIKTEWLDLYLTYCEEHQCSLISSCSQCNEELDWDVPLLNAKCSNYYCLKPLKPQNNNLCELSKSQIDDLLIATILLTKDISKIEPQHKYFPVGNVISEMNKTLLILSDQDDKESQNLDNSIYPNNIKGAWFDLTMMNMRNSWPVFNSKKPNIVSFISTLEDSVLMSQSAMEREFNFSRNDCLSLVKKGMLREVSSDLLCHYEPNYDISPLFKELNTLSSKVNSPNDYIKASKPLQNLSSYINTRKLLEALLVERRIKYNYIARNNLYDSLSFFL*
node6976node	1	154455_0_0__1641189-1642226_1	-3	node6976node1tniq	1642223-1643521_1	433	MNKVLNPRSTLQALRPSGCGTADVESLLSYFCRLAVSHATSVALLARIVADAMGSELREGFDWHERNLSGVGEAAQTWASSLSAMTGVGNLDHLTLSVWRDVLAPTGLAASSGGRWCPDCFEEDRLQGGSPYFRLAWDVGAVKACAKHGMRLVDVCPDCGRTGTRHRATYVVPGWCAHCGVFLGLHAKAPRLLASSGEIWVAEQVGQMLAAQASLNGPPQRRRLQEAIRDLVARLDGGKGALFAKRIEVSKGTVHYWTRGETIPTMTACLRISANSGLPLMKLLTGDLTEWAVPGEIAQLDLDLGGRGGRESRRELDWERIHRELQRYARLPSPVSVAEVARQLELDARQLYLKANAETRLLGERWKTYEKRRAEASHAKARSYVEAACRSLRQEGRAL…
node70688node	1	155005_0_25__38656-39693_-1	-3	node70688node1tniq	37322-38659_-1	446	MKMVVQQRRQSAAAPVTLDSSEESLYAKWSRFCLKLAPDPGELPRLLGDLCRLHPMLGRPVDVRRDRPDRYLRVIATLGLTPFAFHYSAGDDLFSRSRRATVTTRNLRFCPRCLAHGYHATLFQHAALVACPLHDMPLLSVCVQCRHPIAPTWGVVARHPFACPRCGHLLFRTVADAGRDIEIRLVDRMVAERRRVLRNIGSETSCYRTTRAKAWVEMDMREQQAQLQRHVLRHALWTDATFPGWHVCRPLRLRLRQRESAADWPSITRAVSSTIVATLQKLRMLCIERGADIVRLASKLDSQASGLRVHAVAGAVAVAYCKTAYIYGLCPRTGAPGRANTTDFGSVEFAGPSLNTRSLLIPGSVEANQLLAEYEVLGMFCLMLKRVASLRNLVLVDWR…
node7186node	1	155848_0_31__29491-30630_1	-3	node7186node1tniq	30627-32045_1	473	MIHTDTLFVVPPRAPFKAEPRGLGTWQRQRLSSYLLDVAAAARVRPQAILDSYVDWRAHKRTGRFGKCMRLDLINGSGPSARLWVSAVSPLVGREDLDDLTLLPLAHAFGETPGVMSKRRRWCPQCLYGDVAEGGYPYERLLWSISYVPVCPLHLTRLETACPKCGISQLSELSRHTQSGFCGACKSWLGRKQSEPNAVDSQTALGAYEIWVARDFANLLALDRESAALLSRDRAVGLLPGVIATAYRGNRMELCRHARFPKITVDVWLQGRSLPTLSALVRLSWVLQMPLRSLLAGDKDVAATTPRSEVSVEFLPSKSRRKPLRGCDWARIERNLKGSIDSDQPYESWHAAAQAQGIRPSLLRARFPDLAARIRDAGLQRRREAADARQRARALAFEE…
node7186node	1	155848_0_31__29491-30630_1	1412	node7186node2tniq	32042-33403_1	454	MSALLLIDAQVPPRASFRSEPAVAHGSGRQKLSNFVVRMANESMVPVDRVIRDLLVWPERTGPGGSRERRPFATGQCPELVNATGDMARYWSDRVNHLAGRTDMAGLTLLPFAPVLNDPAGLMTRQRRWCSACLQDDLERGSPIYERLLWSLRLVTHCPVHEVELRSQCVTCGYVHQRELTRRAVSGMYGRCHGWLGARAKRELFQQNPSPDNWREGWTSRQLSDLLDLSPEQTGTVSQASVTTMINAGIDALCDGSAKEFAKLCEKATSSLSEWRNAVNLPSLPALIQLSWNCGIPLAAWFTGDPNVWHMAKPPSRSVSMASASKGRVVVGRDWGAIAAYLDACVGRSDYNQSWAATARKVGVDPSELRRRFPVRAARISERARKAKSEAAEARRVQR…
node41138node	1	155856_0_0__16120-17292_1	-13	node41138node1tniq	17279-18616_1	446	MPNISRDACLFEGLDSPEREDARRVGALYDLIPQGLGEGHCESLVSYLRRLAFAHGVSVDDLVIKVLSSYSSVDFAIWRHFSTWSRRSSINIYTPQRTVPLRDALLQATGVQSLGLLSFATLEGVIDLSRMSSAIERYCPMCDDSVPFDQVSHPMLWDLKMVSCCPVHAVRLVPNTCGKDISEHRSRWCRIHLPGVCVKCGALAYRCNRQPQLPATSTEMWIARQSAALIAAISGGERFSANSLREGIVSMASVVGGGYPFRAASQCGINKARLHDWIHGVRPIGYSPLLALVAAAGVDLLDVMRGAFEPKEVIGFRYSSCPRRKQTQASDELRQKIQTALDDPDCPSVTAVSALLGCDRSTLKKLYPLECSQLVVKWQSKRSSDTRKRRAEAFSEMSA…
node41138node	1	155856_0_0__16120-17292_1	1327	node41138node2tniq	18619-19893_1	425	MSKSQSLVIEQPVPELGRSRPTQTKLYGLAPIGVGTGQCESVYSYIRRLAFAHGVPLSDLRRYLFELAGANLPRYPSTIPFRGSCPWFLPTLAMATGRQELVGCSLYSLLDDFRMRYESQNTWVRVCPACVVDSPFPNAWGRAIWRIPLVHACPTHRIRLVETKCFERRKVDKFANRRPSVPGVCPRCGSISYRCMSLQTPAASRHEMWVATQMANLVAAVSGGHVFDTNSVRDTVRELLADRYGSVEQASIQLECNQKTFTAQGLPGRLSIDLLAYICMSTGSDLVALLEGRIESAERLENADFLGTKEVHADPPLDVERALRAAVRSKKPSSLSGFARSVGLSSAQLRRFYPQLAESLVQAREKAKLEAFDSLVETLKALRADLEKDGRELTVRTAT…
node41136node	1	155886_0_16__29122-30078_-1	-7	node41136node1tniq	27321-29129_-1	603	MTEISQLPLTVELTIGESAMSLASRLARRNGVPRMLTFCSDLGLDHKALANGNDNEINRLSSVAGCDPKAVSFWTPKFGDDGYFQLGEEKLKFTSFDRTRVRACPRCISESRERHGETGPVHLGIWQLYSIRTCHRHLCMLVDLPEPKNRSDNFDYSRILDQSISKTAAPVRRDDQNFERWLLARLENGPANSWLDSLPLHVATQLCENFGFLVAFGPEIPRSKITVEQWLKAGCKGFDVLQHGPKALTDTLKMIQLQSPVDVKQYRERYGIFFKWLRDRNKDPAFDDIRNLVRPFIWSNFPVPEGGVVLGEVCPRQHVFTPRTAQKKFGISRWKFEQRLIETGFAPKPPDGSRPVLPDYPSLETIEQIVRDIEKLRDAKSTASFLGIERGTLLILVKA…
node7209node	1	155909_0_72__170932-172473_1	0	node7209node1tniq	172473-174440_1	656	MIGCFPDPYPDELLYSVCARFHDRVQYPNKKNTMRELFGDEAAIATVGLPSNLQTLVSMLPPGSPYTVERLINNHTLYPFYAPFLDCEQARQLWADMEGARGPSIYMRSGIMASTIQPMEWLRFCPVCAQEDKELLGEYYWHRIHQLPGIEVCPEHNVRVLDSKIRIQNPQTRHEFVSADRGTQLPRSRSYKLFNSHQAVLLRIAQDAAWLLKHQPLIPGLDILAKRYRELLAERDLATYSGRVRVSELLNQFCECYSPELLKYLQCQIDVESQHNWLFRLVRSPKGSQHPLRHLLLMQFLGHTAESFFKLPQQFKPFGKGPWLCLNKAADHFRKPVITECELAYSKEHGKPIGTFSCSCGFVYSRTGPDESEEDTLRITKIRAFGSVWEDALKTLWYD…
node7210node	1	155909_0_79__143291-144175_1	53	node7210node1tniq	144228-144761_1	178	MTSKLSKYPRLPPLEPYSGESLPHYLGRFRRLKSTGAPSPSALGQMVGIGAVVAQWEQGYFNPFPTVEQLSTLGTVIGLDMDTLTRMLQPKGVTLDSRPIRLCGACYAEHPCHRIKWQFKSKLSPRCDHHKLKLLMKCPGCEQPFPVPSLWLEGKCQNAKCGMRYSRMAKHQKSVLY*
node7300node	1	156231_0_52__84921-86150_-1	-3	node7300node1tniq	83566-84924_-1	453	MNIFLPELYPDELVYSWFSRFFVHEGYITNIHALETLFCNKQNDDPSKEFIGNLNPNTRKYINKTYSIKNIVLNHTMYPLYARFIPLNQKIESLRKLCYEYHNIQKILPISVRCDKEKFLKYCPMCAKEDRNKYGETYWHRIHQVRNIMICSKHYCKLINSTVFIYNKSDRLLVAAENVIPDKSKNIELETNELQKNFSKYSKEIFCEPIDLVNDISLPVILHRYIKDTKYKKENRYHYTSQLYKDMQKYYTESIHINEVISKCRIQNLMLGTTYDFSAVVQLAFFLKIPVNELICPQLTYEQIEEEKDLHYRNIKPDWIQYDSQMVKLVEKIAYNTYYGYTNKDHKPEKVMPKRICERACIQIHHVKHMPKCLAVLEKYQESYWELWARRLILGYNIL…
node7292node	1	156247_0_37__8703-9842_1	10	node7292node1tniq	9852-11651_1	600	MRLPIRFGPLPDEAFHQFMYRLAASNAYQTTQSIAALAGMPRGYALQPCDLGPLAALLGGMADAADLIARARWPVCEGSQFVRMGGNVVAARMVNVVRAKICPQCIRETGLDRAIWDLSLYVACSKHGTVLVDECSSCGHRLSWHRNAVDRCGCGCGKILLMEPARASQKVIAVMSELERRYASSTPEQDTDLGIELNAALELLWFTGTHDRNEPGWRSRFMSKPDIATSLRAIERSGDVLLHWPHGLHTWLEEHRVPSAEHVGIHADFGPVLTRMRHVIDIADPMHVFDEVRSYIANHGPVKPCSFFFSRQAKSRTVGAHAARRLGVTNATVKRMVRDGHLSGQCRRGGNRHFTAVDPQAIELAMARRASSIGVADLADQLGVSRYQVGKLRRSGLLC…
node7292node	1	156247_0_37__8703-9842_1	1822	node7292node2tniq	11664-13292_1	543	MQRFDPVSGARPPPNSARLVIRRDPLPWESGLGWLLWLTEANGYNSPASIVSGGLTTDRDTFRTALSNATTVPVEDILDKFHSKRGHRDCVCLPAGRGAVWMTSRKRPKVCPACISAGLIPAVWDITLWAACPIHRCWMVRKCPQCGSEISWLRPGPDRCGAKGCDGRYSDAKKQGVSDQVAELMLLMGAAARLPGMPRPSALMEAFGALDLADILRLVALVAMPHEVLERTHRLASNRWLNTFDPEEVIDCAAGVLYDWPHNLHRFHARLRRTSSAPEDTTTKSTYPGLWRLTQGRGLSFCPESIRKILLPPLKALIDPLPGRRMRVAPFAERQQDSAPSWISTYDAAARLGLAPSALLLMARRQILRGEFCAHGSRTLLYLRAADVAKLLAEREPSA…
node41205node	1	156321_0_0__4592597-4593673_-1	-3	node41205node1tniq	4591281-4592600_-1	440	MSRAHFLHLPIQGDGTSDVEALSSYLLRQAALHTVGPGTLVRIMLDRLPDLRAQVDARAFRVPITAFIRPNATTEHLVEALSLSTGVPAHEFECMTFLATSQALHRPQGAFAGNLRWCPVCFKEWSESGRQSYFKLIWQLGMVDCCDIHEVKLRDSCPSCGAKQGSECVRDRLDQCHRCQAPLYKSPVRTDLLPSRFKELSALIEHIATHPGKRFPRAGVAGVVSKILDEAWHAESEDELFQVIPRDECVRFANPEEPVTIQAALRIAFWLRVPLVALLEGNVTGTTRPLLSVAGESLPDPIAPRKRGNRVKATEVAPLVSGAVRDAEAGSPVSLKALAQSAGVSVGYLRYRFPAWVNRIASHTREARQRAQTEVTHRIRAAVDDLEPELVGLNGGVLS…
node41203node	1	156321_0_0__2197990-2198931_1	-3	node41203node1tniq	2198928-2200103_1	392	MSMVLTRDCVHRLPIAPPAPDETISSVLDRAACLMGTSREALLAAIELPDAGDGRDLDDALLPLAAEIARALCWDREWHPPAPPVPTRRLAASARNAFCAHCWVEDLATARGTYFRTTWLDAMVPWCARHQTPLDTMLSRYPERRRTILVASEAATAEHRKEAESLRNRLDGSVDGAAQEAARIACELGRHLPLHDEPVPPWPNGWRGNAALAQLLLKTALDRLSVGTDLPVHAVLWPDAGAGRWGGVFRVGKAIGRSVRADGLGPHFCAIADPAVRRAALYFVALALVPNTPLPAFYRLAGHVAAAHHDWWHRVIWPSLLGGQADDLVYAVSSLGDCGADWAAARTPPTAISSLRPKRRSPESVAPDRHRLPRNWVRHWRPLLANRRDFP*
node41257node	1	156418_0_174__15565-16434_-1	4	node41257node1tniq	15028-15561_-1	178	MPKFNKLSELDSLDPWLEYVEPYEGESISHYFGRLRRKEANSISAPTTLSEVAGIGPALSRWEKFRFNPFPSQQELAAVGRVVRLDVEQLQAMLPAKGEHLVMRSMRLCGACYRDSPHHRIHWQYESVEGCEEHRLRLISRCPACDQKLALPVEWVEGACKRCGMKFESMAKRQKRY*
node41282node	0	156592_0_152__39598-39954_1	1226	node41282node1tniq	41180-42679_1	500	MGIGYFTIDCEIIEMLLARPSIEPNECLVSYLIRISEKNGFKHIGHLMRHAGLAWKNNRVPVHQILIGEFDLNVYLLQLGLTTFSSKIGPISKSFQNVIDTHYLIVKYPKVCPDCIEEFGFCRFEWSLLPYLACVRHGKLLIDIHSGTGKRLSWYRRYLNKFDDTEVISSLSNVAPSEAIKLSRYIEVLLNGRKGVSCPEILHGLELRESLSVIHFIAHYRSRLLDVSFQPLSITNGELVQHYQYAWTMLENWPDAYYKFLNQYLEHPMSNKGVGGLHKHFRDLYESLHRQSENKGIARIKVEFDHYIEIYWPSVLESKRITRIQLTTLGRNIVSRKEAAKILNCHPDRVDKLVQQQKLTPNIFGGKKHYSREQVEGLAIQISSNWTMDEACEALQLTR…
node7305node	1	156628_0_3__105010-105525_1	5669	node7305node1tniq	111194-112405_1	404	MTKNITFYQDEALESNLLRLSRHLGFDVFSDFAAEIRSQLKYEHYDVAGAFPLELKRINIYHAQVTSNLRIRALMLIDRIQGHTQPELLTIALMHSKAVYSPHYKAVFRSGVDYPYSFIRPNAIPVCPHCLAESAYIRHYWHLLPYQACHLHNCELIDVCERCHQELNYQLSENIEYCQCGQKLSELSVNKAKKSALMVSRWLVGEPCSNVGVLSEPLDVSVRYGFLLWYINRYGDQDNFQLDDFVSYSEEWPKSLYENLDELVALGDQRKIRRWNRTFFHEVFGTLLKDCRHLPSRQLKANPVLQAVLVYLTQLVAKLPRSKGGNIADILLSVLDVSALLSCTTEEVYRLYDHGLLTSSVQNSLHSKLPSHQSVFHLRSVIELKLSRMCSSADGSTVY…
node7306node	0	156628_0_3__105512-105988_1	5206	node7306node1tniq	111194-112405_1	404	MTKNITFYQDEALESNLLRLSRHLGFDVFSDFAAEIRSQLKYEHYDVAGAFPLELKRINIYHAQVTSNLRIRALMLIDRIQGHTQPELLTIALMHSKAVYSPHYKAVFRSGVDYPYSFIRPNAIPVCPHCLAESAYIRHYWHLLPYQACHLHNCELIDVCERCHQELNYQLSENIEYCQCGQKLSELSVNKAKKSALMVSRWLVGEPCSNVGVLSEPLDVSVRYGFLLWYINRYGDQDNFQLDDFVSYSEEWPKSLYENLDELVALGDQRKIRRWNRTFFHEVFGTLLKDCRHLPSRQLKANPVLQAVLVYLTQLVAKLPRSKGGNIADILLSVLDVSALLSCTTEEVYRLYDHGLLTSSVQNSLHSKLPSHQSVFHLRSVIELKLSRMCSSADGSTVY…
node41249node	1	156775_0_21__219816-220856_1	-10	node41249node1tniq	220846-222189_1	448	MSRSERATDPALPRWTVLPPMKALAVGTSGTESLTSYCLRLSKLCGIPWTRFISMIDSESSSQAVRYTDCARLSGPGPVSLRRARTLERLTGQRLVGTTLYGIGEIISGRSEALHRVAAWCPICLCQAAEEGLPNFSRLIWRFTSYSHCSVHGARIEQCCPHCDFASIRNSGSFLCPKCNGSLEVQARYDRPSRAEAWTNHCIEELIEWTSNHPRQPLRKASLIRFLTAVDSVNEAKALSYIAPKKARDDFVRYVRWRDASVPTLGLRPDTSRVDLGDLLRASAKQCVSVLDMLLRPEESASALLPGVQYHFELPALHGKAANDCARLARIVEALTDDADCVLPAMQVILCCAGIRKAYKCRMPGHYSRYAVQLRIQRSLFLVISPGRINLAFRAAVKM…
node70787node	1	15681_0_13619__16900-18108_1	-6	node70787node1tniq	18102-19586_1	495	MLNYFPKIYDYELFYSIYSRLKQDINVQSNQSFKEIVFKRPNEYIEIFYINEPSDVLRSFISKNYIINDLYYNHTMFFYWSVFLNESDKENALRKLISNDKNFLEYLSPRPKHKHQKIFLKYCPLCAKENREQYHETYWNAFHQIPEINVCVIHGCKLKDSSINVNNSRIINFHAAENCIDDDYSYNMGTIGEINTAKYLYQLVVRKQSLKNGITMFDVFYKKLIQKRYINQLSWLQHKSAFINDFEQYLLENSIEKNSQIKKMQDIFSNKANPLRTIHILLFLDIQISDIFVCKTAKQIDSELIERIRSEYTKDNGINKLAKQYHILPCNVSKIINGQYEVEKQKLISQNYAHSSSRNIPPKGKRYSELDKKYYPKIEYYIDLYFKNSDKVRRLTVGG…
node41403node	1	157685_0_12__21810-22634_-1	59	node41403node1tniq	20471-21751_-1	427	MSFNLFETRNNQLLPALCKPFPDELLSSWMARMAYQHGLTTKEMCAYIWPSYSGNPDIDRIVGDANLNILAEKTNCTFAEVNATTMAFYKHVLFAQKNLLYAPEQWIIPSKRIGSKSGYMQHSSGLMFCPKCLESEPYFKKQWRLAISFACTKCGYYLIESCPHCHKGNSFIDVRQPNFAHQSVYEHMVYCHHCGKDVTDCEPEIAPVRVVKTQQLLFEIMEHGLNEKVIYTESYFKVLHHMASLLLIDKQTDRNIKKLAEYVYWENNLSHSDLRPYNDTIVLRDLPVKKRAVVIMLAHWVLQDWPHRFIDLCLTHKVKKSSLLSDFPNAPYWFWEAVRHGLEPSFPAKLDNLKHDNTDTCTVRMKEPCLKRLDYDYDEYFYDDNKYEDDDSDCINPDN…
node7481node	1	157728_0_0__4309681-4311057_-1	31009	node7481node1tniq	4342066-4343811_1	582	MGIAARYHRLAGLLRFQDTLQALFGTRHAKPVCLLPSHLQRMASRLECQESIQELIEAHTALPYFKHFVAPNIYAKVLTAMAGQNVGGSKLSLGLIASRLGGSNRLAFCPACAEQDLVSLGVATWHRAPHLPGVLMCSQHRQPLIILPPQTLRRHPHRLPLPEDLGEQCSPALSRESSSLAQERLNQVAAMSTELLRVSGSTIYTSLRWRYAAWLMQVRLAKQPTYIDQRALTNAIEAYWHPLHDIPPFDRLLNDLQQREGHWLTTLCRHPRAAHHPLKHLLLIGFLAPDIDTFLAIDPAPPPRSGNTNTTKPPYHDERLTRLSCLLEQEPMSLRQAAKCLGLSTNTVIILAQRLHISVKTRPKQLNTSTCRRLQTALVEPRRLIDIAKAHHTSLSTLY…
node7481node	1	157728_0_0__4309681-4311057_-1	32725	node7481node2tniq	4343782-4345392_-1	537	MVARYHIQSGNTTVDHTLNALFDTRQIRLNHWIPRHLDRLAKVMPGHTDLLLEGLLQNNTLFPLLNLFLGKMGGSAYLMQQSLPKRAFSGAGAVRVCLACISEDEQVHGTPYVHLSHQIPGVYICTKHKTWLIERCPYCRQPLSRDGSLPLEIWREGICGHSLSSFEPERVRGRQKVELNYASFCADLLGSGASPVPADVLKEMYRSRAVEMTGGWKKSLDRFAFQEMIHTFYGPVFLAKLDEDFSLGDFTKSYHWQSLSTIKEVPLIRHLALAFFLFRSFRDFKKARAVAEVHCIEQRRKEIDSQQPLDTSSNLFEEMLAVARQIPKCTLEKLWERHYGLTKRFIKRFPDRLDELLRAASSKPVAKPAQMRSLTRLEDQEWAGRFRVAASTLYQLVDK…
node7482node	1	157728_0_0__4340656-4342020_1	20921	node7482node1tniq	4362941-4364707_1	589	MSHDTYLQLPTLGTNAVTSWLPDETLFSLCSRYHVIVGNVLARTTCSVLFGHPQRGAQHDLPSRLDEFVKRTEGCFGDVQQIITQHTLLPFYLPWKSLQQQADTVATCRGEGLGSLKYRLGLLTSRFGANHPLKACPQCMREDVQYHDVSYWHRIHQLPGMWVCPVHREWLLVSNVKSTGVGRFLWFLPTTAILSPPSPTNRMDTSAATVTALGTLSMEATNLPLHSTIHPIYLRQAYLERLEALDLRVGNRLKLETASHAFLESLFPLRCIPELEALPSSLTEAESQLGRLLRRSDSLAHPLRHLAIIMWLFKSWEDFWTTYQKLNYKDVRDDCSSTISIFPPEKRSDLIGRRKSFIDLIQSGKSIHSAAKDFGIDTNTAMAWAAKENITIKRRPKKI…
node7482node	1	157728_0_0__4340656-4342020_1	22773	node7482node2tniq	4364793-4365953_1	387	MKFLTAAPLPDEFIAGHIGRLRLINGLDTSAQLFRALDHFNRGGIKDGSPDPIYKLISDFIGFDSAEYVRQHSMLPFNRVAAQNQQETCSFAKVASAQQRSALVHERGGAYYCVNCVDIDRVPYWRRVHQLPGMYVCPDHGNALSYVTDKAAFEYSPCRWIGNSHQVSHDLEALHAHPVVARYTKIALRFLADGKRTCRFTASCALGNSMRKVGLRIGIVGVRPTLSDYIKQHLPITWLCQIWPELAVKSAGSQFVPIDGACRSQVSHGVTYAVALAALFDDSKHGLSEFFRPLSEQVKEKWKPPLTTGQRLRREILPIYLKNNGSLPMIAKEMDINYDALLRRTRRAGLPRLFYTEESHRREILDFLATASIEDIDTWATKYEKQ*
node7483node	1	157728_0_0__4357762-4359138_-1	3803	node7483node1tniq	4362941-4364707_1	589	MSHDTYLQLPTLGTNAVTSWLPDETLFSLCSRYHVIVGNVLARTTCSVLFGHPQRGAQHDLPSRLDEFVKRTEGCFGDVQQIITQHTLLPFYLPWKSLQQQADTVATCRGEGLGSLKYRLGLLTSRFGANHPLKACPQCMREDVQYHDVSYWHRIHQLPGMWVCPVHREWLLVSNVKSTGVGRFLWFLPTTAILSPPSPTNRMDTSAATVTALGTLSMEATNLPLHSTIHPIYLRQAYLERLEALDLRVGNRLKLETASHAFLESLFPLRCIPELEALPSSLTEAESQLGRLLRRSDSLAHPLRHLAIIMWLFKSWEDFWTTYQKLNYKDVRDDCSSTISIFPPEKRSDLIGRRKSFIDLIQSGKSIHSAAKDFGIDTNTAMAWAAKENITIKRRPKKI…
node7483node	1	157728_0_0__4357762-4359138_-1	5655	node7483node2tniq	4364793-4365953_1	387	MKFLTAAPLPDEFIAGHIGRLRLINGLDTSAQLFRALDHFNRGGIKDGSPDPIYKLISDFIGFDSAEYVRQHSMLPFNRVAAQNQQETCSFAKVASAQQRSALVHERGGAYYCVNCVDIDRVPYWRRVHQLPGMYVCPDHGNALSYVTDKAAFEYSPCRWIGNSHQVSHDLEALHAHPVVARYTKIALRFLADGKRTCRFTASCALGNSMRKVGLRIGIVGVRPTLSDYIKQHLPITWLCQIWPELAVKSAGSQFVPIDGACRSQVSHGVTYAVALAALFDDSKHGLSEFFRPLSEQVKEKWKPPLTTGQRLRREILPIYLKNNGSLPMIAKEMDINYDALLRRTRRAGLPRLFYTEESHRREILDFLATASIEDIDTWATKYEKQ*
node7483node	1	157728_0_0__4357762-4359138_-1	12370	node7483node3tniq	4343782-4345392_-1	537	MVARYHIQSGNTTVDHTLNALFDTRQIRLNHWIPRHLDRLAKVMPGHTDLLLEGLLQNNTLFPLLNLFLGKMGGSAYLMQQSLPKRAFSGAGAVRVCLACISEDEQVHGTPYVHLSHQIPGVYICTKHKTWLIERCPYCRQPLSRDGSLPLEIWREGICGHSLSSFEPERVRGRQKVELNYASFCADLLGSGASPVPADVLKEMYRSRAVEMTGGWKKSLDRFAFQEMIHTFYGPVFLAKLDEDFSLGDFTKSYHWQSLSTIKEVPLIRHLALAFFLFRSFRDFKKARAVAEVHCIEQRRKEIDSQQPLDTSSNLFEEMLAVARQIPKCTLEKLWERHYGLTKRFIKRFPDRLDELLRAASSKPVAKPAQMRSLTRLEDQEWAGRFRVAASTLYQLVDK…
node7483node	1	157728_0_0__4357762-4359138_-1	13951	node7483node4tniq	4342066-4343811_1	582	MGIAARYHRLAGLLRFQDTLQALFGTRHAKPVCLLPSHLQRMASRLECQESIQELIEAHTALPYFKHFVAPNIYAKVLTAMAGQNVGGSKLSLGLIASRLGGSNRLAFCPACAEQDLVSLGVATWHRAPHLPGVLMCSQHRQPLIILPPQTLRRHPHRLPLPEDLGEQCSPALSRESSSLAQERLNQVAAMSTELLRVSGSTIYTSLRWRYAAWLMQVRLAKQPTYIDQRALTNAIEAYWHPLHDIPPFDRLLNDLQQREGHWLTTLCRHPRAAHHPLKHLLLIGFLAPDIDTFLAIDPAPPPRSGNTNTTKPPYHDERLTRLSCLLEQEPMSLRQAAKCLGLSTNTVIILAQRLHISVKTRPKQLNTSTCRRLQTALVEPRRLIDIAKAHHTSLSTLY…
node7483node	1	157728_0_0__4357762-4359138_-1	48087	node7483node5tniq	4307942-4309675_-1	578	MNRNILVAPHFPDGEIVNAFLTRILSYGGVHSLSLACRQLLNRRPSLDGMPNYLGLFHQELGYLYGDIDTLIDKHTEFNFICCGLPKAKFSAQRARLIDMYKGPVRLCRLPLLFGVSEQSYLQCSECEEQQKREFGFSFIHRRMGVPFVNVCPIHGVPLCASKRQLLLFDAHCQSKPNSYQVVMTMELGKRIEYCMETPVYLSRYDKDSVIDLFKLSGWIDDNNRFHLIDFTRKFSIFFDGAFSDERLKILCQSERHIENAIRALLRNEKSIHPEWCVLFAWFAEQQPYTGPAQSTVAIPIEAAHRRLVSPKVMPLREAVAAELAKHKALQATAMAMGISASLLNVLCKRYEINVSWRPKTLKESVANLVKKELVDGKSPSEVAAKFQISLTSVYRQLA…
node7467node	1	157782_0_18__29628-30497_-1	10	node7467node1tniq	28572-29618_-1	349	MTEFEVGETISSWLERQIVYASQDGANVNIKGVRRLLESPEVSDIDYYSDSEISELIALLPFAPPDIFFRSKSKTGFMLAPPLRRVNFCSDCVKGDMKAVKTAVWREAWSYGWYVICEIHGTKMCSLGFNLSRSTEHRATEACRIVIDQEYQHEVTSSVWPIHAKSSVNGAALLSRLDHEVVNLALLLQQRIMLLVAWEESIAGPELAVVYDLFSLILRGHTHYVEPRPFCFQVAKKITGRNFSVERTVFRHEDDRFSAHLEIKEPYPRLLALAIISFLLGLPGAAKRWDRVRILLGYKGMMIPKNKALLYLLVSGNPEVGGRRWFESRIQMYPLELRALCKRFVDNS*
node41426node	1	157825_0_5__106662-107699_1	-10	node41426node1tniq	107689-109071_1	461	MKADLRVCWPRDWFQPHESLWSIFWKLGLANATSPELLARHFAATAEDARARQIRLPHLLAARRFDLERLAQAARIRVSDLGVVGVDQILGFEHRFQQWWVWQTAQFCPCCFEEGFHSVVFQLRGVCRCPRHHVALVSACPACSQPIPLGFGSGGRFICAKCGHAIGMFAARSTIRSSCGPEFDELIAWAGRIATGDADNPACVMNHGLSDAQPSGLSLHTPGYHRSNLFRYAAEFYDGTHSCPAPFALSAENCPVIVQHRARISRPRLRGSVTAQHGYFLLLAKHYLRLLRRFRRRMRSPRKVHSVFRSASDALRPGDWCYLLARALWEECSVWSLADYSTVQGRLSIADLTELGAALDRSAQKYFKLPEPTGKGRRWSDCTWANLHVWTAAFMQTVR…
node7522node	1	157893_0_53__149330-150400_-1	44	node7522node1tniq	147424-149286_-1	621	MTALSEIVPLKHALAHKPREPALPFLARNAVHQGCSNPRDFCLDYGISVTEVAQGKVAAITQLAVLCNVDANELRRWSPTRVSERFFTLNGELLGSMHSPKKVLRGCPLCMLEDIEAADEGVPQEVAVYTRAEHLVGYIQTCDKHNVALVEVRRPTTHDEWVDPAKGVNQLLDAIEEQPLVYRSPTAFEDECLNRVLDRPSRAPALAPFSLVTLAKACRALGADILTAEAENKAAAEDDRLCMEAGFDAVKNGEASLIPVLKHLRGATWTKYDLAARAIPNLIKNLRSMFGTGEGEAMADLIAGAAFKVFPYAEGDTFLDVVCNKRYLHTLPTASRAYPMPPRVMELFLENTPGLVVAGSLKEGKVLIDATMADELFQDRVPLIPMNQVAVMTGVKWDA…
node7627node	1	158591_0_3__16877-17872_1	3	node7627node1tniq	17875-19734_1	620	MALLPTLPLIPGESLTSYVNRVAKFHCNLSLTKFLRFFEISQQELLRPEPETLRRISDLTGQPAEDLANMSFLRAGTRLLTIMGETVHSEFTDLSTRPLCPECLLEDLGADSTSGGMPVGRLEWQMQPVRVCGKHGVVLQARNASTYVDRFRLLPELSAERAMLDEMMSKAQFHKPSRLQTYAIDRLNGCVGPAWLDEQRLDYAARACEMLGVILVAGTHIDLRAVTDAQWSAAGDLGFSYAMDGAEGIYAGLQVAFDQFVSKNAKGGPQKAFGRFYQWLQFNKNKKPAGPIRDVARDFILDHFSIEPGTNLMGDIVNERRVHSASSLARESGDHPKTINRAIILAGLADGDTEKVTATMTFDAKAAEELMDRIRTSISVRGLEGYLNCNRVQAQQLVR…
node41536node	1	158728_0_3__486134-487189_1	-3	node41536node1tniq	487186-488997_1	604	MTKLSIVVPFHRDETVFSFCSRLAAANGFPGVKDFCWAVGLNHVRICAGHPGETSKLMLLAGVEDLAGRLVTKNGQHFEVNGERLSKKHLLRSRLRYCAQCIAEDLEEEGLRRQARGYGRLTWCITFIRTCAKHQTLLRLADIDLTRHFDIAQLIASELQAMRGPAVFSGPRTPFEDFVEDSVWGRRASHGWIDEFPLYVVGRICELVGAAVVFGKHYHVEDHSEIDWLEAAQAGFEVLVKGRQAFKNFLVSMHGAFWDKKTHTGGRALYGRLYERLAHESSDRAYDPIREIIYDVTLDTLPIGPGDELFGRVTERRLHSVHSAAKEYRIHPKTIRKLMSHSNAKVIAGNDALTDERTILPKDGMLMLVDRVRGNISSDYAAVHIGVSRTAFKVLVTDG…
node7651node	1	159027_0_0__456621-457646_1	-3	node7651node1tniq	457643-459538_1	632	MNHIGELRYRHSHEPRETGPGFAARLAAMNGRRMGEMFHHMGIRPYGVDKGDEETIRLVAILGGADPEPLIANTPKTVEGKREYHVAGEMLGPLGINRTFFRYCPHCVLEDIHAFDGPRHARPWLRLEWTISHYRACHRHYTNLVVANPVRRRFQPFDFSETMETVLPDLERIAREANPSPRSFFDEWIVARTDGLRDPGNYLDTFPLYAGAQWCEALGVSLLHPAKVQTSKLTQAEWAAAAEEGFRVASAGEDAMRAVLETMTQAQKGTRGIVGPRDTYGFAFHLLQKTRDDEAFAPLRDLVRDFAMNALPWKIGTDMLGVTIEQNAVMTVQTASLISGINRKTMRKIFKRRGIAVEDIDAKVRDHRIMVPTEEFEQAARKLRDALTMRQTMKLLGVD…
node41551node	1	159087_0_0__3121139-3122152_1	-3	node41551node1tniq	3122149-3123966_1	606	MTALLDLFTHEHDESAIGYMRRLALKNGYSSWKALLRACGVKPSVRAVLAEREILATALGLDPAWLEAFVPADDKPVCVSDPQFARTTSDPVCPSCLQSGAYVRRVWGHALITACPEHGTTLLDHCPNCGVELQQSRHDIAFCGCGFDLREAHTQPASLGHLWISARLAGDMRDIIGTTELGSEADYLRLADLLYMLAVRFDSAQQTRRGKVAVPKTINEAIALLTPVATMLESWPGRFEQHVRDRLQAGNPNVFNLTGRLGAWYINLSRQCLNPSAFAPVWQAFSNAVIDQFEGNLRGKNGLTPSLDRKQRYFALTEAARLIGTTREHLRVAIQRGNVSSHTTRKGPSYTLALIERAEVERIVRERAEWTSVSEAAETFAVPPATINYLVKAKLVEAD…
node41594node	1	159261_0_220__21899-22837_1	15	node41594node1tniq	22852-24864_1	671	MLNDDDVRLLVTPRPQPMEGPLGYLLRAADANGYPKLQWLARLAGLHHIDPFEPPPDGKLEAVLNLPTGSLDHLFYPTLPDKQGGTRVRFGAGNVRRSAIGVKRSPVCPHCLAEAGYARMAWDLSVIPVCPRHGSRLLDMCPDCGKPFTWSRAKLCTCSCGRDLRTLSAPRAGDAAVALGNAVLKKAGLSDCDVEALPFPPEFDAMGLAEAVDLVTFLGAWAVGRGIGTGRRLVAHLGHSARHTMLDSAARVLAEWPEGFYALLDNVRANTGEKATRTGLQNEFGSFVPTLYHPDFLVFENTPGLIAPAQFVRTAFETYIEKHWTGGFVRRGNTRLVRGDVMEPQHLPLTEAARQLGMHPSVVRRFIDSGHLAAVSRPMNKRCLILVDRDSLAAFHVTS…
node41588node	1	159503_0_223__65408-67090_-1	3	node41588node1tniq	64482-65405_-1	308	MYFPRPYPDEPTLSLLIRAGRHLGLALPKLIKDIFHADTKSVNFNRPLYLRSISAYTRIDQNSFLFNHTYFPYVTAFLPPRFVNELRSGIFDGSAVANAPYHFLGGSKQKTQFRLRFCVECRESDVRQYGETYWHRRHQLPGVFMCLTHCRPLLETDIPAGSNKMRHCNYLPADTEGKEFPLLIDNVKMKKIAQASIAMLDGQVVNVETLISRYQKLLQRFEKNERNYRLVDHPVYVSMKSFYGERYLAATNFSWYRGTTLVNYGDPCAPVFSTAFRFTTFKHILLNVFIHDLPEDLGLQAEDERRV*
node41587node	1	159503_0_201__145126-146115_-1	-16	node41587node1tniq	143817-145142_-1	442	MNTNNESIHLPAIRFRKPASQESWYSLWCSLCLIEPLSTKEIRQLLFSLSTRNMLDPTSFRTERPELKVLNTAFGVTSETVAVLGGADMDNEPRSTGHMHVGLRHCPVCLSNGYHSPVFQHLSIHTCPLHEVPLRTACQNCNAELNPTWLVAGTNPFGCPRCDAMFVRSVERPQQTSEILLVDMLLATRREVIVHDRQTASRVRPCTLPTVRSSKDDQSTTTRYVQRQAIWMNMPREGWLQFKGTTLQLRENENVKITGLEGVGSVEIAIRKTLTRIRDLFEDDEAELHELQAILGRFEGGRRLIDTAGVVTCAILKTEYLLGVAARVAVQPVLSPLDLVKTRDPRCQAEQSGAPLVKFVEANALLVEYEVLGLFCLHVWRIARLKRLTDIAWNEFSHA…
node70922node	0	160288_0_21__21243-22625_-1	8298	node70922node1tniq	11734-12945_-1	404	MDTEIELYPDESLESFLLRLSKYQGYERFAHFAEDIWQNTLLQHEAIPGAFPFELSRVNIYKAQTTSQMRVRVLIDLEKLLGLTNFGVLRLALAHSKASFSPEYKAVHRFGVDYPQAFLRKRFTPVCPQCLEESPYIRQLWQFIPYQACHKHHCKLVHQCPECGNRLEYQHSEFIEHCDCGFRLARCLAETANDASLTVAQWLAGEELDKSGIFNQPLTQSSQFGFLLWYVNRYGDVDNISFEDFVRCCEAWPQRLNEDLDAIVAKADMLRIQPWHKTYFSEVFAGLLKECRHLPSREVGKNPVLQSVVQYFIELVAKYPRAKAANIAEMLLSPLEASALLSCSTDEILRLYQFGQLKAHLTPKLHGKIENHQSVFTLRSIIELKLSRMCSETDGLMHY…
node41699node	1	160279_0_99__20594-21628_-1	108	node41699node1tniq	17664-20486_-1	941	MHDFPPPQPQPPQTATARPGPVRLAPLQGETNLSYLDRLADRYRLGVRDLIPALLQVGGGLFKGYRTDGEVYLNAEARARISAFSCVPEETLQRALPAWTSQEPLSPDGARPAGRFRFGSVVPAAGEDCRLCTAARTGRTKPARLYLQPHTRICPRHGRWMLGTHWIDGAPADTEQIDLTGLPEMVTARRRHLQLLRRRPDASEAFEVAHAVAVSWWAQQWPEEEQWPHRALQLAPPGTDPGWWRLLTRDAVTYPETVALTSVLTDEHTRQRLLADTCGHLPHTLTYAPGLVAELARATDRPWLSDRLASTSAGPLLVWVQQRVRAGTGSAVAGPGWTLHMAHRPRTIARELTAYRKAAHQDEKTTDGARLHLGLRHTSDQSFTTGLAHARAYAAVHGH…
node7830node	1	160464_0_2__40559-41950_-1	190	node7830node1tniq	39296-40369_-1	358	MAVMRRTGGHLLVQPLPDEHLFSVIARHHLVSAGRTAVDTLNRLDIEPGPLRSQNVFNAAFHSAVPSLAAGLGMSPGELVRRHSLLPLYRIALPANVLSTWEKRWEIGDDASDDAIATLNPNVLCHDASWRYCPRCAEEDVLRHGVEYWHVLHQIPGLERCPLHAVPLRGRCPSCGFSQLKLNDLTLPRPRCGCEPERSLSSALPWDEWLGALLFRLRDAEGVSVEAIVKMLSEVLDLPHPLKVRDRPATAERLKRIEARTGEASLARIFHFYRTEGATFRGRARPNIVWTSLAESFGAARHPLYFLVLLWSLRLTPDQVAAGSADVSEGATLPAASAGLPAAAASETSSRRSGDRQ*
node7830node	1	160464_0_2__40559-41950_-1	1299	node7830node2tniq	37389-39260_1	624	MTKPRHPGLPLIPAPLPDETLYSFVTRIHLVSGNRHPDETLEALAGRRAWAPRSVFPSRLAHLASATGIHAEAIRECLTFFPLLRPFISTQRARLIAEGMDGGNGRALAMASGHLRGGFRWPSRPRLCRRCVEQDMERFGLAYWHRAHQMPVVLACPEHPEQRLSTAELRDVRRARRVDLRLPDECIADAERDLLPRGLRPGIARLAADLLLAALPSIGSERLTVLYRERLAELGFLTASGRLRQSAIHESLRGHLAPLRAGLLAPALAIQPNSHSDWPAKTLRAPRGDINALKHVLLIEWLFGDLATFRAALHEAPARTHREEKASCTNEGPSDETIAALLHEKDATLRSVAANLGCSVTSLAVKARALGLEPGRRPKRVTDAVEQRIVAALLTGQRV…
node7826node	1	160466_0_158__7825-9435_-1	-3	node7826node1tniq	5987-7828_-1	614	MILQFPAPYPGELLYSTIGRYHLRSGNVFWKHTLEDLFGKRTISATAFLPSGIRSLIKRLPPITTLDEQTIIYRHTLFSFYTSLLPKDKALSTYDSMLSDDGKKIYMQSGIMASSIQQNKYFKYCSACLKDDTYGEMYWKRRQQLPGKLICLKHGLWLENSSVPIVQSNKHSFILPSESNCDLTKEIPVDKCILQPYQDFLIQVDKLINRQAEHKTFAHFTEFYRKHLIEKGFASINGKVDQRRLHEAFRDFYSDRFLECLNIEANSTELWLASITRKHRKSFHPYYHILLLNFLGIDVDDVFRETSTSIEFFGKPKWPCLNRVCPTYKKDVISKVSVRTCEKTKLPIGRFECPNCGFSYTRKGKEQTWEDRYNYTRIMEFGSLWKKELRSLLGQNLSY…
node41748node	1	160547_0_0__11883-12842_1	0	node41748node1tniq	12842-13900_1	353	MRRRNESKELSLYKPLITFIAYEDESPTSYLMRLAEANSYNVASWLIRTENGGYKGGLLNYNKTFQLLVNYPWTGFQYLEKTKELCSLPTNNLVNNGLRYCPLCLRENRYYRMIWQLKSSFSCLKHKVWLVDNCPQCGELILSKTNLYCPCKNGHLVSKNQAITEEIPRELYLLQQYLLSGYLSKPESTYSLLANKAKITLQERIELFLFLIKWPHSVPKLEGRSYSKHYKIKELKPLLEELASILLSKGLGFWRFLYKLNQYDKTNQSVEKYKPVFVKFYRDFYNQFNTPQYRIFREIIEKFISRYWQWQITKRNIFYNEKFADNYNWIPIKQATQEYSISPTLLKKAIKE*
node7843node	1	160611_0_241__6415-7404_-1	-40	node7843node1tniq	5493-6455_-1	321	MDYGKVRNLYLQSNKPRQIPICPSPQRSELLSSWIERTACFYGCDFDHWLAPIQLSLGARKEHSIDIDKNPKLRRSLSSWVGIPLSNMPTALSKTGLVLLPPRARLVFCQICWDEDAASGNQPYVRQIWTHWNTVYCEKHGEFLSAKHTNLDARNDLISWRSVWESRQNWWAPFQLNKRPNFGDAGWYAPGRIAEFHRDRLLTTLRRFHSPLSPTAKQILALSLRPALYRVIHGLVCQTDKSGKRFPRMIEPWESVGWKHKLARPVLLETRIAVLIVASELYRMLERSEPIDVRVRGQLASLLGAKHLSLYEISPHLAGR*
node7851node	1	16068_0_467__32927-33913_-1	-3	node7851node1tniq	30951-32930_-1	660	MKFTVIRKTAPIQNESLDSYLYRIGNANYYETSNWYKIVFGLNNSINPNQFSDPFLIDKVSKFLRFSSSDIESMTIRSIAKNIVGKEKFSESDTLKYITKMTRVKLCPFCYKENHAELLPWKVRSLTACPKHHVRLIDSCPNCHKQLHRTNRCPYCHIEYVEKATLISDDSIAILYTKLIWSAITTNSSLPFSQSALQFPELTSSDFIQLVHSLGNLLVGYDGLFSFVDDYYVKNPEKFGKLHRSKNRHTEDVMHISGCCITKVLSNWPDEFRKVLAKLLIIETEKLQKSEKGDIFPIRFIKLDLPASCKNLFWNEIVKFVEKTNYFSNNLCYWQNFINFSNKRTYSLKKQLDPFLIQKSVAEILPNKQVSAILGVSKNFLGELICNSYFLPTTFFDNK…
node41733node	1	16071_0_1304__12106-13008_1	2508	node41733node1tniq	8243-9598_1	452	MDAWSLWPSRPQPFADESFASWFIRLAHANGLPPKDLYRAAMPGAYLHSLDLDRLGSPQLFQMLEEKTGVDATRIQSLTLATWQGKLFETDEGLNKLLWLPPVGREVSKKSFGQQVCPRCLDEGPPYFRKFWRLSFVTACPRHGVLLVDRCRKCGSPIAPARGLDARGRLRCFRCEADFADGTAEPLWRDGDLAVQDALLRTAHDGWLELGGYGPVHSLAAFQILMLLFRLLATGRPALALRTWLAGRVDFPTAAPATIPRIKEVELLNPRCRQELVRLALYLIGGWPNRFVEAARAVGLSTRDLIRGPVPFAYWHAVTTHLADPIRAYGEEEAKAARACLERRGETPHYHALVRLTGTKITARRDIAVPAGSHVPYGQGRFWKLDGVSPEVREAVKQA…
node41729node	1	16071_0_64__118299-119366_-1	-3	node41729node1tniq	117439-118302_-1	288	MRLEPLPFRTRLGHGEIVTSWAPRHAMNNGTSVKDVDAILRRQGVVTSRSPRDPERAKAWRALGGLHPRAFTEPQVVAGNWVINRPLCDRCMPHLEDGTGRVWDRGWVCLKHKRWTQDDEQTDLANFGEALVAERHWRGRLTPRGVVVDSPLLLLAEECATVGISKAVLEERASRVGRPSPGLLVYPETVKIARLLSRPSYLDAVLGEAPARWKRAMVEREVRSILPDAADSENWRALARVWDFVLSLQDRVRDAQWLGQAPEDRWNVLRYSRLAQAQGIPRLDQVM*
node70946node	1	160887_0_118__75962-77059_1	0	node70946node1tniq	77059-78453_1	465	MFDLPDCLDIPDVFFETPGLPMPQATTLLYGIQPRGLGTGACESLKSYISCLANEHRISPAILFSDILKARLVEHNPSWKAATLSMKNNHSFFISMGTLARELVLVLAEATGVNILANCTMLPMIGILNPQGLITVQERHCPLCLQEINNLDGIYGRLIWKISCITACPNHRVQLVPSQCGTPKETHLSLSHRKILFGVCSKCGSIGYQCRRGNAVVASEIEVWKAQQMADLIELFPLTTQLFSKEKTIAGLKSLANIFFDGKPAIAARRAEMNKSVLWGWMHGYNLPSLGLLLDLCLSAGVSLVSLMKGAPAKCISPQFKKSSYQRLVKKDKEIFSKEAREKSLKEALTINPPPSLATIASELNLHHRSLSTQFPELAALVVKRFRLFRSSQIFEKHK…
node41769node	1	161736_0_19__208204-209913_-1	-25	node41769node1tniq	206733-208229_-1	499	MSYTNLPYRGVKMNQIIYFPTLYPGEDFRSIVFRYHTRSGNSLTETSEDLFGMLYYEFPHIPRNMNYFISVLPSTFGYTASYFLENHTFFPFFKAFTSSEKVDDYFDDILTACHKGSKRGGNIAIIRKNPILSEKIRYCPDCLTEDYEVNGECYVHLKHQLTFLDFCPNHFIRLIDRCPVCGDIFSQLNMRSTTFCSKGHSLIKNRLSLKNDLKLKVYNDITFIKNSSMNITITPQYIINKLIIVLGNKNYINYGGVIQKKIVVNDLFSFFTEVEMNKFGYFIKQMKKKKIEQVLTVIHVENNPIFYILLIRFLCESINKFLEYNEPFVNNLPFGYGPWKCINKICSRYNKYVINRCKTTLVKRSTRFKGTFKCPYCELIYIQYINTKNNKNKAYVKVE…
node41769node	1	161736_0_19__208204-209913_-1	1543	node41769node2tniq	206254-206661_-1	136	MIFLPYIYEDELLYSVFARYHHYSGNENPKETMNELYGSHTTCATTLFPTNLNTLLHGFPTPNSFQVKELIIKNTGLPYYTPFIPNERNLELKKLMVEGNGTSFYMKLGRTASTIKNKKYLYCCKSCVNEDTFNN*
node7925node	1	161_0_48__208504-209631_-1	1	node7925node1tniq	206614-208503_-1	630	MAISPNVKPTLFDDEPTYGWLGRWADMTGFPSTRSLASTLGIQLETIMSGRGNAAVASAAGLAADAFDKATFERLPDGTTRCGGEILPRYDWNPNALRLCPGCVDDDLGLRPRRGESTVHLRSWQMLFHLTVCPRHCYRLVDRTRNGDSFERFPMRVLRDIDRSRPLSTDDLPRVAVESAAAEAYVLGRLGFGPPISVPMLDAMPLRNAVRLMDRMGAVAVGGRRAYTHGAGLDRSTALNRGLSLFEGRGEGFVRLLDELNATVKRKRASWGAAEVYGRAYVWLNEVKEDAAYAPVIDIMREHAFRHIAISPDVPFFGELIEERQTYRLPHIYEASGVHMDKARKVMVAMGELGQGVTDPLIPRQRALRIIELLKSSMTYNVAREYLGMPRGAMRNILD…
node7964node	1	162419_0_19__56478-57419_-1	57	node7964node1tniq	54991-56421_-1	477	MKAKGIQTLPSRTFYYEGESLLSYLLRSAFNSGISVLLLLNMIRKNEKYLLHRGDIRRIDFFPESIFDLNKLTSLTGISRSDLYKGTFTNVLNAFGYGANGEKARLMKNMLRETLHYCKQCLEEGRGYNLMWKVEGVDSCLKHNQKLENHCLHCKQEICYQHIVIINRCPHCDELLTELPPDYLKNGIENITRQQSLQANLYELIQRTDLRFEAQALAQKLLYLMNGFQSVYQAATIKKSLQGYSFTYLLQYARDTISTQKNIKLSFILEVLHSQSVDINSLSIIEVPTTFIDSLLEGNSIEWTREYTCQAPWCKERGQRMSLTPTNSKHCKKAGEKLSHYLVCKECFCEYAFNEERILIERTSFISAYDVMHRYDISSMTWSEKRKCFLMNREQIRRA…
node7964node	1	162419_0_19__56478-57419_-1	1510	node7964node2tniq	52926-54968_-1	681	MREYFRIRPRIGKYESLTSYIARVAKLNETTFNGIIRKVSLKNQYLQNSRYRYLDINPNRVINIELLSDLTCVAKEELLSQTLHPFELRISGESEMNLSDQFSRTGLWKFYDSTKRWFCPMCLKDHKIFKILWQFENITICEIHKCYLQKACNKCGNEQPYIGNQLMDGRCHTCNLSLSSDEKESLAEDLLTIENLTINQFWKSFVSLNEPITAVQFGLSIKQTISLKILYLQSDLLEEKSSARKPLTRRYKAYFKKMLLTGDSGKDSFLAAVIRFFIFSGISIDQFRDLRVPEKFFYSFIKSEHKEDMVHLKEASNCETPWCQYINNNDRMQHLGIYRTSRGDFYCSGCYIKYGYQKNTGKWIELKGDIKLIKKIIPYMHLNQARFKIFKEINDISSF…
node70987node	1	162445_0_18__101700-102704_-1	184	node70987node1tniq	100293-101516_-1	408	MHFLIRPEPVCDESLESYLLRLSQDNGFEHYRILSGSLKERLLQSDYEAAGAFPLELAKVNIFHASYSSYLRIRALCLIADLTGQPHTNLLKVTLMHSTVTFGRGHKAVSRDNTHIPLCFIRTNSIPCCPECLAEHGYVRQLWHYKPYTACHRHRRKLLTRCPACHESLNYLYSELLTHCSCGYDLRQAFTPPTSSDDLQLSSMVSDDKCEALSPASASQDKSLRYGALLWFIMRYGESSNNEEGMLSAMHYFRAWPDNFTAELLDMMAAATIKQTKSFNHMSLTDVFGKTLSDCLYLPARDTHRNFILHAFLDYLTNLVMENPRSNIANPGDLLLSIRDAACLLSTSNAQVYRLLDDGFLKVAIRPRAGMKVKISTPVLHLRQVIEFRLTHIPGPHDK…
node7953node	0	162451_0_0__163492-166974_1	17638	node7953node1tniq	184612-186858_-1	749	MKTQTLPGIEEIPLLLMRPLPDKAESLAGYLLRLADVNYLHHVHDLLSYLQQKRSSIYQASMTPQFGVYSLSRLSKQLGIEVDALQALARPLSAPIGRYRTFSWQGYEWPLHLIRNRYRVWCPLCLGEQALQRASWDLRLTTVCPKHKILLVDCCPCCMKRVPWRFSQLHHCVCGFPLDKAPAIAVGTPDQLVDIELLTCTELQRFITLSILFSCSSATTLDAKYLEKITLADLHRAQNYIFLTDINEQCNFRRALVGILYRRFRHQFELGPRYTASPLLNGLKIAPSFDDELKMIGNDWLSRQNPHSSIATIDNKTTSEDLTFSSVATTLNASPHVVSTLVKRGVLKYSLSSRGSSGKSGITRHSLARLQSALSRITPYKEGWKRIKLDHFGIDFSSR…
node7954node	1	162451_0_0__186855-187784_-1	-3	node7954node1tniq	184612-186858_-1	749	MKTQTLPGIEEIPLLLMRPLPDKAESLAGYLLRLADVNYLHHVHDLLSYLQQKRSSIYQASMTPQFGVYSLSRLSKQLGIEVDALQALARPLSAPIGRYRTFSWQGYEWPLHLIRNRYRVWCPLCLGEQALQRASWDLRLTTVCPKHKILLVDCCPCCMKRVPWRFSQLHHCVCGFPLDKAPAIAVGTPDQLVDIELLTCTELQRFITLSILFSCSSATTLDAKYLEKITLADLHRAQNYIFLTDINEQCNFRRALVGILYRRFRHQFELGPRYTASPLLNGLKIAPSFDDELKMIGNDWLSRQNPHSSIATIDNKTTSEDLTFSSVATTLNASPHVVSTLVKRGVLKYSLSSRGSSGKSGITRHSLARLQSALSRITPYKEGWKRIKLDHFGIDFSSR…
node8000node	1	16266_0_35__48065-49339_-1	0	node8000node1tniq	46734-48065_-1	444	MTIQNDQLEEARQTLCRHFPDPVPGETIFSVCARFHRLSAMKRATLTGILLLDSARAASKRCVPAGLGTLTKALPDIFPSVSGTLQEYTHGSLYLRFMTRDQQARCTAACLFPAHRRERLPFDWASARFEAQHPLRFCTTCSTMDKQHHGFAFWHLEHQLPGVLVCAAHAQPLQTNEPQVSRNAWLLPGGLRTTASMPISSTQLAHLMCLADTVQRLCGPSRANLVALRSCLCLQLEQAGVVRACRALNEEKLRRWLSTHISSFGGSILEQFDAWAWADAVAGVLGKRLAHHPLRWALLIACLRLEGASPEPPFLALDEACQRSLPGIREPEHPTSPQMALDAVACGAAIRDISARMEVSRAVVQRWLSDPAVNEAWHLARRRNLRGKHEASIIAVLSN…
node8000node	1	16266_0_35__48065-49339_-1	1411	node8000node2tniq	45308-46654_-1	449	MLPNVVILEPEPEETLHSVLITGWRLSAYQSFPQFTKSIFKHVSDGRGWSWDYRRICPYFDPCRATGWALLHKTLLLPYLVPFMPPEIARSAPRRVDGDRRIIGGDTDLYWRHYLASPLKYCPRCVQLQMSRFHRSMWLRPHQLDRVDVCWRHSIKLVSVRPHPSKPLFPNECEDQAITYSHDRSAIWLARQSNELLTGNHPPSDPKVRQHIYQERAARIGYGRGTRIDFRLIAAHLLQTFGSSFFKRMMGNCEVRHIANYMRLAILGDDPSIRPINQLLCIQVLFGEQRHFFERVRAESTTTSCRTSDFDRRNEAAQSAVHRNIFLEQLKSSGQEVMTHLSKQFPLSHQWIVHHALAWSRRKIAEQIQGPDRARFLRHRAADLLAKAKREREEHRRSM…
node41853node	1	162734_0_3__96035-97168_1	3	node41853node1tniq	97171-98970_1	600	MSNVFPIKPSETLLGFASRYACYRGVRLPQLMRLAGIKIWHHASFETAVSRLAKMSGNDANVLAFHSLRLQEDGAFHLLRGELVNRRDVAREAARYCPRCVKEDYELGGSRPISNVYCRASWLNARLTVCPEHEIDIVSISKKYLGYAREDFSSALMDNWSEVVGAERSAAHSEASGYDRYFCGRLNGQVMPNEVLDDLPYHGALRVCEIIGAMEIGGDRIARSKLSFEELQQMSRIGFDILSPGYAALRAFLEKRDHRRQDSDDKGVGKQLYGILYTYLHDHAEMREFAPIIDFVRDHAFSAHPLGPENSFLGGGGVRKFHSIRSASMEYGIHPATLRKMLRAAGLLEAGAKVRDLKVSIDVNAMDELAGRWKDGVPMVYVRERLDASPQVIGQLLEA…
node7994node	1	163201_0_7__26645-27691_-1	-3	node7994node1tniq	24774-26648_-1	625	MTAPLRLTIPHGVDEPGESYLSRLAARNGIDLSSDFCKDVGLRFQDVVDGDPEELRRLATMAGVDPAALVAASFAREGNQGYVVGEHRIPLRWMGRGTTRVCPACLLEDAANSDLPPEIAMHARFWWGTLLVGACPLHHLPLVRVASGRRPTTYDIVADLRAMPGSLPALLASLMPRRATRTERYLVERLSGRHRDGTVPFLDGLPAFVGARFCDVIGAISLHGKKTRPKTLEEADRLAASEAGFDIAAGGADTVRAFVVELIRDRPRDRSYNGSAKFVLGGLDAWLFQNRANPDTASLRRFLADVVIEHLPLGPGDNCVGLSVDRRVLHSVRTASKEIGVHRVRLRKALVQHGFLVERQPRLQDNFMTFGAEAAATFLASLAHTMDLGDVRKHIGAPR…
node7995node	1	163201_0_7__36876-38297_1	10228	node7995node1tniq	24774-26648_-1	625	MTAPLRLTIPHGVDEPGESYLSRLAARNGIDLSSDFCKDVGLRFQDVVDGDPEELRRLATMAGVDPAALVAASFAREGNQGYVVGEHRIPLRWMGRGTTRVCPACLLEDAANSDLPPEIAMHARFWWGTLLVGACPLHHLPLVRVASGRRPTTYDIVADLRAMPGSLPALLASLMPRRATRTERYLVERLSGRHRDGTVPFLDGLPAFVGARFCDVIGAISLHGKKTRPKTLEEADRLAASEAGFDIAAGGADTVRAFVVELIRDRPRDRSYNGSAKFVLGGLDAWLFQNRANPDTASLRRFLADVVIEHLPLGPGDNCVGLSVDRRVLHSVRTASKEIGVHRVRLRKALVQHGFLVERQPRLQDNFMTFGAEAAATFLASLAHTMDLGDVRKHIGAPR…
node8002node	1	16357_0_133__19749-20642_1	3	node8002node1tniq	20645-21682_1	346	MSDLYLWPAHPHPYHNELLSSWLVRTAHANGLKVQTFCNLVFGNNYEIWNRDIDRYIPEWIVTKLSEKSGISAEKIDRTSLRRFQGTLFDKVRPSGHLTWVNSLQIYHRKRVGYGLLFCPLCLAEDYEPYFRVSWRVACYTFCPKHKVILHDRCSHCGAGVAFHRQEMGNMQETAFRPLKFCWQCKTDLACTETQPVTAWSGNTLEQWRRLLVWLEHYPVESSQNSYRDSLKILHHFVTLLTSQRLAPKLYSYLCLKTGSQPQKIDKSKRTAWESRELIERHHTLDLCWWLIDNYPDNLFQAWKDGVLRYNHMLKDFDDCPDEFKKLIDVLNRNIRKELYRKTMF*
node41917node	1	163715_0_0__936760-937725_-1	-7	node41917node1tniq	935283-936767_-1	495	MNESMTMSIDLGPRPPIPFESSWALMIKACAFNLIEPSTLFEVLALDPLCQPRPVRYWASDWIDMPKFSKATHLPTWVLRRSFVDQIFPIRQAGHPPIRHCSECIKHGYHSVLFQFEILTHCPWHGCPLIPCKVCSRAFQVGGLTITPVQMITRDGCMYEVSLSCGHFHFLSSGTLHVQNVTSLPLDIIITRSMEVIAWLRKSSSLGAPGRVVNSLSLVLDSSSQQEHLFDVCLRHVEALIGCCPWRPNRRRIGPEFGRADFRLADIDCAASNKVAEAGADYIALFKSIRRHLFNRFVRSHKKCWNELSHFDPIKLHALDVTNACSVSSAFLVWLMALQWDAATGFSQYDRINFIQFRRNLCPVDLADVGLLWLLHFYALWGGIERECEKCRGFQDRFS…
node8029node	1	163996_0_33__183914-185077_1	-3	node8029node1tniq	185074-187074_1	667	MTARLLPPMRLSPQLSLVPGEWLHTAISRWAHDTFGVSRRALLDAFGLSNLAASTIQALGVRLPVDIRDNIAEATGLPPQALDDATMSALHNRILWLTETLDGFAATYPRWGPWHWLKGTRFCPDCLREDPGVFATLWRSPWSFVCLRHRRILLDACSACLKPVVEMTGPNSDVFDPSTCRANVASPSEKVERCGASLTDTWEHLRAPSDSLIIYAQHRIYNPPPEEHALDQILTLQAAATGLRGGRQYDMIASLAGVEPADLVGLFDEEPHIGAAPPKSAFAMAAVTAAAFALSLRENAATTAIIRRATFSRAPGHVPRGAGYAAGSAEEILDRWGSPTTPFAGKVLRAHDEDLGLGARVKFNTTQSAATRAVTRDAIREAGRSPLPATLDRDDAVPG…
node41969node	1	164328_0_50__19261-20211_-1	1	node41969node1tniq	17905-19260_-1	452	MSSVLDLGQFPVRPQRSVGESLAGYIYRFYGSNGHRVPDVLHMSLETIYRPTKLSRFDEAWRLLDAIAGGRLGAEREVWRLNHLAAPPGEGRLNSQAEFSYQNLRACPRCLELDGHHQAAWELPLVQTCLRHRCVLLDKCQCNRRISWRTLQADWRCPCGLDLREIANEPARRGELNADEFVIRGIQAYRHEAGMRSDPVQPAVTPFRTVQLMHELVWQVPPPEWRATLAKTRAGAITGRLLGRWPALLRRSLTRVERLLVAGNSQLCIDLMPDVALRGVHEWYSRVVADKGAAPELRQIAEWRRLDLLPPSKNGNLIVFNPTLGLQERQRRLCQFSEWWKRLFEHYEPVAPHIARFLAKRSTSSTHALHYGSYSRPHWTILNRLLDAAWADLPVEKFR…
node41969node	1	164328_0_50__19261-20211_-1	1353	node41969node2tniq	16049-17908_-1	620	MRENRDGSGHVRRLPLRPRPVLGESPASYMVRLSELFGVESPRTLRTAIAAHFGTGPKMLQSALGLADSDWSLLKGPWLQYCDEVDTLPCGLVRADFSLVVMRWCPSCLRDSMHLRWPWSIKLICWCDRHRVVLRDACPRCSAVQRLERPRLSICSCGYDLTRAPTSAGSVALVDVQDRLIGKLLCGASDPVLDLPVDGWLKLLRIADQIVDAQRARKTGQVSGLDRVDVSARQSTALGQLLHDWPRGFHTVLDTHRDSRQGSFSISKTYGRIYKWLYVYLADPCFHFLRDAFENYLNEHWWGLVCRRNRNLSNRTQAAHGRQTVAASARAAGTAPSVVRQLHLAGLVDAHVVQLPSGRTAWSVPTSEVDVIARYVEDGVNLQTAARSLGIAESRVREL…
node41954node	1	164361_0_72__13062-13994_1	-3	node41954node1tniq	13991-15463_1	491	MTSKRIVPWRDDCLLPEESLYSVISKIAWFQAMPPLRYLSTILGRSYAEGLVLGPTEKWLSNIRDHHMAPDLGGLPFADGLAEWVLTEKVDTPTAWRSRSLRVCDHCLVDGVHLRIHQDLAVHKCPLHMEPLHSTCGHCFGHLTLSYARRTEAFCCPRCSAPLTAGHVFGTPRPETQRQAVQTAVREVRSSVLKVRKIIGPHVDSVLRPSSSGSCANMSHLRLDSVCAQAGVHPALRRLHIPKVELKTESVKFRAADDRAAHPGDLIEACSMAEFQLAMSCIVRWFVKAKGRSHGQCLDSPLRMFGPDFGLSIRNAQDILGCCPVATGFWLWRLSNCRQLERYLRQPPSEDAPIRRHRLLILYKALKSHLHYCLHVAQRMLHTDLRHLDDQLRVRALHR…
node41955node	1	164361_0_342__25179-26075_1	54	node41955node1tniq	26129-27217_1	363	MSSWLHRLARSNGRSDHTLCSMMFGAVPLLNRDLDLTMPVALLPVLSKWTGISEYRLSELLLTTIQGKVTGESRTGTVCRWVLPLGVYHRVRRHHGLQYCPQCLAEPIAYARKQWRYAFVTECLEHERPLLDRCPMCASPFMFHRMHPDRGQRWGCATCGETLNKPDASVGSKCLLRRQQARLVAAAGRGGARMNCRWVSSLTLFNGYRFLAHTLTSSRLKHLANTAIIDRAGTLRFSGTHTEFERMGIELRRPILLALATWMTDWPDRFLKDVRSSCSSRSVLMGDRRHIPFWIQQVLDTLPTAQPHRLTSQEVQSCARWLRAGGQAISFDGLCRALSLSTWERMLPANRVLLGEGVSGLD*
node41997node	0	164689_0_24__9182-11572_1	22524	node41997node1tniq	34096-36489_1	798	MSLRRLPHVAMPLPDEPLDSWVEFMAHSYGATVGEMARALGLIDTDGVPRAGPQSARAWSTALEPQQLLNLERTAGRPGDELLAMTRTAFAANAIRLTPQGRISSSCPSTGVAARYCPECLADSGGRWRLSWQFPFGFACLRHKRLLVDVCPECGQPPRLIGHPLTLVPEPGHCHNRPVKTAPAIRARCGADLTSGSEFAAVDSEMREAQRMILRVVATGIGEFGIYADARPSTIQVLSDMLLLSRAGRQALVDGERLEWMPASLTGANQITSHRRNGRVDLRPGTAREVALGNTIAFEALQEGERITDLLRGRVSVHTALDHYSPPLRDHVSRALGRTRRPTATLQAVTMPGTDPAERAAKLPAVLWPEWTIRLAPRRLDAQIAGGALAAAVVFVGTR…
node8167node	1	164875_0_20__14386-15297_-1	-3	node8167node1tniq	13319-14389_-1	357	MISRPYPNELLSSWLIRHSIAHGTDPMGWIYGIWGEWRAWTRDIDRTLPQEQMIELVRFSRLSVEEMSSMTLASTLEKFSEKGFEQKASWNWIIPTGRRNRMIVSGLQFCPLCLNEKKIYFPKHWRLSWHTQCEIHHIALHSKCPECGQSFSPHLIDYQNPIISHCTRCGYDLKSTLTTPSPHELLQLQSSIDSICNDSTKCSLLYSLWGFEDNTSFFLFLRDILALPRMIAKHQKKYELWQEYLFGELRYAPLSTKFGFTFDMLTRTERETLLLIAYSILQNDRNNLLKSFRYADITRSQLTDRHFPSSPLLQEIITQLQPPPSIARNRAKRARSREPYSADVVEREMNEIRRYL*
node8169node	1	164976_0_18__189214-190134_1	-3	node8169node1tniq	190131-191096_1	322	MNIDKLIWPGYIAPEKNEIFSSWFIRLCCEHKIKSHSFSKYYLNNIPIWNRDIDLYCPEFLVQKIKEHTILSDIQIRDLFLNSYQDLLFNKNKDRLFTINQLGVIHRKRKLNGLRYCPGCLGEEKIFFRKNWRLSTSLICTKCKLMLLDCCPTCRSPICFYRLETGNKSSLLEFPLNKCWNCKTNLHLEHFKIPANNLLLEYQTYIDNTLNNGYNDKTQYSFQYFYMLISLQKKIITKSHGWSRIKNAAISEFGSIFYNIDFESKDLSLLTNSLLASYLILQKSPLSFSTFCADYNLRSSDFTKDLDNIPFWFIKTFRNSY*
node42084node	1	165188_0_5__163755-165419_1	1	node42084node1tniq	165420-166928_1	503	MLGFPLPYEGELIYSTIARHGIHSGITSPKELLREVFGNTKLIATTDLHGHLSQVSGLYPTECGLTPQSLLYKHTLFPLYAWFNGENRRRKLAKQLVSDAKSTVHLSTGFAASRVRQPTFLRYCPMCIEEQVAQHGECYWHREWQVAGVDCCPKHGELQTTVVPRTSKMRHMYWPASRKVCPAYQQVTGSRQGLTLQHSIHQLLNMAESRAPSIEQWGSYYKSLACDFGMNKGQHVLYEQIADRVTNFWSQNWLGTHGLAISDSEYCWLRAIFRKHRKAFSYLEHLAVLHAFLGPQLSVQQVLTSVNKARVPKRMFKPLVTPAASELVGVNREKWLNGLKRLGTKGARKFGLAAIYAWLYRNDRDWLLTVNRTYLGRKTHSQSRVDWRQRDLKTVKRFF…
node71105node	1	165359_0_30__64260-65570_1	3	node71105node1tniq	65573-66886_-1	438	MVTSKNLTFLAERASDETLYSQCARFHSRSGYETPNLTGQLLFNDSQAGRYAQLPFGLSHFITCNFSSLSPLQLLRQQTISNLYLAFMPEREIVEFTSGRVAHRISVLDTKRGLFGHKDFLCHPLKFCPDCIALDIREKGFSYWHLAHQIPGIWICARHGTLLVKRIRTSAERDNWLRPPTSYPPQSRDHPLLAKETKSLLLRLAAAIQWISEQRGLTADRLRMMLMQNYETSDDLRFQQLLSSAHTYFYDGLKILGIDELDALGLFTRRWYSQHEPPVLHPVQWAAAIAYCVPRDTWDEALIHTYEDSSGELFNSAEVSPSKELNADDQLNIAILAMTLNISQTAPMLRESYQRNLFMLSGSTGAMALHANAVREGKRLRYRYLAMQALFTDTPTLSL…
node71105node	1	165359_0_30__64260-65570_1	1331	node71105node2tniq	66901-68283_1	461	MITFHQQLAPDEHYYSYIAGLYQKSGWNEPQDFLKATVTSAGLCADSRSYPGFSTQLFPNVLRALIGTVIDLDQFRPDTLNILTLLPYYRPFLVQIQQQNLFKEAAFTYGSNSDRRRCLPQLSGTSFRYCVTCMSAAFKTYGRAVLLRSHQLPCVFVCWEHRTPLRTVDIDTDNLVIPDFQLPREKCVQRVSEELLWLAAESRKLLHLNRGFTSPVEKIHAMYSFEQWNFECDGRPDFSLRECEKRKKSNDKGKSLWNVSWPKSLDVAFETEINSMSDELREAYATPWRGNYKRLGKMRTSKVLSPIEHLMRIRRFAGGVEEFFKKVDEVSLNKLATFFPFSQARREHGVILCPTAVTWEAANFLRKVDENIRKVDKNLKPGLGGAMEMVCNQYRDHVA…
node8322node	1	165447_0_10__51854-53317_1	8	node8322node1tniq	53325-54779_1	485	MPGGRELVRVADWAPGELLYSLEARTQRDCVIGDPRAALWRLLGSRTVIPSADLPCHLLQAFGRFGQYAGFSSVEDLIARTTLYPYFTFFMPRLRTAQVLERARSGKGNGLKTFMGLVANRFGASVSLRYCERCARAYLRGFGDVPWLRSHQLPGVCVCWRHGEPLHALPKQSSMSHRQRLTTALAASGAVCLEPQSLRHAVRFANLSHSILQAGSIGRSGDRHAKAYWRALKHRDFTRGNKQIRWSALSQALLAGAVCSEDAALVGQLNLCAKEPPGWLRSLLGGRPTQAHPMCHLALIDVLFDSLSGFLDAQSDDDRALVEQIPALTPGDTAEIAGLIADASLSCRQVANTCGLSVSTIAKRRRQLGVPVSARPKTVTVHLVQSVQADLISGANPSE…
node8320node	1	165524_0_12__29887-30927_-1	-3	node8320node1tniq	27944-29890_-1	649	MTAHRRPLPRSLDPLPDESIVGFVLRLAYRLDLTPARVVTLTGLNTGHHNNAAALGLTVHVVPAARDAFAHATKLTPAETDTLFLSALGDRYPAAKPTRGPNRWGSTTYFDRWLFTRSTRYCPDCLAGDDTQLGRELGGAWRRTWRLPVVFACTEHHRFLDHHCPACRQPVHVKRGTGHSRWTTTRLHPTQCRSTVGLVARGVKRNACAAWLAARDRPASTPCAAMLGLQHRILAALDTDRPDRIDVLGHETLARHYFVDLQMLAYLIRVSWPYGRDLVPTRDLGDAFDEHLSDLIEQHESTAHYATSRGRSQGIQHRHKSPPLDAVACATLLATADSLLTLSSPPELSTVLRRLLAHDDRRPGRAAWSRTFLEDRPACSPGMRLAVAPVLQTYTRARR…
node8320node	1	165524_0_12__29887-30927_-1	1940	node8320node2tniq	26001-27947_-1	649	MTGIRPLPRSLSPLPGESLPGYLLRLAHRLDLSPARVATLTGLTNPLLPTIPAGRLHSLSPEHAEAFARATHLSAEEATALTLISFADRYPPVNPAFSGRQRQNHGILVKENWVFSRSSRYCPDCLAGDGSPIQDQHGGAWQLIWRLPVVFACPLHRRQLQHFCPGCDQPAHHRATGQVQLLTQPTNADLHPVHCRNVIATTHNDHTRGRVCRTRLDDPSHHRPALPDDSELLRFQSRLLSLLLAGTAETITSVGQPTDPARYFVDLRLICCLIASSWPAARDLLTPAASAAQAIDEHVRNTREQIDTIRRSGRTVREIAFYDKPPLDSAAGAHLLALAHQITSTTSVDEVRTLLRTLVIPAPANTSHWTRQFLAGDGHCSPGLRTALGLEIRARNVMK…
node8332node	1	165919_0_0__4471432-4473081_-1	9	node8332node1tniq	4469879-4471423_-1	515	MINFPVPYETEAIYSVIARAGVYQALTSPKQLLDEVFQDRKVVATMDLPCNLSKIQVHLERTGQYDLEKLIYRHTIFPLYAVFVPENVREKAIDLMAFSSGGVVHLMLGVAASVIKYNDQFKYCPQCMQSQLAECGEVYWKREWYLPGMPFCIHHGALEELDHSIKEHRHTFQSASSLVRPNAFQITPQSQSDSYVEVCRWLTKSALELLVLPPMSSPSYEQWTIFYKKIALDNGCNKGSFCCHGSILEYFSAGVPLTLLQQLGLFEGLEKETGWLRAIFRKHRKSFSYLQHMLIWSVFLPKLSVSEVLNQVSAISADNIPKKNRKKSHIHIINELPERRASWDRLACEFGVKLARKCKEGGALYAWLYRHDSDWLLSTNLCYKKQDSSPRLEKINWRA…
node42175node	1	166085_0_2__244216-245193_-1	21058	node42175node1tniq	266251-267981_1	577	MAIMDQEAVAAVTKWGNLSPVEMEELLSWTGVPAGEIRMRFRGETFGSRSLRNPVMRGCRKCLAEDAQRNPGTPLKEMAIRGDWLFRDVTICLEHRLLLTDLWTEPTPARRFDIGERLSEIASGLQGDLQCHREHEPSDYDLWLAERLTSGTDPTWLAGHALQAVTTTCGLLGAAMKELQPASLKADPDLRAMTLATGFSALSPGVTAFRETLDALVARADGPLALPQKAFGQLYAKLARDLVDDADIAPFRAEVRETILSNWPYASGEVLLGEPVAARRLHSVVSAAQTLGMMTPAVDAILTAAGAFASDDARAPNRKIFSANSYAELLEEIPTWVGPGVMMASMGITKRAFASLEEDGVLTPRTKAPKVIGRWRQSDGQALLDQMRAVSHEFSVDES…
node71129node	1	166087_0_18__227214-228515_-1	862	node71129node1tniq	224715-226352_-1	546	MQRLNLRGHSRTCGFMPDMQTHRHTLIGVFLASSICKGEVFAGYVARHNLRALEPLHVQLLGRRNASLPWLLPTRLQEHVPILGDRVGSLESVLTNNTLVPGFNRFLSAAQSELMHRHHIGTEVAGLTAKLGLMSSRHRDLARSVWGPAICLDCLEDDIAPTGDPFWRRDLLMRHIRVCPRHSTPVYDLCGTCLHGFSGSITLGAPRSRCVCGGPLKQRERHRGKTMERLEFSIARGWHRLLDADFAPHAQGQLIAAIASQKAREIGVTKGRQVKWEQYTRTFMSPAIGKLGDSLRFPFKSRRVSGFLLGETTLRNPFHALFVLLAMFGSWEEIESVLSATTSAPDIFTPTARPAMHRNSPEDRARRLGQSIQLLPQTCQLYESLRSTHPYLSHTGVRD…
node8387node	1	166270_0_22__57987-58979_1	-3	node8387node1tniq	58976-60856_1	627	MMQIHLEPFTDEALHSYLLRLAQGYGLESSKQLLRAVNLKPRLCYDQEQLRALGEEFGLSLDVLTAMSPSHAAKAPISDMKYQRSVCSPICPCCIREAPYVKAMWDHELITACPKHGVLLMDACPGCSEPITRDRKSITHCLHCNFPFADISANSAEDFDLAISALIAGAEYGARGLLPAALQCGSPPLDIAAFLTYLASHIQPSTLPVRTGREARPKTLQESRAVLMRIWSVLGQWPIAFENFIEARIREGEGRSVHQRVGRWLAVFHKQFDHEVYGFFTEVTGRVLASHFDGCLRPSMRKRLLGADGVDALQWFSAAEAARLLGVAPDILTNLVITQQVQGKIHQEGTNRIIAIRRATLDQIAAQRASYLSAMEARHRLNVSKNFFERFIQAGGLRR…
node8386node	1	166270_0_14__11218-12078_-1	15	node8386node1tniq	10193-11203_-1	337	MKVHGLPNVQFDECLSSWIIRSGHYIGEQIVLRHIGLLADPDFDLTNPGLLAFLSSLGLDGSKAIVCFRPHTSWLLPIEERAAYCPQCLCDDIASGISPYWRKSWCYLHCPVCLTHMCALVRSRVRLDFHKAWSVFIDECNSENGRVTKNNVIWRQSLSPKKTVLLASRVQRFLIKAHRRPFITIDNTEVSGHEILLVAQYLFERFLLPRRKGDSGGAARGMERGMSVLHGYFSPDQLRILGCSNCSIFPRLVALILIGCVFKIFPLCRFLAVRDSLGLHCLIEGGTPYEIGYSGLRIHLRKDANAALSFIGEQSSDMQSLLEPLIEGIRKARIIS*
node8451node	0	16675_0_98__51275-54157_1	3970	node8451node1tniq	45803-47305_1	501	MYFPRLYPDELLYSGIARCRVHLGIGNHKTLLHMLFGDSKVAAITDLPTHLTALANNTGLDAEGMILNHTLFPLYAPFIPPERRTDLFQAMLAPDRPTIGLSGASTALVKWPDWLRYCPICFEDMAARYGEPYWRRSWQIQGIDACPEHGCQLLNSPIPFRRAQRHEFHPASPLFLPRDLRVSPVGEEAIRLAKAAMQLLALEEVQSPGYGRWTNLYRYLATECGARRGRQVRAEVIWEKILASHRRDWLAANGLLTSGEPPPWLLAIFRKHRKGFSALQHLIVWTSLRPGQHAGELISEAKIRQVDPASDRSVQLLPAEFEQKQQYRAVWLQALDNHGGAKAARQNGGEACYAWLYRHDRSWLMAANQARPRRQGNNSHVDWQARDRKLVRLLIRIGR…
node42506node	1	167644_0_240__10905-11861_1	-13	node42506node1tniq	11848-13569_1	574	MPSFKMNGHPDPVADESARGYLLRMVDVNGYKNVENICRKAGTKFAHKIHVMSQQWEQILGVFTPVLYKEESLLIETFEQHWTAKLYAKFDMKLSNLFSVNCRVCPMCIKGENGYANADWDFALSTVCTKHKCHLIEACPHCGEPISWKRGKLDTCRMCDENYSSAPAKVLEKDNPLLKLNKHYSTMGRDGVEQFILACSRMYRPQDNIFACPSLRLMSLDEINSLLNQALGLMHSSNFRAQYQRWLDETRSKFAIISNNAVQEPLNAFMDSYSGKLDNRLAAMTFIPPIDSRNTLNKDEIIKVTHQSEVLGIKTARLKNITDDIDEIYLSSQIDSKRLASILGVPFYSIQHLVNSGVLNPLNNVATARHYLFDLYDMATLLSNVSVQEPRKGKTLIPL…
node8625node	1	167665_0_109__237987-239165_-1	3	node8625node1tniq	236428-237984_-1	519	MSSNELQAIGLCDLQEPTIPPRSRLYNLKPVGIGTPEVESLTGYIVRLAEEHCVPTGILVLSELVPLLKEGYIFKSKDGGLDKIFPGQTKALNGMGSWALKLIKTLESLTLRNDLRLLTMLNWAEIIPPRNLFRSARAWCSSCYENWRVTEQTVYEPLLWSLKEVTICLHHHQRLCTECPYCHEENRLLTWRSRPGCCSKCGEWLGISPNVKSPNSIKLTEDELNWQIWVTNNLGDLIAATPYLSPPPKEKISEMLSGYVNVLAHGNIAAFAKELGINRTQTHRWCVGKTLPAIDTLLQICFQLEISLLDFLTKEEINVDSSKIITQNQNKPSKEGTYQLNTSTEVLHALETALTKSPPPSLVEIAEWLGYKKTSVLYYYSSDLCKIIATRHSEYEKAQ…
node8625node	1	167665_0_109__237987-239165_-1	1764	node8625node2tniq	234859-236223_-1	455	MLTKYELWNLKLPLIPPRSHLYHIEPVGIGTPLVESLTGYVTRLAEAHCLPPGVLMERELTPVFNKTYGSNNLHKIYPFTGALNGTGIMAADLRQALQILTLRNDLQFLTLLTWSELLPSRNLLRSIRAWCPSCYEERRTTSQLVFEHLLWSLDVVKVCPYHQQKLSQKCPHCYQTNYVLAWRSRPGYCSKCLNWLGMPLDTQISPHQNLEEHDLEFEIWIAQSVGELLAKAPYLTPLPLKDSIAKALCSYVSQVAEGNVAAFARQLQIPRNTVWVWCKGENQPSIKALLQICYCLKISLLDFLIQGVKSANSFQAVQLLPLQSKPQTRASAKSFDANKVKQNLEAVLESNDSPSPSMEEVARRLECDRRTIFKHFPNLCHAISAKYLNDRKAILLRNV…
node42559node	1	168015_0_29__90335-91810_1	-3	node42559node1tniq	91807-92769_1	321	MSYLSSLPGEDVLAAPGRWYYLSRTGALDDGIAKLGVSLTGKHPHQLFSTNAHRTWELLIQHGFVGEKSEHGLDLYQQAFLRPDEQAQWQTAHENPNMKGRLSTHVQRWRWCPECVAEDESEYGVPYFHRDHQLPGVFHCQKHQMALTSSCPECGWHIKLLQHQNIPPYDNVCPKCGSWIGAEAPPWSDALRHIEQASLELARTPYQPERLANSILELRAIAGLPAKTERTLAEREQILAWQWDFIEMFSEQDIQALFLQRTKYKSRAISPLMRNSRLNLIESVAAPVHPLLHLMVEYYIQQTTRDVGDGARPPSKAVTG*
node42559node	1	168015_0_29__90335-91810_1	922	node42559node2tniq	92732-94339_1	536	MEHDPLQKLLPGESGYSLAARAHLASPYGSWKQTNLALFGRVEVRLHAMLPGHLDALAAWAHIDINQLRLQGSAHPLVAFGVGEQQKRLELMRSETTYDASEVIVASRLAANKLSFGHYLKSCPECMRQDAESYGVAYWHTVHQVQGVTACPIHHCRLQHAPAGDGGVNHQYLLPLWDEGEIVLGSDAEVRLSTFLAKLHLFLGQQTPVIPMAGLYQQWLETRGMLTKAGRIRWRYLKPELIACWSELFHWPVNALPAELSDFDYVPRLIHHSRPTHYIRHALVMAYLAKTPEHFFNGPLREANPVATCPAYNVLANMTQVLELFDAGLSMRQIAAKLQCSIGYLKTLLLRQNRVVERRRQHITQEVERGVWRKAFMGMHRQDIADFYGISVGAVEQII…
node8779node	1	168581_0_0__76024-76968_1	-3	node8779node1tniq	76965-78461_1	499	MNDTPNTVSLPLLAAEARENLTPFAAMTESPWVGGDLSVMPAASAFGVLARLVRLNALKPKDLFASFGLRLRRADDLSEVMTFSHARQAALAKALRLPDAPPEWALSTWLPFRTGSELLRDPWKFRYCQMCLATGYHTLLHQLPWLDHCPWHHCVLRTQCPLCAAPTTVRVEWLVDANLRCKSCDHDLLVTERAMVGSVEAPNGAQTFLEEYLAWAKERRAKTILLVPDKPSGSHAALSKLVKTQMIEMRSRRRFDSAKREPQYAHKPLALDALESFRRLDVLHQDRPGFLQVPRMMCNALAAVASNLALKLPPRTLTGREMRLFLVGMGIEEPKGFQPADRRQSQSVAMLPPTNVAGQQYLNLTCVHPSAYRAASRLVDVALNNSLAMGFHGQVSPHE…
node71327node	1	168693_0_303__8669-10210_-1	2	node71327node1tniq	7735-8667_-1	311	MLEKLKPLFPGEDLFGAIGRSHVLGIGKSLKESCTLLGIKAARLEPGIYDSLDFEVAAKQLGGSLSSIRAEHTCQEMMRYCMSEKPLRVLFEKQKREGIDRKCDVYTHPWRWCLHCANEDMEKYGITYYRRDHQVVGVYQCSKHGDNLIYNCLNCGFSATNLSLQPIPPIDSFCSSCGEKYQAPEILLTDKMNSIQKYCLSMVNGDFQQGYAEIVQCSNRYIDYLSEYYGGLSYEAVVSEFYRRLNGFYSIEELNEYCIAKVKKGGNYCSLLRGSRLYDATARTKPKHPLAYAMLQVFLDDQDLIKRCAA*
node71327node	1	168693_0_303__8669-10210_-1	945	node71327node2tniq	6141-7724_-1	528	MVLTSYSRYVLGESIYGLVTNYHVGQAHIDWKVTNKELFGCTHVRLHPVIPNHLFELSNAFNVDAQKLLINSTGYPLYAMALRSEASHLAKAMMSDAGKQISVSSRQNSFSLSLDKLMKYCPLCVEDDFARWGKVIWWNEHQLYGVNYCPKHKVSLYGLNAGEGGINRRYVLPMNGIALSSAENKQALFLSEFIVNLYRYLKSNNLNKDLTDYYHYWLGLRGYLTAKGNVRLKLLAPELFKYWEPIFISNNAHLPIELTQFSYIPRLVHSLEPMHYLKHVMLMAFLTQEPQIFFEGAFKNIHTCKTNSDNKHQLDESSIISHLKCGCSMRHIAELTGHSVGAIKRVALRNGIEVDRRRQRITVEIERDIWRKAFIGKHRQVIADFHDISVGAVEQIIQS…
node8848node	1	1687_0_5606__14444-15388_-1	-10	node8848node1tniq	13138-14454_-1	439	MLNRKLFYPACGPMPYESIYSIYLKISHANYIKFSSLGRALGIVSQQQWALHKLSKWLECNVDGIYEHLPWSYAPSSCLKLLPDGKFRFCKECVSFGYQSVFNNIISHRICAMHKLPLTEACALCAKKHLAGFHDCSSIFQPAIRCAACGFQDIGILSEIKMRHSPGLIETIKEYGSRQAEWYSALGALGWSVRDYCNFYLVDNVYRDYLTGPLEQLTGLDSPETLSGSTKDNQPIVFLRSRLKSSSLIGSRIEPQSVVCNKLLHRHLAGHQSCLSHLSQMVDYPNGKEMETCLCPVSLAYILLCTKDIYSIQASSGSASARIEGLEKLELPLRPPEQVFSYRDAVLVFLSILGKLEYYVSKGQSFYILSRPEHKYLFQNETSGVILKKSSYSFRNLCR…
node8914node	1	169130_0_10__39510-40496_-1	0	node8914node1tniq	38176-39510_-1	445	MTRLAPLRLADTGTELVESVPSYVLRLAHTHGVSPLRVQRLIFSMRCADEVGPAVKFGALSFPALAGYSDATRTYLRRLEELTGQQILACGSLLKLAPMLAPNGTGAILGRLRWCPECFASGSPDCPERLIWQLKTAHVCPRDGCPLLIACPRCGSARASLRDIERRTKCHKCGHDLREWERRRRPLGHFYMWEQKQTEDLIRLVADTEWKGVGKDALKVVTNALAGETRQERRSRTEQMPTVTRLLERIRKRGACPQLTTVFLATAELGMAPRAVFESPLLVMQSRLIDSVPQGRPQLAVRRVPRESKERLREALIQMIAVPGSLLPPFRQLCCAAGMRASTFFQFDPDIYRRYGEYRKRELQDSRRERISRALWTAVLLELARQQEAAAELNLRQIG…
node8913node	1	169130_0_11__151794-152783_1	-3	node8913node1tniq	152780-154120_1	447	MNALPKFSDSDKYVPRRLLGENWANYAGSSRFGVFWRAARLNHLAKSELRSALGVTLRLNENPFEKLTHTEAASDRLLSLSADGALDPTYWPLEYWWPFGGPIPWDVMPWHFRICPVCARHCYHSMLFQAPGVHHCPWHRVALIDACPRCDRPLLSGTSEGVPLGACSCGHDLVDYVATIEGDIATLPAKRRVIEGYGIWAAASRRINYLVPPTRWDALGRHALDALTVSPPDVLLPAQHEGCSPYNDQLFIERISLERSIRYDRCRLSPNSGLLSLRPSVVSLPSPWKDPLVHIGSELARMLQPTGLKRLASDQNARHATRQISLFPGINGVYLHTEAVDPVTLHVLSGLASAMYSDKKTGKGDTLAARVQAHSLGQALLQRTIQRVLSRGYADGVRV…
node8936node	1	169239_0_1__2204068-2204973_1	0	node8936node1tniq	2204973-2205956_1	328	MGRPLLIGVTPSPGESFSSVLLRTAEANGLPGPGLVLRTAGIASTFPRLQSEISALATVCRLNVDLVRALLPLERGAGDQGLARKHRYRYYGTTVGLEHLLVGRAERVCPVCIRTSGYLPGVHSFTFVTACPFHAARLLDHCPRCDRAIDMLRPRLHLCQCGLDLGTVESVVASNDEMRVIRLVCRRWQFSFMRDIPPRCLDVPDELNDLDLNDLLRAISFLCRLNEERHRTWCAVTQSKRIRAVSWRVEQVGRLLRAWPHGFENLIRRVRTPLVGGFAHGGAGGVGRASISLFSELPEPKFAFIHRVLVSSMQQRNAGVRLALAEG*
node8936node	1	169239_0_1__2204068-2204973_1	1053	node8936node2tniq	2206026-2207867_1	614	MQPTTLPLLVRPVPDTSEGLPAYLLRVALANGFAGTCGIFRRSGRRACDLVPLGSMLSVVQATFPSSLLSESQSPSSSAARTWNLRRARFCPSCLAGGSVWKREWDLTLVACCPEHRVTLSERCHVCRKSLTWFRLRLTRCDCGADLKAAPSGPSAGKEHTIALWIQSLLGGVKLSAPFGRLTLEEFSTLCIVLGSYSANRGMKKPLRSAAITNVQEAIMIARHAAMALDDWPNGFYRLLETPPGAGSGNTEISKQFGALYGASFKLLAPEPFDFVREAFRSYLAQTWRRPITARHRRLVEEMQDHDWVSGRVLKECGVAPALVRRIAQANPLASNEARHRQRNHIAFSKSAILANAHQYSGGLTLAQAAVRLGLPRKRVRQMAEDGFLDVLPRASASQ…
node42789node	1	16934_0_0__190736-191761_-1	-49	node42789node1tniq	189391-190785_-1	465	MVNLTMNTNARKRIEDNRDKLHWYLWRKEWVRPYESIFSVIRNFCKINVINAIDLLNKLELNQTNSGLFNGYLMCGCNITLEKQKLKPLFDILLPDNYFDTLKIFNTNNEELNRTIIERQFVYCPKCMSENYHSMYHNIVNMDCCVFHKQPLIHSNILFDIRSIRYSDGKDADMNVRNAILPCERKFKNNVFSLSREKYDIFIPIAKKKQKIINYINIGKPFKDNNIADREFKISVYPNSLFEFNERFLNWFIVEQKMCHSLVYESRENRFRGNDISALVSNSHFKGYSHYVNLFLYYKFREAIRASGMDKYIKNNEKNMPILKDPELYISVEDKELICGSFIAAVLGTWHLADTFNSYWVMHPTSSLNGLRKRNKEINLLSIIDDIPRNCIGINDCTM…
node8968node	0	169478_0_28__26600-28477_1	2028	node8968node1tniq	30505-32436_1	644	MLPNRPMPHVQESIYSYFIRCQQANGYPSVHWVYDVVRVSYLWNYPHVVYQNKELGDNLKLLLGERIVSNLSYISRSDESNRVYNIQLNNLTLPHFALEKNKVKVCVCCIKDFGYLNNLWNFLFVTTCPIHRCKLINTCSECNKPFRWHKNILFGCQCGTNWNLFNIERYIDPSEMLLSSIFYRYFGYSKILVNEQGLPEEFNRLTLPELISLISLVAWLYPKNQYYFTMNHFSHLSLNETHILLMSALNVFLDWPNNFWSFLDSLDKKRRVPFNNRIETELEVGMHLSHFGDFYSKLYSLYSKPSFQFVFDAFENYLAADFRGGYLNGIRKKFRSTQIDKAYYTSHEFTTKYGLSGNTLERLVSKGLVEGKIELKGKRRIILGTSSSVDMFMEDFKQS…
node8968node	0	169478_0_28__26600-28477_1	8596	node8968node2tniq	37073-38725_1	551	MLLIRPKPQDGESMIGYLYRLTEENGYPSVSQVKHLIQADKRELERNLLNERSISRLGQYTGYNEIELVNMTSQDLRVLIHGHQYNQLILRQRVQYCPLCVQEMPVHRKSWCLSAINICPVHHIWLQSGCICGQIINLHSIIKGYCMYCETRMQQFSNENDPDKHLIDLQYELSRLFVTSSKKIHILSQEIGVAEFLAVVKHSLSLLHDIPSCISEGTQIRDLTSKGKHSYKSCLSYFEVIEMYRDFPNRFIRVLKEQKSKTPSAQTIAKYNFEKLLLDPTWHQLKQVYSNFMKDAKPNWNVRATPSMLNISSYQYLSKTAASHFLGVAKETVNKMARIGILHEKDIGFEKKVALDEIQRLLIKCKGDQKNCTGRISLRDIVQMYPKRGLDVTGIIKLV…
node8969node	1	169478_0_28__35518-36588_1	485	node8969node1tniq	37073-38725_1	551	MLLIRPKPQDGESMIGYLYRLTEENGYPSVSQVKHLIQADKRELERNLLNERSISRLGQYTGYNEIELVNMTSQDLRVLIHGHQYNQLILRQRVQYCPLCVQEMPVHRKSWCLSAINICPVHHIWLQSGCICGQIINLHSIIKGYCMYCETRMQQFSNENDPDKHLIDLQYELSRLFVTSSKKIHILSQEIGVAEFLAVVKHSLSLLHDIPSCISEGTQIRDLTSKGKHSYKSCLSYFEVIEMYRDFPNRFIRVLKEQKSKTPSAQTIAKYNFEKLLLDPTWHQLKQVYSNFMKDAKPNWNVRATPSMLNISSYQYLSKTAASHFLGVAKETVNKMARIGILHEKDIGFEKKVALDEIQRLLIKCKGDQKNCTGRISLRDIVQMYPKRGLDVTGIIKLV…
node8969node	1	169478_0_28__35518-36588_1	3082	node8969node2tniq	30505-32436_1	644	MLPNRPMPHVQESIYSYFIRCQQANGYPSVHWVYDVVRVSYLWNYPHVVYQNKELGDNLKLLLGERIVSNLSYISRSDESNRVYNIQLNNLTLPHFALEKNKVKVCVCCIKDFGYLNNLWNFLFVTTCPIHRCKLINTCSECNKPFRWHKNILFGCQCGTNWNLFNIERYIDPSEMLLSSIFYRYFGYSKILVNEQGLPEEFNRLTLPELISLISLVAWLYPKNQYYFTMNHFSHLSLNETHILLMSALNVFLDWPNNFWSFLDSLDKKRRVPFNNRIETELEVGMHLSHFGDFYSKLYSLYSKPSFQFVFDAFENYLAADFRGGYLNGIRKKFRSTQIDKAYYTSHEFTTKYGLSGNTLERLVSKGLVEGKIELKGKRRIILGTSSSVDMFMEDFKQS…
node71397node	1	169653_0_0__2590342-2592012_1	4	node71397node1tniq	2592016-2593542_1	509	MNLLPTPYPDELIYSVIARAGVHWGISSPKQLLDEIYEDRNVSSRLYFPNHITLISNKYPKVLGLDQETLIYKHTLFPLYAPFLLEHTRQQCLMWLCGSSKGAVHLATGHAASRLSPLIYLRYCPTCLFKQLKRYGEYYWQRIWQITGVDSCLEHGLLTNSIIKTQNPRKHQFVEACPRYCIHCSQTKPTQQSLLIAKQAQILLNMRSMVSPSFSQWTSFYYLLAQSAGAVRKNRIQHEEVKDRVIAFWSLPWLNSLGLDINSSDTNWLRCIFRKHRRAFSYLQHIIVMATLLPLDWRIDKTIDAVKKQKTTLDTHSNTTLFVRSAKLVSSYRVRWLRAVKALGIENARHSGFGDCYAWLYRNDNAWLRATNIEFRSTVTSVNQRVNWKSRDKKTVRTL…
node42818node	0	169678_0_6__303339-303965_-1	-3	node42818node1tniq	301522-303342_-1	607	MMHVSIKPQDGESLDGFLRRLAEADFWADVADYLGQAGTSYGHRMIEDLATVEKNLNVEQGLLAAISPRWRAESPVLNRRFERLHSAPVCPACINEGRPHRQSWRHVFVTACTEHDLLLVDQCPICWDSLVPGIGGYGACACGGSLLHLERHKATNAELAISALVGGEMHPSRSSLPPALAFRTPGDIGEFVFFLAASGAATRSGKHGKTTIPKTIEEARRFLATATDLICDWPGAFRQDSSARLQRGERCASTAPERLGRWYQRLMRFSHPAYNDFRSELAKVVGEEFDGAYVGAIDLSPELEREWVSAAEAARMIGIRPDRIVDAVANKQIDGKLYSRGFGHRHTVLHRTTVDTVRANRCRFGDLKALRDLLGVSRNQYDLLRESGFMETVVAMDLP…
node42819node	0	169678_0_6__303953-304309_-1	611	node42819node1tniq	301522-303342_-1	607	MMHVSIKPQDGESLDGFLRRLAEADFWADVADYLGQAGTSYGHRMIEDLATVEKNLNVEQGLLAAISPRWRAESPVLNRRFERLHSAPVCPACINEGRPHRQSWRHVFVTACTEHDLLLVDQCPICWDSLVPGIGGYGACACGGSLLHLERHKATNAELAISALVGGEMHPSRSSLPPALAFRTPGDIGEFVFFLAASGAATRSGKHGKTTIPKTIEEARRFLATATDLICDWPGAFRQDSSARLQRGERCASTAPERLGRWYQRLMRFSHPAYNDFRSELAKVVGEEFDGAYVGAIDLSPELEREWVSAAEAARMIGIRPDRIVDAVANKQIDGKLYSRGFGHRHTVLHRTTVDTVRANRCRFGDLKALRDLLGVSRNQYDLLRESGFMETVVAMDLP…
node42832node	1	1697_0_37__23320-24327_-1	10683	node42832node1tniq	11399-12637_-1	413	MQLLVRPAHHADESLESYLLRLSQENGFSSYTEMSTVLKLWLQSHDHDAGGVFPIELSMVNVYHANRSSSFRIRALRLIEHLTEQTPLKLVELALVHSSAHFGSNIKAVHRTGVDVPKQFLRTHSIPVCPKCLQADGYIRQLWHYQPYTACHIHHCQLTDHCPACGAELDYLKNKSIEVCECGFHLCYAKCIEPSDEQIKLSQLIAECPFENSTNPLLASQNLSFRFGALFWYFNRYKQQQTSNDGISEALNSAITYFEDWPDNFFAELEQQIEHFYQVQIKKVNQTAFYEVFGSLLTDCSRLPMSDLSHNFILKTVIDFFVHQVETNPKSKKANIGDVLVTPEEAAHLLSTDIEQIYRLHQEGFITLAITPSTKWHISAYLPILYLRQVMELRLARIH…
node9045node	1	170186_0_19__19285-20118_1	6877	node9045node1tniq	26995-28323_1	443	MSGMLYVPKDHPELYEIQWKGVGTSQLESLQSVFRRLAFKHRVTPGVLFNSYIKPTLQASGLKATGTPIALASKTFSIGADSLVLKILAERLVELTGEIVAVTASLIRLSAVLGSAGLACRAQQFCFECFAADLAGFASLKDAIEADVLFGRVLWSFKAVKACPIHGKKLGVARCGAPGEHWAKGPHTVQLSGVCPRCGSIGMQCQRPKQDVATEKEVWAASQVGALLSFVSSGGEFSALSLRHGIRQCIERAGKWDRERKNETGMTFDTVRSWLAGRICPNLQGLLALAAHSHAELVGIVRGEVGSKVLSAPTFAYEPVRPRGSTRSAQEVLDAYRELGNGGRVVSGEMLSKRLGVSAAYLSEKHSSVWELCQGVRNFHRRTQAENRLEELERLVREA…
node71417node	0	170201_0_0__228508-228645_-1	707	node71417node1tniq	226710-227801_-1	364	MGTTNAGLPKNYRIKSGVIKTPLYSNESISSWLIRSALDCGTEPITFTGFYWNEWRLWTYDLDRGFEPISQHIYADINELSLNQQVNLVNHSLYSVLRPINGKNTLIKGQAKWVLSRGSRNRSFRVGQSYCPCCLEETPYLRNEWRFAWHFGCLKHKVLFESKCSCCGGLYQPHLLSAEKRQLNYCHQCGEKLQVITTPLNEVEIATMETLDNVFTTNSGECFGKCVDSQVYFAILRYFINFTRRAAIAKSTHSFSRFVEQCGISQVEICQTKTALAFEQLPVEERKNLLVNAGKILKLSSKDFIQAIKQSGITQKAFAFERYPTELDNLFKYAIEGKTTSRKTIINKPKTDSVLSLNRQWND*
node71419node	1	170201_0_0__1093052-1093975_1	185	node71419node1tniq	1094160-1095014_1	285	MNHSLYSVLRPINGKNTLIKGQAKWVLSRGSRNRSFRVGQSYCPCCLEETPYLRNEWRFAWHFGCLKHKVLFESKCSCCGGLYQPHLLSAEKRQLNYCHQCGEKLQVITTPLNEVEIATMETLDNVFTTNSGECFGKCVDSQVYFAILRYFINFTRRAAIAKSTHSFSRFVEQCGISQVEICQTKTALAFEQLPVEERKNLLVNAGKILKLSSKDFIQAIKQSGITQKAFAFERYPTELDNLFKYAIEGKTTSRKTIINKPKTDSVLSLNRQWERLKRQLQIAV*
node71414node	1	1702_0_48__8815-10245_1	-7	node71414node1tniq	10238-11995_1	586	MPDTCRSSFDAQYPLSLSVNLGFWLPDETLFSWCSRYHRLSANGDPRATRRQLFGELRAAGAHDLPSGIDKLVERTQGILGSAEDIVLQRTLLPYYLPFRRRDQADEAILRMRSPNISSLKFQLGLLTSGLGASHPLKYCPACVCEDERSHSVAYWHLVHQLPTVFVCPVHGISLSGVQPPRGRSGPIGWTLPGDHNTDAPNDGEGIEFRNVDSGTSRLHRLAGMSASLIHADPAHFAEASKLGNVLRERLLAQVPRGRRRGINWRKTLTGAKNHFNQTRAAEEFDCLRSLTTESGIRRILAGRSLSHPVRYMTLIEWLFRDWQSFVEAYDQAIMPPSFRQQETRLVRSPCHDSRRREAVESIRAGAMSITAVARRLSVGYYTVAGWVADEDMIPQRRP…
node71414node	1	1702_0_48__8815-10245_1	1769	node71414node2tniq	12014-13330_-1	439	MVAPLIVTLPLPNEFSSGHLGRIIKINGGKTLKAPSLALLGHLYSQAHGDKQPSPIHALAYLAGMETAAYARSHTLLPFQSFAFEKDADGSTMNWRIAHFRRFGLSAINPRAGVCPECIRDDHERHGFSYWHREHQVVGVSLCAHHGSPLRFVPSDGILFEPPEEAISRAISIENDLGRLRSDSAVSRYHDIVQRMLNKGAPASLYRARDHIAARAKSLGLSWCKISKEERLVSDAVFRTFPRTWLTDIFPNSSTKRMGHQSGVFDNVVRKSSVNRFSAAALAVVLATLFESAEDALDTICSRHPPVLEGDTKKRRPGRPSQRAELAKTYQRKPTFSANGSARVAQAFLMHGGDVDAMARSLGCTVEQVRRRMSFHRKYVLNALRETREYEALKIFLGG…
node9128node	0	17073_0_265__19383-20015_1	944	node9128node1tniq	20959-22836_1	626	MITFFPTPYPEGELLYSILARYHVRNGNISPKATVEELFGSRSVTSVLDLPANIDSLISNLPIGSNYTAERLIMKNTLYPFYSAFLPPERAKAILQSMKGNSGGSIHNRIGVMASTIGGNRYIRLCVECAKESMEAYGEMFWKRSHQIPGIIICPKHKTLLYDSKVLVHHFNKHEFVPANVDNCNLIEEHTTSMNKEDVIESEFIPNYIELVDNVDKLLNNHYPNKLPEWFFSQYIERLKMMGLANTNGIVKQKELREQFIAFYGENILQIMQSTINNSDSSWLSMMVRKPRKTIHPIRHLLLIGFLGITLEELWNEETDYQPFGESPFLCLNAGADHYLKPVVTNMTIRYDSKIKQPVGTFSCSCGFVYSRSGPDSNEEDKYKVGRVKEFGQIWEAKL…
node42998node	1	171063_0_6__11851-12783_1	228	node42998node1tniq	13011-14822_1	604	MKYEIFTIRLNPFKGESLTGFLIRLANVNGMNLIQLIKMISDRTTHYFQKEDKLLLDFNPSSVINCNTLSNFTCKDRDRIFLCSFYFVLKRFCGDRKIEHARIMAGMIREDFYYCPLCIREEKHHKLLWRIKRINYCIIHNTKMIECCRNCNRKIKYKDMININSCPYCNHTFCSLSMETVSDEELEEQKSLWSTWEFLVKLTDSYNPPTELAMKMLYVLNESDIFDKKKIECNLNDKGKYSTLLQHARGSLSQFRALHLDFILNIVFEFDISIQDLLNIQVPECFRSQIVTKTPLKNNTVACLAPWCQSFGEEGSLVKSGTSVKIKKNGRINKYYLFCNSCGCEYAFDENNKLLERTYFIKCYNEVKSLSDEIHLRNLEIKTGLSMEQIKRCFAYYRT…
node42998node	1	171063_0_6__11851-12783_1	2040	node42998node2tniq	14823-16895_1	691	MLENIIENKFTVRPKPLEGESLTGYFMRLAKNNYLSLDEFFYIVKSDYKKSSRQLHITDTLPEKVMNIELLKKILKCCSSDIEKMSFTNVFYLFFNDKEEALSNYRSVMPEMIEKEKRKFCSYCLEETGTYKLVWQLKDIQVCDIHQIKLQSKCPSCSNEQPYVSLELANYSCHFCHSPLTTPSIDTTYSDIALINDQLQKYQDWNFLMTSDITLSFENIPGLHKEKQLAISFIYLFTGKENTFDMKTIPKTERSYIRGLLRFLNNGGSRLKVTLRRLFRLIEHSKTSMREFSEMRVPESFIKSLKLTPYKKEVGPCLCSWCKSNKSDKSIKELTNIEGNNSYKFVQVSYSKISVCLDCFTRHGYNDQNKWVSIKMGKNTIGVNVELAEKILYLFKAGL…
node9269node	1	172210_0_0__788095-789600_1	0	node9269node1tniq	789600-790820_1	407	MLQYFPTPYPDELWYSVLCRYHIRTGNPTSAPTFRELFNGTEHAALGSFLPNRLIFDIARQLPKGTLDIEDIALNHTLVKYIYRLQTPEIKQKILEATKSEKTDFPIIIVKPYESLELKSCPLCMREDIEKYGETYWHLKHQIPYVSVCQKHKCRLNTRQREYKNELNNNFVLPDINDMNKVDYSISETELEFSKMLIRYLELPLEAGPTDGYNNLYEGLLNAGYGIVRKDMNYSIDYKKLSRDLCDKYGEEFITHHFGSIVLRVALIGQIRRWLKKYPEQYAILAMFINQEPEKTFSHTRIENDTNKRFEELSKAKIIRSKKFVAEQLGVKEMHLDIISHNLGIRPFWETKPKTDDPKSYKLALNLTKGEWDYINECVDQYGFASASGFIRYCVDEMK…
node71497node	1	17222_0_165__12162-13760_-1	2785	node71497node1tniq	16545-18626_-1	694	MSKIPIVIKREPDELLYSWILRLSEANGFTNLRSFTNGYITPNATKSEKNRRVLKYDLLEEYENIYEVLDVNIGKLDLFLETGVFSYYSLFMTSEQQASIVDESFYNNGKNRFADVSKIKMISNLNLCPECMKEDKKRIGRFYYHRKHQLPGVSVCAKHKCVLQRYKGIPMHEGDEEPKVEDLEYGAGATFAEYSAAILNEALHCNADDLKAVICKKLVDSYCDTYEKFKIELNERCVFKMSDYEIRRLWRNIHSEEYFLSPEKVVCILMILYPDVNSLFNVLQEKDELLLINDALKTNSCSKEVLQKSSIIEIEHKCGRKFCINPKEFSQSWSCPICEVSDNLTHSAKMLPVKRTEENFRQLIRDLTGEEYTLISSFETMTDYIEIKHNVCGCVGKYK…
node43081node	1	172854_0_10__53078-54310_1	-3	node43081node1tniq	54307-55656_1	450	MKMYFPEIYLDELVYSWFGRFAVRSGYINSQLLQFLYCKRSDTPIKEFIGNLNTEARECIDNTYPLRELVLKHTMYPQYARFIPLEQRKNALYKLCYENCDMHHLFAVLPRCEKEQYLKYCPICSREDRQKYAETYWHRKHQIRNMRICPKHKCRLRDSGVPAKSMSLYSFVTAEEVIPGIEESLSVDDPLQIAFAEYAEHVFDSPVDFVRDIPISAILYHGMKDTEYMKPTGNSRYMTKFVDDMTHFYKKIELNEIATMSRIQKTLLTGRGYDFSIACQIAFFLGMKPEELTNSQLSEEEIRQEAKSHYVKANITPEWEEYDEKMSVAIESVAADIYSGAADNLGKPEKVTGKNICKILGIKEHRLENMPKSRAVLDKYTESYPESWARKLVWAYEWL…
node43084node	0	172935_0_11__72299-72625_-1	-49	node43084node1tniq	70954-72348_-1	465	MVNLTMNTNARKRIEDNRDKLHWYLWRKEWVRPYESIFSVIRNFCKINVINAIDLLNKLELNQTNSGLFNGYLMCGCNITLEKQKLKPLFDILLPDNYFDTLKIFNTNNEELNRTIIERQFVYCPKCMSENYHSMYHNIVNMDCCVFHKQPLIHSNILFDIRSIRYSDGKDADMNVRNAILPCERKFKNNVFSLSREKYDIFIPIAKKKQKIINYINIGKPFKDNNIADREFKISVYPNSLFEFNERFLNWFIVEQKMCHSLVYESRENRFRGNDISALVSNSHFKGYSHYVNLFLYYKFREAIRASGMDKYIKNNEKNMPILKDPELYISVEDKELICGSFIAAVLGTWHLADTFNSYWVMHPTSSLNGLRKRNKEINLLSIIDDIPRNCIGINDCTM…
node71536node	1	174333_0_20__159761-160732_1	-49	node71536node1tniq	160683-161678_1	332	MARHFKKGIPLRPLSHSLPIRCTAQQDESGMGFLLRSATANGLSLHGLRDLAGLSSVRTFWCSDARHFARVLDMPEAELQDLLVDKGKYMGQPSCRLREQPFFRTELLRLRKPQICVDCIHRSGYCKAMWDCRLYTVCHLHRKPMVERCKSCRAPLRWYRPAVDVCQCGAYFRALSEGDWNQDSPEVVVATWIAEHCAEQGRDWCDDSSLPIWMDALSLDGLCTLIQAMGVPVTSNQRVVNSSLASEPVQFWQAVCVRAVERLRTLARSSNPTALAPTTWEGALEGWALATVSRADQQVALKLLREIFRTEIVARFGSQRTALCQMCLFED*
node71536node	1	174333_0_20__159761-160732_1	950	node71536node2tniq	161682-162482_1	267	MVNQRLYAVPKPEFVEAPSSWVRRVAARQAVSIRQTGRFLGFRMSRDCDEQIVTMDASHLAGVTGLAEDVFADVSRMLKLALSLRMKTPVFLQEKGMPRYRFCVECLAGMRTPYLPVFWRMDAYRLCTAHQCLLEDHCPHCGAMVCPQSDFGMNGSMRSDVSMLSQCMACSKFLWDVPALKIKAISRKLLSKEDRNRLMNGRVLVAALFHGQAQYPGQEFIDAREAVERAERLGLFASGPFLAAGYFRDKSLVMPVRSKCTVTQRG*
node43165node	1	174870_0_18__319439-320788_1	13	node43165node1tniq	320801-322537_1	579	MRLSNGNLGHNWPLPITQWFDDELFYSLCCRFHYIAGNRLSGHTAKQLFGHARHGTQHDFPSNLDTFVQRTSGVFGDTPEHIILQHTILPFYLPWVSCSLGTELLDLLSRGQAARIKSLLGLPSSRLRANHPLRACPECMHEDKQRTGTAYWRLTHQLPGVRVCPTHKVLLWQFNEKTNAVRRFDWLLPRNDAFYPVAYTLTTHCQLWLDRLAQAAIEIFKLAPNIHIDLNTVQTAYRTALDEQAMLRGRHQIALGTVCQRYLAFTRSCRWQELGIMPPAQERSTTFMLSRLLTRQPCSTNPLHHLPLILWLFGDWPTFWAAYKHAQAPASVTPVHPRTSSDIPDTQAQRLTQLVVVQGLSVSAAAQQLGIAVQTCQSWAAACGIRLQKRPKSNLERIA…
node43165node	1	174870_0_18__319439-320788_1	1743	node43165node2tniq	322531-323550_1	340	MLISSPFPDELALGHLYRLIRLNDTYQANKSTNQSQLANWIANMRPTVTPAHHRRVPINHMLANSLGVSVASYRYNHSLCFFDKRWRHLSSQDPTVDIKLGAFSPPAFTKVAPNNESPYKLCRLCRQEDTIAYGMTYWHRIHQVPGIDICPHHLTPLQHHTESDVINNPNPFALNGPLVAAELVQAAHHPILERYRTLAALTLTFGEGIELFGVRNHVRDIARERGTIIGVAWYHPNTSYLAHYLADKQLPPAWLGHHIDPKTDVQSNAWKNPGVKEHARELRRLPDVHLFHPGYLLLVMAAMFTTPKAAEILLGHNPKTAINSLRLGQPNAKIFKQEK*
node9382node	1	175287_0_26__323334-324293_1	31	node9382node1tniq	324324-326297_1	658	MRHKPLPIRPLAYDDETAASLLIRASNLNGYCSSQQLIRHIDSQIKIRHVVNNRAKFFHIASELGISVETTGDILPFKTGPTKYSKRIFRHHKIPASAFRDDGSALCPECLQEKEYLRQDWLLKPYYACIKHNILLIDHCPNCEISITSARGKISFCDECNYDFRKATKIGVNTSDITWLLDSLSESNEEYIRRIFLFWDAHSKTIQNQSIQSEANRLKACMNFMHNRSEAKNAIIGTITTQSQPPHPRLFLLPFLKSEDLGVVNFAEEAISEIPQKLYINSRNNSRAKLNITDTCIVLKINQSNLHECLRGTNLETLLLNKKSSRIVFFPTSEVLGLLHEKRKEITAGLNENTISPEWLSIEQAAQYLRTHETAVRSVIKSSQIKTRITKIKRTTATQ…
node43229node	1	175547_0_1__1002770-1003834_-1	-19	node43229node1tniq	1001335-1002789_-1	485	MITGQPNDAAWRDEWRNPFESPLSLLWKFAWANCLTAGEICKALFGRNLTSSLGMAVHGRTLLTPTWIRHEYPYSGPVATAVANGGLEEYTRYWATALASDAAIRYCPKCMQRGYQTIFAQLDGLQQCLIHAEPLLAHCTNCTAATPRFALVPETMDAPWRCPSCLHPFGGVFQPSEWVTTPSEKACIYDAFEPIDHWLRNLEHASLEWSGQREWHGRWLAEPLGHMKRIMTFSVLRTLEPIDLPDSFLAKPDRSMAITVGSSVPDILLESRLIETPPDNRGLISIYKSIRRYLRRRLGPCARIDDGMTNEDIFWKDQILNLSRKLCPRKQAMLLWRLRFEDIDQFQQSPRRQAPRLHLRESALNWPWQATANQTAWAGFALTSAHASFEVVANWWERA…
node9440node	1	175871_0_2__93297-94250_-1	-3	node9440node1tniq	92536-93300_-1	255	MNQLNYYPLPKPQESAISLIFRCAAGNGISTAHLLVEASTDGRAVKKARALWQGFGPCELLTSYDGLSSEEAEAIRSCFYRSVRHDKYPYVEVAGIAFPSPLLRQHLALCPGCARDGYLNHMHIFTFNETCPAHGERYITQCPNCKKPLNWPELSDYICPCKFDLRETPTTEFNTQTSRLISNAVEAKNEHFFTLLLAAIAAMRLLHTVDNRPLIIDHCARIATGNKPYSSEKWIEFKNIFPACTDEPFWRRSS*
node9445node	1	176002_0_58__57538-57993_1	8656	node9445node1tniq	66649-67110_-1	154	MVVTEENLLPKGDEALADYIRRLRIKQNFTQKELSLKAQIHIQTIRKIEGGQTSRVNQKAKSGLASALGIPAEYLDAATKKVPLETITTFKFCPKCWTAGTTPDQMWTDLRSKYCFACGTALRNRCISCDEPIMSLKFKFCPYCGVNYKFSPN*
node9445node	1	176002_0_58__57538-57993_1	16875	node9445node2tniq	40196-40663_1	156	MHTLTSEFLPQPEETLGEYVRRLRGLKRLSQEQLAQGCGLHLQSIGKIERGLTTRLSQKAKQGLAQVLGVPVAYLEAAVRGTGVEVSHSLKLCLHCWTPGTVPELGWTDPRAKFCFLCGEGLCDRCPKCSHPITSEQYRFCPMCGQSYRDGKHKA*
node43275node	1	17637_0_4__147123-148334_-1	-3	node43275node1tniq	145438-147126_-1	563	MMHYFPKPYPDELLYSVLARYSKEAGNINTISNIEDMFGSRNVISSPELPGKIDMLISSLPDYQYTSDYFIHTHTMFPYISSFLPEDRAREVSALMKEGHVSLIYNKSGLISSCSINQNRQFRFCPECMKEDILNLGETYWHRLHQITEVLICPKHKVPLHKSRVLMRGAYRQSFIAADDENCISNEAIGFSPEASEKLFMISENVQQVLMREFTYQNVNEHKFLYMQKLIDLRYANLNGMIHQKRLRNAMLGFWGEEVLRYLQCPIEPDKDCSWLNSLVRENSIPAQPIRHLLLCRFLGMDIAELLDYQDGGQNHKDIWEDKLLSLVNKGLSIREIAKIIDSTPKTVRKYMDKFGIEQFWINNGGGKYIKIPFTQTPEFVERRDDAREKWLQLIKENP…
node9600node	1	179167_0_28__61113-62387_1	134	node9600node1tniq	62521-63546_1	342	MRLHAIEAIDNAPWGRESLFSVAQRTAEYHSVLLGDMIREVIWPASGWPENNRKPLAGFGILGFVAGAGQTASNWVSVLEKLTGRTDLARFTFLPLANVMRLEGVLRHRGARCVECVREMIDKGRPCYDPLIWTLTEYEICTRHYVRQTETCASCGTEDIAIARPASRVGCCGKCGVWMGSDAFQADTVTESSRYQLATSEALRDMVSLLDDRRIASVDGTEILKYAAKHCFDGNFAEMARAIGMPKNTLSVQLSRRTKPLIDTVATLSVVTGVPVKHLVFGSLSGRRFSRNLLTEPVERPAPDGENTRRSAMDFDAVEAELRRLLRGRRTPSLTEVSERL*
node9600node	1	179167_0_28__61113-62387_1	6340	node9600node2tniq	68727-69995_1	423	MFRISPSEIGTGRVESLSSFAVRYAEHMAVRFIEFYRGLLYPLLFPESTRVTQVKIPPAMVIDGITKTANDWSQALESIASIENAARCTLLPFTGVIAARRIVTLSRRWCPQCLDEMAERGRHAVFEPLVWRLDEMKHCGWHRRPLVDVCPKCAKGGQYPFVANARVGCCRYCGSWMGQPPGDVAQDVTDFDVFVAEKCEELISLPAMLPPGAHLLPSNLVVQALRDVFFRGSATDMARAVGELPGQVHGYIKGEFPAPLAFFMRAAAVTGASMREIFVTNAFESTDISASTHTFELRRARPRRVFTQESIENALRTALSGDGSKSVQAVAVDLRMEAATVWRRSPDLCSQVSQRHARYVAASAALRRAAFESKVHEVLSNFKGRGIRPTQDDLREALH…
node71637node	0	18035_0_38__23470-23697_-1	432	node71637node1tniq	21113-23038_-1	642	MPVIPVYRNPYPDELMYSWIHRLAKKNGLPITTFADSYLNKFNSKIGSLEYDIRYGLLCLNESFFIQKDLKEMFLSMSIFPFEAMFFSVGQQTRYVNNMFRKPDPLNAPVNTMIREIHICPQCIENDIEIFGEPYIHRAHQLSGVCTCHKHKAPLYKYTGIKGHEFEYDLSHYTELEIKDIAIENEYTDYAQALFNSNTNCNIADLKHMIYNKLKELGHKATNGYEDFISAFNDSKLVTLFDADLKNFLLVSIISTQSTSARSMLPLLMYLFPNVQEIIHRFENAPPIIQKYYCAECGKNFYATSTSLTEGWGCTYCDANKPIEERYKKLIDFAGKGNYEPLEPFRSLNIKSKIHHKICGETIQIKPRKFIFDHVRCICESLLNEWDVRQKLEEFEDYE…
node43493node	1	18139_0_393__22057-23565_-1	-3	node43493node1tniq	20756-22060_1	435	MPLLRPGDSVHTVFAFYHLMSNRVSYDGICAALQPGPRRNDKRRVERVCRAFTAAVFGDEQLTTRVLNENTLFGALSRGLSTGAQTQIARVLVAGPQSDEPQWLLGSIASRMKGSWTRAHRACSRCVEEDIDTQGFPAWRVLHEIAQVDRCVYHGCALQPDLPATGSLGKETYYNRLPSIVLDGRWRASEGDAVPRSAGCNRYLQGWLRAFRGETPVLAVDNWIQAVASAITTTGSRGELHAVLESRIVREWDGTLADVARWLRIRSGSEFLGHELAFATHPGCLAQRIVVLGALEAAGLITDCSRPQAEFLFGEYLPQRGLDRGDESPLHTFCRTLLDAGYPPSVVDALASGLPRARVERMVGNCGSNLYQLLSFMPDELVANLFECRDWPTDAWIRS…
node43493node	1	18139_0_393__22057-23565_-1	1451	node43493node2tniq	19140-20606_1	489	MLSNVPLLRDDQTLYSWCGQVHDWSGGASATETSRALFGRPYAALCHDFPARLEHLASVAFEDSVGVDELALRRTLLGYFLTAAPPRLNRRILAAVSSSSLPSIKMTLGIAASRVGGHHPLKACVNCVEHDLQELGAAYWRVEHQAPSVLVCQGHARPLFVAWDPVTPVHRRHWLHPADCSKWTRIDLRVSTDEQLRLLLRLADMSAKWMACPPGSFNAVQLAECYRARLRDRALATATGRLRVGLLADEIQKSCCCLQDLCDLEPLRGYTPAWAASVTAICRRRPRTAHPFKHLLVITLLFDSWEEFVRAYHTSTTMPKPTDPGVPGPEVQPLGERLRDLVCERRLSVSAAARELGVTTNTALCIAQREGIPCARRPKKLRGSRLRSVRRMLANGHSL…
node43501node	0	181455_0_0__303141-303392_1	0	node43501node1tniq	303392-304693_1	434	MVSRLPITVPPAGGEIAVSYLTRLATLHEMPFDVLWSQVGAARAKGNATRRLDGDLLACVASQPRARLDRAVVELRDPEPDWLALRHEPQRGCRRCDARHPGGPVLRLLPHHAYVCTRHRIWIGPPDQHDHPQPGLEDLPEVVAAQHRHLRLLARLGPAATYDAVLTGFLICAHRWNFTDIAFDGDAWLDWVRRAELLIPPGTETDTFSTSRLFAATYPDAVALAEVIGPLHWRRRAAGGPDDQRAFAAEIGHRLGLHDYHPALTKDPIAHWIEQDCHQPPSTPNTDYRSLRTFGGSSFVKPAKDSDNKRRLAAYWFAQKHRRGGDAMLHHRSLNPVVIRDWSHKKELFSGALITSSETSFETRRNLDADPRTEHTTDYLRPEPAPSPYLDTAVEPVDW…
node43501node	0	181455_0_0__303141-303392_1	7637	node43501node2tniq	311029-312249_1	407	MGSRLPIHLRPADSELTASYLTRLASMHGLPFSELWSQVSSRHRLYGNIASLDGELLVAVTGQTRDRLSRALVELRGRRTDWRALRHEPQPGCHRCNARHLGGTVIQLLGHHDYACTRHRVWIGPPDLPDHPQPRLEQLPEVVAAQHTHRRLLRRLGPAATYDAVLTGFLICARRWEAVADSHKPGPDDAWHHWTRRSDLLIPPGTEETTFSASRLFAAVYPETIAISALIGSLHWRRLAAGKPTDRHRFATEIGRRLGQPDYQPQQSNDPIAQWIEQTCWRPPSQPGIHFRMDRTFGGNSYRKPDKRGIASNLFRAQQFAGDRNRPTSLIYHRTLATVRLDIRDHRRETTAAKLNGHQPHNTNDDSTFWDTATEPIDWPPRPRQSTRSRPGPWPRDDA…
node9821node	1	182803_0_3__578465-579949_1	-40	node9821node1tniq	579909-581300_1	464	MQACAPRAAQIPSSARFRAVSPIAFLPGWQGDESLYSWCARFHQVCGNGSARRTSSVLFGGEHAVRERDAPMQLRHFVDATHGALGSVESILRTRTATGLYWPFLHPRRREQIRRYFDSTAGSGWVTRIGMPASALAVRELRYCNECVVEDVSRIGIPRWRLAHQISCAHVCLDHENPLRTLKLRASTWLLPPEAKAAIGRTEEATWSPAAGRILQRLAHLAWKCIGVEAIELDLVRAAVLHRLREDGIASWQFPVDGVRLARWFRGTDLASAIREAHSSPARLADGLWVHALLRRRREEHPVLWLMLWCAIHPEYSLDALTSGFLAPAACPVIWDERGQGCLWSTPRFALPPNVMDLILRHDSLKSAARVLGISIVTLRRHLELEGCHGGEFFAEARA…
node9821node	1	182803_0_3__578465-579949_1	5884	node9821node2tniq	571418-572581_1	388	MIPNFPAGATIGAIHASCVHMGRFVSVAKSAPNIYGMRTDPANRFGLMADAFANTALEGTITGDELIECHTALPIFGSLLTPESRALWKAAQLAGDTNAWMRYFPPNTSGNIFAETPRMCSSCVDEDVARFGVPYWRVQHQLSWVASCHDHGQALHDRCEECGAPFPHGLKMLIPGSSCVACKSTRTRPLEAVTPSSGRTALEGVLARAFRSQAPELAPEVRVHLLREAFAGKDAAAIVKRFMAFWRAKGMTGLERTLGCAIPQKGLTRLIASGAGQVPVAVLLSLVTFAALEVGEKGVAKAIDLAREQEARLLRADADTRHSDVLSEALAAQARALSMPPEVVELLLRDDLSGAYILVGGLNVASMVDRLPAQHRSAFRFALRSQG*
node9849node	1	182850_0_396__12076-13608_-1	-3	node9849node1tniq	10319-12079_-1	587	MSCSLLLPPHCNDITLYSIVGLIARLNGHENARTTSQLLFGSPFSGLRHDFPSNLAHFCQVTEQCYGDVAFVANNFTILPYFLRFRDSPSNPEAVGLMSSNEAERLKFFLGLPASPVGALLPLRHCPECALIDQKENGFAYWHREHQLPSSLVCPCHNVPLLQSGIRRDGTGWSCLHLPLDERDHGSGPTPLVVAPPPLLRQLATLGSQALRDDASSIDPQSLRYAYLHGLKQNGLLTLTGKIRAIELIDRLEKAYRPIAGLSPFNRIATPNTIEGLLKLVRKPRGPSNPISHLLLINLLFGSWELFRNVLSWEIEISAPPPPETIHPASAISEPCPPELLSKQLASISCRVSVGDCSLTKACQDENVDIGTATRWLGKLGWLNLPKRPKKLTQGLRSK…
node9849node	1	182850_0_396__12076-13608_-1	1759	node9849node2tniq	9358-10317_-1	320	MLNLNIPKMLPDELGTAYFEHVASGNTLTTEELFSRVRKAKSRLQRPSKAHLIAEIAGLSDQDFVCSHTCKPFYGAFECTSRWCHPHGANERGSPNNPMLNHRRFGYYLCPQCASEDLEFWGRSYWRRSHQIVGVSWCSKHEIPLNVVTGEVLSSQPHKVIDASCECTSTPFPSENTIPRRYQKLVSTLLAFQGPAFLPHLIRILQQQLNRKNYACWTTAHGKRFVSDTILATCPNQWCHDLFPDFQTKGAGKYFRDIDAIELGRDDQAVTYVLALAVLYGDPDEAASLISLLSGAPSRYQSQPSDQDAVKMSTLTADN*
node9861node	1	182906_0_0__6578222-6579358_1	-3	node9861node1tniq	6579355-6580500_1	382	MIRRLPITVRPAQQETVTSYVRRLAALHSIGYRDLWQHLSASVPYSGTSKRRQLIVAQRLVAATGHQLAALAHAMPELRDPAPRWRELRHLPQRACPVCTARHPGGPVVRFFAHHEFVCTRHGYWIGPPVPTIPDLRPRQLARLVPELVTAQRRHTRLLRRRGWRHVFNAFDVSIAVCVDRRFQQRIDVPGRRSWQERIDLLIPTRTRFNTSVFLAAFYPEIVNLARLFCSPTWRAVARRALTSAEHRLTITAEISRQIGPEPVPHDWPVTQGWTGYETDRWLRAMAGLPDVVVPNRTFPQTRRVTFDGVPVNHATSDETLAKKANKEFNKHRHVPSWALPNYADRPTNHDLPLDYQPEPEHHPRLSLSQLLDALIADSAK*
node43668node	1	183117_0_21__66419-68083_-1	11	node43668node1tniq	64501-66408_-1	636	MLYYFPTPHPDELLYSVLSRYHMMVGNVSPKQTTEELFGKRTVRSVVDLPANLDTLVNRIENPIFNVGYFIYNHTLFPYYGAFFFPKQYQKVKSLMISDKGDRIHTTSGISASNILPKENFMHCSECCKEDMENYGEIYWHRIHQVPGVYICPKHQTFLYETIVPVKAGNQHEYIIATPENTANKKKLLEVNERDKEVLLTYAKYVEELLNSNYQQQNQVQLQQQYVSKLKERGLASFSGRVRRKDLYHSFCKTYSGSLLELLQSNINFDETDWLTMIFQRHRKSFHPIRHLLIMIFLGDALRNYFEKGETYEPFGSGPWCCLNVACKDYMKSVVKNLVITRCYDTKRPVGTFTCHCGFVYSRRGPDTITEDKYKIGRIKDFGDVWKNKLKVLIRDGGT…
node9872node	1	183263_0_56__39482-40498_1	-3	node9872node1tniq	40495-41787_1	431	MSGAPTNPRSELHALEPIGLGTPAVESLLSYLCRLAVSHSVSMVALSRKVASTMGWEISGRDDWSLANICGMGDAANNWSAALSAMTGVERLDNLTLLPWRDVVSQLGLTNRSSRWCRDCFAQDKADGRLPYFRLAWTVNEVTGCPEHKTELVNTCPDCGRTEGRRKSAYVVPGWCSHCGAFLGAGGERAVATPEALWKANQVGAMLAMQPTLAHAPEQDVLRSTIQHLITRLDNGKSAHFAERIGLNRATVHHWMKSGGCPGLSGHLRIASQTGLSLPKVLTGDISGWTPVSASVHQLALLFPEHGTRSTPRTLDCDKVRTEMTAMARLPTPISVAEVARRLDINLHGLYRNANREARVLSERWKQYMKRKGEQSIEQARSIVEAACLGMVADGQAVN…
node71734node	1	183451_0_28__141123-142097_1	-3	node71734node1tniq	142094-143116_1	341	MSEFRVIHRVTPFPEEYVLGYLHRVAEKNGIKGIQSLLSDALGTPRHSVSLTVVTKLATYCRLYPEEVEQLSGIERRNHDGVRSWQVCGEWVTKAAFIAPNHRKFCPCCLREAPFVRGCWQLVFYNACARHRTRLLDCCPKCRKRLNWTAHRLEYCACGYKLADAEALHASNDALTMSFLIELRGGARVPPGESLGVGHREFDLLAGLSLDGLHKTIWFLGHCLKDLGRYGTGHGRLKRGQTEVDLMIRHTFELLKDWPKGFGDLLAEYARRPPADYQGPLEGRLLGPVQRYLRQELDGEEMAFIRLTYEQHLRTIWQEFGHKHRLRRVRQLEFDFEKQE*
node71734node	1	183451_0_28__141123-142097_1	1022	node71734node2tniq	143119-144222_1	368	MADRKELISKVLSDIQANNHLAASCPTRQRIFGTPAPIDGEAFSSWLWRTTSGVGISTRAFRKILGLEVPPGWVDAGWYQPDWSRFAEVFALPVEDFRRLEPPVDSPFRRADFACVTTSIFHKLPVYRFCESCMRNDKTPHIRWLWRLKCAFVCPTHDSVLRDRCPHCGHLFQLPIQDWVRGKVNLLLCGLCGESLVDCQPVTLPHELHYYVLGRQTELLCLMSEKKKPPCASGLPTPVEPPLLRVSPSGYIDVDRDDNATKLFRYLLSSLANKGQLCSADNVRQFRSYLLEVPVPQESGDPKSLALGFAGYKLFGYESIYIQEHLTKCQSGTYWYPPSDEMLTSRANQGMCQAAREWIDLLDTLPS*
node43706node	1	183471_0_80__43300-44898_1	12	node43706node1tniq	44910-46805_1	632	MLGFMPRLYDDELLYSWLARYHLYSGNDGPSQTMKELFGSERAIAVADLPTNLVHLNEKVKHFTDSRAEDLLLKHTFFLYYTNFLTESLKERIQENMLKGQVKGSSHMLTGMMASSIKENRYFRFCPICKNEDLKTYGETYWRLTHQLPGVHVCTKHNVLLQDSLQVFRPDNKHAFHAATRVNCIPKLEQVHFTGNTFKHLLAISEDLVYLSQNAFEISVSGLEDLYKSKLLEQGYASFKGIVDQQGLATQMECYYGRETLLYLQSGVKPSDDSFWLKAITRKHRKAFHPIRHALLMRFLGVCIQNIHLGSKVPLKPFGDGPFPCLNPAAEHFHEKVINTVLITKGANNCPVGHFKCSCGFHYMWKGPDRTSEDLFKIDRKIQLGQVWQTKLQQLIQIE…
node43720node	0	183536_0_47__43233-43874_1	1966	node43720node1tniq	45840-46856_1	339	MSVALPLPYEDELLSSDIARYMEETEVSSPSTVLKNLFQRRVEPRMDLINGLAEFSRQTHNAWGLSALQIAQRHTLLPYFLAYMTDERQTAAYEAIAGGGKPAPSMLVRAHACALASPCTLMFCHQCATEDVLNGRRPYLRRSHQLPGVFFCQKHGRLLRSLPDTPDRPTSSVPEPIHDAAQRACNEDVLNVMRASLNLLSTNGLARTFPLTPAHWFSLAKKRGFVTPGGYLDTEAIRDGIAEMYGREYLGAIGAMSSRAPIDWWAVRMMRREGQRFHPLQHILLGHFLERQQAETSLRLVGRLSSSEQPATFPNLYARRGALHLVARIRINGRTERA*
node43720node	0	183536_0_47__43233-43874_1	3108	node43720node2tniq	46982-48853_1	624	MTVALPQPYEDELLYSVIARYMQATIVDTPSKVTRLLFGRSVTPKVELIFGLDTLARQTHDTWNLSAYEIAQYHTFLPYFIAFAPEQRKEAALVSVASSRRTSLSAASLGITGYTRVDRPTKFRFCPQCATEDIARVGEPYWRRAHQLPGVFICLKHKSLLRTPPADLMRESGTRWYAARDVITDCIAHDCNDKFSWMNNSDVLTAMIRSVDLLTILPQPLKPSTHEYYLSHADAAGFVSPNGYLKVQALRTGMTAMYEEEYLKKVGLALPSLSSIWPTRMMLSEKYTQPLQHILLDHFLKQRRVSGHIVRLTNSARYLCPNPYGSHGPAHNIDKVSVHEQTDGSRIGRASCKCGLKFWFEGCRPSTEIPEISRILVFGNDWYRAARKFRADGMSNDAI…
node43719node	1	183536_0_72__45523-46911_-1	245	node43719node1tniq	47156-48691_-1	512	MVSGRMFILMHLLSEETISSWFTRSAMASGFSSLLDPWRMCTGAHSYPAVVFPDGLDRLSAALGIEDREVLPLEHTPILAYRPFVNARTYREALTTMRADPKPRGETSTRLPSKHSRSEFRFCPECVVEDIKKNGAAYVHRHHCMQGVYVCIKHKCLLSSGCGECRWSAHKTSKIRYPDTICQCGSALRNSIGVVSNDEFNLLYRLSIIINDFLNLMGPGDVTRWQVGSAYREAFSSSRRKTDSLAEFINNRIGENLIERMNISIRGNMSMSAALYGAGNPVSSLVINSIFVETFFGGVESLIHSATEFEILASEGEIERCRGVLKKLVETDAARSRQDLSKKAPQEYGVVKNFDEYWIKMILGFMRDWSVRDLKKIDQGLMRHMRQSLIGMRVGNKYP…
node43719node	1	183536_0_72__45523-46911_-1	1830	node43719node2tniq	48741-50171_-1	477	MNSESAIGYNARSTLIEQCPSFASKVQETLGTNRLRFGSLPGNLARFARETCGVLGATEEILDGHTTIPVPMHLVMMHAQRESLITRIKEGERCDRALWYQALGKGPYRTRSTYPYCQTCARVDEAAVGFPYWRIEWLYPGIAACPIHCVSLTIGCGRCKESQPFNSRLRMPSTECSCGNLATPLLENGSTDLDTHIRIATIMSEAQSTGRFFADECDLGALFRQRARDLGFKKGALLDRVSLNEQFTLRYGTTLLKNLGLVVPGNAPSFVECLSEGGQQKDVLRAAFLVDFLFKSFNHFSDAVTNFTSTGEEQTPPRRLPRGQGYSEEKLSRAAARVSSFVRRNPGATRTEILMRCRYAAGYLMRHSRDTYEQIAPQSRRRVGYTVSRPSRMAKLDAV…
node71739node	0	183544_0_2__133173-136406_-1	2756	node71739node1tniq	139162-140334_-1	391	MRRGGWAFRLPPHDGELLSSLLVRNAHAHGCSGYRFVNLLWPRRPAWNRDVDRNQDDAWLREIADHLGVPRERLGQATLADYAERLAGPGWARRGTVRLLLSAGILHRTRRRHGLQYCPACLAADRKPWYRKIWRVGFVLQCPEHGEPLRDACPVCDAPVIPHRSAVGHADHCHACGFPLVGELVPSAPEIPGSALRLQDKLLAVLETGTTRDPIGPWTGTEAFAGMRTLMMLASLQNYAPRIRRVLDLPPQAWPDGTEVRFEEARLPVRVSLMETVAALLERWPADFHDVAAELRLSQRFFRRWDVPPALAAEIARLGEGFTRDRRYEPVVYTPEMMRLRRRDPAAYRQARAARLLDACGRSSAGLPPKSRSPRTRKRYPPSDPGEDDA*
node71740node	1	183544_0_2__140331-141221_-1	-3	node71740node1tniq	139162-140334_-1	391	MRRGGWAFRLPPHDGELLSSLLVRNAHAHGCSGYRFVNLLWPRRPAWNRDVDRNQDDAWLREIADHLGVPRERLGQATLADYAERLAGPGWARRGTVRLLLSAGILHRTRRRHGLQYCPACLAADRKPWYRKIWRVGFVLQCPEHGEPLRDACPVCDAPVIPHRSAVGHADHCHACGFPLVGELVPSAPEIPGSALRLQDKLLAVLETGTTRDPIGPWTGTEAFAGMRTLMMLASLQNYAPRIRRVLDLPPQAWPDGTEVRFEEARLPVRVSLMETVAALLERWPADFHDVAAELRLSQRFFRRWDVPPALAAEIARLGEGFTRDRRYEPVVYTPEMMRLRRRDPAAYRQARAARLLDACGRSSAGLPPKSRSPRTRKRYPPSDPGEDDA*
node43727node	1	183634_0_32__74265-75611_1	26	node43727node1tniq	75637-77322_1	562	MLPTIRRLCCAMPGEDVHSLIRRNALMSGFLSDRAFIKAMQAYVQHDLRALPKFLPQFCSGVDNAYGTPMEVLLGRSLLPYYGSVLTAEAYQRLLTRILEAAPGVGRPTRLPLIGSTSLFAEPHCAQCDSHSERLCGMAVVMSIHLPEFVTHCGEHGLALTSASGSATYHTAVQMPPTEVRERNAHEFSVRSSQLLREEFTPGARLEHLKGRLLAHGFCTKAGRYRLQAITEATADAFEGGFMDCRLSEVVANGQAAQHAIAALRREGRQLHPVYFILLDWALDRCSPNKVGVERTPRRPGPSKELLHQEVAAGKSMDQIAKENNFSPSTVAVYADLYSIPRATLPRRKTATVTDDVVAMLSSQTPEKVARQVGLSEATVWRIGRAAGVQRCRSLEDLQ…
node43727node	1	183634_0_32__74265-75611_1	1719	node43727node2tniq	77330-78925_1	532	MLDNQFMPAIQQAEPVPHFLHRLFMHIDKEVKAQLIQTVNGHPNARRTSWVLPINLSGLAKILGTGWCGNMLMRQHSLAPLFHAFLDAKTSEDFRELVEHGKGEEAYMNAKPAMHMGFSWSAAYCPTCIRSGEAGIPIVRRTHLFSGLAACHKHGEALIEFCKVCAYRYRNSAWKLLMRDRCACGGPLRSRAEGLKDVELEQDIKLARVIRGLLDNDMTKSIGTTLAIHMQRNAAKLGILRMKWSAQLLREFMNDKLGSQFVERHRIQVSDQSQFYKRLYLGEPVQKPVTGSALILALFGDEFSLHRLNEGVEAIPQERAQRGRQDWEVEAERTGLVALGTKTVTVAEFTPYCRERLRAMMERYPNALRNEVLVRLRPRVQRWLRGHDVAYLDSVLPSK…
node43748node	1	183731_0_14__198116-199027_1	-10	node43748node1tniq	199017-200345_1	443	MHYNRGYFFPDGFPTPFEAAFATVQRAAVINGVPARALLLAFSPGEGDHRWRHGSVASATIQGLYAPGRPYLANTHFIGSVSQFFAPRVMDKMQYCPLCAADSGYLSLFFHLRCVRWCPWHRIELKSLCAQCADAAAFCPDRNSQPCGTCGYAVPSLKVILDSLRSGLCAQRAAHSLRLFSTLARLQRLGILDTMRLGEGPIDPPVLIQPHSFYDAFEEDSTLRRYRVALDMRGGEDSLTQPRQVDVVYRRFVSFWRSRLLRRHRHCLHNANSCLGILERGSCVFALTLMLFRQKFETLPISNTHICMSDRALECLSELGFTRSSLRNYFKVMFYQLLSRLWYRCAHSNGFSVRVDSRFFFTPFLGRAPSLSDYLGETIRGRVHEIIIDLPAGLPVLRK…
node9917node	1	183700_0_27__48241-49233_-1	116	node9917node1tniq	46464-48125_-1	554	MRWPFLCTGHEDQIAQLAWLVGLPAAQLQRWSARKLSIGRYQVGRTHSSTGVFRRTATRLCPVCAEETLSATGPHGVAQRLEWSVLSLHRCETHGCALITLPPAPHAHLPYDVVAQARQHQGRIRDAAKSPMFLEPTAFEAYVRERIYEGPQADWLQALDLTNLHRASLTLGAALEGLPAREVALMGRGDERSLCQAGFERLCVGAEALTGALDRLRAQSTAERPYFSADLRPFYHWLRSVYDDPSLTKITALTREHIFKTYPVDLDQYVLGEKPTNEVWLTMEDARARSGFGAVFLKKLLGHMQGVSEVEALMRTDVHVDELRDAKVFWATLTNLKEAADALAISPSQVKVLMSLGVLPSIQITSSLRYTKRDAVRKLLKAIEELPPVSAEGGFLPVR…
node9917node	1	183700_0_27__48241-49233_-1	1843	node9917node2tniq	44830-46398_-1	523	MAKRIPAIPGMVFPQLPLTVQHPDFEPASSLLSRLAAKNGVQSIQQFCRDIAFPIEPLFRGERAAIEQLAGLAGCQAAALDRVSIRHLGRGHFRLRDEIVTTHMLHRSRVRVCPECVRSEVPTSAEAWHLPRRLQWKFVSLRTCPEHGCMLVSLPPEKFTKDGKDFTAQIRKHFDWVLSQAPVPAEQSAFEHYLTARVLKGRGDEWIDSLDLNVASRACEVLGLLLAKGPDVSLSGHTEKDWAQFGAAGFEVLKEGAEALSTCLRDQVAQVEGDRRFFAKVYGPLITWLRGSGLGEEFEPLRDVVRRQIFQTFSIRKGILVLGVPSEGITASNVPAVLPVTEFIRENARLLVRRGLAQHDDLGHVVLKGFVTEGMLKSFERERLAEAEGSLSASPDGTV…
node43740node	1	183743_0_22__41218-42168_1	-3	node43740node1tniq	42165-43961_1	599	MMFAMAQALPLSVEFKQGETAASLASRLTRKNGAPRVITFSSDVGLTYLGITNGEPDDVVRLASLAGCSAVDLRHGTPQLTSPGWLQLGAETIKFTAFNRTALKACPECLREATKSTDAAHFGVWQLTSVRTCKRHGCYLVPMPKARSNKDTFDFMHLCDQYDPILSEPANESDLKLENYLRDRIENGPGSSWLDKLPFHVAAQTCEGFGLLLTQGASFKRDDATPAQWARAGSAGFDVLRKGPDAVRRKLKEIQEAHPVDNTLYRTRYRVFFEWLRHRDDDPAFDVIRDLVRDFIFKNFPIAEGAIVLGRPCPEQYVHSLSTARSRYGVSGWQLARRLEAMGLATRNTSGRGFVLKRYVSTEVINDIVTDSDALLNAGETASKLGIERFMLTKLTNAG…
node43739node	1	183743_0_19__481290-482291_1	-3	node43739node1tniq	482288-484132_1	615	MRRARLGLTLPIGRNEPAVAYASRLAALNGCSSLWAFCSLVGLSALKLSRADPEELSRLSDLSGTVVADLARFSIRTNTRATRTLGGQIFPNKDIKIQTQYICPKCVLEAADDREWYHVPPDVFWYLDFVRTCPKHGLLLVPMPEQQVGWFPYDFTARLSQAQIGRETLIGLMTHAPTRVDEFSIASFSGNTDSTWLAGSSAYAVSRASERLGCIVEGFRSARQLSRQELARLADVGFEVLSNGPESLRRVLEELIAQRGRSSLRKTFGVFFHLMDGKMGDAIPMVRAVLRDVTLENFVIHPGDKLLGEVCTTRRFHTLTSASDLTGVHPVKLANVLRSAGLMAEISASDPIMIEAEPAEEMLRKLSSSVLTKDALSFLGLPWRHLMSLQDSGLIAPVN…
node9933node	1	183749_0_23__152023-152919_1	-7	node9933node1tniq	152912-155782_1	957	MFENRTRLWPAHPKPRSDELLSSWLVRLANANRVPLHTFCRLEWPEKPIWTRDIDGSADTELLTGLAQRTGTPFADVFGTTLRAYEGVLYERYNPNGATPWILPLGVYHRIRRRPGQQFCSKCLAETGYFRRAWRLAFATVCLKHGDWLHDCCPECGKPVNFHRTSAKRLELFQCSFCAADLSQPGKSPADPERLERAVPFQSFISQAINNRQAILQDGTTVPSRLLMPVLRQLVYLLASGKGKRLASTVSLASGLQYDQRLIYTRREYERFGLTERTNLISMAVWLLHDWPRRFIDICKDSGTWSSPLLAISGEDLPSWYEKVVVQVLSQKGYSERDRDLRAINKGLGRSNCNAERRIARQRTGTAKRPRLTAILPKGARIPYTPALQEAEARLFEIS…
node71749node	1	183843_0_12__192125-193045_1	-10	node71749node1tniq	193035-194384_1	450	MHYKNGLFFPDNFPWPFDHAVAILHKAAVVNGVSGRVVLRMSQLMKSRRGSKKGRETQIEEALGEICSCSRCPSSYSNLIKGIGDFFPKNAFGPIKYCAECLAETGFVPTVFSLRFVASCPWHHHPLKPLCERCHDVRKFKPTPFGNPVGYRCKECGYWVPSRAAIFAACRSHTIVRHGLTCFAFYFNTERLHRLAVMDVIHFNETADDGRQALIDGCAIQEFLRDETTTVWRKKLDLNGPCAELSLPDEYYRDFVRFHQERLLKAHRDCTCCAVLSRPDFGDTPRSVCVYNAALSIFRQKFEYLSSGNVEPRLSEQAVQQLVKLQLQPWEARRFFQCVFYQLLARLRFWSCAASRFFVHIDPRHFFAVLNTDYTPVLLSRFLGKYLRTDYLCKFDLPT…
node9947node	1	183861_0_4__121711-122823_1	43528	node9947node1tniq	76255-78183_-1	643	MTRIPIRVEQWPDEPAWSILHRLARLCAVPSAREFCNDYGLDYTAITRGRDLEHFAEAGGYDLDLMRRNTFRVDGERFGTGPDGRETLFKQNVQNGVHLVCPECLRADAATGTSHPHLRGHWREWWFLRTIGVCPVHSVMLERGRKGSQIFRVHPLHLDPTDGGDGVGSLMDVPSRPVADVSCERYLLGRMGFLEPTSSSLLDELPLGRAIALIRQFGLVGVLGVGDHGRDPDVDIHDVMTAGFHALSDPDAFFDRMLEKADPPKGNWGPNVVYGALYTWLNHERKATQSGPVYDRVRAMIRDHALASFPVNPKEEFFGRLIGERAIYTPAHIHTAARTSRERVIQVLVRLGILDEQNAQRDVWRIFVPAPRAKEALAAIRDSINQIELLEIYGIPRGT…
node9946node	1	183861_0_8__42359-43405_-1	59	node9946node1tniq	40222-42300_-1	693	MPAPGRHETAVSFLSRLAWMNGRPIADLRTETGIQPRSIDLGEEPAIRFMATLCGMGVGPLARWSPRRRPDRSWQLHGQNLGCEGVERTFFRFCPACVAADLAAGGRANPFMRAEWTVAALRTCREHGLLLASASPDRDFFVPYDFARTILPMTSDLPRLTEEAGRPSTSPLETYLVDRLLTGTKKGSWLDDLSFHAAADLSEVFGAVALHGKKVRVTNLSAAERVNAGAAGHAVLAEGRAGISRFLLDLIRETRDGKGVWGPQLAIGRINDFLDAHRDDPGYAPAVDYVREVVMDEVPLDPDVEVLGRPVGVRRVWNLRSLAREVGTTVPLLKKILIRNRYMSAKSEFRASRSTFDTEKVRAVVATLDDELLTLPGVMKRTGLTRRHIEAIVSAGGFV…
node9944node	0	183861_0_5__21315-21578_-1	-3	node9944node1tniq	19324-21318_-1	665	MNALPESLPSATSVPALVIPVQPIPGEGIPELLQRAAAVNGYRNVVDVMRIADPGWGVPASAGTSVIGRESMLARALGIVGGVEEIERLAYRSVPARTGWHDFFGTPLRRVHREVRYRRVSPRALRASPHGRAVWSVKLLGFDPSTRERLLEECPGCGHRLTFRTTLGIEYCDCCLTSDRYGMPIGAVDLRDLTQPLVEVGDEEALDFAAALLDPLQDARRFLPAGSPFGSVEPGDMFEFVYAVACTIVAANAGRSSSWRAKSHAEFSSVGPDVLAEAGRVALGWPSSFHDLGERLRAARVDRPLYFGVAKELGPITDLSVDPNLSKEIRYLVQTAVRANMAASAFEPGLVRRSENRHRSDLVTMQEAHKRFGFNRRRWADLAADPRAGVVRAPGASKA…
node9945node	1	183861_0_5__21578-22261_-1	260	node9945node1tniq	19324-21318_-1	665	MNALPESLPSATSVPALVIPVQPIPGEGIPELLQRAAAVNGYRNVVDVMRIADPGWGVPASAGTSVIGRESMLARALGIVGGVEEIERLAYRSVPARTGWHDFFGTPLRRVHREVRYRRVSPRALRASPHGRAVWSVKLLGFDPSTRERLLEECPGCGHRLTFRTTLGIEYCDCCLTSDRYGMPIGAVDLRDLTQPLVEVGDEEALDFAAALLDPLQDARRFLPAGSPFGSVEPGDMFEFVYAVACTIVAANAGRSSSWRAKSHAEFSSVGPDVLAEAGRVALGWPSSFHDLGERLRAARVDRPLYFGVAKELGPITDLSVDPNLSKEIRYLVQTAVRANMAASAFEPGLVRRSENRHRSDLVTMQEAHKRFGFNRRRWADLAADPRAGVVRAPGASKA…
node9974node	1	183895_0_10__37843-39492_-1	-3	node9974node1tniq	36674-37846_-1	391	MIRLPSPYPDEIMGSVIARGCVHTGLPPKRMLENIYQSSRSYCSFLMPSSFHRLGLLTGKSPDQILDEHTVFPYSVAFMPKEERERLRKKALELNVQTDCLGSLTKSVTYGVPFRRVCPQCITEDLNTYGETYWHRSHMLPAVHICAQHGVRLHETDMRLKRNLNKSFIHFPTPFGHKSISDIAPSFILQAVTEVSIAALKAVTPLEMDWHYVYRTKSLEKGYRIEGGAVASRVLTADILRFYGEKFLKDCGAQFMEGAAGPWPSLMSREGSGIPFAPVKHVLMQIFLNAESSQTLNVTGSYSRPGPRSGDSVALDTKAAKALQRELQKATRNGVRLTVQALLRTIGIWEKFRHHREKFPKTNALVQAFKASDQSERQLGRRKRLYNKPT*
node43768node	1	183908_0_90__104806-105696_-1	-13	node43768node1tniq	103245-104819_-1	525	MLDSKPLRLWPNHFKPLPDELLGSWMLRLAHAHGYKAEQLSLMFVGRDKPLWNRDVDRWAGEELRRSLREATAASDPQISAATLHAYEGYVSGKVTLNGNSRWLTHLGVFHRVRRRAGLACCSLCLSSDREPYYRRAWRLSFITVCSVHQCELIDACPRCSAAFMPHRIDVGRDGYAPRRGLLALCSACGYDMRKHVPQKAKAALVAWTSTLLDAAQLGHLAWAGIRDLHSVLFFDGLRPLTECIVSQVLRLSGDVDELRIAVRRSAMDELSTMLSNPLRYTRERGLNFTQVVGTRGGMQRPLWLETMFCDLRMQRTRHHTHEELAGIARALDVKVGKVSLALAKEHFGANIPKGTSSSFYRSQVSNEAYESLLISLDHAVGSTADPKTRLALLQDKLA…
node43802node	1	184096_0_11__574485-575441_1	0	node43802node1tniq	575441-577450_1	670	MRLGLTLPASPREMPTSFLSRLAARNLYLSAATFAADVGLEVNAIACGDPDAVQQLTDLAGLPADSFARSTVTKPNSMRYLIAGEALQTATFDRGAGHVCPHCLTEDMARDGALWAAVHQWHWQLRHILTCSRHQRRLVVLPASGAEGRYDYVAAVRANPDLWKNEPTDPTVPPPTALETYLSHRCYGEQLPCWADQLGIPALCRASELLGLLIERGGRAAFRDVTPEGRRVMAGIGFATLAAGPASIRAALDHVRSSDPEMAGNQPHPQFGEFQRLLGSNWKNSSEFGPIRDIVRDYLVDHFPFADGADVLGETLPKRCLHSLHSARKVIRRRMPFFEDALIERGLARRRADKSFELLSALTVELVDELRVERQSLLLEKEAARCFGLTVESFRTLVN…
node43775node	1	184119_0_31__5968-7074_-1	5	node43775node1tniq	3924-5963_-1	680	MTHRHPFVPRIQPGEAPLSVLRRAALGNGYTSTISFVRDLEPSVDDAVTALGTIARHPALFVEICVRTGIGRDEAARCAYRRSGGAREDDLLWHNLHVGVGDLQFRHSKLCLSCYLEEGFARAEWDHIAAHACARHRVLLGTACPVCSAPWSPAGDPLGCGCAPSGMVSRQSTCTTEEASLMAHLITHADQAGLDLLTALHRTVIGWRDLGVVVSHRMVVAIVTRLFAGAGFAAGYLDQPDRGVALHPRIALAPLLGSASDKARQHGQNLLGVGMPGIRACISADLTWPAALAMAGLGIGRMAFGTLVRDGHLCITDDNRVPVVQVNALLNRVTDQLPSNPLHPLQALREGTIGTSLAGALAGQPTVAKTSNELSFDSPSGPAAYTISTAARHLGTNSE…
node43831node	1	184161_0_26__61936-62640_-1	-3	node43831node1tniq	60635-61939_-1	435	MTSRRRSKASSLGTVLPLLPGESITSWFVRLARVNAFSLHELASTLLGYSTHSVTGLDLDALPSTALPVALARGSDVPIEDVYLAGLASWQTLLSGEPSPGRRWILAPSRTPGKARKGRWTQACFACLADDGVPYFRLYWRFAFITECPVHRLPLHDVCPHCGNPLDFPQMDRGFPRPQRYWALSRCPQCCVDWRLFGQRTSRGDPRVGHLQRDLLKGLASRWVYHRTGAIWVGVMLDGLFRLLRCFRTGEGRKVAERLAGSSIRSPSGEPFERWSIEHRRALLRAVAAAWFDWPRTFVDAARREGLTATVLREKSPPPWWLERVVIDHLDRSWYAPSSDEAASAGEVLSRHGVSVTPWVLREWLGCYVPKPKLGGRQEIGAPQQLALWPRQNAARDDL…
node43832node	1	184161_0_39__22460-23527_-1	-13	node43832node1tniq	21136-22473_-1	446	MTMTEYFPLSPIGVGNWEIEAFGSFYCRMARAHSVSIYVLTTHLRTWWRQKHPDDDSAKKNVTNAMNPMLRSIGPNVATFTNIVGDATGCTILERTTLLSLRPAISQNGHALVRKGRAWCPACMAESMESKSPFYDRLIWAIPAIKNCPAHKVALESKCPQCGYSQAHYHHLGHMELCCVCKRPLLSEPSRWEVAFHPAPYEKECIRLVKQISAGDLTSAVDDAYGVFIKDFADYLSPIGLKISRHTYRAPRRPQNAREVTRPRFMTLLRRCVAFGIDPSDLFLDPVGAAKSACLLEFARLDLPADIKPRKSVELVGLALDRLQSELSKSDYDQLPSLTEIAHQLGVSKGFLNYHHGDLCAKYARHRTGCRNKKAGAEIERSTHFLLSGPIAQYPSGKF…
node9997node	1	184182_0_33__27294-28937_1	20	node9997node1tniq	28957-30537_1	527	MLTYFPRLLPDELLYSVIARHHRHTCEESPKRTIEALFGDRSVRAAVDLPARLCALAARLPPGLRLTAPSIARWLTLLPYYAAFQSAAVRRDALRAMTRGTTDGLHMRLGFTASRVRPPTALRRCPVCDAEALTEVGELWWRRAHQLPGVLVCPDHGAPLMATSAQPALAGQHVFLAAAAHPVLIAAAPGWAADRAAMALLTDPPPDRVVYRGALLDALAVRELATPTGSVRQRRLGALQAETFAPLADALPEALRPDWLAAITRRRRHVFHPLHYVLLDVLLDAAPVDRARRVVRPRRFLADDADFEARLRAAVATSPVLTRVARELGVDANTVRRHAARLGLNAPWKPLATATRGPDAGTDHDHRRDWATLRAAEPTLSRKALRTRLPAAHAWLRRH…
node43843node	0	184320_0_25__1083687-1084394_1	-3	node43843node1tniq	1084391-1086268_1	626	MSEHDRQLRRLRFDLDVLSDESVPGAIARGVAENHLVKLNVVLKEIGIGRYAGASQLADTATLDRLATVLRCDPERLRAQAGRRLVEPGDRRLQHFLDFDGLVVPRGHLELARRRISPLSLARSPHHRQSWLMSVLPFCPESLECLIDSCSHCGKTLGWVQSVGIGRCENCLRPIEPNPIPPLSDDLAEDYRIFAGLLSLIPEERDAARSIMPDRLKDLSPGALARLAMRCGLDCDDGEEKRAWQTRAGRMRPERLALTAVRGVALLRSWPNGILNWATQRVAAASDEKGCRADMARRIRRIAWGDSRFDDQRDLVQEAFPGFAPPRVGLAGGGRVYTGRQANRVLPGFRTQAETIRRLRIVPTRAVASHGIMLEHAYSAVPIDAAAARWADSVPISTI…
node71797node	1	184373_0_6__71168-72154_-1	87	node71797node1tniq	69390-71081_-1	564	MLGQSYGRAMVEEAERLAEDLDIDLATLEPILPSAQSKDPALDWSFHRMHRDPVCPSCIAACQPRRKEWRHAMVSACAEHGCQLIDECPGCGGPLTLLGDGYAGCLCGAHYGDANAVPASSLETEFSRMIAGRSAKLAGVELCADDGLHNARTVWFLSANMAKARTGKEGKSIYPKTVTEARAWLKPVEALLLDWPTAFDDHVVQRWNAPGAEGMTAAMRLGAWYRGLLRQKGALAKALLSRCLIVVSTVCGDAYKTNRHKDGSTWVSAAQAGDILGIRSERVVEAVRDGTMIGSQGRSGTGHLHTIVRMQDVEEVHELRARSGTKEKVRSILGVSRKQFQLMDEAKFFGDECRMPPHPCVDGVFDLENIRNILDRIRQGPRDDNADPAGLVSFRKINL…
node43848node	1	184362_0_1__3712477-3713979_1	1	node43848node1tniq	3713980-3715800_1	607	MRTAPKTRQAMQKEMPILLPFFPSGHPDETIGSIGVRYHIRRGNSSTAKTYKELFGLLPFPLTFTVQPNLEKLAERLPGDVHDTFRRFEQDNTLMPLFRLFNGASTTGKQHSASTPAKANRSRRVLGGTHITNLCPDCLIEDEKKIGVPYLHRSHQIPGVTTCWRHSRALLDCCPTCGCPYSAPGELIKSPWQGCTSCGKKTEDLAKEVSAQPTKVEIQFAIFAKDLLHFNSLNLSNEIVFKMYIQRTQELGLGWGDGRINRQKVLKKLRTIFGTTLLRKIDPAFKTGKLSGWFRALESSSIEAPLHRHLMVSFILFRNIAQFEKSAKRVLDIELKPASAACTVTASDIDKNVEDVDQIISDLALTAIRYGYNIKQLWLYRFSTMQRLVRIQPDAVKTL…
node43848node	1	184362_0_1__3712477-3713979_1	1838	node43848node2tniq	3715817-3716995_1	393	MLVYRLPTARPDETLYSVCARIRLSNTAGCDRDACRSLLGQSMSTHVDEFPVDLNHFCKVTHEDYGVPLDIIKAHCLTPYFLTLERAIGKRNENKGSLQTIRFSLAQVSNGGSVHWRICPTCVAREKTQLGVAYWHRQHQLPGSLMCALDETFLYECEIPALVRHNRFLLPDEVKTHKPPNWNTFNECREILSGLAHLNSSILVDRSIERDLDIARSTIWGALADRGLLSQQGKIDRKYFLQDLLQRYEPLEVLNCFSHDLSVSVLNRLISQLSNNSITSPTQQLLLLFHLFGSWESYQSKYQWQLAFSEANASSSRQLESPSVTEQHRKRCIEIREQFPTISRTGLARASGRSFRWLLQNDSAWLDKNFIRYQRGSNATPHKQLALEIREK*
node10050node	1	184542_0_10__74674-75495_1	-3	node10050node1tniq	75492-76535_1	348	MNAPADLPGRGILPCTFHPGKDELLSSWLVRLARSHRVKVQSFSRYLWPEIVVWKRDIDKLALPAILDTLAARTLTAPQLIASTTLASVVERLTGTVVTTSREGPTSWLMPVGIQHRTRQGNGLVYCPGCLQRDGANAYYRTSWRLAFHVACPTCEVYLREECPACGAPVNFFRLDIGLEDGSDAPLTTCHACAFDLSRAPAIPVPTREMRRYRFLYRVSREGWNRAIPYPHQYFRVLRQLVRILSCPFGEALRLQVDVRRRLRLGRSTEWPAGGGMFEQMPIARRIYLLKQAMWLLEEWPERFIAIMHDNRIRSYTIRRDMAEEMPFWFGTVLVEHLFIAKSRHLR*
node71774node	1	184552_0_54__45239-46225_-1	16	node71774node1tniq	43814-45223_1	470	MMKKIAETQSVHIKSNLNIWQNTLPRLAIPNDDESLYSYLLKLDSINNFSPGSILDIIKNHNTGRVSLNRPGLFTVATVLNLPKLCELINLGIDDMLKLTLIPVIKKIFRVDNIYPKLIGYSPFFKICPNCIAEKNLPLVHVFNNISICFKHNTLLHHKCLCGNQVKIFSIESDSYCCPYCCTPYATLPIVKADVKNATYKKQLFYNNIYNSLLHDNISLIHDHEDIKAGFENRLQYLANLNEIPTKQIKNMLGYEISLTKNGHGLSNLSISKIAEMLYFFNCTVREFRDLEFAYNAQKIQSVHFKAEEKSVWKCPNIYCKYYNQKDKGNVKHYGNKTLKSDEVITERYCKVCGTRFIGNDIIQSYDYNPGLRVYDIERARSRISIWQEKLKNTCNDMI…
node71774node	1	184552_0_54__45239-46225_-1	2608	node71774node2tniq	48833-50017_-1	395	MKQIDVCKQKELWNKTLPVLSNPFQGESLIGYLFRLAFINGLSPNAIIKEVLPEKYLRYNSDPYKIAEIESNIDISKVTEITGITQDYINNISVNGIRKKLYKYNNRHTKNAFKISLMKFCPICIKEWKIPVLFLFNEVNTCLIHGAKLIYKCRCKRTTDLFKVSQPLKCSNKKCSASYRESYQKQDYGIIKNQSFVQSIFTNFINEDINLVNKNEKIVKSLFRKMIFLQKFKYEDINHIQNFFSFYMDIKMPIPYQNYRWHNILKFSEIISKMEEFRFTAYEFSTLKVPEVENFQCKILNVAIDGEKELFSNYKQIDSICILEKFNYLVMQLDLFEKHKIDYPHKSYLYNQFSYGIKIKGKIKVVCNEITVFYEFELVPHVYYGLKRVHTLKI*
node10046node	1	184613_0_90__17323-18990_-1	21	node10046node1tniq	15800-17302_-1	501	MPYQDELIYSTIARYGIHLGLTSPKQLLDEVYCDRKVIATTDLPNQLSLISKHYADCHQYDTEYLIYNHTLFPLYAPFVPEERRLKCLGLMAGTSQGAIHLALGVAASRVKQKLSLRYCPQCMQLQKQEYGEYFWQRLWQVSGADTCILHGELKEALVERHSHHRHQFFAASPENCPDVYQQESRPESLIVTEQVKKLLNRPQSKSATLAQWSVYYKYLADINGYRKGQFIRYEEIKERVLRYWPTKWLMRHALDINNAQSCWLRTIFRKHRKSFSYLEHIVIHQSFLSKDWDINTVLNEVSHLSPFSKSHIVPSSINDISTEGKLQNRQSWEALVKQCGVKSARQTKQGGAIYAWLYRHDKVWLLELNSQYRIYPTSINNRVDWNKKDKRTVCELIQI…
node10065node	1	184704_0_29__54361-56016_1	37	node10065node1tniq	56053-57939_1	629	MINYIPRIYDDELFYSFVARYSEISGDTNLKNILKDFFGSKTITPYVQFPCNISKFCSSVFEDLNLNADIIISGHTMFPIYEPFLTTSRKKEILEDMKFSNGQRIGFLLGIQAGAIFSTKELKYCPLCVREDVNSSGEAYFHRGHQVDGILVCHKHGCKIKTYTYGKDNYISRLKYISLNPKYTDKDVNYYNEQQSAILLKIAKAAFLLLKNSNNQYEINIINKKYKVLLKQKGLLTISREIRQDKTVRFFKMYYGDEILNIMNLNFNVDSDSSWIRNILRNNKRIINPIKHIMLILFLCDNMNTFLKKPEDEYEYFGNGPWPCLNPVSDHYREKVIKNVKITADYKTRLPIGTFNCSCGFKYSRKGPDNHNEHIYEIGRIKCFGHVWESQLLSIACAG…
node10065node	1	184704_0_29__54361-56016_1	2953	node10065node2tniq	50368-51408_1	347	MHILPPLRHDELFESWLFKVFQYNDSSIFCPNRNKEFGIRDIRKLKAHDILDICLYVQNYLKLNFMDIINKNTLFPYITPFCDSPEYMDKHDKMNYLIYLNSVKEYYQSYFILENPKVCIDCINEEINTFGGAYIHRAHQIPGNFFCIKHNSKLKMANNFHYGTSDYLKMDLKDPIRPDEIYTDKLRLLSQDIYDISNGILNSFNIDYIMMSIWIIMYEKGYINNMAIKSKFYSDFYEYHDYFYLKQLDNSLFYFREDIFNFRRLILKPGWSPYYYSPIQIILIIRMLFDCDIKEFINYSRKQSTYDKLHRLKNLFNKKSYKYINCGFYFSEAAEEVYEHLLEIDS*
node10074node	1	184711_0_16__144141-145148_1	11500	node10074node1tniq	156648-157886_1	413	MQLLVRPEPYEDESLESYLLRLSSANFLESYPLLSGSIREWLWENDRDAASAFPLALSQINIYHAKQSSSFRIRAIRLVESLTGLERLPLLKLAILNSSDKYGNGLSAVVRNGVFTPRCFLRSDGIPVCPHCLAESSYIRQHWHFLHYSACVEHECVLLERCPACKATLNYLDHEQIGTCTCGFELKSASVESADCDALTLSQIVVGHISNTESALSSEPSLSIRYGALLWYYLRRNKGLETDKKIEPAGLKGALEYFSRWPESLKNELQGCGDTAEQRLIAGFNKTSFQHVFGNMVLSASHFPSEHVSQNFILDEVLSFLEALVLDNPKTKRANIADVLLSVAEVAVVLATSHEQVYRLYQEGFLELSLRLPSKTKLGSHTPAFYLRQVFEFRAAHGQ…
node10075node	1	184711_0_13__83547-84470_1	-3	node10075node1tniq	84467-85834_1	456	MKLSVRDRPLPGESFAGYLIRLADYNGRRTVNELLGPIGLDEKASLFASHQQAMEHACQLIAPMINYPVESLVNHFQEQFINSWVFNETRKIRSITLSQPRICIQCCVQAEEPFIHNHWALLPVTHCTQHSSVLIDSCPGCNTQLEWTFDIFRTCNACGLDWHDHTTEISNIPFWQQEFETLLQINKNELLDWLDSFCEKVIKSARPLDQYHDAIYSIPAQTTNILALVKQAYDPDQKQMEWPPEGFVKARRLKLQDTINQHIRQDGFALALGIKPVDVTSLVQSNLITPIYNSPVVRDMLFNIRDADRLIKNVKVIDSCPEGYIEVSAESGLLGLYDAKYGQLLSKAVVDGSVYRFVYSNNLNCIYVEKKRLVSHLESLLEESCAGLIPIQRALRILR…
node71815node	1	184753_0_17__73889-75514_-1	5	node71815node1tniq	72712-73884_-1	391	MLYFPRPYPDELLGSLIGRACREIGLPHKELVFAVSGERGTYSSIFLPSYLKQLSVLTDIDIEELVFSHSSFPYIVSFMPAALMTRLKDLVLKRQGVSGGSFNSLANSVTSGVLYRRLCRQCVAEDLQEFGTSYWHRSHMLPAVYYCVKHGQVLEETNIAVKYFNARWSYYLPHEVMGRFIDFEIPGSILLEIARHSKDALAKHADYPQSVADWHAQYRELAEHKGYLQSSPSIASWQLARDLQRAYGSRFLVNAGCSYPLERRNSWPALMVRRRTEVPFIPVKHILLYTFLEHCGSAEKKLDYTKPGKRPFDTSVLDEEFSKKIKAGLKTLRQHLPHLTLAEFMTKCGCWGPYRHQRKNFPKTAALVEIFKSKHSKSPVQTPNRRRQAR*
node43886node	1	184765_0_11__16978-17916_1	2	node43886node1tniq	17918-19429_1	504	MDFHFETVRPLCRPRMLPDEWVETYLFRVARANGIRRPRLREADYLRQTLVATAGSKPDGYPLWSDITLPRWSVVTRVNRIRYCPACMVESRHIRSRWRLKLFEICTIHYIRLKDDLAEPVMTRGYSDSGRHFVTEVTDEQMWEGAVCPMPGERRYVERMWSGFERSIVEDDARSAIETLPFVLLLDALFDAVVARTSGRRSLRSGIPRTADFAELVERFEYSVAPDLDGVRTLLRLIKAARHRCAALTRLRRMLMDETDRPTCLSSLPLAELRMVLLNSRRKKFVKPTRSSADSYQARREGYTSFRNARLLIGCTSDCLRHLARSEFLPGMRVVPPGQKRCTDLPLRWVEACRRWYASHATRETVMKELHIDRSVFSVLVRAGMFCSVEVGAYRFVSR…
node43886node	1	184765_0_11__16978-17916_1	1510	node43886node2tniq	19426-21138_1	571	MTHEPIRCGDWRSRGTALFAGQFLVRPRARSDESFLGYRLRVADVNGLSNPNWLECVEKTLPKTHGIARWCPYCLAVADRYWREEWYAGWPACLTHRSWLTSTCCSCRRTLRWKQVRFALCTCGAPLCNVKVDDFSPEILRLIGEQADSNTDLLSVAERWNLARFIGALARFGLQGKPLKKASRQSENIEQFLVTTGASLIADRPACFDLLDRLRAPPVGVSNVPLLPEVFPHLLTMLRKRLDEAERCWMLNLLDAYVTDSSRNVSSVLWERKGVAGRAGWEPGGRQKTRNPAIATVLAQTGVIVPVRRTRAGRQKFVISRTDLQSLQKAQRSLVTLKTAARYAGMSSRRIEALAKAGLITSTSTRIDKRSIDHLLDSIVGACARDAPALDDPVSVADA…
node43854node	1	184784_0_28__70347-71252_1	-3	node43854node1tniq	71249-73147_1	633	MSMAAQIAAESRRGRLLFPLQPIEQESFQGYIVRLAEWNAFGAPKELVKALGLGSTPARQWPSRPQTRDDDFVWRLGVDHSVIDKMLLWSDPERASYDERVGRGRRVSLSGLRKQNYHREYWCLSQLSFCPESWDVLLATCPACQSDLDWSSLQVDHCGRCAFDLKQAETTSVPTKLRPSLAFMAGLLNRDRSKREAARQKAPAEFRSISPFMIFDLAALFGRAADPDQVGGFYGGSRLHTEGYEPAVLAQGARIILDYPASFCRLAERRPNSTTSDFFANLRQFGRLLAPVGRQLTDLVNNWEPVAHGPSRLKHNREEEGQWTLREVAEHLGVQNSQVRSLVEADLIAASTSRGAERSYQWFLPEEAERVKAILAGRISLATLSQTLGLPAPGIEQLV…
node10079node	1	184800_0_4__34357-35424_-1	62	node10079node1tniq	32667-34295_-1	543	MPIAVPRHDDEHVGSWLVRFANRYALSPRDLLRSAGVDVLPQRFLHLDKLPAPARSVVAERLAVTVDDLSDLRGGIGRALADARAEYRRELGLEARAPALSRTKFCPDCLRRDGYWRESWTDPLHLVCIEHRVELMVECPGCDRPPFGGTAWHTSRTGVTICPAFDTLSSGGRYRRRCLTDFATIEAPTVFAEVVKAQANLFDLAARAATAREGLVESCGTLGRAQTVLEAWLTIIDRKVNAARAPRLEVYMGALLDADAVLSTASLVAAGREAVRRQAFGQNNELAPLASDTHVRSKPRNPLIVAITLTGLRGRFSLGAELSHRLGSERPRYPDGVNPTTRLLQASDGRSALPLAWIPQVVDEGALGVDAKPELGINSPLGRAFTATCLARYGTDRPW…
node43890node	1	184832_0_99__77377-78456_1	-3	node43890node1tniq	78453-80294_1	614	MTDDPLLLTLPLMDGESTFDYLSRLAARNGVATMARFCKDQGLSPRRIRDGCPVELARLGKLSGVPVRDLEAASIRKVAGGFMLRGHHILVSSIRKHRFRVCPACLRTDIESSDLRPHVAAYGRLAWKVVSIRTCPQHGLGLADIGSGTDKNDQDFTCAVRLHAGNLGALAEQAPRRPASELERYLRRRIDGLPGNASFLDGLELHAAARFCEVVGAFALHGRKTSMNAFGDHDWYLCGAVGIGIACDGEDAIRRFLTGLQRAYPYGHHVKYSPLPPFLYFKSWLNSRNCTGYAPAKDLLARHVAETPPDVVQDKPRITLVRPEAPPAVPGMPRKILVTSARPRRIEPTASLVARKPTVMDTGHPAASRPPYDPARHAMLTSNAAAAWLGCDASLFVSL…
node10073node	1	184983_0_5__700086-701042_-1	3066	node10073node1tniq	704108-705985_-1	626	MKYLRRPAPFLDESFFEYLLRLSNYNGYQLASWIYYKVGTPSSSYIIKPNLESLVQLSDMTGVNIQTYHSMLNYLIDSKQKKSEIDAFIMRRGINSHSIKICPLCFKESSYYRAVWDINVLTVCHVHKCFLINRCLKCKSKIFHNRITIDKCNCGFDFCNLPILKADPEDLVLPSLIEMKLKKTEITSCVNKGFYNPLYNLSLEELIYLIIYMVRVISYFETKKKVLSFHADTSDKEFIGIISRSVSIFNSWPYEFYKFLDKYSEVKRYKLTTGIRSNFGTFQSIFLKSNSYGFIKDAFSEYIHKEWSNGHHLTFKKIDVVLEDRKYISGSEASRLLKTPWNKVKKLIEINELQGKIQKTQRFCRIFVSQESINDYMISREKFMYSKEVKNYLGICHDS…
node10073node	1	184983_0_5__700086-701042_-1	23161	node10073node2tniq	724203-725843_-1	547	MFLRRPHPHEDESLSGFLHRVAILNGDVEIAYMRRVINVNRQEIDRNLFREESLKKISTLTNQTFARLERMTSNDYLEELQNDYFKLIMLSSRVQYCPFCLHDGRYHRKIWCNSAIIVCPNHKVKLLNLCLCRKPFSYGSLVHNRCEYCNYKLSAIKSVDVMNEDLWNYQMQLVKLFTVPGSRIRIIDLQLNMSQFVTLCRHSLALIRNSRSTIDVGIMVQDLTTGKENYSKGYSICEVIRLYEGFPSNFIQVLTKFFNSLKRTTRHKFDFEKLFANPLYDPIKLVYLDFAAAQQKKRINIGPSFLNRDLYPYISKTVACDILGVQYKVIVDLIKLRILKEVEINYQTLLIRDEVTKLLKLCKGEIMPLNDRVSIREVMPAFARKGITVAWLIFLIING…
node10095node	1	184999_0_54__13651-15207_1	1	node10095node1tniq	15208-16245_1	346	MAMLPKPMERESIYSLISRTCDLYRITGKDFAQYFLDKPSLFLNECSQLRFAKTIYDIIYKQDSDTLSSFDIFLNNHSDFKYVTSFYTQKQRVEIFEHLAQPIPEIQRKYIARLSSFGGRFFEDKVICPKCLKKQIQNHGTYWRRIEWSMYGMDICPKHGCRMLLDNSFRSLKSVEISLQEKKYIEQKNKKTELWVENISLLINKKCPEISPIQVVSYLKEHFGRKMLSTEYITAYNETSRRVEKKGFLLVNKDDLIDNLSDFWGDDFIRHLTFFRHQRSLNRYYAVDSVPSLLSNWVYLTLILLFLEPKKNIIEIMKDISKIDGKKFGIPNFSPEVRKIFNIYI*
node10096node	0	184999_0_54__29119-30582_-1	12874	node10096node1tniq	15208-16245_1	346	MAMLPKPMERESIYSLISRTCDLYRITGKDFAQYFLDKPSLFLNECSQLRFAKTIYDIIYKQDSDTLSSFDIFLNNHSDFKYVTSFYTQKQRVEIFEHLAQPIPEIQRKYIARLSSFGGRFFEDKVICPKCLKKQIQNHGTYWRRIEWSMYGMDICPKHGCRMLLDNSFRSLKSVEISLQEKKYIEQKNKKTELWVENISLLINKKCPEISPIQVVSYLKEHFGRKMLSTEYITAYNETSRRVEKKGFLLVNKDDLIDNLSDFWGDDFIRHLTFFRHQRSLNRYYAVDSVPSLLSNWVYLTLILLFLEPKKNIIEIMKDISKIDGKKFGIPNFSPEVRKIFNIYI*
node10086node	1	185009_0_86__27800-29176_-1	22	node10086node1tniq	29198-30730_-1	511	MIFACLMEGEKLSHYVHRASALSGRLGTTSTWREILGTSGKLSASNPSGVDRLSEILGLEDKTYLIREHTAVPALKPFVMEHTYEEIVSGLRANGSRAMRVVSADKNRQAVRYCTQCARSDLNNFGFPYIRRQHCLQGVYVCHEHQCLLTCGCMKCAWSSGQSLRVVMASQACMCGEAAIPCMSVLNSRDLEFVGKVASIEAGFLSELSVSDAARESIGFAYHTRCLELGISNSPQFIDYFYTNVSDQIAQIYHFPLSSPSWLRKVVTRGGVPPTSVALNGVLVTLLFDSVTDLITAAQGAPRLVLADEETILDCREALLLKIERNYECRFFELKTEFREEFEYLNEYDSSWLRALRNSLSARSNNYLDVKAAWRFCPSKRFDQSLAEHMESRLKVLLD…
node10086node	1	185009_0_86__27800-29176_-1	1577	node10086node2tniq	30753-32228_-1	492	MILLCAAERETPPGYLMRTAVVSGMRSVQTQMKLMGLRQTSSFFGVANLERLAAATCGALGDVYEIVERRTPIAAGMRLLMAEPERDRLFMTLSGDTSRCRSLDYHGSRSGYLRTNLDGAYCQLCAQSDIKELGYTYWNVEHAFRGVYACARHSCSLTLGCGVCQQSQPFRRALRFPALECSCGRLATPILENGSTTLSGHIRIAKILVQCLRQDTPYFSDVCDIRSVFEARAREHGFVARGRIDRIGLCHELSDRYGVEFLIGLGLIAPSGLPSIVGRLRLKHKPLSAPRCALLIDFLFGSLDDFSDAVLQSSPRDDAVRNVPKTSRTEIQPDNKKTGQCVNKILSFRGERPSATRTEILRRLGHTAEYLMRNEPQIYEEIMPASRRTVGAREKRPAR…
node10082node	1	185018_0_5__1473021-1473998_1	71	node10082node1tniq	1474069-1475088_1	340	MVRATASNGWPSQKAFRRRIGALKSERKLDPALMARAFGCDSSEFGHFADEWVFSHVVSFAGHHFRTDEIDGKRRRICPTCCAGLQSARFEWELPQITQCPDHGPLTGSCACGNPLTWSDRHMWVCNDCPAPIWELPPAPMAGPSDLPFERYFLGRLGRSVPVPCPILDALPLPMAADVAEAIGGVLEIGYALSLPDVIDDERARRRERGYRSLAAGDVGRAFSPAVDEFRARTGNISPKQPIASLGFIAGIPALHARGGEKLNDLLCAGLGRVLGYPVHDLWRTDYLDGEWCAGDLGISMAQLIAKLRDGGWMSKCPTDADRLFVPVDVVWLLRRAAG*
node10369node	1	186697_0_4__136603-137781_-1	39	node10369node1tniq	134219-136564_-1	782	MADQIRSIPIRPEPIAGEALDSWLETLGHRLSAAWGDVMEAVGLPAPDGSRDTPWLMRLTTDQAAAITAATGIAGRQLHAMTLSRYDGSGIRLRPGSTAMDRAFPWGRSRFSRYCPHCLRTNDGRWQLFWRLGWAFVCETHQCLLVDECPECRQRQRENPIPGDLVPTPGHCMTPGAGATGRAPVRCNADLTGAPTTTFPAGHRVLRAQQHIKQIIETGRSALAIYADREPTRVEILADIRALANRILGHATGENLQQILPADLYEAHQHGLDKQRAGARPGQSAPTHAATAAVGTTAALDILTSPDIESAAKQLRWLITLGRDHRRALTATTLTTWGRGTTATLTGIQLAALGSSLKPSDQLRYRIGSKLPAVPDCSDPKTTAISAKIPHTLWNPWSL…
node44335node	1	187409_0_0__1806217-1807302_1	-61	node44335node1tniq	1807241-1808635_1	465	MSQPLIWIALRRWKSSWREGEVNADTMQSAMSEDLRSGLPLAREPVPLFYGLLPMGIGTGDCEGLVSYLCRLALAHCVSVDDLVNMGLARYSANDFKIWRHFSTWMKDRAVDVFAKQRTLALRDALVGATGIQAVGRLSLASLDGVIDLAGMSSLRLRHCPLCYGAAEFAQLHRPLLWDLKAVSCCPVHAVRLVDSECGRETPQRRPRWHRVHMPGVCTECGSIAYACRAVSHVGASLAEQWVARQSAMLIAAVSDGENFDAPLAPERIRGLATQIGDGFPFRAAAVCGFNKARLYDWIHGVRLIKYAPLLALCAACGINVVDVLRGPAQCSEGADFRYKPHARRTRITSLDELREKIDSALAVLQDPSVAAVAAYIGCDRSTISKRLPEEAAMLTARW…
node44335node	1	187409_0_0__1806217-1807302_1	1664	node44335node2tniq	1808966-1810093_1	376	MRRLAFQHCVPYVKLKSYLSEIYPSRRGLRNRYNSPGKEAESLTLATGCDGLHKCALLPFRNNFALMIGGIDGAGRYCPVCVEESPFPDAWGRVLWDISIVDACPFHEIDLMSCSCLIPMQYGSAKAPNLFGVCPCCGSVSYGCSEHPARRATGNKLIIASQMADLIAAISDGKEFDRGVAAEAVLCHLVDEFGSVMEASRFFRMDVGHLYTLGGRSRVPIDLLMTICLTTGANLVRLLDGKIERAYQPSDAIPRARRRTIRDAELALAFQQAAGEMPGMSLHELAQSVRVAPRRMEVILPELVATIRRKDEIERAKRRRARRQRLVQRLHEIKREVEATGGRLTECVARSETGAGFWPGTESSRILKLVIRGKL*
node44334node	1	187409_0_0__711869-713449_-1	4	node44334node1tniq	710492-711865_-1	458	MATDLFPREDDEPLFGAVARYAREMRVGNWNRFLHQMFGYRAQFSPALAYNLGFVAEQVRAVWGMSSRELIESTTLFPFYATFATPSELGRLYAEIETRRVGTLPTFMLKLIQQVKIVRCCDACVDEDLSRGRPRHWRRVHQVPGVLVCPTHNCWLRALRYGSCSSTPWPTIEDALSSGEILGLSLTEEQRFNVHQVARAAQWLLEARRSVDPESMLRFCWKAAHSSGFAHGRDQLAARSLTSAFASFYGPEYLRFVGLLPTTAQNWIIGRLRRYQTATCALPNILLGIFGAALGTGHEQSSWPYCPSMFAPHGPNHRVEIREAHEGRHYARCRCGFSFTYSEVMQGVPAGVVPTVYGPDYIREAQRRYFFGQSIAEIARDLRIAESTARRMARVYSAD…
node44334node	1	187409_0_0__711869-713449_-1	1566	node44334node2tniq	708969-710303_-1	445	MAVDLDLPYEDEPLFGVIARYLHDMRVSVFTGTLRTIFGYFPSLPLGLAYSLEHVAIECQHVWPWDADEIAERMTLYPYYASLLPAESAIDCIKQTRERGSHRSQKKAGLLGALRYCDACRASDLAEGRPPYWRREHLLPGVLICPRHAQWLVEVDHQAIWKKLPWPTPESVVGFGKEVRLDLTSSQSEACLRVAQMSAWLLHSRVSVVPENLVNHFRQSARAGGFALGFGSIRGRDLKHSLMQHFGESFLQHLETMPRSDQSWLSTALRKTLPIGRVYRTVLLAEFLSSLPTEACANAWPFCPNFQSMHGAFHPVSLRQRSVRGYLAKCSCGAAFTYKGVVNGVPQNVKPTRYGFLAEEVKRLRDAGRTRLAIATELEIAPGTVTRLCKQDDPPGNGV…
node44390node	1	187468_0_27__104688-106325_-1	183	node44390node1tniq	102721-104505_-1	595	MPACWNYGADELIYKHSLYPFYSPFLPEERATRLLLLMMGSYGGSAHAMTGILASTVVTPRYLRFCPSCLTEDKSSYGELYWHRLHQVPGVIVCPHHGHFLLDSSVSVHGQNKHEFISSSKENCQNYNVRTCFDKNVFPKFIDLALDIRQLLNMKGVNIETANLKELYLSKLKDRGLATSTGRVYQEDLAKEFVSFYGIEFLRTVYSPVKYHDPNCWLAAIVRKHRKSFHPIRHLLMIKFLGGSIKWLKGFEFRLNPFGLGPWPCLNAAARHYLEPMVSEIALSHCADTKRPVGTFTCSCGFVYSRRGPDQRPEDRHKIGRIKAFGIVWEQRLKELVEQEKLSLREVARRLKVDPMTVKKYAGILGLTYHWKTKTTESLNPVRITKNDQEDKRDKYRKD…
node44392node	1	187468_0_49__14290-15276_-1	17	node44392node1tniq	12906-14273_-1	456	MFFKLISPSSSNQSSITWNNAWVKNGESLRNIIIKLAFSNMWNVRDLRKLILNAKDPFEEEMCLKIGTRNIAFFERLNFDLEIIRNSSYAPILEYLEENNYYLGRYRPVREFQSNFLNNYTDHNLRYCPICMSMGHHYTYFQTKSVKNCLIHNEKLHSVCPTCKKPIPYIINNYNIKAINKLSIDSMEECTNICLNCFGPLSNVKNIKNPSSFEDRIASKTTSFFIHNILLLDNELVIDKSSSWAVNSYFSKVGSNIIYFNVKTGRNKFSARLNESQYIDINDCYWKIYKSVCRFIRKQIINKKHQRYLHNITTWGTEEIILEPFSYVYFRCIVEKKDRFYRIDKKPENWPPEEIDEGSYIPDKNCIGYIYSIQKQFVEGDIDYNTAQLTINNVLAWAF…
node44387node	0	187519_0_0__695226-695636_1	-3	node44387node1tniq	695633-697174_1	514	MTRRFNILVPHHQPETPGLWCWRDDWQAPGQSAFALLAKFQRLNALSCTAIADYFGHREGRRSVPRDIDLRDVRQFDVRRLTDVLRLPLEDIARAFTMPSHLAGVIAAPTLRWCERCAREGMHLTAFQMRARRLCPVHHTALEDRCPRCGLEIPFRLRPDVFRTPFACPSCATPWIAPLRDLDDLRVDDAYRRVLSRWIASTVLNGPPVARMRRSRRAIAQDDPQPAPADDAWNVCRADEQSEPQYAQWTQPPDTTVRGDELLSRARSCYKAIRRQIMRRYGGQHHGCIVSAARHLCWRMDGRSTTPFCSIALAVLRWRTKWEGFGVPQALLHAPLHAPLGIVIWLSRYAPVPRDEWSESTSQWFTLHLFAIACIDSFYTFLREAQQARRHERIVWWPF…
node44388node	1	187519_0_2__2461709-2462803_1	726	node44388node1tniq	2463529-2464914_1	462	MPEYAGSELSYLPYESAFSQVARIVTLNEMTASQFLRLAGRKEGDREWDVSNSRLLQLDGFQRCLPDSEMFEKVYDIFDMRFCSSSLRVCDQCIGSMYHSLWHQCWIVRTCPVHGCQLRTVCPFCKKPYGNCTFSQAVRHRFSCRRCGNSLSMEPATIVRHLAFRNVAAQLDVAFVTFYRQLRRLSVLSQRLSHLEKLFPFKMVNKWWPEGRSYWDVTRDVGLAHEKKPQSSPEMTWLVWPSSHQPEFRDRSEFNLAYDWTIDSLKRWLMQSNPRLADAGERPELFDERGFPRTDLWPPEFLAFMLLRYHVEEDAPSWGLRTSTAGIRRASNQLACHTWFNNNNWPRGCARVEWVQAMAYGRFAALYWAAKYGVLADRKFEGDDYVVPCFWSNRAWEPD…
node44388node	1	187519_0_2__2461709-2462803_1	3398	node44388node2tniq	2466201-2467580_1	460	MHEVALVCGAVSPPLKDESALSVMLRIASSNALTHKQTLALLLDRRVSSCELDLLRIDISKADAWGRRIGWQWRPAEARLIAAMPGLNRVLWSRQARWCPVCAGFGFHSIWFQLAALATCPIHGCLLIDHCEACGVETGPYKVSKELFNKPYHCRSCGTSIARGERSGRERWIFFREAEAFQRAFDPLARWYGRATRELIFLDASCRKCQNSEVPAFKAGLLDGAMRKLVPLPNAYALSPVRRVQLRSWNMRLASDVSRDGPPSRYGLLSAGKALSVYQSTTRFLLHIVAQHESTNLSCESLQFHSGEIASVEGWATGRLALLIMRCFFESPYFLTFPAPIGGSVLRSSVFAPAIIGNCLLKINCRAMVLATFLATYEMAVGHINRGYILRRDLLALPE…
node44389node	1	187519_0_1__4276833-4278191_1	3965	node44389node1tniq	4271777-4272868_-1	364	MHDISPRQGSFNFESDLPITSWLPDETLFSVAGRHHVLFGNYHASQTFVQLFGHPRFRSHHDLPSRIDVFVKNTRGVFGDARQVILEHTLLPFYLPLKSPAHLDVALSAMRGNRVGALKYQLGMLANHFEAHHPLRACVTCMDEDVSGFHVAYWHRIHQYPLVWVCPRHGTLLLESAARQPGTHHYDWHLPQRSFLEPPVNSSSALMTSGRGLLARLTFAAIGLAGLATAVCLDRQRMAQVYSKRLSDLGLKDTFGKLDVGRCVASILDMAAPLREIYELFPLPSSPDTARAYVSRLCWLPAGNLHPILHLFAIVWLFDTWQKFLAAYWLETSNCNQSDIASSDASREKQFKNIRNAYREEFD*
node44389node	1	187519_0_1__4276833-4278191_1	5348	node44389node2tniq	4270223-4271485_-1	421	MVIALPLPDEFIRGHYGRLRQLHKFRTTQRCASLRFLSGSEVKGENRQLPHQLVASAIGMDTSTYLRRHSLIPFLQLAAPDEWSTSDFETPGAKKGTATSLARTNAYFCLDCIQSDRETQHFSYWRREHQLPGVDVCDKHRQPLMWIGDARAFEYPPEAWQFSAQPVSSDLASLYSLPIIVRYLSVAKRFLTGGQRVWRHSAAVHHRMHAAHHGLRVGLRGNRPNLSSFVARNFPNLWLEEHFPSLLNIGSDKSCATIDAACRSAQHTAGMAHAMILAATSDCSTTTLDEFFSPVSQNFRESLRHVQRENRSSQQRKRREQNESRKRARIAADRHTLLAPYLEHRGVYSDIAKAFGVSVVAVSKRFRRVELPSLARKPPRIQDEILVRLKNELTRETHC…
node44415node	1	187545_0_6__428567-429463_-1	-13	node44415node1tniq	427591-428580_-1	330	MVYIKSFDKDIFPLYIAPNKNELFSSWINRLSINHEVKTQTFLKNFFPKSRSYFTRDIDILAPNNLIETINRYTPLSISQINNLFLKSFEGYAFENINTKTITINVLPIGIVNRSKFKHGLQACVKCLNEYKYYQKQWRLSSSILCLDCKLYLIDRCPECNHPLHFFKINKGGNRLYPANGFKPFNICYNCFFDYSLIDLNHLVVSNKLDLQYQKYINSTINIGYNEFTSYSFLFLKVFLIIASRLRSNSHKGIFNQFLKDIYHFDLEIINENISFWDLQTRIETFPLAYKILKEQKFYDQLNHYKIAKSYIYSEKSGIPYWFEKKLIY*
node44448node	1	187910_0_13__41298-42191_1	-37	node44448node1tniq	42154-43383_1	410	MYRLRRGALSPFDPRNPLLAYRSRPREDESLLSWMTRLARGNAVKLQCLATDVLGFSPQLLTHDLDRVPDEELLGRLVTRVGCTYEQACSTGMWAYQGLLWFEAPKLRGPVDWLMPMGRSPHDRRRICSYTTQMCCACLAGDPIPYFRRYWRLALAVVCPVHGTYLRDCCPWCHGPIEFHTTDFGCRLLPSVEPMMHCGKCGHDWCHEPWDELSAPESLVRFQRQLCQLLADGWSAELPGAGILSPAFFSGLKCLLQRLNQPGRCRRLREYFAWRDAELLFDPCEHALQRFECLRLGDRARLMGMAQDLLVSWPNQFGDIARASRVSSSYFTDYRHLMPYWLHAAIRTELFDQDYAPSQQERSAAKNYLLRHGGAGSADEVNGLLGVSSVSHKAAPRER…
node10719node	1	188234_0_4__542211-543179_1	24149	node10719node1tniq	516677-518062_1	462	MDAELTMAGFLKGDPKVFAKVSDLSGVAVSDLMRQACVPHGSSRFELLGHDLGKQHLLRGESRICPACIRADTGMQVTPEAIAKAFGRTLWVMASARVCPVHGLALVAPPEEGAKHEFLDAWLPWMFEVMEGELDLDIAAGGLLEDHLVRRLRGEHPAGWASSFPLGALGAICEMLGVSRVHGKTATLGRLSQAELAIATAAGFELLNDGPTEVLAYFEGLRVDPGKPQDRPQARYGRIYDWLKRGAGSGPEFEPLRGLLRQHILESWPLGAGDYALDYVLPARRLHSIRTAAKTHDLHPKRLRRILVDAGIIPESDRADFEVTFDAGEAGDLLEQASGSVAFSAAQKRLGLTRGQMETLIKAEILIPGEGGDLARPRFTEATIMTWLKLFGSFPESQK…
node10726node	1	188309_0_0__1635388-1636464_-1	81	node10726node1tniq	1633655-1635307_1	551	MLPSRVLPASGEALDGYLERLAGANALRTSQLLKILRGANECPRKSPLFLLIEPGHSFVTRVAEISGATTAMLDATTLNRFGGGLPLWLDGFDPLDRHSFRQIVAQGWFPNTGSQICPQCLAHDHVWQLSWRLPVVTTCLIHKTLLTESCRGCGNRFRLRRYSPLRPVIGPDEPCSNQIGLRAYCRHSALAHVASPAPPDVVTTASAISGAMSSRPNTIFCESTSPQTYLAELRHLATLLLHLATTPRGACLSDWTEHLAAEAATRRTELRGPRWGFSPPFSALARGKALGAAGQIFEQATVERGAELLAPWLELIAHTPGGPSNWIDNRTSRSPIMRRLVAATLANRRGAGRRVDYSTRSNSIPLEAIPHMIDVEVYRNFFKGTLGSYEWTARLYVSL…
node10726node	1	188309_0_0__1635388-1636464_-1	3396	node10726node2tniq	1639860-1642001_-1	714	MLPVRVAPVAGEAVDSWLEAVARSLDLSLCQLFRHLGISLRRQQALIRRLVPAEIALLVDATRVPAPDLLAMTLSRYDGTATELNENTGLVNQSFPFAARAGSRYCPECLAETVGRWQLQWRLGWSFVCVRHRCLLVDVCPDCARRPRRDPAQRFAVPSLCPCGADLASSSVVKFPEAHPVVAAQQIILDLIEHNHADFGVYAGSGHRQSARETLRDVMMLANRALSYASIYDFGAVKFADLSTVAGAADLAVTGPARQRRTKKAKPPLRAADTAVGVTAAVAILQAPNLNEAGDRARWLVEKQSVDRGPGELRSCFGEDSIAAAIVIKAHAPNMSAIDQLRWRTALLKPCAPDRRKEALKKRATSLPAMLWPAWQAQFPSITGVRSSKLSLVVTAATL…
node44616node	1	189012_0_15__3866233-3867918_-1	52	node44616node1tniq	3864352-3866181_-1	610	MYSAIARYHFYSGNIDYKDTLEEVFQSRSVIPSVEIGSHFYALAKQIGNHYSVENLLAKHTIYPFYAPFLSKQRQHEIMNDVQGDGKGLYTRLGMVAGGICKKDRLYYCSQCAQTDIDKYGEPYIHREHQLQGIDLCAHHSGQLKKYPVDFKTQSRIEFIRFEAKRMDFSQLQKMEYPVYLEIQVKLARMAYQLLDVGIEAFSREEIFKKYRLLLREKNLITISNQIRQKELFNTFQAKFPKGFLEKYDSELIEEDEYNWLKILTRNEKRHVHPLRHLFFLYYLDKDVEELLHVGEDVGPFGKGPWPCLNKAADHYRQLLIHHVTITRDFKSTAPIATFECSCGFIYARKGPDKSNEDKYHIGRVKAFGDTWETKLQSLANNGNLSIRAIAQTLGVDSK…
node44629node	0	189043_0_46__223042-226044_-1	7895	node44629node1tniq	213969-215147_-1	393	MFLQRPEPHSDESLESFFIRVANNNGYEDIHRFLIVTKRYLQDENHDRFEAFPTDIKTINPYSSKNNHGSRVAALHKIALMTFNEQTEILSLAINRTSLIYSPSTTALVRGSEVIPRSLLRKNTIPCCPRCLYEEGFGHYLWHFNGYNHCHKHNALLTYKCACGADYDYRIAGLNGLCRECDTYLNPNQQQPDSAENKTSAWLAGKTIEQLPDLPQSYRWGLIHWWAHLTQKEFDGASFIDFWHRWPESFHHLIQQKIEFNLEHSIIHHDNLKLKDLLGDLFFSCIRLPERNLKYNIVLNELLRFIDNNLWRDNGLLANLKMNALEVSIFLNCSREQIVLMVDQRFLKTSRKAKPNKPLSFTDYLFHLGDVYCLWLAEFQTDEFNRTFIISG*
node44630node	1	189043_0_46__233610-234596_-1	18463	node44630node1tniq	213969-215147_-1	393	MFLQRPEPHSDESLESFFIRVANNNGYEDIHRFLIVTKRYLQDENHDRFEAFPTDIKTINPYSSKNNHGSRVAALHKIALMTFNEQTEILSLAINRTSLIYSPSTTALVRGSEVIPRSLLRKNTIPCCPRCLYEEGFGHYLWHFNGYNHCHKHNALLTYKCACGADYDYRIAGLNGLCRECDTYLNPNQQQPDSAENKTSAWLAGKTIEQLPDLPQSYRWGLIHWWAHLTQKEFDGASFIDFWHRWPESFHHLIQQKIEFNLEHSIIHHDNLKLKDLLGDLFFSCIRLPERNLKYNIVLNELLRFIDNNLWRDNGLLANLKMNALEVSIFLNCSREQIVLMVDQRFLKTSRKAKPNKPLSFTDYLFHLGDVYCLWLAEFQTDEFNRTFIISG*
node44652node	1	189100_0_2__1704729-1705742_1	-3	node44652node1tniq	1705739-1707046_1	436	MKLVASSTFLFDLAPLGAGTCEVESLTSYLARLAHAHTMTPYQLLCTLDAWSRHKLSKIVPRFFSARVNGYSPNVRRLVQALESATGRTDIRSCTLIHLSEVCAKNNSDCIKLHRSWCPACLRESAEQGLILYDRLIWQIMGTSRCNIHRSRLEDSCALCGTKQHWQHSTSIDTCTFCGHALADAPQSSRILPPDPGERHLVELLEYTSGEKAQSFREEAAGVFIHHVSKHTDLQDAARRLGRVLRKAEHTRPSLCSLLYISEYFDVSSTLILINPEKAAKVVALSIGRPRLPRKFRGTYLPRGTRQSAIERALTKEIESDGLAPSIRQFCNDNGFCETTVGERCSGLLKELVAKRSQQVASIRKSQICAIDRALSDKRLKQSFSNVREYLARVGQRAG…
node44651node	1	189115_0_3__3207440-3208558_-1	-10	node44651node1tniq	3206197-3207450_-1	418	MDNSLLWPEVICTDGGLQESLTSCLYRAAELNAISVSDLVEYLVAPAFATYRLSRDLAGKDSCALEGCSSRSLSILNMLAKVSALPELSLHTCWPLVNVLSGVRLLRRTSAWCPVCLEGWRRIDEKEVYQPLLWRFNHVVSCPVHARPLATICPYCAARPRTYSGIGRVGCCANCGRWLGNPRLRTEKTKPSEPGDELGIAGLLSSFQDLTRSTGDFFKTLNSIVSMGILTKSDLRRALQCEVHIYERCLPTLETILRVSALAGISPANLLLGNVKRVEAESYRRERAKVPGHRVFDYDAAAEKMELTSRQQPGLSLTTLCNQRGVPRKSFVANRPSAAGRIRRRYIGEMKKRKANELKIIERAIDRLIESNRYPSWNALRKECPGVYTDQEYIEVVNE…
node44651node	1	189115_0_3__3207440-3208558_-1	2162	node44651node2tniq	3204028-3205278_-1	417	MEPEGVGSGRVEQLSSFAAREAALNALSYVDFYRYVFAPLRGTSVRRLVPSKMSIVEGLGKSAQSWVAALSSTLGVANLRFCTLLPFRGVLAPRAVVHPYRSWCPICLQNKLISGETVYEPLVWRISEVDWCPIHSVRLTVCCPECGRGSQTWVSFHARAGCCRFCGCWLGRDSVQSEDAPNEFELFCAQACEQLLSLAFDANENHRLLPSDQIASALRDVFFSGSGARMERSLGLPRGQGNHYCVGTFPAPLHYYLRAIYYSGATIREVFASNEFQQKEPQRQTLTFPFRRASARRSLPGENIAAKLREALLRFPPPSVRRIAEELDVDSQLVWRRCAELATDVSARYATYVAERAAENRKSFRASVRDVLARYGTSVSAQDMKRLLGDPSCYLNDWK…
node44622node	1	189435_0_6__43387-45042_1	-1655	node44622node1tniq	43387-45042_1	552	MSHQALKAVLEQTIHHTLYQKARNELIETIALAQKLGGSIVPFLGPTRCGKSRMLEDIRGELGRPTKELEGWVYDSDFAIGSIPNKPNDKMLVRSMLASLGLNGKRGLSASEIEAQLYREITSKGIQVIALDECNHCAERGHHLSKRGVTDHFKRLVDNTGVTLVLCGLPKFQKILDEIEQCRDRSMKTIQILPYSWSLEEEKTNFAGAIATAFGHLQDLGVSFDFDSQEVVVRLYGVSGGRIGVVMRVLHGAVGFINNNVLTYESIARSAKTVLQAQHRPDFFADLGYRYGRPLIENISDLERACRLTQGELAAIAPEAKTDVASLDWQYDRRWSDPVCPECLANGHLYHQSWRHGLVTACHTLIELVSRIRRKATDAGGDTVAFSDLTLRRTTDKIA…
node44676node	1	189688_0_45__153102-154742_1	12	node44676node1tniq	154754-156565_1	604	MLAYFPSPYPDELLYSIVARFGAHTQAHSAKQLTELLFGYRSEIAAIALPGHIQALAEQLPQPQWAAETIVTQCTLYPYWLAFQPQVVQAQVLFAMLRGSTVGLAFKLGMRRDRMHIPDQLRACPYCIEEMRQRYGEPYWRRSHQLPGVLVCPEHGEPLMESNVPAPLSNRHAFMPAISVLSLAPQIHLPLPVHWPQLQCLAGALGNLLGNPPEARVPLAWRSEYKQQLLAKGYGRGSSIGLAKLSTEMESFYAPVAHYLLPGDLGDMRWVQAMYRSRGVMSPLFHVLLQLFLDECYPVAAPFGIGPWPCLNPLEPHFGQFTVDHVETHHNRDGLVGRFECRCGYVYTRRVDAARGGLTNPRPLRYGARFFEQLAAFLQQGLGLRAIARRLQVDPATAK…
node10883node	1	189789_0_2__1612846-1613934_1	-6	node10883node1tniq	1613928-1615739_1	604	MVSRLRITAPIRSDQTLASFAGQLASMNHQPSTEDFCKDMGTTLRKVALGEDDAIARMAEISGNDPDTVALSAFRYASDGSLSFRGQRLTQQSRSARSVRFCARCLCEDIAAAVTAGARHPEHHVYGRPHWLCSQIRTCVRHGVALSAVDARRGDHQYDFAGALRPFLGNLGELDAAAAPARANGLELYLSERFYSQGSAYLDGLGYSVAARFCEVIGSVAKFGPRPLLKGIGEDRWHLGGGEGYAIASRGPDGILPFLSTLKDKDSRDPRDGPHIDWGILHDWLEETRDPELSPLLELARDFIASNYAIAKGRKILGRPAAERKMHSVTSAAIEHGVHAKVLRNQLVQAGVIEDRPEVPENLMLFPAAPNEDLLRRLGRGITAQEARERIDCDRSIFF…
node10885node	1	189789_0_1__713554-714582_-1	-3	node10885node1tniq	711653-713557_-1	635	MNTHFVRRPLRYHHRLQARETGLGFASRLAAMNGRHMVELLQHMGVRTLDVNDGVEDAIRAVAALGDADAKQLITMTPRPSEGEREYHVAGEVLGPLGINRTFFRYCPHCVLEDVHQFEGPLHARPWLRLEWTISHYRACHLHHTELLECKPVRRHSQPYDFSEAMMTLLPNMDRLATTAFASKPSGFDEWIIARIEGARDPDNWLDALPLYVAAQWCEAFGVSLLHPAKVQTSRLTEVEWAAAAEEGFSISRRGATAIDAALQRLTLAEKRTRGIVGPRDTYGYGFHLLQKTVTDPAFEPIRKIVRDHAMQALPWKIGTDMLGVTIEENQVLTVQTASLASGVDRKTMRNVLKRNGLALQDIEDGLRDHRVVVSTRDIEGTVRKLKGALTAPQTMELL…
node10884node	1	189789_0_1__43776-44837_1	-13	node10884node1tniq	44824-46785_1	654	MPLNRAPDASPLRLRHALKNNEVATGFASRLAAVNGCSLADLLFHRGILLSDLGSGDAATIRLLAAIGSADPDQLLHQAVLPTPQLRRWQLVGEIFGPDGINRTFFRYCPHCVLEDLHTAYGPPAARPWMRIEWTLKHYRVCHRHHSMLLAVKPTKAADALDFCNSLSPLLRGMQNHADDAGIARPSPYHAWIARRLDMERDPDNWLDTLPLRVGAAWCENLGASILFPDRMTKLTEEQIVQACDEGFRIASAGEHAMRAAFLGMNKAKRRATGLVRPVEVYRYAYRLLGRTLDDEGFQPLRKLLRDFGTSTMPWAEGTDFMGVTIDKPELVTVTHTALQANVSKATIRRLFSRHGLGEREIAEGKPSRDIAVPRQEAELVVRQLKRSVGYREAMGLLG…
node72149node	0	190420_0_29__59603-59785_-1	-3	node72149node1tniq	59310-59606_-1	99	MNGRVQRWPLHPRPLPGEALSSWLDRVSGEHSLPLRDLLEHNLGSASIVDEGWTAADLDWDPPDRVLAEVSERTGVELGDLRGMTFAGWVPWLMDGLD*
node44736node	1	190457_0_5__446103-447245_1	-3	node44736node1tniq	447242-448834_1	531	MSRLAELLPFHAGYETVASYFSRLAAACGYENARAFAFHLQLQFQGIVAGREKDLETFAAVLDMPRSSLSAGVILGDKYIYQISGQVLSRHEMQRLRFRFCPFCVSEDEQRCGGRRGFRAYGRLHWHVSAIRTCKRHGVRLVSSAELARSPFQHDFAANLATESSKIPKFMASAEAAEPDNLQTYVERRLKGVRGGADWLDSLPLYVAIRLCEIVGASLLHGNLFRSSEFGDREWSESSGAGYDLLKEGEPAFRQYLQAQVDDFHRGKGSGGERSIFGRLYLTLAHRTTEAAFDPIRDIMRDVAIHNLPLGPGDEFFGPITSRKFHTIHSASKVHGIPFERLNKLVLDAGLLPSETSGRGRNLIEAQAVDRIVTEMAATFNQKEVATELGVTRKLGRQL…
node10911node	1	190455_0_32__148021-149013_1	-46	node10911node1tniq	148967-150694_1	576	MRNLCYLPLPAEFESSQSLWMRTAHYNGFGNVRNLCAFFGIVPRRWMDVLSTTSPLLDIIAQEAPRLIESLRKASYSKEPGRMSFQLAGVQLPLGSCPGTWSYCPQCIIEGHSPIFHDIRDIQLCLLHGTQLIMNCPACNIKQAWQNANYLTCQCGFDRRTANQFHGNFMPPVKNPFESKSAIKDISGKYEIAEACAALWQARQYSENHANCSLPERVIEHIDMTVAAQVERYPGFIRSLHMAPWVCHASTTVAWLASRAMDRHYTDAHACPQHDCCRFATIDHQYAWYAVFGDHALIHGQNKFFARNWMSQQSPHSYSSPPRCQVIREAQAETRIETPVIHLQGVTKDEAATLLKCRRSTIDELLYQGWLNRANGALAACLPNLLDQAQATRFSQKYL…
node44800node	1	192071_0_21__150889-151767_1	-7	node44800node1tniq	151760-152809_1	350	MSSNHLFVGMHRPYSDEVFSSWLNRGIKRGVPKFFETAAILAHLGITDPDSIKHAQVCILSSQILGCTPSAIQSLLPTPALWLPPVTQRRKYCISCIAEDLAQGRHPAYRRSWLHRWSVGCPVHLHPLSMIHHFTEDTNETISHAVFVALSGDSPWYKFSYQAILAASLRRPELGCFLTALRFQLWLANALKHSTVHLPTGRSIKANHLLQIIDATAITLVKGFCDTDLALVSFTPHDAGSDADRHNAARLAPNDIARFDPLHTSRLLATLGAFLGIPSCVSMWRILSRNYRYSPPPLISFFPDIEAQITDEIIKKLCAYKNPCIDLVEGWLSSVGTHRLHPAPFCFIR*
node72193node	1	192070_0_2__45443-46426_-1	-37	node72193node1tniq	42925-45480_-1	852	MNKLFYVPIPLTDESPYSLIRRAMLAHGFHSVHEFSSVCLRQSALDHLAITQTAPITRFLAAEADTFATTLLDSFYQIVKRAHARHLVVSGVEVPIRYLRLTSFAFCDECFKEGWQRQIQDFTLAEFCPYHQKKYLMRCPACGGAIKWWHVLSGRCHYCDHMLTCRSASSRECRPEEYLVQSLRTQNQAYFDKIFQILRQLGSPTAKAPVAPEATRCQINEAAMLIANSDVQGLLQHLSSLHNTYPEIDKLWIAARFSGIHTPAKTEAINMFLEQDTATREKTHNTTPFLLTFKQIKRKLQKEGVYFPNPRQLRLSLNPTKRLFSIDDICAAYAAHEQYQDMGAGRLPKPKAELCTAKEAACRLYIKPQVIQTYARHGLISYYSGGHNKKFFLTDDIDG…
node10978node	1	192057_0_30__95612-96490_-1	4	node10978node1tniq	94661-95608_-1	316	MRGEGRTPLPIVPPPLPEERLSSWLERVADVYLVSLDELQAHVGWARPALELEREPALSDVECIAAATSSSVERLFAMTFHGLPSRYRNLLRWKAGEICPACSQGMQRPPRLKAWSFAFSFWCERHRQPLFSRDTRGVSALGDYWAARRGGAILNRWGMGKGADGVPVEPALSLLLSPIRKAAPPAPWELARLSLPQQHEPSLQSKRFRRPALTIVVPEFVVAVPIYDQQLPPDIAQLSSAPFAERYALAIGVARLLNDPADMIARIDKAADEHCRKKIKRNCATVGSLAIGQRKERPDRSKDKRAKFFDPHSWP*
node11068node	1	192432_0_0__319100-320194_1	-10	node11068node1tniq	320184-321179_1	332	MAISLRERYGKLLVRPKPERGESLYGYLSRLAELNGLEGIGWEACPRGALTDAEETPDGTLRYLAEAVALSDADLLELSYRLESEPGSGSWRFMGRCIRMDYFRRRRSAVCLECLNEHHSAPALWDLRLITACVHHEQWLVDRCPTCKVALSLRRRNLKRCPRGHVLEANHGDVQAPTKSVLEFTQMLEDELRGDLRPPPGRIDDLIELALSAFERSRKDVLKGGIPLELDSPHMTCTQRLDALAIAHMAPAVTNWPMPLFSLLREERRSDVDRKCLGRSEIHYANKYPIFRRLLGDDHVEKACAQFANLYRVDLAGHLDRLTKWMATAES*
node11068node	1	192432_0_0__319100-320194_1	1064	node11068node2tniq	321258-322574_1	439	MHENSSTVRPLVRPAPLPLESKQGYVARYCTLNGFDHQRWLLPVSTGKWAGTPGAIQTPLGLKSSATRGPICGIAGLNSGDVGGIGLRYWNTRFLRYCPICLADAPYHRAVWQLVFGVACYTHKVWLRDECHVCKRKTRLTDLPLGVCPCGESLKSAPAEPCSTGVAAYAGILASALHPETEAIDAIDSTLQRLDVHQLLRATWFLGAYSTCDAAKAQKIAGVMELSRSISLVQGAVGVLFHWPQGFNLLLDQLGASEGLQLSGNRLSARFGRFYPSLYRDFPEAAFSFLREAFEAYVTSQWTGQLAKRNRRLSSTSRECHEWVSIKEAAKVLKVRTEMVRSLVESGVLIGKLFLTTRGRKMGTVLRTSLHAERDRRAGLATLEEARRILGVSKKRMYK…
node11067node	1	192432_0_1__1112813-1114345_1	51	node11067node1tniq	1114396-1116039_1	548	MRYFCDFDSVAYGVLVNELFGKPHKIIPPYLSTAIEVFAKRTQFSTGLCAGEIYRLHTMYPFICSAMPAAKKMEVYEAALGEHLGKSIPGLVRHVVSPPLFRWCPDCVDSDRENLHETYWHRMHQLPGVWQCPIHGVDLVDSKIDRYCLDNSGRFPAELIVPVDTTPFRVTSPATEAERILRERLFALLNGAQPNMTTGYCNFHEATLMAGYGRVGKIDYKRVFSEFSEFWGDVLDRLDGHKHHRAIGVEWVHSYIAAKTPPWNPLVRELLRLFFLSVHHIDSDHVCGPEIRKQAQRLQYICPNPYADHGRGTVVERVERSKVDESLVYLRCSCGFSVHVPRAMANKDIPMESVVQVGRYGDAWPRQAKALKSKGLKKTEIAKQMGVGWPTVKYWLRPD…
node44864node	0	192447_0_1__674259-675527_1	250	node44864node1tniq	675777-677306_1	510	MTPFLPPLIPNETASSYANDVLILDTASPHSLASEGPVIGGPVIHSVAVSLERLCALTKGCLGAPEVLLVENTLFPYYSSACDCETREQLAHRLIAGPSSHLRLPRLHAPIELERTGHQYCPVCKEEELRKFGRYGQLTFHVLPLVQTCGKHDDVLRDDSGGRDRRALEYPSRVSFIAARLFARTSCQLMDLKTPEAVAMFRGSLREMLMANSFVRPDGRLYASRLDEAMAAYYSHSAFDGRLKCLASGVQRASRTVHALDSGRCQHPVLLILLAMLLADADVSTRFASRKGAAEECSKPTKEPQPQAPKSTGKPRSRCTTYGKKIRELLEKGFSPRQTAGLLRIRVDRVYYQIRRDGLREGITELRLKLERPKQRRAWLAALQRWPGQTTNFVRSQVP…
node44864node	0	192447_0_1__674259-675527_1	1826	node44864node2tniq	677353-678837_1	495	MFEGEKVSIPVVVLPIEPDESTASHDNRNSPFAFRSRMKYADADARVSRLFPAAIERHAPGLLKLKSFDEILMGHTHFPLFSPYLTESQRAKLRLHYKEASQPAVAHMTGMARFQNVAGGYHRICKACVVEDEKRGRVPIWRRASLLPGLLHCPRHKVRYHEWCGRCVNGFKHSFAVRALGQSCSCGEPLQLPVPMMSASGEGAAIRVSEFVQCALDGHLRHFSRDELQITYRRRARELGLTNAIGIANSYVMAKVLRDTGVAEFANALGFKAGPRDLFGRCVRGKSFNTNPILNALVQSALFPGPNAFLEAASKRTEPSSVENDKVRRRLAIVKDVVLKACRENPGTTRTEIHGIVHYRDMKLLIEHENEWLEKCVPRCGKNEGRHSILNVPCPHIDG…
node44865node	1	192448_0_1__1627111-1628100_1	277	node44865node1tniq	1628377-1629426_1	350	MTGRAACLLGALFSSMLRICPLCLECGYHSFWFQCVALPLCPIHAVPLTSRCQNCGCALPGVIDACNTSNPYYCKRCRSPISGGEFLPLMHCEFRDHEAELHRRFESLLAWANSLHLAHADVGSAYAEICSYWERREALAYALCARLSASLPPSLESSKHYVSILSWCLRRDGTLLFQSRRRRDERRYVDLVYRATLRMLAKWLLVQTAPCTERHCSRVWRDGRLLRIESQDHHVAALHVLRYFFDGGPSLGNYSLTDDVRHVWAEKGVQGLLRSSLCRLSVRAVTLCLYATIVKILKRGKPIVFDSFLIEIVENACVADFGSDEYCHGFVAFESVAGMPINPFHRLSY*
node72211node	1	192462_0_1__2347916-2348971_1	13	node72211node1tniq	2348984-2350240_1	419	MYPLYNLEPIGYGTSQAESLASYDFRLASAHCVPVRKLNSCVLAPLAEGHEEPVLTASWYARGGAMVAMGLVSKAWAAALNLATGRNDLGLGTLNFSAGFLATTHLLAKSARYCRECLRDAVTRNAEPWIPLIWYVDVVTACPIHGIKLRNRRCGAPENSIYPSLRKTLPENCWTCGRLFCLCDKSRSMKATAEEIAVAELVGELIAVGTSGVVFPADALQLCNEAMPTVLGENWLVRAADACHLSKGRVHRMFRQAGTRASLPGLVRFCLCNQLSLAQMALGRVEYRRCVSPSVHHTRPYRSACVESIREEIQKSIDAGGVRSLRYLARKLHHCPKTLKEVAPDLIPALNLANAAFRVAERNLGAARQEQECRQIIGNLLRKGQTLTLRNVEEHTGHS…
node11030node	1	192466_0_0__1619336-1620367_1	10	node11030node1tniq	1620377-1621798_1	474	MATLAGSDLKPLPYESTHSLLLRLGYMNSMGPSDFRATGIYVAENRATPVVLSPSGRARLRELTNWRIDPREEWLYRQLQHAHILLPQFRFCAKCLTHGYHSYFFQLATVETCPVHGEKLWSTCPCCDAKLGPCHLTPKLFAKPYHCINCHRPLGLGVPTPSAYSALERQRTNVSGAFSAHWMWVKRVIAKRRILPELFQLDFGRPLRPQLAASQASVLCAIEPSPFMQATMPLTVLSWHLRSDGHAVAGEGGERARLTYVYRATLRLLQRWILSACRHSNAAAARGTCWTGAGRLGHGDLDCGQFSQEECAYMLLRYAVERDYQDRSIHSDVTSAMPWSGFYLAEHSLQDYPRLPLRAIFLAMYAEGYLRLQGRNTFSPSLEGVRNDAELVLCTGHAG…
node11072node	0	192670_0_67__18645-21254_-1	9562	node11072node1tniq	30816-32654_1	613	MLPFFTNPYPDELLYSAIARYHFYSGNLDCKDTLEELFDSRSVIPSMEIGSHLTNLVEKLGPQYSVEYLLANHTIYPYYASFLSKQRQMEILEDVKNNGQALYTRLGIVAGGICRKDGLYYCDMCAKSDSDKYREPYIHREHQLQGISYCAHHEIPLREYPVTGDSRIEYIRFELRYMNLSDLYEVEPYEEIVIQLAKQAYKLLKIPLHSLTKVEIDSMYKALLRKKNLITAANRVRQQDLYQMIKIDLSEEHLTYYESNFNEENEYNWVKVLTRNSTRHVNPLRHLLILLYLKQDVGDLIVDNGPFRKGPYPCLNRAAKHYKKLVIPSVKVTRDFKTKAPIGTFCCSCGFVYARKGPDNNVEDQYRIGRIKAFGHVWRKLLKKLLNTGMSIRAIAKEL…
node44885node	1	192675_0_1__435598-436503_1	87	node44885node1tniq	436590-437501_1	304	MTGRSLHGFCDDHWRGLNLWNRDLDHLAPEVVLETLAKRTGTPTNQVQATTLNAFEGTLVPRVVPNGSTAMVRPIGVWHRERKTHGLQYCSHCLTEDQIPYFKTLWRLLPVSTCTRHGVILKSSCPRCDAPVAPHRGDFLICHHCGSDLRGQKHEPANSNVLQFQHHLQGVLAGNPVCWPGFHGTYPIAFFALINRLVLLLSTGARRDRLLKILQARCDIEGITEFTSKTKDTKTLSPRSVHDVMIGITYLLRGWPWIFIATFLDAKVYWSWAMKDLKPQNAPYVFFQPTKAFLQIDPNAKDR*
node11082node	1	192689_0_0__2677861-2678916_1	22933	node11082node1tniq	2701849-2703237_1	463	MIHLPAKVTPVSGESFDSWLERTARYNGLSVDRLWQQLRQLDTPQFEALTGIDPHDGSLPSIHSFPINTGDRLRETWRVHGVTWRCPICGPAGGPRLLAWQLSLHPVCQQCRCYLADGPHATALPAHADMVEHTQRLLHLVTSNPYRLESLRKIIAIVVETIHAGGPPPTLTIPVPAVPVERLQQLRHRAGSHPIAMANLLSMTADESAHDELNREGWRHIPRNQLTGHDHMPTWLPPHPRPTLGRPWYRQSARTFDKFRNEVRQFCVTHGLQRRHLPNTLFLPDEFPLPPENEWPSRESAAQILCFLITGEVPLHADLPEPHQGHVNAAVMGLGVHHRGLIRRSLQHLVAEGLIDYERRRDTFRSPRVPPALRSRLALSIGFSDPEWPAIRLAQQWLW…
node11082node	1	192689_0_0__2677861-2678916_1	24318	node11082node2tniq	2703234-2704937_1	568	MTLPGRIQPSTGQALDCYLEHIADSNDLTTAELLNLIRSRSGEPARYLTLCPGDPTLQAIHALTGTPIQVLHIMTLAGQQHDQWNFDDFDPMRPGAFQRITNRGWLRTRNSQLCPSCLADTGHWQLGWRLQTSTCCTIHHNYLATACPACGRPFRDQASTPLRTAGIAPICGAATASGRAARCHQVLTTILTGAAADDELDRQSRHDRAIGGQPITVLGDSVTGSQYLADSRNLAVLLLHLARQPATGSVATLPTWTADVAAVGKQPWGKVPPDSAVVRSAVLTEADRILTAADRDQAAVRFAGWIERVPRRNEGTVAWLADRTHLTPTLYGIVNSAQNPRRRLSHRLDHEPPLIDDARYIPQQIPEELYQELFADTLQLRADVGRTFISLCLGRSLST…
node11083node	1	192689_0_0__2700797-2701852_1	18817	node11083node1tniq	2680367-2681980_1	538	MSLPARISPTAGQALDSYLEQVADANNLTSADLTAIIRRHSGHPVRYLTLSPDPATLRAITELTGTSTEQLVAMTLPGLPRHDDWDLDRFDPAQRNGFVQIGNRGWLRTRGSQLCPACLSATGSWHLTWRLHTATCCTQHGTYLATHCPTCRRPFRDHSSAVLRPAGTSLTCGNPTGSGRAARCRHDLTTIAVDAASAAELARQQHHDNAITGRTARIFGAETDGADYLTSSRNLAVLLLHLAHQAATDHHAGGLPDWVDRVSAMPRQVWGKRPPDDVQLRSLVLTEADQILTSPDRHRAAARFAPWLELVPRGREGAIAWCEDRARLTPSLRSLLNTAQNPRRRLSHRVDHEPPLIDQARHMPQQIPVALYRDHLGDILQLRSDTGRTFASLCLARSL…
node11083node	1	192689_0_0__2700797-2701852_1	20427	node11083node2tniq	2678913-2680370_1	486	MIDHLPARVEPVPDETLDSWLERLATANTLPVRLLLPPELSTTQLAQLLRRKPADLHQMTRAGYHRSVVGRPHQRTLTWRTDQHQWICPRCCTAPTDPRLLPWQLALHPLCRACGCFLVQSTHDVSAVVEAHPAMIDLVTMLMGLTQTAWTNKNHAQRLRRLRRLTNLIARTLDEQWPPRQLPLPAIDPQSARLWGQHTAPDPLIAATLLAICAPLGPTRLDRLTEQGWSRLGDNLDVPIGWLPKRPSTLHAPRRPTYPTPPDRARLKNLRFELHRLQRSYGLEARHVPSTLYVGAEYPLPHRMEWNVREFAAVALVMQLADLDAVRASQYLDLPYHPSPAFADIELGRRIRPQHATLLRMAARKLLRDGLVDYQYRRRTLTAHHRLEPGVLRRLRLPE…
node44875node	1	192712_0_2__553431-555080_1	2845	node44875node1tniq	557925-562343_1	1473	MLIPVIIPIMPGETLFSYVMRLAQANGMGINEFYLNILCPNLPNKQIGFDGYEPLPVLYNNVSEKSTDQLSYFKDHTTYPVIAAFSRKSEQDRIIQNTFGTYPRYQALIGDIHSEETTLRVCPECAQEETERYGFWWLHREHQVPGVCACTKHHRRLLEAEKFMPRKRDLSISDFTGTDEITDADIQYADTVNAFFRKAPDCSAEQIASLMKSKMLAQYYQNVSMKDGYNRVSEAIPAEYNRYFKSSVSSAVKRAVYQSYNIVECIALYSFLFGSDIPTALVTDDITKNMFFDEAHGYELLGDYHSNGITLRHQKCGTVFQTTPHAFLAGWRCPACSKESEQEMFRSLCTKISPDYVLKSDFQRLSSPVIFHHKACGNDVKITPVNFLYNGSRCKCETR…
node72216node	1	192822_0_10__44453-45397_1	41008	node72216node1tniq	1670-3445_-1	592	MAAMNGVCSTDFAVDMGFSLRKIIHLEQDALDRLAECGGLTGPQLAELVSWTGRRVGDVRMTFRDEVFGTRSLRKPTIRGCPICLREDMEANLGQPLTKMTMRGHWQVRACSLCVDHQHSLVPLWEYNRPEERYDLSSRFEDIKDTVLAGELEQPRTTPSAYDIWLDTRLATGADETWLAGQSLDAATKFCTLLGAELLRLEDTSDLGEEAQLRRGQALGFNATRFGEDKIREALDALVSLASGHNDEPQKAFGKLYVELTQFYLAKEDFAPFRKIMRDCILDHWPIAPGETVLGYFQPTRKLHSVGTAAREAKIGPALLEQFLVDAGAITADDQRPVSRKTFDAVAYADLLAEVPTLVGPARMQHEMGATRMQFKSLAEDGVIKPRIQVATINFPWRI…
node72230node	0	193841_0_14__73862-77383_-1	95	node72230node1tniq	77478-79052_-1	525	MELPRTLPDETLFSRIVRYLSLSGELKEQCLTALVGNRRAVIHPYLTADLTAISRFTSESALDLLCNQTLRPLFSHYLPRYKQIICDCSISTNELIRACQLSTFRECESLAVKYCPLCAVDDIQKAGIAYWHCAHQIPGVEVCSTHKVWLVHHALNDREHVSASFLPIPKQYEEPCENITVKFAQFAESKRRFIQKNPMNPFDFERYKSLLIDKGFATKTGRIKRIELMKELYELSDKILLPSNPLRITSSQDFRYVYSLLEGSKQVHPFKHLLLDFFLTHIQQSKSHLRRKDIGKLRNNDASKLEANCCDLLLRGLSMAQVGRELGKSRCYVKAVALKNDIPVNLKPKTITEDLKKSVVAMAYKGFHRSVIAKKYCISSGSVELIISTTEGLVDWRKK…
node72230node	0	193841_0_14__73862-77383_-1	8135	node72230node2tniq	64753-65727_-1	325	MVALKYLEDESVHSWVLRNLRVSGCLNLHSVIGTNGQWHTIPHLSKCVGINLLDFDDFNLLFWLRKSNVAVKRAGIFDNPLDYINSVYHVFTKHDLDKGTRGSIPIRFCSKCVQNSIQDLGFAYFKFEWLYGERCTIHDVHLMQFKASRYKEIMHSLDLVMSGHLDSLEPFEQAVGLLSEPAEESDYHIMPCLIFDFYRWASFIRDDGYLDDSHWEFYYQNLMRKPISDDKIHYYFSASYPERFPKQFGEFLSERLEVKEHRFGISQPLSLKETLWKSNRHNCSKCLMVQHHCPIQLIAKIWLDSPRSIGQSSNICDDFLRYRR*
node44998node	1	194139_0_20__163257-164117_-1	140	node44998node1tniq	162248-163117_-1	290	MISDHPSLLVVPPPIDDESPASWLLRISEKHHVSCETLLQAFGIKMSNDPDISLRPEDMLRIGRGTGVPEHRLRTLGDTFSAIRQDRFLTRLLVTDKSSIVKYRFCRECLRTDPIPYFRIQWRFLDWKYCPIHRIELSDHCGQCGCSRSGMSLGRISNDKARGIRTCHRCRHSLAALRRSAADARATDTIVTLQRHVVTASLIDMEEIDGPVNRCVLRWYLLWYVRQYRPEFSTTVGAQRPRASFLDIGDDLPNILAMYKRRRWGSTLRQSRAPTEPPAVPRKRVIPPW*
node45014node	0	194324_0_0__5066564-5066815_1	2	node45014node1tniq	5066817-5068319_1	501	MYFPRLYPDELLYSGIARCRVHLGIGNHKTLLHMLFGDSKVAAITDLPTHLTALANNTGLDAEGMILNHTLFPLYAPFIPPERRTDLFQAMLAPDRPTIGLSGASTALVKWPDWLRYCPICFEDMAARYGEPYWRRSWQIQGIDACPEHGCQLLNSPIPFRRAQRHEFHPASPLFLPRDLRVSPVGEEAIRLAKAAMQLLALEEVQSPGYGRWTNLYRYLATECGARRGRQVRAEVIWEKILASHRRDWLAANGLLTSGEPPPWLLAIFRKHRKGFSALQHLIVWTSLRPGQHAGELISEAKIRQVDPASDRSVQLLPAEFEQKQQYRAVWLQALDNHGGAKAARQNGGEACYAWLYRHDRSWLMAANQARPRRQGNNSHVDWQARDRKLVRLLIRIGR…
node45099node	0	194693_0_0__821188-821391_-1	433	node45099node1tniq	819868-820755_-1	296	MMMYRHYRVKSNFQNIPCFRRLYPINADETLAKGQVRWVIPRSARNRTHHIGQQYCPLCLDESPHLRNDWRLAWNFGCLKHNMMLANRCFCCGTLYQPHLLSAEKRHLNHCHQCGGKLEQGTMEMSLAEKLTLQGINQVLEKDSGICFGYKVSGKVWFDMLRYCINLLRRASDRPNHALAKFVVNLQIDVENICSPKTGLSFEQLPLGERTNLLVNAYHILGMEADSIRSAIYLCGGTQKTFMFEKYPDFWQEFMALAPAGPNRTRKRTKPQNESITAINRRWERLKRKLHLNNE*
node11267node	1	194876_0_0__4394960-4396285_1	1387	node11267node1tniq	4397672-4399612_1	647	MRKIPNFPMPLKNEAYQSVISRHLARSAGTPANNLKKLGLIGASARNIIPNSIHILPSRLPVAHPWATDAAHIILHHSTIPLFLQFSHPTVYSHLISKLSQGKSTNPIATLGFTHLHTRTLLIENDFKFCPQCLEEDLDNHGFPAFYRHHQPKFVKICPKHSTILLSFCRNCASSLSATKTWRLPNSCSCLYPNFQPAISAKPSTDTLEALLHLSKRTLSVINESQLEPTLATDLTAKLYEAGAVTASGHLKHAEIRELITSIYPADFLRTLDLETWISKRRINAISLKLAPNRTPNFLQCLLVLDALEGFQRPQCPSPLFRDLNIPNKYVVLSAMQNSETSIVKLANSLGIGFNRMITTLRHHRIRLPLTQSFVERNGVDRIESIRGALRSGLPIQQI…
node11349node	0	195268_0_1__700275-700595_1	1123	node11349node1tniq	701718-703295_1	526	MQLPNVLPDETLFSRIVRYLSSSGLRKDQFLIKLVGERRAVIHPYLTADLMSISRFTSESAHELSQIQTLRPLFGYYFPKYREIILDYSIRTNQLIRACQISTFRESETLSVKFCPLCACDDIRNFGVSYWHCAHQMPGVEACFIHGVWLSHYVFSEREHIRDMLLPTPKDNFYECGIVALQFAQFAESKLRFIQESHLRKPEIVKYKSLFVDKGILTRSRRVKRIKLMADLHELTDKILPKNHPLSTKSRQDFRYISSLIDGMYTVHPFKHLLMEFFLNKIIPSTYSKQDYTTFNISENLYIDIETRCCNLLLRGLSMAQVSREIGKSRCYVKSVALKYAIHVNLKPKKLTMEVKEKIVKMAYKGFNRTAIAKCMDISSGSVEQIISTTDKLVEWRKK…
node11349node	0	195268_0_1__700275-700595_1	2766	node11349node2tniq	703361-704431_1	357	MDYLQDESLHSFIFRRLALWGLEASSYSGLISSDGCWYKAPCIPKEISFLFDGIPDDFLITKLFQSGMIRIENDSLVYTYNWLYGDLDKTFYGRKYHGQLSRKMSIRFCQKCIKEYIAVFGFGYFHRDWISSVFCEKHSSPLTRLEVQGRTNAIAQINSILRGRFVGDFTDANTIEYPIERVGQGVIFPVKPTLCTLNDFGWFIRESAFELEAITPEYNEVDWLVLAGALQDAYKEGSRRAFSLGQWEIFVKSFSDDIDILSGYLLENMRIICQPIGFRGQIYEMIMVPNNFSCDKCHNSHECLVSQDNYQEIDEFNVCQNFILDSSSLVKIMSAQGYKFNHCNSLPWSPVEFLIK*
node11365node	1	195394_0_99__82392-85268_-1	14770	node11365node1tniq	100038-101855_1	606	MLKVDIHSDEILTSFISRSARVNGIERMRSFCVDLGVDLPKIKLGDRGEVAKLAEIVEMPGGRLIRACVERDDSTRVRVASEWFDNSRLSRMHLRFCPDCVAADLTSQPRNTPSGPYYRSHWLLPQITTCILHRKEIVEVPQPRGLESNSQDFCAIIDQTRKQAPSFLEPGSDREPTSFETYVAHRLVGEEKGQPHVDVLPLETVIVMSELVGAAIAYPGIAKRSLSPLQMPEARDLGFAAIKDGRDSFLAGLDKIASAAPPGSCSPHGLYQGLYAALDRSRSQASYGVFRSCMVEHAALSGRVAPGTSMFGTHAASTATRVRSVATGAGVAIDRVKRVLKAKGLSAPAGAAGLLDPGVAAIANAHFSDVWSFKDAREFLGCNLRTFNSLMAADIIQCS…
node11365node	1	195394_0_99__82392-85268_-1	25013	node11365node2tniq	110281-111423_1	381	MAGILQVPLFSDETLPSWVARLARANGKLSSFSFCGDVGVDFSGMLLGRPAEIEMLASVTGRASCELTSHALVFGAGHHVQIANETVSKKFMRKNQLAFCPKCFAEDDVGNGGETDTRRYWRKSWLMSDARVCVVHGCQLEGLPPHSRLHDLCQVLDRNSIAVAGCISAPVHAEPSLVDKFIVERLAGNVSHGPLLDGIPLGAAIHTARLLGVALSHGSEQAVTQLSKEEVALSTNKGMSVLRSGAPSVRIALDSIVNPHATGIYFAYGRLANLLIRNTSDEYQTIKDLFIEHASGRFILKGERHSADNKTWTSATLLARATGSTKDKMRRRLYETGITTSLNAEAVPVSAVRDLLNEDPTEIVKAKTACENYRLRQGDV*
node45222node	1	195509_0_40__45748-46791_-1	46	node45222node1tniq	43876-45702_-1	609	MSSLISVPFFPDEMLPSFLSRIARANGRSTLRAFLKDLGLTPRLIAQGNEEELCRLADIICHSPNDLISRRLVNRSHVTAEYRGVVHSRAGGFRVCPDCIRDDRADITRMPGTRRYGRTAWVFGCISTCGLHGRRLVKLPEVFHGGFPDFYEALDKAGDDFAAQGATGHVTITDLEIYYGNRADGGKSAGGLADLLSLPNAARLSEWMGVGAIYGREPSMVRLGEEELRQARDAGFQALRDGEDAVYQLLDRISTPRPVGIVAGGNGFYGRLYRKLQSAEPASEFQWFRELLRKHATATERIPNRAKLFGAIGGGAWTTIKAIADEVGLHSQTVQRYLTEHFGYEPTGSHEGLVSKDSAEGLLSALRGTIDLPGVSELLGWSEYDCRLLASIGIFVPVA…
node45222node	1	195509_0_40__45748-46791_-1	5203	node45222node2tniq	51994-53793_-1	600	MSGLLHVPFFDDELLTSYLSRMARANGRTEMRSFLADLGLNARGIVRAEKVHTDKLEDILGHPPGSLRRHGFSPVDTRHVSTRGMVFPSGTVTSFAGRFCPRCLDEDSSNDKRMRGTRMYARFHWALRCVSVCHRHQHRLVGIDRPVADGWASLGQFADASVLAGDFCSLAENWISMRDPREVQATPCPSTGFERFVIARLGGNAGHGQILDAMPLPACIDACELVGLASRFGRLFRLSYPGSGDERAALAEGYDILAQGEGAIRPLLDRLAGSGSVNGPGFHGSLSKMLGYRPASYDPLKAVFRDHAQKHITAVASGNGLDGDRTTVGVVAASVGLPARTVARYLFERGDINSMTTNPANIVITEEIARTTVGVLADVASFEELRRSLGCSVAEIRSI…
node72344node	1	195523_0_13__29606-30661_-1	0	node72344node1tniq	27771-29606_-1	612	MPKLNKHFIPPIGVGESPASLCSRTAHLCQRTVSDFCLDMGMTFQKIVNGDPAAVARLAELCRVEGVELSKNVAVRIDRKNFRWNDHPIQLGGINRLRVRVCAHCLEDDMQHQDTPRSVRPYLRAEWGLTGIRTCERHSVELVTVSRNQPFRLAQDFALVIEPTIADLDKFRTSSGEQQFSEAESYLLSRLAGVGGIDHWLNHVRVDAAMRICEMVGVAAARGAKGGTQSLSERELHSCTQSGFQLLQTEAGLNDLCDELKRECTRKNLYPTGMNVFGFLWSKYYTKSENDGFEPFYDRLQEYALRNLPLGPGDEMFGTVTGPRKWHSIRTASDEFELSHKQTRKLAVASGLVEETEMRKSQNTMLLDAKKFGAYVGRIRGSVSKEEALEYLNLPRPHE…
node45267node	1	195730_0_28__157682-158815_-1	105	node45267node1tniq	155811-157577_-1	589	MHMGIPFRAIALGERSALTRIGEITGVDAGLLASGLATKEDNEFAINGELITAPFFNRTRFRYCPTCLAEDSATGTGPTESRPFGRLAWQVSFIRTCHRHGTYLAVSERNVRFDVRDDFSSIWRGLSADERDVTCPSMPTTDFERYVLARLGGAKQQTGWIDEMPLYVVGHLSETIGAASLFGKWFSSNRLTDIDWHAAGKVGFGILRSKKRFAGFLNACQDDHLQTKRNHYLGPALYGNLFRRLDEGQREDRNYDNVRDFIREHVNRTLPFGPDDMFFGRLALPRRLHSIKTASDESGMSIKLLRSHLLHAGIVTKSDLVTTPHRVFIDARRVDDMLDKIAAQDTQKATIDEKAACAMLDVGRGNWQQIASTFGLREKSHARISQRTVETFLEHLHAA…
node45267node	1	195730_0_28__157682-158815_-1	3615	node45267node2tniq	152547-154067_-1	507	MTTLHVTVEFHEDETFASFVSRLAAANSALSAQTFCQHMGLRFQSLVDGEPESVSRLLSLARQQHKARAIGVGSRDERTFQFGNETMLRSNLSRSRLRACPHCLEQDEATGTGPTGTRAYGRLTWLPTFVRTCAEHGAFLASLPDPIHFGSPHDFAARVRLARDSWDEFRRNASPATPSEYEFYVRDRLLGRGQAPNWMDEFPLYVAGRLTEITGAILNHGRNFVAGDLTEREWLEAGRAGFAITSAGPTEFADFLRSLHDRFWEGNADFGGRVIYGRLYEMLAHENEDAAYDPIRELIKETAVASLPIGPDHQLFGIASPRRWHSVHTATKEFGLHHKTARKMFVAAGLIETDSETPDGRLLAEAGKVEAFIRRWQSSLKTDAAMKRVNIGRSSWEIL…
node11444node	1	195741_0_70__48139-49131_1	12	node11444node1tniq	49143-50927_1	595	MAAIATTRLLQSPRPVGAESIASHLSRLSWANGFYNADEFCKITSFSRHALVRMPASDAARLSEWTGLPTSVFETFAMRPGAVIPFGSGLVKRTQLQTVGVRYCPACIKQDFREGTPHIRAHWHWRMVAHCPQHLCALELDKRGILHATSLEEFAYEPDTAVDSEKVTSDRYFVDRLIKPAGDAFLDQYPAYVAAEFCTLVGHFIASLRSGFGKERIPDGYENAKLRQLGYEAASQGRDAVWQVMTDYVEKGGMWGYSPVLRWASVNKYDPAYTALLRLFQSHAEESIPLEPGETFIWPITKRKVYTVGTASREYGISEARVKRALSAAMRVETLPRFLKRDEIHATLLEATSYVTTSDAAAAFGCSLEVCDDIIKKDLIAVVPNRDYEGRVYRLVHKN…
node11444node	1	195741_0_70__48139-49131_1	13952	node11444node2tniq	33309-34187_1	293	MSPQQLPQLTPLLHDELPISFVARLAWTNGFRTLGEFCRIVNLRVSDLFTLSEPMVRRISDMSEVAPTELARFRKSSEPLTDFGQSTVRTKQVLPFNRIRVCLRCLTVDSLSVSSPVSTPPYIRAPWQWSLISSCGIHKCSLTHLQHSLIDLPEFQHRSDSQDRKSPARSNASDDYLYRRLTEPAGSNYLDQMPAYVAAEFCILLGRIAANSAPKHLLWAQSHTSLRLGESGFAIASRGPEAISEFLLNIAARPNGSHYLRPIFKWATTHNEKAHYTPALELLQQQAIKLSG*
node11394node	1	195841_0_32__41394-42422_1	3	node11394node1tniq	42425-44287_1	621	MKQALKELAWHHRLEEREPAIGFASRLANLNARPLGRFLRDMLIFPRDLDRGYEDAIKDVSVLGNASFPALLKYSPRRVDDHFWQVGSQKLKRLTVNRTYFSVCPECIQDDIGRFDGPKSARPWLRVSWMLSHYRMCNAHQRLLVSLQPFRKPFEPFDFSITIADSWSYIQKALPAKPLTRSPFQDWFTRRLDGIVDPNNWLDDVELYAAAEFCEELGLSALYPSKVRSTDLQPEDWIVAANEGYHLASEGSVSVENLLKDLTAREKRSKGTWGPRDTLGRAYGLLQKHEKNPAYVKFRDLFATFTIENIPIKPGVTVLGHKVDIRKVHTIHTSALASGTHALTMRKLFEREGFAQDQDNLVDHRTTVEAEQIQEIVEKLKTALSAPQVERITGIPKLH…
node72377node	1	195891_0_61__41549-42487_1	6	node72377node1tniq	42493-43389_1	299	MERPFTFWRVLPLVGEPAHSYFSRLALDECWHSPRQYAKDIGISADAFSPAELLDRILRLPIPSGDKARLQLWTPLDTGGGVVLAGQNLSDRHFRWSRRLHCPQCRNAVPYHRVWWHLECFRNCPIHRRPLVPVQQPYVSGRWWPKFEKTTRERAPEVCVGDGPDVIESFVIRCLLEHGTLPYDRYLADFIDCSEFLGRLLNNPRQHSVPPFSAMDLQTGYAVLKDGCRSVAGHVSSWLDANPVFPMALTVRQLLGWAADYLVSDDEGLDPVLDDPSNQLLIAVSEMIRAECGRFLRR*
node11434node	1	195939_0_1__987222-988253_-1	-3	node11434node1tniq	985390-987225_-1	612	MMGLYKVPFHDDETTATYCSRLAAANGVRVDPFCLDMGITFASVLAAQDASLETLSGVSGIAIGRLKSNAVRSLKKGQIQIGAEILSAPFFRPVPSRLCTRCIAEDRASNRGHSPAYFRTHWHAPSIRACPVHCIEIIDLGKLKNSDFAFNLHEHALAIHRASSSPLDLRPTSFEKFVLERLRGNGTKNDMLDSIPLQVAVDMCQLVGAYSMKGGFADLRKLTNEEWHRASDIGFVRLREGPAGYKEFLAELSSEVNWPRQKGHGRYIFGEFHEKLRQRGDSPAYQVFRQGMLRFAEDNLPLKSQTMLLGKAISSDRISVKTKRQPVTGSSQNLMAALDHFAGGSECARTVYTIDEIEAASGYLKEKADRAEAARILGLQSGHFGALVSRGHVVADAAI…
node45309node	1	195938_0_6__69344-70333_-1	-3	node45309node1tniq	68358-69347_-1	330	MSIRPFTFWRVLPAVGEAANSYFSRLVMDECSHRPRMYASEIEIDQIFDSEELLEHICRLPISDGDKARLAYWTPIECNRTIHLAGQSFQPSEFRWARKFECRECVDEVPYHRVWWHLECFRTCPVHGSALEPVRSNELNTVGRWWPRFERAVPERLPDVALGEDSDTAEGWIVRSLMGGGKEVVHAGALPPKDEGHLASGMRMDLRPSRGGVLAPDRKVGDFVEAAEFVGRLLGNERNIVVPPFSAEDLEAGYQVLKGGVEAFRTHLQDWMTRNRGQGFAWRPGDLVGWAADYLVEGDFDPEIDEAPSALMRQVSGVIRAECGRMLGR*
node45325node	1	196020_0_10__178324-179370_-1	17	node45325node1tniq	177378-178307_-1	310	MLSLTVPFQPNETLASYCSRIAALNGIESAAEFASHFGFNFGRLAEGWETDVNVFYALLGSRQDRPADGVIKQSREFVEIPGGTFSREFLDTDRCRFCPACVANDIGPTQRLHRAFGRVEWMLKFVHTCPEHGIRLQSISGQRSKASDFSAQLRTAIGDLENFAGTLKSKTPPGFQDYVINRVRGGAAKGIWLDRFPLQAAAHFTELLGALSRDGREPHLEDFHDHDWIEVAGIGYEIASRGDRAIESVLDPFFDFEPLRRKISLSMLLGRLSVELLERADQPGYTELIKFLENTARWKHPTLISELPY*
node72396node	1	196100_0_139__87318-88250_-1	2	node72396node1tniq	85133-87316_-1	728	MNHSVRKGRLPFASWQTKPETGEPAQDYFARLVGEGYQASARVHANEMEINGRNIVLKEILNELLLLPLPEDRKQSLVRWTPVWNGNFHCLAGQTLRKRQVSFYNRRFCRACLAEGPYHRSWWDIIDFQICPLHSVPIEQETAAGDRIKWWFPSFESAPDGEYLPRARPRSEESDGFEWYVLSRLGYVAGAERPVLDSAPLHEVIDACAMVGRLVANPWTTKTPRADPGHCRRGFETLRGSATEVEAAFVRWLEEHVSQDERNRGVKNAYGWFRRAALWPDVDNASRRAFASVGRIGRQNLKIELPHQEFTIKEAAGEFGADVRGLRRLAQQAGLVPKDASAASRAFLSRERVDELHAVARDLISVSEAASRLGCSQQCVRKLAKSGVITGFNNTRLFG…
node11499node	1	196107_0_39__98681-99757_-1	-3	node11499node1tniq	97185-98684_-1	500	MNRSPLRMTLHPCESLPSYVSRFAGLYAAPDAATFVSWFGASFREVCRGTSRDLEKIAEIVNCEPEEMRKRVVMGKRSTRHFCDFEFPKTFVRQSKQRVCPQCILDDEANRTGQLDIRPYARLTWAFAHHSVCPKHRRRLVCLPSLPWDLGDDFRLRLRMAKEESQGWVGEDEEPTAIDRYLVGRFEDIDPQPSWLDDLSLPAALRLCEAFGLDHFRDMGVEPPFNGKINDGFNRIAASEDKFRNEVRSVIARNYPKRTFNAFTVFADLTYEFIDDLHKPEFSKAASIMREVASEMLPLGPGDDLFGPVAERRFHTAKTAAREYEIPVSLLKADLRNDPDINQNGRVLPMLYDKSLFEGVNRRLSAVSVDIDAAKTRFKDMIARERVSADIAVSRPAES…
node72375node	1	196126_0_25__25402-26370_-1	7	node72375node1tniq	23578-25395_-1	606	MQLPMTVKFHSDETPLSLASRLAAANGFSSLSQFLSHIGLKAAAISSGDIHAIKLLSDLSGVAVGDLDRFTVKPTSRTLCSFGGNTVRRQPHRARHHTFCPRCIREDLANGIGRPVSRPYARYQWLAPGIQHCVVHGNKLLLSQRGDHEHDFARFIERYHEEIAQKAQVHGSTQATLFEIYVSDRLASRVTNGFLDTIELYVVQDLCQAFGGFLSQNGVPSVEQNEADAGFVVAASGPNAIEAAAIDVISHSRPVTHNFQSIFGPLLTWLRSNRKRPEFDKLITLFQDIAVRHLPLGTDDVFVRPVERRVLHSVVSASRQYSLTEQKVRAIVLRAGLVSEPTESNQQFWFDADRSAPLLNSARESVSDANAAAMLGISLTLVRDLRRSNTFPVHPGRQL…
node11492node	1	196132_0_58__132729-133781_-1	-3	node11492node1tniq	130912-132732_-1	607	MSQLSITVPFHDGETVVSFASRLAAANFVGLREFCQDVGLDRQRIIDGDGEEIERLCALAGLAPIPRSQVCERDGRFHWINGELLSKASFLRNRLRYCPHCLREDIARGNGAKRARPFARLIWGVTYIRTCSRHEVLLRTADSSELDGSHDIAAMISAEMAKADFNETPTQCATTSFENYIVRRISGEKENFGFWDELPLYAFGRMCELVGATIVCGKRFIAEEIDDLTWSTCGEEGFSLIKQGEGAFRRFLEDLHSDFWEKTGDVAGRLAYGRLYERLAHETDDPVYDCVRALIRDVALSCLPIGPGYEMFGPVNERRVHSIQSASAEFEVHPRTLRKLLIASGEVSEAAAENTNARILVDSNKVADLVAKFNARLTWNEARLHLNTTRTFWNVLSRE…
node45347node	1	196180_0_14__508129-509097_1	-3	node45347node1tniq	509094-510944_1	617	MTLPIKVGVKSYEEPGSFASRVALGNDFSSLDQFLKAARISPKSLTIGDPGALEKLAYWSGIPSDTLQASLYPCSSGFEVWNIGKASFAREQRTASTFRFCCKCVCDDLATGEGPTMTRPYVRCSWMTQAVRNCTIHQLPLVELPSSRVVDRDAAREFAFNLDQIEARAAENAPPVSNELDRYVEGQIRGEVGEGYLERYPTYLAWLFCGYLGRFVTTYGLQLFALPSDLDNQSTAEIGFWIAQQGEEAIRSCVTTIFRHGQVPSGRKAPFGDIGRWLYSNRDKPEFAELIDLFRDIAVKNLPVGPEDNCLGASSQRVTHSVLTAAKEYGLTKDRVFELVRQAGLLEGPTREYRYTCFDSDKAHAILLAASETITSKELQDSLGLQQSTVYILFEMGLI…
node12036node	1	200193_0_10__80302-81999_1	31	node12036node1tniq	82030-83886_1	619	MFPQPYEDEMLYSTMARYHIKSGNNSYKRTLIDLLGSNSKVATPDLPSNLNSINEHTISNLNPDYLITNHTLYPYYNPFIASASGEKVREYMSGNENHNVHMLSGITASGVKNTQFFRFCIKCYENDCHKFGEPYWRRVHQLPHVFICPIHSEPLKQSNVPFTHQPKKQKYYALSEINIGYAKDINISPNHWHYYDFLSRQSARLLWNESDIPTLGLARLRSFYQNRLNEKGFITLFSTIRFNKLLPNFISIFEENFLRNINCLIFKNSEDTWLHKILRKPRGSSHPLRHLLLLYFLGENVDAYGQMNTKNLKNEPFGSSPFPCLNQAAEHYHEDVVDDYNVTKCYETGKPVGTFTCSCGFVYSRRGPDKDYQDRFRIGRIKSFGDVWNKKLSHLHQQN…
node12036node	1	200193_0_10__80302-81999_1	1958	node12036node2tniq	83957-85780_1	608	MLSFFPIIYKDELLYSVFARYHIKSGNTYPSQTSMDLFDEEYMRSYAHLPRKIETTYNKIQYNQMSLIDWIFNHTLYFYMFNFSTEKTRGNLSPFIETGKGANSFGNVIIKTNEFFKYCPKCFKEDSMKFGESFWRKDHQLFGVKICLKHHVWLLDSKINWQPRYKVKHFSQFEVPNEENCPELHAKEDLINIELKDKLIKIANECTKVGSKNLHINFENVPLMYRHLLYREGYIKGQATNNQKLYKDFRKYYGNELITLLEADFDESKRSNWLATIIKKHKQVFHPLKHVLLSIFLNESVDELYKYSNKFNPFGEGPYICLNPYANHYKRKVIRNVELALCLSEKEQIGIFECSCGFTFSRLSKEPRGTLVKEIIHVNKTHSHKFEGLLISNDTLKNE…
node12062node	1	200775_0_0__3360276-3361406_-1	35	node12062node1tniq	3358892-3360241_-1	450	MGEDKKTDLEILGRSRLYNLPPIGIDSVNIESLRSYIGRIAQAHSWKTSDFINDILITEIKNIHYKDNPEIFYGRAGSINGFGDFTEECIKSLESLTMCNNLSYLTLKKCKDIFHHPNIFHRYLRWCSSCLEEFRERKIEIYEPLLWSISIVEYCPNHRKPLNSICPGCGKRPVSFSRKYSPGYCTRCEQWLGSDSEDDKKLCVTEMDSEWKLFVAEQMGELMKLNSSDKLPLEKNGLFNLIHLIIKITSGGNVSRFASLINRDRKRVTEWKLRRGLPNVESLIAICRLLEINLQELLLGNVNKTTLNKEYNHLLNLNIPPGQVQKKRSDQVNDSLEIELEKIYLNEYPPPSLAELQRRFNYYNMERRFPELSKKIAAKNTKYRREQQKLREELICKEV…
node12062node	1	200775_0_0__3360276-3361406_-1	3402	node12062node2tniq	3364808-3366109_-1	434	MERSTLYNLEPLNLNNAYIESIGSYVERIAVLHNITTGTLLSKIISPILDKKYINNINLKGGDGFYKGSNAIAGFGTTANDFRNAMEVLTTRGDLVKTTLINQGPMLTFRGLLRNKKAWCPECLETMVEVDKEEVYFPLLWNIELFSICPKHRIKLEDKCRNCNGEMNILSRTSIPGYCSRCLNWLGSKAKIEGLDTIYNPQKEYEIRKSLFAEELIALGIENNNQPFTREDVIKGLNGVVHNIFNNNIRKAANELGFKETTFRYWVKGKNLPGLDAVAKMCLTFNISLKQFLNVNISSSDILYININVEEARQINNKYDHIFISKILQKVINDNLFISIKRLADYIGCDRTLLTKIYPEECKIIIEENKKFMSTKKIKRLKQKFDELDTAFFHTIKID…
node45911node	1	200769_0_0__2870619-2871587_-1	-58	node45911node1tniq	2869202-2870677_-1	492	MSLPRSTTRTTCESLRLLVDMKSFPAVNWWKGNLRPYESFISLATRFSVLNGIDLKQCNSFFRGHLEAGFSLDDVDIRWINEILGEDIQVTKSVLNMEISLPYNIYLSSVDQLPRYSLRYCAECSKIGYHSYLHEQPWMARCPFHQTPLHSTCAGKDYTKIQVRRGQALLELMQTACPYWPASSPEPFFPESYECFRALAEWMPRVIKVAKQFDQGEFWYCTNTRPPRPHDNAQLLGMVRALEHIPEALTPLFTDVQEGWKVEVMHFPIQAKEEFERISDLNIDLLWMFYKCAAAYSSQHFPFTENINLVRQALDKRHPKCHCKWGREVVSFGTHWIGVSPNHWPHWQITCPYDVARQEFELAVGLRLDFLSDRKSYKERLEYIKYAKELNEIGLVKFN…
node45906node	1	200773_0_0__1331920-1333521_1	1663	node45906node1tniq	1335184-1337058_1	625	MVRHLLSFFPSPYKDELLYSWLARYHRRSGNKSFKQTLVDLYGVETKVPITDLPGNLMDICNRINNIYTSNYLLAKHTLFHYYSPFLPKDRENMLKKTMINSDASGVHMFTGITASGIKYPRFLRYCIKCYQEEVTKYGEAYWHRSHQLSGVFICPFHLQSLNESNIPFKVPMNKQRFYDLNEIEINDKGKAKLLQSSWNHLEFISKQSLTILELEISPLGLEKIRDYYVYKLREKGFVTVSSRIRFRDFLPEFIKYIGSELLSKLDSDIDKNAEDTWIHKLLRKPRVSCHPLRHLLLIRFLDEDIATLNNIKGNHLQYEPFGSPPYPCLNKTANHYLDSVMTRLEITNCYETGKPVGTFTCGCGFVYSRRGPDQLEEDRFKVGRIKNYGELWENKLRE…
node45906node	1	200773_0_0__1331920-1333521_1	3602	node45906node2tniq	1337123-1338925_1	601	MYSVFARYHNRSGNRYSKHTYLDLFNENLVRSYADIPRKLSIFLKNISHMNHIDFNNLVNKHTLYLYFTNFSREETKKELLTIIASGGESKTSNVSPTNKYFRYCPKCVSDDYLKYGETFWRKDNQIQGVFYCLKHMEPLRDSDVLWQPRFKEKNIFEVASLENCPLDRPPATAIKKSSESILLQVAQECLKTANQNLLLSFDNIVDVYKYLLHREGYLKGKMVNHKELLMDFQNYFGEEILDILGAEFNGCKRSNWLSSIVKKHNQVFPPIKHVLLTLFLNENVDTLNHYKNKIISPFGEGPYPCFNPFSDHYQQMVINNAELGTSPVNKTEIGIFSCDCGFTYTKSDNINNFSIEQIKYIDPKWERQFERLYKETKKRNGGYEDNIDKLLHIKQKYL…
node45907node	0	200773_0_0__1341688-1345029_1	2763	node45907node1tniq	1337123-1338925_1	601	MYSVFARYHNRSGNRYSKHTYLDLFNENLVRSYADIPRKLSIFLKNISHMNHIDFNNLVNKHTLYLYFTNFSREETKKELLTIIASGGESKTSNVSPTNKYFRYCPKCVSDDYLKYGETFWRKDNQIQGVFYCLKHMEPLRDSDVLWQPRFKEKNIFEVASLENCPLDRPPATAIKKSSESILLQVAQECLKTANQNLLLSFDNIVDVYKYLLHREGYLKGKMVNHKELLMDFQNYFGEEILDILGAEFNGCKRSNWLSSIVKKHNQVFPPIKHVLLTLFLNENVDTLNHYKNKIISPFGEGPYPCFNPFSDHYQQMVINNAELGTSPVNKTEIGIFSCDCGFTYTKSDNINNFSIEQIKYIDPKWERQFERLYKETKKRNGGYEDNIDKLLHIKQKYL…
node45907node	0	200773_0_0__1341688-1345029_1	4630	node45907node2tniq	1335184-1337058_1	625	MVRHLLSFFPSPYKDELLYSWLARYHRRSGNKSFKQTLVDLYGVETKVPITDLPGNLMDICNRINNIYTSNYLLAKHTLFHYYSPFLPKDRENMLKKTMINSDASGVHMFTGITASGIKYPRFLRYCIKCYQEEVTKYGEAYWHRSHQLSGVFICPFHLQSLNESNIPFKVPMNKQRFYDLNEIEINDKGKAKLLQSSWNHLEFISKQSLTILELEISPLGLEKIRDYYVYKLREKGFVTVSSRIRFRDFLPEFIKYIGSELLSKLDSDIDKNAEDTWIHKLLRKPRVSCHPLRHLLLIRFLDEDIATLNNIKGNHLQYEPFGSPPYPCLNKTANHYLDSVMTRLEITNCYETGKPVGTFTCGCGFVYSRRGPDQLEEDRFKVGRIKNYGELWENKLRE…
node45923node	1	200818_0_0__2328020-2329018_-1	38	node45923node1tniq	2326195-2327982_-1	596	MLNVVKPLTWYKGSVLPYASLWSTLLRATWLNDLHKGDIYKIAQIEDKNIIDIDARSGGSAAIVTLVADVLGETRTSFSSFCLKDQIPQWLYLDHASARPRCCPQCIRLGYHTWLMSIRLVVECPIHHVELRSHCERCGGDLKMGLMGLAVRSLGCRCGPKWGAIPYSMRQPTLAQEGINAWSEVAQWVHHAEKMHVNIEASRPDSIEQLALTEKWCSDLGIPYPACFEKSEYFWRSAKSSIAHWTPYTASTSINAKNAVGKYYSEIETNPQLSVYRAMSRHLRRQAKENLDQKVVEACQAKDPFSLSRDFYDKKPVRDAFLEMLWTRRLENHAYLWRWPRREVHDDHKNYVSVFENFFEKPKKFAYTKSVSYRYDTWLQYHYSALVCLIAWGEAIRQV…
node72627node	1	201035_0_6__45096-46226_1	87	node72627node1tniq	46313-47506_1	398	MRFTVQTELFKDESLESYLLRLAVDNTYIDYSEFADVIGRWLVDHDHELEGAFPCSLDLVNLYHAKDSSIFRVRALKLFETLTSFKPSTLLSQSLLRTNYKFAQYTALKFGSSLIPRVMLRENKAPIPICPQCIKESAYIRQCWHLKPYTFCHKHNLRLLNECPKCGDEINYIRYEVIEKCICGADLSKMAAVHGDIKYQKCIKNLFNEIEGDKSSEIGKLLWFSKYKNIELDDTELLNEFYDYFEFWPATYLSELEQFELGGINKQIRPFNQTPVNDIWKEQIALSKLASPFKQNNEVLKVLSEYFVDLVYRYPKSETLNPADTLLTKLEASILLRTPLEQVNRLLNENYLHRAIKPKKHEIIEPFKPLLYLRQVIELMEVRGINQAYSNLYTTTW*
node45952node	0	201654_0_0__3988609-3988923_-1	558	node45952node1tniq	3987494-3988051_-1	186	MISATEIHSWFIPTDLKQDEALSSWLIRAALDSGCDPLSLTGVLWPKWRIWSVDVDRGLSAEQVQVLINTTKIDESQFNSATLRNFLIKYNLDNQTLDAWYLVLGTRNRKHRGGWQYCPECLSEDNVAYFRLPWRFAWHTGCIKHNQHLHDQCPHCHNAIQPRRLEAPDQVMTCCSICKKKSIGG*
node72655node	0	201650_0_0__114279-114851_-1	1090	node72655node1tniq	112737-113189_-1	151	MLNFPTPYPNELIYSTIARAGIHHAITSPKQLLEEVFANRKVIATIDLPSHLICLLTHLSPNYTLEKIVYEHTLFPIHALFSPENTRLKCLHWMGSQSKGSIHLALGVAASKVKQITVHRYCHHCLEEQYHQYGEFFLVKTLVHSRRKLL*
node45974node	1	201776_0_86__16427-17353_-1	0	node45974node1tniq	14181-16427_-1	749	MSTLPETLIEHTRQLLFHPQPQDFETLPGYLLRVADLNCLQHPQELLDFLEQKAETIYRAPLTPQLGVYSLGTLAQQLKQPLEKIVAMAWPLDIRVGKHRRFLYQGLIWPLELLRHDYRAWCPYCLSERSMHRADWDWHLSTCCHKHQTILLDRCPACFKRVSWHYASLHRCSCGFPLHTAQSIPVEKHYDSIEICTLTTTEIQRYITLALLILKTPSGGISTKSLSEITPEELNLKIGQISIQSLRDHESFYKAIDFHLEERYRNEPTLGPRYATAPLAQGLKIDTNFDQELIDITNRWLARDKVISEIHIQTESPQSQKNLTIEVAGYILNVSHYILHRLIKKKVLVSVSESGCSANTARPSRKDLFVSGKSLSQLQHFLAQKNPATQGQSVSFDHY…
node12130node	1	202030_0_63__537904-540702_-1	19015	node12130node1tniq	559717-561681_-1	655	MVRHDTLEFWSDDSGNQEALNDCLELLTYQRELGVLGRREVLMILAEPGCGATAFARQLNFRLGERGQRVLLMNKVSVLDPGRFKSNLDVSLQIHEISKKAGSTSASLHRLQRAVLEARHYDTFIVHDLENYGSDEVDQLTNAAAIVELIRGSPEARFVLMGVPDTAEWMKVALRDANIESRTLHLLPMPADARFGHFITSLALRLQPPCPVERIDEIDVAAVHATSKGKVGHSVTTLMEQIVDLSTGTSTNHHVGRQHQYVAEIASETYPTWVEAYEEDESVSRDHGNAVGHTGSGKQAPVIASKPFLTDLRHSFPAIDNESFSSWVARLSAVVTHSSEYMLVEELIEFCSKGGADPDMQFGNLELLRSLSVADRLYLSEQFRTAVAEMIPYRQALNY…
node12131node	1	202030_0_63__561828-562793_-1	147	node12131node1tniq	559717-561681_-1	655	MVRHDTLEFWSDDSGNQEALNDCLELLTYQRELGVLGRREVLMILAEPGCGATAFARQLNFRLGERGQRVLLMNKVSVLDPGRFKSNLDVSLQIHEISKKAGSTSASLHRLQRAVLEARHYDTFIVHDLENYGSDEVDQLTNAAAIVELIRGSPEARFVLMGVPDTAEWMKVALRDANIESRTLHLLPMPADARFGHFITSLALRLQPPCPVERIDEIDVAAVHATSKGKVGHSVTTLMEQIVDLSTGTSTNHHVGRQHQYVAEIASETYPTWVEAYEEDESVSRDHGNAVGHTGSGKQAPVIASKPFLTDLRHSFPAIDNESFSSWVARLSAVVTHSSEYMLVEELIEFCSKGGADPDMQFGNLELLRSLSVADRLYLSEQFRTAVAEMIPYRQALNY…
node45985node	1	202045_0_341__70662-71426_-1	628	node45985node1tniq	69000-70034_-1	345	MKAPGFPTPVEGELYSSVVARYLHRTAGYTKRNLGLIGLDKASAAAIVPIAVVELAKRMTEGHPWCNNPRKIVENHTIVPLFLHSSSADFYEYKIQEISHGLNGNPSATLGLTKRKKANGLNGRYNSKFCTTCVTEDIENFGFPVLYRQHQPAFVKYCARHSCPLHFSCVNCNTRTRAIMWRMAGQCDCETPIHPTTVETTTDEISEKTLLWVAQQVDHLLQINSSHTNITCNLRQLLKSHDLITPAGKIRNSALIHALEQEIGPNLLYEFGFIVECPRRGSLRHDFARVFRTNHNGTNIIYNLFVAKLFCDDVRDINKTCDYQKFLALNLTKPQSKKNIPTKK*
node45999node	1	202177_0_45__34970-35878_-1	508	node45999node1tniq	33455-34462_-1	336	MSPIKSIAPIIDETFFSWLHRQSVFSESFRFPLYMLLDDFERCSRVEAFDRDFDFGSAFAAKASSHLSLSHNECVTLFGTSAWLLPEYNRRAFCWECLQEHVEKVHYPCHLISWCNVVRTHCSIHNSLLREHPRSDRLSLNFGLGAFVYFCANKNRYDHDDLHKLFSFKPIADYCLRIARCIETAKQSQGTENYSYWSTYKILMQVMLVPSYGIISTILHRRRETHRTSNIWQALAFAPIAASGVDRALALLLVGIAVRHFTESEGAEIIDALRCSQYLEIRFHDRGTLGSACNVFTYENGNAIAQALTHSSIELAGAPLDDFLTGFMRGLRRRR*
node46020node	1	202203_0_0__49814-50794_-1	726	node46020node1tniq	47994-49088_-1	365	MRSRGARQDTLAGAKRFQFEGLVKPVYDETLSSWLIRVALSESILTPWLVLALDMITASNPEFEDPDLLYLNERLIAQMPPGIHTVIQSHFHISEMLHVPYVASHAYCHLCLQGDIAAGRAPSWRRAWRLKGQTLCHAHLRPVLLGRLRPGRYDIAKKPWAAFCDYVESPAPRLRTSYVLTYFPKELISTIDARLNALLKRVEDWYLLKVLKGHVQELSPEAAQFLLVLWMYNLGSGYDGRGVAISLAFNSRHGHSLTRTTAQDPLGTIYNANPRALAVAYWVLGMAYDVITTEEALFIQKALYSNSITFPISRDELAAYSRGALSSVSIRPTLKSLRKKLSRNCRAQIAWLGLPRWLAWNFSD*
node72675node	1	202250_0_0__4058366-4059235_1	9	node72675node1tniq	4059244-4060401_1	386	MMIFAEDESISSWICRQIVYRRLEAANASWLLLSDFIRGKELHGDIDFNYSEQDAERVEELIGALPSNFLNQAKPSPFWLLPDHRARASFCKLCVKRDLLTFRVPVWRREWSTGWYVVCPEHKVPMTTLKGPYGVLRTEDRNKSASRYLLESRDLQPALAESRELSTEGVNYQCRQVQALVGMAWSLQRPILAAVEAGDINQQQHDVVLDLCSAMLRPYTPSVEGTPYVQWIAQHVFGRESPGPLDEPVKRMRLDYEQFQMSLEQSAQTPCAHRRMIALGLTACILGCDDVYPPWADFVDASRQRGLLVADSPDWLYCAVLGPAGSHARMWHLNRIRAYAPPLREYFLELINSPAPSSRLKNVSRNIMRLAPEEQPASPGIPKLC*
node12198node	1	202319_0_23__56871-58541_-1	14	node12198node1tniq	54971-56857_-1	629	MLTYFPTPYRDELLYSVLARYHVRAGNISPKVTMSELFGKSSTRSSVDFQANLTALVKRLPIGSVYTEDEFIRNHSLLPLYLPFLDQKKSQKAISLVMGEDGRGIRALVGVTASSVSAITSLQFCGDCFIQDREQYGEAYWHRIHQVSGVLVCPEHGSRLLKSNRLLQDVNQHEFIQADDENIEMCTYVIDDSIDTRVLQRVANEMRWLLNASLTPFHENYLRQQYTKVLQSKGLALPSGRVRKKELIKAFCDIFPQDILQLLQSEIDETSDQTWLSAIVRKHRRAFHPIRHVLMMSFLCGSTEDFFTGKGIKEPFGNGPWKCFNPVVNHFEQEVVHAKEITYCYDSKKVVGQFTCSCGFSYSVREKIGKEIQRKDIKILCYGEVWEQKLKTLIQERAT…
node46104node	0	202611_0_0__96027-97391_-1	986	node46104node1tniq	98377-99915_1	513	MIFQFPVPHNDELLGSVLARFISRQGIREDKVALDLLFGSRNIVPSALLQGHLSDLSRQVWHLWPATTDEMLEKHSILPVFKSFIEPSRYAAICSDLAFDSKSHSMLKTGINASSLEFPAYYRYCPICFNEDMKQYAYSYWRRQFHLPGVTVCLTHRCVLVNSEFDLKPSRRHSFIEASSLSTMSRPSAAEVCEKPMLVDLASNIDRLLHQPFPYISPDQWTVFYDARLREVGLKSTKGVEHHQVESQFSQYWGDRFLKECGLDLVGGVTWLQTFFRKHRKHFSYLHHLLCLQALFPNWKLNDVFSVASSIRVQSAKRVYSSSQADLRAPEYRAVWHDLKKENATLKDIRATREGVRVYSWLYRFDNVWLKEHLPIPFKNNRGRIVDWKKRDLEVVRTL…
node12253node	1	202755_0_0__4136125-4137765_1	10	node12253node1tniq	4137775-4138800_1	342	MILNFPYLHKDELLYSGIARYFEYLNEDRIKWVIEHLFNTRGVRAVVGFPAGLNNLSGNFPKGSPYTPDFLVNNHTLYPLFRPFIDLARHEKIISDMFFGNGKGIMTRLGVVASSISNKRKLYYCPSCVKAQMDQQNSQYLDVFWNRIYQCPGVLVCHHHKERLKPTPFSLDEVNQHKYISLGSLNDSLKLDLDSVLIEESKTQEFHVKLVENVEWLLNQNLPPRNLNYYRKRYIEYLKLIGISKPNGRVDVWRLKKLFLDYYPREFLSHLNSDFDINDEQTWIQMIIQNNRKAFHPIRHILIMILLAGSASEFFTNEYIIHLLGLDHGNVIIQFVKRHLK*
node46085node	1	202768_0_1__145089-146153_1	2	node46085node1tniq	146155-148251_1	699	MIAHLPFRPRAQAGESPLSLLRRAAHGNGVRSTLGFAVSLNPEIDYAETALGTLARNPELFRNTCLAVGIAAADIESTVYRRVGAGGRDQLIWNGLRVPVGGLSFRRAKTCITCLQEQGYSASEWDHRAAAACARHEVLLMDACPLCRAAWTHDRGALACRCPAEQVQALAIPTPTPAATLLHRLIAASDQVGLSLLGCVEQVLTWWQRLGLSLEPLSRAVALERLFTGRWPESPPMADGADSKRLHPRVALAPLLTSPHPAGRDLAAKLLEKDVPHLVGAHLDAVMSASDAMAVLGLRRVPFGKLVRDRHLVPRLGVFAVSDLDQLLWSTQGAHAPSQDLVSIQQLRTGKHRLSLSAIVGEIHAGGIKAYHCPVNRGLEGLQVQDPSKAKAPGRFPEF…
node72703node	1	202873_0_109__448251-449177_1	41	node72703node1tniq	449218-451023_1	602	MLNLPVKVSPFHDESLVGFLGRLATANGYAHTFLIKQCRKLTDEAVISFYKENNAPLVWVSSVKSLSRSRTSFDPMSMYCPKHCPKCIGEYGYWKYVWGVKLYNFCVEHSVELIDTCHRCGMRLCFGAFTTFRCSLCHEDIRTNRSSVSATTSDIWFSRLLENRAVSRPALNDSVLCNLSISTLHELFLNLGFIAQYPDGKYCRSVFLTSDLAKISHSAGKIAFGWPDSFHEYLDRCRNIGDKWHPKVCYQKIYYVAFRKLKSDAYDFLREEFEQYLLNRWRGPIPTTSTTLSRETIQLHRWKPLKTVAKSLGVPLSKLKLFLEKGFISSNSIQHDCGKISTVLDLQEAHAFVEKFNNSRSLKETARRLGISERRVRSLIIGGYLVGYNSKNSNPTPWI…
node72736node	1	203823_0_1__403757-404497_1	490	node72736node1tniq	404987-405514_1	176	MTDTPLLRSLDPVPGELLPGYLLRLVHRLAFSPLDLGHLCGLTTGPIFPARHLVRLDAAQAQQIANVCRLHPAEVHALTLAGQAPGYTPLRIDYVGRHQSSVTMANDGWVLTAFSRYCPDCLTDTAQLPRGPVWQGAWRLPHTLLCERHNRLPARQCPACHAPAFSNGYHLDGRW*
node12325node	1	203873_0_0__2447629-2448639_-1	-3	node12325node1tniq	2446112-2447632_-1	507	MTTRPAQQVLPARAVPLPGEAFGSWATRQQDLAGFPLAAWLPSSPTTPITPAQLEALSRLSGTGPEALRAMTWSDYPAVGVGTRRRQRWLVNTPWTCPVCQPRRRTWQKAWETGLCPCCLDCEVLLTHPGQPAGDPVEAPPELLNLSYSLLRRLERSRSSSSVMYRFRRMHRMCCLVAATIDARWPPRPATGLLDDYTACRTWADRPPADPAAVAEVLIATLSDRSPSYERWLQIDGTRRLATHTTTPPSRGQRPIRRRQYRTAWEAGASPEAHYPGSGIYTPPVSPRTSQQERLFWHLSRDVQATVTAGQIPGLLRLAGDGFMPPPDQWPLRHDLALAVDMLLHTEDTGRPGLLCDAHCHFGEPDTAPSLLLRDLARRQITPATDAAIRDALPLLASN…
node12325node	1	203873_0_0__2447629-2448639_-1	1514	node12325node2tniq	2444733-2446115_-1	461	MRLPTRPPLQPGQALDCYLEHLAEANHLEPFDLLNVLQSTLSREELRYLTLAPSPTALRAISDLSGQDVGALHAATQAGYGPLAPADFSRLEPARPAASYRAIAATGWVMGHGTQACPDCLAAHGTWQTSWMLYASIGCTRHHRTLTATCPRCQRPLRDSRHSPLRPHGASTACQNPQDVRGQHCLHNLATITTPAMTTETSAYQHALDHVLAGHRPRLLGQPAQGATWLSEHRALASLICHITTHNPDRTQPWQTALLDEATRRTDVRGPRWGITPPASPWIRGHALAEAHSILTRPDPDSAAHALQAWILRIPSSTEALTTWTRDRLPTNHHVTALVNAAALVRRRPGRRITALALPELSAEQIPWIIPETLAARHLPALPGVTNRTRNAYAALCLA…
node46220node	1	204003_0_6__12813-13859_1	2	node46220node1tniq	13861-15222_1	454	MDKVVNPRSVLHALQPLGLGSAQVESLLSYFCRLAASHSTSTVSLSREVARRFEHDVEEQFDWFQRQISGIGDSALTWSSALSALTSIPMLDRLTFLPWRNVIAQSGFPIVSKGQFCPHCLAEDRVNGGTPYFRLAWESKAVTVCHTHHVRLEQHCPCCYKDNVRHAAALVVPGWCTKCGAFLGRDVSQASTDHAIEPVELWRARQMHEMLRVQQQFAHNPRRSALVDAIQHIIAEMDGGQGTRFAKRVGISKGTVHYWLQSNKLPTLEISMQVASQSGIGVVQLLTGDTAHWKPPSQEPQLTLFKAQDRKRGPQREIDWNEVEQQLKTYLHQPNPMPVREVSKQLDIETRFLYLKCNQTARQIGQRWLTHQKHRRQVRLAKAMPYLEAAGRDVLKEGK…
node12347node	1	204008_0_0__14633-15790_1	117	node12347node1tniq	15907-17814_1	636	MFDAFGLQNLLAAAVTNIGTQLHPAIAANISYATGIEEARLRAATMEVFDGSLLVLRDRRKGQPAAGISKRGPWSWQAGTRYCPDCLRDEPGVFRSLWRSPWIYACVAHRRILLDACPTCQGEVVEMRGRNTDLFNPSSCRAHIGLRGATRRTYCRAPLEDTWEHLRLAPGSAPLAAQEAIFAHLRAGTGEHIVTLLQPVATALRGAGAFDDVSSLSGLDEQELRGLFDEEKHVGISAPKNAYAMAGLIGAAWALVNMGEFVSAPVVRRTTFARPPAHVPRGAGYGPGSPTELLTRWPGASDELRGWVLRAHDQDLTLTQRILWDTAITPATMDAHRARTVYFQTRRDRIPELLWPAWCSRFDLGGNVDATTLAHALTIAVRAVGLNDQARDHEESNLA…
node46281node	0	204421_0_0__1620584-1622296_1	16097	node46281node1tniq	1638393-1639919_1	509	MRNFPVPYSNELIYSTIARAGVYQGIVSPKQLLDEVYGNRKVVATLGLPSHLGVIARHLHQTGRYAVQQLIYEHTLFPLYAPFVGKERRDEAIRLMEYQAQGAVHLMLGVAASRVKSDNRFRYCPDCVALQLNRYGEAFWQRDWYLPALPYCPKHGALVFFDRAVDDHRHQFWALGHTELLSDYPKDSLSQLTALAAYIAPLLDAPRAQELSPSLEQWTLFYQRLAQDLGLTKSKHIRHDLVAERVRQTFSDEALEKLDLKLAENKDTCWLKSIFRKHRKAFSYLQHSIVWQALLPKLTVIEALQQASALTEHSITTRPVSQSVQPNSEDLSVKHKDWQQLVHKYQGIKAARQSLEGGVLYAWLYRHDRDWLVHWNQQHQQERLAPAPRVDWNQRDRIA…
node46272node	1	204501_0_0__1095516-1096520_-1	-3	node46272node1tniq	1093588-1095519_-1	644	MTGQRRHDEPAPHPDTRGRPARSPKRVRFPIEVAEDESLIGIVSRSAREHVLGRVWPILHAAGIDTYTPGAVTVADPRLIARLAEVLRQEPATLGARHAVKGGMSTTFGDLVLPMGTIDLRIRRIAPRSLELSPHHRAHWMNRLLACCPVTGERLVDRCETCGAELGWYLAWGIDTCEHCLNMIEPAPVPLLEGADLEGYRLVADLMSPIRGDRIRALAPLPSALSSLAPGTIALTAIQLAASLQSTPDATADMKAIRMLDPDRQVPIVCDAGRMLLGWPRTVREMLHESMESHGSDHGAFFKSWRRLKRMASEKLSGPERAEMVLAGIPDLADNIWNSFAAGMRTYNTSEAMEVLGIDNRRTKRLAEIPEVVLVSKPSRYRGNRQFIADSIDDLRERK…
node12450node	1	20453_1_779__13669-14598_-1	4	node12450node1tniq	12457-13665_-1	403	MVVDASPLPVAPRPHPDELISSWLGRTAAVYDMEVEGLRASLLRNGDVAPGGVDVELDSGERDRIAEAFALAPECVAALELRRAWPNLAVDWLRCTDRARHALDPLHSCWCPTCLEEGRKAGGAYLDRDTALPLVLCHRHLRWRYEGCRSCVPTRGPTFVHINGATELICPDCRKLLHTIVHRVPASEWASDDRRGARQFEMLLAFEKCLRAAWLGHPSHWFGVGEVQPSEFLALLDDLTKALLARNLDQTSLINRYQSEFIGAVPHHRPRNWADASFPKLSPRMRAKVLCAVIAIISREEISVLFSLWYWTRSSGSEVKTQKLEWLFENATTRVQAMLIRGSERWPAALRERMRVLHEASGIDVDDVLARFEAIRAELGFTSLIRRPGDPGWRGSLAD…
node46362node	1	205037_0_7__63212-64540_-1	3628	node46362node1tniq	68168-69787_1	540	MSTCAIYSDPERPEIILKWLKDETFFSICSRQHAAWGNLNPSTTLHMLFNSRNQSTKHDFPHSLDTLHSNIRAKWGDADSIIYRRTIFPLFMPFQSHSRIQTAMQMLKGNSPGSIKYRLGLITGRFGAEHPLKACSGCIEMDISRHGVAYWHLSHQFPGVLICPIHKIWLQESTLNRRWAGRFQLALPDQAALIPRPAKDLNSLTLMAVKQLADATLDLASLGTIKSFDPLHVRSLYRNAIADLGYASQQAAASFAQHSSQLQPFHPLTSLPTTEQKASTYIQQLMRPPRGHSHPLKHLVMITWLFGTVDAFVDAYDRLTKIQEQNLPDATQPLSKDQPKPKRTETKQPKQLRPKTLKPTIRAQILRLLSKGTSKNTICTKFHITISTVNKLLRAEPQI…
node46403node	1	205220_0_180__6662-8017_-1	1561	node46403node1tniq	9578-10789_-1	404	MMAVLRVPLKDVAAAFIMPSHRLERIAFATLRWCPKCSIEGVHLSAFQYRASEQCPIHRVQLVQRCEQCGATIPYRLRPNVFRTPFNCPSCAHPWFLPAQGPDNLRVGRTYRGLLQDRLENRLPVIRTEDRGAMHFRMPPSHAWTLYACSDAIEDDEVREEIDLELASDYVRSSDILARGCYKAVRRWIMREYGRRHRACIATAARHLCWSLTGNTTTSFCPVAQAFLRWRCKWEGFGTPSALLQCPLHGPLGLATWLSLYAPIAQRNWSRSARIWVTLHLLGRACLDSFRTFLAEVDQQRMHRRTLWLPFPVHDFPRRQVVARCGDRRGESICFCVLPLDGADTDHELARDCGGDSHWRAHLEGLRDNVAPVEVSRSSSWLSEATELPAALSDARSRH…
node12501node	1	205249_0_0__4611766-4612722_1	-3	node12501node1tniq	4612719-4614833_1	705	MNSLTFYPLPRPQESALSLIFRCAVGNGISTAHLLMDAYQKYQRRKMINALWESHPPCELLTCHPGFSIDEQAAIRECFYTTTRSSGILSVEIGGLIFPSALLRSDLALCPSCARDGHLHRLHSFSFCDICPVHGERFIDRCPECGVQIDWLTLNNYICPCGFDLRKAPKTLFNTYTSKLMSTALEAKDQKFFSLLFEAMSAMRFAHDLIDRSIILDSCARIATNNKSFFFREIETIQDQFPSLHRRAILAPFLLSPEPTLSEYALEYLFSASQSKPQSHSATCRCGEFQFSNKELQLIFSCQDYEFGSIKHNQFITLPPPPSKNSRAKYKYPELCKSLYTQKNIIWEKQDKPGEPIKNFEHVGLQMAADLLQTNTQTVRRLINTGLLKGFKAHWPLGL…
node12514node	1	205280_0_0__3343062-3343922_1	183	node12514node1tniq	3344105-3344989_1	295	MPSELYRAQYESFWPIVPFYNRTSYCPHCLMEDMQTIHECYWRCDWEHYWYVICLRHGGRMVDIPNANYTFETLGNKFGDAFADALKCSPIDQQRFIHAWHGDLRPWPWYRASQESDATKPITVFKLAINSLAFILQRFVAKHLNGTEVKFGCLPVIQDLMKLAMRPTTEFCDSFPIAHLISQRLGLKKYGKTKWIDIGVDEFLKQADRYSSVWIRLIAMGVTCYVLQLERSNYWWVQLVQSCRELGHTLPGSPEQVYRSLLGGSYWGLREWFELRHGAGPGFRALFGDRMYGI*
node12509node	0	205311_0_0__3514875-3515048_1	683	node12509node1tniq	3515731-3516801_1	357	MNNLYCNESVLSWVFRQLNRKCLSEEKVRVIKKIVEAEMERCANGASKLYEIDPAKLRGLLLMPSELYRAQYESFWPIVPFYNRTSYCPHCLMEDMQTIHECYWRCDWEHYWYVICLRHGGRMVDIPNANYTFETLGNKFGDAFADALKCSSIDQQRFIHAWHGDLRPWPWYRASQESDATKPITVFKLAINSLAFILQRFVAKHLNGTEVKFGCLPVIQDLMKLAMRPTTEFCDSFPIAHLISQRLGLKKYGKTKWIDIGVDEFLKQADRYSSVWIRLIAMGVTCYVLQLERSNYWWVQLVQSCRELGHTLPGSPEQVYRSLLGGSYWGLREWFELRHGAGPGFRALFGDRMYGI*
node12486node	1	205335_0_9__299695-300681_1	-3	node12486node1tniq	300678-302492_1	605	MKRSTLHPIKAEQGESLRGYLLRLSTAYGWPGMGWLKELPEEVRRLRTMIGVSVHGRIPSWLRERGAALLSGDLSHHHYLGKLSRCCPDCLIEYPFWRIEWEHIFYTVCHVHRHLLRDQCPECNAYLTWDRPSLTHCRCGSSILSWRSADVLTDESQLCAAISKRILYECGLQASWEGNTEIDTLKVLNLHALVRLIFTFGTYVDRGKNLGTGLAKFSKVSDAHKMTRLTSIAITNWPFNFYEFLKENISFDLRTKTAKQFAKFSRLVRKQARKNGELDFIARELQDYLAKYGARLLDRRNSWATREQRVEQRYMPGTLAAKILGVKRAVIADLVQKEILVGYSIKTNKRSYLVIERSSLNKAKYYRTNMLTFTDVIAILNLSRRRTNDLVGAGILDET…
node12544node	1	205378_0_20__51167-52075_-1	-3	node12544node1tniq	50202-51170_-1	323	MTPPLLLSVTPRRGESLSSVLHRIAEVNGLSGPGMVLRRAGVAAARPRFPSEVDALARVCRLSPKLVRAMTPMSIGAMDCNGVKHPKISLYGHWVEPDAILVGTNERVCPMCIAEHRHVLGVNAYVFATCCAVHGVQLLDCCPGCRRDVSSMRPGLARCQCGTDLGSAARRPATPDELMITRLIDRRWRMSFEHDVPDCPPGVPPDFAALDLGELLRVLSFLYRVSGATSGSTDKGLRSKAISELTPRMQKLGRIMSDWPRGFEELVNAERQYRPRSGSILSSVRSIEHISLRLFTELPEPPFAFLHRALVDAIGGPVVQAV*
node12544node	1	205378_0_20__51167-52075_-1	1365	node12544node2tniq	49032-49802_-1	257	MENQSWVPCFARPANAMLRLPLALRVEPYPDESLSSVLMRLVDANGLRSVGALLRDASCVAFGPLVSAEIAELSRVCRIGHSTMRSMCPVEVGGRARGAAFGYAIGHHVIEARHLLVRERERICPLCLRQDGRMLAAHRLTWMTACPTHAVQLLDTCPRCEKPITVTRPNMMRCRCGLDFSLTSPVAWAAVEALNTRNLYQCWNAPTTTGSRLPEVMAAVEKRIDRQHAVEIKRSTGTIDRRGVPLHRIRNALGFN*
node12545node	1	205378_0_13__123245-124840_-1	12	node12545node1tniq	121395-123233_-1	613	MTVALPRPFEDELLYNTIGRYMEQTCVEVPTTVIRNLFGRLIFPTGELLCGLGVLAHQTYDSWGLSALQIVQQHTALPYFTSYASDQRFEAAYSAAVGDGSARPAAFLGLVATRVEGPMMFRHCEKCAAEDIVRVGEAYWKRSHQLPGVLVCIKHECPLRNSVASVKLRSSREWFAANSIIASTVDVEPAGVAAWADNVDVFEVMRKSTELLTSKASRLVPSMNEHYRSLAQAAGLAKPSGVIEAEVIRREMTSMYGDEYLAAIGLSIPAAPKQAWPVAMMLRARASYQPLQHILLSHFLERAAQGDKTRAIQKRLTARQRFTCPNRYAVHEASHIVERVKVEEKDDGRIGRGYCSCGLKFTFRRCWPGTSEPEISEIFAFGKDWCEAAKEMRRNGMPV…
node72832node	1	205439_0_0__372060-373604_1	84	node72832node1tniq	373688-375382_1	565	MAIALRRPREDELLVSVFAEYVSDERVAHQNAFLRRVLGYCATSLFDMAGGLDRLAEETADYWQLTSDEITRCHTNYPYHTASCSAKVAEEVRSAMKSRVAGVRNRRGLGFGRFNRLDAFRYCRKCASDDVAAGYRPFFRRSQQLPGVAYCARHQVPLLISRVAASSPLDEAKHFNDYFEGGRSIDIDVPDVETMRRLVRVAEFSEEILRGRVGEAGFFQKQDMYRERLRALGYSWRGASVHIDRLSQDLVEFYGASYLGWVGLFREGQKTRDWVVPLVCAGQAVPPTVAHVLLEVFLQSAERTERSALNSVVVRCPARFGKHADSSFEGRVQFDADLRTGRAVCVCGTKFTFDVRDRHAAVRRISSYGESYRSEARALLELGESHRTVAERLGVSIMT…
node72832node	1	205439_0_0__372060-373604_1	1865	node72832node2tniq	375469-377247_1	593	MAVALKPFLEGETIFSNISRYADEMGLRSFSTILPILFGLPCRAIKNLPVGLQYFSEETSAYIGLDGEKIARQHTPYNYLMALANEDVRGATMQKMLSRYVGTPWRYRAPGMTRKETKGLRYCDECVAECRETAVELYYRVDQQLPGVYVCPKHARLLRVVVGTETMDFSHSGSLATLASRKDATTLEGLKPLELQAMADVARRSAHVLVSADSNLGRFPYRKMLKEAGLLLKGGDVRRHALTEACTCYFGPQFCWLTGFDDGMARILHPSFQCTSTRHPFKSIAFQSMLSYLASGEGSFHPRVEAYSATLKEPLICSGKLHRDADNFGELRFQEGSGRYVADCTCGVSVSVRVDCDGNAFDRKTVGYGRRYKTAFRALVSGGMNAPAAGREIGIKKGV…
node72838node	0	205572_0_9__101110-101496_-1	339	node72838node1tniq	98909-100771_-1	621	MPEVRLTWHTGSVLPYASLWHTVLRACALNALHPRDLPSCLARPPANVELIENRGHVDETAFALALGESPTAFRWSSLGALPPWLDCALVVPRPRLCLACLAAGYHAALFSIALLDTCPIHGVPLVDRCHCGAPFPARLRSLTDYGTAGSCRCGRLHFFTRDTCRQPVLTPAATRCLDPVAAWLEAMSSLIRPARLEEALRQPTADSIAWLAAAADTLGVPFPACFRTIPSIRAAAVAYGTRVPAVPLRRPVSQETVARNYERTSYWPATPAITVYRALARHVRRHLAPGSARWVAGFIDACDSLVIAEQVAGSHHARQAFVELLWGRATESGIEQRRWPDRPPPEGVRANFVEPVAADCLIRGAADVEAAARHWLACHAARVSLGAAWRDAQARATAT…
node72838node	0	205572_0_9__101110-101496_-1	34890	node72838node2tniq	136386-136913_1	176	MSAESSSNIVPWPIAPRPFYEEAFGGWLGRVATRYQVSVAMLWQMSSSEALPSLGTAGWILFPPISPPALQRFSTLARLDEDRLRHIQTPSAWLFNWSCVPYCFRCLVLNDADVSVPRWKREWLDPTAEFCSVHHTVLETVPASVFRLSGHFAAALRAISRYREKRAFKDRRWLR*
node72845node	0	205707_0_2__95783-96436_-1	202	node72845node1tniq	94835-95581_-1	249	MYFPRLYPDELLYSGIARCRVHLGIGNHKTLLHMLFGDSKVAAITDLPTHLTALANNTGLDAEGMILNHTLFPLYAPFIPPERRTDLFQAMLAPDRPTIGLSGASTALVKWPDWLRYCPICFEDMAARYGEPYWRRSWQIQGIDACPEHGCQLLNSPIPFRRAQRHEFHPASPLFLPRDLRVSPVGEEAIRLAKAAMQLLALEEVQSPGYGRWTNLYRYLATECGARRGRQVRAEVIWEKILASHRRD*
node72846node	0	205707_0_2__96489-96722_-1	908	node72846node1tniq	94835-95581_-1	249	MYFPRLYPDELLYSGIARCRVHLGIGNHKTLLHMLFGDSKVAAITDLPTHLTALANNTGLDAEGMILNHTLFPLYAPFIPPERRTDLFQAMLAPDRPTIGLSGASTALVKWPDWLRYCPICFEDMAARYGEPYWRRSWQIQGIDACPEHGCQLLNSPIPFRRAQRHEFHPASPLFLPRDLRVSPVGEEAIRLAKAAMQLLALEEVQSPGYGRWTNLYRYLATECGARRGRQVRAEVIWEKILASHRRD*
node72847node	0	205707_0_2__96665-97189_-1	1084	node72847node1tniq	94835-95581_-1	249	MYFPRLYPDELLYSGIARCRVHLGIGNHKTLLHMLFGDSKVAAITDLPTHLTALANNTGLDAEGMILNHTLFPLYAPFIPPERRTDLFQAMLAPDRPTIGLSGASTALVKWPDWLRYCPICFEDMAARYGEPYWRRSWQIQGIDACPEHGCQLLNSPIPFRRAQRHEFHPASPLFLPRDLRVSPVGEEAIRLAKAAMQLLALEEVQSPGYGRWTNLYRYLATECGARRGRQVRAEVIWEKILASHRRD*
node12616node	1	205765_0_0__1468652-1469617_1	-19	node12616node1tniq	1469598-1470416_1	273	MTEIISELPVRPRPTSNESLLGYVLRVMHANGYVGQSSVKTIFKIAVAQLGNQSVNSIHFPALQKTMQKRLRLADDDIQRCFKNEWDGLYNGSRVVADYSIRKPRVCLACLAEHQQVDRKWRFAHITHCHIHKQPLFTCCPQCNFAFKWSPELLEKCPKCELVWSKELIESQPPPPWLQYEKSLKPALRKRFIEDLYEMAAVAMRFYDMQLTRFRSMPQDIWDFHGLFDFSFRLLVDADFRENQLINRINFWRINGDFKVLNERSLQLLNRQ*
node12656node	1	20589_1_96__12831-13784_-1	-7	node12656node1tniq	11345-12838_-1	498	MINWNTGSLFMRKYESDDNAVRRFLMANKIKGTQGYTRIRLEKSDSGTKKMARAIIQVYQGEKYWKDNPWLFLKNWSIIFPSRRHCPECAKECFHSHAYNYQWLERCPIHNVDLVKYCPECEKPWPHDFELLQRGKCWICGTHRPSSRKLRTQQLREHKESEIRMLEVLWHLKSFDKHLCHVLYHDFINNGLDTGVLVEDYSYPLLAFTAYPKIRDLLISVTSKEQCLPKEEYCIKPISSQIIENENHLALPTAHYIQPTVQQLVDELECALNSKGICIPKEQMDHPIYIDLAEDYCPFRMSFLIWRSILLQKEDSVCVAQSWSRIFTLMGIEAPCFPPLVQAIYDSNNSCFYSPDDKFCRWMLINNAITLYDYIFQHIQMFKYNSDNIPDADIRKFFH…
node46751node	1	20777_1_18__17599-18483_-1	-3	node46751node1tniq	16589-17602_-1	338	MSEIDINDPWLLKFQPNEDELLSSWLIRLINAHGALVHTFCRQLWPGVPIWTKDIDLQPNSLIVDKLMMKTGYDKSLVSRTTLRNYEGKFYNQLHQGTNNWVLPLGLYHRVRNRKAQQFCPDCLSEDIRPYFRKKWRLSCYTTCPKHNKELMDSCPNCSNNIVPNKLLWNHSGIPYCNHCNHNLTKIPKSTNVAAKNVQKFHIALEQIRTDGYAIFNGIKISGVDFMYGLRIFLSALTRKNYNRKLLKFGTKISNIPLKQLNFIDERFTQFEHLGAQDRRLLIEILSNLIYMPTDQFVLLMRQNRIGSSCFYGTEYQNFPPWLISLMEKINLNKSYS*
node72963node	1	20847_0_20__111787-112677_1	-42	node72963node1tniq	112635-113729_1	365	MVYTNGRAAGNSAVRGPWPARIKPLENESLSSWLVRASLANHSTPSNIANYIWPGWRAWTRDIDRELSKSQIASLSLVSTLTPEEIQNLTLRPIIQRITGKTELNTATAWKWVIQRSTRNKNTNRSTQFCPLCLQTNSKPYLRLDWRLSFITVCPKHNVNLLDACPHCGESIEIHKINRGKLSSCAHCRWNIADMTPVAANREALSLTEQLVNDMHSAKSDRFELLAFVTALLRRLPKLQDKIIDPFLMNVTENAATVRVDEFSGISFDWLNSDDRRMLLTAAAPLMNIQPKGLAFILLNSGLSIGLLRNMVPNVPALLEPYFPEGNPAQRSPPQHSKQSIPKPTPKRLVQKRWQAFLKKHGLS*
node13013node	1	208740_0_0__2131307-2132302_1	0	node13013node1tniq	2132302-2134221_1	640	MVSMNPAHDDVVPLMITPAPYEGESFLGFVLRTSDLNRYDTPGHILRYAGMNENEARSVRLPVDKLAKLYGCNSHELEQFAYTNTEGSRYGKKFTILGHSLYAQDLSIKKSKICAKCILESGYIDAYWDLRYAVVCPHHGEIPLTSCPSCGCRLSFSRPRMLQCRCGYNLSKSSAGILGADETVALSELLYRKLHGQPLASERLQQAKFPLAELEKVEFRTVLGLINRFGRVAQKAEGKANISDTTAVILTANALADWPQGLYSFLDQAGDSAKFTAEEKHASFTSQFKVFNHAFFKSGLPSDEIEFIRNAFIEYGGNHWKRGILDKRVLINPDDTHRNIVGIDELAGKIGVRPVTVKQMVKAGLIKPVVTHSGNRERMLFDLTNGYPTRKSEGKSISD…
node13014node	1	208740_0_0__2137029-2138810_1	2808	node13014node1tniq	2132302-2134221_1	640	MVSMNPAHDDVVPLMITPAPYEGESFLGFVLRTSDLNRYDTPGHILRYAGMNENEARSVRLPVDKLAKLYGCNSHELEQFAYTNTEGSRYGKKFTILGHSLYAQDLSIKKSKICAKCILESGYIDAYWDLRYAVVCPHHGEIPLTSCPSCGCRLSFSRPRMLQCRCGYNLSKSSAGILGADETVALSELLYRKLHGQPLASERLQQAKFPLAELEKVEFRTVLGLINRFGRVAQKAEGKANISDTTAVILTANALADWPQGLYSFLDQAGDSAKFTAEEKHASFTSQFKVFNHAFFKSGLPSDEIEFIRNAFIEYGGNHWKRGILDKRVLINPDDTHRNIVGIDELAGKIGVRPVTVKQMVKAGLIKPVVTHSGNRERMLFDLTNGYPTRKSEGKSISD…
node72974node	1	208859_0_11__87820-88680_1	77	node72974node1tniq	88757-89899_1	381	MKIKTLPRAHSDETFTSWIYRCAVNRKCIQVTLHDVEEYVDQWRVGTEVIDVDFDLDTALFTKLCNSIGLDLSCTIPFFLLPSDTLSLSYWFRYAYCAECINSDVIVYGFPYWRKEWCYVDCPCCLLHGKLLSILNDDSHTDVHKPWRAFANNKVSLIDSSYRGSANKYRQPILPLRDNYACRVQHFLCSARRSKSVYVPRSGCHVSAENVLQCSNILLSTFLSVRTERWLGGIARQLVTDIPDKIYHRPYSKKSRMLLGVEEAIPYIRLVAILLVGWVFGIISDNELSRIKGYAEREYYWMPDSIKELGYLAASFGNEKEFIWYVNLFRPLSLDLKKGLVPFFIGVNVRYEKDMESVLGYQKCAFGVESRDEQILRWLD*
node46983node	1	209221_0_0__2077083-2078669_-1	9798	node46983node1tniq	2065690-2067285_-1	532	MIMQFPVPYQDELLSSVLARFILRQGINADKQALEVLFGSRNFVPSSIFQGHIQLLLSNVGHIWNISPEQVIDDHSLLGVFKPFMDVARCDAQKQELIVGNKNQSLTSIGINASKLIWPQRFRYCPVCLKYDLDTLGETYWRRHFQLPGMSCCSIHSCLLVESDISIHSSQRHAFVVPHYEKSKFLSVGAAMVESDTNQTVLSKQIYRLLCFRASCHSVNQWSLYYQNLARSLNLMLGGHIDQSLIQFMVRSTWGDNWLIKNGLNLEIENNWLLAMFRKHRRAFSYLHHLAVMIALLGQSMSIEDECLKVDKLPDTPSSKNRYFTSEYEARKTEYRSIWLKFLKTFNSLKDIRSTREGARVYSWLYRFDRDWHIQHSLDHVKKRRIDRRVDWEMRDREL…
node13227node	1	20935_1_5__27827-28717_-1	-49	node13227node1tniq	24994-27876_-1	961	MTSIGLHPPSGEAPWTDPPHRGPPPLWPYRPRPLADELLSSWLMRLIMGYQLKRHTFCSALWPGKPIWNRDIDRCVDQEIVELLAEHTGRSTSQFRDMSLHAYVGTVFEALPSHGHVPWLLSVGMYHRLRKLHGQQYCPACLADDETPYFRKIWRLAFATICPIHHLPLRDACPHCGSVVMFHQSPMKPRDLSLCHACHRPLSHIDDPAPSERESALWRSAESIQEHMMTAMNIGWAFPEADRPVHALVYFSGLRVLALGLRSRRTKGRLFKAVSSLSKGSLNLGDDSQSMTLFELMRVTDRLRVMAALGWLMSDWPNQLLAACREAGVRYSDLFPDRRIPPYWLVQALWPLKSSKYWMLVNRARGRKREGSPAKIPKPMVPMPVFQGVPQVDLDVLRR…
node47139node	1	209791_0_0__2835054-2835971_1	55	node47139node1tniq	2836026-2837597_1	524	MLPFNNRIEPKELESLFSFCHRIARANHFESLPIMMKGKGLNKVSNYNYRESNDPLPLENFMKRTGKEIDRFLMNQFDNVLFECAPNKRMKAKVYLRIHSRYCPDCLQSSHFYRLYWDFTYLTTCVFHKRYLIDRCTNCNKRVNVRNVLSSVCTCGKNLITGKHVDLMLPTDSLLFAQRTIYEAIFNESFSIQRDDGVFIKRKEFFELLFRFCVIIDGLPIKKESSLRGEDKYTFSSNSDIAVISRITEFAFYVVISPNANFNALYRLLESIAYEKPYIFTEKLKILKAIMSHEKGDVYYGEYSQSVTASSRHYVSRRRTITPLNQRHKYIGIMQAVKILGKSYATVKRMCELGILSLNITQTTENKRGVMLIPKEEIDRVKNDFERCLSLKQVREALG…
node47139node	1	209791_0_0__2835054-2835971_1	3152	node47139node2tniq	2830136-2831902_1	589	MLNNRTAIINGEGLNSYLYRLARLNYFENINFFITKMKVEPRSIENNDFDEKLIEEINRMSGVPVSILSTRSCNNYRTEWGDAVFQRVKMKTTVKFCPCCISQCLHHKNIWNIAPVTVCLEHASFLVDKCMNCGGNIRLCDLMKGHCKYCGFEYTQSVGQHVDPDTFDYYVQERLQAKIGEVVHFSDDFLLNLSFADLMTLSHHTFYLLRGLKSYVINKNHILKPFSNAKKGKYDNINCHISYANVYWVYDKLTGEQANFQKMIRDVRLSMLKKRAIFWFRYEQLFMEKQFQFLEQVYKKTKTQLESELPSNCNNKNFEMTTVSERKEKVFCSAKYTESTAPEYKRDDFFRRDEVASLLGFGGSRQHINSLINVGYLKLIKSPDHKFFVHRDDLEGFIE…
node13362node	1	210284_0_266__21938-22993_1	6	node13362node1tniq	22999-25365_1	789	MSESVANHGIRSFAADMPVPIEDESLLGFINRALERTLIVRLRKGLALADVRPAGSPSGVNIAEGKAAGLATLFKVDREQIVRRLHPKAAFDHVVGKGGESVDFFGTKIRTQYLETMFRRVSPRALTIAPYHRALWDLRPFNFDPQTRELLLKSCPVCGEKLRWVFVRGPAHCDNCVTERGLRKTDLRDHPQPLFEFQDEEAVDFVVGLVHPDAQRREAARKSLPPGLAEASNSDVFEAVMSIASCFRPENLAKKISVGRPLRAGDFEGFTPDLLEIAGRMIIGGADGFAAGTARLRGHMAQREAAHGMSAEVGPLAGTVNDKSLAPGVRAFLVESLQKDLLDTTELGFVRRRLGVAMPKSGGNWVNMQEAFELFGVSKHALQRLVATGLVEVRRADFD…
node13368node	1	210371_0_6__593730-594569_1	-3	node13368node1tniq	594566-595615_1	350	MTKSTKSASRAPTPEALLLATMPPLSDESCGSWIQRMGGDHQYSMHKLMQILGIRAPRRDWDLPIPLAGWLRMLAIAGIFHPEYEYSLRVLSVLATRVEPSKFLLHSGGRPRYRWCARCLASDPVPYLRWHWRLRVVEMCHVHRVALLQVCHWCLTPLWTDSCRLVALGTHGLALDLAHCDRCGMPLHDEREQPRVRGGRVERLIWDSLKLFRYPWAEPDADSISREVMHFVDAAGLQGAIRHRAPAYLGFGSDVVVSRWLTGTPFGIAAAYARAATNAARLRNARDRANRWTLNAQSFHGAEAQAGGSSSPVIRWSWRLDGEARLAVARALHVIRAEKRKSAEQERIE*
node13368node	1	210371_0_6__593730-594569_1	1043	node13368node2tniq	595612-596628_1	339	MSSQETWIESAEFSFPFQDEIRIGESGQGYAMRMALANGLIGLPWVKQALSKTHSAVLDTGDAPFLARWFGASVQLVEFALEGLTRGHREQGFRYAGQLLGRQYFLTRSFPRVCPNCLRELGHCRIAWDIGLTVACVRHRRVLLDRCPSCLRALSWNRPGLDVCSCGFAFEMEDAPARPTSSELFLARMIDQRMDDFEPECSLHSACIADDEAVQALSALLNNLSLDGVMRIVYALATAAMYDSAAGIKRERSSLSKARQTVAIASAFSVKAAHLDSTVLRTRRPTVLVDLLTDVDGSPLASAEDLSFARSMLVWLMTSASRSSWRSKHASFAQRELF*
node73126node	1	21067_0_2798__11688-12836_1	0	node73126node1tniq	12836-14770_1	645	MVAASLIGIPRWRRPLPEEPAHGLLLHLVELNGYSSAETVADCLGLRASELKVGKAKSLSAFAGMIRCPLDVLTADSPAELPPRKRVERSFRNAKARNTTALKIRSVAISSDQLSRRDRRVCPACLEDSRHHRFWWDLTAITTCPRHELRLVDRCGCGSDARLSWQDTKLFYCGKCSRRTPARRESAGRDVLAADAYLLKRFGVTSGEDFPVLDSMSFFDAVDTLERVGAASIGGLKRKWQSADSLGVDPEVVRARGFSILASGRLTDLLDGLLAEFRKESPDVEPALTTAYGWFYHWLNLKGGRQFSESLSDTFIAHGRNNFHLNGAIELNSGGPVLPATYTLEQAAKECAIGRTSMRKLGVQLGIIREEAKTGQVLVFDGPTVRAVAKDLSESVDQE…
node13396node	1	21071_0_1687__11602-12633_1	27	node13396node1tniq	12660-14867_1	736	MSLRLLRTPRPYCDEGLKGLDLRATEENGYDTPSWLLSLANLKEDCRTNITIYTEPRWKSLSEMLNLEIPTLQDLACLSGIEGTPPKYYNMFGHVIPKYAVRISRPKICPECLRQSNYIRKIWDLAAFTVCPEHGILLMGGCPSCGKNISWNRSKVSVCTCGQDWRDISQPEAHEPGKILSRLIGHICGLSTSDKSSTDPTVKGTTGQSDTNNNPLSNISLGELLASVYFIVGLQHGVIDTTGKQYAVKLSNKDLHEALTEATAVFEDWPNNYYKFIGECRGNISMGSGQSGIYKDFGRMYDPLFVRKNNPLPEFMREEFKKYITTHWDGGYAGKCGNLSEEELSKKTYMTKHEAARYLLIAAKTVDLLHKSGYLKGPFYPWVNRKRFMIEADSVRALK…
node47349node	1	21117_0_1452__8492-9670_-1	-22	node47349node1tniq	6745-8514_-1	590	MRNPRPFDSWELAVPALPARSRLYSLAPIGVGTAFVEGLTSYVSRLAAAHSVSVGNLVGRELSDNGPGPLPLVHPSKRLQNGRSLFHGFAGASYSLNGAGDSPRLWIEVLEAKTCRRELRVLTLLPFEEILPDTKLFQKRRAWCPDCFRGWRKGGDHLYDPLLWSLRPVSFCPLHRQPLQERCPWCNRGSRPLASFTRPGHCSRCQRWLGVRSRDEASESALDQHQMRHAYWVATALGELLEATPRVPEGLMRAAFRENLRGLVDRFAAGNATAFAQGLSISYSILDGWLNGKSAASLDGLLQLSENLNIAPINLITPGSALRNVDVKQIEKLMHDGPGHRRRFPNGAEIRRVLQEASKQVPPPPLTRLAHKLGFQDASRLYQIDAKLCRLIAKNYREF…
node47358node	1	211213_0_69__9070-10047_-1	-3	node47358node1tniq	7199-9073_-1	625	MNTQSEAKVLVQSLAPFPMESVQGFVLRLAEANGFLETRHLCLVPGVASHIAQMLGDDLSGFVPKWLRGVTRSCVRPDVFAQLFNLGTHARCCPACLSDISYWPVMWEHRFYIACPIHNSLLVDRCPACGLRLSWQRPRILQCRCGSLITGWPRATASAAAIDAAGMLRESMLRSFGDTHDLASHCSVPRNLSLHSIALLLYQLGSLSPSTESFLSPRTWQVLPVEDVQLLIEVAYDLLRDWPIRLHQVLHDDEVLVISNSIKCRHSPAIHRLRRFLFRNLPTDLGFLLDGYRSYHRDISLDLITRRNTWATSDDIEKQRYLAAVNAARRIGIRTSTLHALADLSGVSTVQVGNSGKRRYTLVSQHSLERIKEHLKDKVSLKAAAKLLGLSPGRVEQLV…
node13518node	1	211218_0_5__34702-36360_1	2	node13518node1tniq	36362-37867_1	502	MTNVPVPYPNELIYSVIARTGVNEAISSPKQLLDEIFGNRKVISTLDLPSHIEKISQHLARTGQYSAEKLIYQHTLFPFYAPFVPESIRQRAIKLMSGFSNGAVHMMLGVAASRVKAVNHFRLCPSCMENQIRDYGETFWDRRWFIPGLNNCVCSACLKSLPESWQEHRHAYVLCPATTENELEVTGKTPPGLFKLCSSANEVLSLQAMESASFDQWTSFYQALAADNAMTRGRYADHEKIAEALLSCFPSSVLQELNLDFDVKNDTNWLKTIFRKHRKSFSALQHLMVWQALKLKGTVAETIHEVKKKRVVPIRRLVKQKTKGQVDIYRTKWQSLLRRLEIKEARRAEGGVYAWLYRHDRKWLIDFNAGRRRKRNGHKPINWHYRDLALTRRCLELIA…
node13500node	1	211217_0_11__29689-30573_-1	-42	node13500node1tniq	28589-29731_-1	381	MAYADTRHAKYQCITSIELSNLSINSWHIHTELLPDEALSSWLIRAGLRHAIEPLAIGRIIWGHWRVWTRDIDRWLPNQRLEELSQEIQIHRDLLYHVTLTPWARQMSLSPLNPQQRWYWVTSLSHRNRSRQSSFAFCPHCLAEDAIPYMRKSWRFSWVTTCPTHKTILSEACPHCHYAVNLSRHTLSSKSLRYCTSCHGDLTAVSNQAVASKQSHETQGQLIEALYAKEPVAQDFTTLKFLIKLIRQSLASKRNMHNSPLHTFINIANDTRSPLCSICFTELSIKDRHALLTAAFKLMSLKDSSLVDLLIETGVTQSAFLKDKTELSNKILRISKQLPTHQRVRLRQRDASIRWPEPRSLEATQRLIKILHKSIRADDK*
node47421node	1	211530_0_33__77929-78948_1	1587	node47421node1tniq	80535-82076_1	514	MRMNKLRIVQDEYESPWSIIENIKMNNFVNTRQFLNTFGSEPAVNTGNLISKRYLNLWTFEGIDDLKFKQTFGESLSDHTESIKNKLTHMFPSYIRPESLFREKLFFCKECIKEGYHSMLHQFKMTEICPYHLSKLEDLCPNCKQSIQYLMPGHHLETGFVCNCGEPLRASQNYHSSSVELTIKEASIANWLILSREHIEILQNTIIFGPFLDQGDKLMQSILKILQSIAVMNTAFYIPVCQTSSPKNSLINQYNNFYYSLVSTLHGYEEYLMKTVMKNHRHCLKRLLGMYKKPGEEFPTICPYAYAYVFWKESFFNINPFIDQYKKTQTNHVSQFELPFHYMNDDFRKLLMFYSSYNARTLTWIINHLLWEVADHHFKEWLGVAEEYAKRKIRPSLEK…
node13600node	1	211626_0_11__48526-49398_1	-872	node13600node1tniq	48526-49398_1	291	MNYPHLSPKAKEQLKYSDIERIEYIRSPRWIGYPQAQQVLVKLEDLLSFPKQNRMPNMLLVGDTNNGKTMLIKHFLRQHPAHDNPHGNGIIAPVVIIQAPPIPDESRFYNAILDLLFAPYKTHDRTDKKLAQVLHLLKYVNTKMLIIDEIHHILSGSLNKQKTFLNVIKYLGNELQIPNPDELFTSWLVRLAHANGLKVQTFCHLLFPNYEIWNRDIDRHTPDWLVNTLAEKTGCSTIRIKTTTLDSLQGRLFDKNNFSGQLTWINSLKANHRKRDNNAIVYCPLCLATD*
node13623node	1	211990_0_9__43737-44876_-1	-3	node13623node1tniq	41866-43740_-1	625	MNKLAVSVPFRAGESFTSFCSRVAFANGATSSRNFAMHMGIPYSTIALGKWPAVEKLAEISGEDPALLLSGVAARDESEFYINGEVVTSRYFNRSRFRYCPACLEEDLSTGNGPVASRPFGRLAWHVSFIRTCHEHGTALAISDTSVGIAVRDDFSLIWRSLPPSERKVACPTMEPTDFERYVLGRLGGLRERNMWVDEMPLYVVGHLSETVGAAKVYGKWFNSNRLNEVDWTEAGNAGFKILASGEDSFAEFLKAQQDEFLDRKRNHYSGQALYGTLYRRLEGLMEDRNYDPIRGFIREHAIRTLPFGPDDLLFGKLGMPRQLHSIKTASHQSGLTVKLLRSRLLHTGIITQENLRTTPHRIFIDAPIMDAMLEGMAEAQPAGLQSATVAEKEAGSML…
node13623node	1	211990_0_9__43737-44876_-1	2635	node13623node2tniq	39582-41102_-1	507	MNTLHVAVDFKEDESFASFVSRVAAANGTRSAQTFCQHMGLRFQALVDGDPTSVTRMLGLCRQSDKAFAVGVGGRDERTYRFGTETLLRSNLSRRHLRACPRCLEEDEAVGAGPTGSRAYGRLAWLPTFIRTCPEHRTYLAPLPDPVQFGSPHDFAARVRLARRSWDAFRDAATPAAPSDFERYIANRLLGRRHPPIWLDEFPLYAAGKLTETVGAIVNQGRNFITGHLTNAEWLEAGRTGFEITSAGPAAFADFLRSLHDKFWDGDGDFGGRLIYGRLYEMLAHENEDSAYDPIRILIRETAVASLPVGPDHRLFGVPSPRRWHSVHSATKEFGLHHKTARKMLAAARLIPSDDETANSRTLVDAGEMEAFIRRWQSSLKTDAARERVNIGRSSWEIV…
node13626node	1	212053_0_9__122245-123144_-1	2	node13626node1tniq	121209-122243_-1	345	MLTGKLWPAHPRPLPGEALSSWLIRCAHANGMKAQTFAVRNFGHERQIWNRDIDRLAPDWLLQIMSERTGTPLVQVQKMTALLFEGRFFRAKHASGQLRWLLPLRLYHRTFRNFGVQYCPQCLAEDVIPYFRLSWRLAFYTFCPKHQIMLHDRCHQCQHPVAFHRVELGKANLLEASSMDHCWHCNALLSEAPREPVDKWHRRPFMQWETLLNVVDRQFRDCGPLNTARLILWHQMCRLIVSENLAPDLQGYICSIVSQPVCELVKSRKAFEQRDLKERHYVLGLAAWISDVQAERKLRTAIQKRMLPSNQVYRDLKGPEIAELDKLFALPPSKRGYKLSKSRQ*
node13664node	1	212096_0_0__2333746-2334723_-1	17	node13664node1tniq	2332161-2333729_-1	523	MNFHFNWSIEWIQDYESPWGILEKFSYANVIDGNTILELIGNENVKQLKSISNAGSSHRNLIYFFSIDSELSQKIIGIDLKEYHAKLVDKLIHKIPNIKYESKYFHSNLSYCPICLSKGYHSILHQLIIFDHCAFHPEQKLIERCVRCNKLMPEYLINKGFKEAFRCSCGHHFLDSENIRSIFLSWKNQPKIQNTIINSWLNLPREKVYQYHLIYPFDNYKKYFVINNTDYLTMIPQLMIHAFYDKSPKSKEIIKISSNKGILKIKNDYRLLKENYLKAYSRQFSDFRFNEKHKIDSFFFEIYKQTRIIYKAISRFILRNIIRDHKKCVEIFNKARQNGDVCPHALAFIWWKMECEGIDSPWEIEIHTKVHETYDFEWIKERFSIFLHGTFMTHLEEVL…
node13715node	0	212290_0_0__1862442-1863092_1	0	node13715node1tniq	1863092-1864885_1	598	MFSATKPLPLTVPTAPGESATSFASRLARRNGVPRLITFCSDVGIDYFGLVNGAPIEVQRLAVLGGVDPVMLQAATPSLIEPGWFQLGKERIKFTGFVRTTLRICPLCLEEAPTKTGVIHQGIWQLASIRSCMQHGCHLVAVPKPKNANDCFDHIPMVEHFRPDRITLVEPEQLSLERYLLDRIQNGPTDTWLDHSPFHVAAQACEMLGLLLTKGPKARRSGLTNAQWAAAGTAGLGVLRGGPNGLRRKLRAIRDAHPIEDKLHRWHYGVFFEWLRYRDDDKDFDIFRNIVRDFIFKNFPIAAGAIVFGQPCPEQRLHSLTTAEKLYGVPHIRLGRKLAQLGYAKLEPSGRFYTLRRYIPVDVLNNISTELNTLVGAKEASKSIGIKYVLFERLADQGL…
node13719node	0	212481_0_146__14178-14486_-1	-3	node13719node1tniq	13426-14181_-1	252	MNGEARGSPSRCGSDTAKFPRRPAPGRAAVELDSPPRARERDRAEIVRRRPWVWRRDVVSAPRPLASAPRRRVAALLGNRTGVLREAVSAMVMSGCALTPLLLPLRVTARRNRSAWMQYCSLCLADDASPYFRRQRRLASRISCFVHGRGCVIVVPPAAVRSPPLIRTNLSLSISAPNAGSTCAWRRKLSSSLSAAARKMHRRYLQVGADHRFEDGRRFGFTPVARTGPGRQHFGEKPHKPRRRASAALSS*
node13720node	0	212481_0_146__14687-14872_-1	506	node13720node1tniq	13426-14181_-1	252	MNGEARGSPSRCGSDTAKFPRRPAPGRAAVELDSPPRARERDRAEIVRRRPWVWRRDVVSAPRPLASAPRRRVAALLGNRTGVLREAVSAMVMSGCALTPLLLPLRVTARRNRSAWMQYCSLCLADDASPYFRRQRRLASRISCFVHGRGCVIVVPPAAVRSPPLIRTNLSLSISAPNAGSTCAWRRKLSSSLSAAARKMHRRYLQVGADHRFEDGRRFGFTPVARTGPGRQHFGEKPHKPRRRASAALSS*
node47628node	0	212597_0_0__2502839-2503675_-1	15974	node47628node1tniq	2485654-2486865_-1	404	MNTDIQLYSDESLESFLLRLSQEQGYERFSHFAEDIWFDTMDQHEAIAGSFPLELERVNIYHAQTTSQMRVRVLIHLENQLKLNNFGVLRLALSHSKAQFSPQYKAVHRFGVDYPYAFLRKRFTPICPLCVNEAPYIRQQWQFISHQACEHHGCKLIHHCPECKSRLEYQSTESISQCECGFELRNSPVEDALEAEILVAQWLSGHDSKPLGLLKAEMTLSERYGFLLWYVNRYGDIDDLSFESFIEYCSSWPTSLWQDLDALKEKAELVRIKDWKKMFFNEAFDALLKDCRQLPSRQLSHNIVLAQVLAYFSQLMATVPSSAKGNIGDVLLSPLEASTLLSCTTDEVYRLYEFGEIKAAIRPRMHTKIASHESAFTLRSVIETKLTRMSSESDGLSVY…
node47629node	0	212597_0_0__2503624-2504220_-1	16759	node47629node1tniq	2485654-2486865_-1	404	MNTDIQLYSDESLESFLLRLSQEQGYERFSHFAEDIWFDTMDQHEAIAGSFPLELERVNIYHAQTTSQMRVRVLIHLENQLKLNNFGVLRLALSHSKAQFSPQYKAVHRFGVDYPYAFLRKRFTPICPLCVNEAPYIRQQWQFISHQACEHHGCKLIHHCPECKSRLEYQSTESISQCECGFELRNSPVEDALEAEILVAQWLSGHDSKPLGLLKAEMTLSERYGFLLWYVNRYGDIDDLSFESFIEYCSSWPTSLWQDLDALKEKAELVRIKDWKKMFFNEAFDALLKDCRQLPSRQLSHNIVLAQVLAYFSQLMATVPSSAKGNIGDVLLSPLEASTLLSCTTDEVYRLYEFGEIKAAIRPRMHTKIASHESAFTLRSVIETKLTRMSSESDGLSVY…
node47649node	1	212690_0_18__59280-60167_-1	-45	node47649node1tniq	58243-59325_-1	361	MDAPGRLGRSGARGVSQMRWPLPVDPQEDELLSSFLVRAAHRHGLSPYRFCAFHFPGVPIWNRDIDRSASDALIAAVAVKAGLSPVRVAQMALRGAQAILGKGVVRGSASWINRVGIYHRLRRGWGLQYCPDCLAERPVLCRAWRMSFMVVCSRHRRFLQDACPHCDAPLAIHRQMLSVQLCHHCSRMLGRIPQDPSVPIDTLLRAQSYFERALHGGIAEIGGQTVCCEDLFQGARVLASLLAPRSSSPRAPARHQRRSLELARVQTRADVVLRVAEVLASWPLGFKRIAKDQHLTQRSFVRSSLPDWLRSAVEELPVGRTRHTLPRKRHALRAKLEQDRHRNTDWRTTRAALLWQAAGK*
node47694node	1	212730_0_1__434433-435371_-1	0	node47694node1tniq	433705-434433_-1	243	MGMSINIYPFPYEGQSINCYVRRLAEVNGYPSVGLFKEIWWKSRNISAHELCDDDIAEVIGYRRGHLQKLRLLSSARGSWEHHYGAMLIPSHHLHKHEMYCPACFKEKGYMLAKWSIGWLPLCLEHQCPLIPVDYEAEKLMPPGVEASRTTRDRRQYDLFGYDEVCKMQAVLEARLAKEERGNFSGPSLISCIDTAMMLSTGAPSIEAVKSRRRRYPMRYFPFWGEQSLQFVECLSQELKAA*
node47694node	1	212730_0_1__434433-435371_-1	734	node47694node2tniq	431936-433699_-1	588	MNTELSMNSRPAPHEDESFRGYCWRLSLSNGFFSPAQMVAIVSWRVDAALSVWDLLIANLPGHCVDYLRGLKQRCSDRYVLRSNYRYCPVCLQEARYHREAWDYALLPYCDRHHVRLSDIGVRPQAILDGSLPFRVTPGLLDRETRALQLQQLLSDKLVLTNTNQTSWLLGSLNADQLQKLIMLLGSYHAFVGNPLPRKSPIKTRTECAAKILVSANYVFENWPISLEELFAARLSGLKNRCIKRQVGFIYLAMHRELKDPEFKFAIDALDHAITRRWPEIIDRKSPSLHRQQQGNPRFVSGTELSRRVGLSMKRLVGLIREEKLVGSVRTLPSGNRQITVEAGQEGKILGLRAGVDLKRAGKIIGLPKACVRKLLRAGLIKGVSPRPGKPWVIEPEEL…
node47716node	1	21276_1_1301__9746-10717_-1	-6	node47716node1tniq	8412-9752_-1	447	MLIPLTAFPVRPRMEKSESLCGYLRRCYWENGHELPTKLSEALGELYRGANPNEAFGTISDAIPFLGPECLAKWVTHRLDAISPEGKRHKWLRFRYNPVRYCPSCLKEDGIHREPWTWPLVSACAHHQCKLLERCHACGQSSAWGVIKPGWICICGAPLAGGPVLPARPWAVRLAGLFDDALSSSETFESFQKIQAIYDFLGWAYVLRRQLSRRRSSAIGLARFTQPNARVHMVPDAWEESLFMAGGSLGQKRLQALLKWSFRETSRSLSLLQSDGPLLLALKALAKLPRNQHTAPLLDEADALRRQLCAGIESCPDVYFHPDLNKRDRQIRLVAFARWWHELATRISQLATKDRLTLQSDPAFQCCQSDLVIQILSWIFEAAFAGQGVERYSVLIARW…
node47716node	1	21276_1_1301__9746-10717_-1	1328	node47716node2tniq	6595-8418_-1	608	MLATADLRESDSKGETPLRLLVRPHPLRHEAAIGYLIRVARANGFLTPRQLWLATFNSQGAMTFDELVDWMGIPVESRKALLGPVPHYWKSTPTLLPGLCINDYNHHFIRWCPRCLADTPHLRSCWGLKLQCVCIEHRLLLADQCPHCGARQRIERNNLCRCMCGARLDGCDQITAPPNLCQLNENLAGGSAAKPPFPALAATEWHRLVRFLGQFTTESQPERPGQISGLHHLDVASSIMSNAAELLADWPNNFNVLLAAIQGQELSTQSLRRLFGRLYRVLYRDLRAPGFEFLRDAFETYLHEHWWGFVCKRNRSFNPETITNHPRITLDSAAHQAGTSPAVVRHLVQAELIPGIEGALPSGRRVRSVHQDDIESIAALAEGAMSLTEAAELLALPER…
node47713node	1	21287_0_889__10966-11805_-1	77	node47713node1tniq	9591-10889_-1	433	MVHRVAERLGLTVKQLWPEAPTSLQGLYDDPSVETVRSLSHAVGIGRNTLSAQTLGCRLPGALQLPRRDPMTMVCSCCRRSGHLWTRVAWVLVCPDCGSPLRRRTDSAPDFTPLELGDLWIAQSELLALLARTRDREDPRLQRFRRLTRAYGMAVVPDEDLATQARVLVASWQSSQSPALFRAARLTVALDTELVDRAANDRDEQTLLDALEVAVARAELWRAIAEVGLGQQHVPAALSRTPEVFLEGQQEQEASRNAALALLRELVLVRGGPGGESRRPRMESLWSILGLPRKDSTALATDLGNSVAGLTYLTHHVHRLNQEGLTDFHHARAVLAGLRRAPTSILRSVPGLRIDAETAKLAAAWIWIHHTRGTPRGGPHPLKQRSLREFNESLTAEGR…
node47713node	1	21287_0_889__10966-11805_-1	1393	node47713node2tniq	7903-9573_-1	557	MPAGATSRATHVLPATLTPRPGESIESWLEHLAELNGLSTAAVLTMIRESGAHTRFLTIAPAPETVATVAAIARVSESEVYAATMATFDGTALDLTNLNPNNRDSYRQIAAPGWAPHRGTQICPRCLSEKGVWQSSWRLPIVTSCRRHQNLLCAVCPSCQRPFRDQRHSHLRVVGASTRCGNPLGAGPAKKCRQELTDIRAVPATDDVLATQARIDAALNGAQMIVLGEPVSAASYLHDLRHLATLLLHLAGQTGAERLASWVTGLTSDAVTRTRARGPRWGLRPPDDPGVRSAALAAADGILAAADLDDATAALATWTELTPTTPDGPLGWLADHTVMTPTLTRLVLAARAPHRRLSTLLDHTERLAPLRHIPQMLPTELFERHLADAFDSGAETVRL…
node13858node	1	213012_0_207__51375-52283_-1	3	node13858node1tniq	50281-51372_-1	364	MSFQIEVLPYEDESFISWFTRTAFENGTDPKSFALSIWKQDSILYRDLDRYTPEDLINKLLKYSSLEYQELKNLTLEFLIDKVDTSPTNNIYKKWYLITPFGQKGKIRTNGIHFCPDCLKSKTPYINKYWRLSFYIGCPIHRNVLLLKCPKCNRVFSPEKLNYLQPHIYICSKCGFDLRDSSTNKVKEEVQTFQNSLTLSLVRDKVITDISLITKNDKKDLFLTLNIFLAFIYKIVRQPIRFKSLIDDLDISTNYIFNKVNNGTFSRLDIKDREELLFLVSKVFNLNVTEIIKILNKNSISKKIFKQTFKTISPTATYILTKLNNNEKKSKSPTRILKRKKRPKSKEEVNKLFEDILPYIPGY*
node73284node	1	213016_0_2__34081-34920_1	2	node73284node1tniq	34922-36097_1	392	MKKIKRNKDWVQDYFFLIVPRPLKDELLSSWLMRMSIEYKRNLSEFISLFIWHEGNAISRTDIDFLYNEKLFNHLTQKSHLLKKEIFSLSLHSEEGHLFLCDENSLYPPLQIRKLKDKRTHNGLMYCPKCLAEDKISYFRKKWRYNFYNACPKHKVFLTDKCWGCYNKISLSKIKHEKELCFCYNCERDLRETVSLPIESNYEYGLKAIEWFERGLTRGYFVINKKKVKSVFVFESITYLRFLLDRKEKLNFKKFPLIEEYKNICKKLDRYNSKKTLFIKKEFILTSMVYYIFQNYPKILVDFSKDNHLTHRDFIHGFKDISFWYKSMIDELIPMKNKIGREISESEVLGATKYLKNQGKVVNQISVAEIVGCPFSIHKGFVKIYKKLHNK*
node13844node	1	213056_0_1__985232-986392_1	8	node13844node1tniq	986400-987707_1	436	MTANIQTPPRSTLFRVLPQGLATGRIESLTSYVTRLAAAHLVTPLTLLRRGLAWWDEGNPNRVGEWGRQRPSLRLSNCINAHASGERWCRLLERLTCIEDLSSCTMRAWADLFPSRGLLRDYLAWCPACLAEQTEPYDPLLFCIQEIKACSRHRCRLVERCPHCGSEVPVLHARSAPGACPKCKMPRHAAGLHLKIAPEEEVQVALLAEDFLLATATNRRRQWRRTCEVAEVLQRCVTAADVPDAAALGRVVNVSRITAWGWLNGKSAPDFSFTLRLCHCFGLSVEDFLSGRIPSTLVLRVWEELPIRPTRRRPGRHDDIGLAQAVVRYCEKRTQRPPSLAEVAEAVSVSPRVLRKRFPALCNDISSRWREFVRTRRIAREEELRRTIRDVALREKIKR…
node47741node	1	213086_0_0__1717007-1717882_-1	796	node47741node1tniq	1715159-1716211_-1	351	MGRDSHIVLESSQSATELPCVLPDETLSSWCLRARVKEHLRGPSRWWGSDPDFGVVEVPRSLERFEKILLHAAIAPCPRVIPACWRTLICPHCLIGDASEGIPFYRRRAWAIGWRTTCAKHGQQLHDLDVRYTLSSLASLLASRRYGRRCASVHFMLRRARTGQRTGYWFRCEPRAGCLEAALDADPAESVDWRPLGYTAVQLERLYWSLAFSLCRQFQSYFDGGLTKRFLRAPNACRHMVNVCAEAVIARWTSSPLPRSNSAHRTDVIAQMAGYVPHARIPERAGPFHPVGLPRRPDLERCFRCLNRADSDRLVRQGWYEWADDRGGPPVSWEEAVVVGHRPFTGPKSR*
node13797node	1	213309_0_0__450839-451813_1	-3	node13797node1tniq	451810-452148_1	113	MSTLRPYIPFDLRETLLSYAARLSAVHTRKGMRRLLNDLRIPVENFLMGRHEAVEAFASATGGDAEILKSAALTGKKKHVEFRGAKMAKTFLVRQTDKYCPVCLAEDGSPFA*
node47797node	0	213319_0_1__141322-141957_1	497	node47797node1tniq	142454-144343_1	630	MRLATLPVRPIRHSGEPAYAYCARIGATNGLKTLTDCGYVFGFRSFEIIQGKGLECVAELAGQDIAALSFDTAKTAPDSVELRGERLFRRQWSIASHCKVCPGCVRQDVATPEQFRRRFPRAWRRTFWDLRAIDVCLEHSARLIDACEACGEALSYENASVGRCPLGHDIARFICEAVPEGETLGARYIMGRLGFADRVASALLDDLELGRAITTMEAVGRAAMGIERFAEEASNASSGAILSAGFNAMQGLSERLPVILDGLVALSGQRPWRWGLLKAYGEFYEWVMDEPQSAVAHALRAGIVEHAQASDQVTFKANTNVAGVVMATSKYVPLAEAAAECGMGTERFRRFCEAQGVLPSARLRQGESARISRAFVDQFKDMVSECFNATELEIALGVS…
node47797node	0	213319_0_1__141322-141957_1	2408	node47797node2tniq	144365-147301_1	979	MRINYVAVYPARQDGEPAYAHLMRVAQANGVKRVATLATNLGLESYRLHMRSSLETIAHVGRSDTVSLAHDTATDDRDIVTLRGETLRRGTQWASLGIRRACPACYAEDKRAVEPYKRRLPRAWHRTWWDVTAVTACPVHYCRLISRCPQCSEPFDPGRGSIDRCPNNHDISRFECVPADAQEVRSSAYIVGRLGGGPRINVPALDDMPLHWAIETMEVIGYAATERSFVKQHGDSRGASSQSCGIGLSVVEDLGIAAPKLVAGLREGAHTVRGSGKQKAYGGFDTWAFGLPDGALKRHLTKAIERDMAAAGIGRAIRIVPVEASGISLSKAAQMIGTNVDWVRRVAVEKGFIEPRRRWKGAPITLSEQTVEILRHEKDAWLNLEETAARLRVDVYAMR…
node47798node	0	213319_0_1__141954-142457_1	-3	node47798node1tniq	142454-144343_1	630	MRLATLPVRPIRHSGEPAYAYCARIGATNGLKTLTDCGYVFGFRSFEIIQGKGLECVAELAGQDIAALSFDTAKTAPDSVELRGERLFRRQWSIASHCKVCPGCVRQDVATPEQFRRRFPRAWRRTFWDLRAIDVCLEHSARLIDACEACGEALSYENASVGRCPLGHDIARFICEAVPEGETLGARYIMGRLGFADRVASALLDDLELGRAITTMEAVGRAAMGIERFAEEASNASSGAILSAGFNAMQGLSERLPVILDGLVALSGQRPWRWGLLKAYGEFYEWVMDEPQSAVAHALRAGIVEHAQASDQVTFKANTNVAGVVMATSKYVPLAEAAAECGMGTERFRRFCEAQGVLPSARLRQGESARISRAFVDQFKDMVSECFNATELEIALGVS…
node47798node	0	213319_0_1__141954-142457_1	1908	node47798node2tniq	144365-147301_1	979	MRINYVAVYPARQDGEPAYAHLMRVAQANGVKRVATLATNLGLESYRLHMRSSLETIAHVGRSDTVSLAHDTATDDRDIVTLRGETLRRGTQWASLGIRRACPACYAEDKRAVEPYKRRLPRAWHRTWWDVTAVTACPVHYCRLISRCPQCSEPFDPGRGSIDRCPNNHDISRFECVPADAQEVRSSAYIVGRLGGGPRINVPALDDMPLHWAIETMEVIGYAATERSFVKQHGDSRGASSQSCGIGLSVVEDLGIAAPKLVAGLREGAHTVRGSGKQKAYGGFDTWAFGLPDGALKRHLTKAIERDMAAAGIGRAIRIVPVEASGISLSKAAQMIGTNVDWVRRVAVEKGFIEPRRRWKGAPITLSEQTVEILRHEKDAWLNLEETAARLRVDVYAMR…
node47898node	0	21350_1_475__10690-14109_-1	3997	node47898node1tniq	18106-20145_1	680	MRTLPLRVQPVEGEALDSWLEALAARMQCAWGDLLVSVGLTAARGRSYTAGWLVAPNDQQLKSMSVVTGQSPSAINAMVLSRIAGRFGRPDTPRESVESMLWLSRRRSRLCPACLGENGGRWMLRWRLRWSFACLLHNCLLADTCPACQSPQRAVPASVALIPIPGLCAHKLLGCHGRGVTRCGTELSSTPVLQLAHDHPILTAQQMIDAAVSAGVVQTGLYGRAPVPLSALIADLCALGGRILRYPNLDALRRLTSDSVIAEFLAAREEAAFSCRGVTADSSAVASGIAAAAAGSILCAADPAEAASLMRWLIAFNRHNGLSVSATNIGWGRGISATLRSAQLSALSSYLSASDKLRYRAHSTMPRRPHPRSAPERARWLPSLLWPAVCLNARCDGVG…
node47898node	0	21350_1_475__10690-14109_-1	6033	node47898node2tniq	20142-22748_-1	869	MGVTVVRTLPLRVAPAPGEAIDSWLERIAHRCNVTWQELRITQGRVIPAKTYADSWTGRLTAQQCTILSMVTGVDPDALRSMTLESYSAIAAGFEPYTGREAAVYPWRHCHASRFCPFCLMETGGAWRLVWRMVWFFACPRHHCLLAHRCPECGAAQRRQPVSGVVPQPGRCLALVGPSGKDVGRRCGADLTQAPVLALAPTSALLAVQAVIAETILHDEADFGIYQSIPTPAPQVLADLRAIGERYLSALDHGTVSPQFPATLIKDYRKFRDEERTTVGRRPARAVPAVITAIGTTAAIAIVGQRDLRSAGAVLTSIWPPGKQREISLSINITGRQGCDTSPALRGSYLEALGPNLGVPEQLRCRLGTPLPAKPTTNPDLVRMMATRVPTMLWPQWSL…
node47947node	1	21655_1_52__177366-178490_1	-7	node47947node1tniq	178483-179931_1	483	MPDGIYFAAPPEKIQSTLLYSIAPRGIGTGQVESMHSYIYSLAREHRLAASPLVDFLMTHPTLDHLGSTIQMSSRPTVSRRPTVMHSLIHGPTWVRIFEIATGRDDLRHCTLQPLRRFVNQDRLIKGVWRVCPDCIASDIESGQAPYGRLLWDVAEVTCCPIHRTLLVEETCGAPAIDNWRYGRTRVVGTCSNCGSVGYACSTSLRGSANDTDVWVAEQIASVIAELPNLSATDPRQFKSALKQDLERRRINREFEQRTGVHRARFFAWLRVEDKLPSLNHLLRYACSEGLELCPLFKGILRPSESSEQVRSFPSSPSRRVTYTDEQCAHVKAVVESGGRLTAFWACNLKVSRRLQEAVGDQYQDYLDARARRIREERMATKLEAIRAGEDMYIALRER…
node73457node	0	21656_0_42__35428-36249_1	9	node73457node1tniq	36258-37247_-1	330	MIRYSANRFARPAAYFCATCVDADVVFHGTSYWRRCHQLPGMYVCPLHGDALYYIDSLKAFMLAPTVGLEGCHAIDSAWASENHENKHVQEFLRLSLALAELPRPISLHRARSVLCVRAKTLNISVYPTKNSKYRLSDKIFSRYPGSWLELVFPQASAKSPGEIQHQLDGILYCSTSSSSIVAYLLGACVLFDTADDFLRALSDAEPATPGKRSDRWEKVDRKIELHEGLASYIRCQGSHAKIAREYGLPVSAIKSQLLAFGLPNLGSPNNLQYSKHAFALHYFYSHQMSLDVSARLAGVPAEDVESMVRQAGIHLPAALRQMDLPEKA*
node73457node	0	21656_0_42__35428-36249_1	1374	node73457node2tniq	37623-38435_-1	271	MDAIEILVVRAQGRLGSPLEILENHTLLRFYQVFMKPQERERYFSVRLDFSAQLKFPMALWNGSFTTNHPLRACASCMGEDETSFGMPYWHLQHQYPGAWICLKHKAVLQQTIVIPSSTQRFLFHSPVLASLAPSPAIHRQSKKTFWELALIIQNLTADMQEGVEGLALFRDRFVAFVAEKGLLTPTGGLVVFDKIEVQELCESFVQITKQLSVVEDYKGISMSAYSVHHMLSSYIKGKRSIYVMDQIALVFWFRTLPFWTEEDELAWVR*
node47970node	1	21661_1_466__16100-17095_1	-3	node47970node1tniq	17092-18327_1	412	MNTATAPYFQVHPVAVGTTGTECLSSLMYRLAAAHGVTRYQFISHLRQWWLAKRGHHLPRCEELRWDGYSPNVVLGLSALKDATGVDFSSTTLIALKDVCTANFIGSIRHVRQWCPACFREDLDAAREPYDRLLWRIQGIERCSAHRHRLVDRCPACGALQSNDKSRITLHRCTTCQAPLDETRGRAAYRGQPTFGEAQIETLVARLPEIARTAPLPLHRFLSSLEIERTRLENDLGDLFHSRLHPAKPQLSSLVAVSAHFNVDIVQLITAPEDAAAQATFDFQRAMPKRRTRPLALTGRSRSQWFEKELIAVIEAGPPFPTISDFCRTHDFSLQAARASHFPLVRQLSRKRLAWIEREKARQQSKARGVLRTVWRRQHLLSEKEIVRIVAERSGAGVR…
node47969node	1	21661_1_1474__8418-9392_-1	11	node47969node1tniq	7028-8407_-1	460	MPQESRLVSPPSWTALPPLELRGLGTPLVESLQHYCLRMAWVTGLSLGAITRMAAHGVGGVKDTSSRSSLCGPGRQFVANTIALERLTGNGTLRHGTFWVIKDVLGAGLGLGHARRRWCPACYASWEGSVAEASEPLIWQVSLLGSCPIHGCVIEEKCRSCGSSQGSTTPLETRMRCSGCSKSLAWQGVPETRSDFFAWVDHQIAALIELCATVGQQPVAADAVTLFCEALTKQANAKGRVPYAYRRFIYKVDWRARNQARRPSLRTLVNLCAMQGMPICEALLRPLEAASKPLLDLWSGFHAMPIPQRSSRTRVNDAIWCLYQVLWKLEKQYLPPMECVLRPLHVLRAVARDVDADIYELYEDTYRRQGTPTELLYARKGYDYAIAKISDSRKAGRRR…
node14113node	1	21663_1_7__375173-376126_1	-7	node14113node1tniq	376119-377105_1	329	MREASTLPVTVEPAPGESGLGCLLRAARANGISLAGLLEALDLPKSPRPTREGLNALAQALDVDPAWLASSTVVACRRGGYGASEWQDRVWTCPLSLRGAHPQVCTDCLREGSPCLIDWELAGCVACLRHPRLLTDGCVHCGRRLSWWRPAIDVCACGHFLSAEPDRPVAGAELLTWIERLVARARGAAVSSSGATQRLPRWIDALSADALLAASFAFGIRREPYERITSTAAIVCPTTLQVARILERGIARILRSGELRERCPSDLGTLVYEEGLQRLWLRGSEQGDRLAAAGLLRWMGCLPRRSRASSGAGEGQQGELFDLELDFG*
node14082node	1	21666_0_302__13272-14192_1	2	node14082node1tniq	14194-15801_1	536	MSDLPRARRAANPPRTTADAFRPSLSDAARSRAQAAPADGPDGRRPLEYESPRGFALRTGITLETSLATTQPHPNVSSDLPCDRACFCPACLQVEPVWRKEWERRGVLTCFRHGWRLVAECPICSKSLSWRRRDLGHCGCGFPLTLWPLVTPTDAERVATRYVLLAKVPRGKTRNQLTGLPRSSRVSLLRALGYAWLAQTAGLRRVPGKDSANMDARAFAAAGEALLRLKDPILFLVKDFAGVCNRELVELHRLVAYELYRCVGVRAEPALRQLFQTAVASFFASGEVSGQMLCFWLPIFLDGSTHWPADIVPLQLDRMFLGRPYRNIWVEVPASVSLTNVQRVWRARQEGGSFRDLADKLGVPVSVLTRLLREDGYRKYGPEHEYLHRAVDDLLGRYR…
node48032node	1	21672_0_272__17925-18986_1	2	node48032node1tniq	18988-20349_1	454	MEQRAFAWTALPPLPIRGLGTECVESLEYYVLRLSWQTGWSVHQLSALIEAEETRDRPPLPPSCYLLGARREAQILALERLTGNSDLRHGTLWVLKHVLNTRGLYGDGGSHRRWCPRCYKLWDMAESWEPLIWSIPYVRQCPIHRCDLVGECPSCGETQLRSTCLEKRHQCRKCGSSLCGEGSATERPKFYEWVDGQILSLVKFCGTSGQVPFPTETLAQFAKGLGDSARERRVFRKVRKCLGLQAGEPLVRRLSLRALINLSALLGTSALDLLQCPESAMDGTLLDIWTGFHWLCDPFAEKDDPVRAARWLLTKLLARCKSWYLPPMQIVTKDIQVSAARLKEFDPEVYQDYMDAYGHQCSPSGRIQRERAFAAARRHIKSSNPHMCTHQRLWWLPKE…
node14214node	0	21895_1_300__27244-29751_-1	5471	node14214node1tniq	35222-35752_-1	177	MEIPAEQPRFFQVEPLEGESLSHFLGRFRRENYLTATQLGKLTGIGAVISRWEKFYLNPFPTPQELEALAAVVEVKVDRLIEMLPPRGVTMKPRPIRLCSACYQESPCHRVEWQFKDVMVCDCLRHCPLNNRHQLALLTKCTNCETPFPIPADWVQGECPHCFLPFTKMARRQKRY*
node14215node	1	21895_1_300__35752-36588_-1	0	node14215node1tniq	35222-35752_-1	177	MEIPAEQPRFFQVEPLEGESLSHFLGRFRRENYLTATQLGKLTGIGAVISRWEKFYLNPFPTPQELEALAAVVEVKVDRLIEMLPPRGVTMKPRPIRLCSACYQESPCHRVEWQFKDVMVCDCLRHCPLNNRHQLALLTKCTNCETPFPIPADWVQGECPHCFLPFTKMARRQKRY*
node14179node	1	21871_1_240__56557-57507_1	3	node14179node1tniq	57510-58571_1	354	MAEKVLCIRVDSPYPGESMSSFLSRAAQFYAMPVPNLLKSLLGDSKQSLYERKEVDFETGPVLESRLSETVRNWRSPAEDHKGFLGWKLAQQSRSAYCPACFMQDLAEGRTPYFRNDWIPVLVTTCWRHKTPLFHWEMTYTGGWRRWPREWLYGKGNPVDHLPAFMQRDLGQLEGLHSGGEADTDVGDGIAASQAFGYLNRLQVLMEKPSAAPMPERPGFRSDLDDFRSLVRQLVQLAAWYWADHRELPVATVISVEGKGGWFGSLPERAVPRSWEYLDAGLRRDACIRWRRHYLMFVVRTLLRMGRFSSLFRLESPALSSPDWREWWSGGICQYLGPRQRQSMARFMDTKLA*
node48093node	0	21875_1_398__34743-35123_-1	408	node48093node1tniq	33715-34335_-1	207	MPYFRRSWTLATRVSCFHHGCRLSDRCPSCGQGLAPFKQARLVSQQTCAFCDAPLAKPTGAVGQGISRLERLIDDLVRLDTAGRAQGDRKSLAARFAKCPVPVGAARSTIPHLSHALRHDFFRRLSEGRIGIERHKLHGPLTLWTRLANAAENHSGLVGVLADRLTETAGLERAAIPKPPDLAALLQAAIRLHEGRRFPVEARQVV*
node48094node	0	21875_1_398__35116-35622_-1	781	node48094node1tniq	33715-34335_-1	207	MPYFRRSWTLATRVSCFHHGCRLSDRCPSCGQGLAPFKQARLVSQQTCAFCDAPLAKPTGAVGQGISRLERLIDDLVRLDTAGRAQGDRKSLAARFAKCPVPVGAARSTIPHLSHALRHDFFRRLSEGRIGIERHKLHGPLTLWTRLANAAENHSGLVGVLADRLTETAGLERAAIPKPPDLAALLQAAIRLHEGRRFPVEARQVV*
node14274node	1	22015_0_30__18727-19893_1	30028	node14274node1tniq	49921-51270_-1	450	MSSPIDTAQWVPSLPEHWKSSLLGTLFAIGRFNLCNGLDIARIVDAQVAAEFAALKPPSVAHLTAFMRWAKTVQPSPPDEEVSFLKRVLARAQRDSDEVPPEWLSTDLRWCPQCAKEDVHLIAHQHRALHHCPVHHVPLQQFCDYCGLMCRYRIVRGMAFLVCPRCSRRSSPPDWERDDTVSALAGTATCNPRIVAEQVVIPGLPISADPLGARGISPQDLRLLYVERTLPRTLQSPQTQVLSRYFSFESSPCAVSNPSASHEEGVHRIMSRAHALAVLSGHTCVSEPPGTQSEEGPPCPWHAGFQLWARRVDAGLFARAQRQTGIDAQTYEGAHLGLCLSAAWFADAQFSAAQDHDAYRVLLSWLEPGILRWLPAGDEERLPQGTTLGLLRHDYQWFC…
node14274node	1	22015_0_30__18727-19893_1	36232	node14274node2tniq	56125-57654_-1	510	MNDADVECYIPWAEDALLPGESPYALLNKLAWFACRGPVQLMRDLRATEGTPYPNSPSKIDFSTSAEEWSLKANARMWPIKAGRLREYFDRTRFDVLKEYSYSSYESEFLRFCPECVAVGMHFTITQLLLVENCPYHHRRLISCCPECGERIGYRSGVLNDAFGCRECGRSLLEAGLTDIRVNRRYRWRVSRSHLKLAKTLKSAPMIHCPVKGFRDSVVPYHGLKEAMTPLLHPDRPSSERSPSTSHYVIVKVGRNERGQPCIQPVSRLEPFEPPLTPSPLDDGQFHAVAQMRAGAWALQTYRDHRACICAAREAMKCSRHSRFARSERPLICCVGKGFAVWEAGRNERERKQLSNDLWEAWELGDAREKAFASYVLEKASLSGTIMAFLRSESLLLSP…
node48161node	0	22003_0_11__51773-57952_-1	18800	node48161node1tniq	76752-78107_1	452	MVDRQELLLAPAAVERTGAQREALHSIFRRTCERNQLLVNDVVNDLMLPLAGPALDRMRKLVKPLHLMNRGGGLSDRFIARMKSFSAAQSWDQATLKELIELQGIGALPVSSRRRWCAQCYDDDCFQQHGPYDRLLWSVELVAACPVHQVRLEDSCGSCGATNLPVLMGVDISGFCPRCWQFLGGRRLSLDGVGDDYARFLLWTSRTVADLLDEPLPKGHDANRPFLSMLRRISDYHFSGAYAHLATAISRNKSVVGTWFAARTNPGWRVACEISYCFQIPLRDLLAGDETAVAFSVRRALPLSAQERHLSVRRRPIARDRERLKAFLAEVEQGLHPILSTMTVVGQRLAIDPSQLRKMLPVECASLCKVLTDRRAESAKRARRARLTELEVAIRQVGE…
node48163node	1	22003_0_11__75574-76746_1	6	node48163node1tniq	76752-78107_1	452	MVDRQELLLAPAAVERTGAQREALHSIFRRTCERNQLLVNDVVNDLMLPLAGPALDRMRKLVKPLHLMNRGGGLSDRFIARMKSFSAAQSWDQATLKELIELQGIGALPVSSRRRWCAQCYDDDCFQQHGPYDRLLWSVELVAACPVHQVRLEDSCGSCGATNLPVLMGVDISGFCPRCWQFLGGRRLSLDGVGDDYARFLLWTSRTVADLLDEPLPKGHDANRPFLSMLRRISDYHFSGAYAHLATAISRNKSVVGTWFAARTNPGWRVACEISYCFQIPLRDLLAGDETAVAFSVRRALPLSAQERHLSVRRRPIARDRERLKAFLAEVEQGLHPILSTMTVVGQRLAIDPSQLRKMLPVECASLCKVLTDRRAESAKRARRARLTELEVAIRQVGE…
node48100node	1	22035_0_2__11423-13027_-1	0	node48100node1tniq	9717-11423_-1	569	MLPYFPNIYPGELLYSVLARYVKHTALPPDTLVNNELFGKRYAIPSFDLPFGLAQLALLIPNKHYTIAKRLLEQLTLFKYLIRFALPHVAKQATRSVLKGVVTDWYLRLGMATFKVNRVTRLRFCPACNLDMLKAYGELYWKREFQLPSVVVCREHHQSLYQSTIDIRLGSRHAYYAADPEYCLVSAETRLVNDTASPSALNKLVGLANRSALIIDDKHACKSHGEWTSYYRRKLEDTGYAITDRHVKLKRLYQAVQDYYAEVFMNVPAFSEISKLKWLSPMARKHRHAFHPLHHLLLQEFLDNQPQYLPFGNGPWVCTNPLAEHVGKPSIQKYSVHANFDHHVAVFECSCGYVFTRWFNHDSGEVGPNRFQHYGPLLKPKLIQYILEGLSLRNISQLL…
node14243node	1	22036_0_15__40975-42660_-1	3	node14243node1tniq	39800-40972_-1	391	MLLPKPYSDEVLGSVIARGAWQYGLPLKVFLKALLGPSRSCFSFLMGNGFSKLSSATGMDAEALLLSHTVFPYATAFMPPAVRAELKSKVLLPNLGVDCISSLTKTVSHGVPFRRVCPSCVAEEMASYGESYWHRQHLLPGSLICLTHGTRLESTSIPLRGSAQSRDILLPHLASYELQSTTLPVVQLTVVAEKSARALSSDLALGPDLGQYRKCAIKLGYRLPSGDLASSVLATRLQNFYGDSFLEDAGCPMPKRSPWPALMAQPSTGISFAAPKHVLLESFMALDDGAPLSLTVTYGKPGKKSMDFKRLDTELSQSIQTVWTKLTRQQRRITVEQLISEAGSWGTFRHHRNELPEASKLVAEFRASEQSERQVGVREYWRQRSPKRYS*
node14245node	1	22036_0_73__9470-10477_1	3	node14245node1tniq	10480-12339_1	620	METAMHDVFESASKAALIVRPLPIPGESTMGFLLRTAEANGYSSINALFRLARPPLAKLAPLFERDVEEFNMLDSDQGVQCSGRKQTLMQHALPSIYLRSKHARLCPDCINELHHVQAFWELKYAVACPIHRRKALSSCPECGHDINWSRRGLNTCRCGYDFTDACKEATTDQALLTLLELLQAKLMGEPANHDALNYVGFPAFALETVSLATLIGIVGRLENFLPTERRDDNDLQAIESAAEVFSNWPHGFHRYLERVHAPNALMEAKGLRGQFKSFYESFFKNDLPKEEMAFLHEAFVEFGQVWKQAAIHPRLLKEKASNIVGIEGLAKAIGMQPSTARKLVKQGIIPVHAHHPRNGRKLFDLSQQMPFEFAKGKALSLDKAAELLDIPVTILRAYR…
node14244node	1	22036_0_4__86901-87902_1	-10	node14244node1tniq	87892-89196_1	435	MKAREDIAWLNDSVRPYESIWSVLQRFFAMNVISSTAFAKEFFTTGWFSEISTNLGKPVAFDFEKFYRTLGLNQSIYKKMDLQFLRPALIDIEERHLKYCPVCIEYYYHSIFFQLKNLETCPVHKVALIDRCSFCNSRIDSNIQASNVSHPYSCRACKAKFLNDSPFALLHLPKLEGLELFDEISDWCDYAITVPKSCSLIKINSRVPTTPSKWFYSIYQTFSDRKIPEALNQHKGILLSAKTEYSCGIKTVRLDNSHFLEGYLAGQVSLPNLASIFKSYRRYLLRKKVGNWAKGLKGEKKREKLLSMEAPNLNLFAIERLTGRVMDLSQSVVPQNAKRYIYITINFSSVYDALKACKNSQEAKWVIYHAYFSELECMYEEALARSAEMIINGDWRNYH…
node48224node	1	22388_0_89__136342-138057_-1	23	node48224node1tniq	135168-136319_-1	384	MLTYFPKPYPDEVLYSVLARLWRHLGQPDMRDFMTQLFKLPYATPVFDMPGNLEVLATQIPERAGLTADRIIDELTLFPYFAAFESASGRERLRERMRCAHVQKHNRHSGMLAFSTGRMVQLKYCDECRKEMLTQFGELYWKREHLLPGVVVCPTHGTSLRMYRAPMRERYFHPASAELCPADKSPLVPERLWHELPRLHRISLRSKALLAGDGAPIAQELSAHYVSRLAETLGSPGKLDRTRAADLITRSLGPFFEMLRSPLSGRAGSSHWVQVVLRKYRPAVHPLYYVLLDQFMADYPDRAVFGDGPWECPNPIHRNDEVPPIKHVSVHRNGKRICGIFACRCGRTYQRIFDVGRDHMEPPVLISVVKKPADPEGELPLAT*
node48274node	1	22487_0_206__95131-96474_-1	3566	node48274node1tniq	100040-101668_1	543	MRSCSDGPLSDFTLHWLEDEIFFSICARQHLYLGNMKPTSTLTWLFGSPKAGTNHDFPFNLDALNEKARLTWGDSTSIIFRHTILPFFIPFQSPQHVAQAVATLKGSTLGSLKYRLGLLTGRFGAEHPLKACSECMISDRTSSGVAYWHLMHQYPGVVLCPKHHLHLRECSRNRQWSGRFQWCLPDDKILSPEQHNDWPADELRRLDTLSRAIHQLAKYGNEASFHPDIICKTYRTALAEFSAGSASVEGAAVSLARYIAPLRAYTPFSSLPATTDGAAGLLGQLTRRPRGHCHPLKHLIFIQWLFGSLDGFVEAYNRMSISERVQKENHNIHDIDRATDYQQSHLSNTGKNIIRRPKILKEPLRSNILNKLASGDDKIAVCTFFKITISTVNKLLRSE…
node48274node	1	22487_0_206__95131-96474_-1	5652	node48274node2tniq	102126-103265_-1	380	MPLPIQPDESLASYVRRNLHLSWHIDVPLTFHQLGTRHVLKTTEVKRLAEAMGWPGCYGFNRLVHGHTMMASTHVFKARRDHAYSGKQYISEGERFSVFDSSFCPECVREDLKNRGFSYWRRYVAPYVTVCFKHNAVLHNLCPFCDKPFNGVGHNLDVMWRMCRGRHLADAPTVPNEAPTALRRAKIYHQLCTSTRYISDLHAASAAWERAAALIPNLKGAAAARMDLLHGELGILRNALETARIGGQGQTMANMNARICNAVVGVYESCDDFEADIRSLAQRGRFTESLWSIYQSGGSESAHFVDENYEQGVGYWSCPNPSPHSDEQSSADSYHRRRPKIYPCCNLPHPTGRLYDLRPLKVEPLPGIPIVRTADLSCL*
node48280node	1	22487_0_1000__15402-16445_1	-7	node48280node1tniq	16438-18357_1	640	MPEPGLTWHAGSILPYASLWHTVLRACVLNALHPRDLPSTLTPRPATVHLLDNHAGHLDVHAFADELGESPAAFQWATLDALPMPLRTALVSAGPRLCLACLAAGYHAALFSVGLLETCPIHGLPLIDCCYCGAPFHSTLRSIADFGTAGSCRCGRLHFFTRETCRRPILAPELTEAFEPVAAWLEAMSTLIRPARLDDALLRRVPDSIRWLVSTACTLGVTYPPCLRPVAPTAPVVLVRQGPGTRSDRAPPQLPSQSPLQNRSLYWQASPTTIVYRALARHVRRHLARDGNRWVVRFVAAGDPLVIGDQLRASDRARRAFADMLWAHTIETEVERRRWPDRPPPLGEVAHFTARVVAGSQALGAQGLAASARDWLEAHAARVNLAAIWQAADARATAG…
node73508node	1	22508_0_411__19038-19976_-1	63	node73508node1tniq	17185-18975_-1	597	MDIDQVLLVQLPIRCRRKEDESDDGYFFRACELNGIDGIAAASWRRSLTNAKDVTRPRQRTRVWNYYHPRFCALCWGLSNTWRREWELTVLTVCPFHEVRLLSVCPRCGSPLRWGRPKFSECECGEAIEDWPSVESTTEEHIVSVAVWQTFQGQTAETLFADGPLENRVICRLVMLLGAHTIKRRALRPQSEFPYDNAGEMQKHCAAAGKYFADWPSSLYAEFKRRREMLDSACRQSAHPMSQFETAFLKLAKCDPTGYLLTVWDGFLADLGSYAVAMNRPVDFLIRKLSPLTTATWAAKALHMRRTRVIELVRDGVVAGEIVPHGTSREICFVDWQSLRAHKHERECLVNTRDAARYLGVTRRFLYRLLAAGLVRRTRVDQSSVAMFNSSELAEFMSS…
node14382node	1	22536_0_155__23410-24456_-1	9131	node14382node1tniq	33587-35905_-1	773	MLPRTPEPRATESLLGYVLRVAETNGYDTPWHVLAYAGFSQREMKTAGFPVEKLAAVLGREASALTGIAYCSGDARDRHFKILGHSLGAGMSQGWLRLTKPAFCPKCVEEVGYLDAFWDLSQAVACPTHGCYLIDSCPTCGKKLRWYRPGLLICRCEADLAGVTSVPADSLVIQLMAVMRAKLHGTAIADLPNRAGFPLKAISRMSFNAFLSMTNRLGAFGLLSHEQTSKHDVHAVMEQAAGILADWPRGYHEFLGRLGTILKQKRPNAIGLRKQFERFYHPMFKDGIFASEMTFLRDEFVNFGSNGWGQAIVDRRLLNNGTEPRSKFQSFTRMARDIGVRPVTLKRWADKGLVPITAIGKKRSRYVIDKEAAALSCQTTGAIFETRRAAAYVNLPVSV…
node73518node	1	22565_0_29__24545-26071_-1	-31	node73518node1tniq	23089-24576_-1	496	MPLNFRKPIVEETLQSVVARLLDLFPPASHARILKSILGAAHNAVAADFPHGLDRLCPILGLDVESAIERHTLLPLYRPFITPRALNSALKCMRGDRSPHFTLGVVQKGPCISRRLRRCPKCTIADVARLGVPIWRRLHQVVPVNLCASHCVALEETNAPSRGIFSFKFTSAAKAKTVLSPRLDRRVHPTTDWMAQAMQRIVLIPDCPQPGPERLADYYHARLRDRGFVMPNGRIAHADLMHEFIAAVSEPLLAELKCSVDVNACDNWVRRIAKSNSGHQPPYRHLLMMRFLGDEPVTALRAAMSAQRFAQTALLRQQFKAPSHSVLCAKRAKWHRAIKSGVTDLRVRHDALYSWLWRHDRAWLLSHRQLLRPSRRHAPDWLTIDRQLMRRVMVAVEDL…
node73518node	1	22565_0_29__24545-26071_-1	1468	node73518node2tniq	21191-23077_-1	629	MNCTFTPPLPDEFLLGAAARWDQAFLGRQTRALSLALIGRPYPAISIFLPHGLDVIAQNLPGELGLTTEDLIFKHTLFPYIAPFAAADDRNNVRNLMLGPKLRRSAIDRWLQASRLNSQTYLKYCPCCLRGQFSQYGFGYWRRVHQIPILDICPDHLCLLITSFVKAMRTDIAAHPRYFEECRTSIVSSQDKLQHLIAEDIKYIFDSDIRAPGRDKMREAAQQLVGQALGWTPTSGGWRKVEEQIHLRLPESPSRERILGHFSAPTVFSIADRAAAGHVYSILARAFGKSLRNLMVDAESCSCERGPWPCMNPSCTSYKQTPISKCIRYNQFNSLAFRCPDCGISYRRPLPLRRATDGTFAFTFAQVDGVWSNGLRQCWSDVSQTWASLSHRFQKCPGT…
node48395node	1	23266_0_25__434650-435543_1	-7	node48395node1tniq	435536-436522_1	329	MNDSTESVTSMAGPIRWWIPGPGRDESLHSIVERAERFYGRQSDQLRQRLRRRPIPLTKTTEGLDALSARDLCLMARLVGVPPRSLFVHRMPDQPWLLCELERRAYCPYCWRDDRRAGRPRTFRRAWAGVFTLSCALHGVPLHWASPTISHDVLERVSKQPRRTTSKHILRLIDQLASVMSATLRGERTWPKGWRGDAWGARALLMRAVVNLGCAVEHPPFVNVKAAPDLAAFINTPQRRIEPLRESPWEAVRALGPPAWRRSALWVVACHVMPEMSLVCRPEGWSANTFEVFDAPWMNWPSELRTLRRTRRYGAALRKMCRALPDLA*
node48397node	1	23266_0_196__24406-25527_1	3	node48397node1tniq	25530-26858_1	443	MSYLYPIRPIGAGTCDIESLSSYLIRTSGTHCTTVGTLLAFLDEPRSEYDAWLNTATRTPVCSFIRPNQTTKELALRLSVATGLDEWLFRSMTFMSIADVLHRSNGFFSSHLRWCPACFHEWIQKEEEPYIKLIWLLDDVKGCRVHRCALQDRCDECGAFQERSHLGRCLYRCISCDSMLDKLGSNAVGGPSWKPSAPELEHFVQFIAENPEVIFPSNGCHRVMVCRYEESIALGRWEEFARSISPDFYPQLIYNSEHVLTLQSVFALARCLNTPMEQLLLGVTSSTNASLPLGDVTCPPRKRRKRRPRPGGRAQMIAEVNRYLESMPEEEAPSLKSVAEALDVSVGALRYLVPDMSGGIVEKRRQHVLSTKEASRRLLAEKIRAMTIDPSLRHAVSGK…
node73552node	1	23271_0_81__92467-93876_1	15	node73552node1tniq	93891-95708_1	606	MQLPPIGYMPELLPDESLYSLLARTSALNAIGPPRYFAKLLFGASSSIPSHDLPAHLEHVHQALGPLSPAPSGRELLILGSLFPYYQAFLPAGRSEAVSNLLLGSGGSAAKLLLGMVASRFGAAHRLRYCNECVTEDISDYGTSYWHRAHQLPEVTCCAKHAIPLSELQTHEHYTNRQVLHVPPGQVVSPPQANTVTARTLSFAQLSEQFLSAQLPNLGTKNLIRAYTLALSHKGLYRSVRQQKFSLLASALRDFHQDFDGFPHANRLLSSPKTPLAWLQTIFERPERSVHPVCHLVLIEFLFGDIDSLLVQLKQAIPAVESYRPPVRSTDPPPTEARADALLNPSLSCRQASRLVGVSVTTVVSERRRYGIAISERPKLINTELREKIRTSIARGCDA…
node73552node	1	23271_0_81__92467-93876_1	1853	node73552node2tniq	95729-97432_1	568	MRIPYVPTPYPDELIGSWLARTALHNGTGAWRTLLEQSGYGPWLFSRLVDLVDCTNPLERLLGSLGTTYERVLHQLTTLPYWLAFDATEKDSSWISGTTATPRIYATCGREKRWLSPIGQSRGTGEAKSAFFCPHCVDEDHETIGEPYWHRAHQLPNLFFCHKHYCRLLNACPKCKADFLRSKLTLIRALQLRCECGADLRLRVGREHPSDAQIRLIDVSVQALEHGATTWNFKHVRTYLKNALQGRTYVSTLASAFPKRVPWSINPNRVPTVPALKLRPMLCEARAPECAALLAALNIDFSVAAKSFATSILVDKKTAAPARRGDVMSIDVARRTFLQRAKLDRRKCRPNVPYLTAVWTLRLYDVEWFKKHCAAFSRYPLPRVHEDRQLLRELNGDAS…
node48413node	1	23276_0_310__44134-45030_-1	3	node48413node1tniq	43109-44131_-1	341	MIRGLTSPLWPIHYKPLPDELLSSWLVRLAHGHGLKVQTFSNLIFGNSQQVWNRDIDRLAPTWLLDQLRYRTGATPEIIWNTTLRAYEGLLYGKFRMSGTLPWVLALKMYHRKREGYGLQFCPACLAEDTIPYFRKRWRIAFNTVCLQHKSMLLDRCPQCHMAIAIHRVDMIKSQLTEVTPVCCCHECGFDLRQAPTVSVSSYDRRAFSLLLDANRSIHSNSDADLGWRLEHYEVMHQLCRIMTTHYKHVLLRSFILEQINAQDIPLMKGRISFEMRPIHERHHLTQLSSWLLVDLEPRITAAWRARAVRYNILLKDFVSAPEWYRKIVGGLSNWRDRLT*
node48409node	1	23276_0_116__32601-33458_-1	11	node48409node1tniq	31643-32590_-1	316	MPWQRPLENDESLMGFVLRMANSNEVRGIHWLYQRLGRNKLNRFKFEDCDAIALTFGASIENIQRVMWRRRFSHGAPIQTIDTIKITKPYLIRPLRPQLCPRCIEDNGYCRLVWDLQFVSACHVHKCALVDRCPLCHRYLQWMRPFLKHCNCGFPWNKLQTHEYTSDSPRVRLADIFQNKLRPAESNFSPQDPFEVTLSGLSIDAISKLIWIFGVKEKFDSHIGTGNSQKILRTEDASRCAERGYLRLKLFSCAALDKASTTLDPINLTGLKAFVLEADSDPDIRFAEWLAREIIRQSEGTYSLGTTGQRQHQLF*
node48409node	1	23276_0_116__32601-33458_-1	962	node48409node2tniq	30746-31639_-1	298	MHLYFPGADLPFGDETLLSLIQRIGQRHELSFSDFRKIFETTGDTDMDLCMTTEQLHEFGRRCHLPSRALLLIRNSCCRFVARPELKKLLLRQNRDDIDYRFCPYCWHEDQTPYLRLDWRFRDVTHCKVHGELLESRCTSCAAPLPTHRSILGGRSYPPPVANLAICLYCRNDMRQASNKNTHFEVLANWRRIHFQNAIISAILHGHFQTEADGVKRSVDELPAYLETLQKLGGEIVLGLFGTLSPGEARYLVNVFDEAIQKSRWLKPERGKTTTLPTLELKRWLLETGRLNREVQS*
node48410node	1	23276_0_71__60330-61310_1	6	node48410node1tniq	61316-62737_1	474	MDDYLRINWYRRCLIPYESAVSFLSRFCALNRIKVDHCYTFLGLESEFSLPLDKQQIYKISDLLGEKLEVVQSVFAPSISLNYLGTYSYRDSPYSNPLTFHYCEQCVTDGYHSYLHELPWMKRCPFHDEPINEIFVAHTQGLTRRKRLIRALTDLMEKRSEKWPWLHTDMQETWNLHVVDRISQWLSEVRKKANLLSEGEIWQSQSTNLQDESCLNDVLEQLHTLEPLPRMLEAYVSPIKYNWTVNIRKFPVDARSDFERIVPRLGFNLILEIYIYIGAHSNHPPTFSACLHKAKENIRKLHPKCSCRWGRAKGNWGRHYWVKRLHQGDWFWDSQCPYDVAIENLELGWGRADSIQWGPTADRRYIQMARFIKELHLLGVISYTSEAFLNEHQELILYP…
node48346node	1	23282_0_148__56092-57009_1	-3	node48346node1tniq	57006-57746_1	247	MNTETMAGLGSGRGPGESLVSWLRAGPLQLTAWVDETFEPFLSPSALYCPLCKVMEGGTARYYSRTEWQDPRRVICMVHCAPLVRCAAPPKRLRTPRLGREVRLQLAHLARWVEEWISLSPCTLAGRLVSASHCLQDQIFLALTEGDEEADSLALADWRLWIEGWPLSSRSHGGSAPQLGRVCSQADRLAIVATTWKMWACLVEARPMLWPALPIDSQSFFRLRKALFGTWPLLAPRLPLILTPRR*
node48428node	1	23278_0_374__45387-47006_-1	117	node48428node1tniq	44224-45270_-1	349	MMRAAHATRQHDLPSALGELAQFAAPMLSDPVRSLLRHTVAGYYWPFMSDERRRAATAALLAPAKCFGLRLLGASTRRLAVAHPLKWCPDCLAEDLRNLGRPRWHTQHQHPTTFVCSTHCRPLMNAGVGGKTWKWSGECSTAVDTDYCTETATLAAVGAAASSVEHIDLESVRASAIDRLADLGVLHSRHAVRHVRLERWFTGTAIGRWLSTAPHGLESLKSGDWIAKMIWRRPTAHAVRWTALWSALEWDSPAEAAQRLLACAERDDPGSMPAIATQSWPRPSAPPAFEEAARECLSYEAIASRLNASRSDVVRWFEAFPLLRAQWRAQWLENRRRLARGNTRPPPQ*
node48362node	1	23297_0_81__53976-55106_1	6	node48362node1tniq	55112-57010_1	633	MPGFLRVPFFQDELLISYLSRTARANGSASMRAFCSHVGVDFDAFALGRSEAVGKFAAVLGEQADGWLARRIEAVSGSSFRYRGELFVDGMMHAVPRHFCRHCLAQDMLDNSGHPATRQYARTEWTLQCVQVCPRHSRPLLTLPKVPWMHRTDICAIFDGIADRDNGTEVHLEPSDFERYVSRRVRGERSPTLLLDNMSLPAAILASEAIGRAALFGRVFRDYGLGGSAMRETAACGYLILESGPDAVKNLLDSLCRSVETMHGTNGAAVYGGLYHALDAHSDQYPHLTAIVANHAYDRFPRLPAGAMFPDAAGRHRKGQPLWPTSTAERSRIAIPAPTSMLRSNDAPEPTSLQIARRSVDFQEAARMLGCSIVDLVSMIAVGIIDRSDAVDRGDGEKG…
node48362node	1	23297_0_81__53976-55106_1	1901	node48362node2tniq	57007-58821_1	605	MTGLLKVPFFEDEALLSFASRMARANGRIGLRKFLKDLGLDVSAIIRGDQIDRLAAKFEMPFELLEKRAVKVIDHRQVEFDGQRYNVYSFMRDKVRVCARCLEEDDQNPKRMPGTRRYGRAIWSIKPVCVCRAHHMPFTELDVKYHNRYDFSNTMDISAELIRDALETAEDCPPTGFEEFVYDRFAGVRRHGELLDGMETANAIDLCEVIGRADRDEMKFTLPVVREVDRAALAAGFSILRDGERKIWELLDRLSTHRKNASRRRGGRALYGRFYFAFKQSNRISGYEDFKEIVSRHAFQKFALLPETQIFGSAGSSRSTSLNRLHEETGLQPKTIRLLIGEFGAHGDHRLDSETYIDAELASKIVEAFRDTIRLSQAATLLGWRIHECRRLIALGFLK…
node14477node	1	23294_0_39__11864-13393_1	17	node14477node1tniq	13410-15209_1	600	MLHFFPASLPDETLYSRMARYHRLAGHQGDRTSLLELIGRHSHVITSDLPSSLATLVSQIPSEESPAVDGIIEANTILPYFRAFIPAERYSKLLSAMSGESASGLKMRLGLVASRLGAKNNLRFCRSCAVVDEAMYGQSYWHRVHQLPGVWTCPIHGEPLSIVDNDTVHLKRHKLLLPDDAHVLSHIWQPQLAESQLEAVLRIARLSERALLDGFPGLVMLDWRRIHMENAAHCMFAMSNGRIKEKDLLQYLEDYSTGLPPSGEYLNLRSHIKDWALKLLRKPKGHALHPLKHIILMDCLRRDSSARLRADDEAESTLSTSGHTMKRQAIDQGQLVQLVEIEKKPLIKAAALLGLSVSTVAIAAARAGLTVGLRPKRIKAALQGAVRKSLLDGLTLHEA…
node14477node	1	23294_0_39__11864-13393_1	1778	node14477node2tniq	15171-16061_-1	297	MRSYVPFPSKYRRRPFFPASLPDETLFSRVSRCHLLSGERKDEITFLSLFGLPGTALDFESSAPSALSALANQLPGTSIGAILAANTYVPLVMSVANSLDWHRPTLRFGICNTCMQCLLEDETREGVAYIRRGHQLPGVVSCARHGLRLIDACPNCLAQFNRPGKFLAAPLIPCACGWEARNGGPAIQGTAAEQGFAANAQSVLEERTIHALVSDLIKFFDLHIAPTKIGLRRDGVMFRSLLAEHVSRLLAEGRPIAEVAETAAKIVASSQEPNWWIATLNRKVLEERAVGRQAVD*
node48405node	1	23289_0_832__16455-17474_1	-3	node48405node1tniq	17471-19342_1	624	MSALLNAPEPKANEHRVGYLRRLASCNGYYGWRDLVRAAGFKPTKSVIENEYSALLSALGISISADLLPRSIVKRQQTTQETFERPKYEPVCIHCLQDSEHLRHEWSHCLVVACPEHQCLLVDRCPRCNAMLENTRSNIAQCDCGYDLRFAEPATASPMQCWASARMTGDMRSVKLVDEIGTENDYRYLADLFFQLGTRFDPCAKIKQGTTKRPSTVEDAVTLLAPLLDIFEDVQPRFTTHIEMRFAAGNQAAFNLYGRLGSWFTALDGICRKAGAFPIIWEIFSDAVFDNFDGFIRGQTGLTPSPNKQRQFLGVAEAAKLIGVSKPTLQEAIERKQIEVRTGCEGINYAVHMVPRAQCEAARQLRADWMSPQDAANFIGVPKSVLRHLANASIVVPDQ…
node48406node	1	23289_0_969__7986-9491_-1	5	node48406node1tniq	6800-7981_-1	394	MRYLLERPRPDELLTSVLTRTVRTLPFTTSATLASLRGTERGSKPGLLSFPFVHQMASAWRAAPLEIIWRHTMVPYATAFVQADAYDRAMRNALSSEEQRSGLGAVTQSISAQVPLCRFCRICAEEDVAAWGDSYWRRAHHLPGVMFCPTHRCPLTVTTIPTLARVLIEVLPHELQGPRTKWAPSRLELRLAHASLVALNRPIGPPKEPTAAAYRAAMVRVGLLSQGSDVDTDRLKAWVKEETLGEQFARLIPDSEGDLRWAPRLLTRLQCAQNPAARHLLFSSLIAAAQDGNAPLLDFRPIGPRRSRMVEQDAHFAAAAKKAVRDAIKRGERVRVCDVLQQVGCWSCFRHRRHDFPKLQAFILWLKSSPACARPNWGHGGTPRARSVMRMRG*
node48282node	1	23306_0_137__11663-12664_-1	6	node48282node1tniq	9729-11657_-1	643	MMEMIKFPVPTRPLDDESLMGFIARACDRNGHPHIRNALKLAGINVHHASFVGRDTKSDVHRLSHFFGCSEMEWRSRIHAKIEGMRGFSNFFGIPLRQYFREPKIRRVSPAALRRSAHHRAVWQIKPFHYCPTTGELLISRCPNPACERSLTWNATYGIQYCEFCVGTDAEPVTDLRSLHPTKLDGEDLQIYSAVANLVDPMVEDAAVVNPALPSWPRWELFDLVVLLAVILSKRLPDRAKLKKVDMFGLRDWHPNFMLACRAVLGWPSAFQDVIEVMREGREQRDGYWGLKKEIGDLAFNLQTRFGATARMNAEIERQIDLFFAERGRTGRRSYAEMEGSNKEWISFKGALKAYGSSQFLHSLIENREAGVLRVDNAKRAPVYFSKPELEALMEARKA…
node48284node	1	23306_0_227__89158-90342_1	3	node48284node1tniq	90345-92183_1	613	MGRLANVPELMSTEPLATYISRLAAVNGASTAREFRSHMGFRLDKRLDVERNLERLSEITGISCDNLALQNLRWEANWVLFGTHRLAGRTLHWSSPRYCARCLEHDMSSGKGRWDARPWIRLEWLPTHNEVCVEHRVKIFTSSTPYSNLTRYDFANHLRNNRREFESALANCTPADLHPYDSYFADRLREAHSPVELLDPLPYFVACRLSAIVGRMACYGDSVERRSVSPGIVDESRQVGFDILNDKPRFLGLLSELVAAYLQRKKSTKGYALYGELQDYLSTHLEIPELGPFIALVREHAMAALPIGPEDPFIGGGGTRRWHSLHSAMIETGVHSLTLRKILMERSLIAQADIKTSDNKILIKVADIDNAVADYRSSIDIQTIVDRIGVSLPTGQQII…
node48474node	1	23296_0_1151__13621-14679_1	-3	node48474node1tniq	14676-16577_1	634	MRPLRITVPLGIGETPPSFASRLALANGLSVRDLCLDFGTTFKLVISGDTAALAVIAAKGGVTTRDLNEHAFFHTARKQYSYRGHILTRTDLRRTSIYVCPECIASDLRDRTTAARVAPFGRAIWQIAAIKTCSIHETSLVQVQHALASSKLHDFSFTIGPAVLGIDALRRGGVIRSQTSFERYVENRVQGQASQNHYLDKFNLQSALLACELFGTYAMLGMKNNMRQMSDEHWREAGRIGFEIFADGERGAIEFLEGLPRPLSSNGSFRAHLGGIFHVISERRTVGAVRDLEDFIRDYILSHYPIDPGKVVLGTRVERRLVHSVLTLSRETGLHPIRLRKLLKAAGVLPPSTDGLKNAHCVFPAELGDKIGDSALGASLSLRRAAEYINAPPAHRDLL…
node48480node	1	23296_0_78__11890-12966_1	80	node48480node1tniq	13046-14971_1	642	MKLLALTVPLHADEILTSYCSRTAAVNGIPSMSAFARHMGFDLTAVANGRHSDIGIFADAVGLKGEQLEHAVVRTNDTHAFVRDQTISRYHFRRHRLRFCPHCVLEDETTRAGRRQGRAYARLNWSITFIRTCPVHRSRLITSENQGLKAIHDFVVRLGWERSNMPEHLLASKPQEPTKLEQYVTDRLLGRRGNDFMDAMPLYAAAQTSEWVGATMTRGLDFKPDRLSEAEWYEAGKQGFDVVADGEDGLRRFLEDLCSKCASKQQHSGKAMGRFYGLLRYQKRDPAYAKVRQIVHQVAADRLPLGPGDDVFGAITARRWHTVSTAARLHGQTPRSVATKFRAAGLLPYRANRRGDRRVLVDARKADELLVAANRAVSSAEAQRMLGMPVYHFSAIVEE…
node48480node	1	23296_0_78__11890-12966_1	1971	node48480node2tniq	14937-16724_1	596	MRRLSISLPLHSDESVASHCSRLAAAHDFPTAPPFTWHLGISFEKLCNGSDPEIERYSNLTGLEGDDLKRAAIRVAGDKACIAGEWTSKQFLAPTSHRFCPACLVAEEGLPPGRKGSRAYSRLHWCVSSIRSCEIHDCALSDVAVPQRRHPGDFSANNRDLVLGPKSMNIVPSPASPLDRYVLARLHKRPTAAKWLDAMPLDVACRLTETVGAIVRHDIWFDPKEFDGAEWSKCAVEGFAVSAQGPEGFSDFIRGLTRVFYRSAIHIGPRALFGRLFELVKDTSQQAPYTPIRQLIQTVAIEELPIGPGQEFLGIVRERKLHSITSASFGLGLGRVDLRNALRTAEVITPQTENLPDHQVVFPVDALDRVRPSARCSMKEAMRRLNTTSSEINALLRAN…
node48477node	1	23296_0_1636__9723-10841_-1	-3	node48477node1tniq	7966-9726_-1	587	MNGIRLLLRTRPMEPGHGVFIRLGGRNGFASTQRFATSLGIEFPRVLTGSHVAKLAGLAGLDPQAIRDCSPAMRETGRKVALCGEEFRLGDWSTRNRRYCPACLASDLEEARRIRLEPEWYVSHRAMWDVRLITACPVHGVQLLGDCYKCGEELGWNTTNILRCACCRADLLAAPCTPMQDPAGEYVARRLLGQAGENDLLDTLSLSEAMRLCERLGQIEMVGAVRSLPRQNAASLSCARAVGVKMTWDVKREVLGALDKIIRPAERPQGLHGAYGWIYGEWLTNPDGSNGFLRSVLFDHAVRNGVISAEESRLGNVSPETITMTQTARRAGMGYKRARAMAAEVGIIPKGSRRSVAFTIDPKAVMELKAPARKPLSRRDAARRLKTGKAQVADLLSTG…
node48477node	1	23296_0_1636__9723-10841_-1	1754	node48477node2tniq	6110-7969_-1	620	MSRALDNRWHIPDGVRRLPFIVGPREHEPAESILVRLALANGYRTIQRLLRATPHFPGRLCHSDLTRGKCIALATRLGGLAEGSLDGPTPHRAAGGITLHGHYFRRLRTIGNARVCPACLADDTKHLDGRKPTRPHRRNFWEIHNIGACPFHMVPLVDSCPKCNTRLELTKSSVSCACDPRVDLRRMAGEAVPDEDMVHDRWLLGRLGIGEQREHGFLDAMAPDLGSRLCLIVGTLVENEFKALTGAFRASYSVRARSLGWRVLQEWPLSFDAFLDGLIAHNSAANKLRAMRTARYSGLFNPLCREEAPGLEIVFDAIRSHASRNLLISPKTHIRGHIFKLGEEVAIVHASQLAGCSRGRFVEICEALDLPMINRGYSGAAVVPTAYVGAVKGFWKNSV…
node48478node	1	23296_0_498__14640-15647_1	2	node48478node1tniq	15649-17013_1	455	MDSLFPIEPCGVGTSEVESFNSYFYRLATCHSMSPGQLAKFLSQWHSGLEQSKPARYLSFEGSLCSVSSTTQSYLDVVSRCTGVHGLERTTLMPLEPIVSPSLPHSLKPSRAWCPACYRDSEARQETIYDRLAWCLLAVRRCPFHNILLHTNCPSCHSRQPHLSAASTLSVCRTCRETLVADPCDWRICHEPSFAERDCFELVGAIADGSFKIAGPDPLRTFVTEVRRRFPDLCLSPLHALANLDRPRSYPTLYTLLKVAGLSQVPLLTILGEPAGAAASAANLGFRNYKEPCMPHPRRQAALAKKVRQLLQTQLARPTPETIPPFEALSRELSVSCGFIRGREPELSWAYANRCAAQRKRTKRKSIARIRRALSGGLLRAYAVGEIRTRRTLADVLSK…
node48481node	1	23296_0_41__50346-51788_1	-16	node48481node1tniq	51772-53517_1	582	MRMQVEQGGLPVSLAPLPDETLFSWCSRYHRLTANGLDKNTSVQLFGDARAGLAHDFPCRLAALAERSCGILGPAQVIMQCMTLLPFYLPFKCKALGDVAEAALLGDGISHLKYRLGLLTSGLGAAHPLKACPACVADDLSSYGWAYWRRNHQLPGVWICAGHHIGLTVYPPRAKQLFRSAWTLPVIDEYASLKVLEQFQPAAQEAKWLSKLGQLSTDLLSCEAGQFADAERVAEAVRSRLSALDLVHRGRLRWSKIRSHLDDLAVWIIKLPGINHEASSDLLAGQLQRVLSGRALSHPLRNLVWLSLWFEDLADFQNEYDSAGKWTTCGDESSPKLPVQLEPQSKYAELLTSVAARNISMTAAARSAGVSYSTMAAWATKLHIPSPRRPKKLLDTEWD…
node48481node	1	23296_0_41__50346-51788_1	1823	node48481node2tniq	53611-54678_1	356	MPIPLKDELAAGILDRFAEVNGIASGKQAIKLLRKSATGKRHRPDIWLLADACGVEENIFMSRHSMLPVMYPISAYHGGPHETKQKHTIARRGFGTALSEFRCCPECARLDLEIRGFSHLRRRHQIDGVHWCIEHRIPLLQAVEKASPAGSNISIRLDGIASNDEEGFSNPALLRLERILTDWLQKGRPLPLQAWSKVIGERCRAVGLRVGEIGKREVVSDWIGEQFPDRWLSKYFPEILAKSPKGYVRKIDGACVDKHVSYPSLACAAILAVLYPSSDEALAALNEVDRRINDESIFKLPRDKALLAFMRGESLQVACDSVGVKLSEVEIHLRDIVGKRSLHLSNKYLFAPPTN*
node14465node	1	23315_0_12__190963-192042_1	-3	node14465node1tniq	192039-193550_1	504	MNAMSLLPAFHDDETIASFCSRTAALHEFPDARSFASLLGFDFVGLCRGQAADVKKFAKLVGRQTEELQASLTVFDFRWSIAVRGHALSREFVAWNQNRVCPGCVAADEETLPGRAGTRAYSRLLWLPRFVRACAVHGRKLVETSVWNWQMGADFSARLRTGRRSFEELQRASHELAATDHERYLVDRFQGRRPSGHWLDRFPLQLAAHLPKLVGFAQNPRSFASADPSAPERAEVASEGFAILAGGEDAFRDVVLSLIKANYRSREEFCAKTIFGNLSTELLGLRDHPGYADALSLIRETAADVVPVGPSDDFLGTSVPRRMHSIHTAAREFGLPYTRLRKAVEESGVTSTGDFCAVVFPAAPLAEIAENLPGKTPELESEIAAYREFLSEAESGWET…
node14464node	1	23315_0_140__38322-39281_1	-21	node14464node1tniq	39260-40714_1	485	MSSPDLLTQSPWVWPLSYWREAESAWMCAHKFAFLNALHGDSLKRVLANRPTGPQGRVSMRGFGKLFCAIAYERSKGLRPHAGSDVLRALTMRELFHEHAERAASSALRYCPECLQHWFHANVFQLDGLEICPVHGIPLRTGCPNCGAWIDTEFVGVDFKKPLHCVRCGTPFAGRLPEFFELFGSSSWEYYEPARSLVTLQRALSRACRCVHFVGDWSSDLPLSRPTYLGGLLAGRRLATLVGSFAITTRPAVVALQCSQVRSQLEEEVVAGFRTTVKSIGRHFKKAIRQSCGHKAPPTLDIEIQQPSFDYEAPSWLRPMAQYGFDGSGVCACCFLLARWRVLFAEVFASAQQRRRLYSAEYLHGEAPTLNLAPQTAYAQFSRCAVQIAHGLGLDVTTL…
node48471node	1	23320_0_293__19471-20400_1	-3	node48471node1tniq	20397-22013_1	539	MNHFIFPKQILPIEDESLYGFVQRVANFYGWSKLGAFLDVIYVSNIHQINWFVLSPVTERIINNLAKPMQLDSNQVNQQLYPKEVYSMLDLNKQLYGSHAVRTIRICPLCVSEGSSHKLHWQHVANGYCENHQCELISACQYCKSPIQIEYGVSCGSCFKSLIKATDDTCSILPILSKLSKEDQLQFLTCIESVIEMLCSDNDVFNWRKFIEQTQPRTLASLYFEGFLMLINDNFKNKWQDFVVNERNRFSILGERAVNLPFNKVIFLDKHLLRKIKLACNEEDTTKNNNYFPDFSLMDCSIGNIVSEKDITYFFGLKRAEFASLFNAYSFIHPSQTGCVLYCADKLIEVIRNRTIPLTDDMKANAGLVSFNSKELDLLKFSGFNKVDLLTHVTSKNLP…
node14410node	1	23318_0_134__42898-43938_-1	-3	node14410node1tniq	41627-42901_-1	425	MKTLFPIPLLGKDTSEVESLPSYITRLAYHHRVSIGDIFRLVFSEVDSDEKVRSTHFSPESIMQPNKRTLSLVNTLSLMTNQPLEQSALVWMYKALGRSSLEIVKGYRWCPECFSEMNKMGLEPFIKSKWHLSAIKHCPIHRTNFLNKCECCGCKQTGYNRKYHFSICQECQADLSDRIEPLNPSAVHNSWEENGFDLIRLYEDLSEVKFASFPEGGSIQSLSSVFDYYWGEDEENKFYELFGRDKAIGLIHKQQPISLITARRLALKLGVSLYSFMNGEAAMVPFIIDPKVMCVLPEGYATTVKRRNYDHEEKLKKILHYLDVLDCPSLKEISECTGTSTGYIRYRYPVLAQKISDDFMADNLKAQLRKIHNAQKLALQYFFDQKYSDCPKSKRQAYK…
node48516node	1	23478_0_2009__7480-8508_-1	85	node48516node1tniq	5371-7395_-1	675	MSELRYSNVISNYLDETLTSYFLRLSAQLLIAPLDLRKELALFTLLGSNQCYYIDLDWPHKLDLSILAKSLGKKSNALYDLIMWRLASRLSIPNYDQKYSPRKDTYRFWFFHPFTKFCPECLKENLYYRLSWKLSPVSVCDKHRNFLLDYCTECGNKISLYKLSKKKSRLDNIDGLSEMVFCPNCRSDLRMQKNNQVPSEWLAANRFLINKLWVNSRKRDKGLLQLNGPSFFQNFYHLYRIVKKANAISQCDHSNSCNLNEKNNNTYVTYLTIKTMRDWPGSFIKPLEVLRGNNLLNIVGINERYDYEVTPEIREVYNRFTKRYKSLFLFHEATDSDKETETKKLSDLQWLRVLHFLMETKGFITLTLDLKGVSHNAWGKVMFPSGYSLRRAVEGIYYR…
node48516node	1	23478_0_2009__7480-8508_-1	3558	node48516node2tniq	12066-13022_1	319	MIKYSREIKPFEDETLTSYVLRLSEHFLISPKNLRKELGLYYITQKGAHCFKDLEWPYKIDFSTASEALSLPLEKIIKMTLCQYTIPGMETYFNIPHRRKLNFWFEHDTTKFCPECLKAAGYWRHQWKSRFYNYCEKHQRALLRYCPQCGGEVYTTKPSISTNRVIKGHQNHFAVYCQHCGYDLRDAHSASRDITSMPLAHEILFSKMKSLNDHSKGLLALPPKDFFINYKYMHLLVFDIEKYDAFSSSPLIFEENYEETIRKSHPADAERSNIVTLNAMANWPKTLKNPCEEISITKLIYLNGKKKEEYKKIFSLRK*
node14534node	1	23481_0_161__73942-75600_1	0	node14534node1tniq	75600-77582_1	661	MKLTFFPDPYPDEILYSVLARYHQRSGNTSFRQTQIELYGSSTAKAVIDLPSRISELCKRMPKGACYNTDALIMGQTLLPYYSSFMPIDRVKTIKSDMVGRKGGSIHTRVGIPAGGVCNTRTLKFCPACLLEDEIMFGEPYWHRLHQAPGVFICPKHSLFLELDCPWCGPKLLPDPTQQYQLADIQCKQGHDLRYPKCGRLIDLERHTHKFLLDLAQDIQWILDHPRNIVDLTEIREKYISFLQYLDLALPSGRVRFTDLTHELSAYYPLSLLELLETSTNPGKTDWLGKMLRKPKGIIHPIRHLLLMRFVAGSPERFWSDICYRPFGKGPWPCLNPVAKHYRQDVVQTCNLTKDSKSLKPVGTFICDCGFIYSRSGPDLITMDRYKFGCIKAFGHLWQ…
node14564node	1	23483_0_488__11105-12052_1	2	node14564node1tniq	12054-14195_1	714	MNFVQTNAFSRWAFPPESDEPAHGFAMRLAEDEGMVSMTTFNIWNELEQNRVATNQMMDTIAAHPMPREWMEPLRFNTPMRCDAGYVLRGHPLPFHHIRFEPRRWCPGCIHDHPHHRAWWDVESIRHCPHHGVELQTRDESGLPVPWTWPGFAYSRHGDPLGEKLPALKNEAQFARYLLGRFGWLEPTSAPLLDEISIPDVIDYCEFAGRFLENPPTRKHPAIGQNSADVGFRALAGDRGDLAEAFRNWHRTHRRGHKARGVAAHFSWGYPKLFFLPDSLRATVRRAFHEAAVFEAEGFERRVRDEDFDVEFMPRREIAEKLNIEPRAVELLARHIGVLQKTRERRTVAADSVETIAEYKETLITIGEAAKRLGIHQDAIRHLVHAGHLTIFKGLNPGR…
node14630node	1	237373_0_531__11286-12254_-1	0	node14630node1tniq	9130-11286_-1	719	MTVANRLQRSFSSWRTKPTMGEPGYTYFGRLVGEEGLASVRAYANSIGVTTTSILSPEISDKVINLPLSPASKESLERWTPRRIGRFFVISGEKFRIGQISAVHRRFCRGCLGEMKSHRVWWDIVPFRICPIHGCPLEETFGEGRHLKWTWPHYGHAPDGESLIAKLPIIDGSDLFEHYLLQRLGCVSGRPRPLLDDIDLYQAIELCGLVGRFFLHPWQENAPQCEHPYQRGFEALRGTHQELVSLFESWLLENAADALKSGIENGFGWIRRGGRGVNLLQKSWKRIDLAQKEAFARHARVTQFRELRGFDFKFITSQALQKELRIQYKLARVFLRKRGLESPDLKYSRDDVEKIRSAIDALLTHKECAAVLGCSKKIIRFLVTSGHLEGYLGLTATSE…
node14631node	1	237373_0_198__70319-71650_-1	3708	node14631node1tniq	75358-76017_1	220	MREGWYQDNLKPNSHRVNRVLNTYYTSHPRRSRSSGVVHTRFEQSKMGGCNRRPKPRPLTLRPACHDSDDCTQALALAMPPPASMRWLPDETLFSLSSRHHRLSAQSRASHTSRALFGHPRGGLAHDLPDRVDALVERTAGALGSDARSLIRRHTILPFYLPFRSPADADAAIVQLRGPGIGSLKFRLGMLTSRFRAHHPLKLCLRCATDDCKRLGVPP*
node14585node	1	237415_0_474__5881-7572_-1	2778	node14585node1tniq	10350-12752_-1	801	MSTLPIHLPLRNEETAISYIRRHSEVLLTDFTSTANQYFLLHEFKNTQNYSLPTGSGIDCEPYLEGLAFQTDLDLMEIFSRMTMFPFLLQFKDEALQGRYIDQIFKTYPEELIPTLASLTEKQEQFCPVCAKRDQESRLGISSYRIHQVPSVHCCPEHECLLVSASADEAAEATPVKAADEEIEFAKFWSEHFDKSLGNAGHISKTIKEWLTASDENKTIEEKIKEILTVAAPLSSDPSRLESLIARIKSNPKSQYLKTDDLMLLVYAADKLGAKNIWSSDRSNPSWDSNPDIEIIAYSEYLVKAESEGKTYYLHPNHIAENWPLPNGSWVKTDDPVRAIIHSITDGEYEIVGHFESATQPIEIRHKKCGRTMKVLFRSFVYEHNRCLCESRLPFEEAK…
node48611node	1	23756_0_165__19565-21259_-1	5	node48611node1tniq	17647-19560_-1	638	MLPFFSDPYPDELLYSAFARYHFYSGNIDLKDTLMELFGKNSVVPSFEIGSHLQFLCDALGGGYKPWQLIQGHTLFPFYVPFLPTMRQKKIVRDIITGDGKGIYTKIGIVAGSICRKDDIYYCSSCAREDITRLGETYIHREHQLQGVIVCPHHGRALKKYSTKKAGNGRLEYVRLKEELLDLSDVYLCDETYQDKLLQISKAAYYLLSHDLTHIGKVDILLRYKNLLYEMNLTTNNLRIKQEELQEMVVNYYGNELLDILESTIDKNDEYNWLRVATRGVARTVHPLRHILLILFLAGDMETFFAGMRETYNPFGKEPWPCLNKAADHYQQDLVTQLVVTADYKTRKPVGTFICDCGYVYSRTGPDKLEKDRYCRGRVKAFGHVWENKLKNLLSKQCM…
node48614node	1	237579_0_169__40717-41610_1	2	node48614node1tniq	41612-42751_1	380	MLPMHPQPRQDELLSSWLVRLAFSNRFPLHTFCSGVLGFKGPIWNRDIDRHQPDHLLTLLCQETGQPIQALMDMTLARYESTFFQELSSQGVIAWLLPLGIFHRTHRLAGLQYCPLCLKEDPLPYYRLRWRIALAVVCRHHGCVMEGLCPQCKAPIIFHRHGVGREKAPHVSQLRLCHACGADLGLATPRYPNWSDESTVRHLTALTSNFEACPWSGLVEGVPCAVPFFGGMHQILCLLNGRYGQRLQRTFCPALGVDVLPPSRTYFERQDVDRRLELVLRACWLLQEWPERFVHCCRAMGMSRSRVSELPGALPYWLDMVLLNYLDLRTYIVSEREVSEAADYLIAHGREVTLDALMPLLGQQRDATRRLFKQWVSLQ*
node73644node	1	237793_0_28__43075-44214_-1	67	node73644node1tniq	41128-43008_1	627	MWPTSHGSPALKVYRLPLWVVHEPGESLLSWIDRGAQALDVSRKQAWHLLGLVPELGLQPAANGLDLTFEQREAIGTATGISPDGLPGMLVSRFGGGVIDMQGLDCTDRSSILRWSWANWVPIWGSRCCVQCLRTRPGVWQTSWRLPWSLICPIHRAWMLSRCPRCGARLQAVSSDRRQGEQCCAREERRDLAMRHAGRVRDGVCGYVLTDTAPSAAPLALVNLQVALDAARDAKSGTSEGPNPTTAKAPAAEVFNDLRLLIKLVHRAGTSAVAHGLDDRSAEAWREWIARRDDVGGRGDCSYAHMSAERLAGPIQVAAGVAFARDTDLQVAWSELMRTVEFDQRRSWFRVRPRGLSVRHETAMNLAAERRLFGLTSSLDGRAARPVSPSRNGLRFRVR…
node73644node	1	237793_0_28__43075-44214_-1	3282	node73644node2tniq	47496-49625_-1	710	MPPSPPGASSALRPVRRIPLTTFPAADESLWSWLHRYSVNLDYPPGLLAERLGFPLRAEPTITRVTHLGIATTTETAEYVAATAGLHPDRITNLHLQRYDNGALDLTGLDFTNERSLAELAKHQWLTPYASRACPPCLGERPGIWPSWWRLGYAAACPRHAVVLLDVCPSCRIPFTRGFSRHPRPLSRNRTPDLALCGNGPASNPCSQPLAGLSSQPATPALLEAQTAVLAALGISERPEPPERPEPPHLRERPAAHNAPTGHHRAPPASGADAQGGRTQLTMPTRVGQHSRLHLAGSEVDANTWFTALRDIAAMALASGPANQPANQLLPEGLDDALAEALDDAWHNIASHRPNTRKPHPVTRPHNDPRQPSTRQKINFRGSPGTALLSGAVLTIAWQ…
node48633node	1	237832_0_61__58873-59928_1	20	node48633node1tniq	59948-62680_1	911	MASQSEQLVLSASPYADESFAGYLTRLTDLNLYDSPSWIRQLANLVSYETKEAVAFPEAEKLGHLSKLTGVSVSQLLGITHSRQRANSTHSAVAKFFGLSVPRSAIQLRTARICPACLREHGYVRRIWELTLITTCPIHKCLLVDECPKCHRSVPFLRPRLNLCGSGHKLENIKAAAVKEHEMELTWRVHALCKLEGAWETPVQNNYLGALELHDLIQIVSLISSQYYLASYGCGARAVDTTTRWLRKSIKLKDVHELLCKAMCVFREWPNNFFDFLTWRARHLQSNVRLAGVQRDFGELWSALHRKPLSPAFDFVRDAFETYLKRFWRGGHASQIRRLKDRAQTRYISKPQALKILGIASETIDRLIASDELKSHIEARGSRRLILISTADIDHLKAR…
node48663node	1	238016_0_2784__44856-46475_-1	3	node48663node1tniq	43123-44853_-1	577	MLGYFPQVYPQELLYSVLARYHRHMGAPSFIQSMESLFGRRLVIANPDLPEHIDALAARIPPGRHLTADRIIDTMTLYPYYTAYQSQDVRLQVRHAMQVGEECSVLLRLGIAAFRAGRVTQLRFCGSCLAQMRERYGELYWRRDHQLPSALVCPEHATPLQISPVRLTGRSRHYYVAADRETCAWQAPALAQDIAPQTVEALHRLAVASAALLDDPGPPVTPAALTMFYRRAMQRADLASLNVRVDQRQFDEAFRHHYRGCLPMLPGVMTGSRFTGGWLAAFVRKHRKARHPLQHLMVRDFLASRDSAGRPFGEGPWPCRNPLASHRGEAVVSNCRFHRNRAHWVGVFTCSCGYAYTRSFHPDTDKVGAPRFQAFGPSLESALGEMVAAGCSLREIARR…
node73660node	1	238022_0_3818__10722-11741_-1	-3	node73660node1tniq	9289-10725_-1	479	MNPVAPSALVLGLPTRVKGLDNESLYAAWTTHCLVHQCEPKELLSIHLLSRSLFGALVHPAEDVEEIAKAMDLSRVQLQRLTGADIGGAIDYPSKLLFPSLRYCRQCLEMGYHSIVFQHVAIARCPLHDVPLVDRCPDCGAAIAPTFGSVFLNPFECPSCEAPLANTVARKADVQHARWVDQMLGARRSVLAGGVDVAHQGRRLGDLPLRLRSPGTPAASRNYQRVGVWALPRDPQWFSFRERNHPVGPVHVRGPLGEGWTQATLLESASHSTLQWLMQACWAHERAAMRLLGRLGRYPRGLRLNAHTSVVSVALYKLAAAYDMLPEMQLIFQMRESGETDTGTALYSCKQLMRYGDSLREHPQLDARLLQLEMLGLFAKLLIRHRPGSFLDEVSWLDY…
node48716node	0	238073_0_4984__23376-24008_1	-34	node48716node1tniq	23974-24651_1	226	MQRIPLLTKPIEDELLYSFLYRLSKLNAITSLPQFVNLYLWPNSPYTSRNNLVPAYDANPLVYGYLKSGYCENPVRFYLDHTIYGGIAPFLKPAAQTRMINTAFRPRGQYAKLNTTGNSSITELKYCPXXXXXXXXXXXXXXXXXXXRYGTRIFYRYHNMPGVSMCWRHHVPLRIYTDSVTHLNDPDAKSRXXXXLKSIPKVQNLRIPVMPCASAKRNLIRMPSD*
node48719node	1	238105_0_23__24459-26000_-1	-3	node48719node1tniq	22636-24462_-1	609	MIANFPIPLKDELLYSVFARYHLHSGNTSFKATMEDLFGNRNVSATVELPAHLDSLLKRLPQWHHYSISELINQHTHFNFYTAFMSQERTDNTFERMKSSNGGSLHGGTGLMASSIKLPDYFKFCPACSAENKLHGVMIWNRLHQLPGVLFCPYHEMALHQTNVRMRGLNKQTFIAASESVFSTANEVQIPNDMTEHLLNLSKDVRALMEFNLERCELDRLKKAYVDLLIANGYANINGMMKSRNLISDFNKFYGDTFLNMVNSQVDPNASSNWLLDLFHANNRTTHPLRHLLVLRFLGSSVEELFKPKIEPKFDGLWPCLNKVAAHFGDRTAKLIKVKYSPEIKKSISHFKCECGFCYSRAEGMPEEEYSQILEYGYVWENKLQEVSLTKCSLRAKAK…
node73663node	1	238106_0_297__6567-7472_-1	5	node73663node1tniq	5015-6562_-1	516	MRQIHGLTHTRLPIHPHRQRDELFSSWLVRTAHDNHLKVQTFGSLAFGKRAFVWTRDIDRCARDEQVVRLSQLSGCSKEELLQGLLTSYEGTLFDQFNPNGNSNWILPSVFYVHRRITYGMQFCPLCLFLDEKPYFRKQWRLAFATICDVHGTMLHDRCPSCSAPVIFFRNDAGEVRDFRLGDLVTCWKCGFDLRRAPAYGPEGPDGRTIMALRSLTTFHDLGWWFQGHQTIPYSTLYFGVLRRLVALLATRYGKRFRDEIERQTGWHVEVERNRAHLEFESKSVRIRHQFMMAILWLLDEWPTRFIEIARRVGATQSEINDGVSLPHWFESVIRLNLGGGHYRLSEEEVAAAVACLRRTNTPVTGLAIGRLLGRKDAQVVRPYVTQQAIQPFSQDELD…
node73664node	1	238106_0_153__13726-15207_1	4	node73664node1tniq	15211-16920_1	570	MGDSLIYGDFKNEMTFYSWMALMQSLNGITNAHHLSKKLMGNASSGLRIDFPSNLSFFCQYTSAAFGDASYVGQKHTSLPYFTRFRDLKLWDTCINIMEDNSVEFLKFHLGLPPSNAHDYTPLKYCNACFEIDLSIHGFAFWHRVHQLPTCNICPVHGETLQYQPLREDARDRSKLVLPSEHFSKQIILPENANSILARLSILSQEALLKLLPGGYDPIKLMHTYRHGLKEQGFLTKRGLIRAEILLLAFENYYSNIKTIAPFQEIISNNKVHNILKLLRKPRGNHHTAEHIIMIDFLFGSWELFASTYQWESQFQFDFQNNNSILYPPVTSKVSSEIYEIVSRYDNGESLSSLCLEMGYDIGTVMRQINKHGLTKLRKRPKSLTQEKINEVLVMLSEG…
node73664node	1	238106_0_153__13726-15207_1	1714	node73664node2tniq	16921-18192_1	424	MLTLEAQYQQRSKVKNANGITNKLAISLPNLMPDELLLGFFGRLGVLNGYPDYTSAKSQVKNILINNFNRDCQYPLIYQMSDLLSLPATQIVREHTLIPILRSTHWNGLENDHINLAKSLSHKLAKNNITFCKECVEEDISYLGFSYWRRSHQIHGVDTCTKHQTNLYIAQENNAFYMMPSDVLDSGGICIPNYPVSTQENPVIKKYIELIEDYILMQNCIKIHAISKLLISASKSLNIRRYKEGRRRLLSDLIQENVPHEWLNYYFPEFKSKVKNAYLHSIDGIFLPHSQSSLFSLILAISILLPEVDSTIFRLDNDVENVFSTPQKRIIDLDALIDCYYKNGGEYSKICDELNISRKAAKLKLAKLNLPALGSLNRETSHALSDFIAGAHLEEVITR…
node48728node	0	238350_0_31__48544-48783_1	874	node48728node1tniq	49657-51204_1	516	METNINTTYNLWDLSIPNVLERSTLFHLEPIGIATPDVESLTSYVKRLANAHSISPRMLILSEIAPLLGVEYVLGEHNKSLEKIYAQRTYALNSVGKMALSLVNALELKTLCSNLRFLTMLTWQNVINQRSLMRSHQAWCPFCYQEWDENKQIIYEPLYWSFKAINICIKHHKTLFRNCPHCKQSQVHLSGQAQSGYCSKCRGWLGDIPNNLTIDDMTLPIEQLNWQNFVADNIVKLIALAPCLKTIPSTNAIQENLLAFIENTPHKNLKYFAFFSSIPYKLLYNYTHNPKSIVLDKVLYISYQLGISLIDFFTKEPAKNLTSLCIRNSQTASINSENKQSKKYFKHSQILEAEYIVNDALQEFPPPSIYEVATRIGCYFTTIKANFPELYSLLQIRYD…
node73655node	1	238455_0_848__7630-8520_1	0	node73655node1tniq	8520-9611_1	364	MWHWPIHVVPLPNELLSSWLVRVALAHGCDPMTLSGYVWPQWRAWITDLDRGLTGERLKQLSISSGLDLKSISDLTLLSNLVKHGFSPDPDISVWSWVLTMGSRNRIRKSGMQYCPECLREDHEPYFRWHWRLAWHTGCSIHNCALLARCPHCKEPVQYHRLAADKPHLATCFSCGNDLRKTPAVPLIPEKLIFQCSAEKVLFEGAGWFGTKQIPAADWFALARYFVDLIRKAGSKKRTSRLADFMNSSGIKMDELVMPSTMLPLELLPADEREHLLTAIAPLLSCGEDKFISLAKEKGISTNSLMDHWLIPPEFFQHIVRQLHRNDVPHRSRQTNSIPRPRSKNAVLHQWARLLRKIGKLPQ*
node48841node	1	238489_0_299__78801-79829_1	11196	node48841node1tniq	65926-67605_1	560	MQFLFLPTTKSKESLISYLNRIANVNRYLNTYQIADALKMNHNGFRTNHFTRSEITSISELIDTPSNKIISMTSNYFVELLGEQLSSKMVLKSRFKFCPICITEESIYQINWFLRSITTCTKHQIVLCDHCKVCGSDASVDSIMAGTCRLCDNAYLNSITSKDEPKEWTNHQVFDCADAGETRFMGHYMTFKNIHRLLYTSTLFLEGCPSPLIPDQVLRIFHNKRSGIKDNVSYHNAIKSFFWMYDQFPDNFYRILEYQLKLPTKSMYYRTREFERLFGEEAFNWIKSSYEYFWLSKLDEGRVRKDLSVFKRNTSLLEQRGYIRKEEAKSYFSNEKLISLGEEKLLIVLENNKKYLVDKISLNKQIDSRSRFVSKAKCSQLLGLNMEIVYKLLDAGILH…
node48841node	1	238489_0_299__78801-79829_1	14518	node48841node2tniq	63264-64283_1	340	MKIVLWPIQPTPQKKESFYSYICRTSNLNLGDLKANYKLLGVRYRPNNPNPIYLDEINTSIFTSLVVDNRVLNDWLLLERGAGNTDCFLFGQKFPRYLLSNKVKVCPFCLHDHNTFNSEWYFTHITTCIEHQCLLLDSCPSCIGLFSWSEDLIYQCAVCNMQWKDTGRYIENYIKVEKLDVHKLLYYQLNKNNKLDKGQYPLEVLKLRYIDLVYVLSFFSWLASDHDDYWNGKYIDKLNIFEIYEGIQHAGEVILSWPANFDISSAKMKTEKFNTRGINLLQSKFDVVSLDIEKLFPELSTQYRVDRTNDFLEKLNKQKGTGGLELSDIIYIAALNYLY*
node48843node	1	238489_0_380__51747-52805_1	-7	node48843node1tniq	52798-54111_1	438	MSNLLFSIPVGGHGSQDIESLPSYLCRISYWHGISVGQMLTKIAYLSNKYALYESRDFKISTSFKASDLLRHGKINRRLTQCLASCNGVDLTGTSMPIFGTILTRSRGELVKDIRWCPFCLEEMVVNGVDPYFKLAWQFNAISFCDVHKVNLQHQCLYCGSTQFCFARNQRLEKCQKCSRNLYEITEGKRQHLITANPEDVAYDVWRLIGDVATRGGNTILSYGVHRSCCDLQSHFSMYDRGREFYRLLNHPELTAVIYFQQKLCFNSVRILAANAGVPLYDFLNGEAKRHTANLDFDCPAKISNTFLETQRKNHRDHQKMIYQLNDLASSASPPLSLKAVARRLAVSVGYLEYRFPNHAKLIVDKYRAYQLRLSMQKRYRAQVAALRYFGDNSKLHSR…
node48844node	0	238489_0_380__64236-66023_-1	10125	node48844node1tniq	52798-54111_1	438	MSNLLFSIPVGGHGSQDIESLPSYLCRISYWHGISVGQMLTKIAYLSNKYALYESRDFKISTSFKASDLLRHGKINRRLTQCLASCNGVDLTGTSMPIFGTILTRSRGELVKDIRWCPFCLEEMVVNGVDPYFKLAWQFNAISFCDVHKVNLQHQCLYCGSTQFCFARNQRLEKCQKCSRNLYEITEGKRQHLITANPEDVAYDVWRLIGDVATRGGNTILSYGVHRSCCDLQSHFSMYDRGREFYRLLNHPELTAVIYFQQKLCFNSVRILAANAGVPLYDFLNGEAKRHTANLDFDCPAKISNTFLETQRKNHRDHQKMIYQLNDLASSASPPLSLKAVARRLAVSVGYLEYRFPNHAKLIVDKYRAYQLRLSMQKRYRAQVAALRYFGDNSKLHSR…
node14823node	1	238975_0_116__13387-14367_1	2928	node14823node1tniq	8627-10459_1	611	MRALCSDFVINHVDLCNGQPDAVRRVAELIGTDPKALLFHTPSLIEPGWFRLGLAKIKFTALLRNGGQLCPLCIAEDECCDAEFGPHQQDIWQVAAFRRCRKHGVGYERPQFACRHSEVHDFLQILKTWSPAQLSPVRENDAALEDYLLQRQQNGPENDWIDRQAFHVVWQASEALGLLLTEGSKAKLHEQDAAALIRAGNAGFLVLRLGPDSLRGVLEDIRDQAGRDRSNYSKIYAPILTCLLERRRDPEFDEIRRLVRSFILQNFRVPPESSILGEKSSGNHVFTALTASQHYDVALSVLNRQLRKEGLRTDPGQNQNSDPTLLVPRARMDEIVREVRKLSSITVTRAVIGADRYVMERLCAAGLLTPHFPDDGGMPVFHHDEVTRFLNRLQDAATT…
node73692node	1	239011_0_10__110799-111704_-1	26	node73692node1tniq	109763-110773_-1	337	MHGETLSSWLSRGATSNQEPNLSLAYQIHRDSFLYEKDFNVQDSLVSTISSVLGLESEMLNSIFKPPSCWLIDNPRQRIYFCTKCLSEQYISTGKLVVMSCWSNCWYTICHHHYCALTEISSGADLETTKVEALLIGITEGARSEPIHFDTRSGYLKGQACFNFGALKFQQWCLRCLSGGKNTTDFWGSSISCVQFKNFLVDVLSIIMRKRFWERDVKTYLSVLLQRSSWNSFNCSCYGSVFADLVKPEFCVHSIRARIVAFAIMALILDVPGGLSAWRKIPGYLKIDDYSLTNWDSKEAVWDYTLASEVCDFREWLKAKALDWHPVLSKKYSYLI*
node14576node	1	23900_0_1752__7897-9072_-1	-7	node14576node1tniq	6144-7904_-1	587	MLESWDLTIPEVSPRARFYPLDPIGIGTPWVESLSSYLLRLAEAHCVPVKALTDELRRPAATAPPSPGMKICGRPYRLLSYSVNGVEESAVKWVYALGAATLRDDLKNLTLLAFKDFLCSLSLFRRVRTWCPVCLEEWRASNRSIYEPLLWSLRAAGACPLHRRPLVSGCPHCERPMTPIMSLSRPGYCGRCGGWLGAMPDGQVAKEVSPASSEHWVSNAAGDLLALAPRAEGKSGTLRQLFRENLEACVVHLFRGNSTEFAKFVGCTATSVYNWRKGAVTPNINQLLKLSDSLRISPVAFPTAQSSVEAVDWKVVRPAAEGYALPILLHRPNEEICQALRLVLDERPAPSLSEVATRLGYRGTEGLRRVSRSLCMQITDNYKKSFGPEPYYNGPRPRI…
node48852node	1	239079_0_4__65061-66017_1	-13	node48852node1tniq	66004-67008_1	335	MTRDERAPLPVSALPRRGECGQGLLFRVAQMNGLRLRTLYQLAGVGKRACSDAGVSDLAGLAGVSRNWLGRNLVQRYRVKGESCEFLELEWSSSLSLRPSRPQVCPECLLSEGHCSGAWTVSGYVACHVHGLYLVDRCVNCSRSISWNRPALTVCQCRWELARGSDGHADVEPSVLAWCRWVYRQLYGGTSGQKLLPDGPPERHLLPRWLEGLGVEVVFLTLHAFGVRERQHQRIASHDVTEANSPREMAEILRRGLERSRVLDNLSLAELQVLDGWIYEEGIERLARRALCVADRSFVATCRHAIRLANEHHVATGRPRQMHQLDLFEGSFYE*
node48852node	1	239079_0_4__65061-66017_1	984	node48852node2tniq	67001-67801_1	267	MNDLFDQLHGLPIMQLAEAPSSWFARAAFSQGATWKEFLTHMRVTSLGDPDMAALGWLLLATEKEAPAELLECRTALRILVSLRMIDPKGERFLLRSPAGHAMFRFCPRCLAEQSEHYLPIEWRFRAWLECPIHRCMMRDCCSACLCPISVPARFREAGRDGVEVPSIGYCQQCGRPLWDSSYGTEVAPDEVRHDAWMAMWIANGRATIAALYFGSVRLPGTQDPLPLKHLRRLDRMGLIPHQVDLAQRRAELNTATSERGLSWSN*
node48851node	1	239079_0_94__11349-12344_-1	3	node48851node1tniq	10198-11346_-1	383	MKTSIPSSEGLVWRSAWEVPCEGTFSLAAKVACANELQFADVRDWVFGKNQSSPLLGNDTVRPVLCSDRVRYCRICMDRGYHPWLFQLWHIDQCPIHDQPLHTSCQTCDAPTTLFPFDRVTKTSVHLRCSRCTAPYGKGKTGLSPAGWGAVEGVEKILAACDDMTWICHAIPFTARLLNLGQWAPTGSVAHGDEEERIELGKALFWVLHKLYGPNKETDVPPVEIFHEWDDGHPENLSVHRPEPGTGDLATRLNSDVTIENFSDATVRPSFGGPVPVSSRVPAWVHAVSLWQRQHEGIPANPTRAAIRGIRYQADWLAASKIACEWHEALLRFEKENAKPERSAALLSTDERWSRRLGRWSDRSYSPVLHISDGIQKAVVVI*
node14749node	0	239141_0_46__18907-19662_1	14	node14749node1tniq	19676-21199_1	508	MLNFPTPYPNELIYSTIARAGIHHAITSPKQLLEEVFANRKVIATIDLPSHLMCLLTHLSPNYTLEKIVYEHTLFPIHALFSPENTRLKCLHWMGSQSKGSIHLALGVAASKVKQITTHRYCYHCLEEQYHQYGEFFWSRLWYIQGANCCSKHKVKLSEFLPPAHLNGRHQFIPASFILDRKQPHNPAHELDLIVSRRVDELLNLPPTISPTFHQWSQFYQRTAKRLGFNRGFKHFDHSKIHVAVIKTWGLKWLQQHHLDELKSETCWLRAIFRKHRKSFSYLEHIIVLETFSPKGWTWVAILDEIHQLPAKPTNTDTPIQRTKYKDILILKEKRNEWLCLIQNFGIKPSRVKNAALYAWLYRNDKTWLLTKNRSFHALPTSIPKKVHWPLRDWQMVKR…
node14834node	1	239119_0_20__129120-130226_1	-3	node14834node1tniq	130223-132091_1	623	MKLVVRPKPYPTESLTGYLLRTSERNGYPNVAFLQELLRDESSPQMTLKLDASALMDLADISPVDAERLSLKPQKGNRAYIRIFGQELPAYEMALRAPKVCPQCLAEHGHCEAFWDLSQARACPIHRTQLMSRCPDCSSPLRWSRSKLKRCPCGSDITTWHAQSASAALCDLMGVMRCQVYRGYVDLQCPTALTVLKNLDLRQLCKLTWVMSSTLHFAGEDKKHKPKSRLRYEVEAERVAMALASWPTGFQSLLQEMYGQTLSTAESQPPFHRCFSWVFDRLIKNDPDGGEAYRFVANEVFKFGANYWTQRALSRAGRDVNAPALDAIKWGTVSEAAEILGLHMLTMQKLIGAGEIPVRRVSPTGSRPFIVDLDWARRQRLTREPAIGIRDAAKVVGVS…
node14837node	1	239119_0_17__13215-14186_-1	-3	node14837node1tniq	12139-13218_-1	360	MTKASRLHIDPPYAGESLSSVVSRVAQTYVINHGAFVRELVAGESWRNGHTHDLDFDPPASLEANLQRRVQGWTLPTRSGWSLHGHKITPRFRTSYCPMCFEIDLMEGKTPYFRLSWASAWVTICWRHRCPLMDWQDSSGGTYRRLPDHWIHGKHAQRSNVPEFHLKNLVTANEHFADSMRSFDSEDLLSADTSTVLQLLWRAQNLLERPDSQATSRTPSDLSRTLNWCAAELIHLGSAQFDPMNEPPAALPLYREEFAPLLSDAYDRMNRTTNPKYDRCIRNSSTLAWRRTYLWFGIRTLATSRRFSPMLTGRERPRQEWPDWWDEELRPLWGTRTREAIASRERYLTQRLAKHDDDD*
node14835node	1	239119_0_6__219578-220486_-1	-51	node14835node1tniq	217692-219629_-1	646	MGHPAGVHQSKSAFTMLRHEHDGMMPSCIGHATVLFPVAPIQGETLLSYVMRTAEWNHLGRFGAALQALGFSCRYSRHTLCEVTRGLSEFRNALGIPPEALATLWGVEPLERGRRRLGGVWLRNEFITASRRRLPPSIQAGQHDQAIWMVKHLGFCPSTWEYLTDLCPRRWCGRPLWWWGAPSIDQCWHCGSRLSEVKRSAKVPVHDRPPLRWVADLFESHEEIVERAISRVPPIFSIANATDLYELIVGFARVFQDLWLLPSQGTVKNTAKTTAAAARYILEFPRSHWDFDQSEMGEMSDFRTRLRSLRDHSSIASVRENVGNVLDYGRDRARPHVPEVPTLQYLNLTNTARVLQLEASAVNELVANKFLSALPAGGGQMRRHKSFRRKQVAALQSRM…
node14836node	1	239119_0_5__549968-550888_-1	-10	node14836node1tniq	548635-549978_-1	448	MSSDGAEVMGFFPYLPEHWENNSLLGSYAAIGRFNLCRAYDVAKHIEQPLQAMQPRRPPSTTHLLEFMSWVAKLEVATEEVLHPLLRRVIAKARQDLAEVPLDWWRHHIVWCPACMKLDHHKAIHQHRALWFCPVHHVRLEQFCRACGQHNGYRVLWDCEPFICRCGSRIDGAPEQTPWPRALREAPSLDTRLTCRVAEQVWVAGLPWNASPPRPLGISPNDVRIYFAESMRSATRSLQSRVLGRYFRFLRPSEIPRRSNCTHDEAISRIAAHVRTVAMLSGHACIGELAGPSLERTYLCPCHAGFSLWLQRSRSRRLQHAPWSKHVNLMTYEGSHLGVCLSVCWLAHVQAQLMDQDCAAQMVEAFWDVPDEAGLPSPADEKIPNTRAFVSHTFQWMAI…
node14869node	0	239157_0_334__39403-39894_-1	8	node14869node1tniq	38094-39395_-1	434	MTTAHMRYRWTALPPIAPIDGGTAQTESLGGYFQRMCETTGFTKTHLAGVLDKVAGQPRNGLSERNSFVGPGQVSLNRARALEQLTNQRLVGCTLSPFINVLQMRDGGLAGINRRCCPECLLEAGESDGLSERLIWNFLHYSHCSLHSVRIIDRCQECGNSQQLRRGNAATCAYCGCSLARAATHERPSALQSWANASIEDVVRWTATNPDVVIPAENYQRFFDGLLQDGTLDRLKIVHNRFWRDAIRFRRTTTTFRTLLNLSAIKSVDIIGILTEPVPASSTSLFPGHEVDGEIAFDLEDWGAQARKFEVVLHALCKANTRVFPSQQFLSLLLVSKRKSSIHRAPSFSVYLDLQRQPGQDLLARRNMSSRIMALSMTLLKSGMRERGVATEVLKRFAI…
node14869node	0	239157_0_334__39403-39894_-1	14548	node14869node2tniq	23512-24855_-1	448	MPRSRRATHPVLPRWTVLPPMKPLAAGTSGTESLASYCLRLSKLCGIPWTRFISMIDSESSSQTVRYTDCARLSGPGPVSIRRARALERLTGQRLVGTTLYGVGEIISGRSEALHRDAAWCPPCLRQAAEEGLPNFSRLIWRFASYSHCSVHGARIERSCPHCGFASIRNSGSFLCPKCKGSLEVGARYGRPSRVESWTNHCIEELIDWTSNHPTQPLRKASLTRFLSAVDAVDDAKTRSYIPAKRDRDDFVKYLRWRDASVPTLGLRPDTSRVDLGDLLRASAKQCVSVLDMLLRPEESASALLPGVQYHFELPALHGEAANDCARLARIVEALTDDVDCVLPAMQGILRCARIRKAYKSRMAGHYSRYAVQLRIQRSLFLAISPGRINLAFRAAVRM…
node14885node	1	239166_0_0__336936-337811_-1	-3	node14885node1tniq	335890-336939_-1	350	MTQLALQRSDFATLRESQPFETLSSYLAAWRGYSGVSSRSFLNQVAQLAPAASVALMVDPDHPIDDCWLEVVAEVTQIEKSTLEELAAPLGPWTLHPPCRHYACIACLDEAGSASQQARLKLWTYATFTTCIFHDLPLIEVPAIGWEWMELSPAQRKSNARLMLEPDKLRPNVEAFWNRLDGRLRVGIHRAEVSAWVAPGGPCRLRTAIQYERLDEAPVWQAILALLSRSWERHPAPALAARGLPRDLWLNGSKKYFGDYHRPVLEALPTIDYFRGISAVNERRACVLVASDAVRHEYMRPFLGFNDFYGWRGVLARMPQPAFEWLVQQSSDWPLHWQDRVECWKRGRK*
node48914node	0	239207_0_73__34487-34708_1	-7	node48914node1tniq	34701-36662_1	654	MADDAYFTTTIAAPPTPRLLFPVEPQPHETLLGFIVRCVERNRLGTPVTFMRAVGLDVKAKGDFLTRSQAELPALAQAFSMSADALEAVWGAEPLDEDRKRRLGGVWLRPALVEQARRRAPPSLKAGQSDDARWMIKPIGFCSTRWEFLIDRCPNSWCAKTLTWPRADSLHLCRHCGTPLARAARRTVPRQYRPSLEWMMALFSEDEALRQEAVRRVPPSFEIDTPTEVFELLLALRCAFRISGAKPEDEEPSDEFDDPGDDDELRHWVAAVRFLLEYPRSHWDILQRRFSDDCTKFHTAMRRIGHNSNVPIVRSEFDRLNRGVWNRPTADRSRRRGMTSKISARRAANELGVTPGTLKQLVEAQLLSRIGSLRARYEVSLFAEADIQSLQSACAAATS…
node14918node	1	23920_0_37__21238-22290_1	41	node14918node1tniq	22331-24352_1	674	MPNIAKRLLFSSSPFSDESFMGYLIRLTELNNYPTPSWIGQMGGFGFASLYTACSFVFKRHADMSLFAELTGVCESQLTSMMYPPANGENSYRQLIFDLPLPQYMIRLNKAKICPDCLRESNYCRRIWDLSPVTVCPYHRCLLLDECPNCKKKISWIRSKVSVCSCEFCWQDINPARVTNAELRITQQIYKLCRLNFDSPENNSTHNPLLGLELEYLVSALFFIAGQYEGIIDTKGKFLAPSRRNREIHSLINKAFTIFEDWPNNYYAFLDWRRIHMSNSRYVGGLRKDFGEYKYALYDQFAATQFDFMRLAFEEFLTKQWSGGYATSIKRLKANPLGERKYISHAEAREQLKTDYKQIDQLIDNGKLKAVVNNQGKQRLVLIEVSSVEEYKHELEDLL…
node14905node	1	239232_0_5__61875-63539_1	36	node14905node1tniq	63575-64351_1	259	MLIFLPQIYEDEILYGIISRYHCLSGNLNYKDTINEFFDSDTVIPTMSFPGLLDNIVAKIPLCLNYDSNLFINRYTLFPVYNPFLPDKRRKMIISEMKYHNGSKISNLLGVQAGHILEIKKLKYCPLCSIDDHNRNDVVYYHRIHQIEGVFVCSKHKCLTKEYKPNGDASRLEFVRMEYEKLDLNVEYEKDNSLEKCYINIAKSYEYLLTNDLYSFNNEVVHDRYIKYLDQMGLVTTSNRVKQKDLAIQFTMFMVKGF*
node14905node	1	239232_0_5__61875-63539_1	28370	node14905node2tniq	31802-33505_1	568	MIEILPPFYPDELFYGWISRYRAISGNSSKMTVYNLFNRDKKVQFSIYYPHYLEWFCSYLSEYFNTTPEEIIEKHTIIPLFRPFVDVSEYQNTIISFIKEEYTTNSKKQINFRTKYNTQKFYYCKECFKEHYEKYGEYHINRMHQIPFNQICNEHLIQLSVFEIPLNVGKSELVDINDYDINYCDINDDSDSMKLINEEQINLSNDLNDLFSNSIENQNINLTTDKYDVMLQKKGYKIKCGNIDRIKLIKDFKSYYSEEFFKFIYSFDYEEDSNNKWLKFIGSEKCRHIHPLRHLLFIRFLFGSFYNFLTFNHLEEQSIIDVKLKSILLTSDSKLIYNSFNKSFLLIVRNALDLNILDECYYIIKKEKLNNIKIQRIRQEFLKYLSIVKVKDKEDLRRL…
node48952node	0	239360_0_120__26649-27290_-1	-3	node48952node1tniq	25126-26652_-1	509	MTSKGDFIPGCYRNFPQEPEESLRGYLLRLSEANGYRNISALIQAATGWTYRSDSALLREFLTSETAVKAMGQMAVGDANHLLRYLAVAIPDGALHMHGRRMDDDAVLDKSAQVCPTCLATRPVAHEDWDLTCVTVCSRHLAVLVDTCHGCGAQILWNRSSLVRCGSCGADYRDSTPIAANAEATDVSADFAALAPFRFELRGGDIKVTVWDTAFRIYKCLALSRAQWALQEYPDVLLRNLPLVSRLAALELMATSRHQGTYKLGRLVPHVRTLLAPLSAIPKAGVLEHQALQLLQTEVGIPLEMASSMIAEGPIETIPRGFELFEGRPPFLPDLPAVERFLGVDHATITALNRRERLPRPQFDYGYDIDEVLDAQRFLQHGLLTIPEQYAVIGATMQV…
node73741node	0	239368_0_2__449009-449737_1	19967	node73741node1tniq	427990-429042_-1	351	MSTRPACTRQRRIRLFLFDQHLGQPLPLQDEIGEDESGNGYALRMLSLNGLQFSDIARATASLGHTYLPASAAPYLSYVFGAQLSRVSRAIPRTYSRKGRTRAAFMGNDFSRCYQLRHTRPQVCVQCLAEHGGRAKAAWEVVLYCACPRHRCRLIDHCNCGRPILWRRPSLYQCSCGADLRALPICVADEHVIELSTLIADDLFGRIRTVPDRRFGAISELSLDTLLRLVRTLGICASPDAKDLVPGKLTRLLSSEEAYHVVLRAMKKIMGLVAASPEGDTVWNPSWNIEELLGGATQGDLRILWSLLGCSDPSAVRWFAHQRWQQLELLDEDEDGRFSTNTMPSANAAR*
node73741node	0	239368_0_2__449009-449737_1	20970	node73741node2tniq	427038-428039_-1	334	MDDSRPTLCQVPTPLDDESCSSWLARLSCLHGASVAQILGAVGLGAIGDLDVRVGRHYATRIAYGTNVSPHALREFVSRFDAFRRERWLRRLLLRSETGTAHSSFCARCIAGDEIPYLRFEWRMRYWVICPSHSCPMLNRCWACLTNHPLTTVAPWRSEAPFLSCSICGADLREAPPNELPLESTQEVLDLQRAVTAAIIRRSFSVGQMPERLPLALLPSLLAAGASGDPWRLKEMGRVDPRLFDDIRWNIQHMLDRRTTSTGFDVAASRGNTRGRRVWKGDIGKICEIALKQRFLWPLALLNNDASQERHFSEFSVSSYRAGYADLEAWDDV*
node73760node	1	239369_0_47__64312-65238_-1	-7	node73760node1tniq	62724-64319_-1	532	MSELRLLPVRLRPEPGEHFSAYLLRLAVANGRSSVKELFSTLRIGGSKAQNHQSPDTQAALAGWLGLSPAELSGYVVRDEILAKVTAHDSARIYRNLELRVPRICTACLREKKRIPAYFGQLPFTHCYEHRHNLIHACPHCNDQFEWSEELFECRCPSCNVTLLGSTSPVTLPAYASELHVRLSDQRGLNHFIRDLLLALQCVLVPLSSDLSVRERPPTEVARWPLLLGQAYALLNDSTAMESWAEACRAHRSPTAAIGASAVYLPIYALKEKLALPWPLRDFDCSAGRRSLNGRTEESPTLLASVDHRLLSQVLGCEPAQILPLIESSSLQGLIGHRSVRDACFDLVTLAKQIEQLETVASGQIIDMVHAARIASAHGGHMGHVLAGILLKEIPFRPK…
node73752node	0	239400_0_34__31136-31831_-1	917	node73752node1tniq	28717-30219_-1	501	MYFPRLYPDELLYSGIARCRVHLGIGNHKTLLHMLFGDSKVAAITDLPTHLTALANNTGLDAEGMILNHTLFPLYAPFIPPERRTDLFQAMLAPDGPTIGLSGASTALVKWPDWLRYCPICFEDMAARYGEPYWRRSWQIQGIDACPEHGCQLLNSPIPFRRAQRHEFHPASPLFLPRDLRVSPVGEEAISLAKAAMQLLALEEVQSPGYGRWTNLYRYLATECGARRGRQVRAEVIWEKILASHRRDWLAANGLLTSGEPPPWLLAMFRKHRKGFSALQHLIVWTSLRPGQHAGELISEAKTRQVDLASDRSVQLLPAEFEQKQQYRAVWMQALANHGGAKAARQNGGEACYAWLYRHDRSWLMAANQARPRRQGNNSHVDWQARDRKLVRLLIRIGR…
node73766node	1	239406_0_5__75411-76868_-1	11	node73766node1tniq	73847-75400_-1	518	MISYFPTPYEDELLYSLIVRFHKRTGNYLMCDTLNELFNNKRARSSAILPTKLGRFAENIKHFKISFDEILINHTLFPFFMAFSNAKKYDEVYRWAKNSESGSISLKIGLFGLKEIYKKLRFCSSCYEEEIKNYGESYWHRELQTPGSLVCIKHNEVLMESKINFLKDTRYYYDICYDNIYPSRAPILSDKQEKLAVQISKDINYLFNNFSEIRKLFLSNSNHFSDVFLKLLEDKELVTEKKNLRINNFKKAFIDYYSKDLLERLGVPLEDDINNLWIVSMCRKSNTVNNTVKYILMTEFLCGNLENFINIINSIGNIEEISKRKWNRPDKFEEKLEEYRKRWLNKKSEHPDYCQNDIRKEIPSVYTWLNRHDNDWIQKNSPTLKKRGGNKTFEDWDQI…
node15008node	1	239467_0_200__65331-66299_-1	95	node15008node1tniq	64367-65236_-1	290	MLRKMLGIGRSVRFNAVHAQKLAPLLGVDASRLAYRLPIAATVAPGVPRRCYGHVFRVAGLLRMSRPQLCALCIQESGYLKAHWDIGLSSCCVKHGLGFTDKCLRCGSAVRWDRRSVEWGHCGHHLGRTGTSVADGKQLQVQRLLDGVFYRQQLSQVLAEFSLHPCIGLLSMDGLIHTLYAFGLLHGPWAATSAGALAKCLSPGYAKAIAARGLVRLQAWSNEYPYAGEKLAPVVAAAAFIKVIVHPVTPQDRSIALGMYGSIFGRRELEQLKSRHAALGQKSLFEETL*
node15008node	1	239467_0_200__65331-66299_-1	961	node15008node2tniq	63603-64370_-1	256	MKLVGVPDTCCGESPASWLTRAALSQAVNLPSLKSHLGVPTRCDPDITVFGGAICKISRVSGLPASSFALAEHIFAGLRSLDPLGHNFLLWTECRKARYRYCPLCLEEPGCKFFPLHWRFKAWRWCPVHDCLLEDVCAHCSAPVTLPDTMINAGPDKQGVATLQYCLQCANPLSSGLGKIFHPVADDLLTSAERVFLMNGRAVLAALLHRSVYSDQSDKRRPLAYLETMRKFGVLPHEYFEIPSSLLERRFSQRF*
node49056node	1	239457_0_12__90185-91126_1	12	node49056node1tniq	91138-93015_1	626	MSFFQRVVLKPGESLNSLLMRKAEQNGYGTAHALLAEVDLTMRVSYSPEELEQLRECFELTELDLRPASAGQAPYLGHKAFMRTQCSPVCPQCLVDEGMAHEAWSHALITACPVHQTELLSQCPQCAEPICLTRRVLMHCGCGYDYRNAVSKPAPVFSAGLSALLTNAAAPSRQALPELLNQLTFEPLLPDFLVMLAKAQGRMCGSLPLKLRFGASSSFEDSLVMVGHLESLLGDWPQRFDATLEKQLCKGEGVSLAGRIGTWYRTLFSTYSPASFDFLRDRFKAQVAEYFDGRLGVSTRALMFGADNADAMQWFAAAEAARLLGVAPDIFANLVITQHIDGRVHQEGKSRFVAVHRSTLDQIAANRASYLSATEARQRLNVSKNFFERFIQAGGLRRY…
node49121node	1	239556_0_972__20632-21663_1	-3	node49121node1tniq	21660-22994_1	445	MTSMTNTGYRWTTLPPLAPIDGGTAQTESLGGYFQRMCEITGFTKTHLAGVLDKIAGQPVNGLLQRNSFVGPGQVSLNRARALEQLTNQRLVGCTLSPFIKVLQMRDGGLTRINRRWCPECLLEAGESNGLSERLIWNFLHYSHCSLHSARIVDRCPDCGNIQQLRRVKAALCACCGGRLARAATHERPSALQSWANASIEDVVGWTATNPDVVIPPENYQRFFEGLRQDGTLDRLKLVHNRFWRDAIRFRRSTTTFRTLLNLSAIKSVDIIGILTNPVPASSTSLFPNHEVDGEIAFDLEDWGAHARKFEVVLQALCKFNTRVFPSQEFLGVLLVSRSNSSIHRAPSFRVYRDLQMRPGQDLLAGRGVTKAIMDLSMTRLAAGARERGVASELVKRFA…
node73798node	1	239610_0_9__93848-94891_-1	-55	node73798node1tniq	92350-93903_-1	518	MVERNGGRLPVIAKPMPHEVLGAFVLRQAHRLHMTVPDLQHELGIGSLRRPLERLSVEPLDAHLDEMVEAFGRVPKTYRDMAISNYADACVAEICRRPLGALRITLMCDACLSDGFWDLRWYTGLISVCLVHGCYLRVRCPTCGGRRRIDDMAAQPGVDGIGLVHSVDGRLCGAGLESSGRPPSDRELAANRSAEGLLAAPPEVANANAVVHAVRTVMMLRWQAVRHSDGEDEVASVEMSASRATTAAVAVATQPTATAGTDPAILAALRAAEGPRPFVLAPQRAGRAAKLGNDVLRKALHYGVVMVLAKEQQVCVPEPGFVGNPLHVPAMVPRELIGQGAPAALLDEGRDRAGRVLAVAIVQAAGTHAWGAAAHRIEADQRLARAAHTWAARFEADGS…
node73798node	1	239610_0_9__93848-94891_-1	1473	node73798node2tniq	90960-92375_-1	472	MLPTTATPRQGEALAGYLWRVSRSTRIPMREVVAQVVPDVAARTTALGIRALTPAAVSTAIKEVPVSPTHVREMTLTSLPAFRALPHVAAIPAKGRALSAQRAHWWSFDTDHYCPVCLARDGTWMVDWLHPWSFVCVEHEVVLRHTCTFCGRSVRLIADAGRGVTDEVCACGLQWAANPALAAEPEDVVLQAHLTRVVTAERGVLWGNLARSEAVLEAWRATAALLAGEHDVPRWALRPWLTPPPPPTARRVLRYAAAVVTADNEDSAADALRTTFDDDDTALSHRVHDRLPGGTVLAPVLAGWQRSRRRLSTRLTHTATAAPSASELALGVLPTLAPLDLLDDAWQGPGKPDILLRRMVVSLAAARLLGAGTWARAGDCIGITPAFASRASRHVVQAM…
[truncated: 5,221 more rows]
