# Supplementary material for: Modularity and diversity of target selectors in Tn7 transposons
Source: Mol Cell. 2023 Jun 15;83(12):2122–2136.e10. doi: 10.1016/j.molcel.2023.05.013 (PMC10293859; doi:10.1016/j.molcel.2023.05.013)
Supplement: Data S1. An archive containing data used in this study related to Figures 2 and S2–S4 — Data includes: (A) LOCIannot.txt: Tn7-like loci used. (B) Tn7_clade.lst: nodes belonging to the Tn7 clade. (C) TNSC.csv: information about TNSC representatives. (D) TNSC.tree: tree of TNSC representatives in newick format. (E) TNSC_for_tree.fasta.alig.trim.walkers: TnsC alignment used to build the tree. (F) TNIQ.csv: information about TniQ representatives. (G) TNIQ.tree: tree of TniQ in newick format. (H) TNIQ_for_tree.fasta.alig.trim.core: TniQ alignment used to build the tree. (I) TNSF_vin.csv: information about TnsF and relative systems. (J) TNSF.tree: tree of TnsF in newick format. (K) itol.link: links to interactive trees displaying features described in the paper are available via Itol TNSC: https://itol.embl.de/tree/13783123246421658282398 TNIQ: https://itol.embl.de/tree/13783123282721658801217 TNSF: https://itol.embl.de/tree/13783123254041660094518 [file mmc2.zip › TNSC.csv]

# col1: node identifiant for TnsC
# col2: detection of walker in the final alignment 0/1
# col3: assembly name
# col4: contig name
# col5: coordinates in the contigs as start_end_strand
# col6: length in aa
# col7: protein sequences
#nodeid	has_walker	assembly	contigname	tnsc_coord	tnsc_length	tnsc_seq
node34node	1	GCA_001587285.1_B4090_genomic	LQYL01000030.1	100114_0_33__484215-485216_-1	334	MVNNLSVRPYISPGTHPIDTGSYLIATNEINRMFKRVVMWIQSRTPGAIIVGNPRLGKTRAIRYIISTLPSIDIVGYDTAIFNIKCSKFKNVNENDFFELFLREVNHATPSVGKAVAKRQRLYNFLIEKGFSSSKNRVILFLDDAQRLTELHYEWLMDIYNELDSAGVLLTVFLVGQRELLSQRSAFVHTNKKQIIGRFMLHEYHFKGLVSQADIELCLKSFDEISVYPLGTEWTFTKYFFPEQYENGFRLSTFSKELYSAFVEIIRDHNSRTKIEIPMFYFTGTVENALRFLGTDGADVNLISINDWRSCIEESGYLAAEKYSEFLLAEGER*
node3node	1	GCA_001590725.1_ASM159072v1_genomic	LQXR01000008.1	100214_0_7__29560-30270_-1	237	MKVAPINNLNLVSVAMERLINRQDGLPGLGVYYGPSGFGKTTTTVAVAIETRAYYVQMRSAWSKKTLLEKICSEMSLQAARTVSASLDVICEQLAASQRPLIIDEADFAVTKAGMVELLRDIYEGSQAPLMLVGEEMLPNKLKKFERFHGRVLNWVPAQPVSLGDAQLLAEIYAPNLEIEEPVLKELVALSHGSVRRVTVNLVNIAENAMVRGITNMTLNDLDRTALYQAKPQNAA*
node33988node	1	GCA_001590985.1_ASM159098v1_genomic	BCTX01000034.1	100226_0_33__23104-24069_1	322	MTEDEIPKKEFIEEQRAWLKAHRAELGLSITDLSKRLGFPNGTLSNFVSEKGYAGRELPIAEAVQKYHAGLIARDTTFIDAPDVPGFFQSQTADEIINLLHWCRKGKMVGGAIGSGCGKTTACKEFASRYPHVYVVNLLQSDGPPGPMHTAVLEVLGEENAAGQPSSLSRRIMKRLRTMHMPVLIFDEAQHLTVKSLEEIRGWQEHTGAGVAFFGDKRLHTLIFHGKGKDDIPQFRRRIKMMPVRLQPYVHDVAMQAAAWGIEDRPMIVELQRLAQQPGGLGLASEVLQVAAMIASSEQKKMDIGHLKQAIADRNHEGIAA*
node0node	1	GCA_001591425.1_ASM159142v1_genomic	BCUW01000024.1	100248_0_23__22870-24588_1	573	MNLWNDGLKKLEGVHCKANYQEQILTENQGNPFIEAIPNRVLVDDFYDKLYTIPKYEAKHTSLGMEDRLEFVRQIRPSFWLPTPHQYEKYRGLYNMIKIGYQSRNPMEAMYNYQFSLGWDKILDYGLDEKGANLAGNVQTAQSLAEIGLSGMGKSKNYEHILVKLFPQVIHHNEYKKRKLLMTQVVWIKIECPSGKSVGALCKNFYDAVDRILGSNFYEKHGEKGGTIDNLAKRMVKVAAQINLGVLVIDEIQNVHKAHSGGDERIINFITELVNTIGIPVIILGTFKAMYLFRNSLANSRRGIPDEYSENIVSFMLEDSWEWNEFITSLWDLQFTKKFTPLTDELKKLMYYHTLGIPDITVKLFMHVQSKAILNGRDETINLTLVNEVAFKSLRLLQP…
node96node	1	OQQE01.1	OQQE01000559.1	10034_0_558__25582-26631_-1	350	MVGIFDCGGVLGKYEIRLKERKVVNMEALNTYKTEKTLAEQMNERLAEMKMTKAEAALKMNYSRAALSQYLNGKYASDPTELEKKVREFLAATGGVAEGQEPENSVPTGAGTLKKKVEFFESRDFVQTIGVCQACQEYMGLGIIVGKSGQGKTHALKKYAELPRVAYIECDDTMACRDLVEAIENGIGLPKGYGGTIWSRVNRIREFFNTNEGFLLIIDEADKLINKYTQKKMEILRGIFDQSNVGIVIAGEPRLETELKGNLARFANRMDFYYKLKGLSKNEVVDYLEGYEVDEAAMGEMISRATNTQSGCFRLLDRTLNNVLRILKQKGETRITMKIVSEASNMMML*
node34046node	1	GCA_001595965.1_ASM159596v1_genomic	LOJI01000001.1	100429_0_0__10746-11612_1	289	MNPNNNLASLQLRSIRLRHPLFEEAFHGTLDILKNALATARPNSGVLIHGHGGTGKSTLLDSLKNAIETGTNGAPLGRVLNITFADSIPTPKSLYSSILRQSNYVLKITSRSTRDGILEDRVVDQIEREKYIAMFIDESQQVVKQSKDELRIRVLDAVKNISTRTGITTVLSGTKDISLLFDGALGDGQLSTRFATRFYLAEFQTESSLMGFLNGYTQQCSAMDINIIRHKHKEIFEGIGGNLRRLTDFIIMSVEMAEIENVSVLTVEHLKLAFKKYYGNAHARVNPF*
node34030node	1	GCA_001597395.1_ASM159739v1_genomic	LVEV01000006.1	100499_0_6__30858-31826_-1	323	MNRREAVIAKLDKFVQEKRLSYNKIATMLSIGSSTLSEVRKGTYKGQMDEYLNKIEDLIERHQAKMKRITFSVDTEVKRKVFFAINQIAKYVASNAANEILSSAKIGYIIGRAGIGKTHALQEYKKLYGAQTLFITAENGDNATVVMKKIAKELKMGEKKQLYALKEEIKSRLRFTETILIVDESEHLTAKVIDNIRSIADQTGIGLILAGTEKLRQKVTGYKAEYEYLYSRAAIWMLLSELKMADVDLIFRKFIGEDIDLYKEDDIVKMATYLHKECKGSARILENLLGMVSSLVNENYEETAGVITMRYLKASSQMINVV*
node34099node	1	GCA_001600925.1_ASM160092v1_genomic	LOLU01000013.1	100575_0_34__43685-44575_1	297	MPHLMPWAKEIALLPNCERIQRVRTDRWVGYTKATQAVSKLEMLLSHPKRQRMPNLLLIGPTNNGKSMIIEKFRRTHLAEKSAHYQPEEMPIVIVQMPSDPKIPRFYSMLLYAMNVRLISRSRIADLETKVLQALERLKVKLLIIDETHNLLAGTAIAQREFLNLIRFLGNQLKIPIVCVGTKDAYYAVRSDDQLENRFEPFTLPLWQNDEEFASFLTSITATFPLRKPSALITPDLMHFILDKSEGTIGEIMTLLTKATVLAIELGEEMINKKILAQIDYQSPTERKRIFERAFG*
node174node	1	OQRV01.1	OQRV01002244.1	10077_0_2243__6641-7447_1	269	MTGNYRVFFGFQKEPFSQDIRVEDMLKSQAVVGVKERFLYTVHIGAIAVITGDVGSGKSSALRFASSALHPSEYRILYITATSGTIAELYKQICYCLDVEIKGSSKAVLTRVIRSCLIELTQKKQKPVLIIDEASILRLDVFTELHTLTQFEGDSKPVLPIILSGQNNLIDNLMFRQSRALASRIVARGHLEALNIDEMGLYLQHHLNIAGCKQNFFSEQAVTAIHQGSGGLLRRANNLARGSLMAAALEKCNVVSAEHVRIASTEII*
node64node	1	GCA_001606295.1_ASM160629v1_genomic	CP014955.1	100806_0_0__5006408-5007484_-1	359	MSPQPRRNLQNITLIRKEGWRDFVVAAPRRQPEQLTTAELAVLSPRAAAQYNTRRADWHANMGVLKTHQLKAVQEMLDLILESNQQDGDKAKDAIALSASAGLGKTTAVEDFGKKYHLSQIQTHGPRTTGGHERWPVCRITLTGSTTIRDFNRALLEFFAHPGADRGTAAQYLRRALDCFLSCQVRLLIVDDVHFLQPRSRNGVEVSNHFKFITSEFPVTLLLVGIGLENIGLFPRGVDHTLAQTGRRTTILTMDPYTDTGEQWRALLLAIEQRLVLANKHQGMLADTLSDYVYRRTGGHIGSLMTLINRGSLHAIRTGTEALTEELLDAVPIDFAAEGQRGAREAAHRNSTRRLRRQ*
node151node	1	GCA_001612555.1_ASM161255v1_genomic	CP015110.1	101108_0_0__3272619-3274286_1	556	MTKMNLPLNFIRATYTPSFGEYEGNPFIEALPPIMQEVSDIKENLIGKVDYDPEDILRSKNERIHLTAQLLHQFFQPITRHISLESKISILIRKGYIGRNIADGKLHQHLQNGYERIMSGEINAFRFEAPQSTALSYSLIGCSGSGKSTTLHRILNLYPQVIYHEKYNFTQLVYLKIDCPHDGSLKNLCLHFFKAIDVALGTDFERKVALKRLGIEALLNYMRQITNTYAIGVLVIDEIQHLSVKNSGGAEKMLNFFVTLINVVGLPVVMVGTPKAKFIFDGDLRSARRGAGFGADIWEPMKNTVPSSNTSNRAEWTAFTNALWKYQWLTNKEQHLSDEIRNCWYELSQGVLDIVVKLFVLAQGRTIMTRLERITPSLLRQVYEDELKFVHPMIEALKS…
node226node	1	OQTH01.1	OQTH01000075.1	10115_0_74__18586-19644_1	353	MDAEMWHHQATAAMVVAPQPVTAADLDAMNPMGRSTYADAVRAALRAQCVSSPVHDATATAVDRALESALLEPPGARTILALSAPYTAGKSTLIKSWAQDRYRTWANATRSTRPRWTPKPGVTADLVPVCYLTLLSESRSKDLYTQILSFVGYPASGVERTLALRAVKALQTHGVRLVILDDAHMLRTTSVTGRATLNAVKHLNTELGEVGGVLMLVGAELTGGDVLSDPQIRGRLSEHTLAPYEVDTATGRAQWQRFLKNCEDLLLPYLPNEEAGLFSSRLAGYLWRRTQGYVGDTTRLLIDATAAAIEAGAPLERAILDPIWVSQRAQDAQIDAIRSKTARRAATRRASR*
node34198node	1	GCA_001617385.1_ASM161738v1_genomic	LVJP01003738.1	101343_0_3737__6032-6970_-1	313	MASSHIHPKIRYCLDATTEERISYIQRDRFIPYARGEAVLAEIETIMQTPAGVRAKCLLMVGAPGMGKTSILDFAERRYVQASQARYRRGGLVRINLPQIVSDRRLLYVRVLKYLGIPFCISDKPEFLHEQTIDALRDSETRALAIDEFHNFLGPKMTHLSEHMVAIRDIANIPISVIGAGIKSVEACVLADDQLEQRFTRHWLTPWEETEELRNFLATLESRLPLKLPSNFAGPDLLPLLVRFSNGHMRRMINLIRQAAEWAVVEGIEKITVDLLRQALQELSRTSSHYVETTMTGPTNSSAPAAEEVGHA*
node34210node	1	GCA_001619385.1_ASM161938v1_genomic	LJKF01000016.1	101430_0_30__36777-37796_-1	340	MTEELELELELELEQLTSNSIRPYIPKGTHPVETGKYLISTNEIDRMYQTVLQWIGNRIPGAIIYGRPRLGKTRAITYLMNCLPQDFGNNMPIYHVRCRTYKRPNENSFFEDLLLAVGHSIAIQGKANVKRNRLLKFLVERSDFSGTNKVVFFIDDAQRLVEIHYDWLMDLFNELEQYGITLTTILVGQKELVHQRSAFISGEKFQIVGRFMSQEYQFKGIKTPRDLKICLIGYDEYCEYPINSNWSFTKYFFADSFIRGLRLQNSAEELFQVFVDLRREHGLSQKVEIPMQYITLTVEYALKNFGSDNLDLATIEKTHWEESIKNSGYIQSELYQTTY*
node34289node	1	GCA_001624695.1_ASM162469v1_genomic	JSEP01000009.1	101655_0_89__73739-74503_1	255	MTNANPEVNRVTSSGGLAALKNVARCLTLVETLRTRGPHLPGLGVFHGYSGFGKTYAALYVQNITGALRVEVGDSWTRKSLLQNILREANQEPRGTIAHMTECAIMALGDDFNRPLIIDEADKLADKGMLELVREIHEHSQAPIVLIGEEQLPAKILQVERVHNRVLDWVPAEPCDHEDARALADLFCPKLSISDDLIDLLVQKSAGKARRIHVNLNRILEHSRRSGEDSFCVGSFEQGWFFTGEPPRRIRRAA*
node67977node	1	GCA_001625655.1_ASM162565v1_genomic	AUYB01000098.1	101680_0_97__149949-151187_-1	413	MSNFTSHYSDEQQIQVKLINEEIEFYALGPEDYCLGYDLNQVNAVLNGKSPINPKKLLSVLWAHFFGDFDPKEFSTESGFSDCYNANDKLLVARIKKRMTDEDIVNQGVNSTYIAKKINKSASTISQLLSGKYAASPTKYLHDIYAIVAPAGTDAADDSESDDRPVITIRYGEVPFVPTSVAKMISMACEHARARRRFAVVAGQAGIGKSKGLERYCEENSQAILIVGSEQTTSKHVIENLCSALGLPRKASVIKNIENIIRTIENTERIILLDEADKCKPSALDPLRTISDAAKVGVCLIGNIQLVDKLQTNERYELISSRVCFWPKPIGEVPVEDIKNLFNELTQGTVPLESNDEQWWQWLHKRVEGNSRLLVENLLPHILSHSRKNPNKKLDKLLV…
node34281node	1	OQVI01.1	OQVI01000116.1	10168_0_115__11237-12778_-1	514	MRENYSYSDQEYKVGGNGTIVDAIYHKAKSPSDIGNRYIEALPYPLTELQEIARHYDVTLHTHMNVERKLPRVDRRFLVSQLRMVRIALPFEQELEMEFYRTLCESYRLRNPREFFANGIKQFKLQGDVSEAANTGFNMLGFSGCGKSSAIRLLTSRYPQVIRHHVGDEIYTQIVYLTVSCQPNSNFSALYSSIGRAIDLALRTDLYQKEIEKIKTLAGKMNKIVTLIETFGIGTIILDEIQLIDFDNTKEASFEALMVITNETKMAFCVVGTTEAYVKMFKKQRTARRLGREINASYYCSDKKYFRFVLSKLFKYQWFDEPISLTDELADAFYEESKGIIDQTVSLYIAVQDEYLKTNQKSVTPAFVAAVSKRRYPNLKPLLERIHEPDIQAQIDKIM…
node34301node	1	GCA_001629705.2_ASM162970v2_genomic	CP015378.1	101807_0_0__169564-171219_1	552	MVDAVYSEQIIQDYKTNPLIEALPPIFTEEDVIEQISVLPPYDEKERKLNPSYRFHCVQRLFQYFQPFEIHLDLEQRIARAIRQGYINRNPLNKEEVLMVHESYQAIKEGKFLKSYQTQAKRTAAGFTIIGLSGIGKSTAIERVLSFYPQLIKHHEYNGIPFHFTQISWLKLDCPFDGSLKGLCISFFSELDRLLGTNYLNKFGSQKNTMDLMLQRMSHLSSLHGIGLLIIDEIQHLNLSKSGGSDKMLNFFVTLVNTIGIPVILVGTNKAVSILQSEFRQARRGSGQGDMIWGQVPQNGTWELFLEGLWEYQWTSEFTPLTAQMSDLIYDQSQGILDIAVKLFMLSQVKAISNEEEKISGKIIKQVSKESLRLVQPMLQALRSGNPNEINRYEDIRSI…
node352node	1	GCA_001632845.1_ASM163284v1_genomic	CP011994.1	101911_0_0__2743574-2744368_1	265	MYREHFGLTQDPLGKQSRALFDTEPLRLLKQRFDWLLEHPGVGLLTGPPGVGKTAALRQLTQPLNPHRFEVIYLAETDFGRLDLYRSLALALGLEPPHRRAALWREIKARLREMAEQKHLLPLWIIDEAQNLPNEFFRDLPAFINFAFDSQDLMTLWLVGHPSLAQTLQRAPYEALASRLQCHIQLPPIDDPEQFTALVRHGLKQAGVQQQLMSDSGLHLLLMASRGRPRTASQILCTAMKLAVPKGLNHLPDELLQEAIEALR*
node346node	1	GCA_001632845.1_ASM163284v1_genomic	CP011994.1	101911_0_0__1293884-1294774_1	297	MSDLDHLEPSIRGAMSLPTEERIAFAQQDRWIGYTKAQEALRTLSDLLAHPRTLRMPNLLLVGESGNGKTTIIDKFRELHPVVSQPGGEPLVPVATMGMPSEPVEARFWTELLLALKIAHRDSDPVQRKKNQAHSILTYVQCRMLVIDEIHNLLYGHARQQRHFLGVMKNLSNDLKLPIVAVGTRDAIRALHTDTQLSSRFEPFGLPRWQLDAEFLRLLASFERLLPLAKPSNLASRELAIKLHGMSGGTIGGLARILKRATVQAIRDRSEQITLKTLGQLDWVKLSDYGKQAQTL*
node68031node	1	GCA_001633025.1_ASM163302v1_genomic	LWMH01000001.1	101920_0_0__214643-215878_-1	412	MVKTIEQYTRNPILKGVVIEAQYHSDQVIKGYIGNPMIESLPRILDEDELLDAIPHYPDYDHSQRDLSRRLRLHCVQQLSDYVEILPIHLSIEQRFSRMIRHGYVARNPLQREYARQFHVGFDKILKAGVNEKGENAAGIRSTAAGFNIIGVSGQGKSTAVDLNLLLYPQVIQHTAYHNQPLVLDQLVWLKLNCPYDGSIKGLCINFFQAVDAVLGTSYFKKIVTNGSTTDTLIPQMAHIASLHCLGTLVIDEIQNLSLAKSGGSEKMLNFFTQLINTIGVPVVLVGTYKALRLFGGSFSQARRGCGQGDMIIDRMSDSEDWDYFISSLWRYQWTATPTKLTEPMKKTIYELTQGIIDIAVKLYMLAQWDAIALGETEGGKERITVARLKKVVSEHLQL…
node34310node	1	GCA_001634325.1_ASM163432v1_genomic	CP014774.1	101978_0_0__4533088-4534536_1	483	MSQPNYYMHPNRQYRDNPLIEALGQPLTMQQFYALSELPFINNVDLTGVDASLHGYYIRTLIDQLNDVYAVQDEAYRLYDVMRRMIEAGYDKRNPLRTDIRRILTAIDRDKTNPNQVAYLSSLELYSVLQSYLLIGLSGRGKSFMVRRILKLFDQVIEHFNYTDHKGQEHTLDQSQVTYLYVEIHERRGQKALLLNMLEALDEVTGQAYAYEHRNRSVNELITIVRKLLIGHSVGLVVVDEAQNLAKSSRNEVLSINEKTSIKFVEELFNRVGVPIMLVGTFATLALFERETTIGRRVTKNGSMLLASCDSNSSFWKRFIRLLCQTQLLKNQSTSVDTLCRHIHYLSAGIPAIASSLVRATLAYLTFLEPQDQDLSIAALDLVFNREFRVLNPALTALR…
node34313node	1	GCA_001635795.1_ASM163579v1_genomic	LWFK01002128.1	102042_0_2127__12719-13672_1	318	MMFDINKISKALKKKVSRSEQFKHAVSILNLSRENQRIGHTDNVMLVGNSGVGKSHLIKAYCRAHQPYDEKERTVVPVVRVSLTGKTTHLQCVREILEALGDEYAGKGNARECIKRLYKYLRNNGVQLVFIDEAHNTLNKSGHNSAVAMTLKGINNNTSASIVLAGTEDVLDYREDQELKRRFQRVIRFTELGYKSETEVKDFKKLLLELSKALPVENAGELVESCWVSRIFLVTKGNPDFVYKLLIDSIRFIKTGDTRITRKHFSSACLLNEDLAGKAHVFDYEDGQIEKLIKAFRETKESALTQSEIIDRLIGRT*
node34312node	1	GCA_001635795.1_ASM163579v1_genomic	LWFK01001962.1	102042_0_1961__12185-13105_1	307	MTSQEMPFHPLIDTPLEVVFDTQASLQLEETVKRWLWTGGTGGYIIGPARIGKSFAVRRLVDRLRNRQQRRVPVIYTSINRRDIKTIRGVFNNLCLSVNVPVSKSDSSDVLAARFVQHALDLVSLYQTYQIVLIVDEMQRLSLDQLYAFSEIFDAFETARIRLMSVFVGNQNESNQLLDQIHQSTNDHIYGRFFRQHTSFYGVQSESALREILTQYDSFTYPDNGPSFTAYFLPRAVEQGWRFVNMASDIWRVYCDQFCQEEESQLTMEICRATLDILLMDFLPRLTVVHDYDDALITEAFYVAGI*
node386node	1	GCA_001636485.1_ASM163648v1_genomic	KV440963.1	102076_0_0__3701041-3702669_-1	543	MHPNMHFPEAIYNKQPLIEYQDNPLIEALPPILSIGEVARIMTVKPPFNDEEKQLSNELRFHCLQRIFDYFQPFEAHLALERKISAIIRQGYINRNPLDRDHTIYMNKSYQALMQGKMPELDQANKKRRVQGFSIIGVSGTGKSTGVERVLNIYPQVLRHSKYNENSLIITQVPWLKLECPSDGSTKGLCNAFFMEMDKLLGTDYFSRHQGKTATNTLLPLMGHIARAHHLGVLIVDEIQHLSLQQSGGKENMLNFFVTLVNTIGIPVILIGTNKAFDILNGEFRQALRGTGQGNSPWMRMERNKTWDLLMTGLWKYQWTKIPVELNDELKDILYDESQGILDLAKKIFFLSQMDAIFKGTEKITGEFMRSSSRNYLKLLKPMLDALRSGDSEKLKKYE…
node449node	1	GCA_001641615.1_ASM164161v1_genomic	LRRU01000023.1	102307_0_15__16156-17118_1	321	MVVKTTQDMPTSLIPHDSLRKAWEFLHAVHKLHQRVSGKRALLLYGGSGEGKTFTVKQYLSLFPTIKTAEVVKAPVFYCRLDESKKTPDDLLCILILALGQTPPKGKPRAGVLLHQFKTLVREKCIELFIIDEIQQVLPKTDGQRALEMLKFLCALIDAEDLQTSFVFVGSTRAMHLLAFGACENTVDDNEQLSRRMLRPVKLERIEPRSPQWIRVTNYFVQKIGFRELLVPDDKELFDRIYLAYTERAFSTLEDLFLDEERPNYIEDTPQLLAYLSERFLLTSKRAINPFDTEQMDADEVDEAMQCVKQDYFKQLEAED*
node423node	1	GCA_001642705.1_ASM164270v1_genomic	LWBV01000009.1	102353_0_14__92380-93246_-1	289	MDLSHLAPKAQQVALLDDETRIAYCDMPVWIKTSGTKSFLDAVARMIELQRIGSRSCLGLIGVSGIGKTTMVERAEALFNTPEATRIVGIDLAPYGRHIDLQEIFLSQIGFKEKVKAMSNSNGVKRTKERLQQMQAAVCILDEANALAGVRSMLIQPNYTFLRGMANRDVGLSVIVVGTEELKTHLSVDPQCRSRFGLWEVPEWKADSEDFSRFLKAFVKFMPLRRVSVLHTREIQAYLANECNGSTREIVKVLIASAKLAIQSGEERIDKGLISLSRSMLLPTFGDD*
node34391node	1	GCA_001647025.2_EnAtr_2.0_genomic	LUKQ02000102.1	102514_0_4__9782-10915_1	378	MSKKMLHPYRKFSDAILALPVNERVEFFSGQRIRHSILQNAYDDLCVKANSVGGVEFVQLVGPTGAGKSCAAKKFVKDKMKENKGVMELNSQMIPVIYVECPASISDKFSWKQLLVSILKTGGDVLAETGRYTLEYSEGLSQKDISRVLLKQNSVSDLFEVVRNFLKHRNVSYLVIDEAQHIIDACQNAKEAFRCMEMLKSLANLSNCVVVLAGTYRLLRFGEVSAQLGRRSEIVELGPYHRNSNKDLRNFALALDALLARYPIAYSDDIYNKVNEIHLACCGCVGILKDLLTKTLYRTLQSGKSYVSYQALMNNRMNSRELKRVAEEINMGKEYFSRGSMIEVEEILLGVKTAIKKPANTRGVQRKPGRDAVGSLI*
node484node	1	GCA_001650635.1_ASM165063v1_genomic	LWQU01000147.1	102676_0_146__18928-19839_-1	304	MDDTSPLAHLAPQVREIALMDDSVRIEWIQKDRWVGYTRAGQALAKLQWLLAHPKKMRMPNLLIVAPTNNGKTMVVEKFRRDHARGLSLDGRADVIPVLRVQMPSAADPLRFYQAILEALSAPTRRGHRLVEKEGQAIRLLRATGVQMLVIDEINNALAGPTNKLSEMLNLLKNLGNDLQIPLVGVGTKDALQVIHSDDQLANRFEPFPLPRWRDDSELQDLLASFEQTLPLRRPSDLTNPVLTRRIVAMSEGILGEIVALLVRAAEAAVRTGTERIDLALFDSVDFQPPSARRASAAAMRVD*
node486node	1	GCA_001653795.1_ASM165379v1_genomic	CP011514.1	102806_0_0__464575-466293_-1	573	MPIEMDLSLLPPHVEVANYKPQRIKRFQGNPLIEALPVALDEDEIFESLELYPEFDSEQREWKNFERIQELLGLMNVMFPMTSHIYLATTLDARLRAGLVGRKPQSRGHAAIFQEIYKLQREGITFRQTHHTVVMGSSEALLAIPGMGKSTTIRRVMARYPQVIYHPRAHFFQVTYLHIEMERDGASFKALAVQIITQLDSLIPDADYYEKYVAKGRHSGKTLLHIASRLMNEHYLGLLVVDEIQNITNKGGDEQVMMTDLVSLCNVGKIPQLYVGTNKASRIMKLDLRQARRSIGPGLGDWSPLPKWESKEEDGKLIDEPGEWHDFIDRLWTYQWVKNPVALTPQLYDTIYDCSQGIIDLALKLFVIAQVRAMLDQTETLSEALLLDVYKKDMHFVHE…
node560node	1	GCA_001664165.1_ASM166416v1_genomic	CP013585.1	103210_0_0__2538337-2539329_-1	331	MEQAYAADDFEFVYRHVISIPHLFLKRAHACFDKLRATRRRIISGQAFAAESRGATLFADTQSGKSSIIRIYIQQNVVDYCYEIGLFPRDTPRETVAILQRKVMYISVSGTSTLMSLLEDILRAYGDPYPERGKTLGNKKQRVLNYIREFETELLIFDEMNHLRIDAPNGNLRTEATRVHNTLKDLLISGCPVVFVGTKDAEKKVLSCKQISARCPNRLFIGQLNWKDPEHKKCFHDYCGLVGLELERYGFFPKRSNFIEKATLACLFLAAGGYLGHASNIIAIAVEFAREDGADCVTWEHLSAASEEYTMREKLATYNPFRAWKTKEAA*
node34440node	1	GCA_001664005.1_ASM166400v1_genomic	CP016093.1	103205_0_0__94263-95234_-1	324	MNAPKDQTLTDAEIEAIRAEAKKLIADENLSHASAARDAGIAAPTMSAWLSGTYTGRNDNVAGKVQLWLASREERKRARSSLPQAPMFVKTRTASSVTDVLQWAQIGPDIVVVAGGAGIGKTTACGHYAGTNPNVWMATMQPSTANVYPMLQVIAQALQLTEKSPTKLPEAIGARVRDTGGLLIVDEAQHLVSKALDQLRSLHDLYGVGIALVGNESVYGRLQGEGRRPEFAQLFSRIGMRFTRGKPWPEDVCELIGAWKVTDPDTVRLLKAVATKPGALRGMTKVLRIASAFANSKGEPLNVTHVSAAWKRLSEDGGDNAQH*
node34491node	1	GCA_001664225.1_ASM166422v1_genomic	CP013527.1	103213_0_0__1824087-1825163_-1	359	MPISKTDKPPMMNAGDRGAIAVANAMSQALTPKQQKTAAVMESVKLAYYPTPNDQWIDVPLKRMQRAISTLDPETFAVTIHAETGMGKSTMIEQLLKDEKAFQPVPDGYGNFYHPVLYIKAPDGSIADLATRLLSAMKYDVIRRKSTDGLMLDVRRYLRRRGTRVVILDDFQHVLASPQYKGPAHVADTLKNMLQDPEWPIFIVLVGLPEIKEVVLRDPKDQLLRRVDDFGLLNMTLENDGEYLAAIIIELVQERAGLKLSADLQPDFIERLMYGAHYRWGLVMKIIYHSIEDALENDKDTVAQESWEEGYRRLVNGDYELETNVMASPEWRNIVRPVNRLGAFGPASLRSSKKASKK*
node34534node	1	GCA_001665575.1_ASM166557v1_genomic	LZSU01000030.1	103281_0_29__74774-75733_-1	320	MKGVTDAIANTLRRNKDSPPGAKEIFALSGPNAVGKSTFMMRWGRERYLQMITGAATDERGRPVIKLDDDCEADLCPVTWTHIPAKAAVKVVNQLILGCYGLPGDGDVGQLTTNAVRAARRHGTQILIFDDVHLLYTDWKGGRFVLDHIKHINTELGYTGTTLVLVGANIEDSVLVRDPQIAGRLTMKPLAPYQAHTIDERRAWQGVVRQLEERVLPHLPAGEPGMLFLELAGELWLRTQGFLGDLKTLVGEAVVAASEDGTHRILREHLNRIELCARAEGTRRELAQPRRRSERTTRTAPDDGDSAPDAQSAVSQTPQ*
node68134node	1	GCA_001666875.1_ASM166687v1_genomic	LZJD01000025.1	103346_0_24__19521-20552_1	344	MAIPDSLTAWREFVSYTPTAPDVLTASELSALTADARAQYDDERIAWLSADIVLETADTKALDRQTRITLARNAAQTATARRGLALSGAAGLGKSTAALLIGKRHEKRMRTKFGADANYAPVVYAVVPPGTTPKMMMLAFANWLGLVTRSKYTAQDITEQVVAVLRDLRTTLVIVDEVHNLKTNSSVGAEAASALKVFSERLDATFIYAGIDLLTSDLFAGHMGRQIKARMIVHEITPYSHGSQSQRDDWAELVLGLETLLPLTKHTQGSLEELSPYLYDRTGGSIGSLRALLNDAAIAAIQEGSEKVDRALLDSIKTDRAADEHHAATPPRPRTRKPLKNAI*
node602node	1	GCA_001667525.1_ASM166752v1_genomic	LZHY01000005.1	103378_0_4__15798-16694_-1	299	MRSSFTERTDHVMADIQDQDTQHTAAPSSEQSTTTTKFVVTKQHRRFVEFCDAVRRDRYIGLCHGAPGVGKTLSARHYSSWDTVRPIVEHFRFYETVAPEPALAVRTVFYTPKVHNTPLIVEKEVRYLHTRLSWAIETTLNPDRGSEHLVEPDGAYTELVIVDEADRLKNPALEALRDHHDRTGAGLILIGMPGIERRLARYPQLYSRVGFLHHYQPLSSDEQTFVLSRQWPDLGLDNPEDFTTREARAAIIRITSGNFRLTTRLMAQIHRIMDINQLNTVTSEVVDAARESLVIGIM*
node601node	1	GCA_001668705.1_ASM166870v1_genomic	LZLC01000099.1	103413_0_98__43222-44418_1	399	MSTNTTTTITRPRTAAGGSRARRARVSAQAEVRDPREYLDNLSLARKEGWRDMVNAVPLEQPESLSVKEIRMLSNDARDEYNDRRNRWHAQMGTIMTGECRSVLEQLEDAIKANPKTGADCKPMLALSGLPGLGKSTVAHLFGARYHQQQIAKYGPFTPSGDERWPVCRVGMTGTTGVGEFMAAVCSFYAHPGYRSAKARDLSSYALDCVSSCATHLLIIDNLHFLHGRYRTMPELSNQFKSIADDFGVTVLFIGIGLHERHALLDDYGKYKDHEMEQLLRCAAPVDMSPFNVDCKIGREQWHYLLRTLEQRLMLARKHPGMLAVDLSDYLFIRSTGHIGSLMNLLRLGCQKAMRTGTETLTAELLDKCRIDSAAELGRRELAAAFRTGKKTTKMSGQ*
node34670node	1	ORCW01.1	ORCW01000278.1	10363_0_277__8922-9851_-1	310	MDIPHPIFNTSEFFIQTPMINELKGKLHSWLWNGATGGLILGDYRIGKSRAVRHISDQIVNRLNQPIIVKCMTVKPRDINTIRSVFRNLCFALEIESKARSTSDDMANQLIHFFGDMAQLNDTRQVVLMVDEFQRLSINQLHAFAELYDNLSDLKVNLTVIFIGNFEASRHLIEQILRDEHELIRGRFFTQSFNYHGIRGIEDLHGCLSAYDLEINDTVSTTEAFLPIEYSHGFRLAALSSDIWDIYDQNYRQTLNLKSWGMHYFTAMMKALITDYLPAYGCKNEDDIKAMIDESIKVSGLIPCLVRAE*
node34635node	1	GCA_001675935.1_ASM167593v1_genomic	LZFV01000047.1	103676_0_46__34885-35916_-1	344	MNTLTAHQMEQLRKFSDCYVMHPQVSVIFNDFDELRLNRNFQSDQQCMLLIGDTGVGKSHLINNYKKRVLASQTYSRTSMPVLVTRISSHKGLDATLRQMLTDLESFGSQQRKGKNYKIDLKTQLVKNLVRANVELLIFNEFQELIEFKTPKERQTIANELKFISEEARVPIVLVGMPWTEQIAEEPQWSSRLIRRRRLEYFSLQKDSKYYRQYLIGLAKHMPFDEPPKIEDKHIAIPLFAACRGENRALNHLLSETLKLVMVNGDRSLDIRHLAHTYRKLYESHESEATSIFVNPFLEPLDKVLISEVVKPSRYNPNAMTPEDMLIPREFSEPFTLAQLLSK*
node717node	1	ORDF01.1	ORDF01000656.1	10372_0_655__10912-11724_-1	271	MGRPGYRDFHKLKRTVFGRSIPTKYLLDYAQAQELAGEFSTLVEDGGIGLLIGEVGIGKTTALRGFLDGLEERACKVCYQGGYKHSTAVLQEMVTQMGYQPAHLRAACLRQLSEAISRLWTEQRKKTFIILDDAQTLEENLLEDLRLMTNFELDSSEPLALLFIGHPSLQDRLRKPVHLALWDRLRVLYRLEGLTLEETHEYIDRHLEAAGGNGELFTSEAKVAVFEHSQGIPRRINRLGLQAVKLSARQKVATIDEEMISVAVRVFDGV*
node758node	1	GCA_001685355.1_ASM168535v1_genomic	CP016438.1	104034_0_0__5054794-5055906_-1	371	MTDPIRSLERAYSLSVKRGWNRYTNEPDRVPPTLLSKRELAALSSRARLEYEEHRAVWHANIGPIKTPQLEVVHRDLWNVLRSNRQDGDKVRPSVVIDAFPGLGKSTIATSFGRDFHRAQIERYGTLTEDGQERVPVVRIQLTDRTSRRDFNSALCRFFALPSYDRGNANQLGNRAADAILSCETKLIIVDDVHFLDMRRRDDRAVANHFKSLASTFPVTFLHVGVGLEARGLLAEGLGDDDEDLAQNGRRLTPLTVEPFEVETEPGRRIWRDLLLAVEKSVVLANTHHGMVADELSDELFARSTGHFASLMALIARGCERAIKDGDERLTADVLNRVKNDAAAEKARLDMKAAFDTGRISSKPSRRRSK*
node847node	1	ORFH01.1	ORFH01000363.1	10425_0_362__7358-8119_-1	254	MPNDTERGFIPRPTTQIIASAVQWARDRRRPSLIVGVGGIGKTTTLRHIASTTIAAHLLTITTSRNSNKNLLEAVARSFGLHSSREHAADIEEVIWAHMPMAADYGHFIMVDEAQNLDLDALRSLLFLNDEFRIPIVVAGNHQVLKQRRTKTSPFDTINGRLFYRVSLEAVSREDVVAFAIEYDVEGKDAQDLLVRFGLASSLRDVAAVLEEARVLVGPSKPIRLPDVKEAISFLRGSDAVRTLATDKKRSAA*
node843node	1	GCA_001690795.1_ASM169079v1_genomic	LZGU01000046.1	104282_0_45__17193-18098_1	302	MFTGIRNEIKAAVENGEKYSAIAKQSDVSPTALSQFMNDSYSGDNQKIADKLTVWLDNKKKANNLKTAPSFVETPTSKKIFNALDYAKIAGCFVVVYGNSGVGKTNAITEYARQPNTWLITVRPSSAKLLECLYDIACALDIDYAPKRLGTLSSAICKKMRETKGLLIIDEADHLPYDALEEIRLIQEMTGVGVVLCGNHQIYSKLSGNGSRKTDFARLFSRIAKKVAILNTTEGDVDAIADAWGIHGDRERKIVHQLGKKAGALRIIKMTLSLAAILANSSNAAINETHISAAIRDLEGV*
node68222node	1	GCA_001691415.1_ASM169141v1_genomic	LRRR01000037.1	104313_0_68__11966-12871_1	302	MTLELEHIHPQYRQFALLPDEARIRWVRSDRYLGYARAERVLERLEILIDYPTRDRMPCLLLFGAPGMGKTKILSKLLRDHPPIAKATGGTAVPVVCVQMPPEPDERSFYQELLRVMNGAFVASAPIPSMRQVARRLLRDLGTKLLVVDEVQSMLSGSSRQQRIFFNTLRFLTNDLRLPIVCAGTDAARVALMTDPQLADRFEAAELVGWTDDAEFHQLLRGISLILPLRKPSQLLDPAARQQILALTDGNTGRLFRLIETVAVEAISSGRECLDEGSFRQKGLVMPLLSMLDRSRRALAG*
node34880node	1	GCA_001695905.1_LC54_v1_genomic	MBSR01000099.1	104509_0_98__245063-246085_-1	341	MLDILNAIPATWDLPEPAEKFVAKHSADEVATWERLREGVANQAAKNGWTKAETGRRIGMAESSFSQWLSGTLLGVLENQNAQVRRWLDALEESAAVEAAMPEGPHFLRTLAAREVHSTLLLAQTMTGFVTITLAAGRGKTTACREYQRVKPHVHMVTLNPKVKTVHGVMSLLSRKLGVRVFNPADLVDMVGERLSSSGDRALLIIDEAQHADAESVNQLRYFSDNYRVGLALVGNEEVRKRMTQAAQQTSSRDQILSRIDKNLKRDPGREADVRTFIDAWNIQDPSCVKLLFGIGLKGGALRQIDRTVKMACLATQRPASELERKHLEAAWNNREVEEV*
node34869node	1	GCA_001696485.1_ASM169648v1_genomic	JPMW01000001.1	104538_0_0__4550816-4551571_1	252	MRTVEREHYLHLKNAQVIPTTGLRATHDNMKDVLQVKGMMCLYGAAGVGKTLSTNASLRELAPGATVRVQFRSRPAPSDIRTLLFEQLHIDGRLPSLAAERDNLLKKALAEQFRAVVLDEAQWMTTECFEYCRHLWDDDKTDIAIIFVGGGDCYRVLRREPMLSSRVFIWQEMKPLTHDEVVTYIPAYHPVWSNAEPDDITFVDTHAAHGNLRAWAKITAHTLIGLIRAETDVPNRDILQWVFSRLGGSYD*
node863node	1	GCA_001696705.1_ASM169670v1_genomic	MBFH01000003.1	104545_0_32__379218-380216_1	333	MEKFEKLNGKPIEKNDYYGRIEHVKNIVIKHPKFKSLLEIIAECHEGSIGSSLPENLFLYGYTGTGKSTLLRDEYLSKYPRQVLPDITSVPVVYLRVPVGATVKSVASAILNSLGDPLFDKGTETQLTARIHYFFEKCDVQFVIIDEFQHLIDKDTQKVLRKASDWLKVFAEESNTGVLLCGLPESEKIFMSNEQLDSRFERKETLEPFYYETYEQQKEFRSFLNTFDKQLPFPEQSYIAEARIAEKIFYISNGVPRYIKNLLKEATKVALKDSQDKIIELHLGQAFEKNIRSTRPFLINPFNVKTFNLEEALAAEEKAAKVAKKGFGKKLS*
node866node	1	GCA_001696705.1_ASM169670v1_genomic	MBFH01000012.1	104545_0_2__132234-133316_-1	361	MSRLIRDGYVGRNPLTPNYAFRTRKDTYELLMKGATSGYPVNTPTSSGFALVGISGIGKSSTLLRVLQMYPQVIVHHRYKGKDLPLYQIVWLKMDCPHDGSIRGLCLNFLIALDSLVGTKYYKKNATKSTDELLPIMAQGAAVHCLGVLVIDEIQNLQESKDDRASQMLNFFVQLVNTIGLPVVVVGTYKGMPVLNGEFRNARRSSGQGDAIWHHLKKDEEWEWLLHGLWKYQWTNTRIELSQEFNDVMYDESQGITDIAIKLFMLTQWRALDKEIDHITPSFIRSVAKERLGLVGPALEALRSGKKDKIQKYGDIYSGVTIDDYLERLVAEKRKEEQMDVIRQELGYDVAKETVNKLSA*
node34905node	1	GCA_001698125.1_ASM169812v1_genomic	CP013856.1	104613_0_2__9719-10462_-1	248	MARHFLDLPGARVLPTAGLQLVDQAVGHVVDAAAMGVVHGPAGMGKTYAVESALAARSRTGLWSSFPSRPTMRLVAATLYEQLTGSSAGRASRFVLMDAVIEELATRPRVVVVDEAQRLNTECIEFLRHLHDHPATRFPLLLVGGDGAWQVLSAQPMLRSRIYRRVRLEPLTTKQVTALIPRFHPIYEGVDPELLLQVDDHLAHGNLRDWASFTQSAAALCAEHDIAVLDERIVANAFALHGAATTV*
node68231node	1	GCA_001700435.1_ASM170043v1_genomic	LYPC01000028.1	104701_0_27__775236-776243_-1	336	MESSDINLQLAIRDRPVVPTGTHHLELDKYLFPTNEIMRLSKAVGEWIEDRAPGGIIHGDQRLGKTHAVSFLCEMLPVKFGDDLPIFFVPSRHKKNANEEAFYEMLLVGVKHALPSAGKKNQKFERLARFLLEKGENSKRKMIVLFIDEAQFLIESHYNWLIDLYNWLQQYQVRLTVILVGQPELKHQKDLYVIEKKRQVVGRFMVNDFEFKGARSISDIKTCLKGYDTIEYPEDSGWSYTRYYFPESYASGNRLENCAEELYEAFISVCKENNIGGKLEIPMQYLTITVKYALLKYGAEGKSKDKKTWPNKEIWINCVKRSRFADSEVSLFGSN*
node68232node	1	GCA_001700435.1_ASM170043v1_genomic	LYPC01000028.1	104701_0_27__779070-779651_1	194	MSKSDFNMTTSRKQILAQLYNLTTSQTTGALIIGEPGAGKTTIINAFQALLGDKVPTFVIRSTLYNKGMNASKNLSECFEISLGLLSSRHDTQRTRFQRIINNYIEKTSTTDSGYVVTFIDDVTNWSHDHFYWLIDLQNELAAKNLKTGFFLVGTDKLEFVRHIFMDNSPQIYRRFMNDTIKVSKYESLSVSI*
node68233node	1	GCA_001700435.1_ASM170043v1_genomic	LYPC01000010.1	104701_0_9__190125-191051_-1	309	MTEINNTQCSSFSERVANLHIDHPRVKKIWDTLDSIRMHNRFQGGANSPRHRFIVGLSGVGKTQMMWRYAESNIGYVYIDEKGTEYDIKPVVYVNLPDPFTIMEFYQSIVQSLGAPQLPGRPTIGEVKRQAFTLMENQKVEMLILDEMDHILTSRFVTNEEAMGAIKHVANNGRISVICVGTPAVELLRKLDSQHFRRYPPTKLERFKFCDQEFLNLLHSIEEQLRPPVPIHLSNMNTTFPTLLHRISYGLVGYLTPIIQEAYSLLGVFESNFDESSANLNLKLVLEQAYHNIVGDVSEEERVKMIDQ*
node68229node	1	GCA_001700435.1_ASM170043v1_genomic	LYPC01000020.1	104701_0_19__345439-345981_1	181	MSRPVVPAGTHPIEQGGYILPTMEVKRLMESLTKIVINRLPGMIVYGRPRIGKSRSVEFALNYLPTQLGTFFPILRTQCKSYRVPTEEKFFGDLLADFKFAFPSKRNPSLMRRQIVNLMLEQGERSQMRRIMLVIDEAQRLTEYHYNWLMDIYNDLDYEKISMTVISVGQSELLARREFF*
node34916node	1	GCA_001703835.1_ASM170383v1_genomic	KV757122.1	104809_0_0__1850158-1851078_1	307	MMQLNEIQKRTLIPDALINYIQEKQTSQAQVARASKVGEAFVSKIINRETKIGETPIKDKYYLSLAGFIGLKLSRETWRHFNTQNFIEIINQIKSIRAEKGRGTIDADTGAGKSYTCELYQKRFPQNTFIVKCYADENSKEFAINIAEAVGEETYGTAGSITKRVCNKLLKLDDALLIIDEAEHIKNKSGYINIIKSIADRLENKVPFILCGMDINEILQRASDKHKQNFRQTARRFSKRIKCEQDISDDVVKIATELGLNTPSAKWLSARIRNYEDLKTIITAAITESEKSTEPITVQLLNSLYQ*
node34917node	1	GCA_001703835.1_ASM170383v1_genomic	KV757122.1	104809_0_0__3424713-3425585_1	291	MTNNHKTIIAKEMFRLAGDGRKSKGIFKYSQVELANRLGISNASVSNMIAGKWTSISEAMWRKVENTLRIDIEWNTAETANFVALTELLETAQADQLTVGISYDAGVGKSHSYKEYERYKKNVIYVECKKYWTVKTYVKSLLNAAGLKAEGTTEGMLIEFTEHVMGLEDPIIIIDQMDKLREGAFDLFMDIWNDLFRCSAFVVSGVPALKKRILRGAKNDKIGYRELHSRLHKSFLELNTIDLDDVRAVCLANGLTDEEEILLINNRCEGDLRVVRKDIKKYFILNKKAA*
node34932node	1	GCA_001704765.1_ASM170476v1_genomic	MBFK01000183.1	104854_0_147__32481-33494_-1	338	MSTATSISDILNKFDCIRIKHPRLEEAHMWFDILRETKRTRPRSPKKFISIFAPTHSGKSMSVRTYIDTKVVDDVIKAGLFDESLDRETIAREQKIVLHVTLTAKATTKSFVHDVLVALGDPYPHGTEAAMKRRAYDLMRKFGTELLIIDEVQHLSGDRQRKRSAGTSDSTAVTDTMKIMLIVGLVPIVFIGIPEARHHLFGDPQLAERCLKELDFAPLDLLKPKERTIFLEYCGRLGLKLRQHGIFPDETDLLSGDIPACLHIVSRGKIGSVSGVVLAACIIAFEQGARCVQREHLVQAADEWARGAGLIDHNPFVNPRSIKVIKNERPDDSPTPV*
node68283node	1	GCA_001721865.1_ASM172186v1_genomic	CP013136.1	105581_0_0__20493-21479_1	329	MLTPAKELRLAIDSCELPHPLYIHQLTYLERRVEDAIDGAPACVERVIGPSRVGKSMLINALARKFPEQKIDGRRYVPVVVVRVPTPVSPLLLPSSVLEALKVPVQRRITSGAMGSRMLEQLRLAGVRALIFEEASHLVEPGARVPPRAAGDWFKALADSLNLTIILLGVPRLDRLFESNEQLRLRASAASHFRPYDSRVQESMQAFHTCVASYAHLFRKFGFPIELSSRALTYQCYLLTGGLIGVLSRFMQELAIQRKRETPRALTCADCWAAAQNVESAGSPHFRAFSDATLLESVAPAALHHAFVQVMNDNGMAVPIIKEPGEVK*
node960node	1	GCA_001722245.1_ASM172224v1_genomic	MECP01000029.1	105601_0_28__37440-38579_-1	380	MRTFAPNSLEAGHMSAFREHTVRHLKVDEALNALQQVGSPAHSDSIIALVGPTGVGKSLLVNRFIRQVNESYAAEMQTDFSMVPAIVVELPTPIAGDFNWKDAGIRIISAFDEPLIAKKVLSRLQAEVDGELIANPSRLVAEELRRAVKSCVRNRKTKIIALDEASNLFRARSASRHSLQLDLVQSLVNDIKIPLILASTYDLLRRENFHGQLMRRTEVVHFGRYLPEELAPGNPYGDSFRNTVYTLLNGLPVPWDERLLEHPDYFLMSCIGCVGILKKWLMLALEKALILRKPIDADLLQKAAYENYKLLTMLEEARAGERLLADVGAEELARRLGFSQVPSPILQTNRVPHKPEKGSRGRRKPGTRNPSRDKVGDCQ*
node34987node	1	GCA_001722515.1_ASM172251v1_genomic	MDCG01000144.1	105614_0_143__15647-16645_-1	333	MVNPPLFARPLSVQEPDDWPLLPRRCPSLPPGFDYLDRDAVCGWINQLKPIETSDIKTIEDAMWHQLKRNGHQYQGGRQILAVNGEAMLGKTEAVTTALLRVHDELIQDPPIPALPEAQVRHCPVVYVADQGASFPRLVKSIAQFAKTALDLKPSTSADEVLEHLARSLPNRGTKLIVIDDAHMLRRVGASRDLTDNLKRAIDRLPVSFVFVGAGLQNSALFKTSGEPSEYSAATQLARRIKNIQLTPLTTEKQQRAWNNRVNNLVAEIEKVPGWDWSVLRDHTFRQNLFAVSAGSTGRTFYLLKETVTTAISKGNTPTADHLLAVARGMAQ*
node34986node	1	GCA_001722515.1_ASM172251v1_genomic	MDCG01000222.1	105614_0_221__13938-15026_-1	363	MTTEISRRSWQGWQAFCDTPYLQRPDIKTIPELADMEEDALAEYQELRIRYHTFMTPVETAFLKEIRHVVQLVRATNPVGGYAARNAVVIDGAPTVGKTTAINHVARAVDRRSRRLNGDRTGTGAHRIPTARIGLSGSPSIKAFSRSIATFLGVPEGLNLTTERWTAAAMGALEKAETELLIVDDLHCLNAGSRDGQALTDHLKRILDDFAGTCVYAGVDLADKGLYDTSGRRTRGRIDQTARRWTLVRGDRISLADAEGRKEWKSLVATLESQLALCNHEYGYLARHADLLYECTTGSVGSLTELLKRAAAIAIVSGAERIDESVINQTPLDIGSVAARKVAAGEQRARKGKAAKGNRRGA*
node1009node	1	GCA_001724815.1_ASM172481v1_genomic	MEDO01000006.1	105697_0_5__8172-9344_1	391	MSRKKELTQYRDIVSRIRIDHNAYADILDELTEAYDAVGTTATPVCLLITGESRTGKSSVVRDLLETYLPTQVDDRTIRTVVYAVAPAKATVKSLLESLLHGLGDPYWSRGSLGNMTQRLYTLLDAVQCKMIILDEFQHLCDKGQKQLLHMLADWLKVLLESRKYGLVAVGLPTAASVVHGHPQLAGRFDDELKMPLFDWRDKGSSAQFRAILRQFQKEVHPFQLPALDSREMALRVFLASAGRIGLVAKLLDRAVRNAVRAGTVNIGLDDLKKAYARAIWSARLFPVPGGPFGADTTALLAKGVQETVFANAALEEVADKSAAVAVYGKNKPMPVPAAAADDDDEEEQQREPPAGPRRARQASPKAKKAKGRPPMRRRPDPKKELRKAL*
node35072node	1	GCA_001727055.1_ASM172705v1_genomic	MISA01000055.1	105801_0_54__207290-208948_-1	553	MKRNQDHRVVAVYQGATLSAYRGNPLIEALPPINSFLDDSSALKGSLRCTAEDIHRNGIERAHSICRVIDDFFQPLSQHIQLHERLSLMIRRGYVGRNPETGDWARHIQNGYERVLTGDLKAIKFTEVSSTAQSMTLIGCSGNGKTTAIKQLLSLYPQVIYHPDRNLEQVVYLKIDCSHDGSLKELCLNFFRAMDRALGTSNYERQYSMSKRPSIETLLAAMAQVANAHAVGVLIIDEIQHLSRSRSGGSEKMLNFFVTLVNTIGLPVILVGTPRAREIFEADMRSARRGSGLGAIFWDPMEEGREWKALTDKLWTLQWLQKRDEVLSDNIRSLWYDLSQGVLDIVVKLYVLCQLRAIATKVERITPKLMQQVYEDELKPVHPMLAALRSGDVEEMIKF…
node35053node	1	GCA_001729125.1_ASM172912v1_genomic	MIKH01000058.1	105904_0_57__21800-22744_1	315	MKNVVALQKAEVKNTTVVMDISALIEAKAVTGAQIAKEISVSPATLSQIMKGTYAADPSNVIDKLEKWLRMREQRQSTPNVNPGFVMTETTKQITADLAYAQYSKSLAVIFGASGVSKTETAIEYQRNNNNVWMITGSPSVSGLTECLYELAMELGLDQAPRRKGPLSRVIRQRLHNREGLVIVDEADHLDYNTLEELRILQEKANVGMVLIGNNRVYTQFTGGRRDEDFARLFSRIAKKRGIHECKKSDVKAIAQAWGLMGEEEQSLMQQISQRPGALRLLTKTLELSVMYANGKAMDTTLLRKAFAELTANE*
node35087node	1	GCA_001730015.1_AB1_chromatiales_genomic	MDLA01000179.1	105943_0_178__7599-8399_1	267	MYLKHFAMTHFPFDHTLPSNDVFATNAQTEAQIRLNHLLELRGIGLLTGEPGSGKTTLCRRLTDGLHPGLYRVIYVPLSTGNVMDMYKSVAWDLGLPTERSRASAFRAIRAEVSRLLLEGKQQPMLIIDEAHHLRNDVLEDLRLLTNYEMDSQNRLCLLFVGLTELRRRLQMSVHESLDQRIVMRYQLGALTREEIADYLTHRLRTAGYELPLFDDSAIEAIYQATQALPRKVNRLAHYALTATAIAQERIVNADLVQSALQEIGL*
node1073node	1	GCA_001730095.1_AB1_rhodo_genomic	MDLF01000047.1	105946_0_46__88298-89272_-1	325	MTDHAKIADTLETLRNLHVGSPRDAEFASHLDRLLKRDNSGNLLPEALRFTSTGETRGILVIDGPGGGKSTLVDRGLSRHPVLSQMPEGRPLYLDTVVPSPATLKSVTQELLTRSGYPVKSGRSEVWSQLQVFRERLHLLGIAVLWIDEAHDLFCADRNLILRAVKTLMQGEHPVIVILSGTERLREIIRTDAQVKRRFSTINLKPVAVHTDKEQFAALIEQYCARADLEPPQQEDLVDRLFHASRYRFGRCIETINAAIEQALNHGEAALDIWHFSEAWAFDEGCPLDQNVFEVPEWWTIDPDASDEEEESRKPVKRKRKQRA*
node1076node	1	FTBN01.1	FTBN01000259.1	1059_0_258__52124-53509_-1	462	MRALSDWSLHYARKEFNPDESLDWIKDLPRARYCKDLPEQFVGVPNVEALGPIPSIDEINKSVTCRPKYDRAKDIWRPLEHRLHCLPLLTEVVEPLPIHFALWNAISINVRHRQMRLNYFKRHRRELEFGLDQKPVQLKDCYSNRLKSPAPAILVCGPTGSGKNNAIESCLNIFPYQACWHEKYTDGRPINLAQVVWAKIDCSYDATISGIAYGLFGSLDDALGTNYLGEFVDKRLTNDTLLAFWQRLAVKHSLAVLWVDEVNCLVEGGKADGKLILNFFLKVSNLLGIVIIFSGTNAASGLFASKAHNARRVCTGGTFEIELYPNAKDETFSELFLRPIFRYQWVKNPVPYGNGYRDVIFELTCGIHAIVVLLWLLTQKEAIESGLETISVKLLREVY…
node35164node	1	ORNG01.1	ORNG01000772.1	10631_0_771__14002-14775_1	258	MPFEKETRFKKTYIFRDMKNVLDRLDYLKQTKGIGVFTGQPGCGKTYTVRTFANELNPSLYKVVYLQLSTVSVLEFYRQLAVGLGLEPKFRKVDLFRQIQDTIRYLTKEKKCTPIIIVDEAQYLSNQILNDLKLLLNFDMDSKNYCILILIGQSTLNGILKKHIHDALRQRIIINYDLEGISREEAKEYIEHCLKQSGANVPIFSEEAIEAVYSIGQGSLRKMNNILTKCLIEGANEEARVIDAEIVLKAHDEVELT*
node35154node	1	ORNN01.1	ORNN01000670.1	10638_0_669__9453-10832_1	460	MKYKLGMQTVEAVYDNSGTQNPLIEALPECTGPEQFEKFIRCCPPPPQACQDISMAERRQGLALLPTVFVPLPYMYYVYDSLYRMLTSSYHTLTSRERVTKINALFLSGGSVAGYGAQAQSGALLGTPGLGKTSTLRRCLNLMPQVISHEKYLGKAFYCKQVLWLHVECPSDASQKTMAYNIVRALDMAVGSNHLDYLLRARSGSVSSVSTYIKTLCVTYNVGLLVVDEIQNVVATAQRTNRIKPLIRFLTELTNDTCTAVYFTGTTLAEAVFQSEEYLRRRTRGPRLLPFKPDGAYREFLGALWPYQYTPEQAVLTDRLANQIYDYSGGIPAYISKILEEAQAQALMRGAGRIDRKMIAAAADYLAIQPPKELGTGTFLSDFQAASGGPTESPEGHSA…
node35193node	1	GCA_001758225.1_ASM175822v1_genomic	MAST01000002.1	106524_0_1__66767-67870_-1	368	MKAALLHRQAYTPPPPDPVTSPEARAMSLPARARYARDVRRWLNGHYFDSERDRNIRDFLGRLIEDNAETLTGTREVAIIGGPNVAGKSTLLYQVAMAVHRTHIGLDGDPAEMARRTTTRRIAGHDQSVHPTHAPVLFLSLEAATTVGKFNELIVEALDYDKAVAKKVSALDLLLQHGVRLLIIDDLHQLILTEKLGRQALDHLKAVVTALGEYGITVIFAGANLHTHPVMDDPQVTGRAYELTMNPYHADTQDAVRAWQRFLKESGDLLIPHLPLAGPGMLHNDLPGLILARTGGRMQAMVNLLRRATVAAIEDGTWTVTEDHVRAVPTAKLTADEVTNKTARTRQAPRALHPAVTVRPPLKDGAG*
node35216node	1	GCA_001758795.1_ASM175879v1_genomic	LRON01000003.1	106553_0_2__204065-204964_1	300	MTVAPNFSHLSSTASALLHHTDEERIYAIREGTWLAYPDAKRVIKHMEDLLSYPRVTRMPNLLLVAPSFNGKTSILQRFEALHPPDEDPAKEVSLHPVVLVEMPPKPDINDFYTRILDRLKAPYRHNATDREKYSQIKTLFRNMGVKMLVVDEIQHLISGGKVRQSEFRNALKSLGNETGVVMVAAGIEEALNAFNTDPQMSSRFTPITLPLWRADKNFASLLATLENRMPLKYPSNLKDPGMVLTLHNRSEGTIGDMCDLVKELAVDAIRSKAERITNDRAKSFDWIPPSKRREYQRF*
node35214node	1	GCA_001758795.1_ASM175879v1_genomic	LRON01000001.1	106553_0_0__375323-376330_1	336	MKDICNEDCVAPTIEAIMMHPLFKQNTALVTPSIKELYLNVKRRIILREMSVAILAPSGAGKSMALSMLHAFIAAEFPGILVLIHNAHNQQYTSIRAFFKHFLATVGHKEQRGETFDLRQRLLHILVDDARVEGRNIIVLMIDEANAMKLDDFLFLKDVGNDLAEESIQLITILMGQSPELDMVLDELAYSRRLDLLARFGLRRLEMRECNSASDLKAIFTAIDTEQYPTELGAPWTAYFIPKAFKAGFRLVQQVENCDRALKKLLRYKGRSRASFPTRQLFVAIRIFLLNMASIDSEDFVVPADAWKVSIAEALVKQASDLADRRSSSDRVKGQ*
node1282node	1	ORSA01.1	ORSA01000065.1	10755_0_64__33166-34065_1	300	MSYIEKTRAELTAFIEQFSASQKQIADECGLSATVISQFLSGTYTGNNEKIAGQIEKYLVMAKERINYKKNSVFYLGLENTQTVLGAVKYAHKCSDMILVRGDSGAGKTTALKYYTEHNSGVVYVTANAATRSASAILMKISEEIGKTVIGRSSTALMKALVPYFSNTHRLIIIDEADHLTLNALQAIRNLNDEAGIGIVLAGNEKLYMQMLTGSKNYEFDQIRTRIFLKPRVSNDYTEEEISHIFPDCDKKMIALLTSISKTRSLRESIKFYDYCSEYAFLNKIKLTYDLIYKLSKVI*
node35400node	1	ORSS01.1	ORSS01000211.1	10773_0_210__48668-49906_-1	413	MINITGYLPKMKTGKALVNAMTILPKFDFDIRNQNAATRLMALSDLYKIYIPSEMSIDIYNKLYLALLRSLQKKYTKIAIRQQRENHKAIQEQEYDSIMGGSDSFTIIGTSGIGKSSAISRAITLITENRVIEITDPYTKIIPCITVQCPWDSSIKGLLFEILRKVDENLDSNYYANAVRARATTDMLIGSVSQVALNHVGILIVDEIQNVCKSKNGKNLVGMLTQLINNSGISIAMVGTPESVVFFQQALQLARRSLGLRYGSMPYGDYFKTLCQTLFSYQYTTKTCCLTEGITEWLYEHSGGITSTVVSLVHDTQEIAIMTGKDVIDIDLLNTAYQNRMGMLHDYLQPHIKPKSQTTALFKKKDTIQPTECECEIENQFLIAKVAMRSKYEGTDIVV…
node68384node	1	ORTZ01.1	ORTZ01000293.1	10806_0_292__25777-26664_1	296	MLPHKRLITNIKMKEICANLPEKSEIKKAINDYCKERSLSKSAFASRCDVSDATMTALTKEKWDSLSDEMLMKLWNFVNRDKYNNLYQSYDFLSIYKACDKARKYRLMVGVTADTGMGKTTALRTYSRQKNVFYVSYDKTMNAGQFFVSLLRELSLPFCCSLNDMMNFAADKLNRLEAPLLIIDEAGKLTHSMILYLQVLRDKTCGNCGIVLAGMPYFKVNMQKNAAREKEGYAEFLRRINVWHDFIGLQPKEIEEICVMHGIRNKSKIKELRNFRRFGDLMNEICQYQIVEGMI*
node68418node	1	ORUM01.1	ORUM01000335.1	10819_0_334__53849-55090_1	414	MRDKIVDVMPEMKTGKELLDCLRETPEYPACIWEKSSMERLVALSDIYNVYIPSRMSVEIYHKLYMGLFRSMQKKESMQAVYQKYENQRGIRGGRCRGILGGSDSFTILGASGIGKSSAVFRAIDLIMTKKVIETEEPYCRIAPCIIVQCPFDSSVKGLLLEILRKVDEVLGSKYYVNALKARASVDMLIGSVSQVSLNHIGLLVVDEIQNVVNSRNGKSLVGMLTQLINNSGIAICMVGTPESIPFFEQAMQLARRSLGLQYEAMQFGDEFCEVCRELFLYQYTKTRMELSAGVTEWLFEHCGGNISVLVSLIHDAQEIAILEGDDVLDMAMLEAAYQKRMSMLHDYLEPSIKRKKQSSDSRKRASVSVEEPEGTGTNIQETLAGMVSRAKKDNLDVV…
node35257node	1	GCA_001794825.1_ASM179482v1_genomic	MGLK01000026.1	108312_0_25__65727-66617_1	297	MTDDIGDPFAHLDDRVKAHALATDASRLALISSDWWISYPPGEEVITRLFELIDLPLRQRPPSIVVHAPPNYGKTAIITRFMALYAGRVSRDEADRDGVVVIQAPPTVDEKRLYLEILNAIGASAPNTTTAKLRSMVVNQLRQRRTRLLIIDELQHALGQRASAQQVVLNTLKYLSNELSLSIAGFGSRESKALVYSDEHLAQRFEVVALPAWDKKHSWVVDVVRQRITLFPLRRPTVIDRSFMNLLLQLCGPTGGRMLAMLERCARSAIRDGSEQLSVELLEAVALKGERLEHGV*
node35289node	1	GCA_001798415.1_ASM179841v1_genomic	MGSG01000020.1	108491_0_19__8085-8978_1	298	MTIPEIPLDTSPKGVAVARQILDLVVQYPDFERIQNASVASTNLMLQLKMSTGILVLAEPGMGKTLLLELIQRNLTRKDNVLEKASPVLTVSLDSAVDTHKIAAKAMMALGYPMLPSRPNLESMTLMVDRAIERLGPKVLLIDESQHMCEGNRDITARAVTDWLKVRMDKHNLPVVCAGTPTFERICDINEQFVSRASTKYVLNPFAFGDGWVQLMQAVKVGISLIEAGLLETPWCLKMLHAVTHGNLRRLKKLLIYASIECADRENPILTRDDLRRGFDRAFGFKEGPENPFYVRG*
node35309node	1	GCA_001803235.1_ASM180323v1_genomic	MHBL01000100.1	108723_0_99__69077-70126_-1	350	MSTTEVMTGGFSADRRGDHMNIPRPEILAGIAGYSQDDQDDLLWLHGYALDMLHGSRSALVDWLQIDWTTITRIWRGKYEADIAKVMAKIRHQRRKAELAQDAGFIETVTVRKIFDALDAVRETNVIALISGASGRSKSHAAKEWVRRNNHGRAYYVDCPVTGGLRALLDEIAARTGVGRSKNNADLCDILSRSFDYRHTLIFDEVARLLPARSNSIVPIEFLRRLHDTTGCGLVLVATEVFPREMRGGRLSSWFEQLLGRLEIPLHIPDRVTRREVAEICAAFCKGDPEPELINMALDIANKPGRVRRLFTLLRHAATIAASRRTALGAVHFAAARDKQANINVWPQD*
node1321node	1	ORWW01.1	ORWW01000579.1	10881_0_578__32303-33322_1	340	MTLEEKIAQIESIFIETAKIKEIMEDIEEAMLIGRASNYFSQPSCTLVMGLSGVGKTSLREHFEKKYPRSIYRDEEKEQDIVTILSTTLTDDKNPKAGPGKMLRDLGDELEGKHGSRSELGDRFTSQIISAQTQVIFIDEFQHAFEGGGINKKGSAANWIKTLINLGKRPVVLFGQPWCKDIIYKNSELKNRFDYIHLLDEYDKDSFSEWLKLLEEVNKQLPFEESSHLHDKDFALRLLALTGGNLSRLMKKIIKPAARKTVMANENKIGHHRLLAAAKKHLGVPEEYNPISKDIPINEINVKHFLTKDEINQYKDKKDDREYVTVESEDSLADIFRSK*
node1326node	1	ORWW01.1	ORWW01001908.1	10881_0_1907__7389-8417_-1	343	MSHSKFVPFSLAGDVSERLNNPRLPVVAREFHAATVQHSTFQKGLEALASTHAMSGLEGAGMIIEGEPGLGKTTLLNRYVKDIYQLPEYQPTDTLTPLPVLKVYVPGRPTVPRVIEKLLMASHHVKISSRNTKTMESRLHTLIRNQGVEMIIFDEFQHLLRTEKYTHDTLNFLKVLADDYKLAIVFAGLPRGLDILKDHKEIEERLSFDRVTFQPFDITTARNAQDYARYIKGLENKLEEIGVQCIALTEEVMLQRMLLATQGKPRFINRLFMRLLIRLSDRKPLTLKEFEKTFESAPFNSHLGNFNPFNKQVKLSSIQAKQEYIDQQRNTSTADLKKGKRS*
node1319node	1	ORWW01.1	ORWW01000592.1	10881_0_591__10620-12281_1	554	MTNSADQSYFKTAEYIDPGLPEYADNPLIAALPPINSVNDVVEMLNKRPKFDDKEINLKGHVRVHAISRLTRDFFVPQTTHLVLEQKFSQLIRKSYLGRNPKTATFKRKLNQMRSIIQNQDLTSYVHSESNSNASSMAISGISGAGKSTATNKILNSYDKVIYHPKYQLLQVPWIKIDCPYEGSLSEFCESFFIALDKRLNTRYRDKYTAGRPTIGKMIADVADLCLIHAIGLIVVDEFQHMNLAKSGGEKKMINFLVTLVNVVEVSIVLIGTPTALHLFSNEFRQARRASGEGSIVWDKMAFDESWDDFLLELFQYQWLESHTELDEIFTHLLYELSQGIPDIAVKLFCLAQARAILLAESPNEECLTTGLFNDVFEEEFSIVKPMLDALRTNDKTAL…
node68389node	1	ORXC01.1	ORXC01000048.1	10887_0_47__118197-119540_-1	448	MTIPPSKEEERELDSFYRVHIVQRLYKLFQPLPQHVRIWNMVFSLVFQGYLARNPFDKDYIRYVNATGKQIINRTYDMSNRTDFRTTANCGLLIGYSGMGKTTTINKILNNVSSVIVHNTYQGQHFNQTQLVHITLQTPHNSSLKALSLQFFMKVDEILGTNNFKKYVSRNLSVDAMLPLMGIVSQNIGLGLMVIDEVQHLQNRGVQQMMNYFVTLMNSFGVPVVFIGTPASYPIFQTELRIARRVTGSGEIIWNNMGNDNEFRLFLESIWRYQWNQKFTPLSDELVQLFYEETQGVSDLIIKLFVNVQQMAIHSGKEEITIEIVKRTVKESFKMMKPMLDALRSGNPYKIAKYEDLRRIEEIQHKKTERVEQPVQTKKQEIIKGNQVGNLMTTSIKRN…
node68388node	1	ORXC01.1	ORXC01000261.1	10887_0_260__33227-34090_-1	288	MITNDYKTRVKNGILELKNKGLSQPKIAVQLGAGDAYISNILNDKWEHISDEYWRKLGSGLRIENKWVVQPMTANFKVIFNLCNDACDYNKFVALTAYTGAGKTETLKMYKKANPTTSAYILCEEDMTRKDFIQEIQKAIGVEFSGNLRSQRKQICDWLIAQNKFVLLFDEADKLRDPIFRVIKMIFDLTENKAGILIAGTPVLLENINRKAKRNVIGFREFKRRIMSYKSVKGFKTQYEDVKKICRANGLNVEKYIKKAFDESTNFGELKYKVQMMQIVQQKNTAA*
node1300node	1	FTCQ01.1	FTCQ01000096.1	1088_0_95__17858-18727_-1	290	MTTQARIYMACRELSDCVVLHPRFKEALTGIQQLVTQADVSGLPFGATVVGDSGSGKTTLMAALQRFVPAQDLLGERPSALCLSAQSCPTIGDLLGKLIRQLGFPAAIRGNRISDQSLNLIAALKDRNIKALFIQDFQHLYRGARDKSAAGITDWLKQLVEDAGVVIVLFGTPELGDLSHLNPQLHSRSPARYRLTRFERNDEWIAFLQGMALRCKSIDWAPIHQRYERELHIVSDGLLRPLKQVLTAAATIFIRDELQELNSGVFAAAHQMVFGTDSSVPNPFLGRAK*
node1301node	1	FTCQ01.1	FTCQ01000096.1	1088_0_95__34810-35679_-1	290	MPTDSRTYLACTELENCVVLHPRFNEALEGLARLVNQTEFSGLPFGATIIGESGSGKTTLMKVLLKRIPTLDLLGEQATAFGVSAQSCPTIGDLMIKLARQLGFPVALRGNRISDMSLNLFAALRERRARALFIQDFQHLYRGSRDKSAAIITDWLKQLVEETGVVLAMFATPELGDLGLICQQLQTRAPARYRLGPFVRNEVWVEFLRGVAGRCKTIDWSPLHERFERELFMATNGLPRALIQLLSLAAVSAIERGNLAVDAADLSVAYRALLGKDTDGVDPFGGWRQ*
node1303node	1	GCA_001807385.1_ASM180738v1_genomic	KV788791.1	108928_0_162__8214-8966_1	251	MNRDFIVTKEHRRFIEFAGAIRKDVTIGICHGEAGVGKTQSARRYAHWDTLEPFIQAWGPRSEADLKHYAAAHRSRTVFYTPEVLAKHRDLMRDIEFYRGKVGVLIYEHLCAIGKITTTDVPRTIDFTELIIIDEAERLTPTSLELLRDLHDRHHVALMFIGMPGIDQRFRHYPQLYSRLGFSHRYRSLAREELLFVLTRHWKRLGRTLDPEDFTDAQAIASIERVLKINQLDTITDDVIEAAASTLITN*
node35413node	1	ORXR01.1	ORXR01000048.1	10902_0_47__166009-166503_1	165	MNKKQLLQYSLKYHPFSPDIPVEALYVTPAMEHFCWRVQTQLVGEGGFALLTGDPGTGKSVTLRVLAAKLDTQRDVSVGALEHATSSIADFYREMGDIFGVTLKPHNRWGGFKGLRERWAAHIEATHIRPVLLVDELCGYPHNSSNGASLLMWRDRAGVSTSGH*
node35415node	1	ORXR01.1	ORXR01000028.1	10902_0_27__5719-6555_-1	279	MNKKLLSLYSLKYNPFSPQVPVEALLISASIENFCWRVESQLVNEGGFALLTGDPGMGKSVTLRLLASRLSTQRDISVGVLSHATSNIADFYREMGDVFGVTLRPHNRWGGFKALRERWVAHLEATHVHMVLLADESQEMPPAVLNELRLMTSDKFDSRSLLSVVLAGDARLNSKLMREDLLPLSSRIRIRLALEPSDRDTLVRLLVHLVSEAGNASLMTPELMKTLAEHAMGNPRILCATAAELLAAAAHQEISVLDEKLYLEHFSARHPKRARKAS*
node68442node	1	GCA_001825675.1_ASM182567v1_genomic	MHYA01000082.1	109841_0_81__8659-9783_1	375	MKHNLIQKGLEADARRIKERILMGITAEKAKEAAERLTIFMEERGWTQTYTAQKLGISPAQLNQVLQNKYKGALDDTINKIVNLIESQSRKERRVKGKDFVQTSVAKKIHTLIVQTEALSDDEGKIGVVVGDGGHGKSKCLEAYSKSNKNTIYIQLDDAMNPTTMFNAIAEKIGVVENGSLAVITRRLIEHLQHRQIIVLLDEASHLRVRQLNQLRQIIAVKCKCPMILAGNSDLLKTIYQPTVRRGCESLDQLASRISYVVNLDDMASQDGGGLYTTEDIKKLYEFGGIKLTNDAVKAMKTICKTPHTGRLRICSLIISALHTAAVVNKTGQIDAELIGQCIDDLDLPVKAKLPLSLVTIDDEDKQEVKAKIA*
node68452node	1	GCA_001830235.1_ASM183023v1_genomic	MIDT01000077.1	110067_0_76__9179-10096_1	306	MSESLAMSHLDDEPKAIIEFSPADRIAWFQGQSRWIPYAAATDVITRVDSLVKRPRHHRMRGMLVVAESNNGKSRLASEIARRFPFNPNEEGDHSILPVILFEMPPRPDEVAIVDALMKQVGQPFRRTDPIGDRRDQLVRALRNLEVKVVMGDDLQKLLGSRQEQRRVVMDAIRYLCNQVPVPFVGFSTKRGASALSSSDEMINRMPMVSLPTWALDDAFRQLLAAFQRQLPLREPSRLTTRSMASLLHALSEGLIGEVHDLLEAAVERALTTGRESIDEALLRELSWIPPSQRKRMVGLRTGKS*
node35682node	1	GCA_001853345.1_ASM185334v1_genomic	MIPT01000001.1	111200_0_0__1522495-1523400_-1	302	MTGSYAHLHAAVRPLADEDAASRIWHIRMDRWIGYARADAAXEALEELLDFPQRTRMPNLLLVGPTNNGKTMIVEKFRRAYPRIDATDCENRVASVPVLSVQMPSAPDESRFFAAILDELGMPYDNRARPVALQDVAVRTMRLTGVRMLVIDELHNLLSGSRSRQRQLLNLLRWLGNELRIPLVGVGTGEALQAINSDDQLVSRFEPFMLPLWTEGDAYRRLLGTLEAVLPLRRPSNLTDPALSAKILTAAEGVLGEVIAIVNRAAVLAVKXGTEAISARLIDDXRFIPLSERRRASRHAL*
node35671node	1	GCA_001854185.1_ASM185418v1_genomic	CP017603.1	111240_0_0__1138796-1140343_-1	516	MTDRILIPDGCSAEVAEYKEQIIPDYKNNPFIEVLPPLLTASEVIEKLAFYPSYNVEERKLDSHHRIHLINRIFQVFQPLPMSIKLESRISRSIRQGYITRNPYGWQLAQGFRQDYEHLGNGAVDDSRMVNPSSSGFTLLGVSGLGKTSALNHILRLYPQVIVHKGYYETPLSTYQVVWLKLECPYDGSIKGLLYDFFISIDRLLGTNYHQKMVKTRPTTDMMLTVMNQVVRNTNLGLLVIDEIQHLSTAKSGGSQKMLNFFVNLVNNVGLPVIMVGTPKAMGVLQGEFRKARRGIGIDGDMICDRLKKDKVWNLLVQSIWHYQWTKKEIQLTDELIDTLYHETQGIPDLLIKLYATAQAYAISSGKEDITPSILRKVAKENLQLVQPMVKALRSGSIR…
node35670node	1	GCA_001854185.1_ASM185418v1_genomic	CP017603.1	111240_0_0__644170-645900_-1	577	MIWSYLEKSKRRHYLKFMNRKIIIPNGGEAIKAEYKEQLIQEYSGNPLIEALPQISSKIEVIDKLSVYPKYDDKERILESHYRVHLVQRLFQCFQPLEIHLDIESRLSRVIRQSYLARNPFRPEFASGLQDGYRMIQNLSLDLTVNSSFRTTAAGFSIVGVSGMGKTTAVNRILSMIPQIIVHSKYKENNFSIYQLVWLKLDCPYDGSIRGLCMEFFNKVDSLLGTKYYQKHINGRHTVDTMLSVMSQIARSIGLGLLIIDEIQHLKQAKSGGSERMLNFFVTLVNTIGVPVVLIGTMKALSLLQGEFRQARRGSGQGDLTYERLKQDDNWELLLSALWDYQWTKTPVFLTSRISNMMYEHSQGIIDIAVKLYAMAQIRAILSGSELVDEALIRQVAEE…
node1570node	1	GCA_001854385.1_ASM185438v1_genomic	CP017640.1	111250_0_0__452412-453491_-1	360	MLVRDRSPNKRWNLIREFDQQFVEHPTFMSVIDEMNDLVDAHGCKSEADNLCITGAPGAGKSTALKMLEAAHPREKDAVEIKTPAGIAICDRIPILAIEMPGQPTPKKIARELLKALGDPFYKRGEREDLRDRVVHLAGQCGVKVIPIDEAQRAVDRDGEVRSEDIAEFMKELHGMMNVSFLLFGMGRIRRLLDFDEQIDRRWCSEKEILPYEWGGSEADPPEDRLNFMGILAALADNCPFPFAEELDIMSYDCAKRFYYASRGLVGLLKKQLNAVVWDAVVHGEKQITQELLEFSYNRVFRTQKAHEVLINPWGCDWSGQLPPALRHHSLPLASKQRLSALKRKSARRTELVSALTKA*
node1572node	1	GCA_001854385.1_ASM185438v1_genomic	CP017640.1	111250_0_0__5832607-5833680_1	358	MSRLREIQLETPVYHETCLGILKLLSETALARKNIALSRAAWDAYCRRFEAVEEARKAPWEAFSDKVMEDLTAPSLFCVGQPGAGKTYAIKMAIRSYPDLFPGYGERFSDCPIVTFNANSQGTHRSLGEHILEEAGLNPRTSLVNTKVWNMVIRNWEASGRYIIHIDDSYRIGRSASKSEFVGIRDKFAEIQDWKGCPFGLLISSTPEIAPLFETEGGMFRRLNATVHFKPMSDVELTTSIRPLIARYAAVYGLKIDLPEDAEFVFRHGHACNRAFGRSVEIIMDAVNLALTSQDRTIRVASFADALHRRYAWPALANPYLATQWWKIDVQKLLGNALEATTEVGVAADRQKGSRRS*
node35731node	1	GCA_001857665.2_ASM185766v2_genomic	LVZL01000067.1	111397_0_68__96845-97807_1	321	MEQFEIEERANRIDEIYVAHTSAHRAVAGIEDCLRRSLTAAEPLNAVLIGRAGTGKTTVCNAVLQHLPRRIDVREGKEVTVIPAFYSEIPSPATIRGVASSLLGALGDVHPDRGTAINLTHRVITQLKACETRLILLDEFQHLLDEKRSRREEYRQDVSNWVKTLINKTHVPVVLVGMPECEVLVDADPQLARRFQRRFRLENLGFGGKEKGEFRLFVEALGAAIPEYCNLAGFPDLSSKTEALALYAASGGNPSYATGLLKETVIVTLRARRETTTMEDFAAAYDIGVSQGGSLVKVNPFRLSQEDLVRNIKNGFRGVN*
node35871node	1	GCA_001866515.1_GFC_26_genomic	JRYB01000001.1	111795_0_0__4854551-4855573_-1	341	MKDQFTAMSREEVLSNEGRKELFNSHPLITGSVLLPTAPIREVATMARKSCLLRESGLVFIGKSGVGKSCALEMIESTLREQFPRVAIYRHDTHNQSIPSIRAFFKHFLATVGHHNVRGETFDLRAILVNSLIDSARLHGERMILLLVDEANAMDVTDFDFLKDVYNDLAQENVKLVTILIGQDPEFSQLVDKLIRMQRLDLIGRFAIRIVPFRAYRGSHDLEEIFEGIDNQIFPFGTGVTWTEFFFPLAYAAGFRLKNQVSSFLSSIETSKPAGLKLGSEIPARQMFSAVRSYLTDLVLFDEPGMIVPEGAWEAAIEYAALTKAMAYMSARKGNTRIRT*
node1777node	1	OUSE01.1	OUSE01000453.1	11181_0_452__9117-10175_1	353	MNIHIESIKRLSELKIPHRNWLEALNQVYALLLTVSPGEVVCITGPSRAGKTRLIDELEALLVGDNVASGTGVMPVVRTIAVNSGRHGTFSTKSFAKGLLKAVEHPIYAAQDIAAIAKLDKLSEDTLRQAFEKAAKARGVKYLFIDEAQHARYVGKDAQGAYAVMDSWKCMAQVSGIILIVVGAYPILEIIRKSPHMVGRKYQVNLGRYQLNQEDLIEFKSILNHYGSEIGCLDILFENLELLYKGSLGCIGLVRSWLLRAAALSSVRKVNFSYDVLIETKPSDDDLISLASEIENGELLLNSPIFDDQLEEEVTEIELDKKPKAKPKSKAKPFNRKAERISTNARLETDHD*
node35847node	1	GCA_001870485.1_ASM187048v1_genomic	MDKE01000004.1	111982_0_3__55804-57522_1	573	MYGTYFGLSDLPFSIAPDPRFLYLSQQHREALAHLQYGLVCHGGFVLLTGEVGTGKTTVCRCLLEQVPEQTDLAFILNPGCSVLELLAALCRELAITVPEPSHGQQLTDAIHHHLLDTHARGRQTVLIIDEAQNLSTEVLEQIRLLTNLETDTHKLLQIILLGQPELADKLRQPELRQLSQRITARYHLGPLTFTEMKAYIAHRLSVAGIEAALFQHNSLRRLYRLTGGVPRLINVICDRALLGAYVQRLPRVDLATLNRAAVEVLGASPPRSRWPRSAVAAGLLALVVTGGWLAQSPWPALADIRWPAAPTPPAIDTGSPSPQPEWRTGTTIASTPGPAAPEQPSKSAPAHKDVSPPQDPWQWPAALTTDLSQVMAYRHLFSLWGLDYDPAEDPVVCP…
node35905node	1	GCA_001870665.2_ASM187066v2_genomic	CP024899.1	111991_0_0__814270-815232_1	321	MTDTIDTMARVDAMAAHMTELKKLNYELPRYSGLQAGFDSVLAQFLSSRLADTHFEGRGLVLTAGTRSGKSHDIKNLLKGFAENPSPLQGGLERKYIRVSLRTSTTWKHLGSALLKTSGYFTDLDHRSSDMIWRRTEGQLQRKGVFIIHVDEAQHTMHDKSPKEIKTILDGFKDLMKRPEWPIVLILSGIPTLLDYLNQSDELIALLEPISYSDIAYNQQNLEEADAIMCAYGTAAKLDVSGLRDEDTYNRMIHGAARRWGRFIEMVVHSMAHAKASGRTELTRSDLAETFRRWTGASDSANVMLVDNPYRIEAHKLFPT*
node1771node	1	GCA_001870365.1_ASM187036v1_genomic	LZMQ01000001.1	111976_0_0__245772-246632_-1	287	MNQSKLISIAEQVGKQIIPHNAYSKAVNGCINIINMGMRTNRPNSGMVIMGHGGTGKTTAIEQIREYINNEYSGKFNTPVLLTKISSDTTIKSFYTNLLSELNHPIILSREGDKKITADKLQKLVIGALKGHVCTLFIDEVSDVFNNRQKKQFASDFLVMIKHLLSDTSINIILVGTPALNQLFHIADAQFRTRFPSIFELPIFAMDEEWLALINGYAAQSKEMFDLSILPPNYPVLHEWTGGNLRYLSTLLYTAVDLAEQEQAKKLTLEHLHQALAMVFPTLMAA*
node1792node	1	GCA_001878105.1_ASM187810v1_genomic	MOVW01000004.1	112320_0_33__80306-81229_1	308	MQLVELTKKFLSTQNISQNNLSDRLGINKSYMVGYMKKGSSYKYASKVESLLEKYIKSFVEEKSVKELQTPFIATKDTKAINVTIESAMSNREMGVIIGEAGTGKSRAIKEYATKNGTRVVLFEATTETSKRMLLVGLENKLNVCFKGSLDDKIRGIASELARTSKVLIIDESEHLPFRALECLRRIYDFSNTALILVGTRKLKNNLTGIGRNDYNEYGQLSSRIGAKWELKGLCYQNKEGLKNEDLKTLCSYFNIEDKKAIDLVFNLARGNFRKSEKLLKRACEFADGKAVELKHIEAAASFLMLG*
node1856node	1	GCA_001886735.1_ASM188673v1_genomic	CP018076.1	112666_0_0__1957297-1958040_1	248	MTHRKNTGNSIKPLRNVAALATLIKRVEGRAFGLPGMAAFYGPTGLGKTFAGAYAAANLDAIHITVQKMWTKKTLLTAILRELSIVRRPTMAEMMDQVNEGLAIAGRTLLIDEADYAVDRGMIEIIRDMHDGSSMPVILIGMELLPQKLRRWELVDGRMLAWTAAEPADFRDARMLAEFYAPDIELDDALIERIVQVNKGSVRRISVDLAYVKEQSRLQGADAMTLDQWGDAPFLRGEAPAPREGLL*
node68659node	1	GCA_001887535.1_ASM188753v1_genomic	CP016554.1	112702_0_0__422306-423349_1	348	MTKEEAILGSPVDKAEYMENLRFSHRNLEKALAEVQLLMTPGAGLSVTALVGPTGVGKTTFAKLMVRRLLEQYAVEIQEDATCIPAVLSEVAAPGSKEFNWQLFYQHCLRDMLVPNWADPLMEATRSSVESSDDRVRSYRLRFEGALESRSVRHLLLDEVVHFIDSVTDPLQYGNLMKSLANRSSMNLLLIGAYGSEKLVGASGQLARRIAVVHYERYDDTPEDFVAFSDFVYSLQENIPLIEPVNLEPHVRLLFEGTIGLVGLTAEIVRRAVVAAAVAGGEWKDEYLFKSMLSPAAFERVVTETLLGEERIVPFLTSPKPPMYPSLDEVKKKIACERRTSEDEQRA*
node1889node	1	GCA_001887475.1_ASM188747v1_genomic	CP013307.1	112699_0_0__2377910-2379385_-1	492	MSLAHELDLESQTELLERLQLLTRFGSNLVNVCGRQGAGKSWLAQRFLDSWAQDKNQSLLMCHPNQSDEQRRVTMLSQLFSEPLYNSKDALAESFARLFEDQNCDIVIVVDDAHLLSESLVSELWMLVLEAQTNPRWNVNVVLFAQDNGLDALLTRLSYGQEHKPVDLEIEMLSEDEADRLFENRVMRYVDPQVERKVRNAYKKINPLPGEIMALAETKNEKRVVIRSIVGSPFNIALVVLLLLLLLGGGYWWLLSKPVPQEGSLLEGEVAEQTAIPTLNSEANPLAQDGTSSANGDGMSDAEGDNFGADDDTSALPPDVVDTTASVGIADDGKRVVINSDVVDALLQGKADTADTSAINNLVESTQAATELKTQTLEQTQVQNAQPKSVSFSFARDEL…
node35977node	1	GCA_001887695.1_ASM188769v1_genomic	CP017637.1	112710_0_0__7510843-7511928_-1	362	MSNNKQASLKEKMHAVFVAHPMFEDILGEISFHINEYEPEGRASPPCVPVVGPTGVGKSTLFAKLQSLYPRVPSARKVVLPDGSEYVCDYVPLVCITIPEKISIKDIAGAVLKELGDPRWNRGSTAERTERIDRFLKYCETRALVFDESQRVLDRTGVITSQDFIDWIKERHGIGRAAYFFFGLPRTTDLFSQDSQIDRRWLSELEMLPYSWGKDDDKDLSSRDNFKGLLLAIAKHSPVPFDPKLNCEDDDTAKRFFYASRGTAGDLKETLLETAMMILTRRIRSSQTAPLVVDMELLSAAYKKASQRRIRTEGLFNPFSANWDGRLPPPIQDDGYAIAKARQRRRRQRRSDRRREVDAAL*
node68661node	1	GCA_001889125.1_ASM188912v1_genomic	CP013290.1	112765_0_0__3001418-3002491_1	358	MISSNRWAQWLATNDTNRFVLSRKQGWHEFVHSARRDPLERLSRDELDELGEEEREDYDEARRVWNANLPTVKTQQLTDAYDVIDQVMASGRRDGDRLRGSVVIDAAPGLGKTTIATRYGRDLHRREVRRHGPRTRVGHQRLPVAFIPLSSEITLKGLNVKLLEFFGHAAAERATSPRLASMAVDCVVSCETRLIIIDELHFVDFRHRRGIEVSNHLKSLANEMPATFVYVGVGLQERRFFDEGLIGDGAALAQTARRATRCPVTPYTNDSPAAARAWTDLLAALEQHVVLADAGPGMLTDLASELFRRTQGHIGSLTTLIERACDQAIRTGAETITDTLVASVSIDNAATARANAK*
node1892node	1	GCA_001891085.1_ASM189108v1_genomic	JXUP01000008.1	112839_0_22__16233-17102_-1	290	MSENIKKLEEFLSSNNITGSALARAIGVSPSLISQLRAGSYKGDNDAINAKINAYINNFNKKAKNFHANAKENEFYVTSDVKMANFIISEAIAEKEIGLIYGFAGSGKTTALKEFARTNPNVVLIEATCHTSAKVLLEDLCEALKIDATGGLNTKLKAVARFLKSSDKVIMVDEAEHLPLKALEDLRRIYDFSRTPLILCGTEILLKNLMGKNKELRQLFSRICGKWCMQGLSKDESEKIYTKEIFPYCKGNFRSSAKLYKKALRLAELNGCLVDESVVARALDMVILG*
node1928node	1	GCA_001897195.1_ASM189719v1_genomic	MKSI01000125.1	113139_0_124__13319-14182_-1	288	MRAEPASRLTKTPALDDLLRAWGLRRAPFASDDKTNELFASATHREALSLLDTTAALRGVMMLTGSPGAGKSTLLKTWLAGLEPKRFLPLLITQSSLSATGVLEVLLAKLGERARFKRSTNLLLLEKHLADLEPVTLVLVLDDAQNYPGPALEELRLLLGLSGRHRSAFALIMLGDDYLLGSLRLSVQRALFSRISAATTLAPLPREDIAPYLDWHVSRAGLDRDIFAPAAVDLLAEASEGNPRTLGLLAQAAWLAAARQNTFTIEADHIHSALRQVPAANVKIIPN*
node36043node	1	GCA_001897585.1_ASM189758v1_genomic	MKTF01000026.1	113158_0_25__197842-199278_-1	479	MNNPLLISIEQMRKNPLTLYLPKKLTQLEMALALRHRPINPEHVREISLEDRIFLVERFKAIFVPYSVCITAAIAIQDLLHSGLNARNPLLAQNRNFVFSSALFKGTEASQLEWWPNFASGIVIEGITGTGKSQVVDRYLSLLPRTIDHGPGPGWQALTQLVYLKVHMPADGSRGGFLELAFRALDASLGTSYTAEYSSSRWRVERKLVVFLHLLSVHRCGLLIIEEAQEQNLSSSRFGREFLTFFLRILNWGIPTVLIGNPLAFDGLHGFSQDVDRFSEGGWHQMLPVLDPGSAEWKEHWIPGLWSPTLLDSPDALYVPHTSHPLDQELPGFIWRRTGGVPRYVCRLRREVQEFALRKRTSTIDAAMIDQVYRQSPKMKALHGRIEALAERNWAALQA…
node36044node	1	GCA_001897585.1_ASM189758v1_genomic	MKTF01000093.1	113158_0_92__33711-34934_1	408	MNTAATITNLPPLQPMLAELGIPARDLARAADLSRSAASRLVAHGQLPARRASEVRQRVVSFLKSRGASMAHLRDIVLPPAKKLAPTCLQHAEAAPVNPEPTEPKEEEPMLLKNETLTPAARKAFGLTRSPFVDDIASREDVFATQHGRYVRAAMLDAATNHGFIAIIGQSGSGKSTLREELEERIREEHRPIVLIKPYVQGMEASEARGKPLRSGHIAEAIVDALAPGVSLKSSPQARYKQVHELLKGSRSAGYTHLLVIEEAHRLPIPTLKHLKNFMELKDGLRRLLGVCLIGQNELFDILSERNPEVREIVQRCEQITMEPLDNDVEAYLQLKFQRMGLSLDKVFEPDAMDAIRARLIHTAHGRSHEVVSICYPQVVNNLVCRALNAAAAVGFPKV…
node36054node	1	GCA_001898825.1_ASM189882v1_genomic	MKVK01000035.1	113220_0_34__49551-50513_1	321	MDADPHQLTEKLFIHHPRMRQAQRMMERCRTWSQGAQEPYCLLVIGPTGVGKTTLIKDYLKNNPRIDTDVATTIPVLDAIIPAPASMKGMAVELLTKLGDPMAQRGTLNQQTWRLRKLLQACGVQLIVLDEFNHFIDRDNERVLRTVADWLKVLIDTTGIPVVLVGTPNSRSVLDANEQLRRRFGTQERLEPFRWEGDGRDHFRRFLKEVDERLPLPERSDLDGPDMAFRFFCASAGTIAPVMKIVRKAAHLALDAGMARLELPLLARAFAEDPGDPDGPNPFVGALPGKVVAPSAPPQPAVSKRLKGKGGNEMPSFAAS*
node36082node	1	OVEP01.5	OVEP011218273.1	11329_0_1415__7382-8359_1	326	MSILLDKQYSPEEMAELRAQLNSHKAEQNLTWEILGKGMDVNKATLSLWATDKYTGNNTAIAIKVEKYFAAEEVQLQLLDERPIVPGFQPTKTAGRIYNMVSHARTGKFVILMGHPGVGKTVGLERACSQVPNAWHITASPSCRTMTLILKKIAGAITGTIPSGGGSLHLSNIIRDRVRGVSAVIIVDEAQNLDNMAIEELRSIYDDTRCGLLLAGNPEVLRKVEGDKTAAFAQRFSRVSMRHLIERPDHEDVESLLTAWAVANAVERKYLTDIAMKRGGGALRTMSQVLELATMLASIRDDETRSMDDLKGAWAQLSYVPGIAA*
node1943node	1	GCA_001907195.1_ASM190719v1_genomic	LVWA01000005.1	113532_0_4__685166-686002_1	279	MQKENLIQQARQLINDFTGKKELSKSKLARKLGIAAAVLTHIENNPALVSEEMLLTIINGLKPESSFNILSTSNYTTVHAICEDARQRRKLVGIIGYPGAGKTTALQSYYRSHKNIYYVECKNSMNRKQFLHAVLTEMGIQFMGTVYDMVRLISQELNSKESPLLIIDEAGKMSPNLILDLHDLRNATMHNAGIVMSGCEYFKKNMEKAAEKDKQGYPEFYSRVMNWPVLNRPTKAEIVAISKSNGIQDEETIKALCRLRNYRELENAIKNELSEPVI*
node1975node	1	GCA_001908205.1_ASM190820v1_genomic	LGHL01000003.1	113569_0_223__51513-52406_-1	298	MSEKYAHLRPSTRPFADEDAASRIRRIRTDRWIGYARAEAVLAALEDLLSFPKRLRMPNLLLVGPTNNGKTMIVEKFRRTHLAAGGEPAEGPALIPVLKVQMPSGPDEGRFFGAILDALGMPFGARDRIAAKQDAAVRLMRATKVQLLVIDELHNLLSGTALQQRRLLNVLRWLGNELQIPLVGVGTAEALRAIRSDEQLANRFEPWPLPLWTDDKEYRRLLTTLEAVLPLRKPSHLTDPAMAARILSAAEGVLGEVIAIVIRAAVKAVETGVETISPRMIEGAGFIRPSERRRVAI*
node1983node	1	GCA_001908375.1_ASM190837v1_genomic	CP017241.1	113577_0_0__2363023-2364078_-1	352	MLPHRMMSPDEIYAEFSEMRIKHPQQEAAVAVFKKLRQRMIAAPYAGQTAVKMFAGSQSGKTTTVEWYIDKFLVDEWLAAKALTAKTADEKAWLEKTAKLPRRELAKLQTIALHVELTGGTTMSSLMSDFLVALGDPEPYSGTYRQRRYRVEKALSERGYQIIFIDEIQHLKTPANTGPVSRTDDATEVQNTFKGWVKRWPIVFVGTQHAEKVVFEHQIATRSHKPIDFRPLHYGDRKGRKDFEDFCGRLSLKIVEHRILPERPRILVEGDVPLCLNIASKGRLGVVAIIVRNALENMAESGHAQLTREHLATAVEDYSQEIKLCSYNPFRTGPTFIPSPEEYAKDVANDN*
node2064node	1	GCA_001924955.1_ASM192495v1_genomic	LQXG01000001.1	114239_0_0__180811-181785_1	325	MVDTSITTTATVADRDGWADLVTRVNALAEARGWSKAEISRKSGVAQGTLSQWMSGKYAGSYAAVSSKIRNWLDQADAVEELAASVPTSPDFLDLNFAQSVMSTLSIAQVMPAMVMITADAGMGKTVAARRYVATRPNSFLVTMTPHTRSIHNMLAEIAAELGVEEKSSGKLVRAIGKRIERVGDGTLLVIDEAQNLSDEAIDQLRCFTDNYRCGIALVGNRETYGRFSSWGQGDKYGQLRRRVFRRIRRDKPSKEDLASFLTAWGVTDPKQVEFLTGVGLKPGALGQIDMTIKLARLTAEGRGRDVSLVDLKSAWANRDVETV*
node36212node	1	GCA_001938465.1_ASM193846v1_genomic	MRVD01000050.1	114648_0_49__25552-26568_1	339	MTEVSSATPAWDRPEPSQKFLFKHSLDDIAVWRELRERVASIAMANKWTKTEVARRIGMPDSTFSQWLSGTLDGVLENHNTRVSRWLDAVEETAGMASAVPSSPSFLKTRAAMEIFNTLLLAQVTSGFVTITLDAGRGKTTACQYFKATRPHVHLVTLNPKVKSVHGALNLLALNLSVRVFNQAELVETIGNRLSRGDGALLIIDEAQHADAETINQFRYFSDNFRCGVALVGNAEIRKRISQGGSNAASRDQVTSRIDKNLKRDPGRAEDVQAFIAAWGIEDPSCVKFLTGIGMKGGALRQIDRTVKIAHLLIHGSGDTLELKHLQAAWKNRDVEDF*
node2184node	1	GCA_001941965.1_ASM194196v1_genomic	MKZO01000046.1	114805_0_45__19370-20713_-1	448	MNSVIDSRFSGRLEIEKIRQLVTVRPTPTGDLSSLDPVLASIALSEALKRIYLPNQFSLSFIQEMVGRADIFSRCLFASERDYVAKLYDSSEVSVAPICLTGLAGVGKSKAIEALRKVLPGPLEFYCDHFQDSVTLISHWYASARGKASLKQLLAGFALGSEPADRSMSTGELLTSCRRIGSRHGVSLLILDEAQHVTEGSGVALVTGMLLYMARIGIPMVYATNYSLLHKLDGRPSEDKQRLMVEPRDMLPDDPTGQDWKDYIAECVRVSGGQIRAPQYELCVEIYHLTFGIKRLVVQLLALAYIECRKAGQRHIGLVDIKQAYLSLGYSANRKDLAELVRIAVEGPRGTKRKDLYSPLGAVAMQKSNVLRFSLQDRDERSAIKMIDSSMTPREREAV…
node2225node	1	GCA_001945365.1_ASM194536v1_genomic	MSTQ01000001.1	114975_0_10__34560-35540_1	327	MDIGELRPIEPYLHPLSLERYLIPTDSISATYALVLKVIRHRDSGLVIYGYPRYGKTSAMMYCQHCLKAEFPQMPVAIFNTKDEISPNKGGFYTTLLEVVHHKLAKQQCSVTIKHIRLVELMAEEAKKDPRGLFILFIDEAQRMMLPHYQWIKDIYNDLNLRGVTLLPILVGQKELIDQKAALEKAGKDAILDRFMLYEHAFRGILDRVDFETCLGYYDSSVFPANTNWTYTRFFFPLAYANGFRLASSVDVLWDAFKESYEGIGFQSRMEIPMKYFTKTIEILMTDFSERDQPEFSVSKDLCKEVIKESWYLAAGGNMKKTNPSM*
node2224node	1	GCA_001945365.1_ASM194536v1_genomic	MSTQ01000007.1	114975_0_60__197849-201001_1	1051	MKGILVGSNEIEKDFTEFTKANSIEGLHVFFRRICLYLGLDERHPLVSVFDTANGEAIKKMVASCLLRVVSQHSKILWEDTTLRLKVSTLWDDVYSKDIYKILKLTGKVANHDLFRKMEEVESIQLREFEDLAGSMISVETASEVRRRYQKLLNSPLTKIFSESQIYDRSLVSPERVAEVFNALDGYIESDRVNSSKSFSRLEEVITKYDEDIRRHGANIYVEAFVSKIIHQVLSVTAQHFELSGSQQSAELAIVGTDRKYPLHTVGEVFSYRLNLVNVGPGIAYNVQINILEVDSSIDVESQELSLGALDVGIHEFIVNMKSNCDTYRTPSILGLMSWTDYSGDRTEVDFELLVIPQNGTLDWQKIKYLQPYSLESVDSEDELIGRKEMLENIYSKLS…
node2288node	1	GCA_001952935.1_ASM195293v1_genomic	CP018319.1	115318_0_0__2407385-2408323_-1	313	MILEASSHMPLSLRQHFVMSPQADRTLKRLTEIYEDPLGTNTSRGLLILGPSGVGKSTVIDEFVKAVSRDQFVPGKKLPILVVEIPAEPTKKTVAAALLKALNDPFADAQSHSAEFKLSRVVSLLSTLRVEMVILDEAQHLVDHKRTSTGVHEAADWVKSLMNRTSIAYVLVGLRTLERLPRANEQFRRRFSAALDYDRFQLTESKWVHFYTLLKVLHGLLPVPAIDFTTEQMVQRLHHASFGVIDYLDKILDRATWLVKDKGEQGITMAVLSEAFQDEVWNNAPEDRNPFSARFDFKPLIGHFEPFEDYDK*
node36346node	1	GCA_001954505.1_ASM195450v1_genomic	MPTG01000020.1	115392_0_41__40208-41863_-1	552	MNLMNEEYTNLKGTHCMASYITQILPQNQGNPFIEAIPNRLNEEEFIDALHSVPPLIDDYELLSIEDRLEFVQQIKPSFWLPYPAHYDKYRNLYTMIKIGYQSRNPMHAMYNRQLAVGWDKIFKAGIDENGANLAGNVQTAQSHVEIAISGSGKSKVYERMLTQLFPQVIHHSEYNGRKLPYTQIVWMKIECPFNKSVGALCKNFYYEVDRLLGTDFYEKFGEKKGRLDTHARRMIKVATQINLGVLVIDEIQKIQKAYSGGEEDMIDFITELVNTIGIPTVLIGSYKALYLFNNSLANTRRGIPDEFSENITGYMLKESWEWREYIHNLWDSQYTKTFTKMTEEILDTMYYHSMGIPDIAVKLFMHVQSRAIVNGGTETITVNLINEVAGRSLRLLQP…
node36342node	1	GCA_001955535.1_ASM195553v1_genomic	MPVN01000001.1	115443_0_10__968381-969400_-1	340	MNPNNNREQINEESSFAQRVANLHISHPKVKKVLGVLESIRRHNNFQKGENSPRHRFIVGLSGVGKTQMMKRYANKNAGYTHINEEGDEIDIRPVVFVNLPDPFTIMELYRSIIRALDAPQQSSRASIGDVKEQVFTLLRAQKVEMLILDEMDHILTTRFVSEEQAMGAIKHITNVGNVSVICVGTHEIERLRKLDSQHFRRHPPTILERFVECDFGFYDLLASIEEQIKPKDPIGFILLRDSMEVCDDNQTQVKSLNPNEEKLLGSAKQLADTLHRGTYGLLGYLTPVLQEAYSLLNVFELDFDENTQDLNLKKVLKEAYQNIIGDVSEQELSKMITN*
node2306node	1	GCA_001955915.1_ASM195591v1_genomic	MRTW01000033.1	115461_0_58__50680-51627_1	316	MKNENKTEILTSFAERVANLNILHPRVQEIWLLLDSIRHHNSFQGGKNSPRHRFIMGLSGVGKTQMVRRYAEKCEGYTHTDEDGTERDIRPVLYVNLPDPFTIMEFYQSIVYSLDAPQIPGRPSIGDVKRQVFTLLKQQNVEMVILDEMDHILATRYIKAEEAMSAIKHLSNHGGISVICVGTPEIEVLRKLDSQYFRRNPPTKLERFKECDEEYLRLLDSIEEQLMPPKPLFLSGVPDAPDGVTLPYVLHKISYGLVGYLMPILQESFLLLGVFEPNFDEKTAELDLGVVLAEAYTNVIGEVAEEELEKMILVD*
node36355node	1	GCA_001955845.1_ASM195584v1_genomic	MPTV01000008.1	115458_0_105__132586-133596_-1	337	MTKMFFESLNGKRISEKEFNIRYAHIESLRVVHPKFSEITSEVTKIHNLSKANVKAEQLCIIGQTGAGKSSIIELYASNYPHVEEDERTQIPVLLVSVPPRAKSPRVLASKILREMGDHFFDSGSEEHMTHRICNYVDKCDIKMILLDEFHHLIDRDTDYVLASASDWLKTFIDKVKIPVVLVGLPESERIFSYNEQLDGRYPNRMVLPPFSYTNKEDITEFRRFLVSIDNKLPLSKLSNLSDPELAAKIFYFSFGVPRYVMNLLKIATEISLNKGQDLISEIELRGAFNRITRSTRPYAINPFENTKFHLMDEIEKEKKLHERLFQSEPKKGKRK*
node36361node	1	GCA_001956225.1_ASM195622v1_genomic	MRTU01000007.1	115477_0_68__120326-121303_1	326	MSTIERPHVLLGSHPVERTTYLIGTKEVAKMYEEIKQWIENRSPGGLAYGRPRLGKSRAIRYLSQALPYDFGENLPIYHMLCDLGNKTMNENKYLEELLIGVGHAIPYSGKTIMKRERLIKFLKEKAETSGTHRIIFFIDDAQSLVELQYEILMDIYNKLEADGISLTVILVGQEELIYQRTAFLSAKKAQIVGRFMVHEYKFSGIKKMDDIETCLDGYDVESEYPVGSGWSYTRYYFPDSFEDNFRLKNYAKDIYDTFNEIRTENGLHGEFEIPMQYFTLSVEYVLKKFGMDGKAVDYLTKVHWQEAIQKSGYIENEIYMDVLS*
node36433node	1	GCA_001981525.1_ASM198152v1_genomic	MPSB01000005.1	116066_0_4__102451-103500_-1	350	MSDDIPWSQMPQDIRLQHLGKLFVERDIETQIASMLDRMRQSRRIYDEPRNAVITGETGVGKSKIFARYLAANPTRRDDDGNIVRPVILVDIRHSSSPRAVAQSILKGLGITKGLQAANVTDLARQAKYNLVRQRVELVMLDEFHNTLTDAGNIREETRSNRIAEWVKDLCKTKDRTPEWPDGTQDENIPFAMIGTRKVLNIVNANQNPELASLTPFNISIPRYRFEGQEGIKEFEAFLQKLDNELPFDDFSGLAKGGLAEKIHIATYGLLRQIHHLITYAAELAIVEGDAGIREHHLHRSIEDQRNLLQSNLLVDEDEKGRVVVNPFPAPILSSAKGPARKKSGWKAE*
node2390node	1	OVPZ01.1	OVPZ01000146.1	11609_0_145__10903-11619_1	239	MSQVAQIHNLSLVRTAAERLNSRTAGLPGMAAMYGPAGYGKTTAALAIANENRAYFVQMRSAWGRKALLEKVLLEMGAKPAGTIPQMLDQVCEQLASSGRMLMIDEFDYCVRNDSMIELVRDIYEGSQATLLLLGEEMLPQKLKKWERFHSRILSWIPAQPVSLQDAAALAPIYCPGVQIADDLLGHLVKQSGGSVRRVSVNLAAIYEAAAVEGWDAVTRAQWGERQIYTGEAPRRSV*
node2416node	1	GCA_001984065.1_ASM198406v1_genomic	LYVP01000001.1	116174_0_0__104695-106044_1	450	MTNFIHTRFSSCLDSERVRNKITVRPASIDSLKDTHPLVGAEVLANSLKKIYIPNQFSLLFINEMLIKAYMHQLNVFSSDVEYTSRIYNPPEVEVSPVCLTGLAGVGKSNTVTALRKVMPEPMEYFSEHCTGPVTLVSHWYASARGKLSGKGLLCDFLSIEKTPLVSMGKLLLEARRRANRDAVSLVLLDETQHINTGSGSVKVTDILLTMAAIGPPMVYLSNYSLVHKLLRRNSEDKQRLLSDPRIMLPDEPDSKDWKDYIDECVRVSGGHIRPSSTEFAAEVYRCTFGIKRLAVLLLKQAYVECRNDGRPWVELSDLGRAYRSAAFTSNASEVEELHLQALNSRQSKRLDLCCPFDLPVAHKSKILKFVRAERQSHVVATVFDSALTSRERAAKNRI…
node68982node	1	GCA_001995095.2_ASM199509v2_genomic	MTSD02000001.1	116699_0_109__1017191-1018195_1	335	MPKLTDAQKANIRQFKDSFCLYYSIKKLLSDLETVFESSEIGGEPLSMLITGDTGSGKSSTINHFIKSKISPQTGRAPILSTRVPSRATAEETTKQMLIDLGVFGSSVSSRKSSDQNLTNRLISAVKDSGIKLIIINEFQELVEFKKPKDQQVISNRLKVISESTEVPLIFVGMPWSDEIRQDPQWSSRLATRSHNIEYFSIIKKPRQFRDFMKALKSHIPIQRSDDMDNMEEDLRIFAATCGEQRQIKALMTEVYRLCLIQEQPISLKIYDEAFRNLYPTANDQPFKGKLEQVNFREIEMSSRYIRGDSMYPAHIEPAKLSEFYSLSELLSKS*
node2843node	1	GCA_001998865.1_ASM199886v1_genomic	CP019607.1	116871_0_0__3480779-3481831_1	351	MTTQTAWTPDSLSTWRTFVAYRAERPDPLSVKERDSLTPLLRERYDDARIEFVNAPIVLPTPDLERLIRESKIVTGLNRGAQFTARQALAVSGSQTLGKSTAAMYLGRTHEDHERAKHSREDDQAFAPVLYVSAPPQTSPKGLMMRFASTLGLPLRARSTTDQVMDQVVDTLRELGTTMVILDEVQHLKTRAQAGMEAASALKSFSERVPATFLYVGVDLPQSDFLGGAMGAQMQGRTTMIQMQPYSIGSAAHRKEWEKVIALFEREFPLAEHEVGALMDEAAWLHAVTGGVIGSLRTLLRKAQIAAIIDGREHLDRAALEPILPDYRADLARERKERAKAERPRKEASA*
node36899node	1	OVUA01.1	OVUA01000004.1	11706_0_3__30103-31113_1	337	MTSNIIEPPTTNSTFNEDSQESLFEPKIDLTPTPAPSAKLTQLTAVHDTPEGRAQFVIDLIIFTAPVKQALDSIDALMHRSRTISAPGGAILLGDGGTGKTFISNRLLRRYPPQHGRLTSFVPAVAITLENAPKVEDVKSAILSSLGQKITTRKLTTAERSDDVIRALRACNTCCLLIDEAHHLQLTSGRRQNKDRLAGLVGDYLKTLYDRTRIAFIFFGKPSLGDLFEDDEQLASRWPGRIELEPYKMDEHWTALLSVLDEALPMAEKAGLDSNGYPSAIYGFTQGNFRRLKHFLSEAVRQAAMDSSSAIQPTHLQQAYYLLGYPSPNPFNDLAA*
node36900node	1	OVUA01.1	OVUA01000352.1	11706_0_351__17200-18171_-1	324	MNVAEFEALRVFTSEYLQFPPFVAAFNEIDRLVQLYRQASVAQHLLVTGESGTGKTTLCKALVERYPRATLPERDVVPILVVPIPPAATIASVAEAMLARLGDPAPTTGTTSAKTARAARLARACGVELLMFDEANHIQDRGQSPTQYMVGDWLKGLMDDVQVPTVLLGLPRVEDLLRVNEQLRRRFTRRLQMALGQDPDNSIETQCLRLFTSLTPSLPVPFNKGATTWSELAYRLHAATDGRVAYVKSLLIGAIRLVFEREVSEITLAELETAFTAEIWPQGVGALNPFCPSFDFRRLDRAGEPFERGALVDRPSRRRAHAA*
node2922node	1	OVXP01.1	OVXP01000503.1	11754_0_502__30480-31499_-1	340	MVVTPAPSAFPGISRAPTTTLEGWRSFVGTDPMHVDLLPEEDLRQLSPGQRERYDDFRTGYHSELVTVQTSTVRDITHQGRLLMLLNQREISARRGLVVSGPWASGKTTAIKLLGKTHELKVRSQYPDEDLIPVVYITTPPKGSPRKLASEFANFLGLPQRPRQNVSDIADAVCHVLTAARTDLVIVDEIHNLNLATSAGEDMSDHLKYFTEHMPATFVYVGINVENSGLFTGLRGRQISARSILKTTGPFPYGEEWKSLVATLEDALRLHDHVPGMLTAESRYLHQRTGGGISSLSHLIRQAAISAILLKSERVDRPLLDATAIDHAAETVSPRPRKS*
node2978node	1	GCA_002020145.1_ASM202014v1_genomic	MPZT01000002.1	117711_0_6__947298-948269_1	324	MNDLLFGKRIEHERYTAAYEEMCERISLCADTGGVVPLLGPTRSGKSELLRHLRNDLGHWRRLNMVADTCDFALGSLAPKPSEKTLLGALLSTIEPRSNFSRESTELVRKRLTKLIEDRKLRILALDEVSHCAERGANFPPRSATDHFKSLVDETGVVLVLSGLPKFQKLIDDNEQLRDRAMRTVTLHPYAWGDDADREAFLGAVYPFFDLLEENGYTLDFDQADAIRRLYGASGGRIGPVVRLLSHCIRLIGDRKAVEFSDLSKAYRACTQAQSNLPDMFELEDLDDFHLECAYASVMKDADLAVAPTRLQQFCAQKSLVGE*
node36982node	1	GCA_002019645.1_ASM201964v1_genomic	KV917374.1	117687_0_0__146736-147665_-1	310	MNPYKEFQLRVVSIYVEHPDVTEIWNLLDGRRMYRRLNFEAGGNDTPINLFIKGKSRVGKTQMMKRYVTLNKKYEALEKDEYGREVKVDVVPVVYVKLPSIFTPSGFYLKLLAGLGAPTITGKIDELQERVYHLIRKQKVEMIILDEMDYILSVRYISKKQSMELVKDLTNSTDVAIVCVGTPDTEELRSLNSQLCGRFAPRTIDYFQECDERFYTVLELIDKQLGVEKYFCLSDRNSKLGIILHHLSYGLVGWLVPILNEAFRLIGVFDPGFNNLKILENIDAEILMKAQQNIIGDMDDKKIKEQLLN*
node2995node	1	GCA_002020115.1_ASM202011v1_genomic	MPZU01000007.1	117709_0_11__8318-9436_1	373	MICRAIEAGRHPGARSLFSLLASCTDGVIPVLHRKIERKIMTTSAFETKSVLAELRAIHIETERDVELRRQLDRLLDVRNDGAMTVHPVRFAGGLETRGIAMIEPAGGGKTTAVQNVLASYPALQDNPETGRPRYLHAQVESPATQKSLGIAILRELGIDRISERAKVWEIWDMVRHRLALNGIIVLWIDEAHDLFGKGSDREVDRMLKMLKSLMQGETAVIVLLSGTERLGQMTSVDPQVSRRFVKIIPSSLEPGAHTDSLGKMIAAYCEVAGLAFRQERDLVHRLIYGSRNRFGRAIETSINAIEVALERGAETLTPDDFAEAWGMGESCAWSENVFVAHHWQKLDLDPLEDDPSALRSGNGRERSRRKG*
node2994node	1	GCA_002020115.1_ASM202011v1_genomic	MPZU01000006.1	117709_0_10__62677-63645_-1	323	MNETLTSRLLDVRVQHRIYDETLEAMIAQSKLGRSIGGAIVPLLGPTRCGKTELLSELRDILDAKSTGPGSLIATSSFGLGVVPPKPNDRDLYRAMLQAIGYDCGPKDRTGLVRERLISAIQQDGIDFIALDEASHCAEPGANLSPRAAADHFKAIVDATGVTLILSGLPKFQKIIDGNEQFRERALRTTLFPPYTWSSNLDRQDFTSAVLSLFAHIEAELAIAIEFDDLDMARRLYGATGGRVGLTARILAAALTLQAGAPFSMAAVKRGAEASLQNGLSADLFLREEPPSDIQLLRAYASVMKDADLPISPSTLSELEAF*
node3036node	1	GCA_002025745.1_ASM202574v1_genomic	MCIC01000016.1	117949_0_15__48997-49953_1	319	MSQATALRKAIQERELPHAFFEEHLEALQLRVCDALEGYPPSIDTVIGPSRVGKSVLIHSLARQFPETVRDGVRHVPVLVVPVPTPATPKQLPRSVLKALGAPLPTSVAGTALMFERMARQLRLADTRVILFDEASHIVDVGTRLPPRAAGDWFKQLMDQLNISVVLFGVPRLERLLESNEQLRYRAGAVMRFNPYSWAATAEQRQFAACIRTYVKIFEQSGSHFTFEFEALVRNTYLLSGGLIGVVAKFMSRLAYDLKSREDRNISFEDCAVSAARIEAAGDINHPAFQEKDVASVKLLAAHTFVLNEAGVRYRRTH*
node69057node	1	GCA_002027705.1_ASM202770v1_genomic	MBTG01000002.1	118044_0_1__45178-46155_-1	326	MEANNRPLVPSGTHKLVQDKYTVPTNEIMKLYKKVVEWIEDRAPGGIIYGFQRRGKTDAIKYVRDKLKEQYNNELPIVFVPAKHKFTANEEVFYELLLLWSGHQFPYAGKKNHKFDRLAKFLHEKGEGSRFKQVVLFIDEAQALLEAHYKWLIDLYNYLYEHKIKLIVILVGQPQLKGNKDLYVADGALHIVGRFMTREHQLFGVKSVSDMSVCLKGYDTVEYPEGSGWSFTRYYYPEAYAAGERLEKCASTLFEAFATVRQENGLGGKMEIGMQDLTNTIKHALVNYGSESKEKKYWIDLDTWIKCVKRSGYIDSEVSFLVKKG*
node69058node	1	GCA_002027705.1_ASM202770v1_genomic	MBTG01000002.1	118044_0_1__49052-49642_-1	197	MLKSNFILTPSREQALILDQLHDWTLSQASGGLLIGEPGVGKTAIIRMFQELFGKEMPVFVVRATLYNEGINASKNLSDCFGRSLDILASRSTTQQSNFLQIINSYIEKASAMESGYVITFIDDVTNWSPNHYYWLIDLQNELASRNLKSGFFLTGTVDLEYRRHYYMEEYPQIQRRFMSNAIKISNYKIKSVSTE*
node69126node	1	GCA_002043095.1_ASM204309v1_genomic	MVOC01000011.1	118798_0_12__15335-16387_-1	351	MDARTWHDYSTAEAPREPSALTQSQWKHFSNQQRDAHVDQLRHWLEHLYVQTSELTAIGNAMTKVVRSNSESPPGSKDVVVLTGPNAVGKSTLMMRWGRDRYLEWTRTADHDGRGRPVVYPSLDCEADMCPVVWINLDASTKIKDFDVEILEFFGLPGEGLMRHLSKRAVRATERHQTRILIVDDAHLLKTNWKGGRDVLDHIKHINTELGEIGITLILIGANLAGSDLVTDPQIAGRLKMQTFPRYELNDIGDMRAWQGIVRQLENQVLPHLPAGKPGMLFTKLPSDLWFRTQGYLGDLTELIAGATLAATSDNAHEILLKHLDGVELSERAEEGRHHRRSSNSRPRPA*
node3235node	1	OWCO01.1	OWCO01000532.1	11882_0_531__18677-19432_1	252	MRKMFVKTENYRKFVSAVKAVEQRGAAEAGMMLVYGVPGLGKSHIVSSWAAETGAIFLRANKDWTPRYALSELAAALEIDGRGNSQKLFARLLKPIAANQWPIVIDEAEFTLANQAASLEKIRDISDRAENTVILIGMGNIQNDIKRYGQISSRIARVVEFLPATLEDVQSACKQLAEVEMSPELMAEIHRLSRGCMREVLNMVPVVERVAKTNRLACVGVDDLAGIPLSHDWQNRTPVTVRQSGGKRKVA*
node37276node	1	OWCV01.1	OWCV01000296.1	11889_0_295__15433-16542_1	370	MKYNPGQQRVEAIYSKVQNPLHQGNPLIEALPEIKSKETLAAGLRMEIPFSEEQLQYPPEVRADLVGALNHYFAPWELHLALAQEIRSAICDGYVNRNPLEKAFQESIRQVRAAVQEKDAEFHSCTFSRNNPISSSFSIIGYSGMGKSSSVRNILAQIPQVIRHGTYRGEPFAETQVVWLNIECPHDGSVKGLCHAFLEEFDHLTHGNTALKYGMGTRATTNQMITQTAMLARRYHLGVLVIDEIQDISVAKGKTQQEIIQFLIQLVNSIQIPIILIGTPPAVQVLQSDTKLGRRFPTKCYFDLLREEQVEWKILCKSLMGHQWTANRTQLTKELAHEIYVASCGVTATAVMMVIKAQREAIRRVERNA*
node69156node	1	OWDT01.1	OWDT01000311.1	11913_0_310__42868-43548_-1	227	MYEAFFGMTNTPFTRDLPPECLYETKAMSDVLGRLMYVADKKLFAVITSEPGCGKSTLLRKFDAMLPKDEYILLYLSDSKLTPKWFYKGLLEQLSIDSGFYRGGAKRQLQASIEVIQGVQKKRVVCILDEAHLLDKEMLEEFRFMLNYKFDSESPMALVLAGQTELWDRKLKLQRYAAIRQRIDIYCTVPPLDRAECEDYINAHMQYAGCTQNIFTDSAIDRIYQI*
node69154node	1	OWDT01.1	OWDT01000839.1	11913_0_838__15629-17251_-1	541	MLMMEKISKAKYEYTDIPMGENQYANIDFENTLFVDAKYTHAMIPSDRGNRYIEALPPPRTEQEILQAYSKPILTYDFERESNLPDSTRLYMVGQLRSLRLPLPFHKELEQSFRLALEESYRNRYTIADEQAKLEVTVADVKQGQHNKLVGDNFSSANAGFSLLGCSGCGKSSSLKILLSQYPQVIMHHDDKYGRYPQIVYLVVNCVANSNFSALYASIGNAIDRALGITTSVYQKLIESRRSLGEKAEKVRELVEIFAIGIIILDEIQLIDFQSTKENSFESLMTLTNRTKVAIAVVGTEDAYSKMFTHLRTARRLGNIISGNLYCENRTYFSILAKRVFKYQWFDSPVEMTNDMLEALYRNTHGIIDQLVGLCMYLNLDYISSKSRPTIDADYINKV…
node37314node	1	OWDS01.1	OWDS01000683.1	11912_0_682__7441-8376_1	312	MAEAAEQLTLAGTQQNQYWRERALAYMRDNNITQAAFAAALGFSNSSGLNQYLKGTYKSPARFEQKLQEFFNISEAAEQLHGTPDYVPTSISEAVYKTIRSAHLKGGLAVECGDAGIGKTKAVQKYAADFPNNAVVVTVNPVFSSISSFLKLLCRTLHIAVARKDDMWFNVASYFAGGRKVLIIDEAQHLPVKTIDMIRSISDYVPSMGVVFVGNRSVVDNMGGRLEAAFAQIQSRTKQSKLRMTTQITIEDIRKLFPDLPSEQEQALMLAVAQSKQGLRGASNLYSNACDNEDITYDGLIQMMKFMEMGI*
node3275node	1	OWEF01.1	OWEF01000748.1	11925_0_747__15809-16711_1	301	MIDVKKDLSEFMQFTGKSQREIAREAGLSTSVISQFLNGTYSGDNKEVANTLNKYLRVAKDRLNSQQSTVFNENLYNTQNVLYACNHAHIENDIVLVCGDAGAGKTTALKLYAAENTGVIMVTCNSCTRSATAVLKLILNKLGIQSINRKEVLMNKLLERLRGTHYLIILDEADHLTLDALQAVRNLNDSAGVGIVLSGNDKIYRQMYSGQRGYEFDQIRTRIIVRKRVINSYTPEEIEGIFVNAPSDCIPYIMSLACRESLRTAIKIFNLALEYAKAVNSKITLSILKSVKDDLIGAEI*
node3328node	1	OWFJ01.1	OWFJ01000210.1	11955_0_209__44394-45302_-1	303	MEELTMTYEQAVAFLKKYMEENGRKQVEVAAELGVSGGLVSSFLAGTYKTPHAIIPKVQELAKIHEKKAVTPKEPDFVETSVSRTVTNAIAYAHLRGTVAVVYGDAGVGKTFAVREYMKRNSLALGITISPTYASVTGVNELIAEQLGVRERGDRKITREIVAKLRNSGRVLVIDEAQHLTVRALNHLRCVSDESGIGIALVGNEEIYSKLRGSGKADFAQLFSRVGMRKQVLTNSLTAEDIRNIFGPYGLDEGALGLLSGIAHTNYGLRGAVNVFVNTAAVYGKIDKAGIVKVMRDMNIGA*
node69207node	1	OWFW01.1	OWFW01000824.1	11968_0_823__17909-19249_-1	447	MLKYAHERVTAAIYDNAPAGNPFLAAMPDLIKPTDFMKAIASMPLLPHDLPNMTTEDRRRCLPKIATVFVPMAYMYHIYDLLYRAIQVTYTSRTTIQAIRNINALFNGKEIEPYATQPESGSILGVPGIGKTSTIRRCLTVMPQVIEHREYQGTPFYCKQVLYLMVECPSDCSVKTLAFNIVTALDQAIGSDYLNSLSCIQSTATSAIATQVKILCMTHHVGLILIDEIQNAVITAQQNRRIKPLIKFLVELTNDTSTGIYFVGTPLAEELFVSEEHLKRRTRGIRLLPMKPDGAYREFLEHIWNYQFTEEKAPLTDKIANKLYDHSGGIPAYIMKIFQETQAQALLQGRSCIDEKMMQRAIDILAIHVPKAFSGGTYISDFSVTETAYVPEPRSEECA…
node37469node	1	GCA_002079305.1_ASM207930v1_genomic	CP015039.1	120289_0_0__696128-696874_1	249	MTQEHRLYNSVAPLRNVSALVTLIEKVRDRAPGLPGMATFSGYSGYGKTTAAVYAANCFDALQVQVKESWTARKFCQSILSEMGILPAKTIADMIDQIAQELALSDRVLIVDDAQYLIKRSMIGHVRDIYESSGATIILIGEERLPQQLQQWENIHGRMFDWVTAEPACLDDVAHLARIYCAEVTLSEAFRAKLLHASVHSIRRVCINLAKVREFALTAGLDAVDPDIWGDRGFFACAAPRPRGDIKP*
node37468node	1	GCA_002079305.1_ASM207930v1_genomic	CP015039.1	120289_0_0__91331-92125_-1	265	MAELHVIANAGTLRRDIGDFAETAVALDILRTLDLVRFSDGPKMTCIAGIPGCGKTTTTKQYCKDLGRDGIYIDIASGEGTAWNFAKRLAHEWIDYAPSLGRFNTLTEARMTLSSAVGKGSLLVIDEAQHLHQRNNKNGKKTEAFEWARALAEKGEFDLVFCGDMRLPAVLDDIPQLKSRMLRPVIVTEVSRADVAALVEGTPYAIGPAVDALHSVARMAHGLRSVEIAVSAALSSATGKGEHPTLAHLKGAIIDMKLAPKGGK*
node3448node	1	GCA_002079985.1_ASM207998v1_genomic	MUHV01000009.1	120321_0_8__340825-341685_1	287	MTLLDHLVPSVRELIELPKAQRVSVIQGDRFYIDHPQSSEIIKMIENVVSVPRRTQAPCMIVTGASGSGKTSIIQQMRLNKEMVERVVFIDMAANPFNLKFGDLLVSAMGLPANLIKLAPSRRVLMPAELIEVIRLRRIKALVIDELQDSMLAARTDQQRNLSIMKWFTNPDVGVSIFGFGVHEARNALKLDEQLARRFFSVEIRDWGEDETFRSFLAGIEMNLPLRQPSRLDCAEIVGCLLQHTSGRMSSVISLLKSAACYAVNSGEERITVASLNHAATHPWSY*
node69252node	1	GCA_002081775.1_ASM208177v1_genomic	MUKS01000010.1	120391_0_1__10361-11797_-1	479	MIECHKQVEWMSWFDRFDTDESIRQAARLSGGAIQNLENLSTEDACQKLDQAWRTIFVPGPPHVQLLRSLLDQARGFALASYPTVKDYNQLRYSYTQVVAYPQPIRCLTGLAGVGKSSLIEAFERICRLQPTPDFLTEGQRLQLYPVRYVRIDGQPAVLGVLHGLANPIALAGRAIKGMAGLMAHVNDWFMATATSTLLVDEMQFFTQSSTASTKTSQLIMTLANLGPPLVYAANFSLVKKLMQRPQEEKDRLLSAPLVLQPPAADDAWWTEVIRECFAVSPETFALDADSYAPVLHRYTAGLYRALRRLLLQAYREARGLGNHVVTLADIKRAYGSRAYSSHRKDVEDLASLAVSSVMAAKRPDLVCPFIEVPIASKVVKPAFSQQQPPLSPSGVEAL…
node69268node	1	GCA_002088275.1_ASM208827v1_genomic	AQQS01000006.1	120688_0_56__114979-116079_1	367	MARRTSHLDDIQDQFAGIDVDAIISRRRGERRREISEILSRVKFSYVESTRDARFAEAFEEAVDEMLVRPGESPDEAGYEAPREGRPVWAKPEGFIFFVTGESGAGKTFMIRRYLERSEVFQPIVLKEGTIDPVVSVRAPSPCTLQRLGLRILRAMGDNPKVDLAENRVWERITRLARARRVKLIHIDEAQHLARTLKSVNEQQAVANALKDLAEQDGWPISFVPSGIPLTNVISQVDPQIERRSFYFTMPSLDMEKQGDRRIVEVVLEALARRKAGLDLDGSLGPGFVDRIAHAANYQVGRCAQIVRFAIHAALKRDHGVLARQDFVEAYRQHSQARGLDQFNVFDAEHWQNLEPGTFIIPEEDD*
node3549node	1	GCA_002094265.1_ASM209426v1_genomic	LWTO01000018.1	120966_0_17__88290-89087_-1	266	MATRPGTFITTKEHRRFAEFADTVRREATIGICYGPAGVGKTLSARRYARWEKAEPLLEEWGPRDREAERPINAALARTRTIVYTPYTGTTVRRIREDLARITTRASVCIGEHTDPAARGDRIQLRIIDESERLTTSALEMLRDEYDRGQHGLILIGMPGIEKRFSRHAQLYSRVGFAHHYRPLTNDELTFVLTRHWHTLGLDLSDDDFTDTQAIAAIARITSGNFRLLQRLFTQIRRIMKINELTTITADVVETARSTLVIGAT*
node3562node	1	GCA_002102415.1_ASM210241v1_genomic	LQPY01000004.1	121368_0_3__246335-247279_-1	315	MTRQQRAGHIDHLTEWLQSLFLPTGDVVAIYDAIDHIVRINKLTPPGAKSLPALSGPNYAGKSTMMMRWAREKYLAWIADAELDPYGRPIIRPEPGWEVDLDPVVWIDLDAAAQIKDVDAAILGFFHLSAEGAKRDISMAAMDAVRRHRTQIVIIDDVHLLKTNWKSGRDVLDHIKHLNTRLGQIGVTLVLIGADLEARDLVHDPQIAARLRLNRFGPYEIDDLDADRIGWQVIVRDFERLLLPHLPRSRPNELHTKLAAELYHRTHGYLGDLKALLCEATIGAITDGTHRILLRHLNVVTLSKRAEEQRLVPS*
node37589node	1	GCA_002104455.1_ASM210445v1_genomic	NBOC01000002.1	121466_0_11__290905-291939_1	345	MMAENKIIEEKIAQLETIFAKTQQLNEIIEDIEEAILVGKASNYVSQPISTLILGLSGVGKTSLMEHFKSKYPQTVHRDDEKEQEIIPIVSTTLTDDKNPRAAPGKMLRDIGDPLKGEKGIRSVLGDRYVGLIKDLKTQCIFIDEFQHAFSVSNDNQKAGAADWIKNLINQSKIPVVLFGMPWCLDIIKRSSELNNRFDNIHHIDTFGREEESFAEWIELLRQIDEQLPFDNKANLDDPQFALRLMTLTGGNLSKLMKKVIKPAARKAIFANENSLGVHRLLAAARKHLGVPEEYNPLSNNIAIDTLQVKHFLTEEEDTFFKDRKKTRVYFTLSDEADLSKVFR*
node37588node	1	GCA_002104455.1_ASM210445v1_genomic	NBOC01000020.1	121466_0_12__23905-24876_1	324	MTKLQAANDCELLDDSLVFLERKIKTPDITIIKQKFDRCRATRGTKCVQSMSFIGESGSGKSWLSEQYVEESPRYIEDGQKIVPVLYASLPEKATSKVMVSRLLRNLTELKTISGTEENIQGRLVSRLIAAKTELIIIDETQHLTRESSSISIQHAADAIKTIMTDTRIPVVCVGMESSKSLLTGKTRFKHERQLFRRNRRLHVLAPYEVGTEHWKSLVKQYQVILECEVNLTSEGMLKRLFAATGGLFGFLTPLFMEAIEIAGSTKAITQEVLAKAYVEFQPEDTELLFNPFSATLAQVEVGLTKLLLKGKGKSKNKGKEKA*
node69295node	1	GCA_002104515.1_ASM210451v1_genomic	NBOE01000004.1	121469_0_22__147393-148361_-1	323	MSNNVIHEQAVAFSKVVCKHPAYVKAWNAIEQLERYRGIKPKLILVQGSTGAGKTFVSEQVRATRPPVISDTISILPVAYVDVSLASTIGSVLTSLLSQLGAPTPNSGTIAKRMLEVSTLMKTMKVELIILDEIQDWIPKSGVTPKSEVYLFFKSCLNQWKIPFLILGTEDSQDIFIDEQLKDRCLPFQTLPIFNCVGAKGILNFGALIESMLSKFPRKVKGMNFVKKSTNEKGKPELSLVKKNRGLLLRLCLATKGKLRLTSDLLTECIYQTQEDEVVDMEVLETAYNYSINGIEHANPFDEYTSMRTVIKQLKKRGLYEK*
node3575node	1	OWOC01.1	OWOC01000132.1	12144_0_131__6359-7162_1	268	MDYTARYGLAFNPFLKNAKEVIVETGEYQEARFRLDYLLSTKGFGLLTGSPGRGKTTVIRNWARGLNPSLYKVIYSSLSTLTVMEFYRNLAAQLGMEPSYRKNDNFRIIQEAINRLALEKRQTPVIIMDEANYINPKILNDLKILFNFEMDSRDRAVILLSGLPQLNNTLRLAAHEPLRQRIVMNYDLDGMSKEEGRRYIQEKLRGADCTQTVFEENALEAVLNAANGTPRLINKLCNASLLVGNSRNLNFITADAVMQAISECELA*
node3616node	1	OWPB01.1	OWPB01000645.1	12160_0_644__31203-32300_-1	366	MSKRNEYQNNCQKGKEGNTMNETIKNEAAILTPLAVKVNERLRVLCINKQMIGVEYHCSRSMISQYLSGKYRSNPETVEKILTQFLEDTEVKYQEVLANDPQAVKTLEKMRGKNGTPAGEQEMTSEKHFPEKKKVLESVDYLGVLSVCQSCQDDMGLGIIIGKSGYGKTYALKQYAKMPRVAYMECDDTMSCRDLVDALEMGLGMPKATSGTIWKRVNRIREFLNINTGYLIIVDEADKLINKYTAAKMEILRGIFDQSEVGIVIAGEPKLESDIKTVLERFANRIDFCYKLKGLTAAELKEYLKGWDIEEDAAGELAMRAFSARSGCFRLLDRTINNILRVLKAHGEYTVTLKTVQEASGMMML*
node37601node	1	OWPD01.1	OWPD01000773.1	12162_0_772__21427-22671_-1	415	MRKIEDITDNLPPMLSGKELISALSVLPEYNPEIVNASAAERLMALSDIYRIYVPSKMSQEIYSKLYLALIRSLQKKCTSAVMQQQRENFKAMQHKSYNGGIIGGSDSFSIIGSSGIGKSASVFRAIQVTTDSEVIETENPYAKIIPVLVVQTPFDASTKGLMLEILRRVDEILGSKYYENAHRKKSTTDTLIGCVSQIALNNIGLLILDEIQNVCNSKNGRNLVGSITQLVNNSGISICFVGTPECKEFFSKAMHLARRTMGLQYGSMEYGIEFIAFCKIIFQYQYMERHVEITDKIIEWLYEHSNGNVSMVVAILHDAQEIGILASEKELTLDLLEKAYNNRMELLHDYVEFATIQKPQKTTRKKKNKQQSNGDFSVNNNIKIADLVKEAKESGADI…
node37692node	1	OWPZ01.1	OWPZ01000040.1	12184_0_39__98018-98971_-1	318	MDIEKLRRELERFAEQKKLSYSKMAKAMNIGASTLSEFRNGTYKGDINSLAEKVESFLSRHKKKMRRIDFTAETDIVQKVNWLMGVIQKFVASNVIEGLTESAKIGYIYGRPGIGKTHAIQNWLKNYGGRGVLVTAESGITIAGMIKKMAVALKIPPVGTTQQLKDRIKEEIRFTETIIVIDEGEHLDNKVIDNIRSIGDVTGVGIVIVGTNTLKSKVYSQRQGYEYLSSRAVANLSLSEPTLDDVEKIVLGFLKNDVELYTDKELQEMVGYLYNASRASIRQISTLLTLASDLANSFVDEKIQLEYIKRAAVVLAI*
node37673node	1	GCA_002113215.1_ASM211321v1_genomic	NEJZ01000002.1	121875_0_11__516092-516952_-1	287	MDGSHLREDRRRLLSEDIDTRIKALQQDVWVDYKPSETVFRMMNNMVHAPVRHTAPALLVIGPGGSGKSAIISQIPHRVENSKGLIFIDMAEDPHISAQKNLRFELAAALGVPAYGKSKTSMKEDVPNELGEVIRLRGIWGLVIDELQDLLLRSRQEQRINMSILKKLLGPAYGLAIFGFGTVTARRALSSNDEFKRRFFEVSLEDWRESEDFRSFLLEVEELLPLKAPSHLYSAEMVKNILAITSGRMDKIIELLRSAACYAIKQNQEVIDINCLQCAAKSPWGY*
node3656node	1	GCA_002116905.1_ASM211690v1_genomic	CP015118.1	122011_0_0__20808-21761_1	318	MSSANELRRRIESCKLNHQKFLLHYEWLGERIEDALAGFAPRVEWVVGPSRAGKSMLMEALSVDHPEFRVDGVRRVPVLYMPLSRAISPKSFPTLVLEALKVPVRRREGAADLELHAAEQLQRLGTKVLLLDEASHFVEPAARLLPRSAGDMLKVLSDRAGLSIFMTGIPRLQLLIDSNDQLRQRATAKRELLPYNFNEDAQQEAFAQCVRTYADMFAECGWPIDVPFKGLVKNCYLHSGGLVGSLSKFMQELCIRPRTEEPRPLTLHDCKQASERAGGTRNPLNTPFANEEVSDAHLNQAYQYILDIEPLPNVRRR*
node37691node	1	GCA_002117445.1_ASM211744v1_genomic	CP019937.1	122036_0_0__1980320-1981282_-1	321	MTFINHSVANAFAGLRGAHYAFQRAQMLRAEFEWMLTDYWSKASLGRPFEARGLLVTGPSRIGKSAETAHLLSKINDGQTLMPDGRPAQIVSVVLAGTMTWKDLGLHTLREGLRMPTRGKMTQREIWDMVRFQAKAQGVHGIHYDECQHIFPKRSAEGRSMILDSFKSILKHPDWPLMLVLSGVNELVGHIASEEQLAYLLRPVRFNRIRLDTTEDRHELNSLCFAYAERAGLDFAPLATLDFYRRLVRACANRWGLVIELLIDACVSASADGGKQIDRAHFCRAFTARAGLATGYSPFTIEDYERLFREDKMFELWERG*
node37742node	1	GCA_002127585.1_ASM212758v1_genomic	NEGZ01000043.1	122464_0_94__18126-19637_-1	504	MFSSAQTTASPPFPNPFLEPLEVHLSTQNLEQRLSNWPLDGLDIKNLDMQTRLDLLDRLQDQMFEPTLTAIDTTSRLFRVIRRGYTSHNPALVSSRQQMMALARCAGRELNNLPWLPSYAKGLRASGITGLGKSYEILRALSLIPQRIEHGPSKSADWNHMIQAPWLYVAMSHDGSLGGLLLQILTALDAAIGTNYARARDIAGLSNEKLAVHIGIILLNHGVGVLVIDELQGRNFAGGVRGGLAATFFLRLLNFGVPLVLMGNPLGMDALDSFSQDMRRVGSGGNIEMHPMESFDYDFTDVLAPALWRYNVMPEPSPIIDKDGAILFKYCGGIRDYAGRIRASSQRLALDEGCAYVTEVHMEQAFNGPDFSAKDRALIAGFRDKNPILLQQFDDIPWR…
node69379node	1	GCA_002135335.1_ASM213533v1_genomic	NEGC01000003.1	122845_0_10__258155-258931_1	259	MVIYMNSKVNPQNQNPSMGGIANIRNISQCYEAVKRTMERNPLLPGISAFYGPSGFGKSTAANFVATKTNAFYVQVKSTYTKKAFLQALLREMRIPEKATLSEMMELASSELAKSGRPLIIDEFDHLLNGNKVEIVRDLYEASQGTFLVIGEELLPRKLEKWERFHGRVLNWVPALPADLDDVIQLAHIYAPNINIAEPVLEQLLGQVRGSTRRISTNLEMLHEKALELAVKNVTPHNLSEVLPTGFVTGESPKPRSF*
node37833node	1	GCA_002137725.1_ASM213772v1_genomic	NGEA01000012.1	122965_0_42__156525-157481_1	319	MNTKILSTIAKLDYCIITHKEYKNAIDGIFRCWEETLFSPNKSINCLLVAEGGLGKTTICNKILEKFTDEVISHDGYSVIIKPAFYIQIPAKTNIDNLTKLMLQKLGDINPSTGTAFDRYIRLAQKLKISKTKLIIFDEFHHVYSTESSHKKYTTTNENIANWIKTLGDSNKICICLVSLPQYVDLFLRDSQQSRRYKDKFYLNPLTIKNDPEKTHIKPFIYQVQEFIRNEMQICTEDLSQDRFVLMLFIATAGYHDFLMSLIKRALFFQLSTSSIVLNSEHFSKAWETDITSSVRLSTLNPFTMSEKELFSFYKSIH*
node3964node	1	GCA_002148425.1_ASM214842v1_genomic	NGLZ01000001.1	123451_0_0__2153269-2154084_-1	272	MTNTNQFIETKEYKRFAEFCDACIKYKYIGVCYGSPGVGKTLSSRHYTNWNTFGKLLDYRLLSQIEESVTDEILVANKLFCTTPAEKATKISGDIRELGYKLSYGKAIYQAKITNSDINSSSIGDLEGVELIIVDEIDRLKVQHLEQLRDIYDQNDLAMTFVGMPGIEKRLSRHPQLYSRIGFSHEFDKLSKDETHHILEYKWSELGIPIKLEDFSDYEAITSIIKITGGNFRLIHRLFAQIDRILEINQLQSITVEVVEAARDSLVLGLR*
node4026node	1	GCA_002156385.1_ASM215638v1_genomic	MVJM01000002.1	123782_0_4__766341-767456_-1	372	MDRGFPKEILFQSIEDRIKHFENRTMGHPKLVKSYEDLMEKFETLSGKGKVLLVYGPSGVGKSTLLKKVRSEFFNKYYEEMTEDKGLIPVLSMETFAPEDGKFDWIDFYFEALRNLQEILIEDKRLPLTEIGVTIPTDKTKRKLRNALVNAVKYRKVKVILIDEAQHMTKVGNSKGLRNHMDAIKSLASKLEIPIILFGTYELLSFRNINGQLGRRTTEVHFSRYNSKLEDEIKAFKYILLYFQRAYPLHEEPDLLSEWKYFYKHTIGCVGTLKDWLNDTFNYKMKQNEETESLILSDFKKFEPTIDQAFLMAEDIRRGETQLKEKREEKESKLDSWLGLDHQEEKEEIKRNTNKRPGERKPGRDKTGTEF*
node4027node	1	GCA_002156945.1_ASM215694v1_genomic	JOOZ01000036.1	123807_0_168__33366-34364_-1	333	MSEMENGVAVLGDERGSSTCDTLRTRVRAQMESDSLSTKAASQQAGLGYSTLSAWMNGNYNGNNEDVEIKLSRWLESCRTSTMVRRAMPKEPEFLETPSSQIWMSVFEYAQAGPDIGLITGNAGVGKTMSAEEYKKNTPNVWMMTADSSMRSPTAILRELTEILDANEKRGPRMMASVIQRVRGTRGLLIVDEAQNLTTEAIDLLRTIFDRGQIGLVFMGNEPLRGRIEGMGRQTTHAQIFSRVGMRKNRAKPQVKDILQVLDAWGIVDSNLRKICRWIAMQPGGLRTLNKTLRYAFMLVGASGRDVLAEDDLKVSWKELTGMELPSFAGRE*
node38021node	1	GCA_002157855.1_ASM215785v1_genomic	CP020880.1	123841_0_0__3854516-3855397_-1	294	MTFKNRVLNIRVEHPKMLEIYKIMDSLIKRPGKTRHLFIIGSSNVGKTIMAENYVEKYPKSLYKDEEGTEVDIMPVLYVEVPHPFTLMEFYYAIIDSLGAIRLESNPKVNDLKIRVHHLLKVQKVKLIIFDEINNILTSRINNSEAMDAIKHLSNKTGISLVLMGTPESKTLRALDEQYKSRYRPKTLTRFESCDDEFCDFLKRVEEQIKPPSPIGLGEKSTYFPQLLFEQSKGKIGYLIPIIQEAFGLMGIFEDSKEKIDHINFTPDLLNEAYEIIQGDMFDDAFEKAISFK*
node4079node	1	GCA_002174995.1_ASM217499v1_genomic	MTHP01000014.1	124608_0_45__39178-40029_1	284	MEHLAERVRPLLSCSDEIRIRYCDDSIWIRTSIAKAVIDDATRMVSMSRNETVRCKALVGSSGIGKTTILQKLKEKLNSQAADAVLYIDLSLFGNKLDLRALFISMLGLHIPPRLIDTEDAIKIMQARLKELGTKMVIFDEAGAILDSRLKVQNCNFIRALSNPTFGINVVLAGVPELIKILLGIRDLKTRFGIWEIEDWGATSVSLSMFLKGYARQLPLRMTSVLHDEEMQTQIVKIAGTLTRDIVRVLRAAAIYAIVHKYERIDLEVLALSHAATFAKHEI*
node38296node	1	GCA_002197545.1_ASM219754v1_genomic	NFUO01000139.1	125592_0_44__12577-13731_-1	385	MKSAYSPQQIADRTREFRSLTVAHPRLLDARDLLTAAIDEASPGSIMMVYGPTGVGKTTLRLKLQQLLAERNLAVMKTDQSYVPFVAVEAAAPDNGNFSWRDHYRRALLALNEPMLDRKLKPNLAHLMYDSHAQHLLGPRSAAVELRHALELAILQRRPAAILVDEAQHLTRIASGRRLADQLEVIKSLANCTQTVHILLGTYDLLRLRQLNGQLGRRTLDIHFSRYSAESQADLRIFKNIILTFQERLPLDEQPDLVALWDLLYERSVGCVGILKEWLDRALIASLKDGCVTMTAHHLETTALSVSQCEKIAVEAHEGEAQLSSVNQAQARLREVLGMCASSSMPPTAEAVRRKSSTRVGQRKPSRDQVGLNQSQSPRAIHGL*
node4263node	1	GCA_002198735.1_ASM219873v1_genomic	MWLO01000065.1	125645_0_126__60784-62079_1	432	MTEQLVLGPYEGNILQIPLGSIHSREEALERLIELPKMPINLRDLPRHIRVHHLMGLRDFHVPPLEEGRLFESIDLMVRSGYHYRDPRSPGTFGVISGELPIRMYPRIPAHAAAVEGASGTGKTQGCLRSLNLYRHQTFLHGHFPGFKDPHFQVTHLSADVPSSGTAEDFARVLMRAWQQATGSTRFDHLLKRDRFRNPMEALNEWRQVAISHFLGILHLDEVQNFFKLATLEQRRRRDGKGGTPELSIVEDRCLKWILELLNTWGIPVLFSGTSDGIGALTKRLSNLERFGTGGYHSLSVFDQWDDPAYRKQFLGQLGRYQYTMQKLKVDDDLAKLILELSGGIPRVIVALWVSANRLALERPDDKLTTSDFVLASQTYLGPLAPAIAAVRSKDPLRM…
node4251node	1	GCA_002198095.1_ASM219809v1_genomic	NHMK01000011.1	125612_0_24__222232-223020_-1	263	MTDTTTTAAPNPIMTQVLSEPAVTLAPALAADLPATPAVMSTPAVLHILNRINYAVKRKSPFCLVAGQQGIGKSTSCKLYGATNPRAVLLEVPPEFNAREIVGRLCEVLSIDAGEAWRVRTSVLIAHLRDHPRTVLLDEAHRLDYKALDMLKYIADQSSVTFVLFGHPHLERVIDRHSDIKGRVWVRANPLPIPAADLLSLYKPHGYSGQTLRVVHDATGGIMRSVVVLLEHLDEGLKSMPGLTRADLTPDHVRRVKDEVLA*
node4303node	1	GCA_002205845.1_ASM220584v1_genomic	NISI01000001.1	125983_0_11__1541633-1543255_1	541	MKIIDINHYYPAHNIDYQGIPLIEAWPPLYESQLHSAMTSIPRCTPEERQHPPELRLQYIGRLFDLFFPTPDQLMLGVHLWNSICKTYVSNARRRTDSAAVFYAMCDSFSKDKALRRDFTELSDMPNLITVVGTPGCGKTQVGRRMLRRLCSDSLLRHPHHDFLFQRLFLWTEAGTTKTEKALAEVVYEELYATVLATGAQRARVRGSARRLGFECAAMARMLNLGVLVLDEIQHWLRKKTGVDQDAVEFLTTLVNEIGCTVMLIGTWEALPILKSKLRGARRATSIGTTQIKKIPPGEIWEAFMTVLFKLQFTTHVVPCTDDLSSAFWRCTQGVPDFAVRLMAFAQCEAIATESETIDVALVEACAAKHLDYIQPAIRQMRDGHREDSPTIWDAEPDD…
node4302node	1	GCA_002205845.1_ASM220584v1_genomic	NISI01000002.1	125983_0_22__317739-318695_1	319	MACDVIDADFEPGDDDDRAMHARRMSMYSVQALKIAREVANMYILFPQIKTALAAFDRIYQLSRTVSIPQGALLNGPPGSSKTSVAHYFMQSLPPVPDVVDGFGALYLRLRPGASAGFIVSQVLNAVRHPFTSVRHDRITPMRDIACEALQHKGTRLLFLDEAQCLCLRGRLRTADDRDTSAVNMLREIMDRAGVGLVLLADHRLSRIDQIDRALADRVSVSLSLSHFQDDGAWSAFLRGLAQHVRIPSLQILTESAIRTATHVATGGNRRATMRLIIESVLIAVDAGADAVTLAHLRLAFERTHGSTKEVPNPYGSA*
node4304node	1	GCA_002205845.1_ASM220584v1_genomic	NISI01000010.1	125983_0_41__92915-93895_1	327	MGNGGEEPKELFGQAFGRRPDAGNSPAPQEPAEPEALDLETRLRLLKRPFWIGYDRAVQIRARIEDLLDTPYSDRVTSCAVIAPSYNGKTSILRNVQRRHNVLPPDYQQSPSRPEIKIPVFFMQAPPVPDEDRLLDAVLRLLCIQGSPREPTEHKISRIQAVFVGLGVKLLAIDEFGFYQAGSHDRQKKALNGLKYLGNYLQIPMVIAAVEEGLNVLSANEEIANRFPAEHLPRWKANDQNTLSLLASFESKLGLRKPSNLGTEGMAKLIIANTGGILGHMHDLVRELAKKALRSGAEQIVEADLKPEGLKQIRWVIPSLRHQRPV*
node4288node	1	GCA_002205555.1_ASM220555v1_genomic	CP021995.1	125970_0_0__1728829-1729719_1	297	MTDTADSRYAHLAPKALQVIDLEGPERIVSRWGNLWVGYPRLKKIYDKMEVMLMTPPTTRPRNLLLLGESNVGKTTMLRRWAERKNDAAAEAERLCDPALLGEWAHIPVVCIETPPLGDEARLYENILEKLGFPLPASYSTSAKLRTVVKLIKANRVGLIILDEFHNALPAHFKQLLRFNVVLKNLTNETGIPFLVAGTDMVDQVFQKDDQLHRRFSRATLERWPYDEDWRTLLRSFQALIPLRKPSCLDDEGIARTLHEVSSGRIGDLSYVLHDAALLAVQSGEERITADLIKPL*
node4384node	1	GCA_002209625.1_ASM220962v1_genomic	MDWR01000012.1	126160_0_11__547533-548528_1	332	MDDSRDIRVAKAKKAFVITPSVAKVLRYMDRCRDLSGMDSEPTCMMVYGSHGVGKTAIIKKYLKQNEGDSDTEGDTIPVIHIEMPDNAKPVDAARELLLQMEDPLALYDTDLARLTKRIVELIPLLGVKLIIIDEFQHLVDESSNKILTQVGNWLKGILNKSKCPIVLFGMPYSKLVLQANSQLHSRFSIQFNLRPFNYQEGEGTFKTFLQHLDEALPFEKQTGLAKEGLQKKLYAFSQGNMRSLRDLIYQASIEAIDNHHESITKDDFLFASELTSGNKPTFWKNPFIEGVKVTKEMLRSPPRSIGWEDYYQQNNSRKKKGKGRPDFFDK*
node69537node	1	GCA_002211145.1_ASM221114v1_genomic	NFZT01000001.1	126203_0_0__1093777-1094544_1	256	MTTPIPGVEANGGQGVAQLTNMSLALSTVLDLQQAGSNSPRMGCFYGESGYGKTVASAFVAAQLDAVYLKACSVWTVKTFLSELSVEIGLAKPPRTAPAMLEAIVEQMTTYPRPIIIDEFDFLVKRQSVEVVRDIHDALSELPEIAILLIGEEALPHKLKQWERFHNRILMFTPAQPASPEDARRLRDLYCQKIKVADDLVEHIRRETRGVTRRIRVNLEAAQRFGIEAGEMTVDCKLWGDRRLLIGEAPRRRTA*
node4404node	1	GCA_002211765.1_ASM221176v1_genomic	CP022133.1	126232_0_0__1313565-1314461_-1	299	MISELPLVRHTRFEDAYKYIERCRDTRQSKSNKLGFVLGEPGVGKSRLVSMVKDKSPSTRCGIADKVPVVILKAPTRFTESAFYTEILISMGIRQKARAKTSELKIRVRELLKQHHVELIVLDEAQDAIPLTGVKDRTQVVKALKFIVDDTCAAIVVIGTLAAKPLAFEEEQIASRSRPPFILQEFHYTTREDRVYWRRFIKRVLLELDLPIRETQELSDRLMLATRGDLRALERLLIDIQAEDLVQQEQVSTAEQALLLFENVWSKNFYGGPGQRSPFELSKRSLRSALRENFALER*
node4403node	1	GCA_002213415.1_ASM221341v1_genomic	NJGU01000008.1	126312_0_27__152161-153498_1	446	MDLQSEMESNPWLHPYIPLLDDAEIVRRAQREPAPFNGPLSLGIGPTLLRNKLEEIFVCTPSATKILRHLLGISMGHLLESYPSPQEFVQRLYKKEHGFKALPNGQRKMTLITGLSGTGKSQVMQALSRITPSSCTISGIPYHADVENEPLWMREVSAHESLKSLLTSFVRVNAPKAYEQSASVIAYKKGVGRIAVDEVQFQTMSASAITTTTNTLKKLSDIGPPLVACCNYSLVHKIRNRAPHEVRNRVLADAHVLLPDTPDSSEWRIFIETIVRVAGSWLDISLEKDLDSLYAYSHGIKKNVVDLVCYAFQQMLEDGKESIQIEGIRRAYISVRYEAQRSDINALSKIASGVKQTRPDTSLVCPFELSENYTSSVKNFWEGLYKGQAMAAVHKSAAP…
node38409node	1	GCA_002217795.2_ASM221779v2_genomic	AP018823.1	126468_0_0__339114-340103_-1	330	MTPLATDMITGTADVYDVIKAIEKQRLLFPAFEEAYRRIIRIHKMALAGNRPRHLMILGPSGAGKSSVLEEYVRYFPVIEETEFRRTPVLRVEIKSSPTVRSVAEDILKAMGIPMAYRGTVNEKTDRVISSLQKLKVELLMLDEVQHLLGSSKRSFGSNNETEWLKTLLNQIEIPVVLAGLPYAQALLSTNEQLRRRLDGVCNLTPFSVEGEDAAADFAGVISWFDSEIHDGQPIGLHEGDMLYRLFYATNGLIGYLSKLLIGAMEIRLEHGQRRIEPWMLEQSFSQNLWAEGVGTLNPFHKKFVQRQLNKTNELFAPTAFSAMAASST*
node38412node	1	GCA_002217795.2_ASM221779v2_genomic	AP018823.1	126468_0_0__1995973-1996902_1	310	MNAPYSDIRPKCLEMKRILIRHPHFNTILAEMENCLEASDDCSEPQCMLVTGDTGVGKSRLLDTFYSLHPRFINGDHTETPVLLASLPLPATISGLFTAILACLKAPYPDRGNIEYKHTRLIQLLSRSNTRMIILDEFQHLVERGTVRRIEVVADAIKSLINQTGLPFVLVGMPSAAAVLECSPQLAGRFPLRMAMSAFNWIEKPADFERLLSCYEQGLPLEKASGLCDEDMPARLYLATGGNFRSLATLIQKAVRMALMQGCTRIEQTHLVLCFDRYLAQNRKLRANPFSESAEAIEQWVTQLKEARA*
node38410node	1	GCA_002217795.2_ASM221779v2_genomic	AP018823.1	126468_0_0__790724-791458_1	245	MSRPANQTADITNVDLMHATTLRLLGRPAGSDGMAVLYGPSGFGKTQAATQAYLRHNGYFVRMSDQWTCKTFLQKILIEMDIQPEKTGAAMLDQVAQQLSASSRPLIIDEADYAADKPRLVQLIRDIHDNSYKASIILVGEEALPQKLAKWERFHSRVLDWVPAQPVSLDDARKLVPIYSEDMPVADDLLQLLVDEARGSVRRVGNNLNLIREEGLSEGWDVATLANWGNRTLYTGKAPTRRLP*
node38434node	1	GCA_002218085.1_ASM221808v1_genomic	BDUC01000012.1	126477_0_11__58870-62520_1	1217	MDNFLTDNQNGEIQSKLTQFKEYAVLHPQLERVDMLLMRAIREPAGFAHVLVYGPSGVGKTTMIRQIAKRLNENVPELLPGVSNSLSYRNGSQPPIPLLLLETRPPDGGVFNRADYYRTALKLLGEPFYERRMLIDIDAEQTWEKKGRSRTKTAQFNDSPELRHALEEAMTKRGVRAVILDEAQHLMKIGTGASAGKLLDQLDWIKSMTNVTGVLHILIGTYELLNFRNLSGQASRRGLDIHFSRYLYQKEQDRQDFQAALLALLMQVPLNVDVKELMQHWLYFYERSIGCVGVLKDWLIRAVAAALHDGHDTLSLERLHEHTLTLAQCERMALDTTEGEQKLSYMESRREHLWHLLQIGMGSTSVPKAAVDLSQSGANTXXXXXXXXXRTIEQALSWL…
node38557node	1	GCA_002238725.1_ASM223872v1_genomic	MPMX01000003.1	127327_0_16__8986-9819_1	278	MNRELLTFFGLKWNPFSSELPFDGLMATPAVDSFCHRVEHHLVRQGGFALITGEPGTGKSVALRLLADRLARTDGLRVAALSHPSSRLGDFYREMGELFGITLVTGSRWTSFKGLRERWLAHLDDTRLRPLLLIDEAQELHVTVLSEIRLLGSIDFDSRAILSVVLAGDNRLLDRLGQPDLRPLASRIRQRLVMAPAETEELARLLDHLLQEAGNPALMTADLKDALCAHASGNPRTLTVMADTLLAIAAEQDREVLDEKLFLETWGEAPPRRANRR*
node38572node	1	GCA_002242805.1_ASM224280v1_genomic	MCGQ01000001.1	127504_0_0__56087-56914_-1	276	MTTAPKRKHMPKRRAAPDAGQPATAPRRRPDLRPQFFLGLEDSTLVATDTLLQIKDTVIDTVESKAMSVIYGDAGLGKSFSTRATIQEMNPDLILPLDFARSRPGPKDLREELFHQMNLSCKMPGTPTAFDKLLRETLPRRPYVIVCDEAQQYRRENFEFLRKLWDNCDPKPAIMFVGGREAYETLQSDPALASRIYIRLEILAMTEDEVLKAVPDSHPVWRDVDEALLKRIDTQYTLGSFREWVKVTKHVLKGMEHFGAEKVDDRIVDWALARC*
node38579node	1	GCA_002243215.1_ASM224321v1_genomic	NDYG01000001.1	127516_0_13__181485-183122_-1	546	MEYIINFNYEYAKNTDYDTDEEFYSLKYENRPDKNVDAIYTKAVSEFDRGNAFIEALPRIRSKERFELDSINVINSFNHDKLKRKDLEEQITLLMDLYKVRTLIPNQYVLEGMFSNLLIQVYRSRNYKIVKSNMDFKQRVKKDISSLYAYGKVDEAPPAGFSLLGYAGCGKTSMIGSVLKHYPQVIWHRNGEEYFPQITYIMTNANSSSKNDFHAILNDIVRQIDIAVGFDEGCYYKKCIRLSNYDKKIGFIKQLITMYNIGCIIIDEIQAIDFRKNDKETYSKILQITNETNVGFIMVGTEEAYDRMFSNLHMHRRFPPIIASSYTGNIKFVNFFLRSLFKYQWFDDEVKIPDFGQVDNTWDDLVRSFYECTNGIAALMVGLYEKMNFEYLIRRAKPV…
node4599node	1	GCA_002252325.1_ASM225232v1_genomic	NEFL01000002.1	127941_0_1__430893-432578_1	562	MKLPTKAIIAKYGETIGHYQGNPFIEALPPIREKKDVINLLRGRVEFKISDRQLPASSRIHLISQLLNNFFHPIARHIDLETKISILIREGYVGRNISTGDLNQHIQNSYERTITKDISALRFDTAKSTAQSLSFIGCSGSGKTTTTNRILSGYPQVLYHPEHNFLQIVYLKIDCPHDGSLKSLCLHFFRAIDVALDTDYEEKYASKRHGIETLLHLMRHIANLHAIGLLLIDEIQHLSINKSGGADKMLSFFVTLVNVVGLPVIMVGTPKARFIFENDLRSARRGAGLGSILWEPMLNEPDEIINTDIIIRSEWNMFTDALWKYQWLNKADVTLSQEIRDCWYELSQGILDIAIKLFVLAQIKAISSKVERITVKLLRQTYQDELKTIHPIIEALRSG…
node69673node	1	GCA_002257205.1_ASM225720v1_genomic	NCHM01000007.1	128121_0_145__12530-13297_1	256	MLQTKPSVRGPVATANVASFMTLTSKLIERHPHAPGIGVFYGPSGFGKTYASIFGQNRSGALRIEVGESWTRKTLLKAVLAEAGQVARGSISDMAEAAIRVLGDDPYRPLIIDEADRMLDGSHRMIELVRDLHDKSTAPIILIGEEQLPSKIQPNERVHNRVLDWVAAQASDLEDAQALAASICGSVEVADDLLSAIVERSEGRARRIVVNLVRAEEIARNLGQARIDLTTWGETEFFESRPPRARSFASIRRGR*
node38631node	1	GCA_002257565.1_ASM225756v1_genomic	CP022736.1	128139_0_0__523431-524552_1	374	MNTTDLAAQQKFVDYAVGHPHLVKAYDAALAAIRGANNGCQVVIVAGPTGVGKTRMAAGLCTSLKEDYANESGQNPEQIPVLYGNAVAAQGACFSWKDFYTRLLTRSGEPMTDKKLAIDRQQNLFADVTLAHYKQNSTADALRIAAENCLRLRKVRCLIIDEAHHMLMVRKNDMASLEFQFEAIKSLALETQTTIVLVGTYRLLDIRDLSGQLVRRSEIIHFPRYDCRDKDQKLQFAGVLKQFLEELPVKHSLSHVRDFRHFYNKTSGEIGILKDWLVRALNRYYQAKKKPGFDMDFLDRYALDNKALRTIATEALLGENKLADISEDALSQLYMGGLAVIPEEQVKPSAPQKKKGTVGRRSPHRDAVGVANV*
node38632node	1	GCA_002257565.1_ASM225756v1_genomic	CP022736.1	128139_0_0__526086-527261_-1	392	MDPVRNPFAPGAGSRPPELAGRQVIIEDARIAIDRALIGKPSRSQMFLGLRGVGKTVLLNAVETMANERGHLTSSIEAPENKSLGELLLPRVHQVLRKLSLTDNAKAKAYDALRALRSFASVFKFEYGDMAIAVDAEVGVADSGDLENDLPELFVRIGEAAKAAGKAWTLLIDEVQYLSQKDLAALIVSLHKINQSQLPVLFFGAGLPQVAALSGEAKSYAERLFHYPEVGALPEADAKDAIQQPVNEEGAFINEDALIEIFRKTKGYPYFLQEWGHQSWNLAIGNIITVEDAKQAEAITLKRLDEGFFKVRFDRLTPKEREYVIAMARLGNGPYRSSDVADALNESAQSLGPRRAQIISKGMIYSPSHGDVAFTVPMFNDYLMRNLANLG*
node38670node	1	FTKD01.2	FTKD01411770.1	1283_0_1871__20465-21481_1	339	MGERTSAQASTTARAAGIPRQSLQIEHPVINNKIWLPTPSIRAAFEVIANTALERSPGVSFYGSSRVGKTSAILVLREQLAQVFPDIPTMTVNAKWHPRFSETIFFGEMLTAVAHVMSAPAKVEVRRGRVVKLLWTSAMAVRSDRLVLFVDEAQCWLDAALTMLRDLANDLLLEHKIQLIVVLFGTPELLSVHTSLLHAGREDLVGRFMPQRHAFRGITDCDQLRSTMQFYDDPEVSQYPDGSGLSYSECLLPIAYRSGWRLENEAPLLWEQYRRMALGKGGLSEVGMQWINASIRDFFQQHISFDHADLHGEADQWLDAVRRSGFETSLGNPNTLSH*
node38669node	1	FTKD01.2	FTKD01411777.1	1283_0_1878__72430-73458_-1	343	MLNEGLDGALDHSSGLVGADGADNGADEVASRLASRDFDYFGGAPCFTPEIDLACQQVSNWTRCDNPGAFIHGLQRLGKSWCGRYIHQAVPMILGRSTISVLWSAVDFKQSKSEFLRDRLRQVKHPGFNHTRESVLSQRLLDHLVGLAGVSGATRILMIFDEAQKLAEAHYHQIAALTDALVFENIRPFVLQIGQPDLSTHMDHFETKNSMQLTGRFFPVSHEYMGIAIEDIADVLKEMDGPEGSSVIERFFPERAARNFQLSHAAQPMREALESLAAVKLLDGDIRLPMQYLRGAMSTLLYKLNASEGHKVVVDSQLMKICLEEVGFPKVMKLYSVPLGQA*
node38671node	1	GCA_002264395.1_ASM226439v1_genomic	NFVA01000024.1	128444_0_232__31184-32911_-1	576	MSEINKGGFSGYNGVHVAAHYTEQINPKNRENPFIEALPDRIDIDSFIDTLNSEPPKDLKFKQLPAEDRLELVQQIKPDFWLPFPAHYDKYRNLYSMIKLGYQSRNPLQAIYNRQFAVGLDNIFKAGVDDQGRNLAGNVHTAQSLVEIAINGFGKSQIYERMLNQLFPKVIHHNKYHERLITTTQLVWLKVECPYNKSVGTFIKSFYAEVDKALGTAFYEKWGERPGTIDKHVMRMIQVASQVNLGVLVIDEIQKIQSAYSGGKENMIDFITQLVNTLGIPTILIGSFKALYLFKDSLANTRRGIPNGFSENISGHMIEESWEWEYFIENLWEQQYTLTYTELTPALCKAMYFYSMGIPDFAVKLFMHVQSKAIVQGGDEKITVGLIREVAEISLGLVR…
node4679node	1	GCA_002265265.1_ASM226526v1_genomic	NOIF01000012.1	128488_0_11__5662-6369_-1	236	MKYTIAYTENVAQASILLSQLTSSRSPAVPAIGLMDGRPGLGKTMATLKLLNNIENGVYLRAVRLETPGSFLDRLLKELGIRDRPRNKMVKFERVVDALSMEPKVIFLDEADYYMDQPDLLEMIRDIHDLTDTVIILVGMDKIARKVKMLPQLDSRISARYEFQPAAIEDLQVMVRDLLEDGIEVADDLLRRVLLETHGSYRLSAIALETIERKAQVDGVQLIDLAHWGEDERVI*
node38693node	1	GCA_002272865.1_ASM227286v1_genomic	MLAP01000003.1	128820_0_34__9229-10209_-1	327	MQKELKNQGKVSEDRAIELGLGELSKLPLKEQEEYVQKIRDLVEDFLKKEGISQVSLGKAIGKRDGSALSSFRKGEYKGKNLELAHDLELYIKNYLAKKQNKPSKEEEYPKGVFASKDKLMAELVIDIAVDEKEMGIVYGSPGTGKSVIASAYAKTHPNAILIEATLHTTAKTLLGILSEKLRLQKSSNLDESVRVIAKELFKRDAVLLIDEGEHLPIRALEDLRRLQDFSGVPIILFGTHILMKNLLGKNGELAQLSSRIGSRYEMRGLDESECVAFFGEHIFGFTKGNFRKAAKLTKRVAKLARHGCDPKDKESVMEAAKMMFL*
node38754node	1	GCA_002277815.1_ASM227781v1_genomic	NKJI01000014.1	129063_0_5__83017-83946_-1	310	MSENIDEKLNAFAKIVVLFPSYEKAIKKILHSVHTSTVRGAPSSVLLLGNSGTGKSTICGHLLNIIGQPIDTLETHGEFQKVPVLLCPIPADCTINRLSVKILDQLGGIAKNTRDQILESRIIARLKTCQVEVIIFDEFHHLLEKGADKSREKLCNWVKNLMNSTLIPIILAGTPSCEEIIDKHPQLARRYPYRVRLKNLGYNSEFKALFTTLIGEMVKIGTLRTDSFIMGEQALRTFYVISGGNLDALCILLLEIFQRSLNNPENTITREDCVDAFDELDIPCCFPTQDNPFTLDSHAIHNLMSKSPC*
node38755node	1	GCA_002277815.1_ASM227781v1_genomic	NKJI01000014.1	129063_0_5__95986-98682_1	899	MSVDYPTLDEAQEKRIAAVHGGFLYQHLFAVACLLKAKASNVLSVVIERDEDVELVLTDTRIYVQVKTRSAPLIPSDLGTALDRFQLLREQHKQGLRHGTPLFVVASNQLPGPKLGAQIKQGELGEDVQFIHPGETRPAEFACLPDCWTDLSSAVAECVKLAETIPHGALVPESLVWKLAGKVQAAATGLQNLGGYTFHSESLPALFEQLLTQLQRLPALQTHYLPQIDEPALINGERIRIICGFSGAGKTSWCAQAAMHTPEPCIYFDARETAGPAFARSLVREIAGGLVDKPHEIGEVFSPGASGIDSMTALGRHLEIQGIEPLVIIDNAHEIPAADLQAVFGCTTQMRFILLCQPIGSIQEMEQLSGVSREVLQGWSLDSVAAEASRLGAKGNVET…
node38753node	1	GCA_002277815.1_ASM227781v1_genomic	NKJI01000010.1	129063_0_54__26516-27397_-1	294	MDMQEEFSHVLEARRALVSESVIKRYQAIYEDVWVNYPTAAYILAVIDQFLQIPIGIQAPCILVHSNPGMGKTALFQKIDKTYGIASGAKSCVVSLSLQDKETDNHRKFVDSTVAALTSIGNLRLDSNEYALLQAIRMNGIRALVIDELNDMLLCRPTDIRKNIKWLKELSAWPYGLVLICIGTGDCQNVVESDPQIQRRFDNFELKRWLDKAELRSFLNSFQGTLPLRFKSELHTAPVATYLINETGGILDSIVKRVRRAAIWSIKEGHEKVDLEMLKLAKTIPILDGLHCE*
node38760node	1	GCA_002281715.1_ASM228171v1_genomic	NCGW01000003.1	129256_0_25__151563-152570_1	336	MIPPLVPSQVDSRHPVVLKDYGLFTPAAAEMADVVFAWLYNRIKGAIIYGPSQFGKTHVLTYWLRKLLSERMGGPVPLVIWSHQDGGSSSPGMLHGKLLAATGQGPIGQRRGTTISNQLVERFVQIACLSSDRYVVLVIDEAQSMSEREWRWLVQLHATLEGEKVQLCVISVAAFQFNDRPRTLALTGSAHVSARFMLHDWPFRGIRTPEELKFVLQGYDEDSEWPEGSGISYTAGLAQQAFAEGFRVKNYTHELWSALNTLLPANYSGPIEFPMQSITIGARQVLLKTAAAGSAWEQCTSFDAWKQAVADTGHTRLMSLVFIPGRSSKNAQTYH*
node69744node	1	GCA_002289345.1_ASM228934v1_genomic	NSDG01000099.1	129598_0_208__106380-107990_1	537	MSQSSFNGIPEAVYDDPGLDEYKNNPLVSCLPPLYSVKEVISKLRGKPHFDTSEIQLDGRTRVHAIARILRSFFQPLNHHLELEIKISLMLRQGYLGRNPADGSYYSHLQNGFQRVIQEDIEAYAFGDVDSTATSLSLFGCSGCGKTEALKRVLKMYRQAIHHPEYNITQLTYLRLDCPADGDLVELCLSFFSAVDKKLGTRYSVTHGKKKLGPTRLMGHMAQVANIHALGLLIIDEVQNLNEARSGGAEKMHNFFVSLVNIIGVPVIQVGTHRASKFFSRTFRNARRISGFGSLLWDRLPKDTQWNILLEKLWQYQWLQKAEPITEELEETMYDLTQGVMDIVIKLFALAQVRAIVTGAERITPLLLQRVYKDELKPVHPMLAALRSGRADLIEKYDD…
node38853node	1	GCA_002291855.1_ASM229185v1_genomic	DBAW01000240.1	129719_0_141__11887-12648_-1	254	MTQPFQPQLALEPGQPAQAHLTNMSVALRTMLDCIEAPDGSPRLSVFYGPSGYGKSVAAAFCAGRFDAAFIEAKSVWAQRSILEAIARELGVSRLERTNPKILQQIIDALLHEPRPLIIDEMDHLVKKQSVEVIRDIHDGAGIPIMMIGEEALPAKLKEWERFDNRILVASPAHPASLEDGLKLRDHYCARVAIADDLVAYFVATTKGVTRRVVTNLQQAQRIALEEGADLIDRAWWGRRPVLTGDVQLRRAA*
node38859node	1	GCA_002292125.1_ASM229212v1_genomic	DBBG01000020.1	129732_0_2__47128-47991_1	288	MNVDHVKETKRWMFSLSDQDRIDRILKHFWVSYPQAESIILIIRNMIAARGRVQAPCLMVSGDSGSGKSSLANHIKDVSKDWNMKIAFMSCVERSDGLKFKESVVSALGAPTVPGRSARQGYPGELEKYIRITGVRALIIDEFHDAMLVQKSDQTKNLSFLKGLTGEPFMLTIIALGTPLAVNALKIDDQLFRRFDFIHLQSWEENEVFRSFLAAIEENLPLKKPSGLYQKDIVKYLLSESKGNTASLLDIVRFGAIQAVKSGEERITVDLLKTGRSMRWMYGTALG*
node4873node	1	GCA_002303925.1_ASM230392v1_genomic	MRCS01000054.1	130319_0_53__13259-14191_-1	311	MPLSTAMESKMIEFSNTIIMHPQYAAAIEKLLHGMEATRLRKEPCCALLLGDPGTGKSTACTQLINMVGGQRTVLLEGGQFKQVLAFDCPVPATYSIIDLCTEMLKALGDDPPVAKLATLQNRLFRLLKTCGTKLIIIDEVHDLLNPSAVKTWQNVCKWIKYVANSTAIPIILSGKTSTESLIDKHEELAGRYPYRARLSNLKYDSIFMAVLLKLNTEMSRIGNFSKPLHITDSKISCAFYLHTLGNMRSLRTLLYEIMHIVLTREGDEVTVSDCATAARLLNDGIEPYTNPFEVSAGTIQTLMEQLKDA*
node4874node	1	GCA_002305895.1_ASM230589v1_genomic	CP022203.1	130412_0_0__8621680-8622495_1	272	MTPAYLGHFGLTFAPFSKEVSDADLWLPTSKAALVEELGEALRNRASVVLTGEPGVGKTCVLRALRHRLPAQGFRLTYCHNATLGRRDFYRQLCLALGLKPSATAAAVFYSVTTHVEQLGAEKLHPVFLLDEAHLLHQDVLDHLHILLNYQWDSRALLSLILVGLPELESRMVRRHNRSLYSRLHTRLRIEPLTPEDTAEYLRVRLARAGCDRELFASDALAMLHEAASGALRDVDRLATAALREAARRRKKLVERDVLARVLDTVGIDEP*
node4917node	1	GCA_002306875.1_ASM230687v1_genomic	DBTD01000006.1	130461_0_3__424439-425164_-1	242	MTHTANGIADTANLSICDVALERAITRTHSLPGLVCMFGPSGFGKTVAAIYAANRHRAFYVQAKSVWSKKATLKAILFEMGIKPAYTIPEMLDQVAQELAQSGRPLMIDEMDHIVERNNVELIRDIYEASQAPILLIGEEQLPTKLKKWERFHGRVLAWVPAQPVTLDDARKLVSIYAPAINVTDDLLDMLVDLSAGSVRRIAVNLELINETAIAEGIDEASRDTWGRRELYTGEAPKRRL*
node4993node	1	GCA_002326725.1_ASM232672v1_genomic	NRAL01000025.1	131432_0_35__38712-39602_-1	297	MVTDYSHVAPSFQHLLGLSDAERLEFLQQPLWIDYPIADKVITYLHTVLNKPRRPRMPNVMLVGESNNGKTTLINRFIETCAQAYVDDAAESVIPVISIELSKADIRQLYVKILESFWAPFNVTAPITKLQHQAEHMIRSCKTRMLIIDEIQALRKGSPGKVRDVMDEIKSLANVLQISVVGVGVPQAVQLLNADAQYASRFEVLTLPQWSLRGDFQSFLKSYERALPLKKVSKLYSPELTQVIHSITGGNTGYVEHLLVSCAKDAIVSGAELIDRRMLEKHQWKRSESGIREVSL*
node4988node	1	GCA_002328085.1_ASM232808v1_genomic	DCWD01000006.1	131501_0_5__436961-438592_-1	544	MNANNDAGALFVEARYTEQRIPRYRGNPLIEALPPLLDDEALAQELTQFPEFEPAQRDWQTHERLLLVAGLGNFMLPMPRHIQLARSLETMMHEGYVGRSPRTAAHVRTLQMLYDRQKAGVAFSATPHSQRTALSSALVGVSGMGKTVATRRRLSLIPPVIYHPDLRVWQIPYLHIETPHDGASAKGLAHAILRKVDSLIPDGNYYEKYALRGKPSIETLLNHAARVLHLHFVGLLVVDEVQNLENSPKNKQALMSLLVSASNDLGVPILFIGTNKARHVLTLDFRQARRATGHGQEFWDRLAKGSSERPDEWEDFINVLWRFQWLRKPVALNLHLSDLMYHHSQGVIDVAIKLFAAAQWRAMLDGSEQITAQLIDDCAKRELALVRPMIDAIRRNDAK…
node38945node	1	FYBJ01.1	FYBJ01001814.1	1315_0_1813__19310-20209_-1	300	MTNHLTPSTCELLKLPDAGRIEKIRSVRWIGYPRAKKIMAKMEDLLVYPRSDRMPNLLIVGDTNNGKTMLVRRFCKLHPADDNAEGYSVSVPVLYVQCPPKPDESRLYDIILSQLFEQFKERDSASKKMLQVEKVCQEIGLKMLILDEVQHVLAGSTHQQRQFLNVIKTLGNNLRIPIVAVGVREAFNALQTDSQLANRFELAPLPKWRLDDPDYARLLVSFEALLPLKLASKLASNSLMNKLHAMSEGYIGELSRLLTNMAVNAIQSGEEKITLEALTKSDWVAPSDRKLQMDKLLGF*
node38946node	1	FYBJ01.1	FYBJ01001734.1	1315_0_1733__25886-26881_1	332	MNTKEVRPVYELDPIERQKIANFIYIESPLLRNALNSIQECRESFKIQREPDSILIYGDRGTGKTSLIDKYIEKHGQKRLEDGSTQTPVFRCEVKGGSNVSQFYTSVLKGLGDPFPEKGHASHKGERLTRLLVDLKTELIIIDEFHELLNRFTKKVQTEVASQIKTLINESKIPIVLAGTMTAKYVLDNNEELSRRFLTSKQLPRFSIFSANDRNTFRKFLAEYDKALPFKKLSDLAADEMYERFFAATIGLPSGIGSIIRHASRAAIEDGSDNIQMKHLAPAFEKTLADKTPTNGKNPFEINISELRSLGVMDPDRTDEVIQNHNRMAHL*
node69797node	1	GCA_002331385.1_ASM233138v1_genomic	DCYB01000005.1	131665_0_9__285085-286074_1	330	MTSPTISDCRALRRNIETCELPHTAFMAHLNALSARIDDALDGFTARLDALVGPTRVGKTMLINALRRKYPEAKRNGGRMVPVLVVPIPSNISPLLLPSSVLKALGVPIPTRSISSGMMFERMCDQLRLAQTRVLLFEEASHLVEPGAKLPHRAAGDWFKSLMDELNMTLILFGVPRLHKLFVSNEQLRARASATREFRPYDSSESAQMRSFAMCVKTYADLFAKSGWPIDMPLENLTKHCYLLSGGLVGLLSRFMQELSCQLIHEASRPLTFEDCRLAARSIECFGHPDFPAFTNTDVSIIELRQSHAHTLELNDMSVARIPHLAEAH*
node69815node	1	GCA_002331795.1_ASM233179v1_genomic	DCYZ01000001.1	131686_0_11__30765-31976_1	404	MTLNNLNQTAQDADEDFREDPDHDVNQIVEAAAQPATASDRLRRLKLLAERRLLVRGIMLPYAPQQELHDACDEALYAAEALREANLPQPMVQLLADSFSGKTAGIKAYIADVFARAEHTEGTTPVAYAKIDTDGTVGSLAADILRALGERRPTSLSPDKRWERARQAIRDHGVRLFIFDECQRAGRRPTISPVIGGKILDIMDGDGTVGGDCACVFLGKTSASNFFDACPDLKNRQDTPVLMPRLRWTTDKDDFMKFADAFDQALVDGGVTKFKSGLGDEEIAQLLLEASNGLIGQFSRIIETAVIMITRDGNDAITRTDLRDAVQDWSIGNGRIGYNPFDKAQEEKPAKKKTSKKAKAEAQAESDQEEDADEGMSSDLDDDDSVHPFGDGGFDEGDD…
node5031node	1	GCA_002332255.1_ASM233225v1_genomic	NRGW01000001.1	131709_0_0__604385-605275_1	297	MAHFDHLKPEIAETLTWTTEDRIYFAQQNHWISYPRAKEIMTRLEDQLAHPRVQRMPNTLLVGESGNGKSTLIDRFREKHPVKILPSGEPLAPVIVMEMPSEPNEGRFWTELLLSLKIAHRDTDPVQRKENQAISVLTYVQARMLIIDEIHNVLHGSARQQRHFLGMLKRLSNKLQLPLVAVGTRDSILALHTDTQLSSRFEPLALPRWQLDVSFLRLLASFERLLPLAEPSQLSSQDIAIKLHSMSGGTIGGVATVLKRATVKAIRDGKEHIDAKLLDNIGWVKLSDYGKEALKL*
node39008node	1	GCA_002337365.1_ASM233736v1_genomic	DDFX01000018.1	131956_0_29__19778-20518_1	247	MDNMNVNKAAPLKNVAAFSTLIRKVVDRRLDLPGLACFFGASGLGKTKAAIKGANMYRAAYVECGQFTTARSLLASILRELGVANPRGTVTDMIDECVRIMISDVHRPVIVDEAHHIAHKKFVDLLRELHDKSQAPVILIGEETLPKQLEAFERVHNRMLDWVPAVPCDLEDFRHLSALCCSVAVKSDLAEAILAGTHGNTRRIVVNLSKVDDIARQKGITEVSLDDFGGRQAVIGGKAPLPRRAA*
node5061node	1	GCA_002339945.1_ASM233994v1_genomic	DDLO01000018.1	132085_0_7__228987-229970_1	328	MEQHLNKSIIDYKTHPIAIGDYSIGTNAISKLYSYVTKWIQNRLPGAIIYGYPRIGKTGAVRYLMRVLEEDLGHNFPLYHITCKSRKNPNENAFFEDILVGIKHDLALVGSKANVKRNRLVNLLIEKAEQAKSNKVIIFLDEAQNLFEFEYRWLMDVYNDLNLAQVHLIVFLVGQRELLNQRTVYRDTGRYQLVGRFMSQAYEFKGILDLEDLEEFLLGYDVYSEYPIGSSCSYTQFYFSEAFKNGFRLSSLASTIWEIIEESRRINGIKGNLDIPMQYIVLFIENLFLEYGEDEKDYDIIHIPTEALKELFEGTGYLEWEIYGRIT*
node5060node	1	GCA_002341345.1_ASM234134v1_genomic	DDNW01000101.1	132155_0_127__8801-9733_-1	311	MTGDLLTRVEQLKGADDATRLAFLAEEHTILHNRMQHSLDKLHAIVASPDPHTMGRAFFSRSYNGKSLLTKHFLSLYPPDLNPLGDAAIVKVVRISMPGAASVRELAIRILLAVREPFSHRWPTSHLESAAYAVLRSLQCRLLIIDEFQDMANGSHRNTEAVKNVVKSIGEDCGCGVALFGTPKGLEVLASDPQLERRFEHEIIEPWLADKDTQILIHNLEARLPLRKASGMASDPKVVRKIVELGDGVIGQMRALVHKAARTAIQTGREVIDLKTIEVSDWVPFAQRAQTSADRLGASNRECGIDDGDL*
node69824node	1	GCA_002342795.1_ASM234279v1_genomic	DDQU01000035.1	132228_0_3__38529-39431_-1	301	MNNYAHIHEDFLHLMEESKEERIYALNEEFIIQYPKADEIIQTMLQLINKPKKYRMQNILITGEPNMGKTTIARRFYNMNPDKIIEENGEETLVKSVIYVNIQGASEKELFTSILDQFWAPYKTTFPTLKLKHQAIHLLKKCNVKTIIFDEIHNILSGTPMKQRTIMDQIKNLSNELMLPMIAVGTKSASSVLYTDMQHVSRWDHIKLEKWDLDTNFLGLIQSFERRLPLKKKSNLISKEKAILLYDISQGNLGNLHKVLIECATYAIHNNVEEITIDIIKKFLYLKESKAISPKEYASN*
node5082node	1	GCA_002355275.1_ASM235527v1_genomic	CP023451.1	132840_0_2__214324-215226_1	301	MELSTDYPHLHPSARAWADEDAASRIRRVRADRWIGYARADTALAAFDDVLSFPKRTRMPNLLLVGQTNNGKTMIVEKFRRSHPPTAATDTADGVAHVPVLKIQMPAGPDERRFFGAILEELGMGQWHGGNLAGRQSDALRLMRMVDVRMLIIDELHNILSGARNQQRRLLNLLRWLGNELQIPLIGVGTVEALYAIRSDDQLASRFEPVPLPLWTEGAEYLRLLSTLEALLPLRKPSGLAGPVLAGTIFTRSEGVLGEIVAIIIRAAVEAISSGAEAITLRMIERSRFTSPSDRRRVEI*
node5107node	1	GCA_002355455.1_ASM235545v1_genomic	AP017375.1	132849_0_0__625987-626958_-1	324	MFSEVMEFFGLERELDHLGFFETASQKHLEKELKITIAQGRLIAISGIVGSGKTTFLQRLMADLAKSKQIIVSRSLAVESSKVSLLTLMSALFYDLSPDKVEKVPSMSEKRERHLLELMKKCRSPVALFVDDAHGLHNQTLVSLKRLVELVRNNGDKLSVILAGHPKLKNDLKRPTLEEIGGRTHIFALEGIRGHQEEYIQWILRMAASDKVQPTDILESSTISFLGKRLSTPLQIEQYLTLAMNEAYQVGQKPITTEFMETVLAIGFDDLEPNLIRHGYNTQSIARLLNVRPAEVRSFLHGQLPPEKTQDLRDLILKIGIPL*
node39042node	1	GCA_002355515.1_ASM235551v1_genomic	AP014809.1	132852_0_0__2096023-2096925_-1	301	MSERYPHLQPDVRLLVERSRQERIAFVQSDQWIGYPAATAAMDRLESILHHARARRMENCLLIGDSNNGKSTILETFAARHGDPVRLREPNGLTGHRPLSVVLIEMPKEANEALFWEAILERMRCAPPRRSENLMRYTCAILDQLAVRMLMIDELHNITRLPPRAQRDRLLLLKSLSNRLRLPIVAAGTRDAEAALKTDEQTANRFEPFVLPRWRLNQEFRSFVASYERLLPMPEPSNLADKEPLTALFNVSEGTVGRVVRVIQRATETAIEAGKPRVDLGLIEAASRLPYGGERRRAAG*
node39051node	1	GCA_002355855.1_ASM235585v1_genomic	AP017655.1	132867_0_0__1989088-1990050_-1	321	MIHVDEMPVDIEEMREWANGYKAMENLSWNDLGNAIGIPGGTIQPFCKGNYAGNNDRIAREIFKFRQGVQNRREQMDGIPVEPGYFDTPTSLLIRELLAIASSGEITVGAFGPGMGKTKTAEDFLGRVSPCFMATIDDVSKDTNAMIRLVEKAIGLNCVRSWPAAISAELITFLRRRKATLIVDEANHLTFKALEQLRAWHDQTGLGICLLGNEELIARIERGRQRDAFARLNSRIAQRVVQAQPQEGDVLAFCDAWKLFDPGIRQTLIDVALRPGSGALRECRQIIVNASRIASEDGGRLQLAHVRWAIERRAIRIVRQ*
node39036node	1	GCA_002356535.1_ASM235653v1_genomic	AP017423.1	132900_0_0__3085827-3086774_1	316	MNLMNEEKIKKFKAFTVAHPQYCEALDTIHRSMEATRLRGEPTCVILLGDPGTGKTRVCDDILAELGPPTKKHTDDGVHIINPVIYCRVPNNATIKTLVTRLLNCFETYTKYQSVDALEFRLFNILDTCQTVLIILDEWQHLLRGGTGRALQSAADWVKVLTDIYMGEVMLVGPPACELVIDQHQALADRFPYRARLSPFSLATPESYSNYLKLIRAFAIHLKESVGFIEIPPLTDEKLLLSFYAATGGNMRALRVLLNASLINALNRNDNNLTISDFSMAAGQVKLATRLTEHNPFEKTCSELKKIITTSTKKK*
node39065node	1	GCA_002364755.1_ASM236475v1_genomic	DEZI01000025.1	133311_0_37__157811-159034_-1	408	MQTGQAQTGFMRRREYLDRFAKEGSHPARYRTAARIQSGVDLRVNPRGTTPGAGLAKRKVRLAKFKRQPLPPQQPNFPKELRTMNVSTLPTAQLEELSPEQLSDLRDRIRAVAEDDKSYSQARIAREADLSGTTLSQFLGGSYAGNLQNVGRKLSNWLNSLTERNSAGQMPEGPEWVKTQTGEKIIAGLQYAQMANDVVVICGGAGVGKTKAIERYRKSNPNVWHVELTPATGSVLTCLQEIAFAMGMRDLTNSSAYLQRAIFAKARGTNGLLVLDEAQHLSVPALDQVRAINDQAGIGLVLCGNERVYQQMSGGNRAAYLDRLYSRVGKKIVLKKATVADADAIIAAWGIEDSPCKEQIRSIAATPGALRVLNKVLRLAAIYAKANKRSICCDSIRYA…
node5113node	1	GCA_002364315.1_ASM236431v1_genomic	DEXX01000026.1	133288_0_26__84120-85136_1	339	MQASTCKPHHLQLHNFIHCFVEHPNLTRVLESWERLFKRQPLGGEQSCMLLTGDAGTGKSYLINQFVMRHPSYQEGDVLIRPVIKCRIPSRPNVESMMVQMLSDLGQFGAESRKGQLREVGLTETLNKILKKCQTRIIIINEFQELIEFKSIEDRQRVANRLKMINEEAGIPIVLVGMPWAAEITEEPQWASRLMSRIELPYFKISSCREEYIRFLKGLSLKMGFDTPPNLAMKEISIPLFAACSGQVRILKKILNVALEIALEESAQTIDKQHLAMAVDIELSGQDENPFKIPLSKIKISEVSRYARYNPNAVSREEALIKTQFADALSLAQILRKN*
node5127node	1	GCA_002367575.1_ASM236757v1_genomic	DFDD01000013.1	133433_0_46__95778-97433_1	552	MINKILIPNGSEAVEAMYNEQVVEEYRDNPFIESLPPILKEYEAVEKLAIYPNYNPQERLLDKQYRIHIVQRLFQCFQPLMIHLDLESRISRVLRQGYLARNPFKPTFALSLQEGYNQIYGLHRDINSNSIFRTTAAGFTILGVSGMGKTTAINRVLSLYPQVIVHKNYKEINFSMYQVVWLKLDCPFDGSLKGLCIEFFNKLDDILGSNYSKKYSIGRITVDNMLSVMSQVARNIGLGLLIIDEIQHLSRAKSGGDQKMLNFFVTLVNTIGVPVILVGTPAGLSILQSEFRQARRGSGQGDMIWERLNMDQNWDLLVNAVWEYQWTKKQTPLTLELVNLFYEESQGIIDIFIKLYVMSQIQGIVDGTELITPQTIKQVANKHLQLVKPFLNALKNNDV…
node5136node	1	GCA_002368455.1_ASM236845v1_genomic	AP018256.1	133476_0_1__126692-127507_-1	272	MTNEELQQEIDRLRQPNILNLEQVKRFCAWLDERRKLGKPGRAVGESGLGKTTSCLYYVYQNRAIKAPNQSPTVPILYVELTGSSCSPSLFFKTIIETLKFKAKSGNENQLRERTWYLIKQCKVEIIIVDQAHRLQFKTLPDIRDLFDKVKVVPVLVGTSNRLDTLMSRDEQIIGRFASYFSFEKLLGANFKKTVKIWEQQILRLPEPSNLAEDDEVITLLQGKTEGQIRLLDQILRNAAVKALETGINKIDKSVLESIEGDYLLAGNVPS*
node69871node	1	GCA_002374815.1_ASM237481v1_genomic	CP023464.1	133727_0_0__1364689-1365636_1	316	MSTAFTEHGDNTLKTKAKMLTEKTFVCAKNKEELDLLLSEASNVIELNSGCCTLIVGDSGSGKTTLLKKFKTRFNEQYANTAPPTSSEQACYIRSPSNMSPLDLYRAILKGFGEPGLIEGTEVQLRIRIAKQMQTKRYRVLLFDEFQQVVEKVGIKSVRQIADYLKELVDELNVYLVFAGTSKVQNLLSINEQFASRNSLTIKKSLLSVSTLSNYRVYVSYLLTLNENLKFTRIDFTDPRINLPLFVTTNGDLRQLTQVLSKAILHAAKRHRDEMLLDDLVQTFSPKLIKGRTQVNPYSQKFMILKKELGVHYEV*
node39138node	1	GCA_002376665.1_ASM237666v1_genomic	DFOF01000196.1	133805_0_227__10393-11316_-1	308	MDSLEKINLESQLLDIYKHVFIETGFXTSRRKKDILVIGAHPRNGKSWCVRDLVLNSGRYKSYDGKTYLPIIAIQAPDSKNSNQIVRDMCRCFGKFKLSTIDDMKNWLIDNIPVFGVEQLIIDDAHELNQDHFKFIKWFNDKLILEKNYDISIVFVSIMGNNKITTWQKLSQYQGETWTQQLYERFSVPYQVYGLSPEEVTQVLFDYEGIYTDFMPKIQLIXXGWLTNPKLDIHGTGRVAMAHISKLLYESARIACIHNNLSDIPLDLLFHVFKIHLLKKDTVYFNDQETNYKPGKYNKKQIDQSVG*
node39137node	1	GCA_002377845.1_ASM237784v1_genomic	DFQP01000071.1	133864_0_74__34807-35850_1	348	MKITPLVLHHDRKTSLAGLREAFDAEPASPPKITFRQYADLDSEARELYDQAREDFLRLTLRVKTREQAVCARILEDLIRINPRLKNSRRGLMISAPMFYGKTELALLLARSVERRHAAQHPDYLRDGDAPVVWVEMTEHSTGKALLAQIVEFLAPTIVLPKQIATDRLRKLAVEALHRHNTKLLVIDEAHKLGGTEPSSVIKALQNESCATVVLVGINLDQAFKTGDGLQVSARCDFVTLDKIDPAVQKDFEQWIKWVATFDSFLPLCGHVHGLLTRNAGTLVHAADGKLAVLAMIVDRLVASILRDESRTSETVTRERLFGVLDTLRRTTLNTHNVTLDDLVDAA*
node5168node	1	GCA_002379095.1_ASM237909v1_genomic	NBZV01000031.1	133925_0_59__18108-19046_-1	313	MAIKRVEFPAFREAWEAIKEAHADSGSDCNPMNMFLLGVSGVGKSFLLRQYEAAHPKIHTDELTVIPVLFITIPSSPTRRGIYVAFLEGLGQDGSRGSTAQLQRRAKILCQKVGVEIIFIDEIQHFLDRGQAHAHAAAADTLKEMLDLLGRPAVFSGAPRSRILFNHNSQLRSRIMTTIRLWPFDLNQILPLRGFVHALTADFPEASRQWLSSDEVATRIFFATDGIHRNIAGLLKLISKSSANNVAPDFACLKKVFERKWSPSDATLNPFHERFPMRRLNLQGEPFMPTYLDGDDHADFFHPTGTATYETV*
node39146node	1	GCA_002380365.1_ASM238036v1_genomic	DFUO01000026.1	133988_0_55__42351-43298_1	316	MTTDAMCQLKEFDDQYLPFPTFVTAKQAIDEALTIYRETGVARHMLVLGEAGTGKSTLCKLMETQHPRRKLSDRDKIDIVTVSVPPSANVGGVASAVLRSLGDLWHGRGTIASRTERIVTLCRECGVELMLIDEAQHLQDRGTSRTHYMVGDWVKDVIDQVSVPTVMLGLPRLELLLQTNEQLRRRFSRRVRLAFGQNSAMSVETECLQLFLSLSSLLTLPVSSKPFGPQEMGTRLYYACDGRVAYIKKILFSALSMALRHEDDAIDVKHLERAFTDDVWWEGVGRLNPFSSDFVFRRLDRGGEPFQVAGSGGAQ*
node5190node	1	GCA_002382785.1_ASM238278v1_genomic	DFZU01000010.1	134107_0_22__23443-25128_-1	562	MTRMKPNDDLYRFEIAVYKEQKISDYVGNPLIEALPSILESEDEVIDAFYNFPFISDVEKRLSPRLKSHLLWRVKSFLQPLPAHIRLESIVSTLIRNSYKSRNPLDAQYKRKMQVLNQIKNLDECTINDIETAYQGFSTTAECAIINGVSGAGKTTAMNRTLHLYPQVIRHESYQGKPLTRTQIVWLMVDCPFDGNFATLCRSIFKEIDRLTGERWLEKYGYLTRSTSTMVMHLTTLLTNYNVGVLVIDEIQHLSKLKGEAVDMLDFFVTLTNMFSVPIIFIGTSKARSLFQTNFRLARRVQSGGYIEMGPLKRGSVEWDTLLESLWEFNVLNEETELEEKMREVFYDECQGVISIAVMLFMCSQSRALLNHMKKLTPAIIKETAVNDLKFTQPMITAL…
node5184node	1	GCA_002384815.1_ASM238481v1_genomic	DGBN01000016.1	134206_0_23__20297-21352_-1	352	MTNSNNNKPVTSSLSSLPDSPEKLNQLRIKHTRIAQIMVELDTLIYPESQDSILLVCGPSGVGKSTLARHMVDNTLKNTVAQMDSDAGLIPAVYVEAPSSGENDFSWRLFYQRILQQLEGELGMPKSDYGIDTTTGRLVRPHGASGNSLAALRTAVERGLRARGTRFLVIDEAAHIIRQTRRNRLEIQLDTLKSLANECGTQMILVGSYDLYQLVSLSGQLARRTHVLHFERYRQDNDADLRAFQACVQKFQDALPHLWSKELVQHTAALLENTLGCVGTLSAVLTRAAMLAQQDKRWTVDALRRALLTEAQRKQILEEIIDGESAINPGLTRTMPRAQKSPVASQNRSVA*
node5185node	1	GCA_002384815.1_ASM238481v1_genomic	DGBN01000039.1	134206_0_17__154267-155526_1	420	MSNHDPYNGNILTRGLGPILSREEALASLVHLPPLPGEMKGMPVHIRLHYLMSLRDLHIPTLEGAQLLTTMDLMTRQGYRYRDPLFAETWRMVGGEAGARKPSRSPACAAIAVGYSGTGKTEAVLRGLNTYPQQVIFHENFPQMANGLSQVVWLSTDVPASGRTDDLAANLMMAWDNVTKGGRFANSLAKNRRDGVQMLDEWRQVASSHFLGILHLDEVQNFFKIQSIERRSRRKNNEGGLELSIVEDACLKGILNFTNTCQIPLLFSGTPDGVGALTKRMSTTQRLVTAGYHPLPHFEAALDHRFRHVFFPKLCEYQYVKKKLPVSDGFAELIIQLTGGIQRIIIALWIAAHRVAFERASDDLRFEDFKKAADTYLAPVAPAIAAMRSNDPQRMAQYE…
node5187node	1	GGBR01.1	GGBR01000454.1	1341_0_453__11960-12658_1	233	MIDTFATTQNVRRFMAGMEVLKRPVKGRIGIMLAYGPYGTGKTEIGGWYYTNHGVPYVRATDGGTRRELLANIVSALEEAPKYRSADIFEQLLNILDEQSMPIIIDETDYLVDSGIIETVRDISDMTNAPIILMGMDGIERKLKQYPHLCDRITVTTKFELFDQREIANYASQVCEVRLTDDAITFIHLHGKGRLRMPTTWLERAERIASHNKLEEVTAAHLEAYLKREQRR*
node39141node	1	GCA_002388575.1_ASM238857v1_genomic	DGMV01000050.1	134394_0_53__100485-101636_-1	384	MLALKHELKSRGHSQADLARAVELSPATIAQLINHGQWPRSVDQAALRERIQTFMGIKSEKIFEVMEPPHCHEAAPADCANDNRQSEEDEPMLLRKQTFTPAAKQQFGIHRDPFADLSHAEDMWVSPNIRFVRETMYQTARHGGFLAVVGESGAGKSTVRRDLEQRIETEHQPIILIEPYVLAAEDNDSKGKTLKSTHIAEAILSTVSPLQRPKSSPEARFRQLHQALKDSHQAGNKHCLVIEEAHSLPIPTLKHLKRIMELEVGFTKLVSVILIGQPELLVKLSERNLAVREVVQRCEVVELLPIAPDELDSFLGHRLGRCDIDLANVIDDSGLQALTERLVNRDGDSQLYPLAIGNFLTAAANTAAQIGAPIVDREIIQGV*
node39166node	1	GGKT01.1	GGKT01000389.1	1343_0_388__27321-28313_-1	331	MGEFCFPSPPEKSYWTGKSLKDRETWSTGFYIPYPAVQAVFDHCREKLEASNRTGQHDAILILGGSGSGKSALCVQLLQYGNTRFAREDPQRTICPCLKLDVPDPCTPLEFAVAILEGLGDPRPRGRRNKAETIKAATILLRSCEVRLVVIDNTQDIPARRAARGIELVGARLREFIDGSSALWIFLGTEDALKVVNSDPQLVRRICYRGRIPYFGIEDAQSQKAFRVLLKKVDQWLPLAEPSCLVDPKIAGLVHIATEGIFDRLVKLVHRGWIEAVTAGREVMAQGDLEKAFVYVFGPTAERINPFAEQFLVRRLREPGEPFEVLRGYP*
node39169node	1	GGKT01.1	GGKT01000109.1	1343_0_108__16999-18255_-1	419	MNNHAVHDPYQGNQLIEPLGPLRSREEVMSILTDLPKRPKSFDTLPAHIAIHELLRLRDFHVPGAVEVQLYQSIDLMIRQNYRYLNPIHPLTWATVSGDSVQRKPVRAPEFGAAVEGISGTGKTQAVLRCLNTYPQVFIHHTFPRIVGPHMQVVWLSVDIPASGRAADLAAALMIAWDRSTGGQRFKETLSRRVRNGMAMLEEWQQVASSHFLGILHLDEIQNLFKLSALRKRSKRSGIEDAPELSIVEDQALKWILTLMNTWQIPLLVSGTPDGMRALTRRMSNAERIATSGHHLFRPFSLDDLSGFRELFLEPLGKYQYVAKKLTVDDELARLIFQLTAGIPRVIIALWIGAQRIALERNKGDLTIADLKRASGTYLSPVAPAVAALLSNDPKRMSR…
node39175node	1	GGKV01.1	GGKV01000202.1	1345_0_201__40854-41756_-1	301	MVSLSHLGPEARSLAMLPSAERLARLRIERWIGYTCAHQALLQLEALLSDEPGKLRPKNILIVGPSNNGKTMIAEKFHRAHPQRMSEDGEHEVIPVLMLQMPAEATANRLHTALQATLGTPVGFYGRHDVREALTLRLMRTVGVRMLIIDEVHNLLGATARRQRELLNLLRFIGNDLRIPIVCLGIRDAYLAIRSDDQLENRFHPLLLPLWEAGEELARLLASFETVLPLREPSHLATAPLCELILRRSEGTIGEITALLNSATVAALLQGEERINCAVIERADYHPPSVRRRMVERELR*
node69883node	1	GCA_002401225.1_ASM240122v1_genomic	NVSM01000010.1	135027_0_74__10166-11197_-1	344	MEARMLPQNGELTQDQLDHVRKLIDHKIIRDDITCEYIDSCISAGRGSTSLFREGKYRYNDTKLARKIDRWIKQQDLGHGGMPTEMVSTTVADRILGVLKQINSRKSMGSIVGPSGVSKSTVRKACQAGLIEGCVGFEMTETDRTLTQMLRRMTIDMGGPRTNSAQMNMLWLKEFFSGKDCLIIIDEAHYLERRAMNALRDLHKSTGCPICLMGTDDLLKTIDDFNEFHGQMKSLFSINYNITVEANSSGNPLYTVREIMRYATSMGLKLNISGAGEVTDLANTLGWGGLRAAAFLLLNSATLAKGKVITDGHVRAALQQMEGADGFRRTRTKVGLSKKTAVA*
node39185node	1	GCA_002401065.1_ASM240106v1_genomic	NVSB01000010.1	135019_0_65__21891-22688_1	266	MYRQHFGLTHAPLGNKSKQLYQDSGFRSLSERFQWLLDSPGVGLLTAEAGIGKTATLRRLTAELNPHRYQLIYLPETDFGRVDLYRSLALALGLEPAYRRAQLWREIKERIQVMVDTHQQMPVWIIDEAQNLPREFFRDLPAFLNFAFDSRELITIWLVGLPPLAQTLDRAPYSALRSRIQVRHQLHAFSDRDSFAALVQHGLKDAGCQQTLLSDSGMEILRQACKGNPRHAGLLLKQSMRLAVPKALNHLPDELIQQAIEELRS*
node39148node	1	GCA_002402615.1_ASM240261v1_genomic	DHGG01000048.1	135095_0_22__22413-23180_1	256	MSEASKKPWAEMKPVFLDTQNVRNANVAMHALALQPGKPRIGAFYGHAGVGKSYWATTYISRQPEASPYLKCQYVWGGSELAFLRALCRAFEIESPPHKKVDCYQLILDGLTARRHLPLFVDDFHRMPRGHLEIMRDLTELSGAPVVLIGEEPLEAMLQAHDQVWSRTYQAMKFRPNEVSDVVLLARNAAGLELAREAATHLHQWASGDFRPLDSALAGLLQYAQAQGKGVTISLEDVKVVLKTMLQPRTRRSVK*
node39184node	1	JDSG01.1	JDSG01000043.1	1352_0_42__40084-41262_1	393	MGKSTSTERVLSLFDQVIVHTRPHNLYQIVWLKVDCPPGGSLKQLCLSFFKAIDDIEDMGTDYARMYQKYTLDRMTTKVAEVATRHHLGLLVIDEIQNLTIAKSVNEETMLNFFVTLNNTSKIPVMLIGTPKAKGIFKGDFRHMRRWGGNEIKWGGRLDNDGFWKEFLIELWDYNWLKNQPELTQELVNVFYEESQGGIIDVVLTLYKAAQERGVRDGLETFNSKTIKLLAKTELAGLAEVLDALKLKDKATLSKFSDITLETMSDFTADFSEQKPDHKPSKSKISKQNLAQESIEQLVMLDVSENYAKAHVEDLIKKNPEIKKRELVTIILKSYEKLTNSYKRNKADQVEAPLVKYFAKEQESGKPVWQLLDEAGETADPMEDFDMGGIER*
node69892node	1	GCA_002407485.1_ASM240748v1_genomic	CP012621.1	135335_0_0__2482846-2483550_1	235	MKNVVAPVKNVVAAQDAFDNLCNRSLGVPGIGLIHGETGYGKTTAVTYLFNQVNGIYVRALSADTPSSLLGRVMGELGAQPMARTARMVDYILEHMSMYERPLFIDEADYLMDDVKLLETVRDLYDCTEVPVVLIGMDQIARRISTRRQFFNRISEWVEFKPADLEDVQIAADAMLDDGIGIDVDLLDELRRQAKGEMRTIAIGLDKIERLAKANELDCVTLAHWGSQPFKNNR*
node69890node	1	GCA_002407485.1_ASM240748v1_genomic	CP012621.1	135335_0_0__1505214-1506380_-1	389	MALKLKRVLHELCVTQADLAEALEVSPATVAQICNHGKWPTSLGPERIKQFIIGFLDDAGCTLEQKHAVFAHEKSALAHIRGAETHTDEQINDEDRLMLLRKHTLTPDAKKAFQLFRDPFAEVRSADEVYLTPDSRYVRESLRAIAKHGGFAAIVGESGAGKSTLRRDLIEWAHAGHEPIVIIEPYVLGMEDNDKKGKTLKAGHIAEAILAAIAPRDTVRQSPDARFRQVHHALRESHRAGNRHVLVIEEAHSIPIPTLKHLKRFFELEDGFAKLLSIVLIGQPELAQKLDERNPTVREIVQRCELVTLRPLDAHLEGYLQHRFTLAGTELAKVMDAPAIEALRAKLTGRGAFSVLYPLAVHNVLTAALNEAASLGIPRLSADLIQGV*
node39194node	1	GCA_002412165.1_ASM241216v1_genomic	NXIA01000003.1	135562_0_2__20500-21651_-1	384	MTLIDERVLPTAVRRLFGDDPLPEQSWALMADQDRAFVRGVTGADILDPGHLHVGAGPDERRRHRAALEDWHHSWPYLRTRQTAEAEMRYRTVRSPQPRRTADLIPITLVTGPPGTGKTKLIRRIAAETMCQAAWDARIGISAPLHDDGLFTAPRRDVVFVDLPKKQAEQQLFALLCQQVGAPYDKDARAAFGRAVERHRIRWVFVDEIQFINFDGQTGKYVHDGFKSLQNMGVRIVLAGHDMRQQLAEQRSGAREAARVQSEARWMLIELEPYRRSTKTEITEWRKILHRIERRIRLSGHKPGEAVLSDEFEEYLWVATLGYMSHVSTLVSGAVNVAAATADQRITRKILDMVAVEKRAQDGRAQRLQLWDAGRFSFRQSWR*
node39200node	1	GCA_002415575.1_ASM241557v1_genomic	DHZN01000103.1	135732_0_92__30261-31250_-1	330	MNQASNAQQPKSPLNQLSDSDIARLSKLETLYVNYDQTQRACEMLRRFHMGARETSGGKFISLIGDSGAGKTTVIELYCASIAVPTVDLDKNDVTPVVFVTVPEDCTVKELCVRLLAALGDPYSHRGTKFEIEARIKPLVQNKGVELIILDEFQHMIDPERGKVAHTTLEWLKTQMNTLNVGFVLVGLPEFEEVVHDNLQWHRRSRGRFQLHPFSWSTPDDRNRFLSFLGTIEALVPVPNNDGCLRTGNLPARIIYATGGHVAFVMRLIRQAAEEAIDQEAETLTAHHFQKAYNVLEGFSKPKENNPFMPNFKRKGVIHDIHRKTEVLQ*
node5244node	1	GCA_002415965.1_ASM241596v1_genomic	DIBC01000162.1	135751_0_139__9946-10998_1	351	MQKNIIDRTVQDTPQPTATSLQDLKIRHTRIAEIMHDVKTLVYPQSQDNLLLVCGPTGVGKSTLAHQTVDAITQANAQDIAADAGIIPAIYVEAPASGENEFSWQLFYRKILAQLDHTVASGQPRARYGISPETGRLSRPRTGPRQNLAGLRVAVERGLAARKTQLLVIDEAAHIIRQSSAKRLEIQLDTLKSLSNESGVQIMLVGAYDLYQLMSLSGQLSRRTHVLHFERYLQDKPDDVRAFLACIKKFQDQLPHLWGNNLMTHAAALHENTVGCIGTLSSVLIRTARILEENQKPGWSIDALQRSLLTDAQHRSILSETVEGEISINPGLLRTLPKKFASRKLQGEYA*
node69908node	1	GCA_002421865.1_ASM242186v1_genomic	DISE01000106.1	136047_0_21__41966-42709_1	248	MTDRTRLYNSVAPLRNVAALVALIDRVKDRPHGLPGMATFYGPSGFGKTTAAVYAANRFQAFMVQVKSSWTARKLCEATLVDLGLKPLRTIADMVDQVSEHLARTARPLIIDEADFLLTRNMVEIVRDIYESSGAPVILIGEELLPQKLRQWERVHGRMLDWVAAQPADIRDLGHLAPIYCPGVDLDAELREYLLKVSQASIRRICVNLARVHEFAMTRGMTAVTRADWGKADFFTGEAPAPRRAVA*
node69909node	1	GCA_002421865.1_ASM242186v1_genomic	DISE01000018.1	136047_0_53__36771-37664_-1	298	MNRMESGGYVYGPSRFGKSRGIKWFVRTALEERFGFSVPLVVWVRRPDMHVSETEFWRDLLLASNFLFTNEPQRIRTRGGLRDLFRSRMVTLAKSAQSNYVVLLIDEAQDMTLREWQWLLGLQNVLDYDGFRLSVFSIGTQQIGYQHDYLAKSGNAHIAARFFVLHSKFHGIRGRDELRFVLDGYDRESEWPDGSGASYLQHFSPEFFSMKKRLADCTDTLWRALEDLLPVDIRRRFERDEKEVEVPMKHVALSVEEALWHLADGEEWDNVTSYESWNQIIARTGFQGHMRAIAHLG*
node5263node	1	GCA_002429135.1_ASM242913v1_genomic	DIYT01000030.1	136411_0_92__18847-19818_-1	324	MLTEVRQYYGFTKEWKRAGYYETESLRRLFAEVEAAIGSGKLIAITGVIGCGKTVALRRLQAVLKKEGKINVSQSLSVDKRRATLPSLIAALFYDLSSDKQVKIPSLGEKRERELRELFRKGKKPVALFIDEAHDLHSSTLTGLKRLIEVIEDGGGTLSIVLGGHPKLKNDLRRPTMEEIGYRTAIFALDSLGGAQAEYIRWLLTQCMAPKRELEELIVPEAIEFLAEKLRTPLQIEQHLSLAFEQAHRMGDPSVGVDVVKSILSKQLDALEPTLTRHGYNVKNLAEQFHVKPAEIRSLFRGQLEPMRTRELHEQMLAAGLPL*
node39251node	1	GCA_002431285.1_ASM243128v1_genomic	DJEF01000021.1	136518_0_56__51375-52331_1	319	MATTTYDEGLRQRLLELLGSGSMTQAELARQIGYTAAAISQYKSGGYPSDVSKIQQALREFFAKRDTREDIRTAALAYGCRRNYIRTATSEDAYKLMRYAQIEKKLVVIYGDTGIGKTKAAYKFADDNPSSVVYITSSPSSRSLRSTLKLLARELRLPITRTDDLAYAVRKKLQDEDKTLIIDEAQCLTVSVVDEITRWVDPDQDTGEGRMSIVLIGNDGVLEKFNGQKDERRYQNMGRACLSLELRSSRIGMEDVRKLFPVLAEQDAKKELELLLAVSRSVTGVRAAVEVYNSAVNAGKVDCDTMASFARQKKAIAV*
node39254node	1	GCA_002438125.1_ASM243812v1_genomic	DJTF01000112.1	136861_0_32__10505-11446_-1	314	MNIEMPEKVLKLSNQIVFYSEYRNAYAIMKKSVACTKNRNIPSCAVVTGPAGSGKSTLAKFFNDSFPPASTVIRDDGLYTITPAFLCTIPAQVTVKSFLKTLLINLGNSDTGGDTVDLIHRCTRLLLVRGVEVIIIDEFQRLARANAVLMREGVIDCLVTLINLTNIPFVLIGTDECLDLIYSRDVLARRFPFRVELHYPAFSVDPKSDYQALLSTLDKKLYTIGELNGGLHLSDHMISAQLYLATKGNLEYLKLIICNALEFCLLRGDGILRISDLSDATDELYIAENLAGDNSPFKLSPSRVDEMLEACTC*
node5293node	1	OYWU01.1	OYWU01000030.1	13684_0_29__31251-32090_1	280	MTKLKEKIELKGLISEYCAGRGISKADFAVKAGVSEATLSAIENERWEKVSAAMVRKLQSLIKSETAGSIYETADFAAVMNLCDKARKHRLMIGLTGDTGTGKTTSLTAYSRNRNTYRITFEKSMNPKQFFTSLLREMGVDFAGNINAMINRAADELNCKDEPLLIIDEAGKITHPVLLYLHDLREKTKGNCGVVLAGMPYFRENLKKGALRGKEGYSEFLRRVNLWHTLSGLSAGEVRYIAGMHGITDPERVRELSRGRRFGDLMNEIYLEKILKNQL*
node39264node	1	GCA_002438565.1_ASM243856v1_genomic	DJPN01000007.1	136882_0_10__109814-110554_-1	247	MEENAYVNTQTAQLRNVIALLTGVERAENRPQHLPGLVCFYGPSGWGKSYAAAYVANTKNAYYVELKSTWTVKYLLQAICKEMGLTYSTGDTLAALGEMVTEQLILSGRTLIIDEFDYLVDKNKVDVIRDLFEGSAAPVILIGEEQLPNKLKRWERTHGRILDFIPAQPASFEDAQALRALYCGKVEVADDLLDKIWKLSRGSVRRICVNLERVRQTAITRGQRKISLEDWGDEDFFTGEAPSRRV*
node5355node	1	GCA_002452635.1_ASM245263v1_genomic	DKEU01000091.1	137578_0_77__25535-26212_1	226	MKNVFVETANVKAFLATATSLESREAGVPGLALVHGNRGLGKTRTAIWYAAGADAVYLRAKSVWSPSWLLEELAVELGVTPRKRKRDLFEDVANALKERPRLTIVDEVNLPQTACLECLRDLHDVTDSPFLLIGHEGVVPRLKRLGPLFDRFLYITEFKALTLADLRAFAASCLDLPAEDAALEKVLAAVSGNFRKAIVALKGMEGAARANRHKSIGPELFRRAA*
node69946node	1	GCA_002453425.1_ASM245342v1_genomic	DKGW01000008.1	137618_0_18__43603-44424_1	274	MLELNQQERIDQFHQHFWIDYPQAVHIISTIRNMASSKGQICAPCLMVAGEGGAGKTSLIKQILTVSENWGFNLASVSLSETFTNSRFKETIVTALGAANLPGWKPKHGVPGELESFLVMRNIRILLIDEFNDSLTAARNDRLKNLSLLKSLSGSPFNLMLVCFGTSESVNALSIDKQLKRRFEFIDLQTWSENENFRSLLASIEEFLPLKKPSRLYRREIVRWLLQESDGTLDKVLKHIRFAGIQAIINKTECIEVEMLDLGKKMRWNYANC*
node69936node	1	GCA_002454895.1_ASM245489v1_genomic	DKJV01000047.1	137691_0_12__28339-29400_1	354	MVNDLYKQSIQDRNCWDGLPRRIDDYPAPPCGIDGDIRLLARWISGIGPIETSDIAHTYEEVMRMLDHNAGAAYDDARWVALDGPSHIGKTYTIVPVLLRINDSLLRDEKPPNREGVRLAHVPVIYVGDQGASSKTLVESIAEFAGIFVSRSDVETTILRRLRATLPLIGCLLIVVDEAHMLRRVGAGRDLTDNLRRLLSLPVSFVFVGAGLRDSALYRRTDVVRVPQSERPASARAKSSEGLLDHPDEAAMQLRNRMKAVQLRAFDSSNSDHLNAWLKRMNGLVTQLERIPGLDVSELKTREFAVELFTFAQGRTGTSFLILKDVCELAVRRRESPTIHHLRAEMEKAVLMP*
node39384node	1	GCA_002476985.1_ASM247698v1_genomic	DLNK01000007.1	138788_0_5__379734-380780_-1	349	MDAHQWHLQATAHNGGLPAPVEDLAALDDDARTDYLDTLHAACDALVLRSTQMTAATRAMSSLVNRAGRRPRGAQRIIAVNAPFTTGKSTFVKDWASELHRDWLGGSVTHDRPTWQPEPHMTADLVPVIYVTLRAASAIKEVNAQILSFLRYPSEGVTRATTTRVQEALFRHGVRLVIIDDVHMLRVNHTQGRDVLDYLKYLNSELGELGGTLVLVGALLSSGPIYGDPQIRGRLQAIELRPHEIATPDGRREWQKLLKAAEQLLLPYAPSNEPGVFAREHAAYIWRRSQGYLGDTATLLTGAVLGALSEEQPVTRDHLASVLLSLRAHENEADLTSASGQGRGGYGS*
node69997node	1	GCA_002483145.1_ASM248314v1_genomic	DLHJ01000011.1	139096_0_7__20631-21626_1	332	MNSPPSERPFIKSPFHTEVLDLFDTLRLKKKRYGVASCLLLTGESGSGKSELAKHYVKMNPIIEQLERTYIPVLHFELRSVSNVEEFLKSLLIGLGDPQMGRGAKNKVELYDRLINLIRTTCVELFILDEIQVIIERRSAQVVVGIADLFKDLIKDTEIPIVFMGMPWSKYLVDSNRQLKRRIAYRRVFPPYRVSNKKDRDDYRRLLKLLANAYGLSSDLDISGTAMALRCFAATNGNLSLTAELISEAFMMSEMEDRKVDIELFANVLRSYGVDDEFNSFLVSIDKLVLNELVVNSDWHFGYRANKNAIIDAQFVTYGVSKENKVFCLTG*
node69996node	1	GCA_002483145.1_ASM248314v1_genomic	DLHJ01000004.1	139096_0_13__60813-61769_1	319	MKRDICELYKLVGKIDEIIVCYPDWTNALTRIHECIAKTPYYRESVNSMVLADTGAGKTTICNIISSEMRPFYREDADGIRRIVPAFYCEIPCPTTIKSLASAMLQKLADPNPNAGNAVAMTKRLISLIQTCETKIVMFDELHNFFDLTRQSKKLNHKVIGWLKNLINESRASYCLVGTPVFEPLLLEDKELARRFKYTLTLNYLTMCSDKKSGTLKNFLIEASKRVKSLTHVNGLTYLTSDVGIIQMYAASRGNPSFIMAIIKEAVLMVLLRDDTNITVEDFAAVVDTGITAQCQLISENPFRLTKHQVQAKLGARR*
node70038node	1	GCA_002531635.1_ASM253163v1_genomic	NWSM01000021.1	140890_0_12__55415-56479_1	355	MTRSRISEKPEHSMVNDEIAKLIAASADLALDDTDRRIKSIMKDVKLAYFSTPNDRLIDIPIKRMKRAIAAHDPDTFAVAIHGETGAGKSTLFEQRLKDEPSFRPVPDGYGNDLYPVLYIKAPSKATMIDLGEELLDAMGYPTKKRKHESDLIRDVRNALRRRGTRVVLIDEFQHVLDAPKVKGPSHVADSIKNLLQSPKWPIFVVLMGLPEIKEVVLRDPKDQLLRRVDDFALQTLSLKTDSKFIANVIKELVVNRAGLRMPSAVVPDFIERLMYGAHFRYGMVMKIIYHAIEDALENDLGEVTMLCWEEGYRRLVNGDADPETNVFASDNWRSILRPVNRKGEFGPPSVRAA*
node70032node	1	GCA_002531965.1_ASM253196v1_genomic	NWTC01000001.1	140907_0_44__97259-98185_1	309	MSEGFETLKERIRNLYVLTDRDKQLSADIDDLITNAKECLKGYGTKRRALFVIGNTNSGKTLSLEQQFASRKEFEPCLNEHGEPTKPFLSMEVPMKPTSKEFAAAIFRALRLPSKVTGKSEGELYEELQAQLRERGILYIHFDEGQQIIRANTTKALQSAQDALRQLLQIKDWPLHIIISGVPPVGDLREGDGQIKSRSTVRPYEVLQCPADAKWIRHGLKVIAVDNCGMTLADDVLTDDFADRLCRSSGGAFGTIMEAIKEACLFTVGKGRKTLELKDFAKRYRQVNGCKPSANVFIAEHWRELCSL*
node5590node	1	GCA_002550445.1_ASM255044v1_genomic	NVOC01000003.1	141388_0_175__26396-27376_1	327	MDDIYFSGSIIKKQPRDRFHPVRTGRYILATNEIQRLYEAVHRWITNRSPGGIIYGRPRLGKTRAIRFLQYALPQEFGENLSVFVINCQYHGQATENTFFEELLKAVQHADPFSGKASIKRERLYRFLIDKAYASEERKIIIVLDEAQKLTETHYQWLMDIYNVLDYADIDLTFILVGQEQLESQRTAMLSIKKHQIVGRFMVHKFKFTGVKMTEDLQKCLAGYDDESEYPVGSGVSYTQWFFPDQFKSGLRLQLYAEEIMEVFKQTSQASKLISSVGVPMQYITKTIEYILLNYGIEGANVDRISYNMIEDAVLYSGYAETEVYK*
node5592node	1	GCA_002551465.1_ASM255146v1_genomic	NTHJ01000001.1	141439_0_0__73191-74345_1	385	MKTSVPTAPARSAAPAPPAPALKPAAGPATTLAGWRATVRAPSPTPPPLEPLAPADTGQVLSEEEELLRESHPRVRYHADLGLIPTSDIQRGERQARRLLHDNASKPAVLHIAIDSDYRGTGKRTLLHHIGIRHQQRREARHGIDDDRIPVVCINVPPLPDTPADWSAALASFLGWDLYRPDTDNRPVQRMKDFTGPAVHILRTRQAEVCLVDGIDRLRAEDVQPTFDFFDYLADELSMTILWSGLGSSDILREARTARSPALRRSSDRSPLRQRPVPTLWVNRLPAPSAEHPEEWTRTLVSFDEKLRLCHHRPKSLLEIGETLYRITDGLMELLCPLLSMAAQAAIIDGTEAITEKGVRQAADYLDVAVPGNTPAPDSALPEQ*
node5605node	1	GCA_002554535.1_ASM255453v1_genomic	PDEH01000001.1	141591_0_0__4434171-4435163_1	331	MNNYDPSDTQQQESLMWGHPLVTTNYVALTPSMPVALGKAMEAVMYHKKCLVFEAIPRAGKSTTCRFVVSALTSSAALGDRFMTCISADTNDEPKYRESIIKILAKSLEILAFGTKPYKVVRSDVINSIESRVRNKNGRHWILFLDEMQALSKEDFRNLQVIQNELALHNIDTTVIGFSQSQMLWRISDLKAENCKELVARFASDICNLPCCSDSKWMIETLKRYDDEYTYPEQSGCTFTQFFLPRAYAAGFRYASTAPDIYQVMSQCAKNANLNVLPTALIFDVFRFILIRSMGHDAPGFTVTQEMIDSAIAESRLRSYADLFQKEITP*
node39570node	1	GCA_002565865.1_ASM256586v1_genomic	NUYT01000011.1	142147_0_1__603518-604354_1	279	MNRKSHQILQVNVIEYSTISNAIALMRGCHHLSGLYHEPDGLLITGKDGTGKSTLVAHYLRKVLLKKGVLAMVMPSSASSQKIINIILAKLGYCSEKKMTMSKSSYLVEVLKEKEIGLLIIDEFHLIIDSNQNMISPEIQDLLSEIQMQAKVAIVALGTPVCEMIVRQNPRLARLFSFHFELQSFSHNKEFIKFLKKLNTQLPVEISSHLIEDDFLNQLINVTDGLISKIIQFFITATDIAIAKEKNKIEYEEFTEAFDIISSLNDKKKNPLNNTEYG*
node39571node	1	GCA_002565865.1_ASM256586v1_genomic	NUYT01000011.1	142147_0_1__606402-607349_1	316	MQTKNKEQYKHMSKEEKHQKIKDLRIIHPRFKRALDLIQKCHESTKNSKDPQCMLITGVSGSGKSTIFDAYIQLKDRIVYEETRTRKVILWAEIPSPTTIMSFLETLLEQLGDPFPSKGTKGNKHRRLINLIKDCGVELIILDEFQHFVHPHNKKINYDVSDCFKSIVNQTKVPVVLFGLEESKCVLDCNEQLRRRFSIRYNISSFGNENQQRIREFTMLLSEFERLLPFAEPIGLDNPEMVERFFYATDGLMDSIIKIIRDAADIAIEKEQETIHLNNFAKAYNLHAHLRMNKKKHPFAEGVFLQNNQIEKSVK*
node70082node	1	GCA_002577655.1_ASM257765v1_genomic	NUMC01000079.1	142720_0_206__28250-29902_-1	551	MNRVIIPNGCDAFVAEYGEQVIKEYSGNPFIEALPSILSTEETIEKMAIYAEYNPKERMLDKQYRIHLVQRLFQCFQPLWIHLDLESRISRVIRQGYLARNPFQSGYAQGLQEGHRNIKGLQSELSNNSVFRTTAAGFTIIGVSGMGKTTAINRILSLYPQVIVHKDYNGKNFSMYQLAWLKLDCPFDSSLRGLALEFFRKVDDLLGTEYHKKFGLGRKTINDMLVIMSQIARNTGLGVLVIDEIQHLSKAKSGGDQKMLNFFVTLVNTIGVPVILVGTPAGLSILQSEFRQARRGSGQGDMIWDRLKNNQNWELLINALWGYQWTKKQIPLTDDFKNTLYEESQGIIDIAVKLYAMGQIEAIMTGREEIIPETISQVANKHLQLVKPMIQALKSGNIS…
node39660node	1	GCA_002608325.1_ASM260832v1_genomic	LAHI01000010.1	143053_0_1__37713-39320_-1	536	MTPNKKLENQPLLVFKGKQVEASYHDGISIYSGNPCIEALPLLKTEDEVIDDLEFYPDFNEKERNLPNHLRLHLIQIVLDIFVPMSFHLDLEQRFSRMIRIGYKARNPANKLFWQDVKNKIDSMDDAKKTSRCQRSIATGFTILGISGIGKSTAVQEIINLYPQVIYHNCYCGLNLTLTQLVWMILECPADGSIKGLCLNFFQAVDDILGTNYYEKYGGNGRRTINEMMPYMARAASNIHLGVLVIDEIQRLTKLNVGGYEKMLDFFGQLINTIGIPVVLVGTYKAWSILGSEFRQIRRGTGQGDFIWDRMQPHDEDWELLVEALWEYQYVQHPCKLTPELSDALYYECQGITHFAVILFMLAQVRAITTGTEKITVGIIKSVAKDCLRTARGILNALK…
node39693node	1	GCA_002695185.1_ASM269518v1_genomic	NZOF01000165.1	143724_0_33__10427-11404_-1	326	MSAVQTNLQPTTGRLEPVLTDEVDERCAQALGALKGIYVPHDKHRAIRSKINTLRISCLPMLGTGEAFEGRAVVEKTGAGKTTILKRLARETNATPTADGAINPYRVVYIEMKVAGTLNMLIRRILKKVGDPNWNKGNADDVRDRLEISFEERKVELLIVDEVQHLKGASKDKLAIADELKGLLDSGIVPVVFAGTEKAKEFFEENVELAGRLGDLLDLSPAKRSSRTDRRNFRDFCRALDQEIRKAGIFEIPSAIAEPHCLTALITASGGHLGRVCRIVTVAVEHALRREAEFVEVYDLDAAVQTFAIPRRYCIENPFRKGQRQ*
node5712node	1	GCA_002696205.1_ASM269620v1_genomic	NZRL01000144.1	143774_0_158__28911-29795_-1	295	MTDPASEEVASNDLFGPTPRERVQRIWSSCWIDYPAASQALKRLEWLYDHPRVHRPPCCLIVGESNHGKTTIARKFKRMHEQTFVDGGTSSKMPVVYAQSPPMADIPGLYSNILRAVGAPTASTASALRKQDQVLNLLTRLGTRVLIIDELHTILDGKKDQKGLFLNVLRHLTNELEISLVGIGTKGVLRVFQTNQEFGNRFTPFTLPRWQVGPEYAKFLANICRHGGLQDVAFIKNKTLVRRIHTLSEGLTGETWEVMCTALERMDETGRMAIDGDTLDEIDWTVPTDRRRQT*
node39680node	1	GCA_002696445.1_ASM269644v1_genomic	NZTI01000073.1	143785_0_58__18190-18903_1	238	MCHGRPGVGKTRSAREFSSFPDLGEYAALRPIAALLGEKVARCRAVFYTVSVSNTPKTIDAVLGLNLIKLGYARLTVAGGSQDEITHDAARIACPLVIVDEADRLTIKSLEHLRDMADRHGFGLILMGMPGLEKRLARYAQLYSRIGFVHEFKPLTETEMRLLLATHAGDFGISFDPAQLDAIEAQAAVIRITRGNFRLMERLFAQMRRIMTLNRVEEVTADIVQAARDCLVIGPGN*
node70114node	1	GCA_002701445.1_ASM270144v1_genomic	NZVH01000017.1	144005_0_4__101980-102966_-1	329	MMNRNTYPFVATGDVKHIFNILDDLRINYIEEGDTNCLITGESGSGKSELVKRYAAKYPRRELEEYTHIPVLYVQLSSPQTAKAFTQQVLAALGDPQGGRGIKTKEEGFSLIKKYCRECGVELIILDEVQTVIQNRSLGVIANITAWFKDLMNHSKVPVALVGMPWCLGVVKENDELDTRVGYRYYLETFRVSSQFSHFVRFSELFSKEYEFASDFSLREPETAYRLFAYSSGIIRAIRGQIIRAASLAEAAGKPIDLACFQDAIRSRGIKDHNNVFIMPVPELRLREIVNSSKWTQQKSYNKESFQSAEFKTYRLTKKLELIEADDD*
node70112node	1	GCA_002701445.1_ASM270144v1_genomic	NZVH01000030.1	144005_0_17__18172-19140_-1	323	MVADDTLSSDERETIRRSHPIAERNYKVLTPTIENTYKIIRDRVGMRRTGALLYAAPRTGKTMCASIVEVLLNLEFDHTYVIRFTADSRGSARNDVAIVRDILEGDGLIFRTQKYQDLLSKLIIHIKTMTNSIGGNQFVLIIDEMQMLSEDDYRVLLVLQNRLELHHISMTTIGFAQPEILERISAMIVTKALNLIARFLCEPIQFEGCNESDIKNILSVYDNEKRYPEESQWTYTRFYFPQAYEAGFRLANFERMIWEALSDATRPLGTVSIPMEYLTRTIEYILIANTRHDSPFFLLNKSIVESAVRASGLEIFSGLMST*
node70113node	1	GCA_002701445.1_ASM270144v1_genomic	NZVH01000020.1	144005_0_7__78953-80101_1	383	MLNLRHAMEDYGVNNRTLSAALDVAPSTVSTLANHGRFPKHRDETTAKEIIRGVFKEKGASAATLAVLFDESTTATAANKPKDEYMLLRKQPLYPATRKHFGLFQDPWGEITNAEHIFDTSDIKYVRISLQQTLTSERFIAVVGESGAGKSTLRRELADKVIREDLPVIIIEPYVLGLEDNDKKGRTLKSQDLAAAIIRTVAPLATLASSAEGRFNQLHQVLRDSRRAGHRHVLMIEEAHALPIPTLKHLKRFYELEDGMNKLLSIVLIGQPELAAKLTERNLQVREVVQRLEMITLEPLDSNLEEYVAHRLKLAGKSTAEVFEPGALDALRDKLTVPSRHKDAPAVSLLYPLAVGNQITAAMNKTAEIGAPRITKDIIRIV*
node5746node	1	GCA_002702705.1_ASM270270v1_genomic	PABH01000066.1	144063_0_67__23229-24122_-1	298	MAEEISLVERIKMIENLYIITPEIKQALETIRICRDSGYKPYEPYCMTIEGPFGSGKTELATRVVQGILNDYAETQSAIKAVLLTTPVNPTEKKLSQEFFFGLKIPFRGRTDAHIMAETIKRNIDYFRPELIFIDEIQHFFDGQTSRLIISACDHLKQIIKQSSAPIILMGLDGKVAEFLELNPQLGSLFINTHHMKNFNWDEKKPESIRYLQEFLFHVEDGFHLKYPSNLAETSMAQKLFLASKGVKRVLMRLLIRAAKQAIQSGEEKINLSILSQVWLQIGRGPGSSKRNPFSFG*
node39688node	1	GCA_002706125.1_ASM270612v1_genomic	PAJS01000014.1	144220_0_13__74443-75345_-1	301	MIKVEEVASEGVNKNRPSIISAEQRDAIRRDRWIEYAAASKILALLENIFDQPKSIRPPCAMIVGETNTGKTSIAREFQHRHTPQRSADETDTKHPVVFVETPPGPFLGEFYGGLLRAVNAAVPETLSRQRAETQILNLFPAIGVRMIFVDEIHNILPGSRDQRTIFLNGLKFLTNSLQIPIVVIGTRQAESAFQTDQQFGSRFEPVRVPIWQPGEHYGKFIQTYVTSSGFDMDKSFKTKRITESIQSRTKGRTGDTLKLLRYAMYRSLGNGTNCLHASILDEMEFVSVHARRAKANETL*
node5771node	1	GCA_002706165.1_ASM270616v1_genomic	PAJU01000003.1	144222_0_2__634255-635721_-1	489	MTGVMHAVARYDQSPVLEFQGNPLIEALPPILCESDAASLIMHFPPVNEHERELDSAVRLHCIDRLRTVVQPLPIHLELESTLSSLIRSGYVGRNPLSPTTVRHLHSLSTSRRMSDGFRSTATTFSLVGLSGIGKSTALESILRLYPQTVLHERYGNRQFVQTQITWLKLDCPFDGSLSGLCRAFFRAVDQAIGQDRYANSYRSRSGLPDTIQRMEQVASTYFIGALLIDEIQHLRSARTGGKDNMLNFFVNLINSIGIPVVFIGTNSMISLFSDVLRNARRGCGLGVIEFQRFEKDDPFWKMLVESLWAYQWCREVSPLTDELLDVLYDLTQGVTDFLVKLMILGQRFAIQHGEERLAPSTFRRVADTKMQILKPALSALRSRDPRQLGRFEDLLPID…
node5761node	1	GCA_002706185.1_ASM270618v1_genomic	PAJJ01000005.1	144223_0_4__76178-76888_-1	237	MRATTAKTKNVMAAFDAYQTVEQAAQEGSPAMALFSGQAGLGKTTAGAYLFVNADGILVRCLKSDTMGTLLERLAQDLGLDKRQRKADMINFIVKELALTGKPLFIDEADYLADKTEVLETIRDIYDLACVPIVLIGYEHLPKKIKRLPQLFGRISQHVQFQKADQEDIAIMATELVEHTTIEPDLLKDLLDTSRGNFRRITTGLASIEKFAKSNGLKTIDASQWAEREFFPVAEL*
node70123node	1	GCA_002706605.1_ASM270660v1_genomic	PALT01000043.1	144244_0_43__125240-126346_-1	369	MTGKTLMTNTPAAIMKELRKVHIRTKREAALKEMPERLFEEDDAGNLTHEPVRFIDDSQTHGIAFIEGSGGGETTAIRKTLKAFEPLADNPETGQPRWLQVKVESPATLRSLGVDMLKKLGIDHVADRTKVYEIWYLVRRRLRILGVTLVWIDEAQDMFKETMAAETQSMFKMLKGLMQGDHPVVVVLSGTDRLKEITGLDPQVNRRFSKICPPQLEFATDNELIEAITGAYAKKAGLKLDVSGETINRIIRAGRHRFGRCIYLILKAVEAALHDKASKLTIEHFELAYGTERAARSRPTFLPCRNGPASSSRTMRSSHRPRPLPNAAASARRGADHGALSDPSRHRRRMPDLVFEPVRTVALRHGAA*
node5743node	1	GCA_002709065.1_ASM270906v1_genomic	PAPP01000011.1	144355_0_9__112448-113221_1	258	MIPGYVETENYKAFLEALKRLDERGAEESCIVIIDGKPGLGKSTMLSRWVVQTGSVYIRTTQGWDYSWMVKDILAELGVDPELIRTTRARFQRLLQELQIRQERAALAGQAFALVIDECDQVAGRREIIEGLRDISDLLYLPTVLVGMGTLRDSLRRYLQVGSRAPNRVTFEPLSVSDVKKLIKHKCEVRVADDLAEYVHRASRGYSREILDAIRAIETFGARLGDVGDGVTMSDMSEQPLMIDRASGSPVYVPRSV*
node5744node	1	GCA_002709065.1_ASM270906v1_genomic	PAPP01000042.1	144355_0_40__160104-160847_-1	248	MVTIRTIEPNAAPEKIPFCETETGRRMLNLFTYCQDAPELGLITGKPGVGKSTAARHYVRSAPGRYLVTASPATSALVPCLQRIAEAIGAHTKLSGAGALAAAITTALEAEPQSPMLIVDEAHHLSDDSIEELRILFDTVPMGMVLVAGRQLRDRLDGNPKQWSQLTSRLSVGLEVDGPLPADVDAICSHHGIDDRDARTTLRRAAHHPGALRTVTKLIGVAAKLAGTAPIVAAHVKDAAHARGLTY*
node70136node	1	PJQF01.1	PJQF01000089.1	14444_0_88__18814-19716_1	301	MEHLDQRTIKFLESCKESDAKEKKISFVRDTPWIMHREVEKVWAKMEEIFEHPRSHRMRDLNIVARSNNGKTTLLRRFAKAHLATLDEHSGQLIAPVIATVMPHDPTETLFINALLNSVQLTIKRTDTFASKLEQLYHSLERIDCKVILIDEIQHIAAGTSREQHLMVNMMKNISSILQVSFIVAGAPSALNIFSFDDQFKNRFLPAVIPTWSEGEELESLLASFEALLPLEEPSELANDDMIRYILTNTDRTIGNIYELLRDGTVYAIKNNQNKLTIPILEKCGHMSPQKIEAEKRKIV*
node70144node	1	PJTZ01.1	PJTZ01000003.1	14456_0_2__795191-796141_1	317	MKPVHPMGRNNDYLMTTRPIERIAQTVVRWIQFNRPGGMIFGQRRRGKSRAVSWLKKYLKDLLGYPIEVVNVCARSPKDEPYRVQHFLDNLLDAVAETASPRETTSAKFTKVRNKLLVYARRSPARKVVIVIDDAQRLKKPHYEWLMSFLNELESKYQTQAFVILVGQPELVQIRELFLSEGALQLTGRFMPEAVEFVGHRSEEELRYSFDRIDRHLFWPRNSGVSYTAYHAPEAARDGWGLALEAERFWKLWVQMREARKIPCADEMSMQALTGIAYFTLVDFASQPGFSRLSEADIEMIIEAQGYLEIEVSEET*
node5795node	1	PJUH01.1	PJUH01000007.1	14464_0_6__200554-201570_1	339	MSGLLGKHLDGRLPRHVDRNHPLLQQQYAVHTPAIEDMARTLGDWIARKKTGGSIYGPSRFGKSKGMRWHLLDLLQQRFGRAIPLHMWSRVPEIHNSQSEFWKALLMATGHRYAKDRHTCAARHDMFAEHLMSTAKACGSNFVALLIDEAQSMTVREWNWILGLQNLLEVQHHLFSVYTVSSHQMGYQYELMSHSGHPHVAARFMVTHAPFSGLTCEEEIKFVLEGYDFASEWPKRSGVSYLAHFAPDAYARGERLAHCAPTVWRVMNALLPEDYGGEPNFPMQHLALSVETILLNLAHGEDWEDMTGEEAWLEAFVETAFTDHMRLISAELPRRKGK*
node39773node	1	PVML01.1	PVML01017430.1	14486_0_17429__105395-108448_-1	1018	MSTITCKLFGVPQILKDGQPVFLPYSKINALLYYILVSKVVSREELAGLLWPDETDETARRNLRNAIYQAKKALGTNIILSPKKSLLMLNENLDLTLDIDQFLQAPQENLHLYTGEFLQGFFLKGAETYEYWIVKMRNYYKEKFFSECYQKVADDLDARRYDQVETHIRYLMELDEYDERAFRLLLRFYQETGRNGKVIESYYEFAKLLRRELGVAPDQTTKEIYERALEQMHFETGRSVSNDESFFFGRYQEIAALEKALKEFKENPEGGRSILICGEPGSGRSTMKRRALDGVEEHFYILQTQGLSMGQDLSLRPWRQIAREIAQLLQEEPCIPPPLWHDLMSRVFPDFQEHLPSTEFLTTPEKVPIGKLAHVMVEAIHTLSARKRVILVVENLQWL…
node39763node	1	GCA_002723955.1_ASM272395v1_genomic	BEWN01000001.1	144995_0_0__1102643-1103641_-1	333	MSETVINDAPVGGEQESFIPSEAAVRFKAHMDAEGLTLNQAAQVSGIPKGTLGLWLHGKYPGRNDLQDEKAEKYLESLRTRTQVRNLMPRDPAFIETPSALTFRMVFEYAQSGPDIGLITGNAGVGKTMSAEAYRKETPNVWLMTADSSMRSPTAVLRELTEIVDAAEKRGPRMMAALIRRVQGTHGLIIVDEAQHLQTEAIDLLRTINDRARIGLVFMGNEPLKGRIEGMSRDTSHAQIFSRIGMRKNRKQPQVKDTRAIFDAWNIADSKLFDLCRWIAGQPGGLRSMNKTLRYAWMLAASDERTQIGEQDVQAAWKQLTNGELPSYAGRE*
node39830node	1	GCA_002729325.1_ASM272932v1_genomic	PBTZ01000024.1	145225_0_23__8129-8872_-1	248	MKDGTPLYGSVAPLRNVEALVELIRLVQHREHGLPGMACFYGPSGYGKTTAAVYAANAYGAYQVQVKSCWTRKKLCTAVLEDLGIQPAKTIADMVDQIAEGLARSGRPLLVDEADHLVARQMIEIVRDIHEASGSPVILIGEEQMPLKLQQWERVHGRMLKWVAAEPATFEDVGFLAPIYCPRVELDETLQRRLLEESSCSVRRISINLDRVKEYARARGLARVAAADFADQPFFTGAAPAPRRMPR*
node39846node	1	QWCY01.1	QWCY01000270.1	14533_0_269__57178-58083_-1	302	MALSEKAKNALNEYKKNGGSYRKLATLLKVNASYISLALNGWGDYDLSNEGKNEIEKKISDFFSSKQLKISSQYDEICEDSDIVPFRNTVVIIASVIKAIKQRALMKIVGKSGTGKTTAINALSKKLPQSIVITAFAGMNKKDLLESIAFKLGVMPKRTGISHLIEAIKDGLSGGNRVLIIDEANFISTVSLEQIRYLQDMTKTPIILVGTENLEKEIAKSHEQVATRIRNTHEALRVFGEDEVEMLFEKENIKIDKKTADKVWKRCKNLREVKYALDDLNEIYKGDIAKIDAVLPRSFYE*
node39840node	1	GCA_002733295.1_ASM273329v1_genomic	NVVC01000001.1	145405_0_198__66748-68178_1	477	MRTEQASYHEAILPEYRGNPWIEALPRKVSADEIMDKFSNYPDLDTHIRENSDPLIRAEYTIRLKALRQPLPLYAEVFRAIETAIKDGYSARNPFTPSTAQYLHYASDERPKIEPKTGYFEPKAEGLTLVGDSGVGKSSMLEQVLNYFPNVIMHNNYNGKKMEYQRQIVWIKVDCPHNSSVRDLCEEILSCIDDIVQEGKTKPATTIGALTRQIEQKIKVNFLGMLVIDEMQRLTLKRTGGENNLLNFIHTLVNKLGIPMFFCANPPFDDTLARTLKAARRAEGGGYFIMKQLTRNSQEWEYFIQELWDLHWTDITTELTEELNNTIFELSVGNLDMAHRIYRDAQRLVIGSGDERITVGVLQQAALSALGLSSKTKEVINLRDEITMPRRNRRVANQT…
node70172node	1	GCA_002733715.1_ASM273371v1_genomic	NVWQ01000012.1	145426_0_64__13221-14231_-1	337	MTNKIEYPEKWHDSYTHRNRQDVLNAIDWMNKHQRSQAKLAKACHVSATTFNNIIKGSYPSQPLHHIRKIMDAIKLSDQRQKEGVHDCPFVETSVYRTVIAACKRAHLYRNFSVVSAFVGTGKTRGLKQYAADNSNVILLEATPDMNAGVLVSELVDKTNAIVHKSNRYAVGTKAEKVVAVVNVLRNTDSLIILDEAETVCTATLEYLRRISDKANIGVVLAGTERLKPLIKDPRGRFGQISSRVGFWPPVIQGITEDDAAALSAAAFGDNEALSDDVLNALWQMCDGSARVLVSALIPGVKDYGLKKGSELSPELIIEVGQKVLGFTPRPVRKDF*
node5889node	1	GCA_002734005.1_ASM273400v1_genomic	NVXS01000083.1	145441_0_129__129222-130670_-1	483	MKKQQTLPIETIPAKAWRAEDLISTDDTTGNQFVDVLRDTLDMGLLKAHFKNDQVIKATAEDKDSRRKSSVQSLIDSFYVSVPEIVDLYDRLDLTIKSGYQNKAPIRNKGRVLSNNLMLAMGGNPHVWHDDTAVQKRRDITAIVGPKSCGKTAAIERCLSLYPQVVWHGKLSQVQVVYLKVELKGVSNLLEYCARFLEALELALGSEKFDEEVKVAPSVCAAFMKMRSLLTTYNVGTLIIDSLESTQNWPTDKRELLFEHLAGLADIIPVVMLSSDVDCYDINEISSEKLTWDPLCAFASENEELSDRWSRFTARLWKFNCLKAQDIELNKELKEIWFNACKGVVGIAVRFYARCLHEAINTGMESISKELMLRVQKKYFSQHRSFFSDIARGKRYDKS…
node5901node	1	GCA_002735685.1_ASM273568v1_genomic	PDZJ01000001.1	145522_0_10__491319-492575_-1	419	MIYDPYEGNRLTQGLGPILSRSEILTKLLQLPPRPANLKEIPVHIRLHYLMRLRDLHIPSLEGAKLHTTIDLMLRQSYRYRNPDLVDTWRMVGGEPGAYNTPRAPASAALAVGLSGAGKTEAALRSFNLYPRQVIHHDTFPHMANGLKQVVWLSTDVPATGRSADLAANLMMSWDRATNGTRFAAALSKNRRNGIQMLDEWRQVALSHFLGALHLDEIQNLFKIQTLEQRAKSKETEEGRELRIIEDATSKLILNLTNMWQMPILLSGTPDGVGALTKRLATTQRIVTAGYHRFLHFRNAHDPSFCDVFFPHLCEYQYVLKKLPSTDGFRQLIIELTGGLPRIIIALWIAAHRVAFERKDDDLRMEDFRKASLTYLAPLAPAIAALLSNDPKRMSRFED…
node39870node	1	GCA_002741015.1_ASM274101v1_genomic	CP016616.1	145745_0_0__3029387-3030451_1	355	MLAGLNVDALRAHRAERSKVIIDQAEKHRRIKALIIMNTRVDEVLDQLEFLMASSGGSAEQTALLLAAPTRAGKTTILKLFVALNPPIREGRSIIRPVLFVPTPAKPLVNDLAAAMLTALGDPDPTQGTEKERLRRIYELVARQKIRVIIFDELQHLINRENDKVNHESGDWIKQQINDLGCAFVLAGTERVMRLFVLNDQLPGRLDDPVFEMRSFHADDPKDFEDNRGYLANWDKEIVACGALRECSNLANKEFATRILLASQGWPGFEAKLIHATSKLAILNGDSRIHLHHFERVFDRLSLLMKRAGTNPFRGNIPRSTEIWLDDESFEIVLERYEEERRSKLNLTSRSARI*
node5982node	1	RCUF01.1	RCUF01000080.1	14582_0_79__37086-37529_1	148	MGKSQIGLRYTERNLGYTEISEEGLEEIDIKPVVYLQLPIPFTIKKLYQKISYALGLPELLKRMSIEEAQRQVIYLLTTHKVEVLILDELDYILTSNVQQKAAMNAIKMIANKANITLVLMGTPEVEPLFDEEWCNLFKAIEEQLEK*
node5983node	1	RCUF01.1	RCUF01000080.1	14582_0_79__37645-38577_1	311	MTNRVGFAKQVANLNVTHPKITHIWSVLDSIRTQNKYKSSAASYGKRHISVIGPSGVGKSQMGLRYAENNPGYTELSDDGLEEVDIKPVVYLELPDPFTVKELYQNISYALGFPEIPKRITIGEAQRQTFHLLKKQKVEVLILDELDYILTSNVPQKAAMNAIKKIANKANITLVLMGTPEAEPLIKINFQNFRRYPKLFMHRFEKCNEEWCNLLKAIDEQIELPARIGIGDIETGLPELLYGMSKGLLGILTPIIQEYFSIVGLFDEGFKDSSKLQFTDQSFGYLLQAYKNINGDLTEEEMETMLQKGF*
node5990node	1	GCA_002752085.1_ASM275208v1_genomic	MORD01000013.1	146154_0_80__93039-93962_-1	308	MNVIEKLNRLMAMKRYTQSKVAANTGLSAATISQYLKGTYTGNIDNVEAAINNFITREEDKEKSREVKANFVKTQLASKCLTLLRNTHLDADIGVIYGSAGLGKSMVLRQYANSYKDVILIEADPGYTTKVLLQELCERLGVNKRGNIHELSENCITALHDTGWVVLIDEAELLPYRALEAMRRIHDRSGAGVVLAGMPRLLLNLKGRRGEYAQLFSRVGMALDLDKEKAKHERADFDRILASLLPADDDESNIDTHPGLADAFYKASKGNYRRLFKLARGVVRASGIGDQGISVALVEEYSSMLIS*
node70220node	1	GCA_002753565.1_ASM275356v1_genomic	PEAM01000022.1	146226_0_84__35492-36247_-1	252	MKHGLARTKNVELFLAGVMELEQRGAREANMLLVTGAPGSGKTSCLLRWTNDVNAIYLLGGPKLTPNWVLGDLILALGEKPLNSQERRELQARRLLARSGQAIVLDEAHYFLQGKAEPLEVIRKITARGDNSVILATMEDIREELTRHQHIADRIVPTTVRMVDATVDDVRLCFTKLAEVDVADDLVCEVHHHTRGRYRLVKNAIALVERFAVRNKLSTVKQTDMVGEIISHDWRDNSPCKVRQPRLRKAS*
node6038node	1	GCA_002754375.1_ASM275437v1_genomic	PEFF01000001.1	146265_0_0__6539561-6540934_1	458	MLKSALDDHAFGSEMASLISPARPIQSIEYLHGRAKELERITRALFAPGRHIFIYGDRGIGKSSLAASAAAQAQSSDSPYIDVSCSTDSTFRSVIANIGSQAVRLSRIHKTKRTLSAGIELRFLKLSVSEEVTDNDLFEVIRTVGDAVEVLREVAAVHSIRPVVVLDEFDRMASEHERGLFSDLIKQLGDKKINVTFFFTGVGHTLDQLLGAHPSAIRQFETIELEKLNWTARWNIAVNALVKFGVEIEDNIRVRIAAVSDGYPAYVHLITEKLLWRLWDDPSEVSNVDWNHYNGAIQDAIVSVNAELKRPYEQAVNQRTEDFEEVLWAAADSEYLDRDLRQIFSSYCYVMRQRPGRIAMEYKQFSAILNKLKSKSCGEIVVASRFDRRGWVAYRESML…
node6112node	1	GCA_002777615.1_ASM277761v1_genomic	MDVI01000035.1	147154_0_34__50995-51885_-1	297	MSIAQDLQNYINERGISQGNVARGIGKSPATINQYLQGKYAGDVAALDKMVAAWLQTQRERANDIRTQLSYTYTTTARRIEEVLRLAHVEGETVVLYGQAGLGKTSALEAYVRRNPDAIMIDSDPSYSAKVLLSCIAAEVGAESRGSLHQLIEALIKKLKDSGRIILVDEAENLPLRALECLRRIHDKTGIGLVLAGMPRLLVNLRGSKGELKQLYSRVAFRFDLGDVVPDCELEAIINQSISGIEADTVQALVVAAHGNTRRLAKLVRGVTRMTKVNNRPFDVAMVKEFEKMLIS*
node6137node	1	GCA_002796605.1_ASM279660v1_genomic	CP024923.1	147999_0_0__55262-56167_-1	302	MTNLPFTNNKLRPEMREFLDIDGRDRLYACWDRIWIPTPSAEEAFLALQDCMHAAPSTKPRGLIITGDADTGKSRTMTAFRDKHLPKVNPATEYAEHPVIYITAPDNPSRTAVLKKILDELGHPLLYNASDENLRAHTIRMLKSCAVGTIMIDEIGDIQRDYVSSKVVEFLRFLKGLINETGRPFVVGGTPVVLDLIGGEEQIAGRLNTVVRLKPFTLTEFVKILLAFEHMLPLRAVSDFRADESLILTTFDLSGGYIGRLSYLLHDACQVAIEDRSERITLATIEKVKDRSIATVGRRVA*
node40130node	1	GCA_002807265.1_ASM280726v1_genomic	NMYP01000036.1	148511_0_68__270005-270967_1	321	MGPSGVGKSTLIEELNKKIIECSIKELEENKSKLPLVTVELVSPDSGFFNWKDFYIRTLEAMNEPLIHNKIFYTTSEEQQVYRSRLRNHNPRTAPELRRSVENALYYRDPKIFIIDEAQHFTKMPSGKRFIDQLDTLKSLSNLTKIPQLLVGTYELKEFVNLNGQLARRTMDIHFPRYDFNINEDFNNYIGIIQGLIGKIPIQVSGEIIDQFEFLYERTLGCVGILKDWLVRALKLALEEKSNVFSFQHLKRTALSINKISKLLDEILLGESLFIESKETINEVRNKLGRTLESSAVNKVTKKRGIGVRKPERDRIGRNQ*
node6260node	1	GCA_002812705.1_ASM281270v1_genomic	CP025030.1	148772_0_0__4798897-4800558_1	554	MTEHSLELHMHDTSHIVSAKYAQQLIPQFRGNPLIEALPPTMSDDALIDALTLMPEFDPSQRQWSTADRFMMLKSLQNFMIPMQNHVELSRAMDSMMRTGYVGRAPRTPGHAKIFQSIYEKQLAGLGFSQTASSRTPQISTSLVGISGMGKTTTVNRWCAHLPKVIYHEEYNLYQIPYLHVEMPSDGSSIKGLAHGILQKIDELIPGADYYSQYALKGKAGADTIMRSVARLMNLHLVGLLICDEVQNLTNATKGGQKVMTELVSASNDLKVPILFIGTNKASKVLGIDFRQGRRSSGHGISTWDRLHPGTAGQESEWDAFLDILWQYQWTRNPVPLDPILSKRMYDCSQGVIDLAIKLFASAQARAMLNGTEQLTPELILDIFEDEFKLMHPMVEALS…
node40137node	1	GCA_002813165.1_ASM281316v1_genomic	PHTW01000003.1	148790_0_2__408244-409266_-1	341	MSRSVERLLNGRIESNALKLKPATRAGVMVSGGGYQGKTESVCEVAAVFEDRWLALHQHLNPDAAPGCRNLHAPVAYVQTPVTAKPKSTCKAILNFYDTPVSARMDLPELIHQVAASVRDHGTKVLILDDITRLRMHRADDQDTLDLIRAFMSMHVTLVLIGVDIPGSGLLREGRHDAATGQWHLPASRHAKIHGLEATQTERRFDLVELDRFRYDTAPQIAAWLQHLRGIQAGLRLLDAPEDMLTAGTMPEYLFHRTNGVVGLLERLIEDGCREAIATGLERLTEGLLEDLSIDLSHAPHRDPAAGEVPDVPTNRTARGTRRGRNTVFDDHGPAAESAS*
node6273node	1	GCA_002813895.1_ASM281389v1_genomic	CP024912.1	148820_0_0__992842-993669_1	276	MKAENVAEQLGKIDVPEANLQEEIKRLEGKTVVSLEQVAILHEWLESKRQSKQSCRVVGESRTGKTIACNSYRLRHKPIQEKGKPPQVPVIYLQVPQECGAKDLFQGIIEHLKYQMTKGTVAEIRKRAMTVLQGCGVEMIIFDEADRCKPKTFAEIRDIFDHLNIAIVLVGTDRLDAVVKKDEQVYNRFRACYRFGKLGGEEFSRTVNIWEKQVLKLPVASNLTNKRMLKLIGEATQGYIGIMDMVLRDAAIRSLKKGLNKIDYDTLKEVVQEYK*
node40146node	1	GCA_002831785.1_ASM283178v1_genomic	LNCQ01000060.1	148878_0_2__6711-7460_-1	250	MTSSDYKPKGSLAPLKNVAAMLTLAERLIERPPHLPGLGVFNGYSGYGKTFAAIYLQNRKNALRVEIGDSWTRLTLIRAIMKELGVHDPKGTVPRLTEMAIERLAEPGHPPLLIDEADKAVDKGFIEIIREIHEATQVPIILIGEEELPSKLQRSERTHNRVLEWVAAQPCDLEDTQLLAKLFVPATLRYSEGFLERNRRKSGGRARRITVNLEKAVEWARVHAVSDLDGFPDDQFYTGEPPARGRRAA*
node40155node	1	GCA_002832675.1_ASM283267v1_genomic	CP021707.1	148921_0_0__7586061-7586558_1	166	MRASHVIAVEGPEEVADCAVAPADRLDHHGRLRVVATSTVRHTVTYENRLVLLNKHVISARRGLIVSGPAGTGKTIAITQLGQAHEILDQARHPHATDRIPVVYTTVPPAATARMVAAEFARFLGLPVRRSSNITDIIEAVVGVCTDTRTGLILVDELHNISLVL*
node6289node	1	GCA_002839235.1_ASM283923v1_genomic	PGXQ01000002.1	149176_0_590__14905-15828_-1	308	MITLSEALERTGLSLQAVGDLVGLGKSAISRVKSHDYPNWENIERAIIQKMSEAKMFGDDVVMDDVKPGTLRVDPASFVPTQNVIAVNALANSLLDPTTTLTASVGMVTGSAGFGKTTAIQQFAAGNDQSVYVLFIEGYTLNMLVQKIAMELTGFKQRTFDRNLAIIKEATGIYRKLIIIDESDRMPIRVIESLRNLNEYCGVPIMLVGEESLIAKMETLPRLKSRVRKPEIVFKPITTIDVATYYQMAVGIDISGSLPVCQTLLRWANKDFRTLVNDAQHIVATLNASGLSTLTEEVLNAYKPYRA*
node70340node	1	GCA_002840785.1_ASM284078v1_genomic	PHCH01000004.1	149245_0_105__45508-47124_1	539	MSKKRTEIRQTSRNIRVVDAIYIQCKLECYRGNPLIEALPPPVSKTKWKERLQQQPAMLPAERALPPELRLHCALKMKRAFIVQARHLEICEKTDLLLRSAYVGVSLGESERRRRAQEWYACVQSGQVPDFGLGEQANGEFFSIIGSSGMGKTQSLLHFLEWIPEVIRHTASQHLQIPVIYVQCPHNGSTKDFARSILRAFDRLLGTSFDKENDRATEETLIAIAAALMDRYFVGLLVIDEIQNLSHKKSGGREEFMDFFLQLFNVLHLSIIVIGTMKAAGVLQTTFRQARRASSMGSVVWERSKPNDKGWTRLLNNLWQYQWQGEPTELTDELADVLYDETQGITALLVRLLILVQHRAIALGIAELTPKLVRKVASDNLVLLRPMLAALRSGNPARI…
node6324node	1	GCA_002840715.1_ASM284071v1_genomic	PHBW01000007.1	149241_0_19__90618-91805_1	396	MKTYDEILNSISNELNGIPKKYDELYEPGEDHSHFPKRLLDLPKEDRIEYFDSKRISHKNLDQITNKILTYCSYPVRPIGLIIGPTNVGKTTILEKVVYSLTMQNIQKMEENAGYIPVGFCEALNSVKKIYPWNYVYKLGYEMLNEGLTKRGISPSFRGDDTPRMAFIKALKQRDVKIFQFDEAHNLIYAADIQAQHDELKTCTNLVNTHFLLYGTYDLIQFINPNSQLGLRTIEYHFQRYLPLEANEEDFSEFCKVLINFQNFLPVDPPPDLYDKAEFFYFHSAGCIGLLKRWFLKSLSDALFSNEKGISEACFRRNSEPEGKLLTLANEISVGERFFKEQSSTNLFVEEQIEKKLGIGKDAKQENYSQNQSKRTRRNKPFRRKPCRDPLVPNQ*
node6325node	1	GCA_002842835.1_ASM284283v1_genomic	PHEG01000002.1	149343_0_473__30273-31307_-1	345	MAQAATSDKTSDNRHRWEAPEAEPPLAAEALREWREAVERTRAIAREGDLSLSDVARKSGVPVPTLSAWYSASYNGSYPNITRRVQRWIASHDEAREALMGLPAEPGFVETPTARRLIEALIYAQTFPEFSVVTMGAGMGKTCAARHYAATRPHAYLVTMRPSTAGRHAMLQELAMALSVSEANPARLDRSIGAKLQRNGRHTLLIIDEAQNLVDDAVNQLRYFNDEFGCGIALLGNEAVYRRWGSLGGTSDKDGLAQVQSRIGLRILQRQVVPGDVEAILDAWGIEDAETRKLAHAIARRPGALRGLGKALKLASMLALGGGEALGAGHLRQAWANRGGEELR*
node40240node	1	GCA_002844535.1_ASM284453v1_genomic	PJNH01000002.1	149420_0_3__26350-27948_1	533	MGIKATYLKQNLTEYQGNPFIEALPPILSIEEAYELLSYYPPYDNEERNLPVHQRLHAILRLKRVFEPLERTLELEKTFSKIIRHSYINRNPLEKEHIEILSELYSKLSTGSQDLTLNRDLRPASLSFSIIGYPGVGKSSSIEMILALYPQVIVHREGLNVIQIVWIKLNCPHDGSLKTLCMSFFQKIDELIGSDYLYKFGHKRNSISSMIIHMGHLAKLHGISVIVIDEIQHLLTSKGDVPEQMMNFFVTIVNEIGISVVIVGTMKAKGLLQKDFRQARRSADVGNIVWQQMNRDENWDVFMMSLWEYQWTKNVTPLTEDFSKILYEESQGIKDIAIKIYMIAQTNAIVTGLETITEPLIRSIINNELSIVKPMIDALKKGDINRLLLYDDLNPFDVE…
node40248node	1	GCA_002846335.1_ASM284633v1_genomic	PJMQ01000001.1	149502_0_0__4145571-4146533_1	321	MNLPFFDAIKQLQDECLMFPAFETAYQQIEANLNLFRATGVAQNLLILGESGAGKTSLATIFTREYPKVSLPERDLIPVLHVTVPAAATIAGTVEAVLAQLGDHHPEKGTVSVKTARAVKIARACGVEMLLFDEAQHIQDRGRAHSQYFVGDWLKSFMDALGAPVTLLGLPRTQVLLQVNEQLRRRFTHRLFLSVQQRAEADEADSLRLFTSLANALPLPLDPRPYEWGELAKRLHFATDGRVAYVKKILVGSYSNAVSEACTSITVSDLSRAFSTTIWPSGVGALNPFHPSFPFRPLDRAGEPFQTGEMSGSSPSRRRQ*
node40253node	1	GCA_002850435.1_ASM285043v1_genomic	CP021114.1	149676_0_0__1211515-1212594_1	360	MSPSYMNRTTDLRDLRKKRYDFLRCRDLRREFEACVVHHLDGQTMKADEGLNFEARGLLVTGESRLGKTTEVRSLVDEFNNSGVKLEDGRPAKIVSCTLRGTVTWKNLGAKTLDALGYPCSDNRTSSQYWSKVLHQMRAQGVMGIYYDEVQHVFKRPAKGANQAAAINDQNKIIRDSFKALMKEADWPVMLIFSGVPELSDHILPFEELRELLNPVHFEPIDLDVVRSYFVDTEDGIKEIMRSDRDELLSLLYGYSDFSGVDITPFLKHRFLDRLVFACGYRWGLVIELIIEVLASGMKRTSKTISIDDFVYQYSRKSRVPLEFSPFTHPNYRKAYNPIKLLEDIDANEKIIKTKRYKR*
node40288node	1	GCA_002858765.1_ASM285876v1_genomic	PJRP01000022.1	150079_0_14__43881-45368_-1	496	MKPSSFDYKEFWSTHYGSNSFLRLLDPLLGMESFDSNFSIYPEFSSDERLLLDSYRFVAISRLDTFFQKLDRHYPVVDTMHRMITEGYIERVKLGLHYHNKDRIAWFRKNPDFYEYAAPKDLYIAPTSAPMASLFGISGLGKTFTIQNILHRIRPWVVHRDGSLQLTYVYTQCSPDGRLTGMLRNVIQKIGDSVGHPYISELSAKPSIEQLEAKAYKVIDKHNVGILVIDEFQNCLSQRGVAQRSITNYFVNLNNTTPTPVFIAATPQGEEPLQIALHSARRSAKYGSIEWNLPALDAHWNNFMTALWPYQWTRVYVELTFEFIVLFHNFSQGIYGIAICLFQLSQIRAITSGKECLTPELVTEVYYSELHMVTKILDSIRTRDKRQANNYSDVIGDVI…
node40283node	1	GCA_002858925.1_ASM285892v1_genomic	PJRS01000010.1	150087_0_28__163765-164661_-1	299	MAEPDHIERGAHLVPSARALLDLPMEERILGRWPDLWIGHREAKDIHQWLDQMLASPRSSRPRNGLLHGESGVGKSTTLRRWARQVNDRAARRVEEGDPAELGEWAVLPVLLFDTPPKGDETRLYNAMLEAFGYDAKSLRSLADKYCRVKDLIYACQVRVIVMDEFHNALSGRFDQRLHFNVVIKHITNETGIPFVVAGTASVDQVFRKEDQLHRRFSRFEMKRWKQTADWAKLLTSFERVIPLAEPSRLFEPEIANRLFAYSDGIIGELSEILKQAAITAALSGKERIELDMIRPLN*
node6414node	1	GCA_002862125.1_ASM286212v1_genomic	PHSP01000003.1	150244_0_2__1708833-1709786_-1	318	MTCGSYRAIGQIAYFETTQLQQAVTELKLAIKDSKLIVLAGMVGTGETTMLQQIQDLLEQDKAILIANSLALDVSQVTPATLVQTLFSELAIDKDDPMPKVVGLRERALRDLIRKRKKPVALFIDDAHQLPTKTLIALKRLMEIVRSGKGTLSIVLAGHPKLKNDLLRASMEEIGARTAFFELNGFGHDKKKYLYWLLEQVTAAETKLETLITEAAVTLLSEKLTTPLQFELYLTRAFVEAFRVGQKPVDADTIKDILAPDLEGLEARMTRNGYNIKLLTDILIAKPKEIRSFLNGQLPPERTQELHDQLLAAGVLL*
node40368node	1	GCA_002869565.1_ASM286956v1_genomic	PKUJ01000004.1	150492_0_6__49615-50331_1	239	MKDTFLHTRNYNKFYEAIQGVEDLPKSAPKMGLAYGKFGLGKTMSLERIAAEKHALLFRAVQTWNKTSVLRELCIELRVDPQGNASFLYQRIKKKLLQEPRMIIVDEVDAILKYTKNEVLELFRDIHDECGVVVFFIGMEEAKAKFARHTHYESRIVEFVEFEDISKEEIREFCALSEVKIEEDLIEHFHKRFPNLRQIRVFLIRLEKICKLNGIGEVNLQMFNQSGVNHVSTRSKKA*
node6442node	1	GCA_002869765.1_ASM286976v1_genomic	PNOR01000010.1	150502_0_1__48480-50024_-1	515	MTIEAFSPPPVDGARRVYRASYSTAESDTWLDNPLIEALPPLMTDGEFSKGVRFFPPHDREMTHHPKHLRLMYIQRTLQFFVPMEKHLLLHQRLARIIRDGYIPRNPIHDLGWSRLHQQVEHIAQKLKYGIEQYEPPSALGFALIGLGGTGKTVAVKNVLRTYPKVLIHRTYTDSLGRPHHLMRTQIVFLRLDCPNDGTLKSLCLNFFKAVDELIGSTKYHKDYGFKGTRQRTATEMLPDMAKVAALHSIGLLIIDEIQFLSKQKSGGREQMLQWFTELVNTIKLPVVLIGTPRADEVLNSAFWQMRRNAGQGEGHWARMAQDGEWDRFLSSMWRYQFVKHPSRMAETTDKEGKTVKQVPRDLSEMLYDESQGIADFAVKMFMIAQERAINSGLEQLTP…
node40379node	1	LIDZ01.1	LIDZ01015682.1	1505_0_15681__12821-13861_1	347	METATFESLNDKGLKYYDYEYKKRLEHVKKLVVEHPQYQEVYEEIEEVHIISRESVQASNLYVYGLTGVGKTTIVKQYTDNFRRQLTETGTIITVLYVKVPPRLKTPKALASKILGEMGDLFANSGTDEEMGRRIIQYARECQLELIILDEFQHLIDRETHNVLATASDWLKLLTEELNIPVILCGLPESNAIFEYNEQLDGRYPRRILLEPFGFGDKVQQKEFRIFLKTIDEGLPFSEISNLSDPILASKMHYVTEGVPRYVKDILIEATKLSLKRGIDQINEDSLHDAFHRITRSNQIHAINPFGDNQFDYFNAVATKQMKDEAFIKSQSQNAISKRKKKKIPS*
node70402node	1	GCA_002872475.1_ASM287247v1_genomic	CP025682.1	150620_0_0__1367687-1368694_-1	336	MTHPEHGAALTTACIPRIKHPFIGNAIDEVMLMLDARNDANILVLCGPTGVGKTTLGEYLIEAELDHQSDAMQNNPGLIPAIRIEAPASGERDFSWRLFYQSILESLEGDLNVPRTSYGVNPETGRVSRSLGPHQNRLSDLRTAVERSLRNRGTRFVVIDEAAHIMMQCRPQDLVKHINTLKSLSNKCGTQWILLGSYDLLETVSLSAQLSRRIHVIHFGRYRQDVPADVRAFRGCLNKLAGYFPYLKDVDLLRYADELQVNTLGCVGTLRSILGRLNLLVGKYSWSEEMLRRALLADAQVTQITREILEGESRIAPGLERHLLRPAASEKRRVV*
node70428node	1	GCA_002872435.1_ASM287243v1_genomic	CP025696.1	150618_0_0__2475339-2476982_1	548	MTVKHPIRGRVEVAEYRDTGIPDYNGHPLIEALPCIMEDADVIRKIKNIKKFNPEERMMSPSKRRHCIERLRSFVIPLSHHIELQQDFSEMIRQGYLSRNINTTDYIRRLRSLMLGFKDPEIAELEKEHLFVPAPTSSGLAIIGISGAGKTTAINRILSLYPQVIMHPKYEEKQLVWLKVDCPVTGTVKQLCLGVIKEVGELFGDMNYELYSRYRTDQLIPVLASMAMRYHLGVLVIDEIQYLSEAKSGGATLMLNFFNSLINMIGIPVILIGTPKAKSLFSQEFRHIKRVTNQGSIYWDRLKKEDSDWILFLSQLWKHQWTQHEVEMTQELNNVMYEESQGIPDLIVKIFIESQKRAIETEERLTSSLIHSVAQNQFKILQPALDALRSGKKEEMLRF…
node40452node	1	GCA_002878475.1_ASM287847v1_genomic	NRDP01000026.1	150906_0_18__82745-83695_1	317	MHPIEASNYVIPTAAMERWFNAVRSWSGTNVLGGITPGRPRLGKSFAIRFLVDHHRNWFHGDVSVVSMEVVPHRMTSEKMFFGDALRTMGYPTTKADPEARRNLFVGRLVDGASQSARRSIIVIVDEGQNLDSFTLSLLSAVHNELVRNHKITCKWLIVGQEELGTIRQTLLAEGKRQLVARFMRGTLEFGGLCAKDDFGYCVACYDIMRYPEKHGPTYTEYYAPAAVAGGYLIESDAQLILETLQEQAAANGISPCNELSMEGFISVMNHLMIHQLPKLGVNQHLDVAMVRESVEAADWIGLEQEAFLADEARLS*
node6522node	1	LJSS01.1	LJSS01000057.1	1508_0_56__11952-12752_1	267	MVSVKEHFHLTASPFSKDIPADKIYRYGQLEQLFANLAATVEDCSMALITGRAGTGKTTALRTYLELLPSARHKVIYLGQDQRSSGLMARLSAALGLRTNCISGKRLLQITNRLETESMHRRLILVVDEAHALEQPTLEDIRFLTNQDMDRRSPVTVFMIGQHWLRNMLKKQGHEALWQRMRLRFSLEGLTEEETAEYIRHHMCLVGCQKDVFEPKAIAMIFNASDGILREINNLAFECLLKAALSGRRTVDERLATRVINERELS*
node6504node	1	GCA_002879555.1_ASM287955v1_genomic	PNOZ01000008.1	150959_0_218__127307-128356_1	350	MAMTAAFTPPADEPLTSKEGWSRWVQHDPRPPELLGWPHLSPVEQAAYDDARLDYHSDLIVVNTPTIQEVVKTVRRLLILNRRQISARRGLIITGGAGTGKTTAITQLGRAHELAVALRNPVTGPRIPVVYVTVPPAATPRMLAVEFARFLGLPLASRSNITDVTNAVCAVLCDVGCDLVLVDEIHNLNLATRAGAEASDQLKYFSERIPATFVYSGINVERANLFTGTRGEQIASRFATIATRPFAYGTNSQKENWRALVATLEQALRLHRHKAGTLARHGEYLYQRSRGMIGSLSHLIRGAAIDAILDGTEKITKAHLDAIRLDHAAETATPAPSPARPRRQRPGAA*
node40419node	1	UEQC01.1	UEQC01000420.1	15098_0_419__13707-14216_1	170	MDPVNLMTRYAARSASSTPGIRPGYKLVMDPLPHARFSTAMYRIADLHQRRRTHGMGGGLLISGPSGAGKSTIVRAYSAAFPRVHEAERTHIPVLLVTVPSSPTSKSLAGAILEALGRKNAHRGTAPEKTTWLHEFFTRCGVEMLLLDEFHHLLYPRVVLGRAPGRAPP*
node40414node	1	UEQC01.1	UEQC01000530.1	15098_0_529__22639-23433_1	265	MNHADTINPPHAIPEYIEPGWVDTPTSKNVWMALMYAQTTPTIAMVHGGAGLGKTLTAKMYLAEKATSKQLGSLPSTKPTVYMVTAHSGMSTVTSALCAINEAMGYPGDAYRNDVMTRQILARLNPGDLLIVDEAQDLDVKALNQIRHFHDVGSIGIAYLGNDEIQTRIDGRGRQAAFLGPLSSRVGIRLPIPRPTEEDVAAILGAWNVHGKKELEFSISIGLSRIGLRGLTQVLRQAATMSKEMNRVLDSRVMRTAAANLGFN*
node40416node	1	UEQC01.1	UEQC01000076.1	15098_0_75__47063-48532_-1	490	MQSEHWFHEPNPLIANLPVFASMADLAARLAFHPTAGLNLATLTDFERIELLTGDKMPLEPTEQSIRVAAKCLGMLRGSLKVRNPIRAESRRRYWDFIKTDQITKAPLMPSPVSGVSALIIKGPTGTGKTVTIQRLCNLLPQVIHHGPCPEAQWLQMSQLVYLYTNLPSDGTRGGFLLQILLDLDRALGTDYAGTLFRKFKTVERLAIATVVRLVAHYTGIIFIDEGQLRNLMKSDQAELMQLFLLTLINTGIPVVLMGNELAFDWINYSQDLSRLNTVPAEYHHPIGAIDSEYADDDWSAFRRGVFGFYVLTEPVREPERCSDVLRECCGGVQRSGLVLWSESQLEAIFAGASSIGPEDILKVYAGGGFEKLRPLADGFAKRDPKRLLLFPDVNAAFY…
node40420node	1	UEQC01.1	UEQC01000395.1	15098_0_394__25630-26640_1	337	MTVNATYEGPTGLEIEHPLFDSNTVMLTPPITEMFNAVRKLMLLRETNCCFTAPSGAGKTRALRMLEYLLTQRMPNLAIYLHNIQNHQTPSIRGFFKHFLTTVGHADKKGETYDLRSRLSHRLADSARERASRRVVLLIDEANAMTLQDFQFLKDVGNDLDKEGVQLVTIMMGQDPEFSEVMNRLRDEKRLDLVGRFTRRPIPYRSYTSRDDIVEIFRQIDESHYPVDSGISWTQFFLASAWEDGFRMENQVDGFLHAGEHCFHDDVSRVGYPAKQLFGAVRFFMVAAADLLATGAKLDSAACSNAWSDAIDFALLESAVGDINAQKVKVRRRVRR*
node40415node	1	UEQC01.1	UEQC01000489.1	15098_0_488__8873-9787_1	305	MASRSSDEGPFSHLHPDIAHLATADRSTRKAAILTDCWVSYPAAEDAIQRLFELLEMPPRLRMPSVLFWAGSNMGKSHIQTRFLSLVREQHPSANQLTDDGKLWRAEGVLRFEINDELNEKRLYVDILRKLNAPRPEVTAYRLQDMVLTHLSAGRIRMIILDEIQRITEFRVRDQRIVLNVLKYLSNQLSISIVGFGSGEAKALIESDPHLEERFEIVALPAWTKKEKWVVEAVRERLRLIPLRKPTTVDRGLMEALFLHSGSLVGRLFGLIERTSVAVLEQEECLSAQLIEDVALRRRRGEHG*
node40515node	1	GCA_002883415.1_GW456-L12_genomic	POGG01000032.1	151147_0_56__62012-62902_1	297	MMGYAHLHTDFRPVLDLSDRERILFMGEPRWIAYKSAVRILETLNSLIDAHKRPRMPNLLLVGEPNNGKTTLIRQFVKTHGQGYVNEDSEPVRPVILAESPTSADEKELYVAILEQMWMPYRATDSKVKLRYQVIHALRELKVRMLIIDEIHSMLTGSAIKQREVMNALKLLCNTLMIPIVGVGTPDAVQILHLDPQHASRFDVIKLETWKLDADFQRLLKAFELVLPLKKPSNLFQPELAQLLHSISGGNTGDLHSLLVECATEAITSGKECIDRPLIESKSWKRPTRGIRQLMV*
node40516node	1	GCA_002883415.1_GW456-L12_genomic	POGG01000002.1	151147_0_53__206586-207899_1	438	MIEIMRTRFDGLIDIEHIRRKVTTHPEPVGDIDHLPPMLAAHFLEMTLRQIFLPNQFSLELIAELVGKAAAHSALRSTTEQTFVKGMYYPTPAETFPICLTGLAGVGKSATIEALLRVMPGPTEFQIDHCMAPLTAESHWYASAKGKSSGKQLLTDFLGIEATTRENAASLKFRAQQQANKRGISLAVLEEMQHLTPGKGVALTTDFLLTMSGLGLPMVYVSNFSLGHKLLKRNQEDTQRLVAQPRIMWPDAPESKNWADFIDACIAASDGRTRADRSDFSHEIYRGSYGLKRAAIHLIVQAYIQARSANRTWIELGDVHKAYVSSTYYAYRIDVEELERIAIKQKTKRDDLLCPFGSPTRSNVVQFVRKERDNRVAQAAFKGALTAEERETHKSLKLD…
node6624node	1	UERL01.1	UERL01001063.1	15133_0_1062__10213-11751_-1	513	MTGFFTKADYTQSPDSENNPLIMTLPDFSVFSAPALSEQLLRLVVVPAKDAPKRDKAKFLKELPRSLFVPTVHHYTLFKTLDSLIRQGYKNRNPNNVMAKQFMRKAGTTLEAKLQDFGTDYRDGFSATLVGVSGNGKTYSVSNLLRYYPQVIEHYDPEYVPSHFTQVVYLRVNCPDDGSPKSLCTEIIAELSRVTKEPYSENLSTRISTSRLRLQIAQLMNVHKVGLLVIDEIQNLVNLRRNKEELFNFIVTLSNTLNVPLLFIGTPKLMKLLESNLRTDRRLGSQGWLKWDRLEKDSEDWKLFMKHLWNCSVLAGDPNVMPATVNEALYACSQGIVDILIRLFVTTQINALIRMPNNKGQTTVEGIKWTFKESFTNVSEIIRAIANNDLESMSKYEDV…
node6665node	1	GCA_002893625.1_ASM289362v1_genomic	PKMZ01000003.1	151565_0_12__43317-44420_-1	368	MAGRRSGHEIAMDDPFAGVDVDAIIASRRGEKRRRITEVLAEVKFTHVRSSRDNRFAEQFEAAVDEMLIQPRRRTQDDFGEPSGAGNRPRLEKPEGFLFFVTGESGAGKTFMVRRYLERSEEFAPIVLKEGVINPVVSVRAPSPCTLQRLGLRILVAMGDNPKPDLPENRIWERLGRFARSRRVKIVHIDEAQHLARTLKSVNEQQAVANALKDLVESDTWPVSFIMSGIPLANVISQVDEQIERRSFFFALPSLDMEQSGDRAVVREIVERLAGAKAGLDVSNITGSEMLDRLAHAANYQIGRIAQIVRYAIRAALQRDADCLTVNDFVQGYCQHSHARGLRDYNPFLAAHWENLDPGSFIIPEED*
node40549node	1	GCA_002894025.1_ASM289402v1_genomic	LTCC01000016.1	151577_0_15__8585-9481_-1	299	MQTQLPYTHIHEKFRHIAHLSDKERLEFIGSPRWIGYTAANKAIDIMQGLMNTVRQHRMPNLLIIGESNNGKTTILNQFSRKFGDTYLEDDLDLVIPVVFIQAPPASTEKDLYIALLATFALPIKMSDSASALRYQVIHAFRQCRVKILIIDEIHSLLSGTARQQRQIMNCIKFLCNELQIPIVLSGTPDAVRVLHTDPQHISRFDVLPIPIWQNDGEFKRLVGSFERILPLKEPSNLTEPKKLNLIYSITDGRIGNVRRLLNECAIDAIKQGKETITVEIIKEKSWLRPTQGLRNLM*
node70517node	1	GCA_002897375.1_ASM289737v1_genomic	BFAG01000001.1	151702_0_0__58487-59599_-1	371	MAFRIPDAPVPLQGREDVRRRLVRIEHWRAFVNRPEASKPLIVPARERQHWSPEQVLDYHRARRRYHKTAPRIFTPSMQNALMQAETILENNDESDESAKPGLAIDGPATLGKSTILAQIGKRFELDFRAQFPPVDPRDADLIAPVAYVTLPSKCTPKSFNIRLAEFFHIPLRRSQANVTTEELTQALIDAVVNLHTQVILVDDIHFLNLRDQKNKRVQEANFVVNEHIKALASDLDVTFIFAGINLEACGLFDEGADLDLSGAQTGGRFVRCPVDRFRRDEASWAFVLTELEKRLVLEKYRPGTLLKLGDYLWDRTQGSIGTLTNLVRRAANIAIGKSETLNRKLLAQVKISRNAEASYREILGLEEAA*
node70518node	1	GCA_002897375.1_ASM289737v1_genomic	BFAG01000001.1	151702_0_0__85401-86495_-1	365	MGKVILPFGASAGPDGGDGLDDNIYTFEGWRKFVNRPPATPPARLTRAQYEALSAKERKVYDEARKTYTMRFGPLNTVMLDLAKQCIKEQAEVNLRAPRDEVKVGVVIDGHATLGKSTMAKAVARQFELTIRKQATFPDEEARHLFIPVVHVTLLRDTTPKAMAQAICDYLHVPLRGRATEHQMVQAIYRAVERHTILLFVVDDIHFLKARSENGRETSNFLKSLMSLTGATFVYVGVNVEEMGIFQEDGEATLDGSQTASRFIHLPIPPFGKGSADWIKLLRSIDDHLILLDHEPGTLEQHATLLYNRTGGSLGPLMNLVRRTAFQAVGHHEKIDAASLRTARMDYKSTRDGNLDGDDSEGKA*
node70516node	1	GCA_002897375.1_ASM289737v1_genomic	BFAG01000006.1	151702_0_5__113316-114131_-1	272	MTQPKPKTIPLPTPTAVPPRELVRLILDGTTLDLPLDLSGNPDAPLPPRPKLTKGLKHTLARMKYAVESGSPLMLVVGTHGGGKSTAAKLFAEGQGGLYYEVPPQYRAKDVVADLCRRLGISVGEGYRLRTEVLVDFLRQHPRPILLDEAQRLKYEALDQLKYIADRAGVTVILIGSPWLENVVRRHSDISSRVWVRVEVEPITAEEFRRVYRPDGYPDPVLDAVHGVAEGVMRRAAAMLSHLDAALAHHRGMTRAELTPEHVRAAAEVVL*
node70503node	1	GCA_002901215.1_ASM290121v1_genomic	NWMQ01000001.1	151860_0_0__206366-207325_-1	320	MIDHAKNARIMLSLRTRHVTGPRDAEFRSHLERLLRRDDAGNLAAEAVRYSATGETRGILVVDGPGGGKSTTVAHQLATLPALQVGSQGTPAWLGVSVPSPATLKSMGCEILRHSGYPNLSDRREVWSIWDQIRSRLKMLGVCVLWIDEAHDLFCKDRAMILRALKSLMQGDEAVIVILSGTEQLHEIIRSDPQVQRRFSTMQLRPVCAATDGEDFHDLIEAYCAQADLRSHLSADLVARLFHASRYRFGRSIETALNAIEAALGSGDDGLTNDHFAQAWAMLEGCAPGRNVFLVDDWSSIDPDRDDSEPMVRQRGRRH*
node40614node	1	GCA_002901645.1_ASM290164v1_genomic	PPSC01000005.1	151881_0_86__97658-99001_-1	448	MNKIIESRFDGYMDIESIRKRVVVRPESVPDLETLHPSVGAHLLAERLMGIYLPNEFSLNFIHEMIGLAYLHNLKVFSSEAGYASRIFKPPEVEVSPICLTGLAGVGKSQTIAALWRALPPPVDLTCDLYQGTVELTSLWYASARGKASGKQLLLDFVRGSGHDGRGGNLKKLLVECRRLANRDGITLVVLDETQHINTGEGASKVTDILLTMAVIGPPMIFVSNYSLIHKLLRRNSEDKQRLLCEPRIMLPDDPKSQDWADYVDECVRVSGGRVKAGKDEFATELYRSTFGIKRLAVQLLKLAYIECRATGRNRIEIEDLNKAYRSSAYTSNARDVEDLQLEAINKGSGKRLDLRCPFDLPVEYKSNVVNFTRADRDQRVQARVFDSSATETERSVLK…
node6756node	1	GCA_002906675.1_ASM290667v1_genomic	CP026331.1	152127_0_0__1710279-1711505_-1	409	MSVNKATQPGGHFANRRAWLSDYLQTSCPDRYRTNVRIQTGVDQRSNPRAGKAGSAMLKRQQMRASLARQPLKPRPYLLPKEMRLMSVNTLPTTTTELSPEQLAALRERVRVLVQDDPTYTQARIAREADVSSTTLSQFLGGTYAGSVQNVARKLQNWTKALDERTSTGRLPEGPEWVPTPTSEKILAGLRYAQMAGDVVLIVGGAGLGKSKTIQRYTKTAPNVWHVELTPATGSVMGCLQEIAIALGLRDLTNSAAFLQRAIFQRVRETNGLLVLDESQHLSVPALDQVRAINDQTGIGLVLCGNERVYTQMSGGNRAPFLDRLYSRIGKKIVLKKATVGDADAIIAAWGIDDSPCRDAIRQIAATPGALRVLNKVLRLAATYAKAQGRAIGCNEIRH…
node40641node	1	GCA_002906755.1_ASM290675v1_genomic	MINE01000015.1	152131_0_14__4542887-4544335_-1	483	MSDSSFAPADYNPTGMPQYDGNPLIECLPKILSDVDVVRRIGSAPPRPDNVERALDPKLRGHGINRLKDVVVPFEIHLRLEDLFSQLIRYGYTGRNPLHASSVRHRLPSSAEIKGHGFMSTAETLTLIGLSGMGKTTALNSIAKLYPQVISHSKYKEQIFIETQVVWLKIDCPHDGSLRGFCTAFFSSLDEALGIKKYSGRAATGRSISVMLQNISQLCKTYFIGALIIDEMQHLCSSRGGQDREKLLNFFVQLSNDAGIPLIYVGTNAMLPLFSGVLRNARRAAGMGPITFDRFTEDDPFWAHLVSLLWAYDWTKTPTPLTGEILSKIYDLTQGNTDFLAKLLMLAQRHAIWEGIDSITPAVLQQVYDSQMRLLHKAIEALRSGDPLQIADFEDMMPT…
node40640node	1	GCA_002906755.1_ASM290675v1_genomic	MINE01000015.1	152131_0_14__2269996-2270952_1	319	MDPGTRQILARFKRQVIFHSQYKFAFSQIENAIENTETLGEPLCAILYGVSGSGKSTLCRYCEKYHSSDPVIRREDGTYVQLPVFYCEVPAPTTVRGLIGNMLTTLIGQEPKGTIVKLTQQLSTCLHTAGVKVIFLDEIQLLCVSTISQKVKLDTLNWIVTLLNKSGIPIILSGTELCRDIRNSLDTFAKRYPYAAELTNFIYESHSDSDYFTVLKQLDSAMYSIASIQSGVHLNDPSIAAAIFVATSGNFKTMRLIINDALKSCLQRQGPIELRLEDFYMACECISLPDRLTDDNPFALELNQNLLTIDSHAEKTDE*
node6792node	1	GCA_002917135.1_ASM291713v1_genomic	PDHT01000014.1	152540_0_43__102838-103923_-1	362	MSDPNVSDDPAGRIRAAMTEEARLRSRLMEDVRHAYVRTARDTLLREHFECLVEDLVERRERDHPETSEQRAARLEGNIMVVTGDSGAGKSTAMRKLFSDSPYAPGYGIVGARCPVLTVRVPSPCSVGELGRSVLRATGYEIKRARLSGPEIWGIVRGRLQALGILVLHLDEGQDAPLTIDIVERVKLRNLWKSLLVDEIHPIGLIISGLPGIEDFLHPDRQLVRRGAWQSFARLDPAVDSHLVSASVKELADIAGLKTDEETVVAIVPRLLHAGSYMLGITIEEVHDAIRMALRKKHSTLTLDHFADAYAFRTGSFAPWNPYLAHEFTAIDVTRILATSEPLPPEPTPKKGKGKGKAGGA*
node40759node	1	GCA_002929115.1_ASM292911v1_genomic	PESB01000021.1	152983_0_20__15892-17130_1	413	MKTNVNFVPEYKNNKLIEAVGDICCPLELSKLLKNVPNPPPDNLEIPLHLRKHFVSNVRSLFIPNSETIKVAETIDLMIRQGYVKRKAGTSGFYGMNKEKFNLNAFSSCASITGISGVGKSVAIENTLNILYPQVYEHSNFPGFLTGFKQLLWIKVDAPETGKLSDLAINLMIATDAALGTDHFLETITRNNYKSQKSGKSLFNEWYLIAKKYQIGIIVIDEIQNLFKQARLSERNKKRNSDTRLELKIVEDETIKQLLTANNSWMIPLLVSGTLDGIAALNTRLSTGERLVTAGYHEFKYPGSEKDKFFADTFFPTLCKYQYVNKKLPPSEEFCSLLYNLTCGIPRILVALWIAAHRVSAEMGADELNFNHFIVASNTYLRPLKPAIAALKSNDPRKL…
node6860node	1	GCA_002931985.1_ASM293198v1_genomic	PSUV01000025.1	153119_0_17__33722-34675_1	318	MNQAFIVTKEHRRFTEFANAVRKERTIGICHGDAGVGKTNSARRYANWDALEPYINEWGPRGDHDAKHYALANRSRTVFYTPEVLCRPKDLMHDIDHWQIKVGLCADEHLRSLEPDPPFKARPVAHLVELLIIDEAERLTPTALELLRDRHDREHLSIILIGMPGIDQRFRHYPQLYSRLGFSHHYRALGRDELLFVLDRHWKRLGRTLDPDDFTDAQAIASIERITRGNFRLLERLFPQIARVLKINDLETITDDVIEAAASILVIGNQRHATIKRRRHLAINSTNAARRAVLSYNLSLILRLVKGSGSGFCDDRC*
node70587node	1	GCA_002933855.1_ASM293385v1_genomic	BFAQ01000005.1	153203_0_4__26246-27136_1	297	MSDLDHIHPEFRHIAALNSQERIQFLEHPRWIGYKRATYLLELMEDLLKRPAKPRMTNLLIIGDSNNGKTTLIRRFKSLHGEGYVDDDNDPVKPIVLAESPPSADEKGLYLTLLKQFWAPHRVSDSKSKLRYQLIDLCRTCQVKMIILDEIHSLLTGSAIKQREVMNAIKLLCNELMIPIVGVGTREAVRVLHTDPQHASRFDVFPLVNWELNKEFQQLLADFERVLPLGKPSKLSSPSIASQLFSISGGNFGDLHRLLIECSREAIIQGKEQIDLDIIKGKVWIRPTRGIREVQL*
node70577node	1	GCA_002934385.1_ASM293438v1_genomic	PTIZ01000017.1	153225_0_16__13244-14146_1	301	MMDKYQHIHKDYRPLMLLDDHGRIEALHEPMWINYPRTVEVINLLKSLMNQPKKPRMQNLLIIGESNIGKTSLIVQFALNNPDFSLEDDLGMSHPSKPVIVAQFPASVDEKGLYIAILESFWTPFRPTDTIAKLRHQAIYLLRECNVRILILDEIHNLLGGTAAKQRTVMNLLKNLGNELLIPIVGVGTQDAALILHSDPQHASRFDVITLPRWEMNKDFRSLLMAFEARLPLQNPSDLGSREKGSALFAISSGNLGDLHRLVVECATCAINEGAEEITMDIINKYKWMKPTDGIRKRRA*
node40833node	1	GCA_002944315.1_ASM294431v1_genomic	CP024311.1	153597_0_0__1630008-1631075_-1	356	MEPSLLNLRRASIEHLRSTMAPKDLDLSDFMANLRAQHCAIEPRDAIFADLVHAQKMSLLSPQADDDKERKILFVVGGSDAGKSKMIKHAIATDPAFALRHDEYGRPVNPIVRIRAPNPCSLRNIGILLLEAVGYPIRSDAKETYVWPLVPGQLARRGVMFVVIEEAQRVMKLDDWYEQSKVWDTLINLVDNEHWPVRLILAGMPILEKLREAEEQIQNRSKIQKLMPIPATKYPIVSTWIKTIISEHAGLELRNLPVDDVSKRLIHASEGNTGAIFKLIMSSVELVMSLGDRKTVTTIDFAQAYHNATGCSIDTNIFEQSNWKNLPSGAAKTKNPKKDLQNVAGKARKAGDRPR*
node6912node	1	GCA_002946835.1_ASM294683v1_genomic	CP026652.1	153717_0_0__495305-496393_-1	363	MKQPNPFSLSRKEGWRRFADAPARQRPEQLTRAQLKGLSEEASEDYNDARHDWHANFGIVNTPQLSSIHEELDQIVASNRQDGDRIRSAAVIDALPGLGKTTIANLYGRTFDRQQMRRLSQVTDAGHERIPVFRVGLTSNTTLRTLNRMICEFYGHPATDRANAAALASHALDCVLSCETQLGIIDDIHFIDLDRRDGLAVSNHLKWLANELPVTFIYVGVGLAERRFFADGLTGKNTVLAQTARRWTRLGVDPFRLDTDQGRQHWRSLLKATESRLVLVDHRPGMLVRLADYLFERTSGHVGSYFTLVLRGCYRAIRTGAETLNRTVLDGVRLDEASEQTRQQMAAALARGTMPSALGDTA*
node70652node	1	GCA_002954245.1_ASM295424v1_genomic	PPTG01000026.1	154068_0_22__7557-8648_-1	364	MLFSDAQNLELHQAEGLMKFLERQPVKPALPSLDAYAALTRANREQFNSLRLDYHGSDLIVGTPQVKAVVRSVLQATLVNRGRAFGRSGVVISGGSTMGKTAAAIAAMKTVFSKYKRDVPDFREFGRLPVVYVEVPAGATPRSMMAQFARFLGLPVATRATLDSLQRTVVSVLNEVGTKLIVVDELHHLSDTNKSNVESSDLLKSLSNQVSATFVYAGISLHGGRVLAGERGQQIAGRFTMQRLQKYTTANADEWRLWNGIVRAFEEEFCLFNHKPGDLAEHSAYLYDRTQGAIGSLVHLLTLAAQLLVLEDFKPEHERITLDLLNTIEVDIAAQQASEAILTTVPQSKSAAKKSNASVKNAA*
node70656node	1	GCA_002964745.1_ASM296474v1_genomic	PQCB01000033.1	154371_0_0__863402-864289_-1	296	MMSSHIYCHASFKSIVGRISEVHKQAGDRKYSLIITGLSGSGKSSLGEWYEAKYTDDDKHKSVIYVELCQPSSSLNFVAQIIEAIGVPILNRRPSFSGALHQLKRIIQERNIEMLILDEVQECLPDKDGIKAQQMAKTLVSIINLCAIPTVLMGTPSVTRIIELDYLSDGQGLAREEQLSSRFLAPVSLNHLNRRNQDWQETIAFFKSKHSLRIDVENEDLLDRIYVASQGKIGFIDRLFSFVDKNQTENPMELFFESYQICDTTKEVNPFNPRSCRKDFVQRRISKLIKQYDLR*
node6976node	1	GCA_002966795.1_ASM296679v1_genomic	CP023270.1	154455_0_0__1641189-1642226_1	346	MSKTNTIPPIPVAPTADSLLKMRIKHTRVTEVMTELRTLIYPGSQDSLLLVCGPTGVGKSTLAGYMVDQAVQDAAPEMEADAGLIPAVFVEAPASGENEFSWRLFYSRILAQLDGGLAMPKAAFGVDVETGRMVRPRGAAGNSLAALRTAVERALQARRTQFLVIDEAAHIIRQTSTKRLEIQLDTLKSLANACGVQMVLVGSYDLYQLMSLSGQLARRSHVLHFERYRQDQDADVRTFRACVHKFQNTLPHLWDEKLLPHVDALHENALGCIGTLSAVLTRAAKLAEHAGEWSVDVLRRSLLTEAQRQQILEEILEGEASINPGLTRTMPKVRRSGGRLERSVA*
node70688node	1	GCA_002981035.1_ASM298103v1_genomic	PVFN01000098.1	155005_0_25__38656-39693_-1	346	MSNTLSGGEPNLLELDALSEGAPSLLELDVLSDVIVWTPAIERLAQIVAKWVRLDTPGGVVFGKQRIGKSAACVYLAAVLHSVIGYPVATVMWGMPTTDSVSEREFIQERMRQSGCSAVTHRDMAVLRGRLYDHIEQLADSVCAKRVIVIVDEAQALARPHYGYLIHCFNELVHRQLRPFFLLVGQPELASASCDWNESKRHQIVGRFYVHQHQFKALAMSELDAVLTEFDKSSSPNTPCAAAMHLPTAYADGWRIAQVAPILRDALTLAKNQHNLAEDIYIPMQYLRSTILAFLYRVSQHRLDPREANTALLLRCLRDAGFLGVMTYYAEAAPTDVANEREGMP*
node7106node	1	GCA_002989305.1_ASM298930v1_genomic	MZLV01000025.1	155339_0_24__41506-42423_-1	306	MTLTQQIQQILERKNITQRELSQQIGMSAGALSAYLKGTYAGNIENIENALENWLKNQDKKIRSFIEAPEFIQTPTAERIFNALEMARFATTIVPIYGASGVGKTKACQEFKKQNQNVWMITISPSRASLNAFLYELALELGFKDAPRRKDRLSRMIVEKLTGTRGIVIVDESDHLTYDAIEELRYIQEKAEVGFALIGNDRVYTRMQGGINPAHEHARLWNRLGNRCAIKASEKEDIQSVAAAWQLDTKDKELMKALYDIGTKAGGLRALTQYLRLAGIAAKGQGVAINLDLILQAKMHMQGAI*
node7153node	1	GCA_002993365.1_ASM299336v1_genomic	PVNP01000030.1	155498_0_27__11786-12817_-1	344	MAAKTIEKPASFNDNYTEQDITHVHNIIDWMNASPSRSNRWLARCAGVSDAYISTLLAGRQAVKADGLIAKILPIMDDSEREHRPGDFIETSTWMIVQHACRMAKVDGGFSIVAGSPGVGKTESLMHYRELHPNTIYICGSSFMNSTSVMNALLKTLSIKTGTNHRKKDKFDAIVEQLKDSGRLIILDEADKCQQDTPDPLRSISDATGCGVVLAGNIDLRNNVAMGDNRFDLIESRVVFWPEIINKISPEDVKLLMQPYITEDMITKYETFDEVARYAFDLVGGSARKLIKSLIKQVLMLDKHSRENSASYGGISRELMAKIAKSYMGIAHPPAIPRKASAI*
node7168node	1	GCA_002997005.1_ASM299700v1_genomic	CP027538.1	155634_0_0__3684392-3686047_1	552	MTSLHADEAFLGHYQFSHDPFAPRVPGFKFFPAQRKPVLGQLHHLARYSQLLLLVTGPLGSGKTLLRQALVASTNKDAVLSVVISARTAADETSLLRQVAQGLSINQASLEAILTKVAQLAITGQDVYLMVDDAEQLQDSALEVLLLLASGTNEGRLHVFLFGEPSLLPRLEVFSEGEERFHAIELQPYSEEETRDYLAQRLEGAGQGIELISNDLLVDIHEQSEGWPGAINQVARDALIEAMLANRGAARKATGGSFNLPKKHLVILAVVAIGVIAAWFMQGKSKPEAPQTASTELSMNGATPAQAQQPGSGPAVEFNGSSQPLPLPLVGESQPVIREPLAQAAGQGGDDEGGLPSAAVPPTVSSSAPPVTPLTNNGVTPMHPVPPAPTEPTAPAATP…
node70715node	1	GCA_002998355.1_ASM299835v1_genomic	CP027227.1	155675_0_0__797641-798672_1	344	MTNESQPAAKGGEQVLTVGVAQFRAALALYPAEDQEILEWLRGYLYQALGGQVQPLLQRLGVSYLDLHRVFSGRRSENYSGVIAAAAALRQRVAKDTPLVETDVTRAITDALDYARDHAAMTAIVGGTGRGKTLTAQVWAAANNHGRTHYIRMTSGARRSTLLMKLCESAGMGYGGYKGPELEQRILHNNAYTSRNVLIIDEAGHLIPKGDSSATSAIEFLRDMHDEIGCAVVLIFTDVYLEQMEQGRLNRFFGQFIGRLEKIVRIAPEPSLEEVEAAVRSFAPEAGSDLIAAAFAATSSGKGKLRTLYRDLKKADLLAKAQNHPLDVEDLKAAIAWRSGEEF*
node70716node	1	GCA_002998355.1_ASM299835v1_genomic	CP027227.1	155675_0_0__1679908-1680684_-1	259	MTTSTSDLPTLVPTFYTREITAALDAANRRRLFGFISGETGRSKTLTCRHYAAAHSDVTMIELPAAVNSAELVRLFAVALLGSDYGSQRANRLEIHNYLTRHRRLIIVDEANQLLHAANSRTIVKNLEFIRRNIFDLTNTAVVLVFTGYTLSDLRHGTLSGFLEQFRGRIGFPLQIKALRKSTEVKPIVLHYVPNADQALIDAADSIARPGDGKLRTLVKYLELAAEYSERKGVPITAEMLLQFRGRFEDGGAWEEDR*
node7186node	1	GCA_003001875.1_ASM300187v1_genomic	PVNC01000032.1	155848_0_31__29491-30630_1	380	MAHVTRQQPALYPPGLEHATTKEKLEFFEGVIIEHDLFDDTLEQIDDHAKSGLRGSMVVLVGPAGAGKSSIGDTACSRMNREFFEQYPGDLHTIPAALVEAWAPESDRFDWEDFYQMILKVLQVPLIGDTLPEVRRIIAGRELVLPLFSVAGRPTLRMLRQRLRRGVADRQPSMIFVDEASSVFVSPRQGVRRQANTLRSIVNKVHTLLVLSGAYDLYDLVLETGQLARRGQVVHMRGYFKSEEESFGKAVIALQNCMPVDPPCNLQNHIDRLAEQSLRTIGHLKYILLRALGEHCRTKQPIDGDVLKRAFYKPAQLETMRIEMYNGYQKVEQRRHPDDDRVGNDHEPAASKTADDKVPKTGKKAHIGKPKPSRKPIGQ*
node41138node	1	GCA_003002025.1_ASM300202v1_genomic	PVZB01000001.1	155856_0_0__16120-17292_1	391	MSKVEFSELIRTPLKYSEILKYSKMTQTEAYALPDRLKVRFFYSLRVKHRLRDEAEEKLLSMLYTDSDVGVITLFGPTGAGKTALAETLGYRLQSISDSEHPFIYVKVPAHGNAKVSWKAFYQSILIAGDEPMIEVKRAWAVKDGYLLGSGRKGDLDGYCMAVKNMLKNRNTIMLAIDEILHILRYGDNDTAMDTIKSLSDAVTCKILLLGPYDLFDKVFGYGQLVRRGKPIYLGRYGSEFRTDNVAGRVRSERKGGVNSAMEKKIKEKNLLDIKEYKLIVTKLMARWPLASVPAFDLIVETLLEVTLGLVGLLKDLMTECLVLQLNNKGAWQASFFRQAMKTREAIDKIRLEIEKGEIALKNAHFDECILTEESMDEVERLLEVKSAEH*
node41136node	1	GCA_003003285.1_ASM300328v1_genomic	PVTP01000017.1	155886_0_16__29122-30078_-1	319	MMESDLGNTADRIAALKDHFVWHERFEPLQERLSLLMEKRLADLSADRITEARGIALSGASGTGKSRAMTHLISGIWKRFAEHDLPHGAIISLRVPSPATLKSVGQMVLRALGYKLSAERQAWYIWDLVRFQLRERKVLFLHLDEAQDLSSRGTRNEMTSVASMLKTLMTDEDWPVGIILSGTTELEEILNHDPQLARRMNTIRFDPISAGANAEDVQGLLAGYAKRGQIRLASDTVGIPLSERLIHAAAFQFGLVIEIIIEAIELAYVRGDEILSQHHFAQTYTDRTACADAFNPFIVDDYYAIDARRVFTRETDRD*
node41137node	1	GCA_003003285.1_ASM300328v1_genomic	PVTP01000014.1	155886_0_13__92757-93662_-1	302	MRSSPYQTFPDMSQGSNTERIAYIRSKVVFQTEARLGFKRYLHELMQNPSPSAERLVFMTAPSGMGLTWLIEEFIAQNPPFTQDKTGKSVIPVINEHIHPNGEIIDYCDSMRSVLAVPGYGAMTRKSSYPKTLELIGHLQTKLVILEDFHRTHSFMKHQKIAYQNYVHHLISKYDVRVVLTGPPNIWRWAMEDEQTLGRAVQLQYHEWTSNDDDFIEFLEGFERWCPVRDGSSLSRDPKLRKTHGLMASLLKNRVNLFSIKGLRQGQWGRDPTFQELRAELETEQNAELDQLLLRFPANWY*
node7209node	1	GCA_003003795.1_ASM300379v1_genomic	PVWK01000014.1	155909_0_72__170932-172473_1	514	MNSNPHIPSLLVSRGRVEQANYHDSEIPNYQGNPLIETLPPILNQDGTAARLAHFPEYDEGHRSMPAHLRLHLIQNALQFFVPLPVHFDLEQRFSRMIRIGYQARNPALQGFWSDVNARVQALGTTQSSPRSTATGFTIVGISGVGKTTSIEAILSLYPQVIIHNRYHERDFSFTQIVWLKLDCPFDGSIKGLCLNFFQAVDDLLGTRYYDNYASGRKTVDELLPRMAKVASLHSIGVLVIDEIQHLSQAKSGGSSKMLNFFVQLINTIGLPVVLVGTYKAMSVLCGEFRQTRRGTGQGDLVWDRMKKDETWDWFLECLWEYQYVNKPSPLNSMLSAALYDVTQGITDFAIKVYMLAQIRAIVDKDEIVTERNIRLAAEEGLRMANPILTALRNNDIRI…
node7210node	1	GCA_003003795.1_ASM300379v1_genomic	PVWK01000017.1	155909_0_79__143291-144175_1	295	MLESNLVSQPIVEILASLADTRVKVSALERLLNNGYIPTDAAESAINWMDERRFLKQCGRLVAPRGSGKSRLCEEYEDRDFDRVIRVKAPTGCSSKQVHRLILKAMNHAAKIRRRDDPRAMVVESVMPFEIEVILIDNAQNLAVEAFSDLKDLYDEKKVTIIFSGTPDLDVSLEQVGLLESFPYSYPLGSLSEADFKKVLDTIEAKALNLPFESKLSEGEKFELLTTCTGSLIGRLMKLLPTAILYSVQKVSEQEADQTESQPMYKLDSISLEALRKIAVGYGVKVPFGKSSSK*
node7300node	1	GCA_003011855.1_ASM301185v1_genomic	PXXN01000053.1	156231_0_52__84921-86150_-1	410	MNSNLLDKIPSMLSGEELYNRLTDLPEYDRSIQTKNQTERFLSLSTLYDIYLPSEMSIEIYSKLYLALVRSLQKKYTKAAIQQSYQNHNSIIGRESRGIIGGSDSFSIIGRSGIGKTSAINRAISIVSNHQIIEFDKPAIRIIPCLKVECPWDASVKSMLLSILREVDQYLGTTYSINASKKRITTDMLIGMVAQVSMQHIGILIIDEIQNCVGSRNGRGLVAMLTQLINSSGISIGLIGTPETLSLFESAFQLARRSLGLQYNSLKKDSYFNSFCKILFGYQYVKNRTEITPQIIDWLYDHSDGITAVVVSLIHDAQELAISTGYEKLDLYSLNQAYEERLQLLHGYIHPQTTISQPVKFKRKQSITSKPKRTEHSYTISEFAKQSKEEDLDFIELLK…
node7292node	1	GCA_003012705.1_ASM301270v1_genomic	PXYL01000038.1	156247_0_37__8703-9842_1	380	MISDAAIAEMAAIAKAEEIPPGTPLAEFDSIFIEHSSHERTLSEIEAAIKVHGQLIEAPCLQITGVPGIGKSTLCKKVETKYPRVKDGRSFTLSAGVIAKCDHLPVLLVEMPDTPTRIRLMREMLMRIGDPKWASRSNDRLKPALYLYIPALGIHTVVIDDTQRAVDRNGVVMKQEIAFFLQDLHDELGVVIILVGLGRMKFFVEQDLQITRRWDAEIRIEPYKWEGGDEDESSRADFIGILMIFLNKLPLHLSCVLDINTYRERDPEKFLYTCKRFYYASAGVIGLLKKLFLRTIMIAEQRNLKVAKMELIYDAYEKAFGKENPAAGQVNPFGPNWKGALPPRLPDDTLLINPPSKRSKQGTTKAARHAELTHALTVR*
node41205node	1	GCA_003015185.1_ASM301518v1_genomic	CP027860.1	156321_0_0__4592597-4593673_-1	359	MNNDWKLRAAESLATTKIQHHHYERAVNDLFNALAVALPGEVVVIVGPSRVGKSRALAEALNLLVGTLERGNESPVIKIDAENAGRNGAFSTKDFMRSACEAIGHPIYGFAGSDDPNGMKLAARIERTSEGMLRSAFEKFVVAKSIQYVCVDESHHIEYIQGGSKNAAKVLDSWKCLAHKTQTVLVLVGSYRLLGLLALAPHLLGRQRPIEFPRYREENPDDLEAFEAILTTLSNQLRLGAERQDLRQWNELLFNWSLGCVGHLALWLRTALGRIASRGLSSLNRETLEQTRLPASQAAQILAETLQGEHDIKASPDREAPEQSPGYPSGPRLTAKQSKTSAKPFRAKPARHKAGGRL*
node41203node	1	GCA_003015185.1_ASM301518v1_genomic	CP027860.1	156321_0_0__2197990-2198931_1	314	MKSPQRYSHLDDHAAAGMTLPDDERVQFILADRFIRHRALNKLMIHLETLVLEPRRVRAWGLVITGDPGAGKTMLATSLSRRFAPITATDDAPQQVPIVSISMTGAREAKTIFNRTLEALGIPIVATLRGSDREELAIRMLRQLGVRLLIVDEIQDILNSTPRQQRIALDTVKLLMNEVKIPILALGIPKAILAMKADPHLNARFDYRELPSWKDNNDFEVLLHSLVRNLPLANPSHLTTTTLVRSILERTEGTLARIVRLIRYAAVHAILTGRECIDAQMLDLADEVPDLSGLTPPQEAGIERGSAGRRQAA*
node41204node	1	GCA_003015185.1_ASM301518v1_genomic	CP027860.1	156321_0_0__3185415-3186347_-1	311	MSTIDLRERLRALMHEDRQITQAKIARESGLSTTTVSQWFSGTYPGDIEATETKLQQWLDNHSAQRATAEAMPIAPDYVPTPSAEKVIGALRYAQAAGDLALVYGGAGLGKTSAIRRYRNLSPNVWVATMTPASASVVTALEEIADAVGVSGALGGGAAKLHRAICKRIAETAGLIVIDEAQHLSVAALDQIRSLHDATGIGVALVGNEQVYARMSGGNRAAYLDRLYSRIGKKVRLLRSTHGDIDALVGAWNIKDKACAAQLTEIGSKPGALRILTKVLRLASMYATAQQRAMCCDDIRAAWLDLGGVE*
node41257node	1	GCA_003018975.1_ASM301897v1_genomic	PYFY01000021.1	156418_0_174__15565-16434_-1	290	MGQLQRVIEQQIPSSPALDHEAEIKRIRDGGPLLLTDRDISLHRWLDNQRQSGNSGYILSAQGSGISDSCQYYRMQHVKRRGTIIQLPVLVVYIQLHSNCSPSNLYMVLLQALNHQITTGKLRDKRPRTYGQLRKFGTQLLIVDDAEFLTYEAFCELVQVYSILKIPTILSGNYCLHQILQKGNRERVGNSFLDFHNYPPMTRDEMVDVIESWEKEFLKWPAESELLNQSTAEELFKKTGGLKVPLFEILKKAAILALEKGTYKITKEIVMSVLNNRNIPRIFQSEEKE*
node7305node	1	GCA_003025535.1_ASM302553v1_genomic	PYMG01000012.1	156628_0_3__105010-105525_1	172	MMNKSHQHLLSQFNECFVDFVPFEQLLQDLNRLRNQSQLSGFKASMLITGDTGSGKSALINHFYQQCKNDNNPTVILTRVRPTLEETLQQILIDVDDFRRRKKPKGMSQFGLIERLMDCIKAKDIGLIIINESQELIELKSEHQRREIANKLKMISEEASVSIVFCWYAMG*
node41249node	1	GCA_003028475.1_ASM302847v1_genomic	PYTV01000004.1	156775_0_21__219816-220856_1	347	MTAKARGRSDLRKIEYPFIPHARFMSTQSDLMRSVARAQPGDFIWVIAPSWSGKSELRRQLLPALAGKPAHWRIGSIPLISVRAVLNQGDKFNPKDFALRLHQEITEPEFGWLRVDAHTGSPDRFHEAAELRAASKFWQEIRLRNPERELRLSFERMAKTRGLRYIIIDEVANICRVQKTQSARNYMLGIMALIEEIGCTAIMFGTHEAAPLYEHAQEIFNRSDILYMRPYNLGASSELADYAALIKAIGSSLPLARVSLLQDNLELIALNGGGVFGPTLRYLRRANEERSRAGSSTLNEDHLRAASGTSKNHSLFWADIDNFNLLANAKRSHMLSEFMRVAADVS*
node70787node	1	UMAR01.1	UMAR01013620.1	15681_0_13619__16900-18108_1	403	MNGKLLSQLPDFLCENELVERLKILPNYNINIANETMPTRLLALSELYDIYIPSQLSVNVYNKLYMALLRSLKKKENDMMVKQQRIENTTNTIQTYNGIIGGADSFTIIGVSGIGKSSAITRAISLIFGNHFIETTDPYQRIAPFILVQCPFDSSVKSLLLEIVRILDATLDGDYLQIAQRYTTDRLIGFVSQICLNHVGVLIVDEIQNVVNNKNGDKLIGALTQIINSSGISICMVGTPECLHWFESVPHLERRTIGLRYLRTDYDDDFIHFCKNLLKFQYVQQYTEPSEKFINWLYAHSNGVTSTVVSLFYRAQELAIMSNTEKLSIDIFNASYNGMISMQVEKVKKKNSQTVNKSHKEITIHHSDGVNIADLYNYSQSNNYDLLTLIKNTFTVEEV…
node41326node	1	GCA_003031585.1_ASM303158v1_genomic	PWAA01000004.1	156886_0_3__8142-8885_1	248	MTQTQQLYNTVAPLRNVSALVVLIERVNARPVGLPGMAAFYGPSGYGKTTAAVYAANKFNAYQVQLKSCWTGKKLCQALLQEMGLEPRKTIADMVDQIAQEMSFTNRPLLIDEADFLVARKMIEIVRDIYESSDVPVILIGEELLPQKLQKWERVHGRMMDWVGAQPACLSDIDHLAKIYCPDVALDPAFKEHLLRSSHHSIRRVCVNLAKVAEEAVVSGFDSIDLKSWGKREFFACAAPAPRRELA*
node41330node	1	GCA_003034965.1_ASM303496v1_genomic	PZKE01000002.1	156952_0_1__111191-111946_-1	252	MLDGMEKNKTISNVAPLRNVMLLGAAIQQLRERDPDLPGMGCFHGFSGYGKSSAATYNAQVYDACWVEVKSVWSRKVLVTKIVQALGMTPQGMISDMVEQIGEELAKSGRPLLLDEAHQLCRDDMMGVIHDIYVSSHGSAMVLIGEEMLPQRLRRWERIHNRIGAWAGAQPADLRETKVLAQLKQPHLTLPDDVLQVVLEKSAANFRRIVANLNQINLYALTSGRAEITLADVPRIEFFLGEAPAPRRVVA*
node7440node	1	GCA_003046275.1_ASM304627v1_genomic	PZZO01000014.1	157508_0_13__12519-13502_1	328	MNDRKRPPLADHPLLAIKAVQFETPAYLNLVTTLTEWLWQGTTGGFIVGEPRVGKSWAMQSLTDQLRLRDGKIVPVTYMSMVDRDQKTIAEVPRRACIDSELAITANARADQLSKQLHTYICDLQVEADVRTSILIVDEFDHLKPRQFNAFAEFFNMLDGPPRPGRKQARSLVVVFVGNKEEACVLLREMTGKQHKRIRGRFCKRLIEYYGLLNREELAFIMGQYDTLRFPAEGPTYTAAFLPDATDAGWRFKSLAKDLWRVYALIAREYSLDSWGMEYAVGTLNVLLTDLLPRYGWRDIEDDLLREAILMTHVADDFVDWFLRQSK*
node41403node	1	GCA_003050755.1_ASM305075v1_genomic	QAOQ01000013.1	157685_0_12__21810-22634_-1	275	MTLLTKTNLTSKLSDRERIAHIKADYWIPYKRAKEVLQTLEDLMDHPKTTRMPALLLCARTSNGKSHLLQKFFDAYRPVVTPETENLTIPVVYVQAPPKPVEKAFFVNILEALNAPYRVSSNEIALRYQVFKILRAVGTRILIIDEIHHILAGAYLNQRAFLNEIKGLANDLQIVIVGAGIRDALSAINTDRQISNRFEPAILPTWKLDGDYFRLLSSFEAMLPLHESSNLTKEDIAIKILGMSGGTIGEISTIIKKAAIMAIHTGKEHIDILY*
node70825node	1	GCA_003050925.1_ASM305092v1_genomic	QAOV01000002.1	157693_0_1__73923-74768_-1	282	MKRQDALIRRVAEVHELLTLSTPQATDTIKKAAYLLQNQEPPPPILYITGRSGSGVSTVAQGIYLSLRTDDGGVFIMPQTGVDPGLPPIARLLRHFGFECTYEVLEVSAMNQLPAPVMNLAQMLGFSVVIVEDYLTGVASPEQKRRHIEQWKKLTAFPLTLKLVLAAPLDQVKHSWDNQESTLEHLHINEWERGNLLSSYLDDLSSLCRKTLRLDAHLSNHMKEIYKLSKGNTAHMLIHIRQCAIHSILSNVSHIPSELFRLSLKELTESNARLYSQLTSV*
node7481node	1	GCA_003052555.1_ASM305255v1_genomic	QARX01000001.1	157728_0_0__4309681-4311057_-1	459	MHNSLVTTASRSPQVMPREVVLSSTSVAVSDLLSPRMAEIMRVLPATELRNKMRRPAVPHAAELRKADPETKIQALSSFSGAYLPLAETLTFTSQVLAKTREVYRAKQFGCEEFRRYFHATAEVLHGERLRPLPVCLSSITDTGFWLTGPSLMGRTATLRRLVEILGRPFLVEGEHPAPRCMWVIPVLYLTYPTCGTLQGMLRDMRERVLSVIGGYDTDINALSDIEGWRGQNVAIAICTLLNVGLVVLDGGGFANVNGHTAAILQFLLKLRQHTGIPVLISGTSAFMYCTSFMGTTASNLVNGPGLHLDPIPKPAPLVDGVVPKARGVWRQVVTWLWQEGVLPEHCEMPAALPEWVYGATFGRFGWLVQGFRALHVTLVTTPEMQQPGHLTEDAVRQI…
node7482node	1	GCA_003052555.1_ASM305255v1_genomic	QARX01000001.1	157728_0_0__4340656-4342020_1	455	MMYRPPFELGEKSFSVEERWHLLGRLKHIVAPRPHFYQLERTVSRLIRTGYVLRNPCKPETWQAVYKAQENMPPPLLHRHLTATDSEAVVVGLSGMGKTTAIDAVLRTYPQQLIQHQRWHNKPLPVKQLVWLKITCPKNGSILAFCREFSRQLDRALGTNEYEEMYSRSRVTTDEAEAMMRQHSATYFLGVLVIDEIQRLSTAKSGGTERLLDFIQNLRDMLKVPIVLVGTYKAVNLFKSEMKDARRASESGLIDFRRPMCRDAEWDKLVERIWHYQWLHTFSPLTTSMLDRLFDLTQGVTDFLVILFKLAQQRAMEDGSETLSEMAIQTTYDESLTLLHPAINALRKNTIESLFAFEDLLPPDRYLKELKDTQNLNIDFVEGELDDLFKSSMHAASAS…
node7483node	1	GCA_003052555.1_ASM305255v1_genomic	QARX01000001.1	157728_0_0__4357762-4359138_-1	459	MNNQNPWVDRFVPLLDDDAIRSRVKVAPEPLMRLVDLSVGEAVAEIESRLKQIYLPTDQNVRIIRWIIDYIFGCVKDRYSNRSAFLRDVYNPTYKDDKLPSAYCLSGLAGVGKSVLLEALQKVLPADFEVDVGEGHDPFPVRSCWYVRLSADASLSDLLSPYVQGLGEENTRPRNLIRRCHDRAFRDGVGLLIADEFQHLNAGEHANALVTKYLLKFRSIGVPFVFSANYSLGHRLSRRPQEDKQRLLSSPIVLLPEDPRGEDWVKYLHEIKRVLGGFFFVDPVQDRAAMFNYSAGLPRLVNNLIAIAYKISRGNGKVVITIEDVCTAYQSLEFTINRCDVMKLNEISIVGSMAKFSKADSHLICPFELPKSKVQAVAEHLQEERERRVWEAGLNSSLT…
node7467node	1	GCA_003053695.1_ASM305369v1_genomic	QAYB01000019.1	157782_0_18__29628-30497_-1	290	MSDSDKYAHVVPSRRIIVEAEDAIRIQAINEDIWVEYPQAAKILAYVRYMMRLPDKHQSPCLLISSAGGMGKSSIYQRIVKLHGSGGNNNEEILASMTIRARHATGHKVFSDDLVGALTGNIYRSGKTEDGRIAAALSARNVRGIVLDEVNDMLHANRSDQAKNMKLLKELSGSPYHLIVIGLGTEDCHDAIDSDAQFSRRFTKIELARWQDEQGVRSFVESYAMTFPLKSPSKLGKPAIVRHLIKESDGVLDAIVKILCNAASWAVLEGREEIDLELIKKGRDMPFSE*
node41426node	1	GCA_003054665.1_ASM305466v1_genomic	QAYY01000014.1	157825_0_5__106662-107699_1	346	MKKKSKDTPAPQPPPPGSPNGQHPVELGHYTITTPMLSALTPIVVRWVARNATGNILRGNQRHGKSHACPYFSGKLSEKFPGILTYTIICRTALKPTERAFFERLLEATHHLDPSRGTASAMRNRLTGFLVEEVRRSNQNRIVLFIDEAQKLLETHYDWLIDLHNELRLVHVDMTVILVGQNELIDQRSDYKARRKNHIFGRFMREEYELAPIRTKAELAECLKKFDDPKACCWPEGSGICYTAHFFKEAYAAGWRLANIADVLWESFDEVRVRNGVSQARLEIALEDFFLTIKTFLIEVGRRKSTDPDVKKEELMPMIVEAGFGSAELPPEDPGEDSDDDPDES*
node41411node	1	GCA_003054075.1_ASM305407v1_genomic	QBKJ01000001.1	157801_0_0__2392497-2393297_-1	267	MYKSFYSLSDNPFKKEIATKDLYQSENLKELSARLDYLKKTRGIAVIIGEPGSGKTSALRSMADSVNPSLFKVIYFPLSTGSVMDFYRGIAIGLGEEPKFRKVDLFNQVQAAILKFYNEKKITPIIILDEMQLAPNKFLSDLGILFNFAMDSQNPFILILAGLSHFMTKLNLNHNQSLNQRVIMKYQLNPLNKEEVKEYVEHQLKLAGANHPIFIPQALEAIALRSRGLPRLINNIAVNSLLLGFQLKAEQINQEIVFKACEKDTF*
node7522node	1	GCA_003056355.1_ASM305635v1_genomic	PYVW01000008.1	157893_0_53__149330-150400_-1	357	MSEVDFRALRATNAWRAKCDLLEDIQLEIPAVDLVKTELERVQTQIRTRYDSTQPWSPSNRAPVKGVIIFGRSGSTITRSLQTALGALKPVDLGDGHFIDPKTTMMDAPDYGTTAAMSRDIINWVGGGKMVREPDNREANRKVLSKMTNAQLTVFAIDRMHRLLNPDRHSVKGYRAETHMFWEQMIAIMSNPDWSTPLALAGSEVMLTSLDMEDPIDKRRRVREEAFGKFSRVRLPDLTMSDDTFIIDTVQKYCITLGIHIVNDLFAADLARRIVHASGYAYGHAIVLAREACALAAVRPSSKGLKASDFENTYAAWTSCGVDANPLNSPHWANIDTTRIAPRTFEEAKHRPRDSA*
node7587node	1	UMGX01.1	UMGX01030407.1	15843_0_30406__9984-10973_1	330	MANKELQEKLLKYVEKYKGDKFSGINMGSIGLAMGYNSGSSVISGYLSGTYKGRVDILEARLEEYFRNVEAQEEHDTKTAALQLPEEYVELSISSEVYHAIRLAHLRKRLVAVVGDSGVGKTMAAIQYAKDHPTSSVYLEVTPVNGTLRSFLRVLAREMGLSDLGSNLDLDDRIRAHLLGMNRVLILDEAQNLKFSTLEVLKSWSDGDQKHGMKGVGLALIGNPDIESQMEGPKYDRHYNRRVFIQRCQREKITKDDVRLLFPMLADKANEDKFQLLYGMCRSRSAVRGAVYAYTNAVSQCQENGTALSYEALLAQARGINPLIGLGRN*
node41510node	1	GCA_003070825.1_ASM307082v1_genomic	QBLP01000045.1	158540_0_357__7635-8438_-1	268	MIGINTSIAEHFSLKKIPFLKREKNSFKSALFEDNLLFLSTVFNSRQIAVVSGPSGSGKSSLIFYAVNELDPAEFRVVHLELSKPKKKALYKTMAVKMGLKPAFQADDIRLQIIDFFHEENAQGKFNCVIIDEAHSLSIEMIDELRSFYDEGANFSLILAGLPQLLNRNLNLSMTIPMKQRVSLFLECTGFSLEETKDYVSYQFSAAGMQNGIIDEKCYPVLHSMTSGIPRKINQACYVALLECFKNKKSIITADVLKKVNEKIFYT*
node7627node	1	GCA_003072065.1_ASM307206v1_genomic	QCYG01000012.1	158591_0_3__16877-17872_1	332	MTKTIQEVFATMKSLRSQHVVTERDRNFEAQLLRQFEVEDGQMTHEPVRYTGGTETNGIAFIEGSGGGKTTAIIEVLRNFEPLSLNPETGEPRYLHVKVESPATLRSLGVAILGKLGADGVAERTKVYDVWNLVRFQLARRGITLLWLDEAHDLFRSATSAETDNMFKMLKGLMQGDHPVVLVLSGTERLSAITGLDPQVNRRFIKIRPKPLAFGVDNNRLKALVQGYAEKAGLDVALDDDVINRLIYGSRYRFGRFVVNVLEAIECALMDDVAVLEVKHFEDAWAQREGCDVSDNVFTAVEWMSIDLEDEGEEVEMRTAVQPRAKRKKGA*
node41536node	1	GCA_003075215.1_ASM307521v1_genomic	QDFL01000004.1	158728_0_3__486134-487189_1	352	MQTVSDSRREAAEARMLATMPAADVKVAERMKAIRARNCSTPRDEHLKAHIAAMKRSLRTGEKNRKILFVTGESNSGKSRLVEKILAADPAFAEYEDEEGLAKPLLKDDTASPFTQRNFAIRYMKRLGFPVRDNLPKTVAWPQMVRLICVNRVMFMVIDEAQRTMKINDEQELQEFSDNLITLVDNPDWPIRVILIGVEPLDKLRTRDRQMLNRSKRMMLRPIAPAKASRVEIWLKEIILDHAVMTMEELNLNNIALRLIHSCEGNAGSIIELIQDAVQVALLDNRSAVGPIDFAQAYYNRTECLQHDNVFLESEWEALPSGLAKLIDRTEHETPVGVTKAAKLKAGERPR*
node7651node	1	GCA_003097015.1_ASM309701v1_genomic	QENV01000001.1	159027_0_0__456621-457646_1	342	MTHAPQSNDEGEPHFFEILRARMASKHRHASDILDRLNAVYVESPRDTVLRNRFDRFLSYTTAKQRNGRQGKGNALFVTGESGAGKTDMVEQLLEHHPVMQSVPYRSRMVRPWLRVALQGPATLRVLGTDILNAIQYRIKATAREAEVWRILPEQLAEAKVFLVHIDETQHLMSKGADTETVASAIKGLMNYSAWPVSFVLSGKPKLNELIIHDDQAQRRSFSLALPALDSEDDRDLIERIIREHCTAVDIACEGLLKSDVPARLAHAANFQFGRICEVLILGIHIAVLRGDKELQRSHFARAYRDHSDTNGNDEMNPFESDTWQHLAPGYFVTSKNESDA*
node7688node	1	GCA_003100575.1_ASM310057v1_genomic	CP029231.1	159064_0_0__226184-227185_-1	334	MTDASITMNAPTMTTSDRKLHLHKLYLRYAKYHEVSKHIDDLITNAKACREGGGFKERALFVIGESNTGKSRMLEELFREKPSFQPYQDKEGEWIRPMISIEAPSPCSSRELAFKILKELGAVVRNKRISNPELYDFLKDQLREQRVEYLHIDEMQDTVLHNTEYAIKSVQSDVKSLLQIKNWPLHAIFSGVDDLANFIGGGDDQLTNRSNTVRLELLKDPRDLRAAEQILSNIVVKHAGLEPGWAEKDELPARLILAGQGRFGTICDDVKKACFAAIDADRRKVTLSDFETVYQVRKACLRDDNPFRGSKWRDIVPKNALADLRKPVAKRKK*
node7677node	1	GCA_003105015.1_ASM310501v1_genomic	PQAF01000024.1	159071_0_23__27479-28513_1	345	MNAKTKEIAGTPSEPENPAGVRYLPGFGPAKPKPAMREEAIAARLDEMQKAGIEDRQIAVESHVLRAAVDGWKNGTRPKEITEALSAWLTKIDDEIAKLNGDFVLTPTAGRILRTFEQARTPKNNEGRRGVGSIWGASGTSKSEAAKWAARMDESVVYVQVDGECRTWTMLLKRVLAAKTGYAGYAGREEPLRERVVREVREGGLIIFDHAHLLRLTIMEQLLVFPDEEGIALAFIGNAKGYKALMDAKLAQITSRIAGAQLFINMPGEDDVDALLEAWGISGRDERALCQQIGRQDGGLRYLDLTVREARKLALVGGAQRIDVRHLKLGAMNAGCWIDVEGDA*
node41551node	1	GCA_003111645.1_ASM311164v1_genomic	CP022187.1	159087_0_0__3121139-3122152_1	338	MNFQNTLRAAVEKTVIHHPRFQDAYERIGDLLRSRKDGLDPQIDFIVGPSRCGKTEVLREFARERDYCARREAGRLIVPVLYVPIPTGIAPKDLPLSVMQALNVPLPTGRTRATELVKMMNVQLKLVGTHTILFDEASHLVDVGSKIPPRQASDWIKDISQQTNVSILLSGLYRLIKLLETNEQLRNRTPAPFDFSPYRWDIPSDRKNFAGCVRAFLSVFSDHQCTLDVKLTTDSLVRHLYAASAGHVGLLANFFKALTRQLDEHGKITIDALKATTNRLHLPGNGSIKPFQQDVLYDEHLLQVLCAELNRYDFCLPSYSPEVQLAQIRHHAGAVHR*
node7699node	1	LXNJ01.1	LXNJ01000280.1	1590_0_279__11319-12329_-1	337	MASIIEIAGTDAAREACRTEMDEAGLSIAAAARQMGRSSATLSRWLAGTYPGDVASVTARVNRWLRTRREGRALSIDEAGLDRHAETGMADEIETALSYAQETGEIVLVDGPPGRGKTWAARRYCVEHTGAVYIAATRSMTTISGLMSRLCQALALAPARGGSALEAESLVIEHMHRRGGLIVVDEVHYLRDALLDELRCIRDNAGCGLALVGEDRVRMALNRCPQIRARIGMRVDLKAVVRDDVAMIAAGPMGRLPSKAELRILVRVAERSGGYHSLRRVLTEAWKLMRAEDAGGMTVDILDAAERVVADMEKEAAPDAASAPGAPGPAPARAAA*
node7698node	1	LXNJ01.1	LXNJ01000553.1	1590_0_552__8515-9429_1	305	MPAEDLRTRVRAAMAAASLTQAKAAREIGVSESALSAWLSDKYGADDRGVEARMVRWLNSLSERARWRDGLPAPPPWVETPTSRRILAALAYAQAAGDLAVIYGAAGTGKTFAARRYAETRPNAWLATMTSAARSTCPCLERVAHACGLRPRFAGAARIELDLTARLEGCEALVMVDEAQHLDLGALEALRGIHDATGVGLAILGNELVYARITGGRREAEFAQLFSRIGKRVRLVGPEKGDLEAVLDAWGVGAGARSAVRRIGRQSGALRSLTKTLRLAHLFAHGAPVAEEHVRAAWRDLGGS*
node41594node	1	GCA_003116015.1_ASM311601v1_genomic	LGQZ01000024.1	159261_0_220__21899-22837_1	313	MPDAGGTPAEPEGRKPAAELTPDQRHALVEKLILHHPRFKELMSRFEECRLSKNVAAEPECMLLLGPSGAGKSTLMKQYLRRHPRSLEEHGTVIPALEVTIPVPATVKNVATRLLHGLGDPLADRGTLDNKTMRLYRYLATCRAQLLLLDEFQHLIDRDSDRVLATVSDWLKNLITETGVPVVLIGLPKSRNVLDANEQLKRRFSAQTTLLPFSWSTDESRREFCKLLDTIDRSLPFPAPSGLAAMGDRFYAASQGLIAHVMKVIRGAAHEAIDQELDRIERRLLAKAYAERILGEAGAPNPFLDGWGGKVV*
node41588node	1	GCA_003121405.1_ASM312140v1_genomic	QBUY01000009.1	159503_0_223__65408-67090_-1	561	MESSSNGNVHAVPARYTEQRIPMYKGNRLIAALFPTPGFDELVTRLNRLPEFDEEQRHWPIHERLQMVGTLSNCMVVLQRHIELAWVLDTMMRQGYVGREPRTREHTMVYQRLYEARKAGLPFGSRELDDDAPQLSSSLLGFSGIGKTYSLKQILRLQPQVIYHSELDITQITYIRIETPHDGTSIKGFALAIIRKIHQLIPDGNYYELYGKSTSSNEVLLGHAAHLMHTHCVGLLVADEIQNLKNAGGGKSRGSKGAKESSAGARKLMALFVSASNDLGIPILYVGTNRAEHVLQLDASPARRSVGGGTPNWEPLKATFDLAKPGEWEEFISTIWPFQWVQKPVPLTQALSDLMYHYCQGVIDLAIKLFASTQGEAMLTDAEEITAQLIEQVWETKFE…
node41587node	1	GCA_003121405.1_ASM312140v1_genomic	QBUY01000007.1	159503_0_201__145126-146115_-1	330	MENSNVANVRPDQDPLPDGIFWTPEIERLGRQVAHWVRIDVPGATAYGKMRVGKSSALTYLSETLPSLIGYPVEVVVWEIPQNAGESPREFLQSRMNDSGYPAISHRDIEVLKNRFFQHLEQRCQEKGARRLVVIVDEAQHAKKHHLGCLVEYFNKLTKKGIKPFFLLMGQPELGGAIKWEGVGRDMQIIGRFRVSQYHFRGIALGDLEEVLYEFDRPGPDGPPASLTAYLPQAYANGWRIADLAPSLREALELVMKQHNVQEDIRVPMQYLRSTVGAYLHHAADTGENPGFPSSAALIKCLKESGFLSVLSYYTEPKDDEGGTDEHKQ*
node7770node	1	GCA_003133265.1_20120500_P28_genomic	PKWQ01000024.1	159803_0_62__30296-31273_-1	326	MNQTTTETPIAADAQEPIRAAVRAAMEADKLSLTDVARLSGVPYSTVHAWLDGKYSGNNQRQAEKMQRWLDSKTVRARTRDLLRPAPSFIMTQTAQDLFGVMEYAQHLPDLAVATGGAGVGKTSAAHAYRAQASNVWLLTAEPCLTSPRSLLDALANLLGIGERYSAQSISRAIVTKLYGSGGLVIIDEAQHLPSCALDQLRTIHDKAEIGVALLGNEAIYARLNGGTRSAEFAQLYSRVGVQVKRPAPLMADIRALLEAWGIAGATERKLLTTIAKKPGALRGLTKCLRLAHMMAGADGEPVSEQIILDAWQRLGNDASVAAPR*
node41699node	1	GCA_003143855.1_ASM314385v1_genomic	QFRK01000057.1	160279_0_99__20594-21628_-1	345	MVTTAQSATAQHSIFNPLTTWDGWQQFVDTPHAPARDAGDQEWTLEQREDYHARFVVLKTPTMDTISTAVRRLLLLNRGQQGGARRGLIISGPATTGKTTAMQQLGRTVELADRRRHSNQDRRLPVLFITVPPSSTPKMLISEFARFLGLPTLERMNQIQITNAVCELLCEMGTQLVLVDDVHLMDTRSRAGAETSDQLKYLGERIPATFVYSGIDVESSPLLTGVRGSQLAGRFKIVRNQPLRYGSSADQQIWHDLVRGMDSALRLRHHRPGTLVTHAAYLHARTGGRMGSLSHLIREAALVSLLDGTEKVTKKLLEQIELDTAAEQRARAPHRRRTPTQRQP*
node41691node	1	UOOM01.1	UOOM01000083.1	16044_0_82__22268-23053_-1	262	MSKVYNSQLQERVTQYIEQNGLSQAKAAPKMGVSQTALSQWRNSKYDNGNIEELESKLSEFFRLEDEKNTVIEKSLPFRNLQDYIPTSISEDVYKLIQYCHFEKGMVVVHGDAGIGKTKGAERYARENPTSTIYIQATPSSGTLNSILKLLARALRIPESRSKLDLMLDIRDKMESSNKVIIIDEAQHLKYAALEEIRTLSDPNTITGQTGTGIVLIGNTEVYDRMVGKQEARFAQQFSRIRMNRHYSTSRVTFQAMFLLS*
node7830node	1	GCA_003149435.1_ASM314943v1_genomic	QFFI01000011.1	160464_0_2__40559-41950_-1	464	MPVSVATAEYTPSTLPELAGNPYAEALPPLRPDREVIKALRVLPEFTPGERELPAEDRVAASQRLLRCVVPTRQYLEVYRKLHRLLCSGYVERNPLSPETVRWHYDLARNRQVTETSSAESMVVCGISGAGKTTLVRNLLRCIPQVIEHDAYDGAPFKCRQLVYVCVDVPADASRRALCLGILDAIDRALGTGHGREYRKPKTSVDDMQHAIKTLFGTYGVAVLLVDEFQNLSLARAGGRQALLQFFDSLVNEVRVPVVQIGTPAAIRVYEDQFRSARRAGTGGHVEIDRIKPGSEEWRILIQIVWQRQWVRRPAELTQKLDDLVYDLTQGLPACVFRLFALAHEAAISDGSERIDAQLLKRVYKEQFGLMRHALQQLRRGRSGAYEDLVEGDRFIASG…
node7829node	1	GCA_003149435.1_ASM314943v1_genomic	QFFI01000002.1	160464_0_11__212858-213808_-1	317	MLMGSSGTRCIVHPFQKPSYGMPTLPIEEALNAILTWMTLDQPGGVIYAPPRIGKTSAIRIIVPLLEREYDHRVPVYTFQCPAEAFPTKNVFLQRFLTDIGHFLSTKGRANIKEERLIEFIALAAQEHEADRVVLIVDDAQWLTERTYHWLMDIHNRLDRRAVQLTTLLFGQPELLGARAAYIELKQYQIVGRFMQRIHAFRGIRDIQDVEAVFRVMDDSEEHANVEGATVTQAHVPAAYAAGWRLRTHASRVWDRFRHYYGLGDGKRGRLQVGMGAFMPFCRELLNQLSFLDTDDLQLPQDLVDALVEATYLDVN*
node7831node	1	GCA_003149435.1_ASM314943v1_genomic	QFFI01000015.1	160464_0_6__48449-49372_1	308	MSVIHLQGALQEEIARIMEAEELTQGSVAREAGLSASAISRWFKGRYEGNVQALESKLRRWLDARRAKQELTTQLPEAPDWVETPTATTIQAALSYAQMASAISCIYGGAGVGKTSAIRRHQRASPNVWVVTATPTTARPGPILYRIAAALGIRTSGALHQVEHNIVERVRDTRGLLVIDEAQHLCHRALDAVRSIHDAAGIGVVLAGNEIVYSQLTGGNRSMGFAQLFSRISKRVRLGRPKDGDVDALLDAWGIDEREARQLAHHIARRPGALRGLTQTLSMAAMFAGGTPGVKHIRAAWADLGGE*
node7826node	1	GCA_003149475.1_ASM314947v1_genomic	QFWV01000079.1	160466_0_158__7825-9435_-1	537	MNIIELPNGTQAQVAEYKDQDILEYRNNPFIEALGKIKSQREVIEALSVYPPYNNEERFLEDHKRVHFIQRLLHYYQPMPIHLEIQSSIDRLLRAGYISRNPFSKVYAKGYVDNWNNIQNGTFDRSVIQTGQTMTIIGVSGVGKTRTLQRIFDKDLIPQVICHTSYKNQPLNQYQVTFIKIETPFDGAVKTIIYDFMYQFDLLMGTKYFERYSNSRLSTSQLMPIMAQIAKNVGCLIIDELQHLREVKSKSSTQVLNFFTSLINSVNIPIIMISTPKGISILQSQFRQARRNTNAGNIMWDRLKKDEIWDLFIKGLWKYQWIREVTPFNEEFSSLLFDVSQGVLDLAVKTYMMCQLRCISSGKEKITTQLILDVVEKELKIVQPMLHALRTNNYKKLVD…
node70943node	1	UOOT01.1	UOOT01000330.1	16051_0_329__13585-14379_1	265	MNKPFSRHIPASTLFESAGHREALARLRLMVENNYLGLLTGEVGSGKSTLIRCLLEGLDNMCYQPVYISTSSLKPRDFYGELLRSLGEVPPYSLAKAKRLWGDVLTARQEQGDRTLVIVADEAQEMSEAMLVELRFLVNHQMDSCSLFPVILVGQSELRRTLRLKKHEAIAQRISLQYHLSGLTPDETKAYVKHQMQTVGMTTPLFSDTAMGRIHAASQGIPRLINHFCSQALHDADQRGHEVIEEAHISRVLADYDRQRGVAG*
node41748node	1	GCA_003151175.1_ASM315117v1_genomic	CP029478.1	160547_0_0__11883-12842_1	320	MKDQACSMFNTIARVKQLVIRHPQFEQAYQQIITAYNMNCQVAIPQHLVCVGESGTGKSTLKQELEKAYPRIEQTEKVIIPILVIDTPALPTVKNLAEAVLVKLGDPLFSKGSAIDKTNRIEVLFKKCHVKLVIFDELQHFIDQGKAHNTLKVADWLKTIIDKTNVSTVLMGLERSEQILQINEQLRRRFSRRIDLKPLALDDVADWQYFIGILKKIDQEIALPKLLELTDKELIRRIHFATNGIIDYIVKLLLGAYEIAYESNLLGIDQYCLEIAFTKRIWGQGINHLNPFNKAFKWQRLDKRGMPFHKASINILEVK*
node7839node	1	GCA_003151275.1_20120700_P3D_genomic	PLXC01000076.1	160552_0_176__114538-115353_-1	272	MSTNEAKAEFLITKEYRRFAEFCDTCLRYRYIGLCFGAPGVGKTVSAREYAKWDEIEPSLDLFSDYEAPSTIASCNTIFYTPSVTCQPRELEHQIRCLRSSLNFAVGEVKQPKIKRTRELLPVRVGDRTKLMIVDEADRLKLQTLEELRDIFDRSKIGLILIGMPGLEKRLSRYAQLYSRVGFVHELKPLSSDEMRFLIERKWKQFGLDIQAEDFTDVEAMAAVIRITHGNLRLLQRLFSQIQRILEINEVKTITKEIVLAARESLVIGTT*
node7843node	1	GCA_003152515.1_20120700_P2D_genomic	PMAH01000049.1	160611_0_241__6415-7404_-1	330	MTEEVTSFPHLDRRMWRCAASDIVTRIRMVEKDMFIDHDYSHYLSALLEDYMCGPRQARMPCLLILGDAGMGKTAQLYRFQRQFPDSHDEAQGQLRRHIVIVNVPPEPTKQSLHLSLLEALGAPMVSRSRAVDHAGVIRRMLAAHRTKILILDEIQHICHTRSRERAVVLDTIKGISTECQISVVCAGTPAVEREFLADAQIERRFDITRFSPWSVGAPFKRFLETYERARPLRLASGLGEQAVMRAILEETSGVTHRIVQRLNAAAIVAIHEKIERITLDLLPVKRLEPARVIAAKRAGTIASVLEADRYRAAAKHGLRQGAESIPTK*
node41752node	1	GCA_003153215.1_20120700_P3D_genomic	PLXL01000245.1	160644_0_85__13368-14120_-1	251	MSGHFLNLKEAAIVATEQLLDAQAMISEAVEAQAMVAIHGAAGTGKSFAVEQALIDLPARSWVWMDFRCRPTLRDVRHALHRATGLGSILAADAFGVDMALKAALADRPRLVVIDEAQWLNRECFEYLRHLHDDLDTQFSLLFVGGAGCYEVLRREPMLDSRLYAHIRFEPLSLDQVLTVIPVYHSIYGGVSDDVVAQIDRRCAHGNFRNWAKFTHHAARFCAESGREVIDDEVIRNVYRGLGGGVSGGQ*
node41742node	1	GCA_003153575.1_20120700_P3D_genomic	PLZW01000023.1	160662_0_8__83446-84213_1	256	MSPAAGSTKRKADTPAVWQLPPATVHTASFLVAQTIATKAVDHTSIAGIFGDPGTGKTYALQHFCAHSGVESVYVTASTSPQRKEIYEEILLAITAHVPDLSARDLRRRCHEVLAEHRRVVIVDECQNLSLTWHNQLRNLHDHGDAAFALILAGGTNAERALSRDQQMWSRITLRTTFGALEDQELLNTLASFHPVFANTDDELLLMIDARDCRGNLRNWAAFLTIALPFVGASSRPDRVTAKVVRSVFALRGVE*
node7851node	1	UOPK01.1	UOPK01000468.1	16068_0_467__32927-33913_-1	329	MNDNNLGEFSIEEIRSKSKAERMAYISEMYISYPRANAIAEKIRYCFRARESSPEPLCVLLTGPSGSGKTTILEKILAENQKFIEDDTLKVPVVMATVDAKATIGSLASRLLDGFGDPLSESGVISKRIHRVEDFVECTNTKMILIDEIQHFIDQDNNKVIQIVSDTLKNLIKTKKLACVLCGMSGQAEKVVDSNPQLARLFPDPIVLEAFNWDERNPETIIEFRRILSEIDKIIPLREKSNLVNLETAWRIFYATDGLMGYLMKLIRISTTYALERGYEKLDNALFAEVFEEFLGKERRGLLNPFLGDPPPNRIIKSGHITNVSGEK*
node41733node	1	UOPN01.1	UOPN01001305.1	16071_0_1304__12106-13008_1	301	MVEPAIDPAIGSSRLAMLGDPSTELAERILHVWRDFWVDYPVGNQVLAQLQSLYERPRTHRPPCCTLYGDTNSGKSHIALKFARDHKAPELKAEEQAYMPVVMVINPPHGDLRGFYTATLNRIGAPFAPSTRMDRLLEQILGHLTRLKTRMLIVDEIQHILAGKVDQRTMFMNCLKYLSSELQIPVVAIGPIGALRTLYSDSQLANRFESTPVPRWEANQEYAVFLTRLAAQMGLEKRSEFRRRDIVTRFHAMTEGLTGETRKLMGCAAETAIRSGQEVINLETLDMTSWLRPAERRKGT*
node41729node	1	UOPN01.1	UOPN01000065.1	16071_0_64__118299-119366_-1	356	MAVPNTLARWEKFRQRERLTCEVVSPRDLMRMSVEERKDYNDLRLRVIAQDRVLKTPDLHRLEVMLADLLADQMEATSVAKHMLSVSGRSGMGKSTAVQALGRSYDRRWRRQQGRQDDVEFVPIVYVGVEPATTPKSLMQSLAAFFNLPQYDLAVTNRMTQSQIKRAVVETMERAGTRLVILDEVHNIRSNRQAGMDAATTMKMFTDEIDATFVIAGIDLDRAELFQGEMGLQLDGRRRSHDMLGYARPKPSDEADPWLLFLDSWEHDLPLLKQKPGGLREEGSYIWDRTSGAVGSVRALLAGAARAAISSKTENIDRDVLDGIKIDAHAEAERVTRARSTASAKGSVARGKKAV*
node41732node	1	UOPN01.1	UOPN01000003.1	16071_0_2__207992-208657_-1	222	MMHEMMSRLGELEGNAERMGLAYGHFGLGKSFSLERIAREFDAILLRTDQTWTVSSVLKILAEELAIDVRGRSADIMSRIVFQMNRYQRPIIIDEIDTLLPAKKFEILELFRDIHDQTKNIFVMVGMESCDGRLKVHKHFYSRIVSKVKFKKIPKSDIEKFCAQSDVKIEDDLVEYFLQQYPNLRQIKVLLLRIESWCELNGVNSMSLKLFKQSGVEHAER*
node41730node	1	UOPN01.1	UOPN01001445.1	16071_0_1444__20101-20844_1	248	MTHISSPVNGTIAPLTNVALFADLIGKIVNPPPHLPRIGLFYGYSGYGKTWSARYAANKHRAFYLECGESWTKRRFLRALLDVLGVEARGTADDMMDKAVSALRGYRRPLIIDEADHIVKRGYIETIRELHDQGFAPIALLGEELLPQNIERVSERTHNRILLHVAAQPGTAEDAAILAQLYHPAIAVAPDLLDAVAEASAGRLRRIVVNLYNIATEAEVQGWCTVDRALWGDRPFFTGASPRRRHG*
node70939node	1	UOPL01.1	UOPL01000713.1	16069_0_712__20683-21441_-1	253	MRSLFVKTENYAKFTDGIQKIESRGAKEAGMMLVCGAPGYGKTTIVERWASDEGALHLRANVDWTPRYFLTELAKLIFAEEEEIPHGTSSYLFEILFDRLKGGNIPLVIDEAEFTLHKKAATLEKIRDFSDRAEMTVVLVGMQNIVREIAKHGQLNGRIGQVVEFAPATASDIAQTCDQLCEVRLSPELKAEVHRLSGGRMRQALNIIAAIEQVAEASGLEEVDVPDLDGMPLTFDWQTRTPGKVRAGRRGR*
node70946node	1	GCA_003158615.1_20120600_E2D_genomic	PMKJ01000071.1	160887_0_118__75962-77059_1	366	MDITKEQIKSMSENWPPARLLALSRAEVLALSAEEKMYYLYSFQAKHEKLEIVTHDVMRLLSRYNETNIIPIIGGTGVGKTTLAKILLRQLIEKMRFFYSVPSNIPFLFIAAPANGDKSLSWMTMYEKALQAANEILIEKKKANIIKDGIFTVKPSRFKTLAALREALESMLNNRDVRVLVIDEAYHLLRFGNYEAVMDTLKSIVDLTNTKLILLGTYDLFKLVSNYGQAARRTEILHFQRYHIDNKADVTEFKTAIIVKIQENWPCEIVPAFDAISDELMEASLGCIGLLKSILLHALSMQLENKGKWNPKFMAKAAKSMKLLDVIRGEFEKGEKDIAGATYGDTLFSDQILEDIVKKMNKVTV*
node7870node	1	GCA_003165075.1_20120700_S1D_genomic	PLSM01000139.1	161175_0_122__64838-65848_-1	337	MKRDVEYNRAALALEEEVNGPARARIEDYLARTGLQSRDFAQRLGYSEAAMRLFLSGAYHNIAATARQLVAKAAAYIDQHPIAPLTRITGDLYETTNVRIIQETFEKLLPKPVAYMIYAPPGSQKSFVLKHQVAKLNLSEMANETGRRAFYIYGRLGISPRDLVRRIAIACGCRVSNQIDVMLAGIHFQFLDRRVLLVVDEAQHLSIDCYETLRELLDEPPYFSLLFAGSHDLKSKFDKFSATLEQWNSRIIAKVRLPGLKDREAQGIIEREIGDLLSSMDSKKAAAKMKQLIATCTVRDAFEGSRTYINVRTLTNALDQVKAAASEKVDSFEGTL*
node7874node	1	GCA_003168175.1_20110700_P2D_genomic	PMTA01000013.1	161324_0_39__14893-15657_-1	255	MLGEAIERSLSRRPGSGRLVVINGAAGTGKTSSAKAIAKQYHGVYFSVPEMVTGRALISGVLDSMVGWRVELHRVEALWERLLIELERRGWPPIFFDEADRLNRTIHSCHLIEIVRDLHDEAECKSPIVLLSIGKLARHLTNATGYAAAVSTRVCASVHFEAGSLKDAKLLARELLEGVTLTDDLIADCMAQSGGSFRPLLGLYSEIEQVCRAAEIETVSLAAWEQLSTYAAPSAAPSRVSKRNSGTAERRKVA*
node41769node	1	GCA_003176895.1_ASM317689v1_genomic	QGTD01000001.1	161736_0_19__208204-209913_-1	570	MDLENETMKNLGGIHCIATYNNQVIPENQENPFIEAIPNRLSIEEFYDMLYSIPKYNSDHRNIDIEDRLALVRQIKPSFWLPTPSQYEKYRGIYNMIKIGYQSRNPINIVYNKQFAVGWDTILKEGLDDTGANIIGNIQTAQSLSEVGLSGMGKSKNYERILKKLFPQVIHHKEYKGKQLTLTQVVWLKIECPSGKSIRSLCQNFYDEVDKILGTNFYEKHGEKRGTIDNLTKRMAKIVAQINLGVLIIDEIQNIHKAHSGGDERMINFITELVNTLGVPVIVIGTFKAMYLFKNSLATSRRGVPDEFSENIVSFMQEDSWEWNEFISTLWELQYTSKYTPLTSELKKVMYYHTMGIPDIVIKLFMHVQARVILNGGDEQINEDIINKVASKTLVLLQH…
node7905node	1	GCA_003182365.1_ASM318236v1_genomic	QGUA01000001.1	161813_0_0__293559-294269_1	237	MKHKVVTVKNVNKSMNLLRNLQSRSSIIPGLGLIHGPSGFGKTTTVVWMFNQTRSIYVRCYATDTPSSFLGRVLQEMGEVPRPPLSNMVDQVIERIVMDRCCLFIDEIDHAVSNDRIMETIRDIYDSTEEPIVMIGMEKIAKRIRHRKQMSNRISEWVEFQPADLDDMEMLVKELFEIDVDIKEDMLSYICNESGGDMRQILVALEKIERFAMANKLDAVDRRSWGKEPLFLLQRR*
node7894node	1	GCA_003184905.1_ASM318490v1_genomic	QFRU01000009.1	161857_0_6__30220-31119_1	300	MSEQLHENQLRQALKEHIETSEQSQSSIAKAIGISAPALSQFMNSTYATPHKLLPKIEAYLSVHKKRQIAPKKPDFVPTSISTTVINVITYCHIQGTIGVIYGDAGVGKTQGAREYCRNQPEALFITISPAYSGPKGVSELIAEELRVPEARSIRRMHRDIVKKLEGSGRVIIIDEAQHLTHRALEHLRSISDESGVGLVLIGNQEVYTKMLGRGEAAFAQLFSRMAMKENVLTNNIKQADMDLLFPLLSKEEKQFLLRIARSRWGIRGAVNVFVNSASNQDTTVTGLASVAKYMGIGA*
node7925node	1	BFBZ01.1	BFBZ01000049.1	161_0_48__208504-209631_-1	376	MLDATNALRVQRRFAVPPSASKIMLLNRLNRIDAAHVVNGNFLRIKQAFEGLLTDTEAAEVGGAKPMPEGRALVITAPSFCGKSHVLDRLVLDERLSPFEDYGVRRKPFLWVRAPSPCNLKTLGLEFLAALGARLGRQLTDVYLIWHAVRCQLIAQGVLIILIDEFHNVLVGKNWVELDRLAAALKSLLVGDAIVLPPESAPANFAAAVTDRGERYPVWLVLAGTEKVESFTRDYSTEDREQLSRRCEPLPFGEIPVKAGPDGLPEFQGLGQFIEKLCEAMGIPIAEELSSPDGRKRFYKAGSKQMGRAALLLKNGARLSVKANKPVITRQHLAQAFEDLYKTGPIANCFLVSDIDKCAWPPSPRAKDNRGKEAA*
node7939node	1	UOVM01.1	UOVM01000113.1	16218_0_112__26003-26725_1	241	MRNKLAPTKNVAALQAAYEALATRDLGVPGMGLVHGYTGAGKTTAISWLVNRAKGVYVRATSGWTPASMLAKVMSELGAVPLQRRAEMLEWISQQLGQQQRPLFVDEADYLCGSAAKPMLESLRDLHDLSGVPVVLVGMRGIDKRLVANAQLARRISHWVEFLPSDLEDAGVLASHVCEVEIAEDLLAQLHAEAKGSIGLMVVGLARIEALAKGSGWRRVTAAQWGERKLFLGNRPAAEI*
node70985node	1	UOVX01.1	UOVX01000232.1	16229_0_231__5829-7136_-1	436	MSSKRKALSKAGPAYDPADPPPGTRLVLGTVAARLGVTVTQMSAAAGVSRTAVADLLTNVWPVRTPVQQIRSTLLALMAERGATDDELATLFHAQGRGTEEHPRRGPDERFVPPHQAPPFEPPPAGAQPADQRPQEEDMLLPKQALTPQARRHFKLFVNPFDGEVTRDEQMFVGNEIAYCREAVWQCVHTAGFVALVGESGAGKTTLLQDLEARLEAENRPVTVIRPGVLGMEGNDTKGKAIKSADLLHAVITTLKPDAVVPQTLQARTVRAAKLLTASAQAGNEHLLVVEEAHCMPDATLKHLKRMHELRLGRKPLLGILLLAQPELKKRLADGLRDGSLREVAQRCELVELLPLDGDLRAYLKCRADAANVQLSALMDETAVEQLRARLTFKRGNSA…
node7964node	1	GCA_003201335.1_ASM320133v1_genomic	QICW01000020.1	162419_0_19__56478-57419_-1	314	MIDTVDQLKSDTLAYRVANLNVPYPKIEHVWQVLNSIRTQNKYKEGATKYGQRHISVIGPSGVGKSQALVKYEELNPGFTRISADHSKEVDIKPVVYMELPDPFTIKELYQHITYALGFPELPRRITIGDAQRQAFYLLKEQEVEVLILDELDYILTSNVSSKAAMNAIKKIANKANITLVLAGTPEAEELLKINFQNYRRYPKIYINRFEECDEEWCKLLERMEESLAPEKTIGLGDPMTNLPQILHLMSSGLLGVLTPVLQETYSILGVFDGDHKEITFNSETIEVLKRAYNNINGDLTLEEFTSMLEKGY*
node70987node	1	GCA_003201885.1_ASM320188v1_genomic	QJJG01000019.1	162445_0_18__101700-102704_-1	335	MKLSSLKEEKLISFINCFVETPFLNEIEKDFDRLRYNRFLGGEPQCMLLTGDTGTGKTFLLHHYMSKYPAQNGSGYLRKPLLVSRIPSKPSLESTMVELLKDLGQWGSNYRRNRSSAENLTESLIKCMMRCETELILIDEFQELIENKTRERRNQIANRLKYISETARIPIVLVGMPWAAKISEEPQWSSRLLIRKTIPYFKLTDGLSIFVRVIKGFAARMPFRKPPEIEGKHTILGLYSASQGRMRTLKFLLNEAVKQALSEDSETLTHEHIGKAFHIFYPEHENPFYIPLENIKIYEVREYSGYEIDGAGKEDRLIPQQLTDRIPINQLLRK*
node7954node	1	GCA_003202035.1_ASM320203v1_genomic	QJKC01000001.1	162451_0_0__186855-187784_-1	310	MKYDPKRVHVLLKKIAAIRIRYPLFIAILADMDRCLAESPDLREPLCMLITGDTGVGKSTLIDTFKQLHPKQNTVEGTEIPVLEASLQLPVTIGGLFSSILDAMGAPYADRGTVEFKRRRLMELLKRCRVQLVILDEFQHLVERGTRQRIEAVADAIKSLINHSGIPFILVGMPTAHAVLEYSPQLAGRFPLRRDLPSFNWLERPADFERLLTFFEQALPFEKPSGFCDDTLPARFYLATGGNFRAFTTLIYDASRTALMRGGVRIEREQLIRSYHSLLSANRKLRANPFLGDDSAIERWIDQLRGKRQ*
node41849node	1	GCA_003205955.1_ASM320595v1_genomic	QJTU01000005.1	162634_0_4__24969-26555_-1	529	MKEAHETLYHFHKPETEVQANEWLMRYLVRTYNVQGHRCEPHSRIEDWLANLPAEGLREMCTWEQFCRFAREPERRKVGIDARVTIEGTTFEVEPDMAGESVVLLWGLFDNELYAEFNGERFGPFYPVSGPIPLHRYRAFRRGKADQRSERIRSLADQLGLPIAALAGNDVRLTPSAVPVELPCLPFDAEAHEYHFPNVIAAKLAVSNELALPLAKISEEDQAFIQQVVSETLIRRVVLDRVRATSVTRKQERTMRVEVMQHYGLTLPLNQAGYFETAHHQQLIKDIKGAIFEGRLIALCGVIGSGKTVMLRRLQQVMEAEKKITVSKSLAIEKHSIKLATFIAALYYDLSTEKQVRIPTQGEKRERDLRELVKKNKRPVALFVDEAHDLNGHTLTGLK…
node8000node	1	UOXM01.1	UOXM01000036.1	16266_0_35__48065-49339_-1	425	MKTKAVYSTVELPDFYLGNPLIEALPSIRSRSELDALLLSRPSVDVSAVRKLPAHIRLHAMADLETLFVPRPELATIESEIALLMRSGYLRRNPMHSSTMRDLYSVRERMRLQGGLFSPLPPCLMVTALSGSGKTRSIRSILSLTPQVIHHRNYAGKRLPRTQITWLSLDAPINGSPRGLLLRAFAAVDRALGTSGAMSYVSQYGRCKTSVDQKIEEFAQIASTFNIGLLHIDDLQRLTDGVRKQGILVINMLIQLANVVKVPLVFSGTHQMVRALAGSLEAARRCSSGGIEDLPLPANSNDPHFQLLVKALSAYQYVDTPVDFDENWRKKLFDLTLGIPAILISVVTQAQKIALREGATSIDISHLDRAFDKNCALLKPALHALRGRDPNRFECYEDL…
node41853node	1	GCA_003208275.1_ASM320827v1_genomic	QKLQ01000004.1	162734_0_3__96035-97168_1	378	MTMKGTTMTNQGIPVTANTPYSEHFVEAAQAVYDSLDAERQARVETLGRMHSAYIGTHRDPQLDVLFDSLVDNVAATLFGKAAKRRAIFIVGESGSGKTTAVERHIAKRPQFSPRVAADGKLVSPFVRFEASKPVTLKGIARDGLAALNFPVTYSQITEQEIFDLWKRQLREERVLYLWIDEMQHVLRGNTTKEIQNVADVLKSLVQIEGWPLHLILSGVPALAQFVHLAGDADGQLKGRSNLVELRPLSYPDDVATVRKIMLKIVTKDAKLAAEDLEADEFVHRVMHASNGAFGLIIQLIRAACEHALRSNSETVGPRNFAFAYGLCGCRPAQNIFTAEAWQNIAPNNALGELLARVSKLQEDKAEAAKAAKRKVK*
node41882node	1	GCA_003208305.1_ASM320830v1_genomic	QKMM01000004.1	162736_0_3__59207-60145_-1	313	MEVTTEQTQFIEEQRQWLVGYRAQTEMSWAMLAKRTGVPQGTISLFGANRYTGRELPIAEKVERFRQSLAQQAELATELPQVPGFFQTETTERLERMLAFAQSGEMVAAALEAGCSKTSTAEHYTGTYSNVFHVEVPESAGGPNNLLKMILAALGEVPSGGTYDMSRQIREQFKKLTNPLLIIDEAQHLSKASIEEVRSWFDKGVVGIAFFGNVGILQQLSKYAQLYSRLSMKLQLRLPFPADVDAMADAWLITNAEIRAELQEICGKLGGLRNGTKTLKLARMIAASQGKELGIDHVRGAWGELDVRMVAA*
node7994node	1	GCA_003217615.1_ASM321761v1_genomic	QJTP01000008.1	163201_0_7__26645-27691_-1	349	MTQRDMPQRDDTLKEDPRTTIREALGMGAGPVVMERIRRKFVRTRRDTTLAEAFTGLLADLCERPDGPDEAPREAGLLLVLGESGAGKTRSLKRMFASHPGLERLQGALLSLSAPSPCGVKELGVAVLEATDYRMTRRNVAGPEIWSVVRRRLRALGILVLHIDEAQHATQLRDVGEREKLRNTVKGLLVDPVHPVAIVLSGLPGIAPFVTADQQLSRRATFLDVAPVTLQADRGVLRKTLEAFTRIAGLTMAAEETARLLPRLIHASDRRLGILLEEIHAGLRLALDAGADELKVEHFAQAFADRTGNAPDWNPYRRADYASVDAWRMLARHHLPLPAAASTKGPAK*
node7995node	1	GCA_003217615.1_ASM321761v1_genomic	QJTP01000008.1	163201_0_7__36876-38297_1	474	MPAGPWLPIGTKIASGLAIGRTVTIGDDWQIAEDKAGGRVLIARETLAMRWIASGALLDGDLATFSFGTEAFAAIRGGREHMLAPVIGSRSPNGTTEALAFATAIAQTRAVGETASLGDGIYVERLSRILPTYGTEAEPVDDATILGTWLTGGLRVPAAPVSRIQAYLSWMSPEQLGRVVASAGLEVGGLVRIGDDPSPASADRNARGIGGEGRFELPGRRVLETFFNDHIVDVVQNRESYRLLGIGNPAAIVLEGPPGCGKTVAVERLVFFLGWPCHHVDAGSIASPYIHETSRKISTLFREAIDTAPSVIVIDEMDAFLSERDGGSSSQHRVEEIAEFLRRIPDAIKAGVLVIGMTNRIDIIDPAILRRGRFDHVVTVDYADAAEVLDLLGMLTADL…
node8002node	1	UPBA01.1	UPBA01000134.1	16357_0_133__19749-20642_1	298	MKYPHLHKKTATYLDADTEERIWHIRSPHWIGYPQAEHILNKLEDLLVYPKIHRMPNLLIVGDTNNGKTMLAHRFLRKHPADQNLDGDSVLVPVLLVQAPPVPDEGRFYNTILDAIFAPYKSHDRIDKKQTQVIHLLKRMQTRMLIIDEIHHILAGSMNRQRAFLNVIKYLGNDLQIPIVGIGTKDAFRALQTDPQLSNRFEPAVLPRWNLDRNFLRLLVSFERMIPLKRPSELQTRELAVRLYNMSEGYIGELSRVLIEAAATAVQNETEQINHEVLDSIGWVTPTERKRQIDKLA*
node41917node	1	GCA_003228315.1_ASM322831v1_genomic	CP029693.1	163715_0_0__936760-937725_-1	322	MDLNDTDIRERMLDKHPIIIKQYTVITPMIKDAYSMIREMVWLRHTGLFMYATPRMGKSRCALAVMELLVAEFPDKYPAYHIADSNRMASFTRDLVVSLKLVKKDRESYSLMIEKIILHVRSQLSKIGGNHFVLIIDEMQQLTLENYETLLVIHNRLTAEGISMTTVGFGQPTILKRRSLLITMKAYNLVARFLSEAIQFDGCLSSECFMNILFQFDHEKQYPVDSGWSYTRFFLPKAFAAGFRLSTQHERIWHLLEIRVGESFLPSVPLEYIFRIVEASLVYGRKHDGTEFTLSDDAINSALDRSNIYEYMELIKGIEIE*
node41924node	1	UPBT01.1	UPBT01000241.1	16376_0_240__8844-9728_1	295	MITNEEKEMIRVRLGEYCEMKGSQKRAATSLVGVSPATVTQIVTGKWELINEKMWRSIAAQIGVKQTRWNIVETRNYRALSDIFADAQENALVLAVCGEAGTGKSLTAAHYGAENPNVYVLACSEYWNRKTFLRELLRVMGKNPAGDTVGDMVDDVVMELKRRENPLIILDEADKLSDQVMFFFITFYNKLEDYCGIVLMATDYLEKKVRRGLRLNKKGYKEIYSRIGRRFVAMPGLSATDISDVCRANGVEGLREIETVKKDCEGDLRRVKRKCHAFNRMRRQAEERKEETAE*
node8029node	1	GCA_003234395.1_ASM323439v1_genomic	QKTA01000004.1	163996_0_33__183914-185077_1	388	MSTSKASSLNPDAPPGQPCVPDEPWLSLLAPEDRDFVSGVFSDRIEDPGFRSRAQLELMDPFDREDYDDARLAYLRMTPLIETTVVSDVLGALETSAKTAARVHRRSDLVQAKLHSQDILILDGDPGVGKTMICSVHLATEMINSARRRWRAMQRGEADHLDAFRPVASVTLDGPTTGKQLLTLICQSLGRPVDKDPTRSFITTIERCGLQLLFVDEIHAVNFDRKTGDHVHHMIRTIANRGVRVILASNDIDWVLQNQRTPGQGTGARISRGRWVPLTVSKLEIDTAAGQTEWADLLDVFESRLRLTDQPRRPGWLADDFGPYLWASTQGYMNALVRLLNDGTARAMETGAERLDRKLFDSIPLQAEVQTPRGRHVALHDSANATP*
node41936node	1	GCA_003234595.1_ASM323459v1_genomic	QKSE01000005.1	164006_0_31__133643-134683_-1	347	MFDLFDTRDDSWMNDASKLCRNLARPVIVPSMTAQDYDKSDGKSRNNYDQQRFEYMSQTVVATDSIHDLRNRLLRTMLINRNAVAGRAGLLISGPAGLGKTTAVRALASWTVRRYQRQLPDATRNGDVPAVYVSVPPPATPKSMIARLATSIHIPVRARDSAESLRREVAPQLRALHTQLLIVDEIHRLARDSNENAETTNVLKDLSDLVPCTFVFAGVAVEQSGLLAGERGAQIAGRFSLARMVPYSANRLDDWTDVVAGFVQRSCLFGPIEVDPEYLLERTQGSIGMLHAMFVQVIGLKLSEPHESNDERVTQEDFEQAMLPMQAEEEPATALVAGQLARKRPK*
node8079node	1	GCA_003240775.1_ASM324077v1_genomic	QFNI01000005.1	164314_0_105__62337-63098_-1	254	MNAHQKVNQSAGIGSRAPLRNVVNFSTVLETVVGRRQGLPGMACFFGPSGYGKSESAIASANFFRAAYVECGQFTGARSLMEKILRENGVTRPRGTIEDMKEEAGRIMAGDPRRPLIIDEAHHIANKRFINLVREIHDMSGAAIVLIGEETLPRQLEAFERVHNCMLEWCPALPCNAEDLAMLTRISFPNVSMSPDLAAALLDVTRGNTRRIVVNLAKIEEASNRLGLQTIGLKDFGGTDNLIGSSAPAARRL*
node41969node	1	GCA_003241055.1_ASM324105v1_genomic	QFOD01000033.1	164328_0_50__19261-20211_-1	317	MNHRDFEVFGAFDAEYLLFPPFVAASDAIDRLLTQFRLTGMVENLLVTGESGTGKTTLCRTMLQKYPKQVHLERDVIPVLFAPIPPAATIGGAAEQMLFRLGDPAPAKGTTSAKTARAVRLARGCGVELLLFDEANHIQDRGRSGTQYHVGDWLKALTDELQIPCVLLGLPRVEALLRVNEQLRRRFTRQIRMELGQDPDVAVETECLQLFNSLAHALPIRFDPGDMSWSELGQRVRFGTDGRVALFKVLLSQALRFGMANCLDVLTVSDLAEAFTAAIWPQGVGALNPFHKSFEFRRLDRAGEPFERGALGSGRR*
node41954node	1	GCA_003241705.1_ASM324170v1_genomic	QFPQ01000017.1	164361_0_72__13062-13994_1	311	MIEELIVERERLWAQHPIICEAAVLPSTSVQNAVWAVIEGARKTRFSYASWADPVTGKSRCLTAIENFIRQEHPGSGVLRYEAMREESSAEGRLLEDILLQMAIAAPIARSLAGKRDQLTRALLALAGVDMHLYMLIDEAQELHIRELNWLKGVINKVIVKQVKVTVVLMGQKQLLDRIDELKTAGRQDLLERFFKRVVEFKGCRTVEDLATLCEAMDIKSEYPEGSGWSYTMFLFPRAYENGLRLQAKAQVLWQAFTALRSASEVQRGIPMEAISSYLAQICLLHKDLDSADMELDLGLLEEAAKETLS*
node41955node	1	GCA_003241705.1_ASM324170v1_genomic	QFPQ01000003.1	164361_0_342__25179-26075_1	299	MAEDHLSAETRAMLGRQAAERLAWFQTEFWIKYPASDAILALLEALVNKPRRARMPGYLVTSESNNGKTSIAMRFAGLHPPVFSEADNKMQMPVMLLEVVPTPTEAAIIERILSILGIPYRLTDPVPDKREAAIVAMRNAGLQLLMLDELQKILGARLEQRRAVMDALRYIANQVPVPVVAFSTPRGTGGLASSDEMINRLRPLTLPTWKLDADFQRLLLSFEEHMPLPERSGLGKKAMAALIHTLSEGLVGEVYDLLELALSVAIASDAPRIDETLLRGLAWTPPSDRKRLARAATP*
node71051node	1	GCA_003241905.1_ASM324190v1_genomic	QBLW01000022.1	164370_0_143__13300-14274_1	325	MNIDHGKREWNSEELDGLREAIEDAGKKANFSRAEIARRAEVAASTLSQFMSASYAGNNSELASRLSKWLNAHHEAMEFREIAPPEPSFVQTPNAMQVWGAFQHAQLLNDTAVIVGPPGSGKTAAIDAYLARQPRAKLITGKPSISTASAVLGDFLNRYTGENGFAGRGLAAKSFIVRQHLTKGSLLIVDEAQHVSVGALEELRAIVDEQKCGMALVGNATVLRRLQGASRDVAYAQLFGRVGNRVELKKASPADVQAVLATMQVDAADVLKAATDILAKDDMRVVIKAVRKAILLAHGANENLDARFLKAAYRQLSGEGLKAA*
node8109node	1	UPEA01.1	UPEA01000244.1	16437_0_243__20478-21398_-1	307	MAETAQSGALREIMGIIAEKQLSNSMVARITGKSASTVSQVLNGKYQGRPEVLGEMRAALEKFEEQSEKPPLPGLSAWLTDGEKLINGILNLTYQTNGFAAVVGPSGIGKTYTAKLFSEAHPDTAYIRCADGMCQGDVVNMLLEIVGLPTYGTKTQRMRRAIAAMRESGVKMILVDEADLLVTDGSKPAILRKISVFREIKEAGIGVAMIGLESFDNALRLVGETYVTSRLDYFRRVKDTAAEELAYFISKLGIDPETPEARHAISLAPKRGSLRLIEKFAQTANIIGLREALAVIFNATGHIKEV*
node41996node	1	GCA_003248655.1_ASM324865v1_genomic	QFPM01000026.1	164689_0_48__7621-8358_1	246	MQNPTPVNKPAMLRNVAIFMTLIEKVVDRRPDLPGLACFYGPSGYGKTKSAVYGANRYRAAYVECDQFTTAKSLLELILQELGVARPRGTVPNLIEQAVQQLAADPRRPLIIDEAHHIAHKRFIDLARTLHDKSTAPVILIGEETLPKQLEAHERVHNRMLDWAGAQPCDRADFNALAKASFPNLKISDELAERILSETKGNTRRIVVNLAKAEEVASQAGAETVDVAAFGRPIGSTAPTPRRAA*
node41995node	1	GCA_003248865.1_ASM324886v1_genomic	QFPK01000010.1	164700_0_202__14085-15047_1	321	MATIIETPETVQEVRLRLIAFQEERGLSWQRLADMSGVPSGTLTPWKDGKYNGRNDNIASKVRRFLDGEAAKSALAAGRIENPGFVMTPTARELVRLLQFAHLGDIVAIACAPGTGKTEVAQNYKDEQAANVYLAAMSPSSSGVQPMQMRLLAAMGIMDLKGSPQQLSAHILKQVSGKGALIILDEAQELSEKALDEIRSWHDACGVGIVLMGDERVIARLGGRRRQELARLNSRIAMRHVQARAKPDDAEMIARAWGIQDDLQIKFIRRLSGKPGGLRAIVKLIKLAGLHSTHDGRAIELADLESAWTQLNSDIVAIAA*
node8167node	1	GCA_003252535.1_ASM325253v1_genomic	QKDN01000032.1	164875_0_20__14386-15297_-1	304	MQATYSHLTEQTSVVASYDSTTRLAYLNQPIWIGYTRALNLIDLMQNYLQMPKRARMKNLLVIGDSNMGKTTILEQFMQDNQPVEYQDEHGMYRTRVPVVMIQAPTIADEKNLYAAILDRFWTSFRPSDTTIKLRHHMYSMMRDHDVQMLVIDEIHNLLETTAIKQRQMMNAIKTLGNELKIPIVAVGINTASTILASDPQLASRYSVARLDSWKLDREFLGLLKGFEKSLPLREPSMLYTKDKASLLLSICEGNLGNLHTLLVECAKSALKDGLEEITIDIIKKHQWVRPTRKNAPMEIPLV*
node8168node	1	GCA_003252535.1_ASM325253v1_genomic	QKDN01000046.1	164875_0_37__60962-61663_-1	234	MKEVFVDTANYVTMLESFGRLESLSASSPRMGLGYGNFGLGKTFGLERIAVKKNAILLRAAQTWSKKQLLEKLCLELDLDISGGSGRMYERVIDDLRREPRIIIIDEIDALLRGEKIGTLELLRDIHDETSIILFFIGMEESNAKLKRHRHYYSRVVELVEFEAIGAGDVGKFCELCEVKVESDLVAYLARKYPNLRQIRVLLTRLEKACELQDITSVSLAAFRELGVENGKG*
node8175node	1	UPGE01.1	UPGE01000268.1	16494_0_267__8559-9491_1	311	MILNEYQKSTEIPEAFRKYMEETGHTQADISRVSGVGTSYLNHIAQGKMIVPNKNGGSVINDKYYIALCKAINFPLKQEVWRHFNTYNFKQSINRIKSARAENLRFTIDGDTGAGKTHACREYKKNYPKDTYIVTCSAIENSKEFAKNIAETVEVSTLGTAGKIIKEVIKKLTKCENALLIIDEAEHIEKKSGYINIIKALADGLENKVAFGLVGMDINKILQNGYERNKQNFRQTARRFNLRERFDNDITEDIERICEDLGITNKNAQNWLKNRIKNFGDLEITIKEAFKESEKTGEPITDRLLKTLEL*
node8169node	1	GCA_003254585.1_ASM325458v1_genomic	QJGZ01000035.1	164976_0_18__189214-190134_1	307	MNLILTLNHLKILIMNEFIEKISSLSDEERIIASSKFKWIGYTQSDEILRKMEFLKNYPTTLRMPNVLLVSDSNNGKTRILNRFEKLNKPYINEATGELHIPALYIEAPIEPDERRFYNTILEALFAPINASERIEIRQSRVIHLLKKTNVKLLMIDEIHHVLAGTMNKQRTFQNILKSLSNRTKISFVCAGTKAAFNAINTDTQLINRFEPYILNTWKYNNEYAKLLKSFEQILPLKKASNLTDDKLSKQILFKSEGLLGEISKILELSSILAIKSGHEKIDLEILEKIRFTVPSKRNNEQYISK*
node42084node	1	GCA_003259445.1_ASM325944v1_genomic	QLMD01000006.1	165188_0_5__163755-165419_1	555	MPLPDNFVAAVYKDPGVSRYRGNPLIEALPPIMDLKALKSQLTGTVTFDPKDCFTEPHQRAHEIASLLDDFFQPLSIHRQLEEKLSVMIRAGYVGRNPKDGSLNRKMQDGYQRIMDGASNNFRFAQTNSTAKCLSLIGCSGSGKSTTVNRILSTYPPVIFHSDINFVQLPYLRIECPSDGSLKSLCLNFFREVDRTLDEDYEQKYARKRHGTEVLLSLMGQFATQKALGVLVIDEVQRLGLKRSVSKEAMLEFFVALVNVIGVPVVLVGTPKARPIFEMELQAGRRSAGFGSLFWEPMQRPNKARVDSNGKARLSEWEAFTNKLWKYQWLKHRSETLDDATRERWYSLSQGVLDIVVKLFVLAQLRAIATGIERITPELLQKVYDDELIPVHPMLDALR…
node42143node	1	GCA_003260995.1_ASM326099v1_genomic	CP030040.1	165236_0_0__1363900-1365474_-1	525	MEPIEVAKKIRNIPEISDEDKSQSTGVRSHMIQRISEFVEPMTNHLKIESKLGTIIRKGYLARNPMEISFLERIRILNDISNDLLKKESSEKNYVKKFEGLRSTADAFPVIGVSGMGKTTAVEKLLLMYPQVIIHSKYKDKSVNLTQIVWLKIDCPYDGSLNTLCKNFFKAVDDILRTRYFEKNVYSTRSVSLLLQQMSIVASLHGVGVLCIDEIQHLVNNKENDTMLNFFVTLANTVGIPLVLIGTPQAEQLFGNLRQARRGSSMGTVKWSNMEEDSREWKMFLEDLWKLQYLKNYTQLNAKLSRAFYDECQGITAIAVNLFRLIQTNALLQNMEEITVSLIRQTAKDELYLVQPKIEALRSRDFKKIIQYDDISLDYRDVTSKIDLKLIDTIQKKYQ…
node8270node	1	GCA_003261055.1_ASM326105v1_genomic	CP030073.1	165239_0_0__24043-24864_-1	274	MLTDHPAALPDTGTQPLSPATAAAPRRLHFLGLAGARTVATPSLAAVEDALADAHGQRRFLCVLGDAGVGKTFAVHHCAHTRFPTTRLLLRLGARPTPADLRTHLHHTLGLPGTAPAAPALADTLIRRTLATQPYIVVVDEADRMPEACFEYLRFLYDATPSGLCVVLIAGQRGAKALRAQQMLATRTARWLTLYPLTRDQIPYAAQALHPMWQTTTPDQLLFLDGVFASGSLRRWALLTHHVQRTLKATGRHQPDPGLLQHTLNRIDTSCRP*
node71105node	1	GCA_003263475.1_ASM326347v1_genomic	JUGD01000031.1	165359_0_30__64260-65570_1	437	MSIACYQSKDVHPDQLGNPLIEALRPTLTNKDAAGVLARRPAISLDKERLLPPHIRVHSVAAISDMYVPDIKTLELYAMVDMQMKRSLERHNPFSAEGQRYLDSVQAKVLAAVSDDQRRIAKAVKEGKEPLSALGKRLPDIRSILVTGASGMGKSSAINRVLALNDQVIEHSNYMGQPYHQKQLVWLSVFAPLNASISGLCHSIFAAVDEALGLPVDTGYAKQYDKKHRTNDVLISRVAQVLATHHLGILHIDDLHRIADGTGANKAALISFIMQLSDVVGVPMILSGTGKLMKMLRGSFEVSRRVIAAGSVEFELPPEYVKGDGFANLANALFKFSLLPVSEDALEDMKLYLFDRSQGITAVAVNLFLQAQMWGLREEADFMTKELIDHAYARIKPLH…
node8322node	1	GCA_003265685.1_ASM326568v1_genomic	QJOU01000018.1	165447_0_10__51854-53317_1	488	MTTKRELRPLGSDLIEYLELDANYSNENSLSTRLRGNPQIATLPLTGWSDEAIHGLFDRRPDAPTHADRAKPASLRRSEINTLFDIVYNLVGYPRLINAFIEMMRETYVSRNVLRDDDRRRRMMLHTKGALDGKQFNFPLPRNWRPTARSLNVLGLTGSGKTTFARIMLQIFAVVIHHTSYQGRNLAFDQVPLVYVQIPFDGTIKSFLLNFCESVDRALGYSSYYQEALRVGSIAEMVSLMVRISDAIALGTLMIDDLHNLRVAKGPNIVIMFNLISSLIECAGISVCTLGTPSVKSIVTPGAANQRKLVLNGAFEFSLMRWNSPALLDFTEVLWSYLWVAHPVALTESIRLAWFKAGAGNPHFMVMALAQAQRNEIGARETIDELSFQHAATMNMAIL…
node8320node	1	GCA_003269295.1_ASM326929v1_genomic	QLTT01000013.1	165524_0_12__29887-30927_-1	347	MSAAVARLMRSRLQTNALKHKPTTRPELMITGGGYQGKTETACEIAAAFEDAWLDLHHQLNPTAIPGTRDLHAPVAYVQTPVTAKPKSTCQAILDFFGADHKGMTLPQLTRAVRTSLRDHGNRVLLLDDITRLKMHRADDQDTLDLMRAFMSMHTTLVLIGVNIPGSGLLREGRHDPRTGQWVFPPPASASAGDDPATQTERRFDLVHLEPFRYDTAEGIAAWTAHLAGLEQHLRLFHAHAGMLTGGTMPEYLFRRTGGVIGLLERLIEDGCTEAVDTGAEKLTADLLDSILINLGNDPTRDATAGEIPRVPAVKSDTKGRRKARNTVFDDTGIPASGSQHSGRGA*
node8328node	1	UPJA01.1	UPJA01000256.1	16555_0_255__18318-19199_-1	294	MSNKRDDLRAYMDAHGLTQQQAASKLDVSSATINQYLQGKYKGDTAALDGKVTQLIARSREKAKAVNIGFVKTKTAKHIHETAMLAHSLGEIYLIIGEAGLGKTMALTEYAKQTADVVMIEVEPTYNAKVLLQTIAASLGLTPARTNHEMMTAICDRLRGSERLLIVDEAELLGLKPLEILRRIHDLTGIGIVLAGMPRLRANLRGARGEYKQLYSRIGFCQDIKNALPAEDIAKIAEATLGNSDHNELLYRVSGGNARRLAKLLRGALKIADNHGRPVDEALIKRMAEMLID*
node8340node	1	GCA_003285005.1_ASM328500v1_genomic	QMFA01000057.1	165909_0_84__17679-18500_1	274	MSHTSETLSPPKPFSKELPPELCYESRGHREAAARLEWMVQHKTLGVLTGEVGGGKSTLIRRLFATLDPMSYLPIYLCHATLKPREFYGGLLEAMGVEPVYTVSKARKLWQETVKSRCVPGERTIVPIIDEAHEMSEEMLLELRFALNTNIDSTLLFPLILVGQPELRKQLRLKKYEATVQRIGLQYHLGPMSKEETGAYVRHHMSVSQTQKPVFAESALHRMFAASQGLPRVVNQIGNQILLDATARNLEVIEEGDVVRVLADMDRQRGVTS*
node8332node	1	GCA_003285205.1_ASM328520v1_genomic	CP016181.1	165919_0_0__4471432-4473081_-1	550	MKVTAIYKKTGISSYDGNPLIEALPPIADTNVGVKALRSNIVFDDQDLTADRPIRAHNICRIMDEYFQPLSAHARLNERIDAMIRLGYVARNPANGGLQKHLQNGYERLQTGNLDSFRFEDAKSSAQSTTLIGCSGGGKTTALRRILSSYPQVIYHPDRNLDQVVYLKIDCSHDGSLKEICLNFFRALDRLLGTDYEDKYGLKKRNGTETLLAIMAQIANAHTIGLLVIDEIQHLSKSRSGGSEKMLNFFVTLVNTIGLPVLLIGTPKAREIFELDLRSARRSAGFGAFYWETMPKFDKKGAPNLEWHGFTDSLWKLQLLQDKELSLTDDVRDTWYDLSQGVMDIVVKLFVLSQLRALAIGKERITSGLLRSVYETELKPVHPMLAALRSGKAEKIAQF…
node42175node	1	GCA_003290025.1_ASM329002v1_genomic	QNHG01000003.1	166085_0_2__244216-245193_-1	326	MTTFVDMEVVSVRAPLQSGHYPFPRAKFLRESLIRCVTDYYTKAASCREFEARGLLVTGKSRVGKTRELQRLVEQLNTSNTLMPDDRPARFVSCTLVGKANWREGGNTVLEALGYPADGRRDAGYIWRMVRRQAKEAGVVGLHIDEAQHMFTDTGEAANRAMLDNFKSLMKDTTWPMMLVLSGVPDLARHIEKDRPTEDRRQLRFLMTPVHFEMINPDEDIEEINTLAYSYADKAGVNFDGLSEPDFLERLIHGCAYRWGLVIEMLIEAFTISAMAGGKVATREHFVKAFAQIYGLPEGYSPFTLPDFRESVDPEKLMEMLDRDR*
node71131node	1	GCA_003290055.1_ASM329005v1_genomic	QMKS01000004.1	166087_0_12__143042-144505_1	488	MTSISRSSDNPLITELPLPVPFDRLPALLMGAPLIDTLARSATVCDRENLLSRIENHFVPTPIAVEIADALLTAIYTSYLDRNPNLLEVKRQRYVAVGNDASNSTTKPGFAPRSARCITISGVTGLGKSTIVDRTLTLLPQTIEHGPNEPAGWHSQKQLVWIKVAMTSDGSRLGFIMQIYQQVDAALGTDYFAQYSGKKLTIEHHLVAVSKILFNCFLGALIVEEIQPRNFGEVASRDVMLLFFLRLANLGIPIILIGNPMGFKGFENFTQDVRRLTSGGQFELWPALSSQDRDWLEFLVPGMLEFNVMPKPPALNDAADLLFRHTGGVTDFLSKIVAQAQLLALRRGQDQITDADVMAAYQGPVIRANHPIIRTLVARDGVALREILDVPHQAFLARW…
node71129node	1	GCA_003290055.1_ASM329005v1_genomic	QMKS01000019.1	166087_0_18__227214-228515_-1	434	MKGPSSLANPDVGSSDGLVAPGNPLLDNMPAVPKLSQAMRLMDQKATSNYSRSSREETIMRQASNIYVPSANSAGIVSAVVAQVRASYMDRDLRIPDYRDHTIAANLFLHDRPTRNAATPPSRFGLGPRARPRGIVVAAPVRMGRRRLADIVESVIGRGCVMNRLQTHNGFSEYAQLRSLRVQWPIEGKLSGFAQGFLGAFDTVFNTEYAKRMRSPQFRDSDVVAVITALGVVSNLGLLIVEGIGTETSTSKTAHATWDALAQFTRTTGIPVLCLATPGAVICGLSQLPSVAGALAPQGLFEITRSGRAGEDHWKAVCEAQFDATLRVAGIATMPEWLPAAAYDLTFGYPGLLATALSSIALQLLSLGVKELNADTFHRYGKKALALHEGDVNAVRQIG…
node71144node	1	GCA_003290445.1_ASM329044v1_genomic	CP021781.1	166103_0_0__1812254-1813231_-1	326	MYVEAYKHLNLNYLYDLNKKYVDLESHKKAYKNLRFLISNSGIYALIGLVGSGKTTLLNKLQSDLKKDGNIIISRSLSTDKKRLKIAALFTALFYDLNTNEKDFKIPTTPEKRERELIKLFQKHNKPVVLIIDEAHDLHNQTLVSLKRLVETVTQNGYQLSILLAGHPKLSGTLFSASMEEISARVKSTILEPNKDDNETLIKNWISIRLNNNTKLEQVIDKEAISYLATELLTPLQIEFYLEKAILSTYEIGESKISLDIAKDTLYSDIKSIQSNLARNGYYEDILCDLLNTTKKEIKLFFDNKLPKESSLNIRQKLESFKIRF*
node8387node	1	GCA_003293815.1_ASM329381v1_genomic	QNTV01000023.1	166270_0_22__57987-58979_1	331	MFQPLSTQRVMHREFQKAYDFARGIVERSVEGERLIAMLLGVPRQGKSLISELLLADFPSCSVQGLQVIPIVRVVTPTRPTKKAMAEAIIDALDKRRYGRYTAEQATARASFLLKSAKVRVLLFDEIQHVVERNTARSWYEVADWLKTLSDGLNLSLLLVGLPAAREILSVNHQLRDRATSPHIIYPYNWNHPADIKEFCRCLLSVSEVLAQQGYTLPSMTDLDLVWRCYAATHGRYGMVVKLFEEARHQAQKAKVKTITMQALADAFQVSVGDEGEVGNPFESDAELSDSVLVQRYVALLNESGLKAPRQKRVQKSTSGDASVDGGGQR*
node8386node	1	GCA_003293815.1_ASM329381v1_genomic	QNTV01000015.1	166270_0_14__11218-12078_-1	287	MIDGQHLSPNRRALLSLDDDCRIVEIQNDRVWVDNSQSENVFGMVDNVLAVPERNQAPCLLIYGEGGTGKSSIARRIKSFKKFRQKLIYVDLTVKPNGLKFSGQILFSLGVPGEPLYSTKSFSRDLSAELLHIIRLRGIKGIVFDEFHDAFLVPRLEQHRNLSMIKGLSNAPYGLSVIGFGTSSALASLKSDSQFYRRFTMIDLPDWSDSEEFRSFLLGIEGQLPLKKQSYLDSEEFSRFLLERTGGRMDSVIRILRSSACYAIRSGEERITLDLMRSAFSSPWGY*
node8512node	1	GCA_003310715.1_ASM331071v1_genomic	PTCF01000014.1	167029_0_5__29520-30356_-1	279	MTNKTFVETKQYRRFEEFCDNCAKYKYMGVCYGNPGVGKTFSAQYYANWDYVNPIITNYQKADDKGSNVHDDQFLNCKTIFYTAPPVRPSRIYKELLNLASELTLGKIGYRSLKRQEEFNGLEELVRLQPSNYEIDLIIIDEVDRLNYKTLEIIRDIYDQLDIGVVLIGMPGIEKRLSRYPQLYSRIGFSHQFEKLSNDELKHVLEYRWEELSLPLSYEDFEDYESINTVIKITNGNFRLVQRLFSQIIRIMEINELNKINVEVIETARDGLLIGENE*
node71235node	1	GCA_003314775.1_ASM331477v1_genomic	QOAY01000035.1	167163_0_257__48897-49943_-1	349	MIVEPLILDHDRKTTLPGLREAFSSLPPPPPALSFADYAALPTDDRSAYDQARDDFLRLTLRVPTPEQDLSAGILAKLISSNPRRKNSRRGLMISAPMFYGKTELALLLARSVEYEHARRYPEYADNGEVPVVWVEMTDHATGKALLAQIIRFVTPTIALPTRITTDELRHRAVDLLRLHRTKLLVIDEAHNLGGSEPSSIIKALQNESSATVALVGISLASGTAFGKGDGLQVTMRCDMVELRRADETDAGRALWDRWVTTFDRNLPLCEHAPGTLTRNARALQKAADGRLAVLALIVERLVASILDDHRRRDEQVTRHRLFTVLDGLRHTTPVRHPITIEDLVEAA*
node8598node	1	GCA_003315795.1_ASM331579v1_genomic	QMEY01000014.1	167199_0_5__141833-142861_-1	343	MAKADDTPEPAAEPATPSDTPKDNTPDPASGPTAEAHPDDRDSLDRPDVTDRPAPPGVGSPPRQSAGGDGHRPVDVSIVITKEHRLFIEFADAVRRERYVGLCFGAPGVGKTQSARHYSQWDQLAGHLDGTRPVGSNGEASAGQILAARAVMYTPKVHNTPHNLDKEISFLCDRLGWNVELMLNPGRGIDEHGRLNTSTHAELLIVDEADRLKVGALEQLRDHHDRTGIGLILIGMPGIEKRLARYPQLYSRVGFVHHYKPMSADEQAFVLARSWPHLNLGDADDYATTEALAAITRITSGNFRLTVRLVGQIERVLKINNMSIVTKEVVETARKNLVIGSM*
node42506node	1	GCA_003325815.1_ASM332581v1_genomic	PYXH01000013.1	167644_0_240__10905-11861_1	319	MQYQYPLTNEDINQFLAKPVHHGSFNKIHKHIQKAYKSFGLTPKSCYVIGNSGVGKTMLAKTAKRMILVQRVHCPDVEIKPVLMVTLRDGALPDDVRKDLLKELGVDFSGYAGRSLKELLEKQLKVCGVRLVIFDEFQHLVRTRDKEVNKKACEFVKTFIDETRIPIVLLGTPKGKKLFELYDELRTRFVEAGELFPMSCENDDSFEYFRFFIKSLMTCFPLETEDLSTDENIERLMLATGGNLRSLEALLCEVLETHRDGNKHLEITDYQEAYEFARPEELRRGGGSRIINPFTDEAHIVRKDLKFFQKRGFRNAKF*
node42509node	1	GCA_003326035.1_ASM332603v1_genomic	QDHA01000006.1	167654_0_209__6051-7622_-1	524	MEIGTSLVVEADYKPQRIARFRGKRLIEALPLPLSEAELADALTILPSLDPEEREWETHERMQQTMQLSHFLIPFERNLRLARAIDALMREGLVGREPRSAEFVERLQAIYRNEQQGTFFAGRDDNPQLSAALLGLPGVGKSRTVSAVLQRYPTAIYHPMLDIWQIPAIMVETPSNGASPKDLVYAIFRQVDRIVPGADYSVQYGETKRLSENALKNCLARVLHIHCVGLLILDEIQNLANAPRNKQSLMSTLVSMSNELGVPILFVGTGGARKILGLAPRQARRSAGFGIEPWDRLVAKDPQDPNTDWSGFLECLWPYQWVRNPVPLSPSLRHCMYDLSQGIPDLAIKLFVCAQWVAMYDGSETITDASLERISRDFFSVVEPAIAALRHNNLSAMHE…
node8625node	1	GCA_003326245.1_ASM332624v1_genomic	LWSY01000110.1	167665_0_109__237987-239165_-1	393	MVIQYGFPRELLDQPPQERMNFFKKPDVTFMHRNLLTVFNKTHRIILEPAGASIILVIGPSGVGKSTLVRLLYKKIIEQSIAKMKINPGWIPIVCVEARAPGKGAFRWKSFYEIILKAVDEPEIQQKINYNDNGIRRDSDGKLVINTRRTTEDALRLAMENALIHRKPYTLAVDEFQHIGKMAGVELLQAHMDCVKSAVNITKVPWTGFGTYQLLDFLELSPQLSRRTKIIHFPRYSLEFDEDIKEFKRILEHLQYRMPLLEAPPLKEKYWQFCYERCIGNFGTLRDWLTDAYDLALSEQANTLSLEHLKETAYKDFECEEMALEAINGENKLRDSENRSRNLRIILGLEKGQTHEQGKLSTKESIEQKKNSKSNNTKPFQRNPKRDRLGGQ*
node8673node	1	UPRK01.1	UPRK01000959.1	16772_0_958__28436-29419_-1	328	MEALKTYTQEKTLAERVNDILAEIKMTKQELAMQLNISRSAVSQYLNGKYSSNPEAIEARLRDFVSSYDRGDDVVERPEAFLNRDSEVVGSVKPKIENFESTDYVQIIGVCRSCQEDMALGIIVAKSGYGKTHALRKYATMPRVIYIEGNETMNCKDIIRRIEGKIGMQRSYGSIDERTEKIIEFFNINQGYLIIMDEADKLINKYTQKKIELLRNITDGAHVGLVLAGEPILESLLKTYDARFANRMDFYYKLRGLSVEEVRDYLEGYDIEDGAMEEFISRARNTQTGCFRLLDRTLNNVIRILKDSGQTKVTMKVISQASNMMML*
node8693node	1	UPSJ01.1	UPSJ01000059.1	16792_0_58__70064-70966_-1	301	MNTLKSQIQTEVSEILKSGISQNKLAEQIGISAATLISVRRGEWENISESMLQKLRGHLRINDWKIYETTNLKAITELCRDASENKKFMGLAGFTGAGKSTALRKYATKNPNTWYILGTTIMTQRTFLTAILRSMGISEGQTIQDKMSIIIREMNNNTDSLLIIDDAGKLTDNILRLIQIIYDETEDNAGIIIAGTELLYEYISKGAITGKRGFRELMRRVAYWQPVYKPAKSEVAYICNEYGIKDARAVSYIQSQSNFGDIKNLITNAILMHTRTGRAIDREMLEDLKVGNHFYKYQTH*
node42559node	1	GCA_003336225.1_ASM333622v1_genomic	QPID01000009.1	168015_0_29__90335-91810_1	492	MANAHYIKHPNPMHRGNPLVEGLGFPLSKHKLQQQCKVPFKGGLDLSGVPAELHGYYTRSSILNLFSLHVTQDEFFEVYENIRLAIECAYIGRNPLRPDWQRTLAAVERDKDQPLKSQSIRRLNLLESSYTYLISGLSGRGKSSMVKRALSFIEQELVHTQYETADGELVPCNLKQVTYLYVEHHDRKGQKAFLLDILVAIDEATGESYAYQHRNSNVKDLINAVRKCIIIHHIGCLIIDEAQNFSRTSSDLKIGTNEKTSMKFVEELVNVLGVSTIFVGTFSALKLFTQEMTVTRRTIRAGSLNLASCPVDSPFWKNLCHNLVTAIDLPGGRDNDDMLCLKLHELSAGIPAIASSVTQATLRFLSYCDPERQKLTLEALDYVYSQQFAPLSGPVNALL…
node42578node	1	GCA_003345255.1_ASM334525v1_genomic	CP029331.1	168306_0_0__531552-532466_-1	305	MQQAAVDVIERVRGLIEAGETTQSKVAKEAGVSTSALSQVLAGSYAADPARIVERLSAWLSARDERQQARLPQAPGFVATPTAARVLAALAYAQMASDVAVIYGAAGVGKTLAVTEYARTRPAVWVAVMTPGHAGVTACLEEVAAAVGVKDCPQSPARIHREIVARVRETGGLIVVDEAQHLSVAALDALRSIHDAAGVGLALVGNEMLYTRMTGGVRAAYLDRLFSRIGKRVRLARAQDADIEAVARAAGAEAWREVMEIGRGHGALRAAVKVIRLARMMAQAAGEAMAASHVAAARRDLEGV*
node42612node	1	UPUO01.1	UPUO01000872.1	16848_0_871__12493-13359_1	289	MQEIISKLNEFLEGGSVSMSALARALGISPGAISQFRAGKYRGDNAAIAAKISAYIDASAKKAKEFATSPARDEIFNSRDYKMANFVISEAVGEREIALLYGTAGSGKSTILRDFAAKNPNAVLIEATCHTNANALLGELCEALKLEAAGSANAKLKAISSFLKTADKVLLIDEAEHLPLRALEDLRRIYDFSSTPLILAGTEILLKNLVGRNKELRQLYSRICGKWAMQGLSKEESDAFYGTGIFAHAKGNFRASEKLHKKSVRLAALNGCAVGEEIIAQACGMVIL*
node8778node	1	GCA_003349855.1_ASM334985v1_genomic	QQAO01000002.1	168519_0_1__10303-11097_-1	265	MTGKFIITKEHRRFTEFANVVRKEHTIGICYGDAGVGKTMSGRRYANWDTIEPHLGGHFGPRDIDDKLVTAAGRARSVFYTPPVTTGTRNLTSELKRLGDDIDLLITQHLDDWKTLTPTSPSRVELIIIDESERLSATALEMLRDLHDRTRVAVVLIGMPGLNQRFRHYPQLFSRLGFAHNYQPLTTEELMFVLDRQWKRLGHELDPDDFTDHQAVAAIARITRGNLRLLERLFPQVARVLKINELDTITDDVIEAAASTLVIG*
node8765node	1	GCA_003350065.1_ASM335006v1_genomic	QLKV01000001.1	168529_0_0__277222-278184_-1	321	MNDSTNDNVIAMESPEAVIARVRDEIGRRGLSQAQVAREAGISQSSLAQLLGGTYAANPRKMTVRLAQWLARLSQQRAQPVMPQAPGWVSTPTAERILAALAYAHMAGDVAVIYGGAGVGKTTAAREYAARFPNIWIATMTPATAGVTTALEEVCLALGFRELPGGGARMQRELVARLQGSEGLLVIDEAQHLSVAALDALRALHDATGIGLALMGNELIYARMTGGTRAVWLDRLFSRIGRRLRVQRVVRDDVAALAAAHGVEEAAALRRLVEIGGQAGALRAVGKTLRLARMMAAGQGTELGADHIAAAWADLTGGAA*
node8779node	1	GCA_003351225.1_ASM335122v1_genomic	QQSY01000001.1	168581_0_0__76024-76968_1	315	MIFTRPAERLATDCKNSLEIGANAIWLQGFARFGKTFGARQLVQSTRWRPFPMYIAEYSYTRPTKPNEGYFSSGLLEQHGQVTAKTALSVNTVMRYTRMLREQALRHGAVAVGLVFNEANRFTVDEYENLLTIDNELEKYLRTFHILINQCDASRYGPAGIDKRPPRHLFGRYFTTTHNYTGLLWDVPEDDKTHQTLSDVALAFREYDELLTWPQGSGISYTQYFARKAYASGWRLGTQIDSIRKVIEDVRAEHGLGPVHEWPMQTFEHFVYFVLVRIAGDNPDFTCLTESEIRNALMRACYLHIEPDFQGDRE*
node71327node	1	GCA_003353735.1_ASM335373v1_genomic	PIWA01000008.1	168693_0_303__8669-10210_-1	514	MTEITYINHPNKLCAGNPLIEGLDYPLTIKQVQTQCDEEFEGLLSLEGIPEEYHSYYVRSVIDNLADTYVVQDEAYAIYEKLRRMIEAGYKKRNPLETDKNRITTAIHMDKDKQLNGFHLKQVTGDDVDSLLTANACYLLAGLSGRGKTTLMLRLLKLIKQRYIHNKYITKEGVEVDVDEEQIVYLYVQLHERKGQKAFLRSILKGLENATGENYTALEKTSTKVDTMIMLVRKLLLKYNVGVLIIDEAQNFATSPDKLVLGSNEKTSMKFVEEIFNRIGVPLFFIGTMASYELFGQEMTIARRAIKDGSKLMLSCDVDGEFWKSLCERICQSNLLKGKHTDADIIKRHLYELTRGIPAIAVSLMRATLCHLSKFELGKQNLTIKSLNYVFKDQFSILD…
node8848node	1	MTEV01.1	MTEV01005607.1	1687_0_5606__14444-15388_-1	315	MQHSHTLLGQEYRLSTPTLLAVIQSACFNVLMRKTGVVFVGHPRVGKTSCCEALIDEIPKRFPNVYVFMIPAANVDINMPSYSSIVHQMLALEEIVPKPRTPFIQRQDMLIERLMIRAAQVNARHIVMLIDELQRLSAADFSQLTDIYNKLRSRKVILTVISFAMPSIEKKITLFSTSEDGHIIGRFLSDIRPLTGVTSATQLSYVLGLYDEPLKYFDGEICYTSDILPKAFSVGFRIAALSSEIWREMSKVATGNYVNNLPMEHVTQTVAYIFVILNQEDREDLVIPSGLIAEAVHESNFRSFCLKTSKPYAK*
node8921node	1	GCA_003362755.1_ASM336275v1_genomic	QKRA01000004.1	169110_0_23__154889-155791_1	301	MSEPIIDLYPHLGSLAKDYVTLDNDTRIDWIRSPRWIGYPKAKDILNKLDDLLIYPKRHRMPNLLIVGDSNSGKTMIADRFSSMHKAYEKDNNEGVVIPVLSIQAPPVPSESRLYSNILDKIFAPYRPSDSAEKKHHQVVHLVRACNVQMLIIDEIHSILAGNLEKQRVFLSVLRNLGNELKIPIVGLGTKDALRALKTDPQLDNRFKPILLAKWEYTTDYRRLLASFESVLPLKNPSNLSDKAIALKLLSMTEGLLGELSELLSDAAIEAIVTGKECIDLELLSKLDWLAPTARRSQRL*
node8914node	1	GCA_003363155.1_ASM336315v1_genomic	QRBE01000019.1	169130_0_10__39510-40496_-1	329	MHEHFERALKLVFAFASYAELGSVCFVTGASGAGKTTLLKMLADELYGDSIPKDRIPLIHLNANNSQQGKFSQKKLIFDIYSALGDPFRSDPAEILPKDVLASANDEIDDVAEWRWTSIVERLATAYGLEVLIIDEGQLMCLAPGRHLPSDYLDALRVLALNAHIRIIIAGTYDLLEVWNHSQHINRRSLTVHINRYGKSRPQKVSFLGVLQGIEEQCELPIGMLTTQAAKLYQWSFGVPGEVYSHVDRARIYWKASDAKAIAWDHFEDSKYLPPQLLLLEQEIIVGEAILFSLDPTLPSEPPQQQKAASRRRGARARKPARSPVGAT*
node8913node	1	GCA_003363155.1_ASM336315v1_genomic	QRBE01000002.1	169130_0_11__151794-152783_1	330	MNAVAAFPMPHPLEQLFRPTVATNPIERLADAINSALDVGYRGLGIFGFARFGKSEAVQYLMHHPEWMGDRRAAFFRMDAPDGHKRSDTTFFKMCMALLGVRIPARATQVELGAMVAGRLIEICQNAGTRLIVLFIDEAQRLVPTDYENLVSLDNRMTQAGYYLFIAFVHQRDITGFTNETIASNDHPPHVVGRFLIRKHEFTGLCDTEEAAYVLSRYDEGTEWPPGSAISFTQHYACQAFANGFRMSQYATRLWAMASNLRTEARLPPNWTWPMKTFEATVVYLLTVIVPRTPSFESFTDQDLAEALHASGLVELELSRHTYKPKGDQ*
node8920node	1	GCA_003367375.1_ASM336737v1_genomic	CP031416.1	169207_0_0__3701213-3702151_1	313	MNVVELKTKAANTIEQVKTLIEAGDTNGSAVARAIGVSPAAISQVLKGNYKGDTDRIVKALAKWLELRNTRTSTLPAAPRFVETQTASNIFGALGYAHAAETISVVYGASGVGKTTAAREYAKQHSNVWLITASPSCATTTEILFELALELRMDDAPRRKGQLSRAVKHRLQGTGGMVVVDEADHLEYAALEELRILQEQTGIGMVLMGNNRVYTQLTGGRRSEDFARLFSRIAKKMGVHKAKQTDVNAIAAAWGLTDKAEQALLQQIAERPGALRILNQTLRLAAMLAGGSDQPLGEQHIRAAFKDLEGNE*
node8936node	1	GCA_003368325.1_ASM336832v1_genomic	CP031467.1	169239_0_1__2204068-2204973_1	302	MTNFNVRNNIVDHPDFAAAKSAIEELHEWQRESGEVSGLALVGPSGSGKSTVLKVYRDQFPLHDELTRRVIPILYVEVPSAPTVKSLAEAILLAMGATIPPGATGARLTECIVTLVEGCGIELIMLDEFQHFADGAKRRLLEVSDWLKGLLNRLRVSVVLAGLPSLLRVLDVNQQLRRRFSRIVRFRPFSTAEMPDLETFVGVAQALMTDMPMPCANLDQVAFIRQLHFATGGLVDYMCKIIGGAYRIATSRKARFVDIPDFSKAFRVHIWDEAPPSRNPFHKKFNGMPLTQAGEPFAEGL*
node42789node	1	USUG01.1	USUG01000001.1	16934_0_0__190736-191761_-1	342	MNNIKLEVQNGDSYENISNMTLRYISSINFIIPTKNILELEKIIYTWVRIGATGACIWGRPRLGKTYAVQYITDGIHKKFGDNFPVLIWNITDHADTERNFYASILLALGYSINLAYRMNTALVLKEKLLNILETMACDTPHRKIIFMIDEAWKLCDKDFSWLMDLYNNLNNKDVQLVCFLFGTRELKDLKNEFKLHGKDQIVGRFMIYEKQFMGINNKSELAFCLSAFDSLHMVNSNRLELQETIKEYYFPNAHKNQSFFNLADDYWNAFQSVKAKYNIMAEDIPMKYLIDSFNICLDLFGIDSITPVVFPTLEELIESIEFSGYGESDDEYERKKKNRR*
node42792node	1	GCA_003384805.1_ASM338480v1_genomic	QTTH01000004.1	169413_0_3__309963-310958_-1	332	MVAATISTANSDTLNAEALQVPNAFSDKYTAQDQEQVEMVIQWMNREGKSPRYLERISQVKKGLLLRILKGEYPSPPSKHLQKMRAAIKALEASDTPLVPTTLYTQVTHLCQRCQREGVMAAVTANNGIGKTTALRHFADKDLAKVIYIRNNRHLSAGALLDLLVFESGATIRPARHGRSGNNFDRYRALIRHLRGGNWLIILDEAEQTCHNVLDDLRGLNDEAGVGILLAGDRRLDREIKRDEKLVSRIKLMPAYVDKLSLTDAEALIQRTFHDLDLDDEIVKHLWTLANGSTRQLANRLLPAIQEYVLSQGRVLTREIIDQLSREILAQ*
node8969node	1	GCA_003386205.1_ASM338620v1_genomic	QRDY01000029.1	169478_0_28__35518-36588_1	357	MDNVFQALNGVKPSRQELKRRVEHVKKIIVHHPVYEQVLEELEMRFDLGEDSVAPDCLYLYGPTGAGKSTVTSEFTGRYRREELVTDSREYTRVTVLHVKVPPKATPRSLASKILFDLGDPNHFRGTESELTSRVHYLFGKCEVKMFILDEFQHLIDSDTLHVLVTASNWVKTFTEEIKIPVVLCGMPESMRIFINNPQLDRRFTNKIELPPFRYGTAAEITTFRKFLKEVEKQLPFAKPSNITDIGIADRIYYTSQGIPFYVMQLLIEATAYAVNAGNDSIEMKHLNQAFKKIKQTARPFTMNPFESVDFELAAELRKETDKENKFKQELLAKQKLEKRLFKNSRKQNTDQPIGG*
node42812node	1	MTKZ01.1	MTKZ01126467.1	1694_0_126466__12132-13016_1	295	MEQQELIGHLQKVRQMKHWTIRRLANEIGCNPDHLSSYMAGHYKYRAIPELAEVWLREQGSKPQAEEVVEVDTLLKINEICTDCHDFHKLSIIIGNPGTGKTESFTEHAANSEKVKYICCNSYSTMTEIATQLLDGGGNGSAAHRIELCKTALKGWLLIFDELDRVTPRVVEGLRAIYDSGGIGMVLGGTSVFMKMLSRGLQAKDNLSHLYDRAAFIVNLNNPNDEDITKYLASQGITDADARKMVRETAKKGSFRRAANDLWQAKRIAKLNDRAVDAKVLQAARLMRTFGKEY*
node42821node	1	GCA_003388635.1_ASM338863v1_genomic	QUAI01000001.1	169599_0_0__4503481-4504293_1	271	MTTTTATGRFIVTKEHRRFTEFADTVKREHTIGICYGPAGVGKTLSARRYAHWNKIGPYLDAWTSRDAVIHAELNRTRTLYYTPYSGTTPRRIRDDIHKSSRRIDACIDEHLTPATTTIIHTSGHDYTELLIIDEAERLTASSLEMLRDEYDRHTHGLIFIGMPGIEKRFSRYPQLYSRVGFAHHYRPLTNTELTFVLTRHWRTLGLDLDTDDFTDTQAIAAVARLTAGNFRLIGRLFAQVKRIMKINDLTTVTADVIDTAASTLVIGTT*
node71397node	1	GCA_003390375.1_ASM339037v1_genomic	QUOT01000001.1	169653_0_0__2590342-2592012_1	557	MTLPENVVPAIYVDPGVERYRHNPFIESLPQIKSIKEVRDTLQGEVRFNPKDIFSKNEVRVHEIAGLLDDFFQPIGSHLQLEEKISIMIRSGYVGRNISDGSLNTQLQNGYERIMSGDLNAFRFKTKRSTAQSLTLIGVSGCGKSTTLNRILAMYPDAIYHEKYNFIQIPYLIIQCPFNGSLKNLCLNFFRALDRVINSNFEKKYTRNRLSPDVLLTLMAQAANSNAIGLLVIDEIQRLSQKRSDDREDMLEFFVQLVNVIGIPVVLVGTPKARPIFEVELQSARRSAGFGSLFWSPMKNLPATVDLKTGKTRPSEWIAFTDKLWRYQWLRKRDEVISDEIRDCWFELSQGVLDIAVKLFVLAQMRAIATRKECISVNLLRQVYQDELKPVHLVLDALR…
node9004node	1	USVP01.1	USVP01001385.1	16969_0_1384__6258-7220_-1	321	MYSDEYQAVIDKLNEFISEQPSQEEAAKILGISSSILTPIRKGTYKGDTEKYIRKMADYFNLKADFSDTYREVEYANTSISKKVYDTIRICHVKGGLAVFAGDAGIGKTKAAQKYVADNPNSAVYITLNPCLTSIKSTLKILANAINAPTSSTLDDMWINIVGKLADGMVLIFDEAQHLPIKTIETLRSFSDYFRDKNQTLGIMFIGNNETVRRLGSNRKAEFAQINNRTKQTRICTTKKIKREDIMLLFPILAEKRMDAEIDFLWQISQTQQAIRGAVNLFSNAYDNGKYDLKGLVSMAKFMELDLAGLDIRTLKEAAV*
node42832node	1	MTLE01.1	MTLE01000038.1	1697_0_37__23320-24327_-1	336	MNQLSDKNQQKLLLFIQCFVETPMAKLIFDDFDRLRYNQKFGGEQQCMLITGDAGCGKSSIINHYKQQYPNQLQAGFINNPVLVSRIPSKPTLESTMIELLRDLGQFGSSLRKHISNDKSLTESLITCLKKCRTELIIINEFQELIENKTREKRNQISNRLKFISEEAQIPIVLVGMPWAVKIAEEPQWASRLLIRRQIPYFKLSENPENFIRLLMGLAKYMPFAIKPKLEEKHSTYALFSASSGCLRTLKHFLDESVKQALIVDAETLANEHMAKAFAIYHPEEINPFLQPIDEICAREVKKYSYYDVDAHEDEQLSPLQYTDKLSIGQLLKLR*
node42831node	1	MTLE01.1	MTLE01000578.1	1697_0_577__69385-70134_1	250	MKRKTFVKTSNLHRFLAGLDVLEKRAAPEACFMVVTSEPGFGKTRTLHWYSTQNTDAIYLRAKSGYTRHWFLTELLKELNPHGAPMQRTEDMFRDALKRMEGHNYVLIVDEAEHAVSDNQVLEALRDLADLLEAPVVLVGMEAIQGKIARHPQVSSRVAAVVQFQPASVEDVVLVAKSLLDGVALQEDLAEEVQKQTRGRMREIMNALAICERVALQRKVKVLSRADMEGQEMTYDWQARKPRLLKVVK*
node9045node	1	GCA_003402535.1_ASM340253v1_genomic	BGPQ01000020.1	170186_0_19__19285-20118_1	278	MANNSLTMDQVHRLSDKDKIAYLDHVVLRHPRFERAARSLAAWLHPKNGMSTILLGGPPGVGKTSLVKHLQEESGGGTDMAFVAWPRAPHVLSVRHVVDQLAHAAGVVDGPGRTRRTRLAEQQRCIPRILVIDDVVGLPCSGAQQIALETLLAWNDGVGRKVLFVGNSNLDNVFAELASVWHRAAYVRLGAYGTPRREPVSPDAPSGGGSANAAYRNLLNGLRNHWPYVNRPDFSAKVDAFYSRTHGNMALTKQLYMALARKQASNGGKWDDGFLGD*
node9046node	1	GCA_003402535.1_ASM340253v1_genomic	BGPQ01000020.1	170186_0_19__25823-26962_1	380	MTNPEMESLEAEEAFAEKMALVYELPLREKIRHLRGLRIKHRNLEDVANRMLELLCPCNDVSIISLAGVSGVGKSTLVFELVADLLVSADYGFPGGILPLSIPALKGQKTEASVVYDLALDAINEKMKDQKVAYEVIDGRIVMLPKREAKKVSAKQKEMMTALKNRQILALALDEFFHLLRFGDQHATLDSIKSCADDCGPKIIIIGGFEMLEAVDGYAQIQLRGSDLYLARYGAKSGCPDDEKEEEGWHKEEKEAYSEILVGIQNQWPYRERPNLAAHVDHFYTECLGNMRATKKLCAALAQKQDANHGQWDDEYFSDCRLQSAKLARMKAEFEEQEERIRGFDDGWMARDIVVDPPKKFPTSSQRGKEPATSRSQSR*
node71419node	1	GCA_003402915.1_ASM340291v1_genomic	CP031553.1	170201_0_0__1093052-1093975_1	308	MQYEHVHEKFRHLVTADNQERIAFLDEPRWLGYGVAKDIMDNLVSLMNKPKRPRMLNLLIVGDSNNGKTTLIRRFFDLYGQAYIDSDSNAIYPILLAEAPPSANEKELYISLLERFYVPYKPTDTIAKLRYQTIHLFREFRVKMLIIDEFHSLLVGTPRLQRQVMNAIKMLCNELQIPIVGVGTRDAIRVLHTDPQHASRFDVAELPTWKLDKDFQKLLFQFQGILPLKKCSNLQSPELATKIHTISGGNLGNVHRLLTACAVEAITSGTEQITLDIIEKNSWYNQRRASEKLSDKIRCYQNTALLE*
node71414node	1	MWSE01.1	MWSE01000049.1	1702_0_48__8815-10245_1	477	MSGKKNTPNPWLEGLDELVSKDVVYQKAYRAAKPIRFSKSHPLEERLRLVSETLRQVYVPTERACDVMVMWIERMAAFLSHRYPDAKSYLASVYSDSQPSQQSSFICLTGPAGVGKSAVVDALQRVLPAPRTVTLDRAHRDVPIQLLRRIQVGGSDTDTMVLRSVANPSYAFQKHGLNQASAIEHLKAWFYVTGTGLLVVDEMQFLTQSTTANTRVAKLLMALGYPGVPVTFIANYSLGHRLKTRPHEERQRILSEPIVIEPERDVPLSWQTLIQEYVNACPSLLKLNETRDAEELYRLTAGLPRVLLQLILAALRQFGREKRAIINLDTLRYTYRSRAFDTQRNDVELLLALRESSRTPTRRRDLICPFSGIDPERRSAEGMHGETTNAPSSDVVVPL…
node42998node	1	GCA_003426025.1_ASM342602v1_genomic	QJSH01000017.1	171063_0_6__11851-12783_1	311	MTYNKYKAFQKRIINLYIEHPEIKRIWDMLDSRRMFRTMGVEEGNDDSPVHLFIKGKSRVGKTQMMKKYVKLSDRYVHVEEDGTEIDVVPVAYMDLPTPFTLAGFYNQIITKGLGAPRSPGRPLVEELKYRAFELLKRQQVEMLIIDELDYLLASTYVNKKQAMEQIKNVANETDICLVCVGTPAIEELRILNDQHIGRYPPTTIPWFKECDEDFLNLLKDIEGKLAPEVELGLGNSNSAYPYILHELSGGLIGWLKPILREAFMLIGVFDPSFNDFSILNRLNGDVLLQARDNVIGELQEQELNKFLEK*
node71487node	1	GCA_003428925.1_ASM342892v1_genomic	CP031742.1	171194_0_0__11986-12795_-1	270	MNAIPAASPAARPRRGPLPPPRADHYLSLPDAHVMGTVALKETLANLGEVIAARGMMCVYGAAGLGKTMSVNASLRELAPGATRRIEFRGRPTVLDIRHNLFNVLGLPGTPPRQPTAFDTLLKDVLADQFRVLVCDEAQWLREESFEYFRHLFDDLYTDIAVVFVGGGNTYEVLAGKDMLASRVHIWQEFRPLTREEVLTTIPAYHAVWHGVDPDDLLYCDDVAAHGVFRTWAKITYHLGRALQATPDLEVNRDLLRWVFSKLGRRTRP*
node9235node	1	UXAT01.1	UXAT01000053.1	17136_0_52__29648-30334_-1	229	MSTIAALSNVARLAELTEALIHRPAEVQGFGVFSGRAGLGKTYSAIWACTRYRAWHLEVDSCVTPRGFLLQCCAALGILQPKGTVQALAHQVGDFLADRPRRPLIIDEADHLARRGIIEIVRDVYKRCAPAGSSIILIGEETLPSRLEQWERIASRVLRSIRAEPMTTGDASVLARAICPDLDCPEETAAALVAAVKGSTRRCVQRLYEIRDQAAAEGRSTITLGDAR*
node9269node	1	GCA_003467385.1_ASM346738v1_genomic	QSGP01000001.1	172210_0_0__788095-789600_1	502	MKYRNEHTNTVAAEYGKEQGNPFLEALPELLGKAEFVDCMKSEIHFPYDLTEKSPQERRNYLTELTTWFQPMDYMYNLYDMLYRAMAATYQTKTVVESVKQLNEIYMDFRTGRERTLNYSTQAYSGAVLGVPGIGKTSTIQRCLSTMPQVIIHTKYREEQFYTKQINYLVVECPSDCSVKTLAFNILSAIDRAIGSEYFTQAANQSIAVSAISTKLKIICINHHIGLIVIDEIQNAIQTATKNRQLKPLIKFLVELTNETSTGICFCGTLEAEELFMKQEHLKRRTRGLRLLPMKYDVTYRKFISSLWEYQATLQKAELTEKLMKQIYDLSAGIPAYIVKIFQESQAQAILSGKEKITYEFIKQAISYLGIDVPKVYSRGGTSISDFTVQEIEFEEIGV…
node71497node	1	UXMU01.1	UXMU01000166.1	17222_0_165__12162-13760_-1	533	MKYEYINENEIQYDVSAFEEGKPVKARYRSSKNSMDEGNPFIEALPMCREGKETIKAYTLSVNGMLDSIGENRSNMLSHVSLLRQIRFPLPFHQELEEECYTALVNAYRSRHIMMAENINLNIMQGNQEEITHQTLVGNVASATDAGFHMLGYSGCGKSSALSILLSNYPQYIVHENSDGTRFPQITYLVVTCQTNSNFKALYESIGNAIDRALGNVIPVYEKEIQKAGSLAGKAKVVRRFIELFAVGIIIFDEIQLIDFNSTKENSFEGLMTLANQTKVAIAVVGTEDAYSKMFTKLRTSRRLGSEIKASLYCENQVFFEMLAVKLFKYQWFKEKVKLTKEMVETLYTLSCGIIDQLIGIYMYMTIDYLKAEKKPIVDKEYIKKIVDKHYPGIQSVLT…
node43081node	1	GCA_003480285.1_ASM348028v1_genomic	QUIP01000019.1	172854_0_10__53078-54310_1	411	MNNMDLIRQMPEMLSGQELYEKLADIPAYSEEIRGKSQTERLIELSTLYEIYLPSEMSIEIYSKLYLALLRSLQKKGTNTAIQQSYQNHNAIMRRENRGIIGGSDSFSIVGCSGIGKSSAINRAISIITQDKMIELHNPSTRIIPALIVQCPWDASVKSLLLEILRKSDELLETTYYGNALKARATTDVLIGIVSQVALQHIGLLIIDEVQNCVTSKSGKGLVAMLTQLINSSGISIGMIGTPETLSLFESAFQLARRSLGLQYDALNNDEFFNGFCKLLFKYQYVQKKAEITAQIIEWLFEHSGGVTSVVVSLVHDAQEIAILTGHETLDISMLNQAYEKRMQLLHDFIKPAATVKNTTAKRKKKTIEKAVISSEEDYSIADLVQKSKAENLDIVEIF…
node9282node	1	GCA_003486675.1_ASM348667v1_genomic	DNGG01000154.1	173173_0_562__59198-59926_-1	243	MRKQFVKVENFRKLAVAAESLAGYQSIERMGLAYGMTGLGKTTSVAFLINHTDGFYLRARRSWTPTAMLREICYELFIDPTYTSDSMVKLIVAELTQKQRTFFVDEADYLFCQENRKLLDLLRDIHDLSNNPIMLIGMEDIERKLSRYPQLSRRITHFVQFKPISLEDAKLINKINCQVRIDDDLLNSIYLDAKGNTGQLTVGIASVEKYAIEHGWEQINASMWGERPFFLRPRKRKHEGDF*
node71523node	1	GCA_003515945.1_ASM351594v1_genomic	QWLM01000018.1	173387_0_17__48659-49378_1	240	MDELDGESLVDYNEVRGVWHANAPVIKTPQLQRVNGIFEQVLASSHRDGDSLRGSVLLDSLPGLGKTTAATRFGRTFDRRQRRRYGHLTAYGSPRLPVAFIALTANMSLKNLNQKLLRFYDHPAAGRATRAELGDLAVDCVATAETRLIILDDLHFINFNHRNGMDLSNHLKWLANEMPATFVYVGVGLSQKQFFDEGLHHSEAAYAQTSRRATRCTMAPLQHQDRRWDAGLGSDASGL*
node71536node	1	GCA_003537855.1_ASM353785v1_genomic	DPQK01000011.1	174333_0_20__159761-160732_1	324	MTPSNRELGNDLSQVEMEDKDIAARRLHMYSDKTLEIGFTIDQMFVSHTEFKEGLAGLDRIFQLSTKVDMPHGLRLIGPPGAGKTTLLKYFQQSLPRSSLFAEGLGAVYMRIPMRVTTPYMIASLLRQYGYPFRRITWDTLEQRITVLLDAIRQKGTRLIMIDEAHNLAPSLARRKPTREEGTSPTDFVRLLIDEARVGVVFSGVSLLDDFAEVDEALASRVVGCHRLTMFNYDSAWLRLIKGFVLQSQKMDIQVFLDRDVGQRLYKTTQGNLRSLKRLMTEMVLVAAESGADSVRPEHLHAAYGLVYGAAFQKGNPFEAAVA*
node43157node	1	GCA_003574215.1_ASM357421v1_genomic	AP018558.1	174796_0_0__1018858-1019598_1	247	MTRKGEIREIRETKTVKEALALAEQVLDAEWPIGEITGPAGTGKSVAGWAVVNRLGAVRVAAWDGITRHQMLVAVARSLGMDGAGVAERLLTRGPGAERRLLVVDEANKLSWRVLETLRYLADECGIAVILIGTELYSRKFSEARTRPLLLQLGSRIGAKRISTRHLDRAETYAHVIRPIFGEIADKDLITAFWTGCRKGNFREAMELAGECRRIMETNALQTLTPAVLEAAVRWMANRYAVDAVA*
node43165node	1	GCA_003576595.1_ASM357659v1_genomic	NQOU01000002.1	174870_0_18__319439-320788_1	450	MDKADIRPGNKITQTLTRQMRELNNRDLIANRVTQLPRPSSPIEQVQTHQIGPTIEALLHQLYMPTSQDLDILERFVQTGIAHYETNYPSDHSYLQTLYTHQESFSPPVQTPTCLTGPAGIGKTSLLQALGRLLPPPIELEPAPNHGPVLFTSHWSIEVRQRVNANSLLQQLVLPLEERSARPRNLGALAAKLAHRAGVALFLVDELQFLTQSGTANTLITKLLYELSYVGIPLVYVANYSMCRLLQKRPEQDRQRLLANPIVMLPTQPDSQDWMAYLRAIQKVLGTTLQIDVLKERGTIYYLSAGLKRLVKQLLRRAYELAWHTGRRYVTIADLHDAYNDTPYAISRQQVEAMLSPHSKRSSEYVCPFPLPRVAAQALAQQQEERKRIKILNDIQVSA…
node43167node	1	GCA_003577475.1_ASM357747v1_genomic	QPEP01000004.1	174912_0_28__180146-180952_1	269	MIIQNTFGIERVPFTKADTLLPQQQAIFDIIQIHAQHGGFTVIVGQPGVGKSSLKRYVEQLSQQKDTEVVSISQTLHTYGKLIKQLATAMKIDAPEKQLEKELIQHAYRVVQERKSLYTLIDEAHLLDMDTLRKLRLLFDRYPAKHNLVLLGQPDLLQRLAMKVNADLKSRITYSANLLPLNDFDLEQFIMNQLERAKLGINTFDDGAIEVVLRNAQGNLRLCCNLCHAGLIEACRENQTIVTLRHINQVLVQPHWRSHEQLIEQQVR*
node9382node	1	GCA_003585055.1_ASM358505v1_genomic	LSQH01000027.1	175287_0_26__323334-324293_1	320	MTEKTFLARVSELDRLVIQHPEFERAFNGVKECAEKSEYYAEPVGCLLSAEGGMGKTTICRTIMSTMPSGIKRLEDCEKNIVPAFYAEVPSPATVKTVAASMLSQLNDPNPLVGNTAQLTERLCKLLEQCETKLVFLDELHNLLDTSKSRARFNTNVCNWIKSIVNNTSVSFCLVGLPEVSPILSIDSQLSRRFPLHYKLGRLTIGGQNLTGTLSPFLATVANEIKRIMRFQATPDFSQHELTLRIYTATSGNPAFIMSLMKESCLIALKENQETLEIHNFKAAWDKGIVAKSSLTTKNPFCLPISELSRALGPKHYVG*
node43229node	1	GCA_003590835.1_ASM359083v1_genomic	QYUQ01000002.1	175547_0_1__1002770-1003834_-1	355	MAKTQGSTNRSEAKPVLSRVFDEHPVIRDRARLPTPPVKAVFDVIERTIYQRDPGSSFIAHPRFGKTFAIQVLTKQVCATFPQVPVIIISAKGHARFSEVAFYTEILENCKHSFSGVGKVSARRSRLINYLWTLSQARNSDRIVLFIDEAQNWAEAEFSCLRDLSNDLALNDVRVIALLFGQTELASIRTVLLQSKRTDLIGRFMMQQFEFKGLTSLSDLVETMECYDDVEMSEYPEGSGICYSEYFLPAAFQGGWRLSKEAGRLWAQFEHAAREHGGLKQVGMHWVAACIRSFFVTHIGVDHTGLTGTDADWRQAVAASCFALSLGVTYDADLQLPVNASIFREARPNDYRST*
node43232node	1	GCA_003590875.1_ASM359087v1_genomic	QYUN01000003.1	175549_0_2__628273-629472_-1	400	MNQFQALLKRIDVSQARLARATGVSTWTMSRMVAHGEWPKTKIRKFTREVKAFLSAHGAKGREIDGIFAERKSAEPPPVHAAKEQRKPVKKNTVKTEDVMLLRNEALSLKARQHFNLARNPFVDDLNTADDIFLSPDFRYCREVLWDVAKNGGFCALVGESGSGKSTLREELHERIKRECASIIVIEPYILAMEDTDAKGRVLKSGQIAEAIIRCLNPGAAVSRSLEGRYHQVHDLLKASYRAGNNHLIVIEEAHSLPIATIKHLKRFWELKDGMARLLSIVLIGQSELKTILTAHNPEVREVVQRCEVVELAPLGRHVGEYVAHKIVRAGGKAEEIFDTTAFEAIRTKLTRSTRGAKQQETSSICYPLVVNNLVARAMNYAALIGAMKITEEIITESA*
node9440node	1	GCA_900005875.1_PSEFL294_LIB5397_genomic	CVTG01000037.1	175871_0_2__93297-94250_-1	318	MIPETRTKLKMLASLTILHPGYSAALETIHRAIDLGEAIGDSCGSILLGDPGTGKSRICDQLISEYPRKHFVDLDGDKQRIIPVFYCRVPNDSTVKSLMTSALREFSDHREYRSHEALEHCLLHNLKSCQTQLVIMDEWQHLYRTETDRAIKYAAEFAKTLMDAFGRPILFVGEQRYEYAFNCHSALADRCPYRAHLYPFTLATLESQKIFTKIIRAYERLLRRELGFEEVPEMTDEKLVLAFYTATGGNFRGLFNILKESVITALRRDNSIFSMDDLIVGCGAVEVKSRLTTKNSFTLGIGELKKIIAQKSKGKMQ*
node9445node	1	GCA_900009145.1_BBR_PRJEB10993_genomic	LN889815.1	176002_0_58__57538-57993_1	152	MLSDVMTYFGLKRTLDHVGYFETTEQTNLFKELKPQIRQGRLIAITGVVGCGKTTTLQRLQLELSSEKDIIISRCLALDKDKVNVGVLMSALFLDLSTEKDAKPPTHPELRERKLLALIQKRRKPIVLFVDEAHDIHHSTLVKIKRLIELG*
node43275node	1	UYLA01.1	UYLA01000005.1	17637_0_4__147123-148334_-1	404	MNDFMNQIPKMLVGEELLRALTFLPEYNENIRNAGTDIRLQKLSEIYQIYIPTSMSVEVYSKLYLAMVRNLNKKCDSKGIKSTYVGINNGENFSIIGDSGLGKSSSVDLSLILCGGNKVLDFENSQYSSKIIPMISCQCPHDCSIKQMLLSILQQTDFSIGSNYYEKAVQSKASVDILIGTVAHKVASHHTAVIIIDEMQNVLNNVVNGQKLMMALTQLINSAAGVSLVMVGTPILKQLFESDIKLARRSVGLTYNKIPYGAFFVNFCRTLYQYQYVKNKSDLDDGMIRLLYQYSDGNLSILKELFYDAQELAILNQSESLDSNAFRIAYSQRMDMLHIHMATSLKKQTNVIKNDTQLPESMFAGETAVKRNNINEIILNAKKYNQNSVDNLKSVGLLM…
node9505node	1	UYQG01.1	UYQG01000004.1	17710_0_3__28752-29645_-1	298	MSLVTELSELLAAKGWSQAQASRGVGVSTAVINQYLQGKYNGDVKGVEEKVRQFIQREHDRAKARNIKPVYVATYMAKKGMEVIKMAHLDGDINVIWGDAGMGKTMIMRRYATENLSAVLIEADPGYTARVVLEELCNKLGLAKRGNMHELSEAIIQALRDSGKVILVDEAENLPYRALETLRRIHDKSGIGIVLAGMPRLILNLKGKRGEYKQLYSRVGFALRMGDALPEEDIRQIITELLPEIEDEAVFSELFKVCKGNARRLFKLLRGVSRGSQINQRPVDVAMVTGFSEMLIN*
node9600node	1	GCA_900044055.2_Burkholderia_sp._LMG_29321_genomic	FCOX02000029.1	179167_0_28__61113-62387_1	425	MEIEKLLEKRKSVPVEKMERLRKVLWDTLIVHRNMRTAFSELDEIMQVGKPGQLIVLCGPTNAGKTRLLKAMDQMLVADAQKRGLPVWGSTYCRLPSPVRARFDQGETYRRTLYALEEPLLEHKVAYPDVREGALPRRTMPQAKRPPTHAALWQALMNRIKAGHLAVFFDEAGELPQSLKVTTLRETVNMFKQMADIGGSNVVLGSGPEIGPMLWESGQLAARIRLVSLDSYGFSEKNDVKEFNKALREIETKLGEDFIERGTLDGDNAKTVMRKVRGTFGIALDITVFAVHSALLAGEAPLKWEGLDAAVDKRMEEIGNQVDREQALWAGIKHESLRRQYWGMEAAAGELGTGLILPVVTRGKVVKDEPKTNKPNSGEGNAGRNTQRERKTEQSGTRG…
node43424node	1	UZHV01.1	UZHV01000193.1	17926_0_192__27016-27945_1	310	MNPEQIDAIRQQLAEFLKICKCSQRQAARELGVSITTLNFFLKGTYTGDNADIAQKAEQFIRMGTARQEVIQVPDICLTVKNTEAILHKCKIAHVNNEILLIYGPAGCGKTTALEYYANQNNGVLYVQADATTSSPRCVLQLILSEMGEAATGTTNSMMQRIISKLRNTNQLVIIDEAQHLTERAFDTLRALNDKAHVGLVYAGNPSILQRMYGRQQEDYDQVYSRVTYKCPLKNVYTLEDIGAIYAGHEINKDCMKYLYGVAKRKGGLRIMTRQCKLAENIAASLKERLSMEHLEAAARMMGMTEGAA*
node43425node	1	UZHV01.1	UZHV01000656.1	17926_0_655__11255-12217_-1	321	MTNSTTKVYDEALQERVRKYMKDTGLSQNKLAPRIGMSGASLSNYMNCKMDGSVEGIESRLREFLQQESEAAAVQVQVAPYKLDETYKPTSISEDVYQSIRYAQINRTLVMLHGDAGAGKTKAAVKYYRDNPQSTIYIRLDPSMSGLAGVGELLGAALDIPAVSSSKQMWQAIRARLRGTNKVIIVDEAQLLKRAPMDELRILPDEDEVNEVPGNGVVLIGNSELYERVKKGKITTQAYTRIGLQRAYSTMRLTNEDVKLLFPMFSGEEQSKELKLIASVCRSQHSIRTAKHIVKNAIRNEDISYEGLRAAAASTPVGRI*
node9640node	1	UZMH01.1	UZMH01000076.1	18012_0_75__41017-41970_1	318	MEITNRIKDNVVDCLFFELKQRRVSQAEFARIIALRHGIKFDKSVLSQIKNERDRNYSVIKDASWLVLARHYRCMEDNAWETVDTKAFITVQTHLEKCQEYGVWQVLCDRAGIGKSYAAKEYAREHANVIYVDCSDYPGKGDFVRYLAGQFGLQKTGGIDRLWRDVTNELLLLHKPLLILDEFGDCAEAVITLMKGLYNKANMGSEMALGCYFIGADNLKKRLEEGRRVSKRSYAEFWSRFNGRITSLNYGRKQEIFGGELRKEIEAIVDANLPEELTDRREDIIEKSFVTNGVRAIRNEIVIQKMLLEKRRQAEKK*
node43493node	1	UZXG01.1	UZXG01000394.1	18139_0_393__22057-23565_-1	503	MTISASLDHPELLLGPNPLLEGLAPYVPISKLPAALAREPLKEVPWRDLRPEYRIPLLQMQAQHFCPTSHAVDIAAALQQAMRGSLVQRNPLAPAEQRRINLIAILQAEERASLRALQPLVCPASGGILAAETGLGKTTNVVRSLEVIAPDQVIVHGRSATCGWCRLTQLAYLRAELPSNSSRGGLLSSITGALDAVLSTDYDGQLRRCRNLDPKIILVLKLLALHRVGLLVLDEAQPGNLDHCEWHSEFVRLFLALMNLGVPMLLCGHPQAFATICTSGQLVRRFSSIGAFFPERAIDDTATWWSKAFVPGMMRFNVCDQTEDSAAIQEASREAAGGVPGVFALQWKEAQSIALARGGDKAVLTPKDYLAAQQSPHLQQLTRMACWLNGTSTDTQGYM…
node43491node	1	UZXG01.1	UZXG01000106.1	18139_0_105__44066-44884_1	273	MNSPVMSPSFVVTQEHRRFAEFCQACHDYRYIGLCYGHAGVGKTLSARQYTRWDLVEPHLNYPTGKEFVAEEIAHCRALFYTPPVVNSPRQLQDDLLHGCRRLSVLVAEAEHPESKSLNLHLLWQQADRVELILIDEADWLKTITLEQVRAIYDRRQIGLILIGMPGMEKRLSRYPQLYSRVGFVHHYRPLSIAETRQVLQHRWSQQLLGLEHGDYADAAAMAAIIRMTSGNFRLLERLLSQIGRIMTINGLALVTQEVVEAARESLVIGSA*
node9728node	1	GCA_900077065.1_12045_4_39_genomic	FKDX01000027.1	181837_0_26__45608-46501_-1	298	MSLQTELNELMSRKGYSQTQVARAFGKSPAVVNQYLQGKYQGDVDSIDELARSFIAREADKEKSRRITPRYIPTVTSRKGIEVIRLAHLDGEINVLYGAAGLGKTMILREYASRHRDALLIEADPGYTARVVLEELCGLLGLSKRGNMHELSEACIAALRDSGRLLMVDEAENLPYRALETLRRIHDKAGIGVVLAGMPRLIINLKGKRGEYQQLFSRVGLALNIGESLPQADISDIAISMLPDAENPDVSEALFRASNGNARRLFKLVRGVSRHSDISGHAVSAGAVRKFAEMLIN*
node9764node	1	GCA_900079685.1_APW_PRJEB13525_v1_genomic	LT599018.1	182000_0_0__927820-928455_-1	212	MTQEQTTPPTTAPLRNVAAFSSLVERVKQRRDNLPGMAAFYGKSGVGKSTAAAYAANKHKAYYVQVKAAWTRKYLCQTVLGQMGIVPEKTLAEMVDQIAEQLTKSKRPLIVDEADFLVQKGMVEIIRDIYEGSFATIILIGEENLPRTLKRFERFHNRMLDWVKAQPCDLADCKLLARIFCPDVSITDDLLMKIVDAVEGCTASSTTRTSR*
node9821node	1	GCA_900088825.1_BBA-D_PRJEB14160_v1_genomic	LT592170.1	182803_0_3__578465-579949_1	495	MSILQQMLQSMQSNPLVAGLPPRMSDAQLYEKLRVSPITPEDVAEIPIGLRQDLVHVYKQILVPTPQALKIASHIQDMLYTGLHHRDPREERNRRFIFESGSQKGQAIQEARWWASYANGAVIQGITGTGKSHAIDAFLRLHHQVIEHGPNEDAGWRSLKQLVWLKVHMPSDGTRGGFLQGAFLELDKALGENYSEQYKGSNWTVEKRLVVFLHLLAVHRCGLLVIEEAQERNLAVNEYGPDFLTFFLRLLNWGVPTLLIGNPLAFKVLRTFSQDVDRFSESGWFETHPIPSHDNETWKNQWIPFLWLPTLLNEPDEPYRPFSDHPLDQTLEGFIWRRTAGFPRYVSRLRRAVQMHALRCGHRRVTAELVDTVYRSSEMLTPIRPRIEAFVRRDATALA…
node9849node	1	GCA_900089945.1_P_S1_v1_genomic	FLQY01000397.1	182850_0_396__12076-13608_-1	511	MHERPSPTETHWFSTPNPLAQQILYYSDSEQLATDLAFNPLEGLDLASLRFTEIDELLIGEKTPLEPTMQMIRTALTWHGMLHAGLRRRNPNIAKARQLYWEAVLHKPNGKTHPFMSPTRGISVQVVKGTTGTGKSVTRQRFCELLPQVIRHGANSVAGWEALTQLVYLEVSISHDGTRGGFLTNILLQIDNALGTSYAIDLPRKHKTVERLAVATVCRLVAHYTGILFLEEGQLRNLVLSGQANLMQDFLLMLMNSGIPIIFLGNETAFDWITYSQDSNRLYTTPSEHFMPAGAIAMTAEDQEVADMEWDAIAKGIMSYYCLTIPINDPIECNQLLRRCSGGIPRLALFLWCMAQRNALHQEQECFGSKDITLVYESGTYKEHRNLADGFHFRKSDLL…
node9861node	1	GCA_900091625.1_IMG-taxon_2622736606_annotated_assembly_genomic	FMIC01000002.1	182906_0_0__6578222-6579358_1	379	MTRRRATVPAPVSVRLRRKRPFRLRGKGPAPMEHLSQPDQAKQVLADEPLTTKEGWARFVDRRPTPPAAGDGTDTDDARIDYLSELVMVNTPVVAEVVATARRLVLLNRRQLSARRGLIVTGVPGTGKTTAITALGRTHEVAVRRRHPHEKNRLPVVYVTVPPAATPRMLAVEFARFFGLPLGRRANITDVTNAVCATAAHVGVELVLVDEVHNLNLATRAGAEVSDQLKYFAERLPATFIYAGVNVERVGLFAGPRGQQLASRFTTIPTTAFAYGTADQRAAWHALVASLEATLPLRAHQPRTLAALDEYLHRRTAGMIGSLSHLVRGAAIDAILDGTEHLTRAHLDRVRLDHAAEAYAATHPSPAPAPRAPAATTA*
node43668node	1	GCA_900094905.1_ASM90009490v1_genomic	FMJG01000004.1	183117_0_21__66419-68083_-1	555	MQNEINLLYKGSEQPIIDALYTEQILHEFRGNPLIEALPPILEEEQIVQYCSVFPQYDERERELDASYRFHCVQRLFQYFQPFEKHLDLEQRISRTIRQGYLSRNPFNRQQVMRMHESYRSLKVGEFLESYNIPIKRTAHGFTIIGLSGIGKTTALERILSYYPQLIQHREYEGEALQLTQISWLKLDCPYDGSVKGLCISFFSELDRLLGTSYFKKFGTRRNTVDVMLQHMTHLASLHAIGILIIDEIQHLNLSKSGGSDKMLNFFVTLVNTIGIPVVMVGTNKAISILQSEFRQARRGSGQGDMVWGQMPKDDTWDLFVEGMWDYQWMKFYTPLTEEINELLYEESQGVIDIAVKLFMISQIRAISIGTEKITLSLMKQVAKDSLRLVRPMLQALKS…
node43678node	1	GCA_900095415.1_APW_KL86PLE_v1_genomic	LT608334.1	183154_0_0__414729-415748_1	340	MQKPVTTTPWEFPTPAADFVAKHSEEDVDRWRSLVARVIEIAGAQGWTKAEVARRCGIPDGTFSQVLSGKYLGLLANQLTMISRWIEATEESASMVASIPVSPEFNPRLRIAQEILETLTWAQLCPDLVMITVGAGMGKTAACEHFTRTRPHVYHATMYESAASVHGMLTELAAELEVQQNNPAKLARAIGAKLTRTGAGTLLIVDEAQHLTDGAVNQLRYFCDVHKCGVAIVGNEEVYRRFKDKTEGRSYAQIKRRIGKTLRRPAPYPADVKAYVASWGVTDPDCVKFLLGVGMKDGALGQVEKTAKMATMLAIGDGEPLALKHLQAAWRNRDVEDIA*
node9872node	1	GCA_900096975.1_IMG-taxon_2675903029_annotated_assembly_genomic	FMYQ01000008.1	183263_0_56__39482-40498_1	339	MLSPVQPSAASLNGKRFMHPRIKQVIDAVRAAVYPGSQDNLIAICGPTGVGKTTLTRYLVEKQLEESVIEMDANPGMIPAIYVEAPASGEDEFSWRLFYQRILAQLGDDMDVPKSAYGVDQHTGRMVRPYGGRGGGLAALRSGVERALDEREVKFVVIDEAAHIIRQTSRRKLPIQLDTLKSLANGGTQMVMVGSYDLHQLMALSGQLTRRTHVIHFERYREDCPEDVNAFNAGLRSFQKVLPHLWGNDQLMPYAQALLSNTLGCIGTLSAVLSRAARLAEVDGKWSVHALERALLNETQHRQILSEILDGEAEIRPSLTREMPVIRRSTLRRDRSVA*
node71734node	1	GCA_900099695.1_IMG-taxon_2599185173_annotated_assembly_genomic	FNCY01000001.1	183451_0_28__141123-142097_1	325	MGAAVFQTKSIFQGLEKAQPKDLAPDDRRLLALRGTEVERAEFTRVVSIAVPSYRRSMKFMETLLEKSDKFKSPGGLWIFGGGGEGKSFILQAFLCKHLPVETTERYVCPVLYLRFDGRPAESEIYLSILLKLGQNPESVRFDSNSKLRQLASNALKQCNVKIILFDEAQHLFLSVSGNRTRDRFGGVLGDSLKTLYDQLESVAFVFAGTPGLEAILADTQISTRWPGTLKLESFKYDEIFIGLLGALDSALPMEELSGLADEELSKKIYETCGGNFRRLKNFLADAVAIAASAGAKSISMVHFAKAHFQIFCVEQTPFGLVDI*
node43706node	1	GCA_900099895.1_IMG-taxon_2675903031_annotated_assembly_genomic	FNDY01000030.1	183471_0_80__43300-44898_1	533	MTYNPLIQTNEVSAKWITAEYHPQELPDYQGNVLIEALPPILSQDEAYDKLMFMPLYDEKERSLSPELRFNALYRLQQFFQPISQHLDLERRFSRLLRSGYLSRNPVDPTHVMQLTNMPTAKVRSTASSFTLMGFSGMGKTTAIERILDHYPQCIVHKAPINKLQIVWLKLNCPHDGSLKSLCMDFFAKVDDLAGTNYYDKFGGSRNSISSMVTQMGRVARLHCIGALIIDEIQHLLTAKDKGSEKMMNFFVTLINEIGIPIMLIGTMRAKAVLQQDFRQARRGSGQGDMVWEQMPPDDDWDMIIEEMWRYQWIRNKVPLTDDIRGSLYDESQGIVDVAVKLYSLAQGRAIETGRETITAQLITQVAKEDLKIIQPMIQALRSGIASEIEKYADIMPMD…
node43707node	1	GCA_900099895.1_IMG-taxon_2675903031_annotated_assembly_genomic	FNDY01000007.1	183471_0_54__33111-34115_-1	335	MPEIFELNHKDIVTKMKQQLAELKGKYTVQQMSTAMGVSRSALSRFINEPDYTSKDIEEKVASFINSEMSPDDAPAAPADRPKAAFKTTIADMNFVPTNNVIQASAVLAGCLEYGDLGVIIGPAGSGKTRSVEEFMKQHPTRVVRIEGDDMMSTRDLIEEIGHEIGMGDDVKYGTVRDRVRKIVRRLKQDPVMIVVDEADRLVNYSVKKLEMLRTIHDQAKVGIVFVGLPKLGTYLQRGPSMRENLSQLYSRVGFIVNLGGLRREEVEQMLDGYQIDEDAKKELTRIALDKERGGCRALVKALRRSLDLAEGGVITLEIVQEAKRMLLLERARH*
node43721node	1	GCA_900100565.1_IMG-taxon_2615840636_annotated_assembly_genomic	FNDI01000016.1	183536_0_47__44073-45701_1	543	MESSFTPSQPQALQDASPGVAIVDAIYSPRDEDLGVDNPLIRALPPYVSVKSVLVAFRSLPSFSLTHRRQSANARVHRISSLRLYVEPLTCHPVLIESIFRLITAGYAWRNPRDKTQEFVSAHYAESMNGSKMISIIPARPAHEAGLALFGVSGVGKTTSLNRILSFLPQVVRHPDLSGSNLQVVWIKVDCPPDGSIKQLFHWMLLEYDRVLGTHYDEELPSNVRLDQLMNKVAAVAKYHHTGIIVIDEIQFAASGAARRGDPFMNFFVTFTNLVGVPLLIAGTPKALSLFEKSFRLARRSSDQGAIIFTNMAFDAEWDFFLKHLFKYQWIRKPCKFSKRLSATLYELTQGIHALVVRLFQLAQIAAIQDGSERLSITLLRALAKDRFGPVQPMMAALR…
node43719node	1	GCA_900100565.1_IMG-taxon_2615840636_annotated_assembly_genomic	FNDI01000040.1	183536_0_72__45523-46911_-1	463	MRTRSSRVIGGNEVTSVPWVADRIRSGLMKIAVYRDDEPNPRFKRNQLITCLPAPLSDSAAQAALASAPPMRSKNFSRLPLEVRREYAFEVGEVFVAADAHIIAIRRLVEMLRNSYKYLMPSNAEFMRYICGNSSGGPETGPRSVGRIGPQGGGIIIGSTGSGKTSTVDRFESYVGEYGRIHTSFDGKPCLWPQIVTLRINAAGLRTQKQLAMAIADRLDRYLGGDEIHKIIVRSTDYAARLARILNSYLIGMLIVEDVQLWSRVDCRPRVAMLELLVGLVEADIPVICVGTILLQEVLESHTSLGEKLMALGQIPIPPVARGKEMHDLCRIMWQRRIACFAMEMPPWFPAEVLRLTAGLRRYVRELLIGLFQQMAEDRLKTISKKYLSDFAEVELSAI…
node71740node	1	GCA_900100655.1_IMG-taxon_2654587884_annotated_assembly_genomic	FNCE01000007.1	183544_0_2__140331-141221_-1	297	MSDGQHLAEKVRPVLDYPTEERVRHAWQDRWIGYDRAKEALQQLSDLVQYPRSHRMPSLALVGESGNGKSTILERFANQHPSQRRDDGSGYTPVLRVEMPSGPSETRFWSEILSTLNVPYRDTDAAHRKRGQALDALKAVGCRVVVMDEFHNIEYGTYNKQRQFLGVIKNLSNELQISLVAAGTFSSLRTLQTDEQIARRFEVLSLPQWALDESFLRLLTNFERILPLAKPSNLKSRDMAMKLHGMTDGTIGDLARVLKRAAVDAIRSGEERITERTLDNLERTRLADFTQTAKQL*
node43727node	1	GCA_900101625.1_IMG-taxon_2615840592_annotated_assembly_genomic	FMYZ01000003.1	183634_0_32__74265-75611_1	449	MTIDMEVLDAIAQPTNSLVVASAPDANAVRQPNAFLAQVRPFPTERKPRYDALYSNGRVGMSSVLEDVCERQDDSEFFHPSEEHMLTARIVVGAVRDAYTRKDPSTPEFAGRLALQARYLQSPGIDPFPKADVAGLCTVIAGPPGIGKGAFRRRIRAYLGEQPVPHKNPSPATHFVWQMKYLEMPFPSNMKVESLISQLLMHMDARVRGVAFKDSQRQAAKSNLARLRLFTHAGMVGLGLLYMYDLDGSKLSRRPAAECLDFLCEFAEYTGVPVVCSSTYSIFGVLDGSSGGAITLANGGVRRFDYMRLDSDWRNLVNGFLMQYKLTVGSTNIAFAADKAIPERLMPAERAFVESVSWFEGCLMVETLGLPELLFTFLGFLWQVLSKKNANRTVIEKGD…
node43748node	1	GCA_900102675.1_IMG-taxon_2663763604_annotated_assembly_genomic	FMYX01000001.1	183731_0_14__198116-199027_1	304	MNITHPLISKQAQIITPAFIWAVRLCLDRVAMRRSAVMFRGHSRVGKSRCAVFVAEQLKKQFPECHVVLHIALKRKDSRPNLLRELCYSESIHPKERVDLRYHLVAHVESLLVGQQAGQYILVIDEIQRLLPVDYFDLADIYNLLQVKNICMTLIAFAQPHIDEQITMINKRRDQQLIARFLTEILTYPGCRGVDELGVILNAYDTGSEFPSGSGTSYTAHFIPKAFSAGFRLALATESLWLELSASTSGNYTNNIPMDHLCESVLNLLLNLAAKDSTSMELDPHWVSEAVQKSNLRAFCDAL*
node9917node	1	GCA_900102315.1_IMG-taxon_2616644820_annotated_assembly_genomic	FNBL01000013.1	183700_0_27__48241-49233_-1	331	MNKHSKQFSDDAAIRKTVQGLRQLYIPRPEFNALDARFSSLLEQRRADAADGVAFKARGLMLIGASGSGKTTAVRELIRKYSAEIQTDPGYEICEYIGLQVPSPATMKFVGAATLRALGYPFSGNKQGPAIWDQVKEQLKLRQTIFLGFDEAQDLARFQTDKERQSVVNTLKSLMENSVWPVGLLLSGMPDLKKIVNQDPQLARRVDPIEIGRLHSIRDTGAVLKMVQKYADRAQIAVDSSVQSEAFAMRLMHAADYQFGLLAEIVVLAVSQALFTDGFEAKLCLQHFADVFRDRNGADVWMNVFLADDYGRIDPRRLLDNDGDGEDAVL*
node43740node	1	GCA_900102795.1_IMG-taxon_2622736501_annotated_assembly_genomic	FMWG01000015.1	183743_0_22__41218-42168_1	317	MANDRIKHTAKRVSTLRNHFINHERFEPLEAQFTLLLEKRLADIEAGQINEAHGMALSGPSGAGKTTAMTFLAQQTQERLRAEGHGDRCIVSLRAPSPATQKSVGQALLRELGYKISSERQAWYIWDLVRHQLKELGVAFILLDEAQELASRGTKHELASVASMLKTLMTDPEWPVGIILSGTLELEGILNHDPQLARRMKTVRFNSLSPIADAQNAVDLIGAYCDAGEVSAHESIQKQAMGKRLIHAAANQFGLVIELTIAALEQAFLEASSTLRREHFAKAYHCRSACDDTLNPFIIPDFYRVDPRQVFPEADT*
node43739node	1	GCA_900102795.1_IMG-taxon_2622736501_annotated_assembly_genomic	FMWG01000001.1	183743_0_19__481290-482291_1	334	MSDLSREETLANSADRMVQLGKLFVRHDRFVDLEQRIAALARQRRAELKFGEIRRQKGLSVIGESGAGKSEALKKIRQNYCVPRKNAPDERVGEFVTVETPSPATLKSTGIATLEALQFDIVGKLSAPELWKLVRHHLAEHKVFFLHFDEAQDFILNQSGREASSVINTIKSLTQSETWPVSVIFSGNTVLADILDSDFQLGRRLPPIHFENLAPEADLDDVEHILSQYLGAAKLEFKPSTEMSDFLARLIVSASGQLGLVFEFILEAIQLVFDAGRTTLETGDFKEVYRHRTGAVDGANPFVAADFKSINTRVVLEGKLVRKGGQNKPWALS*
node9933node	1	GCA_900102855.1_IMG-taxon_2593339163_annotated_assembly_genomic	FMWD01000008.1	183749_0_23__152023-152919_1	299	MTEAQHVDERFRDWLWVPTEERIEKIQRPRWINYPQARRALLRMEELLSYPRVHRMPNLLVVGDTNNGKTMLIERFLRKYPVDENACGESVQMPVVAIQAPPLPDENRLYSAILRAINAPHSSSDNAGKKQDQVYDLLPVIGAKILIIDEIQHLLAGAPAAQRRFLNALKHLGNELRIPIVAFGVPEGLRAIQSDSQLANRFQPIPLYRWKRGTEFLRLLSSFERFLPLRKKSNLAKEPIAGKLLSMSEGVIGELGAVLEMAAIHAIRSGKEQIDMDVLNQIGWISPSQRRLRTEAFV*
node71749node	1	GCA_900103845.1_IMG-taxon_2663762768_annotated_assembly_genomic	FNIJ01000005.1	183843_0_12__192125-193045_1	307	MSITAHPLKTDQALFITHQMVRVLRLSLDRVAARRSGVLFEGASRVGKSRCAKFVAEQLKVQLPDIFTVLHIARHREPGRRQSALKELCESEHTKPASRGVDFLQHLLAYIEAHVTGQPAPQCVLVIDEIQHWRHNDFHVLADLYNYLQLQDIYLTVIGFAQSEIYQLLSGLRAVQHLQTVARFFSEIIPFHGCQKVDELATILQACDEGSEYPVGSGISYTAFFAPEAFAAGLRLAPLADLLWKAFDESVAGKYVNNLPMQHVRESIVDLLLLIAPHDSALFEVDEKLVTEAVRRTSVRMFCDAL*
node9957node	1	GCA_900103895.1_IMG-taxon_2693430035_annotated_assembly_genomic	FNLG01000003.1	183848_0_0__261278-263377_1	700	MDIDDWLRRIGLEQYAQTFRDNAIDADVLRDLTDDHLREIGLPLGARLKLLRAVAALGTSEQPPASPEITPSAPRIDAERRQLTVMFCDLVGSTALAARLDPEDMREIVGAYHRCCADLITKAGGFVAKYMGDGVLAYFGYPNAHEHDAERAVRAGLALVEAVPKLKTAAGVPLQVRVGIATGLVVVGDLLGAGAAQEQAVVGETPNLAARLQALAEPNAVVIADSTRRLLGNLFELKDLGAMDLKGIAGPARAWAALRASSAESRFEALHTTGLTALVGREEEFELLLRRWSRAKTGHGQAVLLFGEGGIGKSRLTAALLERLAAESHTRLRYFCSPQHTDSALHPFIGQMERAAGLSYDDKLQVKLDKLDRVLTQTSTSPEDAALIAEMLSLPNDGR…
node9947node	1	GCA_900104035.1_IMG-taxon_2651870106_annotated_assembly_genomic	FNIT01000006.1	183861_0_4__121711-122823_1	371	MAKHEAVSPAPIPLPEAQTVQIVSRELEEAVEDDDDDDFDDSAGDELDTSGIDEAHVDDATWLTFAEAFRRMRKRAKASEREGRAILLCGPTGSGKSHVLDRVENAPTFVPIETDMGIVRTLVRVDAPAPCTLKTLGTTIYRELTGVDLRSHIQEHEIWNRVRAQLAAQKVKYLMIDELNHVLLAKSVIEHRKVAETFKRVMQMKDWKVYLILAGMPESLPFLRGNGQLNRRTKKIEIRPVVAGDVGNAAIATHVKILIEKLGTAVDFDLAEAAPRFHLASGGYLGKVAELLKNALEVASDAGGDHITLGDLAEAYDDLYGASTDDIGDEKNPFLCTDHSLAMRIVAADNSRETKLKGKRSSPQRLEAQI*
node9946node	1	GCA_900104035.1_IMG-taxon_2651870106_annotated_assembly_genomic	FNIT01000012.1	183861_0_8__42359-43405_-1	349	MKAPKSDSGDHVHPEAPDIASIVSARRGAGRQAVLQTMSRVRSGYLPTRRDVILAREFAEFLDDVLVQREDGTRDDGRCFFVTGESGAGKSSSIRRLLAAEEALAPVVRQGRTYVPWVSVKGPSPGTLQRLGLRICREIGYPAKVDTPENRIWEILGEQLRMRGVLVVHIDEAQHLARSMQSEYERKNVANTFKDVLENKAWPISFVLSGIPIATEIARTDEQIERRGRFLSYPSLDLDVVADRRIVLDMIELLAVRQAELDIGGIPEGDLPDRIAHAANYEIGRVAQVIAGAIHKALLRGEGVLAGRDFVTAHRSVSHTRGLDHLNPFVAEDWRTLQAGSFLIQSGC*
node9945node	1	GCA_900104035.1_IMG-taxon_2651870106_annotated_assembly_genomic	FNIT01000010.1	183861_0_5__21578-22261_-1	228	MRIQHPRLHDVAGVMSDLRECRRRTPHSEQGCASLFADTQSGKSTAVKHYIETKVLDDVIAAGELKGDGLNRVKAATLQKRVLHVTLTDKATPKSLACDILDVLGAKYSAGSSTPLLMRQAYVLLKGCRTELLVVDEIQHLSLTALRQGTRASSSNQFETSATNTLKLMMIRGLVPILFVGKTEARHHLFNDEQLAARCVNEINYGRLRLEIASEYKFSKTTSARSD*
node43771node	1	GCA_900104215.1_IMG-taxon_2596583601_annotated_assembly_genomic	FMXO01000001.1	183878_0_32__182205-182954_1	250	MRKAFVKTENYGRFVASVRQVEQRGAAEAGLMLVHGLPGLGKSHVADRWAVETGAVYLRAKVDWTPRYFMRDLAHELRTVDPTGTSQQLFTRLSEHLARTQQALVIDEAEFTLAQGAKTLEKIRDLSDFAEVVVVLIGMERIQKMIAKHGQIHSRIAQAVEFTPVTLDDVRFACSVLSEVPIADDLAGEVHRLSNGRMREVLNIISTVERVAIANSMATANLEAFSGMALSFDWQSRKQKVVRAVNGGK*
node9974node	1	GCA_900104385.1_IMG-taxon_2615840603_annotated_assembly_genomic	FNJA01000011.1	183895_0_10__37843-39492_-1	550	MDNLHQLSPGCVKATYTAQRLPQYKGNPLIEALPPSMSDASLAEALELSPEFDPEQREWETFERFQMLTSLSTFCVPLSRHIELARALDSLMRSGYVGRAPRTAGHAQIYQRLYDNQKKGITFSQSATSIVTQKSTSLIGISGMGKTTTVDRFTAHIPKVIYHGENDLNLYQIPYLHVEMPSDGSSIKGLAIAILHQLDSLIPGANYYEEYAVRGKPGADVMMRNVARVLNTHLVGLLICDEVQNLSNSHKGAQTVMTELVSATNELKCPILFIGTNKATQILGLDFRTARRATGYGIATWDRLREVEADGESSEWTRFLIELWKFQWVRKPVPFNAHFAQVMYYYSQGVIDIAIKLFASAQARAMLDQSETLTAELLVDVYNRELKLMHPMIDALRDD…
node43768node	1	GCA_900104515.1_IMG-taxon_2634166355_annotated_assembly_genomic	FNJL01000017.1	183908_0_90__104806-105696_-1	297	MSTERVLSLKAKELLESSVEARIEHIKKNVFVPYPSADSLLQEMEELLVLPKTTRPPNLLIVGRSNNGKTHILKEFRLRHLSDERPTGDTTFAPVVFIQAPPTPDNRLFLDRTLHAFNIQPQRSATDSRKLQLVLDQLKACGTRILLIDEIHSILAGPIHRREAVLNTFKYLSNESSVSIVAAGTAVARDILLAASEMKSRFEVRPLTRWDMDDDFRLLLTQFEMLLPLREKSTLAGKAMARAILGMSEQTIGGIARVVRDAAIKALQMGEEAITLEIVEGMQQQRERVEEAGARL*
node43774node	1	GCA_900104805.1_IMG-taxon_2667527434_annotated_assembly_genomic	LT629751.1	183937_0_0__2465612-2466607_1	332	MNSTEQDAVLKQFSRQIVMYPTFDRANAQLQRAIRATELRGEPSCALLYGPSGSGKSKLCKIFRNSFDAADHSIEVDGKYRNRPAFYCTVPTPVTVKSFLKSILARLGHPNAAGDAADMNYELIQSITTAKTKVMIFDEFQRLTKREAEKSRQLTIDWLVALLNEIHIPIIICGTPECLTLLDDAPLARRYPYLANLDYLSFSERENSEFVQTLRGLDDAIYNIAVLESGVHFHDMSICAPLYAATRGNLEYLRHVLYFAIERCLTRGYRALQRQDLIEACQCIRLPLNLSLWQNPFEISHNNCMKFIIDHETKTIEIAAQKEAAIRSFST*
node43799node	1	GCA_900105045.1_IMG-taxon_2634166182_annotated_assembly_genomic	LT629739.1	183961_0_0__1027539-1028228_1	230	MARDFIITKEHRRFKEFATAVRKDKTIGICHGEAGVGKTLSARRYAHWDEVGTFVDEWGPRTEDDAKVHATAHRCRTIFYTPEVLPRHKQIMTDIQHLQMRVGSCVDEHLRAIGKVTGIRVGDVTKLVELVIIDEAERLTPTALELLRDEHDRHELAIIFIGMPGIDQRFRHYPQLYSRLGFSHNYRSLGRDELLFVLERQWRRLGATLDMDDFTDAQAVGLMQRRVTA*
node43802node	1	GCA_900106665.1_IMG-taxon_2693429863_annotated_assembly_genomic	FNNA01000002.1	184096_0_11__574485-575441_1	319	MTDHANIAIEQRLAPARAIFLKNPAHRQFEQTFTELLDRRRAEVAAGIQREARCIALIGASGSGKTSAVRYLMTHHPGLVLDDSESERLDIVSLAVPTPATLKFVGQTTLSALEFPLQRERTAQTIWDMVKGHLRARQTLFLHYDEAQDLALHQTERELRSVVNTLKSLLQHQAWPVGLILSGTPELKAIINHDVQLARRVFPIEFVRLDASLDCGRVLTLLSRYAEAARIEIAPEVLHQDLAARLIHAADREFGMLIEMTIAAMECSIRDDRGTLEIRDFTRMFRKRSGCVDWLNPFVAGDFERIEVRRLLCNGEAA*
node43804node	1	GCA_900106665.1_IMG-taxon_2693429863_annotated_assembly_genomic	FNNA01000001.1	184096_0_10__681193-681963_1	257	MRPVFVETRNYRAFFDAIEGLQSRGAEECRLIVVDGAPGLGKTTILHRWAAMESCFYLRAKEDWTSYWLMKELLECGRAAVPHGHEARFSACLQMLAERQRVAEMTGQSFAIVLDEADYISSKSKLMNLVRDLADIAAVPIVLVGMGKIRDQLVRYPQTARRISRYVRFEPADLADVQKFLDAKCEVKVAPDLAQFVHSASSGYNSEVLEAIRNIERFGRNKTTGPDGLTLRDMAGHLLMNDRRSGNPVMVPGGAK*
node43803node	1	GCA_900106665.1_IMG-taxon_2693429863_annotated_assembly_genomic	FNNA01000006.1	184096_0_13__111899-112642_-1	248	MTEQREEKKTLAPLRNVSRMLALIDRLQNRGDGVPGMGCFYGFSGLGKSMASSFAVNSTRAVHVQMKSVWTHKRLCEAILDELGLPARGTAADMVDRIAEALAADSLPLLIDEADFLVKKGMIEIVRDLYEMSEVPVILIGEELLPQKLKRWERVHGRIRSWVSAELADDRDFELLRTIRAPGIDIEPELVKAIKVNSNGSARRLVVNLDEVDEISRRIGRDRVGMADWGNMPFYTGDAPLARGYAA*
node43775node	1	GCA_900106925.1_IMG-taxon_2684622843_annotated_assembly_genomic	FNNZ01000042.1	184119_0_31__5968-7074_-1	369	MNHQCHVIPESTATVNGCLTQPATPILTPEEAEISRYLSELIIPHSLLNEAYKGAQRVIERNNVLSELDHAVIVGESGCGKTTLCDIIQKEYGDQETEFRLGYQFKMPVLITSIKSPVTNRSLARNLLRAMGDETALNGTSHVLTERLILQMEHIETKVIILDESHDLFTLGARGKNGVSKELGAALNWIKALINRTKVTVILMGLPQTIDLINSDEQLARRFKSTFHLKTFSPPSESDTGLADFVDDLLTFLTVSMEQYFDDYTAFNDHRDCANRLYLATGGSPARVKALVMDAACLAVKAKDRIITAAHFEMAFHSTAETNARIKMACTHTREQHDAMDQLYTDKAINPFAVPTAELVALIGAARV*
node43776node	1	GCA_900106925.1_IMG-taxon_2684622843_annotated_assembly_genomic	FNNZ01000036.1	184119_0_74__15010-15756_-1	249	MTQPSAAATLAPLTNVGATLAAMQNAMDRVNGLPGLVCLYGRSGYGKSSAAAYTANKTRAYYVELKSLWSTKHILINILRDMGILPANTVAEMLDQACEQLALSGRPLIIDQADYLVDKGRAQILMDLYEGSKAPILFIGEERLSGSMKSRNNTVHRRVLHWIEAQPASLGDCRALARLYCPELEVGEDLLEHINRVVDGCTGRVAVNLNLLAERAKVHGWARADLATWKGQSAADQRLYTGEPGRKA*
node43831node	1	GCA_900107375.1_IMG-taxon_2615840641_annotated_assembly_genomic	FNPT01000021.1	184161_0_26__61936-62640_-1	235	MNLALIGDSGFGKSHLLDHFADCYPDIADETPPRIQVVSIMVTGQSDGRALMRELLSEIGASFRPNDAYDELLRDFCIKAEVAEVGLIVLDEFHNGISERRDRTLRMITAVRDLSNRIRRPIVVAGDERVKELLRYDRQLYERFQIKELPVWTEKNAVMKFLAAFERSLGLPEESRLGTGTMADLVMELAGDHMGSIAELVREAARVAITAGAAKVTDDHLHKAHPLIRRGLPA*
node43832node	1	GCA_900107375.1_IMG-taxon_2615840641_annotated_assembly_genomic	FNPT01000020.1	184161_0_39__22460-23527_-1	356	MNRVSRVTNGVIKHPLLERARDMFIPLCRDATDGIVLLLLGPTQCAKSIIFHEIVPILKNSFQDKRPGAIPIVDLQIETVSEGRTKPKWIGIELLKALNHPIYKHIGSFEENEHYFPSKGRDESTIRIALKEAFTNRFTRRTCLDEAHLLTRTKDPELRAAILESIKSTCAIDRSLIACGGYEMAYKGLFESAHFCGRVISFDFGHYSVSSPDDIKSWARILKTYSSKLDLKPKSLLLDEAINLLHWNNGTVGLLDKHLWSCSIQAKARHQPIDKTILRACAPPEKERKAVAEDIRKGKEALQPSSQFAVPPASQPPQKKDQPDVSKDGHKQGTPPFQRKPNRNVAVEIVLHDDD*
node9997node	1	GCA_900107585.1_IMG-taxon_2693429904_annotated_assembly_genomic	FNQM01000008.1	184182_0_33__27294-28937_1	548	MTEAPPDLPEYAGNPFINRLPPLRDAKTALEDLTSLPIHAEAERAYPAHLRAHCLQRLTHYFDPNERHIDLDQRIELMIRQGYVGRNPLTTSYIDHLANGHARVMARNLETAPRVAESTASGIALIGVSGMGKTRSVQRILSRYTPQVIVHEEPFLLHQVVWLRLDCPSLGSRKQLCFSFFKKMDELLGTNFEARHGGAREPVDKMLPQMGAIANRHALGLLVIDEIQHLIEAKGSGREELLNFLVTLVNMVGVPVLLIGTPRALPLLDGAFRQARRVSGLGSLLWDRRPPDETWDDFVTRMWRCQWTRTPSPLTDDVRAAFYDESQGVIDIVIKLYLLAQLKAVQLGALADDPEIIDAPLLRHVAKESLGLVRPMLDALRRDDRRALERYDDLTSFDI…
node71797node	1	GCA_900109765.1_IMG-taxon_2667528179_annotated_assembly_genomic	FOAC01000004.1	184373_0_6__71168-72154_-1	329	MNNISLKDLRISHARYDRALNQMLEAIELAGSDGTCIPFLGPTRVGKSDLISAVKSQVSKDRYGPGYILPTPDFLYGEISPKPNDSELYASVIRTMGRVGANSKLPLLQDRMYDLLEQRDVRIVALDECSHCAEPGANLTRRAAADHFKTIIDRSGVILILMGLPKAQRLIDENEQFAARSMATIELNPYRWTNPDDRNEFTTVIYSIFDYLEERGISLEFDWIDMSRRLFAASGGRVGMVIELLQVAVRSTARDGVLAMSGMGKAADIRLQGLSRLAPIFNPDPPQDDVLLRSYAKVMRDAGLQLPDPNSSLEIDAFRAAQEEALAA*
node43848node	1	GCA_900109645.1_IMG-taxon_2616644845_annotated_assembly_genomic	FOBG01000001.1	184362_0_1__3712477-3713979_1	501	MSNQNSSDQKDSANPFLDAISAQISTDDLERRLQRSPLAGIDPRGLSLQQRLDLLDRMQGELFEPTLTSIDIATRLYRMIRRGYLQRNPVLPAARKRAMTIARFAGQDIDQLPWLPPTALGMRVSGITGLGKSYEVHRALQLVKQVIPHGRSEAADWTHMLQASWLYIGMSFDGSIGGLLLQILVELDSALGTAYSSDRSLTRLSNEKLAVHVGITLYNHAVGAIIIDEIQLKNFSGARGGLAATFFLRLLNFGIPVVLMGNPLGMQVLDTYSQDMRRIGSGGTIEMQPLMLTDHDYTHFLAPAFWSYSVMDEATPINDSDGSLLYKYCGGIRDYGCRVLMAAQRLALDLGAKHITEKHLEQAFNGTDFSRRERDLIGGFVKKDPLILQQFDDIPVVEF…
node43865node	1	GCA_900111075.1_IMG-taxon_2693429909_annotated_assembly_genomic	FOFZ01000007.1	184499_0_27__35636-36562_1	309	MAKLTQIQKLEVIPHEIERYLHDNATTQVALPQLAGIDKAYVNQILKGNEMIGKAKIADKYYEAIALAIGFKLEKTYWNHFNTYNFKQAIITFERAKEKKIRLGLDGDTGLGKSYAAMMFKRKYPTSVFLVKCSSIENSKEFAINLAEEVGVATTGTKGAIIKRVCQKIRTLGGNPMIIIDELENSKAGNIPTVKTIADELQYYAAVVVIGIDVQKMLAKAAERRKNGFIQTNRRWSFGWTYLDPAIGEDIESICIELGITNKPAQNWLKARVKDFDSLKNIISNALEEAEKSEEEVTISLLNELYPC*
node10050node	1	GCA_900111515.1_IMG-taxon_2622736539_annotated_assembly_genomic	FOHS01000007.1	184542_0_10__74674-75495_1	274	MPNMLLVGDTNSGKTVILRHYAETHPSYAHEEDGRLVRPVVFMQAPPGPDEGRFYNILLDQVYAPYRTNDRVDKKQRQVIHTLRHLGVRMLIIDEIQHVLAGSQAKQRLFLNVLKYLSNELMIPLVCAGIRTAFNAIQHDEQLANRFEPVALQSWSMGDEYRRLLLSFELLLPLQHPSNLVDDVLAYKLLDMSEGRLGELARILRLAAVQAIDEKSECITLNGLSRLDYTIPSERMIYHRLFSVKEGAEPGYLTGNDHPLPDGLLSGEVRLVS*
node71774node	1	GCA_900111615.1_IMG-taxon_2599185224_annotated_assembly_genomic	FOHU01000016.1	184552_0_54__45239-46225_-1	329	MINNINIIDTNSNIDEEIEIKLLDIYKYTFIETAFSQRFQDFINEVRLKKKWAIVGAHSRNGKSWCIKDLVKNSGAIKEYNGITRIPVLAIRSPESNNASDIISSLCRCFGTLPKSNNSVLKKWLIDNIPNFGVEQLIIDDAHELNIHHFKFIKWLTDTLELEKNYYISVVLSSILSGNQISVWSKIMNTRSEDWMQQFYERFALFRVVQGHTPQEVAEVLYVYDELYKPFLSQINLIQWSDTIFAWLTHPDLDVHNCRRVAMEHLAKLIYESVRVASIQKMNEIPIDLLNYIAKLHLINRNKLYSTENEPVYKKGNTHKGNPQEANA*
node10057node	1	GCA_900112155.1_IMG-taxon_2593339152_annotated_assembly_genomic	FOKQ01000061.1	184604_0_73__6747-7562_-1	272	MYEMFYEMKHTPFTRSIPTDMLCKTHQNAEILDRLEYTAMHQLFTLLVGEPGTGKTSALRHLKDKLPEDKYMVIYISDSRLKPRSFYYYTLGMFGCKASIHTSISRQELISQTEIMRSIHNRKVVVIIDEAHLLGKEMLEEARFLLNYRMDSENPVSLILSGQTELWDKLKLSAYRAILGRVDIECFLTPMDFSDTKKYIESQLKYSGHNAPIFTEDAMRSIFEFSGGNPRAINRACTQSLIYGSQMKQTCIDSKSVDIVLKNEVTGVKSS*
node10046node	1	GCA_900112265.1_IMG-taxon_2599185267_annotated_assembly_genomic	FOLO01000010.1	184613_0_90__17323-18990_-1	556	MNLPKNTRRAVYRDPGIAKYQGNPFIEALTPIMSTSQIRGGLTGNIDFDPKEVFLDGNKRMHLIAQLLDDFFQPISNHLQLESKLSIMIRQGYVGRNPDDGSLNTHMQNGYERVQSGDLEVFRFEHAKSTARSLSLIGCSGCGKSSTLTRMLATYPQVVYHEKLNFTQIVYLKLDCPHDGSLKSLCHHFFRAIDCLLQTNYEQKYALKRHSVETLLALMSQIANVHAIGVLIIDEIQHLSRSNSGGTEKMLNFFVTLVNVIGLPVIMVGTPKARPIFELNLRSARRSAGFGALFWEPMKAHIPKVNPETGGLLKTEWIAFTDRLWKYQWLMKKDSTLSDEVRNCWYDLSQGVLDIVVKLFVLAQVRAIFTRTERITVNLLRQVYKDEFKPVHPMLAALR…
node10065node	1	GCA_900113195.1_IMG-taxon_2622736521_annotated_assembly_genomic	FOOL01000002.1	184704_0_29__54361-56016_1	552	MRNKYYTDFKISQYEDIDENSIQLINSTKARYIEPTEITYLGNPLIEALPPTLDMESIFLRVEKIPPYIDEERNKTEIERLEAIYRLNDYRFPFTKYYEVGLKISIALKRGYINKRIFSPDYTDSLKELNLILNNSANEIKEFKEGFLNMTLASSAPLGFSIIGVSGAGKSTTVNDILSFYPQVIHHTEYEEQKYYFAQVTWIKVDCTYDGNIKGLCQKIFYEFDKVLKTNYLQKYGNSRFSIDRMIIAISYLCMKHGLGMLIIDEIQHLKCSKRQDEAALNFFVSMMNEIKLPIVYIGTYKAIKHLSKDGRHIRRSMGIGMTEFRYLKDDAEFEMFLGELWEYQWVKNKTELTDEIKKLFHERTAGIVDLSVKLFMTVQFEAIRRGVEKITSKLIKEV…
node10074node	1	GCA_900113275.1_IMG-taxon_2663762747_annotated_assembly_genomic	FOOU01000010.1	184711_0_16__144141-145148_1	336	MITLSEEQTSRLLAFNDCFVEHPALTTIIEDFERLRFNRTLGGEQQSMLITGDTGSGKTQLINHYSKRFFSQQRRNVLTKPILVSRIPSKLTLEHTIIQLLMDLGQFGTEYRTGRSHELGLTESLVRCLQLCETELIIINEFQELIEFKTAQYRQLIANRLKYITEETKIPIVLVGMPWAELIAEEPQWASRLICRRQIPYFKLSEGPEDFVRFLKGLAIRMPFDLPPKLEEKHTTLALFAACRGEVRKLKHLLNEAVKMALFDGAKTLTKEHLANAYQLFYPSLLNPFLQTINDLKFAEVASYSRYDPNAISVDEALIATRFTDQMSLTQLLKK*
node10075node	1	GCA_900113275.1_IMG-taxon_2663762747_annotated_assembly_genomic	FOOU01000005.1	184711_0_13__83547-84470_1	308	MSNLTLAMKNKPETINFEEGTVEHPLFEQALMAINSIHRTHSSNAKGMILTGEPGLGKTRLIQHYRDLVGRINDDIRDYRTVLIVETPAIRRVRDFYEAMLDALGESDPSAGTNGAKKDRIKRLFDTQGVELVVFDEAHNLLPGRGEGLTSTIANTIKMLMNLLKRPMIMAGEPDTVILKNDHPAIKSRFSGVFTMAAMNCSTPEDIKYFQNYLKEIELLMVVPTIPLNGEIMVLRMYLATGGIPREIRKLIVSTMEFSDLSQRLTLENYALGFDIEGSNPLGLKFNPFRAQMRKVRNYLANKAKKL*
node71815node	1	GCA_900113705.1_IMG-taxon_2609459734_annotated_assembly_genomic	FOQI01000008.1	184753_0_17__73889-75514_-1	542	MEYRNSTNTAVEARYSDPRLSRYQGNPLIEALPPSLDDIALTEALMQYPDFHSDQRNWAMHQRMQLVAGLSSFMVPLVRHVELARTLDVLMREGYVGREPRTIQHTQMFQKIYENQKAGISFSTGRASTTPQLSTSLIGPSGVGKTTTIERVLAMTPTVLHHPVLGIWQIPYLHIETPHDGVSVKGLAHSILRKVDSLIPDANYYELYGMRGKPSVETLMNHVARVMHIHCVGLLVCDEIQNLENAPKNKQSLMTLLVSASNELRVPIMFIGTNKARRVLGMDFRQARRSVGKGSVYWDRLMQGSPEEPGEWDDFLGVLWKFQWTQKPIDLNPHLSDTMYHYSQGVIDIAIKLFAACQWRAMLDGSETITAQLIDAVAKKELSMVMPMIEALRNNNLKA…
node43886node	1	GCA_900113825.1_IMG-taxon_2671180118_annotated_assembly_genomic	FOQU01000012.1	184765_0_11__16978-17916_1	313	MKKNNAKAESSKDIRTAFIKFPHIVRILAALDRLYDYQCDNEDPEHIILLGESGVGKSTLVKRYARQHPRIEHDEYTEVPVLYMRIGPKPTRKALAQKSLEMLGDLLWFRGTEPQLTARFIGLLRTCRVRLVIVDEANHLVDGTGKKTLHTAADWFKCVIDDSKISYVFVGIPRVKRLLATNDQLRGRLREVIQIDRFSVANESAELEFRSALKNFKICMGDLPAIDISGATITRLFAFATDGRVRDICKLLARAVELAYAQPDPGLTDKVLAEAFRTVIYSGAPDNRNPFHETFNEMPLVKNDEPFAPEDH*
node43854node	1	GCA_900114015.1_IMG-taxon_2590828858_annotated_assembly_genomic	FORN01000009.1	184784_0_28__70347-71252_1	302	MTTRDIMAGKIAAFQSIYIPYPPQLAFHERCAFLVELGRATRGRPQKGMRVLAPSGSGKTAAAEAFIRQFEAVYPPTESFVPIIHVPLDRATTTKKLMMSILDAFGDSYSSHGNEKVLKARVKLCFERFGTLLMIIDEVQHLNFHTSATNDATDTLKRLLDDGVVPIIFMGTEDALGMFTRNIQLSSRLIEACDLSPLDWTLSDNRQLLVNYIAALDAAMVRQGIVAEPTKIIEPWAVGCLHAVTGGVIGRISRLFAIALDIALRRDATRIEIYDLSLAVDRWAVPNGIIDHNPFLKERGK*
node10079node	1	GCA_900114185.1_IMG-taxon_2654588203_annotated_assembly_genomic	FOSE01000003.1	184800_0_4__34357-35424_-1	356	MTNRWALWLERNDTQDFALGRKSGWNAFVNAAPREQLERLDRTELERLGDEERALYDECRMVWNANLPTINTFQVLDAYDVLDQVMASSRRDGDRLRGTAVVDAPAGNGKTTIAAQFGRDFHRRVYARHGPLTEEGHQRLPVAFVPLAAGMTLKGLNMKILEFYGHPGARKASTSTLGALAVDCVLSCQTKLIIIDDLHFIDFKHRNGMDVSNHLKWLVNEMPATFVYTGVNLTEKRFFDEGLMGEQAAYAQTSRRATRCAVEAFRIDNEAGYRAWMALLRALEKHIVLADAREGMLTDNAREIFRRTQGNIASLTNLLDRACLRATRSGSETIDRDVIDRVKIDNAAEAGAARR*
node43890node	1	GCA_900114535.1_IMG-taxon_2654588108_annotated_assembly_genomic	FOTK01000023.1	184832_0_99__77377-78456_1	360	MRITEIDLDPAARVRANLPNTARRRSRIMEKVRHVYLRTARDTVLQVHFEGLMEDLTERREPEAAIDAKARAELLEGNILVVLGESGAGKSTAIRRLLSKHPLSPNYGRKAVGSFALTVRVPSPCSVGELGKTVLRATGYKVGRSTISAAETWGIVRERLQALGVLVLHLDEFQDAHLTLRADEQIKLRHLLRSLLVDEDYPIGLIVSGQPSFETFLRPDRSSVRRGRWQAFAKLSLPADSGAVTKAAAALAKVADLTVAADFDHAVLPRLVHAGCNMLGITIEEIHDAIRYALTNDRSELDLGCFAEAFALRTGNLAPWNPYLAADYLAVDPTRVLATSNPPPPEEEAKRGKSRKARE*
node43921node	1	GCA_900115665.1_IMG-taxon_2634166314_annotated_assembly_genomic	FOXH01000001.1	184941_0_26__610418-611344_-1	309	MITTKHKHDIVSLIERESSNLGSYTKVAAKLGVSNAYITEIRKPERWFKFPDKAWSDIAGMLNYRVDSEKWQIADITNFQWLTAALENAKQDSMCIGISEKAGSGKTKSLESFLKNDTTSGVFLIRCEAWGYRVFLEKVCREVGIKLSEKRHTCEDMLEQIIAFFRQRSATTKPILMLDETDKLKPASLQFIISFYNALERECGLVICGTQHLKKKILNGAAKNQVGFDEILSRIGSRFLELPGSQYEDVAKICQANGVSDTETISAIWAGCDRETRTNGRGKITEVVTDLRRVERSIVVAIKRQNKQ*
node43885node	1	GCA_900115955.1_IMG-taxon_2634166311_annotated_assembly_genomic	FOYL01000015.1	184968_0_30__166012-168321_-1	770	MRATTFSEFLRFYRRRAALTQENLAARAGLGVRTLSDLERGRVHTPQAQTVDLLVTGLGLDGAEAQEFVALARSSEAVRPRPERTDCAPPPAEPLIGREAEQQQLAECIRRAAASSVLDVVVVHGPPGVGKTSLAVDAAHRFAGRFTDGCLHLDLRGMDTSPLSAERAIARLLRAFGVPDAKMPSDPGDGLRLYRSMLRERTVLLVLDNAANEAQVRPLLAASPGSLVVVTSRNVLAGLNSRSRVDLGPLRHDGAVALLAATAGADRISADPESADRVATLCGGVPLALAIAGRTTSSLRHVAEQLSDERARLDVLATGDVQVRTAFELSYRLLAPETATLFRRLALIHGPDTSVGLAAVAAGIDDAETVLEELVDASLLRPDVPGRYSFHDLIRDYAR…
node10073node	1	GCA_900116125.1_IMG-taxon_2690315656_annotated_assembly_genomic	FPAD01000002.1	184983_0_5__700086-701042_-1	319	MAIENFESFGLDPILLSKQKEAMDKVKEIVIHHPSFLKIFQEIYKCHMLSQDSPKPECMCLLGDSGTGKSTVLEYYRDKFPRRQEMEGDIIPVLLVELPSGAKPKDVASKILLEMGDPFFDKGTEKSMKARIIHLAEKCDIKLLFLDEFQHVNDSENKRVKSNVADWIKGLVNEIKIPVVLSGIPSAESLFKTNIQLDTRFTNRQRFSPFSYDKYFRAFLKSVDERLPFPASSCLADPELSQKLYYASMGNLRVLMRTIEVATCEAVAANRDNVHENDLYVAFSQLDLSSRPHAVNPFNDDKFNFKVAMIEEGKKKKK*
node10095node	1	GCA_900116345.1_IMG-taxon_2595698228_annotated_assembly_genomic	FPAH01000004.1	184999_0_54__13651-15207_1	519	MILENFEYHFSTLELYRGNPLIEALPDFLEYSIIDISKALRESPLPCNPRANRRQRDQWLGTLVDKCFIPLPRHIQLLEVIDLMIRQGYVNRNPRQEKLERERLENAYKRQQAGERILMTYGSTQKTTPLSVSVLGCSGVGKTCAVSRILSLYPQVLKHKAGRVGSECIQIVYLRVECPHEGSVKSLCINAIAAIDQVTGEHFSNWAHSRRSIEELKARLSQLLTIYHVGLLVLDEMQNIMANRQNRDTLFNFLVSISNTLYVPLMFISTPKIAKFMELDFKTSRRFGSFGTFKWDRLKNTPEDHAEWDIFINELSQYSILMNESQSMPEDVKSAFYYYSQGVPDILLKLFIISQKKAQVLKMDRLTPELISNVFRESFSVVATAIDAIRRNDPIAIAE…
node10086node	1	GCA_900116445.1_IMG-taxon_2671180117_annotated_assembly_genomic	FPBH01000054.1	185009_0_86__27800-29176_-1	459	MNVKRTEANELSNCVRAPWLEQRMASGMMMLATYRTDEANPAFAGNPTVTCLPCYPSEAVAQAELAHQPSKRHPDFLSLSSDVRAESSAQIKQVFVPTAEHVSGLRSTMRLIREGYLSRNLLDPEFMNHLHRISLSCTPIILPRVGDYCGSTGGMALIGPTGSGKTCFINRSMTYVVEKARLHQQLGGRPCSWAQIPIVRISAAGQPSERQLALAIANQVDLFLDAKFEEKMSRKSGYVRSVAAMLASNLVALLIIDDVQLWGRMDKRLRINLLNFLVGVLEESRVPIMCSGTMLLKDVLEAHISQGEKLIAEGEIALTPILRPDDMQSMCTKLWQWRVTDGPDIPPDWFAEEMSIQTAGLRRYIRELAVPLFERMAMDGISVPSRKYLREVADACLAS…
node10082node	1	GCA_900116545.1_IMG-taxon_2675903690_annotated_assembly_genomic	FPCK01000001.1	185018_0_5__1473021-1473998_1	326	MTTLLSTLGNGPIDKVGRAFIQLSTSERIIDCLQTALRLHGTGHFGKIHAILGTSHVGKSTAIDFWMKQTAKAYGGVTENLSRDESRIEAAANVSYVTLHDRGQRIHPVVRIQIVGNPTFKALGDDTLRGLVRGRAPVWKNGGDLASLLATHLTAFQTKVVIYEDIQELAKVKGARKNEAVVLLRNLCKVVRVEVVVVGTEGTLEVLQSENETRKLVATNVTIRPFSRPDFKNEKPGEFVTFLTKLRTQLPNPKLSPIDEEKLADMLWRYSKGVIGDIKHLMLAATDTALQSGISGIDRTALRKHLELKKSLFGKANPFYLPGDE*
node10369node	1	GCA_900134625.1_12163_1_52_genomic	FSFF01000009.1	186697_0_4__136603-137781_-1	393	MNADDTSHTDTAALTAGNHRHPRLDNLTCSRKEGWRRYVETASPEPPNRLTRRDVNALPDGAAADYNRQRRRWHANLGTIKTPQLAALHENLWDIVDSNAQDGDKAKGAIAIDAFPGLGKSSAVLAFAKQFHLRETRFAGTTTDSGNERWPVCRVGLTGNTGIKEFNRAMLEFFAHPGRTRGTAADYARRALDCVLSCEVQLLIIDDLHFLNVRNGAGVAVSNHFKYIANEFPVTMIFIGVGLASSGLLSEGSRYSDAVLAQTGRRTTLLGMEPFMVRDEHGRREWRQLLATIDSKLRLAEHRQGMVADDLCEYLFVRSTGHIGSLMTLIDRGCQRAMRTGTEKLTQELLNEIPNDVASERARHELQTAIDTGRLRVRRKPRQPPGRRKNAG*
node44335node	1	GCA_900141745.1_IMG-taxon_2695421038_annotated_assembly_genomic	FSRM01000002.1	187409_0_0__1806217-1807302_1	362	MKLDFSKTIHRITYEERLMYSRLTREQVLALPDAQKVRYFYSLRVKHLLRDGAEAKLTDLLGPCTDTGIITLFGPTGGGKTALAETVGSRMNSTEAGHRPYIYVRAPAFGAAKVSWGGFFRKILEAGQEPMIDAKRSWGVRDNRLIGSSSRADLPALQNAVCQMLKNRDTRLLVVDEILHILRYGDHDKALDSVKDLSDAVSTQILLIGPYDLFGMVTNYDQVVRRGEMVYLGRYRNDRPDKVRNKSDVDEYKNIIRKLMERWPLELVPRFELVASDLLTATLGIVGLLKEFLTRCLICQIENSGRWKEGFIPVALKKKHSIEKIRKAVEAGEAMLIRENFDESTIDLDRVAEMEKLVAGR*
node44334node	1	GCA_900141745.1_IMG-taxon_2695421038_annotated_assembly_genomic	FSRM01000002.1	187409_0_0__711869-713449_-1	527	MARQQLFVEAEYHDPGDELEEYRNNPLILALPPFTDEGKIMKALSRHFSVAHPPECRTWSDERRIMAVGRIDRLLVILPVHSMLLNWMHSAFRTQYARSDPSRNLHADINAAYRRVQSGEPGVIADLVEDHAACRALVGLSGTGKTTAVKIILSLFPPIIQHKSFRGVGCQFRQLVWVFVTAPANGSVMTFLRGILLSIDLHLGTSYLNEMKARSYVGDYIAKVIIVLTRYYTGLLIIDEFQNVLKAAAKTELIDMLINLLNSRCCSVLLLGTPDGMTLLRTRLRLMRRATSYGYEELKPFEAGETWNKFATEHLELDFLKKGPPSGKVKVDLISTLLSESAGMPALAKQSARVTQYEGIVSKREALTVDLMQCATRNALSPLGGMIAALKSGNPKLMA…
node44331node	1	GCA_900142275.1_IMG-taxon_2585428191_annotated_assembly_genomic	FRAI01000016.1	187459_0_3__26764-27564_-1	267	MYRTFYSLTKTPFNKEVATKDLFPSENFSETMARLTYLKDTRGIGVLTGEPGAGKTSALRHFVNNLNPSLFKPIYFPMSTGTVLDFYRGLTMELGEEPSFRKVDLFKQIQRVIYSSFYEKKITPVLILDEMQMSSNKFLTDISILFNFSMDSENPFVLILSGLPFLMDRLSLNQNQPLAQRIVMRYKMAPLKKEEVKSYIEHHLKIAGATHEIFTPHAIEAIASRSRGWPRIINNLATNALLLGYQFKANIINEEIVFKACEETGL*
node44390node	1	GCA_900142375.1_IMG-taxon_2585428189_annotated_assembly_genomic	FRAR01000008.1	187468_0_27__104688-106325_-1	546	MEKESKQQQIEDGNIRKAIYSEQILDDYKGNPLIEALPPIFSEEQVVDCLTRLPSYNSGERELDAHYRYHCVNRLFSYFEPLERHIDLEQRFSRLIRQGYLGRNPLNPQYATRLQHGYRIIKSGGYDIFDDVGLGTTSSGFTIIGISGMGKTTAVNRVLQLYPRVIVHSNYKGINLSLYQLTWLKLDCPFDGSLKGLCFNFFETIDKIIGTNYFRKFGSPRNSVEFLLSRMAQIASAHCLGMLIIDEIQHLSLAKSGGSDKMLNFFVTLVNTIGVPVVLIGTTKALSVVQGEFRQARRGSGQGDNDWSRFKRHGEWDLLVEGMWGYQWTKEISPLTDEIIEVFYYESQGIIDIAIKLFILSQWRAITHGEEVITAETIRTVAEDSLKLVKPMIDALKSG…
node44392node	1	GCA_900142375.1_IMG-taxon_2585428189_annotated_assembly_genomic	FRAR01000029.1	187468_0_49__14290-15276_-1	329	MVKPSILNGINIDLLDPKLHPINTKRYILSTPPVNEVIQNISACIDKKDTGAIIYGRPRLGKTFALRALKVYLQDGYGDIPIFTINQTWQQYAREKRFYEDLLASSGHDLISKGNSDEKRRRLINHLSNEIDKSQKGMMVLFIDEAQHLLEPHYYWLMDIYNALESKGYYVFYLLVGQKELRHRRSTFIEQERQQIVGRFMVREYAFSGIRTEEDIKELLEGYDELTEYPEGSNISFTNYFFPEAFSTGHRISTFSEKMFNIFTNKRIEVKLSGKPEIPMKYLTSTIEYLFKEYGLHSKKPSEWINHSMLEESIRQSGYIQAELGLQG*
node44388node	1	GCA_900142905.1_IMG-taxon_2695420918_annotated_assembly_genomic	FSRV01000001.1	187519_0_2__2461709-2462803_1	365	MRKLENEASSPAQSPLKDESIAEAEDVQDSGTEGVTEDVTQPGVSVEERILIHPLFGEPVVKTAPAREAYFALRERLLYGASGFTVLGQRGMYLQGTLRVIHQYIRQEFPQLAIYEHVVARCTSITRAEALLGLLGSIGHGILRGSDEAKMRRLVNMQEEKALISGASLSIWVIHNSELLDVETCKALLDMRNLLELSGNRLFLIHGAYVDSFMKNIPTLARKFDPEELRTLFGSAHPLRALSGVQEFADVLMEIDTQTIRRESPITWTEALLPQAYRNDFRLANEALALHAATLAGCPEGAFTDQALFDTVRSVMSMSARQDSPGFNIPPETWANAVAMVMRVGSSYLHVIPRIKSSSSEQGN*
node44389node	1	GCA_900142905.1_IMG-taxon_2695420918_annotated_assembly_genomic	FSRV01000002.1	187519_0_1__4276833-4278191_1	453	MRITQNPWVERFVQLLDEEVIKKKVRCRPPALGNLSSLAPLAAEDLIRTSLKKIYEPTQQDCIILRGLLERAIGFCIDRYQDDRSFIEALYDKTKIPKRLDARAICLTGLGGLGKSELVNALGRLLASETYVDIGSGHRPILLDPCWTHNFRRQPSLLKTLRELAYGTALPRGRIDVSDLIDQARWRAFRDGTALMAADECQFISFGASANTKVTNTLISLLYLDIPFVYVSNYNLIHLLKKRWQHERDRLLCDPVVMLPELRDSDDWRNFIDECQRVAGSWLKIDARKDGGQLHGYTFGIRRMLVDLICVSYRLMRQRKLKAADMSLIKDTYGSAMYSEHRRDVEQLLSHSPTSDSLPDDLRCPFDLQLDYEKQYQDGIRQQEQDISRKIVEAALNTV…
node44415node	1	GCA_900143185.1_IMG-taxon_2690315624_annotated_assembly_genomic	FSRQ01000002.1	187545_0_6__428567-429463_-1	299	MEHLTNNLKTFIANSSSEERILYTKEFKWIGYTKAKIILDKMVDLTTYPKGHRMPNLLLVGESNNGKTALLKKFCRSHQSYVDEKTAKLKCPVLMIQSPPEPDEKRFYNAILNSVLAPTKTSEKIENRQNRVIHLLKELEVKVLIIDEIHHVLAGTISKQRLFLNVIKYLSNELNIPLVCSGTKLAFNAIQTDSQLSNRFEPNILVRWENNTDYKRLLASFEKVLPIKKRSDLIEDRLSNKILLMSDGLIGEISKILELSTILAINTQSEKITLEILNNIDYIAPQNRKKAFFNNGIY*
node44413node	1	GCA_900143555.1_Labrenzia_sp._Alg231_36_genomic	FREW01000011.1	187578_0_14__35692-36453_-1	254	MELLQPRLPDRKHFVDIGSVQRCREAIQYAQSFGEPVRIVSDAGYGKTTALYYLSHEFDGVYCQVGQAHKSTADMYRLLLAAFGIWHDFNYMRDLSSKLISALTSYSSRRTLLIVDEVQTLEATAQRELLNIQETCDIALIVSGNGDRIARSKIDYGAWKQIDSRIGMEIMLPGLSRKDCQLMGAAYGVEGLDAYNAIVNYGTKTTPRMLGRLLRNAKELTADSTAIQLKQIEATLAGNPKLGDTRLLRPDKV*
node10656node	1	GCA_900146085.1_278_genomic	FROG01000048.1	187822_0_6__55713-56465_1	251	MTTPKTTQLASGMADIANIALCDIALEKALSRTSTLPGLVCFYGPSGFGKSVSAAWVANRRRAYYVQAKSVWTRKHTLKSILGEMGIKPAGTIPEMADQIAEELAASGRPLIIDEMDHLVAAGQVELIRDLYESSQASILLIGEEMLPTKLKKYERFHGRVLSWVPAQPVSLEDARNLAPVYSPGVAIADDLLAHLVKKSLGSVRRVAVNLEQLAEAATVQGRRELELADLQRLNLELYTGAAPSPRTSK*
node44448node	1	GCA_900146965.1_370_genomic	FRRR01000016.1	187910_0_13__41298-42191_1	298	MVAKIMREPVSPETAQRIFELRKEVWVGYEAALEVRYHLEQLMIHPDSNRMPCMALLGRSQNGKSSILQNFLKRNPPVSDPNAEKALLPVLLIDMPAAPIEGRLYHRILSKFNVAGSARESDESMLHRICILLSHLETKMVIIDEAFNLNGGSHTQHQRMLNAIRGICTTLRVPVVISGVPQIEPILARDESIGNRFRPVYLPAWTDKRLEEYARFIKTILKHFKLANPSNLMDEHALLQLLHFSKGLLGESVKILTVLAEMAIRSGDEIIEPKHIAKQYLEAAGYVPPATGRSQSF*
node44502node	1	GCA_900156025.1_IMG-taxon_2708742414_annotated_assembly_genomic	FTMO01000001.1	188190_0_33__328687-329451_1	255	MIVTNDKPDAFSRPATLAPLKNVAAMMGLIERLRSRGAHMPGFGVVHGPSGYGKTYAAIFGQNKTRGPRIEIGDSWTKKTLVCAILKELGVRDPRGTVATLTEQVIIRLAEPDHPPLFVDEADKLVDKGMVELMREIQEGAQIPVILIGEELLPQKLSKIERVHNRVLDWVAAQPVDIEDVRKLAHVFCPGIAIDDAILDEIRRVSDGRARRVVTNLFRIREFALSRGLSELRAGGVLPELYTGTPPLRTRRVA*
node10719node	1	GCA_900156505.1_IMG-taxon_2681812930_annotated_assembly_genomic	FTPR01000001.1	188234_0_4__542211-543179_1	323	MNGTMSTDADLKPSVAVLKTLKSRYYELPRLQKLDSAFDRVLDQFLSAYLAGQHIEGRGLLVTGGTRTGKSHDIKYLLRSFAASEELLAGNFQRKYLRVSLRTNTSWRGLGVAFLEAMEYPFSLDHRSTATIWSRAEAQLRRDKYLVLNIDEAQHLFMGKKDKEIEVILNGLKDLMKRPGWPVLPIYSGVPELMDHANANEQLTSLLEPVTYEDIAYDATSLTEVDAILVTFSEVVGLDPAEVRNSDVYNRLIHASNRRWGRLIELIVHALAEICVEHPDRNEVLITDFALIFQRWTGVSDAANVFLVENPYRISVGVLYKK*
node10726node	1	GCA_900157375.1_PRJEB19165_genomic	LT721901.1	188309_0_0__1635388-1636464_-1	359	MDSSMWHEYCIAADPLEPEALSLRRWRSLTDRERRERARQLNRWLARLYLRTPELDKIDAWLTELVDDNDDGGLGAKQVAALDGVNFAGKSTFLVRWARRHYLSRITDYETDRRGRPVSHTVPGIEEDVSPVVWTNLQSKSKQAKVDSAHLNFFDLPGDGLEREVTYRAIKTLKRHGARVVIIDDIHFLKTARAADAQEVLDHIKHIITEIGNFGATLIIAGANLRDIDLMVDPQIRGRLESRTIPVYAAGSEAEQRQWQGIVRDYETALLPHLPAGKPGMLFTKLAGELHYRTQGYLGDLRTLVRKAAFAATLDGSHAIRRTHIDEVTLGDRAEADKTAKSAKTAEPRPVSPSAARN*
node44616node	1	GCA_900166595.1_PRJEB19411_genomic	LT745763.1	189012_0_15__3866233-3867918_-1	562	MKILRENENIVVLKGEVEKANYKDQELEEYANNPFIEALPSIFNEEVVIDRFMVKPRITKADRKFSPNIRYHTIKRVKNFVQPLPVHFLVERRLSALIRRGYLARNPLSKSYFERLRVLNEVRSEEEPSIKLMDDRLNHIRSTADSLSIIGISGIGKTTAIERLLLMYPQIIKHDEYGGTPFNRTQIVWLKIDCPYDGSLSTLCKSFFKSIDDLLGTRYLEKFGYLNRVTSTMLLHMTSLASMYGIGVLVIDEIQHLLHAKNDQEEMLNFFVTLSNTVGIPTVLIGTSKAQKLFSGNFRQARRAASEGSIIWDRMDKDSGEWDFFAETLWGFQCLKHEVTLTEEMKNVFYEECQGITAVAVNLFILAQERALFEDEEKLTANTIKRTAKQDLQMIQPML…
node44630node	1	GCA_900166965.1_P.piscicola_NCCB100098T_SPAdes_Prokka_EMBL_genomic	FUZI01000001.1	189043_0_46__233610-234596_-1	329	MDDNITRIAKAKKAFISTPDVAAIINNIDRCRRLSKFGAEPSCMMVYGASGVGKTSIIRKYLKANDKDSTARQDIVPVVYIELPENAKPVDAARELLLYLEDPLALYESDLTILTKRIVDLVPTMKIELIIIDEFQHLVEKSSNRILSRVGDWLKMLINKTKCPVILFGMPYSKVVLAANTQLRSRFSIQFELKPFSYINNYGIYAGFLRRLDEALPFDQLSNLASEPIAKKIYAFSQGNMRSLRNLVFHAAVNAIENDNNCISKNDWEFASNLTSGNKLSTWKNPFVQGVKITDRMLQDQPNDLGWEDYMRNNRGKRKPFDESKIFS*
node44636node	1	GCA_900167445.1_IMG-taxon_2524614863_annotated_assembly_genomic	FUZT01000005.1	189090_0_19__27751-28710_-1	320	MNTVLKLQPESDIFNANKEEIIEQIKRIKEVEGIPFSEIAEQIGVSRSLVSQFVNHGKTSDELEKKLRSFLTGYYKASEAVEYSQEIQLFPTTEFKGILGFCEDMRMRRKMGVIIGYPGTGKTTAVKEYVERTPGAVYIEAFSSMRMKDLLEIMAEECGIELKRGSNYKRIQQLIRALKNKKLMFIIDEAEYLKKWDVDKFEILRKIWDNTKVPIILCGTHELEDILTRGNGKDNLAQLYRRKYMMKLIGIKEKEVRSLLKQYKVTKEAENLLVALAIDVKHGGLGNFIEILELCLESAEDGEITRDIVKDAKNYKLLY*
node44652node	1	GCA_900167565.1_IMG-taxon_2708742389_annotated_assembly_genomic	FUZV01000001.1	189100_0_2__1704729-1705742_1	338	MNYLDYANRLSRIRIPHRECKNVGRKLYAHLSLATEGDVIFLIGPSRVGKSTILKECLEQMFKGHRDPRFIPYAKVDASQTNQGHFTLKQLWADLLVEVKHPSFCDSDYSLRRSHTEASLLSTLIRTMIARNTILIAVDEGMPMLLLRGPAGPIPALDTLKCLGNKTGAAVVVCGDYTLLDRCFLSAHLNGRMVVIEFPGYSESKDDVIEFSRILASIDTQLPWRSGQSLVKHMDFIYAGTAGCCGSAIKWSRLALAEMGADDRSYLRIRDFERSRLVEQAESFHALNERRRLLEEMNAGVYATPETVSRQALGKPKRQYRPGLRNPVRDPVGGEVA*
node44651node	1	GCA_900167965.1_IMG-taxon_2711768613_annotated_assembly_genomic	FUZW01000001.1	189115_0_3__3207440-3208558_-1	373	MNQMNHQLDHEGQLDASLFDDLQALDGTTRKLIHSLTYEWVTRHLHFDEALRRVIGYIDDDLPGQLIPIIGESRTGKSALLHFILRYLNSVARQSGRKIGGVLIELSVSQNGQFDAYDLYYKALAQMGAALISQKIPYPPMELGAPSRKDLAAKGRLRGLEYAFKQAALNERFTLLIDDVNTQVGTLSANALRRFAEILKYTTNNCVLTVVVAGCPELTVLTSQTDQLVARREQVELHVYRLGEEQAICDFLGELEKIVCGWCQPGTLSGHPEEIMFLSFGRVGLIVSWTARVIGQESRAGNSQFKWNTWKDFASSRHCALQTSSSVSFSDVTGEPGGDAKSVDEDHRRTRAPRGLPGERKPRNRPLHPHGQ*
node44640node	1	GCA_900169535.1_PRJEB19972_genomic	LT821255.1	189180_0_14__131692-132495_1	268	MIRGFFGWERVPFTREIETRHLHRSKRFEECVARMQYMVMTRSIGCVTGEIGCGKSTAVRYLKDQLDPNKYRFIYLSDANLKPRDFYRELLHHFGLPPKFLRSEAKRQFQHLVWDLYENQQKVAVIVVDEAHLLSGDMLQEIRFLTNFRMDSISPLALLLIGQPELQATLQLRIFKPITQRMNVRFHLEGLSLEECRDYISHHLEVAGRTGPVFTTEAMDAIYAHARGICREINNVCTAALLDAVLRKDKMIDTVHVTRILAEFKEQ*
node44622node	1	GCA_900172225.1_Tr.litoreus_CECT7639_Spades_Prokka_genomic	FWFO01000001.1	189435_0_6__43387-45042_1	552	MSHQALKAVLEQTIHHTLYQKARNELIETIALAQKLGGSIVPFLGPTRCGKSRMLEDIRGELGRPTKELEGWVYDSDFAIGSIPNKPNDKMLVRSMLASLGLNGKRGLSASEIEAQLYREITSKGIQVIALDECNHCAERGHHLSKRGVTDHFKRLVDNTGVTLVLCGLPKFQKILDEIEQCRDRSMKTIQILPYSWSLEEEKTNFAGAIATAFGHLQDLGVSFDFDSQEVVVRLYGVSGGRIGVVMRVLHGAVGFINNNVLTYESIARSAKTVLQAQHRPDFFADLGYRYGRPLIENISDLERACRLTQGELAAIAPEAKTDVASLDWQYDRRWSDPVCPECLANGHLYHQSWRHGLVTACHTLIELVSRIRRKATDAGGDTVAFSDLTLRRTTDKIA…
node44676node	1	GCA_900176275.1_IMG-taxon_2568526002_annotated_assembly_genomic	FWXD01000002.1	189688_0_45__153102-154742_1	547	MTDPMIDMPELPEYRDNPFIAPLPPLWAPQETVKALKDVPFFDPKERAYPAHLRIHCVARLARYFEPLERQVMLAERLGLLLRQGYVGRNPLGGNFQRQLAQGPIAIKDGKWGGANSTHCTASGSTLLGCSGIGKSTAVERILKLYPQVVQHEAPIALRQLVWVKIDCPYSGSPRQMCINFLSVVDQLLGTNYLHQYSNSRVASVDHAMEMMAMVARLHALGLLVIDEIQHLKNVKGLDQEILMSFLVTLVNRINVPVLLVGTPRALPILQGNFREARRASGVGSFTWEPLAYDGTWGYFVKQLWRYQWTAEPTPLTDDLSAVLHDASQGVIDVAVKLFMLSQMRLLRIASSRRNTAERIDETLFRKVSAEDLRLVQPMLQALRKGDSNELAKYDDLRP…
node44699node	1	GCA_900176335.1_IMG-taxon_2588254267_annotated_assembly_genomic	FWXW01000004.1	189694_0_13__81205-82005_-1	267	MYHEFFEFKHVPFTRDIPTKSLFRSRDIDEVVGRLTFAAEQQLFAVVTGNPGSGKTTLIRKFTNELSPAKFLTLYLSDSKLTPRHFYKGLLEQLGSDSKFYRGDAKRQLHKEIELLRLVHKKLAVVIVDEAHLLDREMLEEVRFLLNYRMDSFSPMALILAGQSELWDRLKLNAFAAIRQRIDIKCELQAYDRAAAEQYIRTHLAYAGTVNDIFTEKAYDEIYSYSFGSARLINKACTHCLMLAAQQGRKIVDDYLVRDVIEGELP*
node44684node	1	GCA_900177325.1_IMG-taxon_2622736609_annotated_assembly_genomic	FXBL01000004.1	189758_0_0__2209266-2210015_1	250	MSAVPKVNPAPWRPAPMKNVANFAMLLQRMVDREPYLPGLAVFFGHSGWGKTESAIYGANRHRARYVECGQYTTARTLLMSLLTELGEQKRRGTIEELLHRAIEILAADPRRPVIVDEAHFIAAKRFIDLLRELSDKSGAAVIMIGEENLPVSLEQFERVHNRVLEWLPAVSCDAEDFALLARSRLDGVTIAADLAEALLKQTRGNTRRIVINFARVQELSQVLGKDVITLADFGGPTKISDGRTPRRS*
node44689node	1	GCA_900177475.1_IMG-taxon_2622736628_annotated_assembly_genomic	FXBR01000008.1	189772_0_2__285055-285807_-1	251	MRNKYIKTSNTTRFLAKLAALQDRGAEEACLMVVDGPPGLGKTETVQWWATQQGVVFLRAKQGWTPSWMLRELLGELSTAPLHTFERMYGQTLEALAARSRLSVQEGGQMAVVIDEVDHIARRTDVLETLRDLSDMLEIPFILVGMDRVRSSLTRHRQIGSRVGQFCEFHPLTPEDTAALVSGLSEVSVAGCMLDFLHRSCGGYIRELKEGIKSIERCGRRNSGAVTVAMMAGQVLLNDRTSGRPITVKE*
node10883node	1	GCA_900177655.1_IMG-taxon_2708742467_annotated_assembly_genomic	FXWK01000001.1	189789_0_2__1612846-1613934_1	363	MSDERDIELDDWDPQALDGEHGIDVADDDGAAFEDEVDAKLLALRSLYVASGRDAVLARNFERLLKERDSPNPIRRWAGLLLMAPSGAGKTRMMSRFLAAHPRVHDFAGDDSNFIGIDVPSPVTNKSLGLAVLRSMYPQQRTVPPTGPKANMDSASRLSDIWDEARKISADLDILGLWIDEAHDLANGGPNTMTILRASLKRWMAHEHRPLLILSGTPELAALFETREFRRRFLVVESPELTADADTAHLRRMIARYAREVDLGIDSSLEDFMPRLIHAGTRQIGWTLDLVLEAIRVALLESADRLAIEHFADAYSDISGCDADNNPFTADDWSGIDTVLHRDRDFVEPKRPRRRRRKDTPW*
node10885node	1	GCA_900177655.1_IMG-taxon_2708742467_annotated_assembly_genomic	FXWK01000002.1	189789_0_1__713554-714582_-1	343	MSDQENQGQGNEPEDVFEVIRGRMSPEHKVASEALDKLNAVYVDTARDKVLGNSFDRFLNYVTAKQRYGRRGKGNAFFVTGESGAGKTDMVERLLMEHPWLQPFKHNGRIVRPWVRVALQGPATLRFLGQEILEAIEYPIKATARQSEVWNTLPKQLKSSMVFLVHIDETQHLMTKGADTEEVSSAIKGLMNYVPFPVSFILSGKPRLNGLIVHDDQTERRNFSLALDAVHPENDRALIVKIITKHCDAVGLKHDLFVKSDMPERIAHAANHQFGRMCEVVILGIQIAVMKGDKELLPDHLAKAYRDHSNTRGLDDMNPFQAEDFETLPRGYFVTGKDEYPE*
node10884node	1	GCA_900177655.1_IMG-taxon_2708742467_annotated_assembly_genomic	FXWK01000002.1	189789_0_1__43776-44837_1	354	MTEEPSAENHPEGFAQRDYYALIRGRLPEKHKRASDIISKVNQVYVETGRDTALAESFSKFVVWVTAEQNHGFVGKGDAFYVTGESGAGKTDMVEHLIAHHATLAPLITPIGTLSPCISISLQGPATLSVLALRIAAAAGFPLSDKLREGRLWDKLPATLKRAGVMFIHIDEFQHLFHAGCDAEGLVKYIKGLMNNPPWPVSFIISGMPEVRNIIINDEQAERRNNSFTLPPIDISRQRALVKRIIRRLSQAADMDVKDLLASDVPERVAHAGNYQFGRICEVTISAIQEAALASDKVLNRMHFAGAYVEHSDARDRNAMNPFISDEWKLLKPGYFILPPKGDRTERLDHASE*
node10938node	1	GCA_900187555.1_s3f19_genomic	FYDW01000008.1	190390_0_12__7880-8599_1	240	MCPRQRAAEQCITQKFHTTRVAILGGQPLTGKSTLAKRITTNSSRKLVCSTYVPGNFTRVYSDVRFAFAAAIGMPLDTHCTSLKNIELSLRGIIGCREFRVIFDDARIHFGGELKQRRESLRLMEWLILHFPEIQVLLIGESDCLSEDLKALFDSEVPYTAIESWSLCPEYCAFVARIGSVLGLKNLQLSGESFVNALFRKTQGATGAVISILQTLARHPRYKDCSELPAESLNNLWRF*
node10942node	1	GCA_900188055.1_IMG-taxon_2724679789_annotated_assembly_genomic	FZNU01000048.1	190417_0_33__8719-9681_1	321	MSTIDTQDRWTEEAQDELRRELTAYQQAEGLSQAAMAARLAVAEGTISQWRNKRYKGDNAAVAQSVRKGLDSLKSRAKAGATLPSDIGFQDTPTSRKIGEILTFSQIAPTIGVVAMGAGSGKTKTASYYAATNSNVWHVTAEPCTATTYPLLALIAESMGLAERVQTRLSRAIANYVRDKNGLIILDEAQHPNTLALDQLRSIHDSAGVGIALIGNEMVYSRLDGGGRKAAFAQLFSRVGMVLTQPGPRERDICTIVQAWGIVDPEEQSFLKAIAEKPGALRAMVFTLRMATMLAGGAESRKLEHLREAFRRLTPQQVGR*
node44736node	1	GCA_900188475.1_IMG-taxon_2521172559_annotated_assembly_genomic	FYEM01000001.1	190457_0_5__446103-447245_1	381	MEMFDKNLDAKRSQAAIAHVRELIGDNRAAIADRIAELYDNYVILDRDMPLRAALMSSVASVLTPITGRPDKRRIVAVTGRSGAGKTTALMKHIESIPAMQSYVDDDGVMIHPVIIVDAPSPCTPRLLAISCLEALGHAPPEGIKENQAWLLFRRLLKVHKVMWVFIDEAQNAIETASLREATVIGDAFKSLTQMPDWPVRLILAGVAPLASFLARKQLYNRRTVVPFDTLDADGTTDLVKSILETIVQEHARMEIRIKLDDTGEEADEETTKTRQREKGTFLKRLMHACDAEFGSVVQMIRAAVELAIYADRDHVTIDDFAKTYASFSGCRPSKNIFTAANWEELDPATALLRDDDRVWEAERLRSKGKNATRYGVRPQ*
node10929node	1	GCA_900188545.1_PRJEB21453_genomic	LT899438.1	190463_0_0__62234-63049_-1	272	MNNTQNFIKTKEYKRFAEFCDACMKYKYIGICYGLPGVGKTLSSRYYANWDVIEKQIAHKTGKKIGDDADEQILKARTIFYTAPSVKATKMSSDIDTIGGRMGMVKAIYKINTQGDEEEYYPLGSYEDIDLIIIDEIDRLKLQHLEQLRDIYDKNNIAMIFIGMPGMEKRLARYPQLFSRIGFAHEFDNLSKDETHHILEYKWGELGLSIKLEDFSDYEAITSIIKITNGNFRLIQRLFTQIDRILEINGLDMITTEVVEAARDSLVLGIK*
node10911node	1	GCA_900188455.1_IMG-taxon_2700988710_annotated_assembly_genomic	FZOL01000017.1	190455_0_32__148021-149013_1	331	MSEVIERSTQVLPTLEKCVVWHPGFTHAYELVHKSIRTTETRQAASSMMLIGPTGTGKSKLCERIAQEFGCAEKLGDNNSQILTKGCLLVEVPPDATIKTLAIQMLSRMVVENRERLEKSSGTALTRMIIQRLIVMQTQLIILDEFHRLLDQGQGPTKKKVCRWINQILNETKIPVLLVGLPTVEKLIDEISELSDRYPYRARLRYFDIGNDAAKAQFRKLIEAIENKVIDPAGFSERIALSQAMPFNAICLATAGNLRHLNMLLNDALTIALEREDNKFTLEDFAQAADDLDFCRASNPFRLSGEALSAQMRKEYAKPMLSPVTSGVRK*
node44791node	1	GCA_900217825.1_IMG-taxon_2657245369_annotated_assembly_genomic	OBML01000017.1	192045_0_18__21947-22945_-1	333	MSKDSAQVWNAPKSTPDTNQEALEAWQDATARLREVANREGLTRTEVARRSGVPLGTISAWYDGTYNGNYENTTARVVRWLDAVEEQRAAAVETPQAPDWVDTATGKELWDTLVYAQVMPEIAVVTLGAGMGKTTTARRYVSIRPNAYLVTMRPTTAGKHSMLQELALALDVIERNPARLDRAIGHRLQRNGRHTLLIVDEAQNLKDDAADQLRYFHDEYGCGIVLLGNDEVASRFGRKDPRKGQAQFHRRVGKRIERLTPAAADVEAFIDAWRVEDAEARKLLQAIGRKPGALGQIDKTMRLAGIFAMGSGEQVAAEHIRAAWNDRSGEAI*
node44800node	1	GCA_900230145.1_IMG-taxon_2521172670_annotated_assembly_genomic	OCMN01000004.1	192071_0_21__150889-151767_1	293	MASDYSHLNTLCQSVMALPTKERIGFIHKDKWVNHSAGVNIRNRIKSSLFLPNNEQAMCMMIVGAGGVGKSSLLDRVVKDCESWAHRQGVPAPYLQLKLPSDPTLRNNISALCNQCGLSTHSVTKDALPRPLELLFKARKIRMLLVDEFNHLLAVNRIEARKNLNFFKLISGPPMSLILVVFGTHDAMHAIRMDIQLSSRFQVFELEQWRPDEEFRSFLASYEKCIPLMHPSNLASKEIVDYFVNQLEPTTRNIVNRLKWAAMTAILEGSERISIDVLKRSDFLPDLSSVYE*
node72193node	1	GCA_900230135.1_IMG-taxon_2521172669_annotated_assembly_genomic	OCMM01000009.1	192070_0_2__45443-46426_-1	328	MIDELKAEALSEFSKQTVFFPSYQFAYSQLCKALEATELRKTASCAFIIGPSGSGKSRLCELYTGSFEPPHTERDEDGIYKIITALYCTVPAPVTIKGICTTLLKKLGIYPAHGDVHALNELLLDRLKKCRVKVIILDEIQRLLKPEAEKSRGVTLDWLVTLLSRSEIPIMLAGTEECKLLLRGKKTSSPFIRRYCYVAYLEHFEFSELNTSDYYMTLKVLDQELYRLMNYKGEIHLHDLTVMAPLYVASVGDLEYLRQIVYEAASNVLCRNASTLIRQDFVEACRSLHLPKQLSETNPFDLTLSQCLELISVYNDEQALLRANTAY*
node11028node	1	GCA_900221005.1_IMG-taxon_2734482074_annotated_assembly_genomic	OBQI01000004.1	192060_0_4__449582-450382_1	267	MTTELTAIGRRSTHDYKQRPDLNALVLPPHLELDHPLVHTPSFRHAASAMAGLLARNKIGLIDGPPGTGKSTFAQWAAEQSDRPSAIAVMPEDPRPLDLLRISITAVTGHNPTGSNKTEMEAELAEALGEWQGLLVLDEVQNVRIKGLTEARYIHDITRPRFPLLLVGYGAMATVRENTPLDSRIRLRRTFRTLSGQDLFDTVRTIDDRLATVPDDVIRYADDKFARGNLRQWVDLIETLQDWNVTAPTRTDFDDAIVSIDEEAAA*
node44796node	1	GCA_900221035.1_IMG-taxon_2738543001_annotated_assembly_genomic	LT907981.1	192063_0_0__110194-110961_-1	256	MTQPHGSDSLAGHYLNLPGAGTVTTLAVRAAARALDQTLSIQSMMCLTADPGVGKTFTLHTLCDQRPALPALRLLPRPQARPDDLRHSLYRALSLPDNPPTDPGICDDYLRHALAQPHLLAIDEAHQLSASCIEYLRYLHDDPIPQVTVVLLASRPRLKALRSQPALLSRITTWHHMEPLDADEVLDVLPAFHSLWQDIPPATLTHLDSLWAHGNFRRWAALTHQLNATLRRHPNRPPDPATLLSRLQTRPVHSP*
node10978node	1	GCA_900220975.1_IMG-taxon_2740891857_annotated_assembly_genomic	OBQD01000016.1	192057_0_30__95612-96490_-1	293	MTACSHLDPAVQAHAGMPDRERIEHMRVDRWIDYPRARQALDKLEELLLFPKRARMPNLLIFGASGMGKTMIIEKFVRAHPPSFDESSGIHHRPIIAVQMVASPDEGRFYHRLLSVIGAPPPTRSTIGQLETQALRLLQETAPRMLVIDEVQNLIAGTYREQRRMLNLLRFLGNELRIPLICLGSHEARDAIRGDAHLNSRFEPYGLPPWRHDADFHGLVGGLLRSLPLRLPSELTDSALKRLAEVNSGVTASIFRMVIDLAVQAVLTGTERITPAAILDHRVAVPPPFVTA*
node72202node	1	GCA_900240265.1_PRJEB22823_genomic	LT964739.1	192214_0_0__1765409-1766212_-1	268	MSGNIYGLTGNPFDKNFSFGGRYFESDDLKQVLSRLNLLKTTRGIGMITAPPGMGKSMALKVFADSLNPNQYRPVYISFTTVTVPEFYRQLSDTFGITDVKGKTARVRALKEQIAYTYKEKRQTVILILDEAQYLNQGILNDLQMLMNFDYDSKNCFALVLSGEPYLNTVINKPVHAALKQRILVHYEYNGLSGEEVKEYIFFKLKQAGGTEAIVDPAAISVINGYAGGDPRIIDNIMYDSINIGEQQNAMTINIDIVRAAAQNRSF*
node11068node	1	GCA_900249775.1_CBM2599_genomic	LT976964.1	192432_0_0__319100-320194_1	365	MTRNSRRKLDEAKLTSAKDERARRAESQASPGPAQHSQEKPLSQIDLAFERQHGELRAKAERCYVEFRSRLVRYPVFENAMQAIECCHFVGRHMLVEPDCLLITGVSGSGKSTLREAYEARYPKEELEDRTVIPVLGLELPSQPTVKNVAERILMAMKDPYADKGSAESKTARIITLFRECRVEVVMLDEFQQFVDNSGEKVEYRVADWLKQLINATRVPFVLLGLPHCTSILEVNEQLRRRFLPRIHLDPFSLDRRNDLFTFVSLLKTLDERLPFNVPSAIGKPSCVEPMFYATYGLIDFVMKIVSEALRIALLGGHETVDMEILARSFKSIIWDRADKETNPFSPAFVKRALTRRGEPFYGY*
node11067node	1	GCA_900249775.1_CBM2599_genomic	LT976965.1	192432_0_1__1112813-1114345_1	511	MSKATEKYGEEVVYCDAIYTPSPYPQHRGNPLVEALPAFYNGTEPIEGFANYPPVGDAERRESHSYRLLAVSRLRTLIEVMPWHLGVMRDIYSTIWRGYEFRNPVATRKEIVQRRYEKAKEDNGIFPMKDPAPTHSSNIGLFGASGVGKSTAVSRCLDFLPQVIRHPDYGFTQLVWLKVECPPNGSLSELMKWILEAVDEVLDTQYASRIKERTTLPARMSIVGKVLEEHFTGFLVIDEVQNVLADAKSRNRNIDFFMTFVNKIHVPSMHIGLATALELYPENIHSRRRAADGGIRLLDPQLSEEEWSDYIDELSRYQWTRRLASRDVLDKGLKEHSQRNICIANRLYELAQAMAIESDVESLTYAFIRKVARTRFSLVKPFVDAIQRKDEEAIAENSA…
node44865node	1	GCA_900249935.1_CBM2618_genomic	LT976989.1	192448_0_1__1627111-1628100_1	330	MSEAILDDIRSRLQTGTHPLLAHESNTPLWTPPIRQAYAACKLCILQRRSFYISEVTGEGKTSLLRALSAQLPSDFGGSLATLDYSAANREVPSIRAFFIEVLWSIDHPKLSGETPRLKVRVCNSLEVLASTTLWNMMVLLLDEAQAFLPEDFGFLKDIHNKLVKRGSSLIVVTCGEDPDLKMKLESMQSHGPAGACADRFGLHRVRLRGYNKESLQALLHAVDVKTWPKESGCTWAQYFFPKAVAEGYRFENDLEVFWKSFESLGLVREIQVGSGVNKKMERYLLSRRIFDALSYFVVRVADDDFKKGSLEKEYWDAAVAHAAGMMDD*
node72211node	1	GCA_900250075.1_CBM2638_genomic	LT977071.1	192462_0_1__2347916-2348971_1	352	MFRRNREYIHPELDAILTASKKRREEWFNKLTISHRNLGVALQDILECVQRNKNTRFIFFIGMTGAGKTNLAENALADALADLWGDGAGAKKPFMYIPVETNNEHTFAWKNLFSDIMEQGSAVPAEFIREPSDSHGVIRYASNSRLTLGALRKAIKRMADQRALKVIIFDEAYYFLRLRFDNLDVMDTAKSFAEQIDVKLLFIGSYELLELSTLYATQIRRTEVVPFFRYDTKNKAEMKEFTIVVEKFASNWPCKSIPNFPAAVEELADASMGGVGQLSVILSNFLGYQLRSKAEVWTPIMFGRALKATALDEEMRDQIITGEAELRRKYSVKNYYCTNKGISAIGKKLAC*
node11030node	1	GCA_900250125.1_CBM2607_genomic	LT984806.1	192466_0_0__1619336-1620367_1	344	MSHDHFIIEQAEISGWQGVSKRSLLEDTPLRHELLSAHPALQGKCEIVTPMAREMYRTFKVAILLGDHGTYYTSQAKNGQSSALRVCMQLLAREYPHIVTYYHCSTETAILQERVALQDMLASTGHAVLSGGVILMRERLVSKIVDDLRRRGTGYTAVWCVDNAHNMQRRELEILADLQHRLWESGIQLLTVMMTDGRPSVDGNTEEAISCAPLLTRFFFHERQLRGLSKPDDLSEILDAFDTLDFPEGTSVRWTEFFLPKAYNNGFRLAGEAVNLYEALMRCSPDPGKGPPPLDVLFRAVRWALLRSAGFDNADFHFLPEDWRRAVDYAIFNGYYAPPRLLA*
node44885node	1	GCA_900258045.1_ASM90025804v1_genomic	OGVD01000003.1	192675_0_1__435598-436503_1	302	MSGVAAAAPGNGRVNEERIAHIKDRPFIHYPRFAKYLGKMERMLVANDENRKNILIAGVSGNGKSSIGKYFLEANLPISQPDSDADFAPIVYVSLPEDANVGSFAGRILENLWESRKANVNHSERMHIARSMLKALGTKILIIDEFQQLNTGTRRNREALQNTVKEIGEYCNLSVVGIGMPPAVDIILSEPQLNRRFEPLALPQWTFNDESRSLLGAMEDHFELQKKSFLAENDTLARRILLQTDGTLCWIMEFLEMAAIEAINSGKEKIDLKLIDSLDWIRPSKRAAHASRELGIQADEA*
node11082node	1	GCA_900289045.1_MPGL2_genomic	LT985188.1	192689_0_0__2677861-2678916_1	352	MDALTWHNLLSTPTEKRPPKPAGQPPMRAVDASNHPESVAAWFASQWFTSPLVDGAVDSLMGRISVNSQGLIGAKEILAVDGPYGVGKTSLIFDLSRRLYPGFVAKARPGAVPTWTPIPGVTHDRVPIMWVQLQAFASLKVLYGSILDFLRFPVHGTGGILASRVFRALDRFDVRLLILDDVHKLRESQQASRDIIDALHTLNTNVGERGGTLCLVGSDMTQRTLLHHPQIDSRLKTFHLDPFEITTDDGKRDWQRFLRDVENLCRPFLPDHETGFLYRTLPAYLYARTQGHMQDIQQLLKEGFRRAITAQQSMDRDLLDTVPLSERASRAEALLRTPQRQPTKRKSRTAS*
node11083node	1	GCA_900289045.1_MPGL2_genomic	LT985188.1	192689_0_0__2700797-2701852_1	352	MHAGAWHQLLIARPVEPPAPLTAAKLDRLDQRARDGYAGAVTDWFAQEWFASDLVDGVIAGATARIEANRRSPIGAKEIVAVHGPYGVGKTSTILRLSRTLYPHYVQGEEFPTWSPDVGIVHDLVPVMWVQLQAGSTLKTLYGSLLDFLRFPVHGTGNVLASRALSSLARFGVQVLILDDVHKLRESQQASRDIIDALHTINTSLGELGGTLCLVGSEMGQRALLNHPQIDSRLKTMHLPPFTVGQHTDKVLWQKFLRGVEDLCGPYLPGNEPGFLALELPAYIHARTQGFMQDVQQLLKDGMRVALAEPIPALSRAILDRILLSERAQRAHTLIRSQPRGRVRAERLAAS*
node44876node	1	GCA_900290205.1_PRJEB22816_genomic	OLMH01000002.1	192712_0_1__392596-393420_-1	275	MYEAFYEMKQTPFVRNIPSEELYESPAMAEAFARLNYAADRQLFAVLTSDAGCGKSTLIRRFNDNLPKDKYLLLYVSDSKLTPKWLYKSLLDQLGLEAGFYRGDAKRLLQKQIEIIRTKEHRKVVCVLDEAHLLEKETLEEFRFLLNSSFDSESQMALILVGQNELWDQKLRYKRYAAIRQRIDITCILPHLDLSQTQMYIDSNLHYAGVNNPLFTEKAVEEICKSSTGIPRIINRVCEKCLTYAGQQRQRLIDEHIVQHVIQHEMLTFGENHD*
node44875node	1	GCA_900290205.1_PRJEB22816_genomic	OLMH01000001.1	192712_0_2__553431-555080_1	550	MKFDFKYQYATDVPKGGNQYLIGGSLDADTIVDAKYIRSNIAPGNPYVEALPRFLTPEQLVVANNRAIPLPTDEQIAAMDKYDKEEAVEQLSDIRFPLSFHGDFEREFHNAIVTSYRRRKLIYDEGIDVHYVMGNQDQIMHHKMTARNMSDSIEGISMLGTSGCGKTSCVNMTLSHYPQVIMHHPSSDYHFPQIVYLVVVCPHESSFKNIYDAIAAQIDLALGNINPVYQAKMAKKKMIGDKVAYCAQLIDLFGIGMIIFDEIQQMSRHSTSSSSVTSLLTLENNTNVAMSVIGTDDAFYDLFSERHTARRFSTYINANGYCNDRELFDLFMANLFSYSWTDIPIDISQEALDASYEITGGRLGTMVKLAKYVQLDAINAGSGVQMINADFIRNTAKNR…
node44890node	1	GCA_900302465.1_A.donghaensisCECT8599_Spades_Prokka_genomic	OMOR01000001.1	192756_0_6__1711796-1712542_-1	249	MTQTMKLGNRVRPLRNVAEFNLLINRLENRPPNLPGMGVFYGPTGYGKTFAAIHAALTLDIIHVSVQDTWTRKTLLKAICQELGVMVTPRLTIPDLQQEVNTHLSTSGRTLVIDEADYAVDRGMIQMIRDFHDGSSMPVVLIGMEDLPQKLRKWELVDGRILDWKAAQPSDLEDAKELAKVYAPKVQIDDALLQHIVDINVGRTRRISVDLSFVEETAVLQGAPSMTLDAWGDAPFLRGEAPLPRKGL*
node72216node	1	GCA_900313025.1_Pseudopaeobacter_sp._EL27_genomic	OMPQ01000004.1	192822_0_10__44453-45397_1	315	MNFVNLERVKISKQLKAAHLDLPRAGKLRGAFQKCVEEYYLGQEFPELEVRGLVVTGQSRVGKTRELNKLISDFNDSETPMPDGRPGKIVSCLLSGRVTFKDLGLKTLTALGYPLKGASRTQEYIWERVLDQASRQGVIGIHYDECQHVFSEGAKSNRVFLDSFKSMMKETRWPLMMILSGVPSLATYVKSYEQLDNLLDPVHFNEIKLSRDKDQLVMLLFAFADRVDVDIEKLVTPDFLARLDHACSHRWGLVIELLIKTLVEAKFKNRTELKVKDFAEQFAARTGTPKAYSPFIAPDFLEAFDPKKLYDLHG*
node44992node	1	GCA_900445225.1_59014_A02_genomic	UAPV01000001.1	194058_0_6__2024044-2024898_1	285	MYENLPNLDFKAFFNMSSTPFTQNIPVEALYQSEQFLDSMGRLLYAAKNKQFAVLTAAPGCGKSTLLRALSAELDDDKYTILYVSDSNLSARWLYAIPLTKMGYEAKFHTKDARIQLQDMLYKEMEVKGKNVVIIVDEAHLVDHHNNRSTLQEIRFMLNCEFDSGNPLSLILSGQNELWDLIAHKDHKAIIQRIDQICKIPALDNWQVAQYIETHLKYAGTDDTIISSAAIEMISNASAGVPRVINKICTHSLIYAAKCRQSVINEDLVRAVIERELPPNMCLG*
node44995node	1	GCA_900445225.1_59014_A02_genomic	UAPV01000001.1	194058_0_6__2542243-2543097_1	285	MISTDLLDYFKMEYTPFTNNIDTGFLYQTDIFRGACLKLKMAIENNSFALLTGVPGTGKSTLLRYFTSQLNEEKHTVMYVSLSNATPRWMYIAPLNQMGVKSKYYVNDARLQLHREIETLRKTHGKKVILIFDEAHLLANKYSKFSLLEEIRFLLNGNSYDSGSPLTLILSGQKEILSVLKTDKCKAITQRIMYFSSTQNLTNEQVGSYIGSHLKWSRCQDNPFEYRAVEKIGDLSGGNPRLINKICMHALSYTCLKREEKVTEATVTEVANNEVIDLILKNLN*
node44998node	1	GCA_900446195.1_58882_A02_genomic	UARC01000016.1	194139_0_20__163257-164117_-1	287	MSYSDQAIQAGIRIEGIRVHHTKFKRALDAIARVIQIGNSVSTITGVSIVAPAGSGKTLLIDSVKQNVCKWPFLPPNGVLCASLKESPSVSQVQDELLAGLNYAIPTRSLRRNNTASFDLLVESVNHHGIRLIAIDEYQHVFLARKTDARADMIDWTKRLMTKTKCPVLLAGTETLRSIEKGDPQLSSRIPTVLALPAFENDEEWRGILTAFSSAVSEVNLSPLCTDHATTMFRATRGMMRMLKALIIEVSMIAIDDGKGQITKKHLQLAFNRVYGDDSSLPNPFA*
node11239node	1	GCA_900451155.1_54669_F01_genomic	UGJI01000001.1	194545_0_4__232292-233200_-1	303	MHQQLKTYLEQTGLSQSNAAKALGVTKPVLNAYLQNKYQGSAATIAEIDEKVAAFLRQQQEKAEIKKLEIPFVATETAERALGFLNMTHHFGKLGIFYGGAGTGKTTTLNEYLARNPQCVLIEPDTGFTTRVLLQELCRKLNVSDKGNIHEMTERVVECLKGSGRLLMIDEAEWLPLRALETVRRIQDKSQCGVALAGTLQLLINLRGAKGELKQLYSRVFTKCDFGERIVDADLRQIAAEVLMTNDDKVLDKIMQTAQGNVRKLENLLMLIVHLMQQNRNNPNFKGVNVQLAEHADKYLMH*
node11200node	1	GCA_900451495.1_44787_D01_genomic	UGKA01000005.1	194575_0_2__4257119-4258015_1	299	MSNISVQLDELMTRKGYTQSHVARAIGRSPAAISTFLSGKYSGDIKTLESELSGFIQRESDKDRLHHLNIDFVPTVTAKSGLEVIRMAHLENDINVIFGAAGLGKTMMLKEYARRYRDAILIEADPGYTALVLLQELCESLGLGKRGTIHELSESCITALRGTGRAVLIDEAENLPYRALEVIRRIHDKAGVGVVLAGMPRLIINLKGKRGEYAQLYSRVGFALDLQEKLPQADLQQILTNMVEEAGSESVFSAFYKASKGNARRLFKLARGTIRASEINATPIDAAMVNKVAGMLIS*
node11264node	1	GCA_900452835.1_50592_D01_genomic	UGOY01000003.1	194690_0_0__49915-50781_1	289	MNELPDTDEVFLETKGYQRFEEFCDACVEYKYIGICYGSPGVGKTQSAEHYSKRKLILSANPNGYAIEDNRHVPTELYSCSTVFYTPIAPLSSLQMLNTLNQNICYFDRVVHAAQVNKMVDEQTQLNQDEKENFIKTIKLSSKNYCKLIIIDETERLGFATLELLRSLYDDRGISIVFIGMPGLEKRLSRYSQLYSRIGFSHEYKPLSKEEMLFTLEHNWQKLGLKLKQKEFSDHEAMASIMRITNGNFRLLNRLFMQIDRLLRLNQLQYITNEVVLAARECLLIGNT*
node11282node	1	GCA_900453205.1_58833_A01_genomic	UGQU01000003.1	194718_0_4__515634-516509_1	292	MSRELLQQFKDSQNLPQSKLATMLGVSSATVSQYLSGVYDGDVAKLDKKVCELIERANSRKVDIKTGFVLTKSARKTLSVCEDAHTLGDIRLVIGEAGLGKTMAIKEYSEKIKGVILIESEPTFSPKILLVQLCHALGVVPSRSNHDNLSAIKAKLKDSERLIIIDEAELLSYKCLEIIRRIHDMTGVGVVLAGMPRLVANLKGKSGEYKQLYSRVGFVHDLGRELTADDVGTLATHLLGTDEHNTALVKACQGNARRLSKLIRTVNLTAKRSNKPISDEMINAVGLTLIG*
node11267node	1	GCA_900455475.1_46338_H02_genomic	UGUP01000002.1	194876_0_0__4394960-4396285_1	442	MRSVISSRPTYTTVGAPEIDDNPLLAHLQLPPDNDREAYLRLALKPKYSDDQRELPNSIRRLKINQLRKFYAPVLQTHRRALIEISSQIFEGYIPRNPLTAEGQRFLHGGPTASSVKPTISFIAGHSGMGKSTLIDRIAAHLGPQVIQHEQFRTTVFPESQLIWLRRNVPEHCTVRTLCASFGDYVDSVLGVDLYRGIFSSFRGKGGDRNLYISQIRKIISNHHVGALILDEFQNLSLMGVGADKIIAFLVALRDELGIPIVIVGTYKSLRLLEKDLSTARRLVEGGYFDLERPTSAADSNWQELCQIAWKYQWTRESIDLSDAITEALYDVSQGITGIMLTSLISAQLAAIECGVERVDADLILKVFKERMQPLHPAVRALQSGSHTLIEKFDDIYKS…
node45154node	1	GCA_900460415.1_39111_F02_genomic	UHIM01000001.1	195277_0_2__61234-61941_-1	236	MKPIVAPIKNLLATQIAAETLIQRSYGVPGLGLLHGPSGLGKTVSATYLYNQVNGIYVSTRAHDTTSSLLARVVEELGAQPRHRISKNVDFIIEQMAMHDRPLFIDEADYLMQDKRMLETIRDLYDGTEVPIILIGMDQIARRISAHKQFYNRISEWVEFKPADMDDVRTMADTLLENDIQVEDDLLNNLRIASSGELRRITIGLEKIENLAFANDLDVVTLEAWGDQPFHGLRA*
node11365node	1	GCA_900465665.1_AFS000508_genomic	UBJO01000018.1	195394_0_99__82392-85268_-1	959	MTSDNNQQGTITYTFGPFRFIPQRQLLLRDGLTVRIGGRAIDILTLLVRRAGEIVSKNELLTFCWPSTYVQESNLKVNVASLRKALGDHECLYIATVAGRGYQFVGKVEVEHAEPNAVQSKPSQPLPNLAVAELIGRDEDISILIEKLNASRCVTLVGPGGMGKTTLALSLGHRLVEQFSDGVSFVDLSTVGDDQYAIAAIAAGVGARQRSEDTLSEIIERLHGRSTLLILDNCEHLAPTISSVTRRLLEALPTIRILATSREPLSVDREEVYRLPNLSIPGTFAGATALSALEFGAVRLFVARANGRRTSFVLSDADAPLVSAICRRVDGIPLAIEMVASKTFAYGLQTLLAMLEQRFLRFSNGERTAPLRQQTLLATLDWSYRLLSDDEASLLRLVS…
node45222node	1	GCA_900466875.1_AFS016371_genomic	UBNQ01000016.1	195509_0_40__45748-46791_-1	348	MPQPSRKDQSIELLRSSASKRFIEKARLIAEVNSIYVTTDRDEELDAEIETVIAHMLDPTAVAGYAIAVTAPPGAGKTSLINNRLDAAPELAPRDDGYGNQVEFCLRVQTPSACTVKSLGTAILKATGYPLEREPPEDQIWNIVEQRLQRKMHKIIFFDEFQHVLKGAKAKGSAHLTNKVKLMMQNPEWPLWLIIAGVPDTTEFIKRDEWFQMERRVRPFEIDDLEDFDGDIENTRDILEALANAAELSIGFPITDEFLRRLMHGGLWRFGMVIQLIKMSIELALGDADCDLTLQLGHFVKGYKRISSCSRGTNVFTATDWHLIQRHVTPKGRLSSAHTLIERVGVA*
node72344node	1	GCA_900467015.1_AFS018672_genomic	UBOC01000039.1	195523_0_13__29606-30661_-1	352	MTEGAARDERSLDDLMTELNHQYYARKSRDDLMKAELERLRRRIRFQMNAAPGTLVGEMAEGRILALLGESGAGKSRSLARIFKKYPELLGRPEAGKERYLISIKAPSPCLPRLIAERILRAAGYPVQKELPENVAWNLVTQYLPICGVRLVHIDEFQHVSQRNDKAQRQKIRDSMKDVMQIPDFPVSFIVSGLPEIAEFLQPDRQIKRRSRTIVFHPLSYERDRSFLETMINNYVSKAGLKVDLGGELVKRLIHAASAQNGIFIEYLLEGIEQALLLDRDVLDIGCFEDVYAIRSGCLPDQNVFTANHWKSIDVEQSIGKYDDSEFVEWDDVDVDEDGNAGAKPRVRRNS*
node45236node	1	GCA_900467745.1_AFS025817_genomic	UBQW01000029.1	195596_0_58__12694-13713_-1	340	MDMTSEAPDFDHIFTNVLCLHHKFLTEAHKWFDRLRNTRRKIIAEGISAEARCCSLFAISGAGKSKVVRSYMNGPVIDYCLEVGLFPPSTPRNTVAQLQRKVIYVSVSGASTLTSLLEDLLRAFGDPRPQRGTNGAKMDRLLTYIREFGTELIIFDEMNHLKIGSSSATQAAEATRVHNTLKDFLLGGCPIVFTGTVEAKNKVFSDPQIRDRCVKQLFIGPLNSGKPDQYLDYSDFVGRLGLELKRLGIFPERSNFMDKRTVAALFEASGRYYGHTTNIVALACNFAYEQGSTTVDWSHLEMATDEYTMFNDLCDDNPFTRRRQAEELEARKARVSVDA*
node45267node	1	GCA_900469085.1_AFS044134_genomic	UBVW01000009.1	195730_0_28__157682-158815_-1	378	MEARSNSIRQGAVDRLRGTMRPKAVDVADHMEKVRNQFVETSLEDELADKLELMKASLVAQSDQDEHQILFVHGESHAGKTTLLKRALFKDPSFEPYKIDYKPMKPLAHMSVFAPSSLRNLSVDGLKMLGYPVKADLKRNLAWPQFRDKLEERQTMFLWLDEAQNLLNVDNPADLDRIANALVSLVQRPEWQVRLILSGLPSLMSLVDYGTIANRSLFLPVPSIDIPPNPEEEAKLVAAGSGSIAGIIRDWVREVVEVHAGVELADFLGGDFPGRIVHACGRNFGSIIRLTRNAVEIAMLRHDARDGTPCTVVREDFATAYRNASGVPNALNVFHAPHWSALPVGLAKIPDKEVPVQAAGTRLEKKVKALRAGERRK*
node11444node	1	GCA_900469195.1_AFS045072_genomic	UBWI01000001.1	195741_0_70__48139-49131_1	331	MTKVTTAKTAPMTAEEKFQKKLELTRPYYESPRDEEFPWLLSQQTSNFNARLAGGGVKECALVILGDSNSGKTKMLEYHMSKFPDLQPRIGADGKTYPRVLMTEAPGSCTNKSVAIAMLSPMGIQATTRASEFELFSILKRALKINKYECVVVDEMQHAIRGTQKATIKKVQDVFKSLLQIDDWPIHFIFVGTHELSRFLLGDRQLANRCNVMRIHPLNYKNRDHIAFAEKLVTKIVVETGEMEIGWDDRELLSKRLVRAASGALGAVIKLTQQACFFAIDNDRRIVTIQDFADVYRLKSGCIKADNIFLSADWELLNPAKAVADLDVEQ*
node11394node	1	GCA_900470195.1_AFS055504_genomic	UEIJ01000006.1	195841_0_32__41394-42422_1	343	MTDQGKTELHDFSDDDFLNAITQRFPDKQRAIRDSLERVKSVYVRSPRDKVLEKDLDRFLVSMLAKQGERRDDGRALFITGESGAGKTRMIAQMLEKNELLQPMQTGFGIVNPVATVRLMGPCTLRLLGKNILETIGYPIRQRMEQGELWDMLPSQLRQRRVLLIYVDETQHMLRHTTGDSERKNLAKAFKGVMNYAPWPVSFIMSGMPETVEMAQLDEQIERRSSFCRIPEIEMPEGRPLIERILIEMTSVIDMDATKVTQSDLPERIAHTARYQFGRVTQVVLAAIQVALETGRTSLGRDDFARAYIHHSQARGYDEMNPFLVDDWQRLNPGAFLVDSRD*
node72377node	1	GCA_900470695.1_AFS061190_genomic	UCCK01000056.1	195891_0_61__41549-42487_1	313	MEILRSDTVFLTDEDRTLASQLPVGERQLLIKNLFVPYHTYNLGYDAIRTLHMPVAGGLPNLGVVGGLIGPSRCGKSMICEAYVENHPQRDGETGVEHPVVCINASIDMSRRQVGSRVHRFTSSPHRILSRTDPIEWTVDRLLKCRTELLIVDDAQYLFFEHRLAWSATEMFGVVKDVLDTKKVSVMLVGDSRINNFVFDIDAFKNRGYRHSDLEPLSNTPEDLEKFGALLTSIDRRLPFAKPSQLARYRDDFHRYSEGRIGLVMNVVQEAGYRALNDRTACILVEHLRAAVKRMVRPGDDANYFGYKSRAM*
node11434node	1	GCA_900471175.1_AFS066670_genomic	UCDJ01000015.1	195939_0_1__987222-988253_-1	344	MFRPNDAVSKAIRDRLNPHDKNVADIMERVEAYYKITHNDEEAKREIDLVARGASRSSKDGHILLITGESHMGKSTLINHWLDANEALAPYEIENGNFAYPIFRCKAPSRCDLAGLGREMAWRLGYRTQRKLDEPLIFQRVRAQLQIKGIKLVFIDEFQHVVRGPKRKGPEHLVDSLKNLLQDDDWPIHVILAGLPETMEIYSNDPSEQMEGRVVDLALKPLIFREHNAHIIELIREVFAIAGVTSTMPFVDEFMAQFFHGARNRLGMVFRLIHAAIEDALDSGSTEVGLDNWIFAYARLAKRGRNVFTDPDWRTIVRGVRWDGTFTDEGENDVDEESEDDDA*
node45309node	1	GCA_900471165.1_AFS068283_genomic	UCDK01000002.1	195938_0_6__69344-70333_-1	330	MTLIPTGIMIEMFGDTHKIGSPNLVFDTPEKREFASKLPVWKRQLAIKHLRVPYHTYNRGLAMIGTLHRPVEGGLPNLGVVGGLLGESRCGKTIVCEAYVERYPPRDGALGREFPVVYMDASVGMSRRRAGHKIQRATEARHRILTREDPSEWSVDRILRCKSELLIVDDSHFMFFNQRSSQTAMEMFGFVKDVVDTGLVTVLLVGDVSIETYVQGIDAFKNREWRSDILEPLTNSTADLELFGDLLKSIDRRLPFREPSHLDRYRDHFHLYSSGHIGLVMNILHDAGYFALNDRAACIMVEHLRAAVRTRIAPGDDNNYFGYKSAKRK*
node45325node	1	GCA_900471985.1_AFS074093_genomic	UCGI01000018.1	196020_0_10__178324-179370_-1	349	MDISQSQRAAIARIRALMPHDALLKADRVARMNGRYIGLSRDQRLKKAFKAMVESIAVVNLDEVAKPDKRRIVAVCGESGAGKTTALLRHTAETVAMRPYVDEDGNTKSPVLMMTAPSPCTPRLLAYEGLHALGYPVQSNLRENLMWKTFRDVLKAHEVMFLIIDEAQHAVDAASDVEITKIANSLKNLVQMPDWPLRIVLAGVDPLDQFLAIKQLANRSTVVPFSKMTGTSGEATIAEVTRMIIFDHAELSTALHEDEEFIKRLIHGCDRDFGTIVQMIRGAVEEAIDGDQTVVTNQQFANCFENNTGYEPGRNVFLVKNWKDIRPYDASHREANARLEKFARSRKR*
node72396node	1	GCA_900472785.1_AFS086343_genomic	UCJH01000009.1	196100_0_139__87318-88250_-1	311	MITHFHTTKFETPEARRAVSMLGRLERKTLIDTLLVTYPVFDDITAFIEKLHYPVAGGSHGTRMVAGLMGKTRAGKTDIIKHYCNRWPPFHTDHGVVHPVIYLPVTGENTPQSLAEMIYEATGPGTAPKIKVASLMRNAVARIVRAGAQLVIIDDAQFFFHDRSKNHRRDFYSFLKQLADTEVLNVLLVGEEDIYGYVQANAPLAGRGGFPKMILAPFGEDAFDQFRLLLREVNLRLPFSESSGLASKSIARDLFDFTGGAIGQVFNVVRPAAWQALNDDAPRILPRHLYEQAAIRQRPGDTREYFKMGA*
node11499node	1	GCA_900472855.1_AFS087437_genomic	UCJQ01000010.1	196107_0_39__98681-99757_-1	359	MNWSENLSDVVGHVRSTLDDNELALADFLQGMQDRYFGLPRDEILSLTARSLLSSVAAQRGGRIHVPGKRRIITITGESNAGKTRALVEHFVRAKELQPYIDENGNEINPILIFDAPSPCTPKLLAIAGLKALGIRVNANMGEGDAWEAFRTALKAHKIMVLCIDEAQHAIDTANVLERYKVANALKLTVQMPDWPLRLVLAGVPPLDFFVASHKQLKERNYPIRFDPLESAEAIAIVTDKLSKVIRDQGGLEMSPDLSSADFVPKLLHAASSEFGGVIQLIRDATEIALRDGNETVTIDEFATAYKASSGCRPQENVFKALSWSEIDVASASLREEAPAQRGSKTRRTGELSYGERP*
node72375node	1	GCA_900473045.1_AFS094519_genomic	UCKS01000044.1	196126_0_25__25402-26370_-1	323	MNDEKLSELRARVRDHSISNTRDAKLESQVREMIENVGDIGKGRGSRKRSLFVIGRSGSGKSYSLEKLFARLPEFQPHENEYGELVMPLLSVEAEEGGIVNLCNRILKKLKLPENPGMKPAFALGVIKSVLPQHGVTYLHVDEAQDLMKHKTPYAVMQMQVQLKSLVQTPEWPLHTIYSGVDTLATLLDTDDDQLSKRAHVCRFGDLVLPADIEVMRSVVRKVAVELCGLELSEKILEEDFIGRISIASTAAYGTSIETVQEACFLALKNEHRMLEPKHFARRYELHRGCLPDDNVFSSKAWADIKPQNALADLNGPKRKRK*
node11492node	1	GCA_900473105.1_AFS095119_genomic	UCLS01000014.1	196132_0_58__132729-133781_-1	351	MRKDFSEARARMTAQLLATLEEDEIATEERMASVRRQHCSSGRNAEIATRLREMRKSMLSLNSESDKTSRITFVTGESNSGKSTLVEYAIANDPLLSNLKDSGDRKHLICLDAPPASSLRNLGVEIVRSAGYWVKDDIKQTVVWPKVREQLKEREVAFIIIDEAQRLLKIESEVELQNVSDSLISLVDMKEWPIRLVLIGVDPLPVLRERDSQMMNRSKAIELGAVPPGKPDRVTQWIKEIIVDHAQLTLGDVPADDFAKRLIHACDGNVGSIILLIRRAVECAFVAKSDSVTTRHFAQAYHNTTKCAQSENLFEISLWRNTPSGLAKIKEGDASSDSTPKPLPSGERPR*
node45347node	1	GCA_900473585.1_AFS096460_genomic	UCMX01000004.1	196180_0_14__508129-509097_1	323	MSRPKPMTAEQLRSLKANVRSTYIASGRDEQVDEYLNFIVSNMRDFESGVASQRRCLFVIGHSGSGKTTTLAHHFGKLPEFQPRQRGQETIRPLISITAPKVSPTKNLIVEVLKKMNLPYHGTEHELTTLLKEQAKARSMVALHVDEGQHAIRSNAPKAIKGVQDFLKNLMAIPDWPLHLIISGVPEVNRMRVGDGQMERRSQVLKFEPMEFPEDTDWLRSLLENVAVEQCGLKLAENIRTDEFLGRLCRAMNGGWGSIIEMVQEACFVALANGRTELTINHFAHRYDQITACKPGDNMFHSPRWNELKPKFSLLEMVEESE*
node11781node	1	GCA_900489925.1_AFS032198_genomic	UEHQ01000008.1	197659_0_48__231476-232495_-1	340	MSLFKEWIVVHSKAEKAMKYMDKLRSAKRASRWDTEALGAHLLSASHCGKSHIVNKMYFSHHILPELRRSGEFPESVPDDQVKRLQKKYLYVKVPPKATLGDFGTKLLVALDDGTPQIKGENVLDRIRRAEQVMQSAGTELLVLDNFDQLTKKADAESQKQATDIQDTVKSMMEHGLPIVFTGLYYARNAILKNMQLKNRAKSLDIMPLRLDRDRDEFRKFLVGLELLMLETGILDEESGLAEDYALLRLYYASQGRLGVLSNIVRDAAILASERKSSRIEVPDLVQSIDEYALDIEMCLYNPFLKLNDEEIERDCKVRVAVDEKGFGDKWMKYFDAAK*
node12048node	1	GCA_003590795.1_ASM359079v1_genomic	QYUL01000001.1	200171_0_0__2211791-2212564_1	258	MTVAPFPVKSDATAADATEQPLVTAPLANVSLFAELAERVTGRHRGLPGMAVWYGPSGYGKTRAAIYGANRFRATYVEVGATWTQAKFCRALLTQLGLPPTGTVADMAERIIDALRGSRRPVIIDEFDHVVTRKYVDLVREIHDQSGAAIILIGEEMLPHKLKLFERFHNRVLDWCPAQPCDGRDAGILVGVFAPGIAVAADLLTRIVKESGGRPRRIAVNLDRVREYCELEGLDAIDVARWGSRPLFSGEPPARRA*
node12047node	1	GCA_003591515.1_ASM359151v1_genomic	QZCG01000003.1	200186_0_32__16651-17394_1	248	MTEERALYNNVAPLRNVGALVELIARVQNRGFGLPGMATFYGPSGYGKTTAAVYAANRYNAYSVQVKSAWTAKKLCSAILQDLGLAPARTIADMIDQVSDEIAKSGRPLIIDEADHLVSRNMIEIVRDIYESSGATIILIGEELLPQKLQKWERVHGRMLDWVGAQPGDLNDVRHLAKLYCGGITLDEEVQALLLKESNASIRRISINLDRIREIALTKGLSRITRKDVPKDGFFTGHAPAPRRISA*
node12036node	1	GCA_003615245.1_ASM361524v1_genomic	PDOE01000011.1	200193_0_10__80302-81999_1	566	MSKEINLDGNIVSVLMGRQCQAKYIDPEIGSYKGNPLIEALPPIKTLNEVSETILNLPLFSEKDIDKPPEKRIHYVEQIRDYMQPLPIHIQIESTLSLMIRRGYLGRNPLSPFYARQFAVGIKDIMEKDLDLNGENLIGNKSTAKSYSVIGISGIGKTTAVETTLLMYPQVITHSKYQKNGLTLGYLKQIVWLKLECPFNGSRKSFCQQFFLTVDQILQTNYYHKFVNSRTTEEELITKMAHICSLHCVGVLAIDEIQRMKRGEEAQKMLDFFVELSTKLGVPLLYIGTYKAIPMFSMLLANGRRASGMGAEFMDPMKQDKQWNLFLEDLWEYQWTKKKVPLTEDLNNAMYELTQGVTDFVINLFIKSQQYAIAYGQEKLTVSLIRKVAIHNLRLVQDI…
node12062node	1	GCA_003667825.1_ASM366782v1_genomic	CP033043.1	200775_0_0__3360276-3361406_-1	377	MKEKRYPKKLLEQSVQERIEYFHQYSIKHPKLEKVFNELLLLTEFASEESIFFLIGPSRVGKTFIGLKLVETINKKYSDEVEKNKGFIPVVNVLAPATETGHFNWKEFYLQILQKLNEPLIDKKVEIVRDRNFNKVTINKYESVGALKSSVINALNYRKTKLLIIDEAHHLAKVKRGSVLLDQMDVIKTLVNMTNVPILLMGTDLLIEFINQSDQLSSRGINRYFTRYRKEIDEELQVFFRCLLSFQRHLPLLEEPELMDNWEFFYEKSIGCIGLLKKLIYDTFKYESIKNPNLITLRIEDFKEYALNNQQLEKIINAAKKIDGKYSQEEREKTVVINDDIESRDENIKTNKQTKRKPGVRNPKRDSIEMDDVNEA*
node45911node	1	GCA_003667705.1_ASM366770v1_genomic	CP033019.1	200769_0_0__2870619-2871587_-1	323	MRASHIDPDHCIFTKQYAVYTQPIHEMTVQIGDWIDQQRPGGYIYGASRLGKTRAIIWYLADVLAERFGAIVPLIIWDRSDSLPTEAAFWHQLLVASNFQFVDPRKPAKKTEGAYLCLQRFISIAKNAGRNYVVLVIDEAQEMTLHEWKWLVGLQNRLDYSGILLSVFSIGSHQLGYRHEYLASTGNAHIAARFMAAHARFHGIRTLEEIRYVLNNYDVDSEWPAGSGISFLNCFAPTSFAQGKRLVDCAEYLWRALIELRPASVKNYTEFPMQHIARTVEEILSRLSHGEDWNVTTSYESWLNELAKVNYSDHMRIIATAG*
node45906node	1	GCA_003667785.1_ASM366778v1_genomic	CP033046.1	200773_0_0__1331920-1333521_1	534	MKKDIAFDGSIISVLMGKQITAKYNEQEIPKYRKNPLIEALPAINSQIDVGERLLNFPDYYAEDRQKPPEIRLHYIEQVRDYMQPLLVHLQIESNLSIMIRRGYVSRNPLSPFYAKQFAVGIKEILNVDLDEDGKNIIGNQSTAKSYTIIGISGIGKTTAIEKILLMYPQVIIHSDYKYNGLELGYLKQIVWIKLECPFNGSRKSLCQQFFLTVDQILQTNYYKKFVKSRINEEDLIIAMSHVCSLHCVGVLVIDEIQRMKKGEAGQLMLDFFVDLSNKLGVPLVYIGTYKAIPLFNKLLANGRRASGMGSEFLDPMTKEDEWDLFLSNLWEYQWTEKKVPLTEELSNAMYELTQGVTDFVINLFIKSQQYAIAYGQEELSVRLLKTVAKQNLKLVQGV…
node45923node	1	GCA_003669015.1_ASM366901v1_genomic	CP033069.1	200818_0_0__2328020-2329018_-1	333	MMDPPLVPPHLPKDHPLVTRDYSLFTPSINAMVSGIGQWLDDQMDGGVVFGPSRFGKSSGVDNWLGSMLTERCGQIIPLIIWSHSECISAGIMYGSLLHAAHHGLAGDVRTSLQRKHQLIEKVVHLAFEGGGRFVVLVIDESQGMTEREWLWLVEIHSLLEKERIRLTVISIASVQIFDQPMALALTGGAHAAARFMLSQYRFLGISSEEELEFVLTGYDSGTDWPKGSGISFTKGVAPLAWEKGFRMAECATLIWETMVKELPPGYCGPMEFPMKTISQVSRNLLLRIASGADPLSVVSQSSIRDVVIYCGHKQLMSIVGAAAPRLLRGKK*
node72627node	1	GCA_003676335.1_ASM367633v1_genomic	ML064597.1	201035_0_6__45096-46226_1	377	MARLSTEQCVLLKNFKNEFIPHAIAETIHDDFERLRENHRLGGEQLCMLIYGDEGSGKKSIIKAYEDKCKNEEVIDEGKFKVPVLFSEVKLPITVNSFFTQLLIDLGEFAGAYRKAEGKNKNKDMSKQLEDILKERLIKLETELIIIYKFELLLQFDKKMRIDELANQLKSMAQELGIPLVIIGMPCIKRLMLTSGWRSYIHICRLIPYFKLSNELEKAFYVKVIKGLSNRAQKLFSFAPKLEDKSISYPLFAVSSGCFRTIRNYTNKAVLLAVNEGAEELTIEHFSKVFERDNEYPLLGKVDSTNDDSMKKLNESIKDERDKRDSINPFKISVDKLMVNEVIDYATYKYDEESASEVKFDTRFADKISINDLLRK*
node45974node	1	GCA_003693445.1_ASM369344v1_genomic	RFAR01000036.1	201776_0_86__16427-17353_-1	309	MDLKYEDVKQKLQAIKEIRVHYPIFSAILANMERCLEESVDLAEPLCMIITGDTGVGKSTIIKTMSDRHPSIKTSEEVNTPVLVASVPLPATIGALYTSILTALGAPFPDRGKIEYKRLRLFELLKRCNVRLIILDEFQHLVERGTRQRIETVADAIKSLINQTALPFILVGMPAACAVLEYSPQLAGRFPLSAEIPLFDWLEQPTSFERLLNCFEKALPFAKPSGFGDETMPARFYLATGGNFRSFTTLIRDASRSALMQDCARIEREHLIRSFNTLLAANRRLRANPFQESNTAIERWIYQLRRNQ*
node12130node	1	GCA_003699275.1_ASM369927v1_genomic	RBPM01000081.1	202030_0_63__537904-540702_-1	933	MKSNDQTHPDLVLDPAQLKRIESVHRGFLYQHLYAVGCLFLAQASGVKEVLVELDEDVELSTDAGRVYVQVKTRSRPLMPGDAAGALERFELIRQEDGPGLRAGKPFFVIVANQPLGETLQNEVDEDKTSSDMIYLYPESKAARPDYLPPAWSTLEEAAQWCVTQAEKLNFSLLSPSALTWKMAGLVMLASAAGDGNIRHVFRSSELPSLFEQLIVQLQDFPTPLASYRPQQNEPTFISDERVRIICGLSGAGKTTWAAHAALLSPEPCAYYDVGDLPGPAIASSLVRELASKYSKRDPEGIRQILLPGASGYEAITTFDRFMEQSGAPLVVVIDNAHRIPVANLRDLLNATRHIRFILLCQPHENIRELEAVMALRRETLPGWDIDTVARVASTAGAF…
node12131node	1	GCA_003699275.1_ASM369927v1_genomic	RBPM01000081.1	202030_0_63__561828-562793_-1	322	MNHLNERTQQLLELPREERALACMREIFLLHPTAMAAEQSVQRLLSLPRTTSNPGMSLVALPGLGKSSLGQRWQTQSSMPESKWAGKVIYIDLVKNIANLNIMKLFLAEIGTKFYKRILNQSYRDAGIAQRLIRENNVRGVFIDEIPLVEQTLSEKRMNREYGAIKGFAGADWQLNVILSGTPKGLNKVYGEDDTLKSRFNLRVATLSPWDNDYEGESFIRGYLYYMPLMQPSVVNNTLLANLKKNATTTALVDGAYITYCSRRALRDILAEACRMAVESGQEYINADSILHAWNSMQGKTDALKKLEVREVPAQGVIPAP*
node45985node	1	GCA_003699565.1_ASM369956v1_genomic	RBOM01000342.1	202045_0_341__70662-71426_-1	255	MQSTSSNEIFYRKSGAAEIDDNPLTAHLNLPPDNDRQAYLRLGLKPEYDTLDHDLPTYLRRIKINRLRHFFAPTHAVHRRALIGISSQLFDGYIPRNPMSAEGQRALYGGKVDITIRPTISLIAGHSGMGKSTLLDRVLESVGQQSYQHTSFKDQPFPEHQILWLRRNVPEHCTVKTLCASFGDYTDRILGLKLYHGIFQNVRGGDRNFYLSEIRKIITTHHVGILVLDEFQNLSLMGGGRRCQNHSISCKPPR*
node45999node	1	GCA_003702245.1_ASM370224v1_genomic	RBTZ01000086.1	202177_0_45__34970-35878_-1	303	MGDYMHVVESRKHLLDLDMIQRMAICGDDFWIPMERYDKYFKIINKVLTRQNQHQAQCILFTARPGGGKTAFVNQIMEVYQFKPEKIMKIQMEENIDKFRLKELILDAFDIRTGPRAGRASRTAMLRRAISEGNYKALLADETHDALNEAERTLLQNMSLLKHMCGGLYKMAVLAFGNGAASEVISSDDQTGRRFVHYVLPGWGLNDEFKEFVWSYVSHLPLQLPSKDVLKDEFLAKLYKASWGVMDNFVKILKAAAETGIESGDECITMEHVDNYKDICNQCGYAIVKPTPDRKKPRRDKS*
node46020node	1	GCA_003702885.1_ASM370288v1_genomic	RBUJ01000144.1	202203_0_0__49814-50794_-1	327	MIQLSAATRKLLDLPASERALKCARDIWVNYPAAGVATNMVKHLASLPRCASNPGLALIGSPGVGKSYLAQRWESESVKPGAGWPGRVIYIDMSEETSSLDVEKRFLQVIGVLYRGQPFNSSHQDYLAAIRAVKALNVRVVVFDEIRDLQEILTKARVKKCLAALKGFAGRNWQLNVVVVGISGLAEMLDGDDQLSTRYALRKMNLPDWSYGVRPDGSADIIAEVFQAMILGVMCYMPLKGQSDVESYEFLSNLQMLAASKLSTTLGRNVCPLRSVMDLVRESCMQAIWSGEERIDAQSLKRTKERMLGNFDTDQYIEQYSRRNPA*
node72675node	1	GCA_003703855.1_ASM370385v1_genomic	NTGD01000002.1	202250_0_0__4058366-4059235_1	290	MSERQMSSFEHVIEGRRHLVEAEECLRLNVIYEDVWINYPGADYILKLIGTFLRMPEKIQAPSVLVYGDPGIGKTALFQRIARTYGFSSGVEKCVACLTLAEENPENSKAFRSLVVRALTAGAYDNPNLADETLLASIRSLNIKALAVDELNDMLLCSASEVRKNIRLLKKLSGRPFGLSVIGLGTADSESVIGYEKQMDRRFEKIKLKPWQASEEFESFLASFEATLPLKYPSRLYSRRNINYLLKETDGILDEILKRICNAAAYAILEGGEKITMDLLKKGERRPIF*
node12198node	1	GCA_003710825.1_ASM371082v1_genomic	RHHQ01000027.1	202319_0_23__56871-58541_-1	557	MTNGGFVQIPNGCVAELATYKEQGVLDYEDNPIIEALPPILDMGEVIDALTLYPKYHPNERKSDDKYKLHLVRRLGRYFQPTTKHIELEQRISVCIRQGYISRNPLGKLHALRLQKGNKALKEKEGITSVFGDIRNTGNGFAIIGTSGMGKTTSVERVLSMYPKVIIHHEYKGTPLSLYQVTYLKLDCPYDGASLKGLCISFFLKMDELLGTNYSHKVVARRISVEEMLKYMVQIASNHCLGVLIIDEVQHLHSAAQGGADKMLNFFVTLVNTIGIPVILIGTQRALGSLQSQFRQARRSAGQGDMVWDRMNKDEEWDTIMELMWEYQWTKAVTPYTDQISSVLYEESQGITDIAVKLYMLAQIRVISSSLEKITPDLIRKVGRENLRLVQPFLQALRN…
node46049node	1	GCA_003711145.1_ASM371114v1_genomic	CP024943.1	202333_0_0__8535-9512_1	326	MIDRPFADNDYARMKEVERILIPHRQFKDVVARLQHVLDLSRHGADPRHTLLVGESGTGKTWIARYIRSILPESESEDAHIKPILVVETPTSPTLKSLAQAMLVALGDPLASLGNAEVKRLRALTLMRQCRVQMLIVDELQHFLDHGSHNSPQSVADWLKSFVEDARIPCLLMGLPRSTAILTLNEQLRRRFSARIELAPFSIECEDEEIEFRTILNALDEMLPCQRRSDFAEAETARRIYMATNGLIGYVRRLTTGAFELMVAANQPCIDRSLLQQAFVQEIWRGGQNEQNPFHPKFSFRRLDQPGEPFAPTSRRGETRGTRRR*
node46079node	1	GCA_003719195.1_ASM371919v1_genomic	CP024996.1	202520_0_0__1349832-1351091_1	420	MEKVEYRTDGLHPRYIGNPLIEALPPILDRKEWVSFLLRYPEINLQETLDLPPHLRMHDAPLITHLNIPFDTTVSLATRIDIEMRQSLNQKRPNEPDTQRWLDNVKKEMAKKIEKGMADTNSTTPSGRCISVLGPSGMGKTKTILSILERYPQVIGHTEYRGIPFRQKQLVWISVNAPVNGAIRALCESLLIQLDLALGSDPETSYRKQHGGKNIAGSILHIAQIISTHSLGILHIDDLQRSARTGKDLLEFVIQLANVARCPLLLSGTSAANEMLSKSLEAGRRSCNAGGFPLNLPRTAKDKEFLRLLKVLFDYQLLPESIDWEAEKEKWGPYLFKLTMGIRGVMVTVFYEAIMVALEQNARKLEESHFEVGYERLATLHAPLAVLRSKDEDAILEYD…
node46078node	1	GCA_003719195.1_ASM371919v1_genomic	CP024996.1	202520_0_0__1285192-1286067_1	292	MDISHLTTDKARQDALLSVPERRRIILADKWFNYDGARELMAHMEWLYEHPTVDRPPNMLLTGDSNSGKSALLKRLMSKYPSRYDPNDSADYVPILRIDMPTSCPPVKLFLAEFISALRLPLLSNATAVTMKAQMDRVLPKLGTKIIIIDEFQTILNGSPKAAINIRDELTLLSNRYRLPIILTGMDSARTVMRGDPQLDNRFEKFQIKRITDQKTAGAIVKKWLGECPLQKRSTIDFWLLTDHVIRNSGGLIGHMMAFLQRASEFAIDSGEESFTENTLRKMRWSMPKSI*
node12253node	1	GCA_003726095.1_ASM372609v1_genomic	CP026031.1	202755_0_0__4136125-4137765_1	547	MDNLDYKILEPVEAIYTNRNVGLYKNNPYIDALPPMLERADVIKMLASFPEFDNEERMLSVPERKLMVQNLFDYYYPTERTLEMYEKITALLCTGYSARNPLSKQFYQQAKDISVPTNSYPYQIKRTKTTSASNNGLAIVGISGIGKTSAIEQVLSLYPQCIMHSQYNEHKCSIVQLVYLKLECPYDGSIQALCRQFFFEITMLFGENSYSYHLRGDMKTKEYLEKMKLVVHQLGLGMLIIDEVQNLREAKGKERDQMLNFFVSLRNELSIPVVLVGTPKTYPILQGDFRNTRRGIGQGGIEWGVLEKDNPFWKRLLRGMWRYQWTNVETPLTSEIEETLYDECQGITDVLIKLYMMVQLSAMNKKDEIITPELIRKTAKKEFALIQPMIDAIRKTDLE…
node46085node	1	GCA_003730135.1_ASM373013v1_genomic	RJVO01000002.1	202768_0_1__145089-146153_1	355	MNTYDTTTLSPDCAAANDLPPNEALLLERLSSAVINHPEMAHASRLVDSVIAMNRHYSEPRHLLVIGDSGCGKSTLCDLIENRYGTFDQEFRLGVQRNVGALMTSVPSPVTPRSMAIQMLRSMGITRRLNQPTQALTEELIEQFRQCDVRVVVLDEFQHLLSVGEGGEKQAPKQLRQVQDWIKTLIVKSGVSFILLGLPSSTALLLAEDQMSRRFNQIFRLRAFPMPAAKKPSTIGAFVGDLLFCAVNELSFFDDAVSFEDQSYNALRIHLATGGVPGPIKDLVINAARHALVRGDRIITLAHFASAYESVSRSLETQNEVRRENGEPGLPTSVINPFTAPEQWVLSQAYQKAA*
node46084node	1	GCA_003730135.1_ASM373013v1_genomic	RJVO01000006.1	202768_0_5__13827-14582_1	252	MKARVAPTRNVRRLAEVADMLTRRAPGLPGVAIVDGETGFGKTTAINWLVNQVEGIGIYVRARKTWRVASMLKAILAELHIKPRGSADDMLDDVVMALREAKRPLFIDEMNNIVRRPDMVEVVRDIIDLSNQAVILIGYTGLLTELSSHRQLTRRVLQQVTFEAADLADARAVASNCEVEVRDDLLERVLKSARGSIGELTIGLARIEAFAVSRGLKSVGSSDWGKRDEFFTGSQTSTTYGATVTPIGAAR*
node72703node	1	GCA_003732345.1_ASM373234v1_genomic	MOBS01000002.1	202873_0_109__448251-449177_1	309	MNTLDAVDDTSLRKIFINTSIAKAALSRLVDIHTENRRTGTNQGFLIMGPSGVGKSALVKKYVSAVNAERAIDMERLPILYLDMPSAPTKKNLGAALLRALKDPYANMNSESAEAKFSRVVTLLENLRVELVILDEAQHLVDYKRSDAYEAGDWIKSLLNTSKVSVVLIGMTRLEGLKRANDQFRRRFSASYTLVPFRPDEEFWPEFAGVIKAMQKMLSVESVNLVSDEMIQRLYFASFGILDYLVKVLERAVRLVQSGQFEGVNLAALDAAFKDEVWQSAPRNRSPFNAEFDFRPLIGVGEPYEVIV*
node72736node	1	GCA_003751425.1_ASM375142v1_genomic	RJUZ01000002.1	203823_0_1__403757-404497_1	247	MTQVGAGLGLIVPAARDQVAGWDTWRRVRHTFVPAPVRTLRQWRAMSARERSAYDLLRMATHANLPLPDTPMSRTVDRLLSARIRTNAFKAKPSTRAGVMISGGGYQGKTETTCEIVAAFDDSWRTLHHQLHPDATPGTRDLWVPVAYVQTPVTAKPKSTCKAILNFYGALTKNMDLPDLIRQVAASLTDHGTKVLVLDDITRLRMHRADDQDTLDLLRAFMRNERHPRPHWRRYSRLRPPARRPP*
node12334node	1	GCA_003752345.1_ASM375234v1_genomic	RJUM01000013.1	203869_0_5__79931-81037_-1	369	MTTTPAWVRPGRNWRRVDGLLEHLQSPPQRPIILDDEAFDALSPDELARYDAARIRFISSGITIKTNAAAEATKYVRIAGDCNDGGRFGLLVSGQANTGKTTLCDGIMRSEFNRFVRLFPGAIDEGAIPVVFVEVPAGSNGKQFLHVFLDFFGLHYRATETQVQLQTRVIDALQQAGTILVIIDEIHRLKGRTAGLGESIDVLRSMTQSVDATFVLAGIKLNDNALFQGDRGEQLASRFSMLQLAPAGYADPDEKRAWANQIRDIEQALPLRHHNVGAMAKIAGELHKRTSGSLPALTRLLYAAATEAIRSRKITTEQIDPDLLMSQKLDYANQAARAARSAKKNAPLTLGSYLDVYTSAPDEAEAAA*
node12325node	1	GCA_003752415.1_ASM375241v1_genomic	RKHG01000001.1	203873_0_0__2447629-2448639_-1	337	MDTTLWYQRVIDQRTTLPPPPTADGPYPDSYLDMLSYALDSLVLPRELATQTGVAMERIMQRNLRRPPGSQTIIAIGAPYGAGKSTFALQWGYQRRLQLLGGRAGHSRPEWSPEPGVTADLTPVVYITVPSAAGIKELNAQLLTFLGYPGEGITRATTARLDSALQRHKVRLIILDDVHLIKRSEKASRQTLDYLKFLNTVLGERNGTLVLVGADLRESDITTDPQIQARLRTFHLDPFRIENASSAKAWQRFLHGAEQILLPVVPWITPGTFSATHAKTIWDRTQGFPGDVTQLLADVILDVATRHLDEVTTDHLNAITLSDRAMQREADMTIGT*
node46220node	1	GCA_003755025.1_ASM375502v1_genomic	RJVL01000007.1	204003_0_6__12813-13859_1	349	MTRPEILPSDLALVSPPSYTQALQSLRIKHTRIKQVMDELNCLIYPGSQDSILMVCGPTGVGKSALAKSMVKAENERSAPEMQADAGIIPAVYVEARASGEDDFSWRLFYQSVLEQLDTDLEIPKYHFDIDPITGRMVSPRSLKDRTLAGLRTSVERTLRHRKTRFLVIDEAAHIIHQTRRNRLEIQLDTLKSLANQTGVQIVMVGSYDLFQLMSLSGQLARRTHVLHMERYRQDNDHDIRAFHACVQKFQNTAEPVWGQGLMPYADSLHENTLGCIGTLSAILTRAAKLAETTGSWSPDHLRTALLSELQRKQILEEILDGEAAINPGLTRSMPKLPKTGAQQRKVA*
node12347node	1	GCA_003755125.1_ASM375512v1_genomic	RKHL01000001.1	204008_0_0__14633-15790_1	386	MNASRFSVTPDDDPNELLTAEDRAWISDVYADDVLDPGRVTPAQLAAMNARDRERYRMQRTRYLRMVPLLETSVVRDVMGKLRLIANSAIRSDLHQQDIPILNGEPGVGKTMMLKTHAAEEMMRLALHRSIELEDGTARALTTFRPVIYAHLKSTMTRYDVIRLLCDELGWPSDRNPQRAFERAVAQCGVQLVIIDEIQHVNFDGKTGRHVHNIIRWMSNFGLRVVLGGTDADGVLSGVGAPAVEVAARNSRGRWIRVDVPKMEIGGRRELTAWVDLIFSFESRLRLTQAPLEEGWLADNFAEYMWARTQGYLNSLVLLINLAAATAIETGAETIDRKILDSVELEDEVERQRPQRMAKFEADNPAPRRAEGDDDGPDLQDRQAS*
node12372node	1	GCA_003755175.1_ASM375517v1_genomic	RKHX01000004.1	204011_0_3__163897-164964_1	356	MSNEWADWLSRNGTRQFHLARKAGWNAFVQAAGREPLRRLDRGALARLSPVERADYDEARTVWNANLPTIRTSQLVRSYSIMDQVVASSRRDGDRLRGSVVIDSPAGVGKTTIATRYARDFHRRIYEREGALTDEGHQRLPVAFIPLSAGVTLKGLNTKILEFYGHPGAQRASTTALGSLAVDCVLSCQTRMIVIDELHFIDFKHRNGMEVSNHLKWLANEMPVTFVYVGMELEAKRFFDEGLLPDQSTYAQTSRRATRCPVSPFDISSDSHYQAWNYLLRAFEEHIVLADARPGMLTELANELFRRTQGFLVSLTNIIDRACWIAIATGTERIDETVLAAVTVDNAGERAASRR*
node12390node	1	GCA_003762835.1_ASM376283v1_genomic	RJWA01000001.1	204394_0_0__75639-76526_1	296	MDTDEDDERRRRQEAALDDPVTEDEPLPPACRPEITPFVVTKEHRRFVEFCDAVRRHAYIGMCYGPPGVGKTESGRQYAAWDVVGHYLDHDRYWHTKIPPPELLDRRTVVYTPGVTTTPKVVGEHVRDLTNALSLSVQHHTEPDADVRHDQPQYAELVIVDEADRLKTTALEVLRDFYDRTRVGVVLIGMPGIEKRLARYPQLYSRVGFVHHYRTMSADEQAFVLNKHWPELGLTDPDDFTTTEALAAITRITSGNFRLTYRLVAQIQRILDINQLNTVTKEVVDTARESLVIGT*
node46272node	1	GCA_003815535.1_ASM381553v1_genomic	RPFZ01000001.1	204501_0_0__1095516-1096520_-1	335	MARKTEKKQPDPLTGRRTPDWSDPTLSANVDKARTAMEGIWIDHEPQLAIIAQLREYIAETCGKLGRPISGRRLSQKSQAGKSALAWHLKHQLETEGKAQGLAVNPYQLIIVTIEKGMTLKGFMQALLKQMGDDFLDSHDDGRKTVDDRRTIPVLEKRIAEWVPKLGVELVVADEVQRLKGALGESNRVTERFQTMLDRGIAPLLLIGNGESVDFFSSNPDLCARLGMPLELAPLDPERREPARLFQKFCREYDLMLRNRGVFGIPSDLGERPIIDGLALVSGGHVGRAARVIQEAVPLAVRRGALKIEPFDLSCVTQGYAMANGWIDEDPFSS*
node46285node	1	GCA_003815835.1_ASM381583v1_genomic	CP033912.1	204515_0_0__1591097-1591720_1	208	MQKIVTTKNFNSIFQQCDRARTYKKLIAITGNEGTGKTIALQQYERDNENTFKIHCLKTMKAKELLTAILFSLGESFTGSPYQMTFKIAEILNSKEKPLLMFDEISTLGVSHLIYIKDIWDMVENNCGIVLCGQHYFITNLEKAVSKFKVGMPEFLSRISSFTELDEITNQEIEYICKENGIEDCNKYFNLPNFRVLSNIIKNLKEE*
node46286node	1	GCA_003815835.1_ASM381583v1_genomic	CP033912.1	204515_0_0__1823417-1824337_1	307	MTNLQKNEIVILIENEKIRLGSYAKVATKCEVSTATISQMINRNWDLIKPEMWSKVGFSLGFDESEWQIAETMGYRKVANICTDAKNEAFFMILSSPAGRGKTKPLEKYYELNADNEVFYIKCREWAKREFLVELCKSLGIDSTKHYVHVDKLGTKVSEFFNQRKGKKPLLIVDDAGKLKDSAIRWFIHLFDENEDNMGCLLAGTEYLEKRIRDGVRLKKLGFDEIESRFGRTYLGLIGTTQKDAQLICSANGIHDNALQVQLFKECNPLKKIIQTREGNQSIEVIEDIRRLKRAVKREKLKLQYN*
node12450node	1	041ome_27_$F_3300020053	0181595_10000780	20453_1_779__13669-14598_-1	310	MTKFAHLAEGYRDQALWPDDERVAWIRKDRWVGFPKAEKVRSMLGELLAHPPRTRMPCLLVFGQTGMGKSHIVERFADENPRTFDDRTGLATVPVVAVQLPPEPTEGEFYDEILAALGAGFAGGSDLGRARQLTRRLMGQVGARMLLLDEINHMLACTPRQQRIFLNTIRYFANDLRMPLVCTGNHEARAALLTDAALADRFDAIELVRWRDDEAFRLLLVTLAAILPLRNPSPLAEDLFRARLLELTDGNTGRIFRLVENLAVRAIRRGAEMIGPEDLDADDLVLPSVTMKEIAKRRGRPGSGAVGTA*
node46362node	1	GCA_003840465.1_ASM384046v1_genomic	NSWO01000016.1	205037_0_7__63212-64540_-1	443	MNESIGSRFDGCLDIEAIRQQITVRPDPVIDLASKDALVAAQILLKALEQIYLPNDFSLSFIKEMSAKAALHSQWLFSSQVDYISRFYNPPDIEVKPVCLTGLAGVGKSQTIAALRKVLPAPIDFACDHFHGNLKLFSHWYVSARGKAGGRQLLADFVGAAGGNAAKLLVDCRRRANRDGVSLLLLDETQHINTGQGASRVTEMLLTMAAIGPPMIYVSNYSLLHKLQGRNSEDKQRLLSEPWIMLPDDHDSENWRGYIAECIRVAGGSIKGSVDEFSQEIYRSTFGIKRLVVQLLKHAYIAAREAGRERFELADLTKAYQCVAYAANKEDVEVLHIQALQRRSSRRRLDLLCPFELPASLKSNVVAFARNDRETRVINKVFVSSLTADEREALEEIQP…
node46403node	1	GCA_003849655.1_ASM384965v1_genomic	RQJA01000009.1	205220_0_180__6662-8017_-1	452	MTIAGYDKQRVRDQMKVALSAAQPVRTPEKLKGRERELEDIDRALSAPGRNIFIYGDRGVGKSSLGATAAYEYQSADNRPIVVGGSPNETFDSIIATIANQAMGYSRTTNIKEQTGISLEWRGLKWQQGREVSAKDVKDQLRTIGDAVDLLGEVARVHSKQPVVVIDEFDTIPDTQERNRFAALLKALGDREVDLKFIFTGVGRSLEELLGAHPSAYRQLATFEVHRLGWEARREIVTQAAQEFGLDVDNDVNWRIAIVSDGFPHYVHLITEHMIWQAFDDETDCDVLGPHHYQLGLRKAIEQINVELKKPYEKAVLQRPPEWEDLVWATADGEDLIRQSKDIQQSYQSIIERRKSPVVFENGKFAESLRRLKADNYGAVLEAVPQRQGWYTYREKMLR…
node12529node	1	GCA_003849835.1_ASM384983v1_genomic	RQKF01000031.1	205229_0_44__22839-23642_1	268	MDYTSRYGMDFNPFIKNSKEIIIETSDCKEVICRLNYLLNNKGFGILTGGPGRGKTTIIRNWCHGLSASLYKVIYTSLSTLTVAEFYKNLAQQLGLEPMARKIDNFRIIQNEINRYSIEKRITPIIIIDEANYISNGILNDLKMLFNFDMDSRDRAIVILVGLPQLNNTMRLVANEPLRQRVTMNYNIDNLSKSESKEYIISKLNGAKCTSNVFDETAFEAIANASNGIPRIINKICNSSLIIGNTKNENTINSDIIMLAVNETELG*
node12501node	1	GCA_003850405.1_ASM385040v1_genomic	CP027710.1	205249_0_0__4611766-4612722_1	319	MTPEQKIKIRRLATLTILHPGYSNALDTIHRAIASADVIGDNSGAILLGDSGTGKSRICSQLISEYPSASFMRVNGDEQLIMPVAYCRVPNDATVKSLMSRMLREFHAYRPWQTQEALEACLLSNLDRCQTQLLILDEWPHLYRTQTTKAMKLAADFAKVLSDLFQHAILLVGESNMESSLDTHSALADRFPYRAYLHPFSLETQEDWNIFRRILRVYANYFTSEMVFSEVPPMTDEKMVLAFYAASGGNFRGLFSIIKESLLNALIRNDQRLLIEDLIIGWRRIKVAARLTGKNSFEMSASELKRVIAETSKKRKKR*
node12514node	1	GCA_003851225.1_ASM385122v1_genomic	CP027743.1	205280_0_0__3343062-3343922_1	287	MDDHIAEYRRGLMSLSDADRTIALYQDVWVPYAKWNNIRNAVETILRMPPKNQALCLLISGDSGMGKSAMIDRLKRHYGLKVGVSNPCMVSMELKADVDFKKFKKQLFSTLTAGMRLSDDNMTDELMLGAVRALNIRAIGIDEINNLTLATRSDVSRSLVHLKTLGGSPFHLSVIALGNDRAENALASEKSLRRRFESFTLDRWVENAEFRSWLAGYEATLPLRNQSNLTAEKEIKFILECTKGNTDGIVKLIQRAAAWSIVEGVEVVNLEMLKLGRAEMPPVLKL*
node12486node	1	GCA_003852535.1_ASM385253v1_genomic	QAJP01000003.1	205335_0_9__299695-300681_1	329	MRKHKDAIGFFDELRAVENILIPHSGFTKVMSRLRKAIEFSQQGAEPRHTLLVGESGTGKTWLAQHFASLYPPRLNPDDVIGPIPVLIVETPAIPSLKGLAEAMLMALGDPLFFKGTAAEKRNRALDLLRRRNVEFLVLDEFQHFLDHGKFDSLIAVSDWLKRFIDDASVPCLLMGLPRCEGILQVNEQLRRRFSSRLKLSAFSLDTMEGEREFRALVHQIDKSLPTSELSKLADVDMARRLYFASNGLIGYLRPLITAAYELMVIEKASKLDATIFEQTFIDVIWKDGLKSLNPFNKAFQFRQLNQIGEPFAPAPVHVRSVRARYRS*
node12544node	1	GCA_003853535.1_ASM385353v1_genomic	QTNX01000021.1	205378_0_20__51167-52075_-1	303	MKRFNVRKSIVEHPDFVAALKSIEDVHQWLRESGEAGCLATIGESGAGKSTVLECYRAKFPVREEVLRRHVPVLYVIVPAVPTVRSLAEAILIALGEIPQVGQSSARLTEQIVKLVHGCGVEIIMLDEFQHFVEGDRRSLRQVANWLKVLLDRLPAAVVLAGLPSLLGVLRVNGQLRRRFSRVTEIRRFDVNTQEGAQTFIGVMQALAKDMPLPMMDIADKRVAMKLYYASAGLVDYMCKLLNGAYQIAQRRGAKAVALHDFAAAFRVHIWKDAPPSRNPFDAKFNGVPLDQPGEPFAGDVQ*
node12545node	1	GCA_003853535.1_ASM385353v1_genomic	QTNX01000014.1	205378_0_13__123245-124840_-1	532	MDCKPIPEKAQKVLTKNPELLWVDAIYLARDEDQGVDNPLIRALPRFVNEESVLAAFRNVPTFNPVDRELSASARIHRVGTLNLYIETLPCHPGLIESVFRVITQGYAWRNPLVNIQGLVRKHYSISMTGDGLVPIVPPKPSHAAGLALFGVSGVGKTTSLNRTLSFLPPVIRHKTLTGSGLQVVWLKVDCPPDGSVNQLFHWILLEYDRLLGTSYAVEVGRNARLDRLINKVAAVAKYHHTGIIVIDEVQFAVNGAAKRGDALMDFFVTFSNVVGVPLLLAGTPKALSLFEKSFRLARRTGDHGAIIYTNMAFDAEWEYFLTGLFKFQWIREPAVLDEKFSKALYDATQGIHSLVIRLFQLAQITAIRDGSEKMTVSLLRQLARDRFGPVQPMIAALR…
node72832node	1	GCA_003854775.1_ASM385477v1_genomic	QTSN01000001.1	205439_0_0__372060-373604_1	515	MVKRTEANVNEVQVKPQPVEQCTEAVEAQYYEGDLLPEHASNPLISALGPYWRIEDIVRELSVPIPFSEEERCRSKEYRTNAVARLGNLIVGLPSQVEVVSTVHLLIRQHYSQQSIHNNGIDGIKERYGVSADGQLTAVYPHERSHAYCAGLFGISGSGKTTVLHSALRLLPKVIHHSRYGITQVVRIKIDCPRSASLKDTLRLLLATYDDLLGTHYEKEVGSRATVADFANKVHRVARRHFTGLIVLDEIQNALYAVASHDPLFDFFVNFTNVVQVPVLVAGTPRAERLFRRTLRLARRASSGGVINWKGITNERDWDRFCKELSKYQWLSKAAPLSAAERKCLWGLTQGLAGLAVPLFQLAQYAAIASGEERLSARMFVRVFDEKMSSLKPIIRAIR…
node12610node	1	GCA_003859875.1_ASM385987v1_genomic	RQYQ01000001.1	205662_0_0__107921-109153_-1	411	MLQIKQVMARLGVPQCALARQAQVSNAAVAQIVNHGHWPRNEEMAAQVRSSAQALLSGKGATEQELAALWLPLPPEKESAPACCEHAEAISPKEVRTPKEKKRMLILKPFLTENAQRQFGLGLRNPFDGEVSCESDMFLNGEIRYIHQAAWQAATGGRMVAIVGESGAGKTTMLDHLRDQIAHERRPVVCITPSVSSMEETDTRGNPLRIADLHAAILYKLAAGQRAVKVPQNSQKRFVAVQAALEESTAQGRGHLLIIEEAHAMPVATLNQLKRLNEEMKMGRRYMLGILLVGHPELEKKLTRHDVRESMQRTSIVHLQPLGADLAAYLQHRAKAASRQLDEFITVDGIDELKTRLTIQRGPRSAPLSMLYPLNVNNWMTLCMNTAAEIGAPRIDRDV…
node12616node	1	GCA_003862465.1_ASM386246v1_genomic	RRCF01000001.1	205765_0_0__1468652-1469617_1	322	MSLQTHSDKKFGDYVVSYPAYKAANDVLEHYFTTESSKPRAVLVHGPSGVGKSFIIKKLMEAHKAVDSLELTTAPIVFVETPAENTMNGLLQSLLKALGDPAPETGLVTNKRHRFSVLLAKLKTKLVVIDEAQDLIPKSGADAKSNNIKLLKNIMNVTNVPFTLVGTSNLLEILGIDDQIKTRVKDIVKLSYFNCFNPDQALDFADYLSSLLLTYPRKVEGFDFCHENSQGELVLNADICDLIRLALASDGCQRRIHDLLQRVADHTSPDEVITRQHFEKYWNLADLLSKRLDFNPFSKTVGFEQVAKEAQLRGLYDRDNF*
node12656node	1	134614metaG_2_$F_3300028400	a0256832_1000097	20589_1_96__12831-13784_-1	318	MNNIYNDHPIFDPILFRIWTPHIKVLQESITKLVWLGTTGAVVVGFSRAGKTSAFEMIKSNILDRAGNKVPVVVYSVHRRDCKTIKQLYKHIFSKLKLDFKRNDDYEDFADKLCMHLAEMANNTNSKSVVFVVDEAQRLSIAQLDLFAELCDVLAQEYSLLLTVIFVGNREQLKRLLDKITNGENEHIEGRFFRRKIEFHGLESLSDVEYCLEQYDKYSSPYSDNPCCTECFLPEAYADGFRMKSLSTSIWGVFNEYRKALHIREWGMEYFIISTKLLLTDFLPQIGVDSYSDDVFKQCIELSNLVSDLAKPVKSHD*
node46751node	1	17_taG_2_$F_3300006793	a0098055_1000019	20777_1_18__17599-18483_-1	295	MSEPDLKHLSKQTAEIVSKSKHERIKYLQNRRWIGYPVAKQILTKLDNLANHKPIERMPNLLIYGRTNNGKTTLVKQFTKRWGSKLNEDTGIVEYPIFYMQMPPSPEESRFYDCVLNILKAPFRQRDSIARKQTQAITIMRNLGVKLLIIDEFHHLLIGPVHKQRLLLQSLKYLTNELKIPIVAVGTEDALRAIRVEAQVSNRFDQVELKKWKLDDNFKRLLGSFEKVLPLPAASKLQQAQIALKLYSMSEGSLGELSRVINLACEYAIKKDLDLINLNVLSKIDWAQPSSRLA*
node46819node	1	23_metSPAdes_$F_3300025061	Ga0208300_100116	20823_1_115__36922-37866_1	315	MSNNVAEFKQKRNDELAEQVADAMKAEGLSQTATAQLIGVHKTRFNQWLKGSYRGDNSQVESAANRWLESRRQNESLNASLPAAPEWVETPSARAVISALGFAQMASTISVIYGGAGVGKTQAVGQYRQQSPNVWVATATPATSAPGPILTRIAQVLGIRATGAVHMIETNIIERLRDSRGLLVIDEAQHLNPRALDQIRQIAEGAGIGLALVGNEIVYTQLTGGNRSIGFAQLFSRVAKRVRLSRPKAGDIDALLDAWGINDAASRTLGHEIGKRPGALRGLSQTLRLASLFASGQPSVTHIRAAWKDLGGDV*
node72963node	1	27_taG_2_$F_3300010054	Ga0098069_100021	20847_0_20__111787-112677_1	297	MDEFKHLAPQFREVAAQSDDKRIAFIKQKRWLNYPVADRILNIFAEFLNHPKQARMPSVLFIGDSNNGKTSMIERFVHLHGQSSTCEETELLIKPIVSIELSGPNARDLYFTILQEFWAPVKPTESKTNLRKLAIDHLLSSKTKMLIIDEFHTLKHGTAVARSEILAEMKRLSNKLRIPILASGIPDAAALIREDAQYQSRFSVVRLPLWTKGKDFLSLLKTFEVMLPLRKPSNLTSREIGSRILEISKGNLGNIHGLLQICAIEAITTGVEQIDLSIVESFKWYTPTEGPREIQL*
node13013node	1	GCA_003932505.1_ASM393250v1_genomic	QZMU01000001.1	208740_0_0__2131307-2132302_1	332	MTTEQNANIINKIMVCHSHVDRAMHLMERCYRGALEGGDARGLAVIGESGSGKSKILKYSKKIHSPHRDADGRKVPVLLASVPSKPTVMNLVEELLYEIGDNLYHKGTEAQKTKRLRKFLRSAETRILALDEFQHFVDQSSHKIQHEVADWLKILVEKTGVSLVVAGLPRLSYVIKSNEQLERRFQAPAIMPRFNWAVHDDQVEFRSILDAMQEGLSSYSFPCLSEYEMAFRVYCATGGLIGRVANLFKEVIANSYDTGRTEISLEDLAVAALQASYDLPSEIKEPFSRSFKVLPSEELITEVMKIGAEQDLPPEKPKRRRKPKTMSHVTS*
node13014node	1	GCA_003932505.1_ASM393250v1_genomic	QZMU01000001.1	208740_0_0__2137029-2138810_1	594	MGARLCYALAAIAGTAQARVPRLTGRDPMYLKFYGLDSKPFSIAPDPRFLYLSERHREALAHLLFGLGEGGGFVQLTGEVGTGKTTLSRAVLEQVPPHVDVAMILNPRINEHELIATLCDELGVAYPANTTSIKALTDALTRHLLRSHADGRRTVLLIDEAQNLSREVLEQVRLLTNLETADEKLLQIILIGQPELKGLLAREDLRQLAQRITARYHLEPLTRDETRAYIQHRLRVCGGPIDLFTPAAMDEVQRLSGGVPRLINILCDRALLGGYVEDRRHIDRRIVRRAAGEVLPQGRDRIPARRPVRAAAALGLVMIAAGALAWLAWQPLQRQALPALAWLGPESGAQTADVAPAGGDPSAAAGSTVETVSAVASRAVADATPAAALEQHLKAGDAA…
node13045node	1	GCA_003931875.1_ASM393187v1_genomic	CP034245.1	208709_0_0__2946423-2947439_-1	339	MIELDIDSVPRPNWQTRSGWAAFVEEHLSEPPLLTRKELDALPERDRVAYGQQRMDFICNGRISFTPELRAIRDEMRARMIVNSRKRGGALGVIVDGVPNAGKSTAATWLAKEFELRRRRFGGIGRDAIPVMYVSVPADCTPKSLLMEFAGFIGRPVRPRTTSGELLRAIADTVAKCRTELIIIDEIHNLRQDRQGASDATNYLKQLSEKCGATFLYVGANVADSGLLGGDWADQVVTRFKTMPLVPSTMTRQEGRDYWSALLEDLEANARLVDQEPGDILRFADVLHEASNGRVGEVAGRIQIEAVRAMETGEERLDFTALARELAAERRTSTGEAE*
node72974node	1	GCA_003935375.1_ASM393537v1_genomic	RHQM01000020.1	208859_0_11__87820-88680_1	287	MNLEDSYHYLGTRGLKYVSASTNTRIKIITRDIWIDCIRFEHIIRAVENILKASGTVPAPCMLVCGEGGSGKTTLIKKIVRASEDWNSGVRSMSLIDNLGGLRFNELVMHAMGVPISFGRASRAIIPSDVEKYVQQQQIKCLIIDEMQASLINTKAEQLKHLNILKALSNEPYCLSVVAFGTAEAKSALSYDQQLARRYDLFDLSKWTLGDEFRNFLATWEQSLPLRKESKLYRDEIARLILELTGGTMDYVVKSLKWAAILAVKSGEEQITPEILTKAYSSKWGF*
node46873node	1	355202metaG_2_$F_3300026510	a0256840_1000197	20890_0_196__50318-51013_-1	232	MRTTFATTKNVTRFLAGMAAIEEPVKGRVGMGLVFGEPGTGKTEMCQRYAADNNYPYVRATDIMSRRSLLSRIVAELGEAPAFRSDDLFNQAVDILLDRPQTLIVDEIDYLCRGGMVEVLRDLNDITNCAVVLVGMHMVDKKLKRFRHLWDRFSAVIRFATFDLEDISSLAEQICEVPITPEGIRFIHERGFGKFRRTMVWFARAERLARSNGLDTVDVEHLVACRNGGAK*
node13095node	1	GCA_900604845.1_TTHNAR1_genomic	LR027517.1	209053_0_0__563155-563949_1	265	MGRKANGDQTLALIDEALGIVMGEAELWKDPRDGFIPTEGAKALLGHLHLVAQEGFPLALVVGPAGVGKTLTCRYWAREHEAPWVRAQPSYSPAALLEDLAVELRITRTKTFRVLLSMVRDALLMSPRVIFVDEAQLLDRPTLETVKYLADETGSSFVLITSEEFEGQIRRHRDIESRIGTVARIGPISLQETQAIYKDSGYSPEVLAEVHTLTGGILRDIVRLMRQMDRVVEWSGERGLTKAAFTPAHVRRVASRLNLAGGAR*
node46983node	1	GCA_003399575.2_ASM339957v2_genomic	CP034672.1	209221_0_0__2077083-2078669_-1	529	MNRIRTACYIDAEIQEYEGHPLINALPPINSPEQTAKLLYRYPKITDEERALPGHIKRHAMMRILDKFLYPTKAHSQLEQMISGMIRSGYLSRNIADKSYVESLNAVDRVKSVKSRRNAGNEALVSSVIGCSGAGKSTAVEAILNSYEQAILHPDYQHVQLVWLKLECPHDGSVKSLCINFFRAVDEALNTDYQETYVKPRSSAESLLGDIARVAALHSIGILVIDEIQHLDHFKSGGSDRILNFFVALTNVIKIPVLFVGTPKANQIFSPTMRSARRAAQFGSLNWGRFNRSTQPQKDDEWEKFFARLWKLQWFQSPVPLTDGIRDLFWEYTQGIAHIAVVLFYLCQVRAVIVGKELIDRKLVEKVYNEELSIVHPMINALRGGREEEILKYADLDLP…
node73034node	1	42122metaG_2_$F_3300028556	a0265337_1000786	20934_1_785__5819-6796_-1	326	MLADVQAHFGLTRPFHQVGNYETEHQRALVREVCAVVQTGRLVVVAGLVGSGKTHLLTRIEEELARSGKIAVAKSLAVDKRRTSLPSLIEAMFYDLTPGDRSKVKISKQPERRERELRDLMRKNKHSVVLIVDEAHELHHKTLTGFKRLMELAASAGVVLSVLLIGHPKLRNDLRRPQMEEIGYRTTTFEFEGVSGSRREFINWLLKACALDRVKLTDLMDADAIELLAERLRTALQIEMHLTLAFQHAFRLGEKRVSAEIVEQVLSRAIDELEPTLTRNGYDTPALTALLKAKPAEVRDFLAGTLAADRTREFTEQLRVAGVPL*
node13226node	1	4281140metaG_2_$F_3300028417	a0256834_1001273	20935_1_1272__9033-9980_1	316	MTKLQKLQVIEAIRREIDTLGSASRVANKLGISKATLSNILNRKWDRISTELWNRVASALHVSFGSWQVHPEVSNTRMLMNLFGKARQHALFVPVSYYAGSGKSQAAKYYISEHPGEAVYYLNSREWARREFLTNLMRVLGIEPPKGVVTVDQLGELVIRFFQERAQWKPLLILDEADKLKPSALRWLIHLFNATEDKLAVVIMGTENLEKEIKRGVRLAKKGYDEIDSRFGRNYIRLMGATRSDVAKICEANGITEKEVQARIFKEAGPVQKRLPDGSFAQVVEDLRRVKRIVQRELMRRELEAVNVARETVNG*
node13227node	1	4281140metaG_2_$F_3300028417	a0256834_1000006	20935_1_5__27827-28717_-1	297	MTSEQEHLTPKALAALELPDEERIAYINRDRWIGYPVAQEVERRLESLLAHPKVQRMPNLLLVGDTNNGKSSMVKRFARKHLGEAKFDEETNLVPVLYVEIGPAPDEDSFYSDILVSLLAPFKYSMSVAQKREEVYRMFRYVGVRLIIVDEIHNMLATRRDKQQALLNAIKRMGNVMQVPIVGVGIKDAARAIHTDPQMANRFEPYSLPIWRNDKDFLRFLVSFERLVPLKHPSQLVSSTLARKILAMSEGRLGEITQLLKRAAVHAVESRREKIDAKTLDDIDWVAPSKRRSALD*
node47071node	1	4571419metaG_2_$F_3300026488	a0256838_1000325	20951_1_324__24299-25018_1	240	MKIHVQTAIEKAVQNLLTFYHERQEALHGALWGEWMAGKTKSALRVASRNPKVKYMKFPERRITETQFVSQIVLSLKVGPKRSFVENLDLIKEWITHRNETYVLIIDEAQRLFEKPKFLSILKDIVEEIEVYYPAGLLLFFLGDRKLSRFLTNEYHSLVKRIIIRKALSPIAKETVVSLLAKHSFEPDAADEITALLKSEGVTTGELDVALHLARKKGLKEITPQSLEKFLKAAVGGIR*
node13229node	1	GCA_003947575.1_ASM394757v1_genomic	QHJP01000009.1	209570_0_65__15948-17270_-1	441	MVRVGCARAEGAGVGEPGVWGVVTAGLRVSRPVLVARLLELEAAGALTTAHVRAGAQVGGVNVRTVWRWLDAARTEGRVERRPRARLELSDQAWEVLAQAGGNVAALHRHLKAAGGEVPSLATLHRAVRRDSEAGRVLPDRAVARREQDEQQMRHALADLALARAREGGAAQSSAPPPQRLVPEAAEDFSVWERRASTGVALPAGAQLVRTASVRAVTEAVGQAMATAGAVCLFGDPGRGKTAAVRMALREVPPGWKATWVPVPVRPSVAGMRRAVFDALALAGRFPHTSALADAAVTGALSEARVLVVDEAQRLPVPCLEYLQSLWDHPGTRITLVLCGAGSERVLSRLPQLASRIGAWQEVPCLTGAEAASVVTGFHPLWRTVPAPDLMWIDRSCAH…
node13252node	1	GCA_003947885.1_ASM394788v1_genomic	RFEF01000004.1	209585_0_59__103114-103854_-1	247	MNNSVNNGIAKTRNIAQCYDAVMRTMNRNPNLPGLAGLYGPSGYGKSFAANHVATMTGAFYVQVKSTYTRKSFLQAVLREMSIPVPQTLNEMMELASAELAKTRKPLIVDEFDHLVNSSKVEIVRDLYEASQGTILVIGEELLPRKLEKWERFHGRVLNWAGALPTDLNDCTLLKEIYAPDIGIESHLLEKLIAAVKGSTRRVSSNLEMMNELALENGLDLITVKNFKDVLPHGFLTGESPKPRTF*
node73044node	1	4870071011_MG_2_$F_3300022188	a0190313_1000055	20967_1_54__43871-45289_1	473	MFYNRNAELEKLEKIYAHPGSTFVLIYGRRRVGKTALVREFLRSKLGLYFFVGEKDETMLIEEYLKEVETVLGEHLPSYVKPKFSSLEELFEFLLNFSKERKLVVVFDEFQNFRSVKPSFFSSLQKLWDMKGNSNLMLIAVGSYVGMMKRIFMDNKEPLFGRVDEWIKLRPFDFWTAYDFVNTFADVPPDYFVELYSALGGMPRYLLYLKRYYTGNVAETLNNLFFDEFAPLREEGLNTLKLEFGRFYRSYFSILEAVSLGYVTPKEISDKTGLKLLTVGKYLSELTNHYEYLRKEVPATEDPRKTRKVAYRVADEFFNFWFRFVYHNYTYLEEGNLDLVLDDLERNFSAFVGKTYERAALEFVKRINLGFKPLRVGRWWHKREEIDVVAYDRENIALF…
node47139node	1	GCA_003952225.1_ASM395222v1_genomic	CP034437.1	209791_0_0__2835054-2835971_1	306	MPQEDIKPIDRSDYASMDEAARLKIIRDLRVYHPRFNRALEIMRLCHKSKTSGVGLQCAIIEGLPGVGKSELIKAYLKDYHEVTYSKDSTIRKILSAEISSPAKINSFVEDMLAKLGDYNPTSGTRGNKNTRLVELINDCGVELIILDEFQHFMNRHNQKVNYEVADCFKSIINRTNVPVVLFGIQDDAYTVIKSNSQLKDRFSIRFNLNPFGLEDNERVREFRMLLHRIDDELPFLERSNLADPAIFQRLYDATNGVMRPLMKLIGEAASNAIMASRDRIELEDFKQAMIMHNCLGTGKNPFAA*
node13334node	1	48720478_MG_2_$F_3300021467	a0190334_1000235	20984_1_234__19645-20331_-1	229	MKKQFVKVSNVRHFLDAMVSLKTRQEGIPGMALVYGEPGYGKTATALWYVAQDDGAIFIRTKKLMSGRWLLEELVAELGEAPAWRTSDLFRQAQDALLEKPRIVFIDEVDYLTYDARVIETLRDLHDITGAPFVYIGMSQADKKLARYKHLYDRFSQIVKFQPLSLDDVRLTAETICEAKLEDSALKWVWDKSGGKFRRVVVCLYLCERMAKTNKGKVVTARDLEGTK*
node13362node	1	GCA_003963395.1_ASM396339v1_genomic	RXJB01000095.1	210284_0_266__21938-22993_1	352	MMKSNAQAKPIEPESFVSIRARFKEMKVDNQRLEMIEAEINDLLEEAEATIAIDLEREAEAEKNRQTIKYSEMDVVSIIGPTGSTKSTSLEKIVEKWNKKRPGQMPIVMVTIRSSTRNEKQLQVQILEAFNDPQADVVRRNTAYSPDQAIRAIRNIARSRHTYVVVLDEANNMIGQDAVTTARPMAKAIKSLVNEGVFAVVVMGTDKAYRLFEVDPELNSRKIADINLDPINLSIPGERSYFFKFVGLIDRQMERDGIVETRVRLIEDLKSRAMVYDMSGGVVGNVVRILRIALRLAHREKRRSIEWKDIEAGYYAWKTTQVDENGQPVEIYDPFVDGPKARTLEAVKDLG*
node13368node	1	GCA_003965815.1_ASM396581v1_genomic	RXOE01000002.1	210371_0_6__593730-594569_1	280	MLNVVVDHAVFRRIREASMEMVHIMRSLKLPHGILVQADSGMGKSLLIELIRRELAPQALPNGANACLHMALDSTVDANGIAAAMTRALGYPALPARRQLESMNHMTQAALERTRPLALLIDEMQHVCEGNKDITARSVTDWLKVRMDRHNFPVICLGTHALERLAVINPQFTGRASASFVIQPFKFDESWRQVVAGFSSAVNSVDLSIANGAACRPLHQASVGNMRMLKRILTYACMYASTQPNRVVDMASLSSAFIDAKGQVAEQMNPFRSGRREAT*
node73126node	1	612S2DmetaG_2_$F_3300014491	0182014_10002799	21067_0_2798__11688-12836_1	383	MAVKFKQMEHERRLEWLGSKIIGTPDVQKVTRLCDRLYRQARTKNEGNGGFVLGDTGTGKSTAVAAFANNLAKKLATARPDSEWLRPKVVDTPIRPIFEVVSETGWLRHVVVIVVPPRPRFNSFLRSTAAALGVKLNSRFDFGEALDQIKEQIDHQKVKMMIFDEVQHFVEGTVDSYQAADVIKIIMKCRVQVICVGMPHMLNLVEGENANDQLLRLKQKQVEVKGLNCSLNDFIASDGSVRAAEGDVKFADTDFTNFCRALDDRSNLEAIVLPFDASSDISNAYTAIRLWRAGKGYVGKMMEILFQASDLAIEKRLDRLTPRVLAAALRDNGVNDKDNWFMMEVPVMLQKISQPKPEADADAAAGTGKRRRSTKNPLSRKH*
node73129node	1	612S2DmetaG_2_$F_3300014491	0182014_10003910	21067_0_3909__11336-12361_1	342	MKLSEAQKQEIDRTVPVSDVVRKALEQYLELTGMTPSELADAIGCSYNKVKYFLRDEYSTIAESDQGARRDLWEFMQSHPVVAQTKGPGKLYPTEDYKLLRRYFYLALNRGRAYVVQADPGIGKTFGAKYLISELNRREISSNGDGRRAYFVRSSGTMTPTQLLKEIAQACGISSTGDSRRVIRALRRGFSERAVVIVIDEAQQLSISALEAVRELLDEPPYCGLLITGSHELERKFITNAIELEQWNGRVPRIRSLRGMNEDEARLIVSEELPQLPEKAARSFISDCMVPHLRNQQGEWSRGVKYVSARRLFVSIEDIKARGIQFLKSTRRLPPLRSLNP*
node13396node	1	612metIlAssembly_$F_3300014502	0182021_10001688	21071_0_1687__11602-12633_1	344	MNEENIDYSRMSTEEKVRHFENAIVQSPVFKVIQKRINSCRLRAKYTTEPRGLLLTADSGNGKTTTGSFYLKDYPRTVGEEGTIIPVLLCSVPSPATIKGMGSSMLRDLGDPLWDRGTTGSITGRLCILIKECKVELIIMDEFQDLIDKDTERVFRSCADWIKHILNKTGVPMVLMGLPKSADILNGNDQLKRRFSTRLALTAFGWSTEVQQKEFTNFLILLEKSLLFPSPSKLYSGYMPFRLFCATRGVIANMKNLISKAAEMGFERGSDCITLDLLALAYDEELANDGGGEINPFRVDAGTLKLPVDSVPAEPTRGVGAGRRGRPKGSNRPKVKISTVLHK*
node47349node	1	712S2MmetaG_2_$F_3300014493	0182016_10001453	21117_0_1452__8492-9670_-1	393	MGGAGFPRELVTRPWAERLAYFQAYAVAHPALIAAKEKLIAAIYDSAPNSLILVLGPTGVGKTTLRLKIEQVLAQDLSSNLATDPTRVPVVSLETIAPDSGVFNWRDHFRRLLLSMHEPLVPYKMDPDRKNAGNLIRSCRSGTQPSSADYQYAVEQALRHRRPAAVLIDEAQHLAKVPSGRRLADQLDVIKSIASHTGTVHVLFGTYDLLAFRNLSAQLSRRCFDIHFRRYQLGDEKRTFLGVLRSFEQNLPLLETPNLLEDWDYLYERSLGCVGILKEWLNRALAATARQGGRKLTREALDGCALSVSQCDRMVAEILEGERQMTERGEQVCSLRARLGLETRRSEESPSMPVPPAIKARPSKRSSRPGTRRPVRDRVGIESHFHAQSATV*
node13506node	1	712metIlAssembly_$F_3300014839	0182027_10000869	21119_1_868__7562-8572_-1	337	MSKTASIGTTPQFVQEYLNRSGMSAVDFARRIGYAHPTLRMFLDGKYLHHAGADDSRIAAAALDFIARFPLEIDSIASKNMYETGAVRVMRAAFARLLEEPQMFLLYAPPGSGKTDIARHQIAEHNAQRRHGHASYIFRIYCRTLITPRDLIRRVAAATGSESAISTDRAIHNLRWDFRGKRVLLYFDEAQHLSIECFDTIRELLDEEPYFSLCFAGADDLETFFDRFTGKVERLERRTIDKVYLPSLTAEEATGIIRSELSEFTLDPANIRKQIELATTTVRFEKKQQRYISVGRLMASIREIRKECAAAATEPKQDGVPGDRSSSQGCQEEVTA*
node47358node	1	GCA_003986935.1_ASM398693v1_genomic	RJZE01000024.1	211213_0_69__9070-10047_-1	326	MTERTLQSGHIDEIRQIEQILIPHRQFQEVVQRLSHVYEFASGGAEPRHTLLVGESGSGKTWIARYMLMLMPPQNQDGISIKPVLLVSTPATPTLKTLAEAILFALGDPLAGYGTADNKRYRALSLIRSCRVEMIIIDELQHFLDHGVRHSMYSVADWLKSFIDDAGVSSLLMGLPRATAILALNEQLRRRFATQLVLTPFSIDTEESEAEFRSVLNELDKMIPTSRRSGFAEVDIARRIYVATNGLIGYLKKLVIGAFDLMRVENRACIDISLLGQAFTREIWQGGPHTLNPFRPGFALRKLDQPGEPFASLSAASRAKSGRNR*
node13518node	1	GCA_003987025.1_ASM398702v1_genomic	PIPV01000014.1	211218_0_5__34702-36360_1	553	MTFGGIESITAGYHDTGVESYRGNPLIEALPPIKSVKDIAESLKIDAHCRPEDLLASGHVRAHSISRLTDEFFQPLSTHVQLEEKLSIMIRGGYVGRNPKNGSRQKHLQNGYERLLTGDLSAFRFDEVKSTAQSMSIIGCSGSGKTTTIGRVLSGYPQVIYHPDYNLEQVVYLKVDCSFDGSLKGICQNFFRALDRVLNTHYEQRYGMKRHSVENMLAIMAQIANSHALGVLIIDEIQHLSRSKSGGSEKMLNFFVTLVNTIGLPVVLVGTPKAKEIFEVDLRSARRSAGFGAIFWEPMKKYQSNGRRGEWHAFTNKLWKLQWLKHRDELLTDDIRNTWYDLSQGVLDIVVKLFVLAQLRAIATGIERITSGLLRQVYQDELGPVHPMLAALRSNDAEK…
node13500node	1	GCA_003987015.1_ASM398701v1_genomic	PIPQ01000002.1	211217_0_11__29689-30573_-1	295	MSTFAHLSEKYRPIAALPDEQRIHFIKAPRWIAYPTAKNVLREMEDLYNYPQQTRMRSLLVTGNPNNGKSSILERFLEQHPPSNLNEDEYQIPVVKIETSQANPKQLYTEILQQFHSPFRPSQPLIELQQQAVDVLRECNVRILMIDEFHSLLTGTPKLQRQVMNEIKYLTNKIKISVIAAGTKEAVQVIQTDSQHSSRFSVISLPNWKMGKEFQQLLLSFERGLPLRKESKLSELEKAKLILSISQGIIGNIHELLKLCATDAIRTGREQIDMSVLSKHRWHTPTQGMRNINV*
node47421node	1	GCA_003994475.1_ASM399447v1_genomic	RZNY01000004.1	211530_0_33__77929-78948_1	340	MGRAMKKSNSIEPELQLTERPNIPPGSHPVEIDDYQIPTNEIMKIFKSVSRWIQLRITGAVIYGRPRLGKTWMIKYLKNKIPTHLGVDLPIHHIVSLHAKIAKEEEFIESLLSDMDHAFALAGKVGAKRQRLLKFLEQQGCTNSLRMVVLFIDEAQCLDSLHFEWLMDYYNKLDLLRVTLVVFLVGQPQLYTQKTIYSRGHEDQIIQRFMIEEHKFNGLKNEMDIKSCLISFDERSEYPKDSGWSFTRYYFPEAFTVGERLQNFSKDIHDLYVELRTKYNIKGPFEIPMKHMIIAIKIIFVDHGMNSDKPLHWVTTKHWKEAILKTNYIASEQRKQFQK*
node13600node	1	GCA_003996485.1_ASM399648v1_genomic	JWPK01000002.1	211626_0_11__48526-49398_1	291	MNYPHLSPKAKEQLKYSDIERIEYIRSPRWIGYPQAQQVLVKLEDLLSFPKQNRMPNMLLVGDTNNGKTMLIKHFLRQHPAHDNPHGNGIIAPVVIIQAPPIPDESRFYNAILDLLFAPYKTHDRTDKKLAQVLHLLKYVNTKMLIIDEIHHILSGSLNKQKTFLNVIKYLGNELQIPNPDELFTSWLVRLAHANGLKVQTFCHLLFPNYEIWNRDIDRHTPDWLVNTLAEKTGCSTIRIKTTTLDSLQGRLFDKNNFSGQLTWINSLKANHRKRDNNAIVYCPLCLATD*
node47478node	1	GCA_004000565.1_ASM400056v1_genomic	CP031338.1	211818_0_0__2758189-2759235_-1	349	MYEEFAEAPLTSMEGLSHFYEESTSPPKKVTVDDYMAMTEPQRRHYDESRLWFMHRNLNVGTDAYFEASRRLDSLIRQNRLTRHDKGFLGISGEPYTGKSHLLFTLARATARRMSRDIPDWRDLGYVPVVVITVPSPTTTKGILRQLAAFFGYPATSRVTEDELRRRLITAMQVRRTQVLAFDEAQNMAQGTRTLEDAKNLLRELSQKVRATQIYCGIDLRDSGLLGDISGRQLSERLRMIELRPHVVSSPGAQEAWRQTIDAFEDGLCLIGHRKGSLRKLDELLLYLTDGVLGELANLLIGAATSLIEARAVENFGGEHLTAELIRSMLPSEAALARELEKTLPPRS*
node13623node	1	GCA_004004125.1_ASM400412v1_genomic	RPNL01000015.1	211990_0_9__43737-44876_-1	380	MEGRENVLRQSAVDRLRASMRTKVVSVSDRMTEVRSKFVETTLEDDLADMIDLMKASLVGRVDQDEHQILFVLGESHAGKTTLLKRALLNDPAFQPYEEDYKPILPLARMSVFAPSSLRNLAVDGLNQMLGYPVKADLKRTVAWPEFRDKLEERQVLFLWLDEAQNLLHVNDPNDIYLIANALVGLVQREKWQVRLILSGLPDLVRLRDYDTIGNRSLILPVPSIEIPEDPADVNPKRDDKQPDFAAIVRGWVREVVEVHAGLRLADFLGGDFPARLVHACGKNFGSIIRLTRNAVEVALLRHDSRSTEPCIVLKDDFGTAYKNVSGVPNLLNVFHAPNWKDLPLGLARIRSEDDVEAPTADVRPAKKVKALRAGERRK*
node13617node	1	CDZS01.1	CDZS01029860.1	211_0_29859__34738-35616_-1	293	MKLTNEQKDEIRLLLQNYVARYPSQNKAANSLVGISAGTLSTILNGRYETISDDMFTKLRAQIAGQRGEDWQLSPTMVYQELSMLLTDAQEYQNVAWAVAPAGAGKTTTIRDFAARHENVFVVSCSEDMHRGDFIREMARSVGVNVSDMSLKEALERVVRHLLTLDKPLLVFDEGDKLADSIFYYFITIYNRLENYCGIIFVSTRYIKRRMEIGLSYNKKGYDEIHSRICRKFVELTPATSYEVAAIARANGLTDERVVKTVVKDAATCDFDLRRVRREIHKQKRLAAIASK*
node13625node	1	GCA_004005375.1_ASM400537v1_genomic	RZUF01000023.1	212053_0_16__6955-8019_-1	355	MSFRLLQNEQLQAFSDSLVEHTQVKTIFSDFDDLRMNRLFQSDQQCMLLTGDTGVGKSHLINHYRKRVLASQHYGRERMPILISRIASNQGLDATLIDMISDLELFGSAQRKKRGYQTDLVTTLVNSLIRAEVELLIINEFQELIEYKTQRERQAIANALKFISEEAKVPIVLVGMPWADHIAKEPQWSSRLVRRRRLDYFSIVNDRAYYLRYLKGLAKHMPFDTPPTLEDADIAIALFAATQGENRKLKHLLIETIKIAMVCGAKTLDVSHFVEVFDKLFSEESSSSRKRVNPFTQKADEIKISEVVELSRYIPNASAPIGRMFSLPQTLIEINGNPRWNENPIPYEALSILL*
node13626node	1	GCA_004005375.1_ASM400537v1_genomic	RZUF01000017.1	212053_0_9__122245-123144_-1	300	MSIEASHLTESAQKALLLTDQERIYKIKSDRWIGYPYAKEVLQQLDELLKHPRNNRMPNMILIGESNNGKTMLAKRFCQLNPAFDNPNGDSVIAPVMYIQAPPVPDEGRFYNAILDSLFAPYRPSERVDKKQFQVLKLLRYVELKVLVVDEIHHILAGSLHRQRAFLNVLKYLSNELQISIVGVGTKDALRALQTEPQLANRFKPIQLPRWELNDDFKRLLASFEKMLPLKHPSELKQDALASRLYAMCEGYIGELSGVLNTAAEWAILNGTEHINQKALAEIRWTPPSERKRQIDRAQ*
node13664node	1	GCA_004006295.1_ASM400629v1_genomic	CP026095.1	212096_0_0__2333746-2334723_-1	326	MDVEQILSIERPILVAQTHPVETYEYIIDTLTIVNLYNTIEKWIMNKLPGAIIYGDPRLGKTYAVKYLKRLFTLDDQIKLPIFSFNCRAMQRPNENAFFSYLLKDLEHELHEKGNAIQKRNRVFQYLLSSGLNSRRKQVLLFIDDAQRLNTIEYEWLMDIFNDLDKYDIKLTSILIGQSDLKLKRNSMTETKQRQIIGRFMVHQYQFTGIISKDYLAYLLMGYDEATEYPVNSKWSYTRYYFPLGFSKGKRLVRSVDDIWTVFEEVHQKMRKNVQIEIPMYYMTNIINDVFRTYGSDGENLEWITIRHWREIIINSSYQDFIESI*
node13709node	1	GCA_004019785.1_ASM401978v1_genomic	SAPB01000019.1	212460_0_54__65207-65968_1	254	MTFIETRAAFTVRAAFDTAVKMRYPVLAVGKAGLGKTVALNWIAAQSGAAYCEVAQHTKAIRPMFLMLHDAYGVQRDSKHTYDLAKDCMNFLGARYGQTRPLLVDEYQNFTPTVLRELLHLQERCGFALLLAGNTHRLAGTRRDTHAVDQIESRIGMRFEIGQPTREDCVRIGAEHNVEGADAYEAIVIYGENTSLRALCHLLQNCAAGTSGFGSIRLPRIETTLRGMSCGSDVLRLLHERRNAAADDLRSPA*
node13765node	1	AD_JPNAS2_MetaG_2_$F_3300009715	a0116160_1002298	21254_1_2297__12111-13112_1	334	MGQAIALKRLFDQIPKTQTATDECESDRSLRARLQFHIDCTGQSPFDICERIGGQIRGSDIHDFLIGGTPKYHASTRREILNYLTNKEDKNFLIENPVFCKTSIALKMEAICSCCKCDGDMGIIIGASGIGKTEFLREMKRGDRSMLIVTSDPTTRSPGAMLLSLSKFLPGVSRRSCTNSAFMMNIIEHLRGSGRLLVIDEAHFLPWETFEALRRIYDATGIGLVFVGQQFLYDQMRGGTRKSLLWDQIFSRVGLRAHFKGNVPLADVEMIANKIYPFGLDKKSMEYLHHKANGQGKFRSMVKLLQRARRLAESENIKVTQPLLREVSELLLT*
node47654node	1	GCA_004022185.1_ASM402218v1_genomic	SAUY01000038.1	212579_0_51__20992-21738_1	249	MADIQSSGNGIAALRNVMSMVTLVQRVIDRAESLPGMATYYGPSGYGKSSAAAYAANVFNAIHIETRSTWTKKTFCEVLIREMGLPPARTVANMVEEISRELRKSGRPLLIDEADTAVDRGFLEMIRDIYEISDGAVILIGEEDLPTKLTRSERIHGRMLDWVAAEPAVIDDVDHLSPYYAAGIEIDAPLKEQLLTESGHSIRRICVNLASLREHGLTHGLARITKKDWATSGRHFFSGKPPRPRGLK*
node47653node	1	GCA_004022185.1_ASM402218v1_genomic	SAUY01000023.1	212579_0_34__20122-20892_-1	257	MRPTFVETENVRRFYAKLTAYQERGAREACLIVVDGKPGLGKTMVVRRWMTQTGSLYLRAQRGWDYNWFLQEMLAAMEIAPETIRGPRAKFSRIIAELADRGQKAAFAGKLFGVIIDECDQVSSRADIMEGIRGISDLHFLPTVLVGMGTLRDNLRKFPQIDSRAPHKVDFRPATLADANALIEGRCEVKVAPDLVQFVHKVSNGLNREILDAIANIERFGLRFDAGEEGITLADMAGQPLMTERGGKTIHVPEHL*
node13733node	1	GCA_004023465.1_ASM402346v1_genomic	NREO01000024.1	212643_0_39__12242-12946_1	235	MQHRFIQTTNFMLCLEAMRELSRLPRDMEKMGLFYGNAGRGKSLIIEKLAIDEGAALVRTLGSWTPKQMMIDICEALEIEDTGTTSTLQHRIIDELTLSKRILIIDEVDTLFMNGKKQLLLMLRDIHDMAKTPIILTGMEQCDKMFKRDTHYYERFSRKVKMGDTTQHDIKQLCLNADITIEDDLVEHFFTRYGNFRPVKVLLNALEEYCENNDLSSASLNTFKASGVEKINAK*
node73280node	1	AD_JPNNA7_MetaG_2_$F_3300009673	a0116185_1001302	21267_0_1301__17452-18588_1	379	MNKKLLETLEQEARKVLVGMPNMDSKDEVRHICNKVIAFCDQYGITRGELAASIGVSLAALSQFLLGKYEGDTKKIAARLVDYMNRTAKRAERKKESPFVETTVAKAIFAVIKQAESFTQPGEGRIAVIIGDAGHGKSICLRQYAAVHPAAIYVKLDDTMTSVAMFAAIAAAMDLDSYGGMKTLTSRIREHLLKRERTLLLDECSGLTVTKLNQLRQIIGENGSTLILAGNNQLLKTIQSDAARKGNETLDQFRSRMLAVLDLDIAASFGRTGGGAELYTEQDVKRLYSYGIKLDRSGIAMIQKICRTPQTGRLRTCAIVISAINNSRQAKEGQIEAISAEVIEAAIRSLGLPIQDRLPLLVPQPMEEEGTETAVKAG*
node47649node	1	GCA_004025275.1_ASM402527v1_genomic	SAZB01000014.1	212690_0_18__59280-60167_-1	296	MTRYSHLTPAVAQALELPKSERITFCQTDRWIGYTRATQILDQLDQLLTYPRSLRMPNLLVVGRSGNGKSSIIEHFTNRHPVLMTESGSPIAQILRIEMPETPDETELWSTLLWALAISHREKDPASIKKRQAKSVLQYANVRLLVIDEFNNLTNAGKAAGDLLAAIKGLSNELKISIVAAGTQAAINALNSDPQMKSRFEPTALDRWKLNSEYLRFLASYEQLLPLAEPSQLASRELAPKLYGMAGDTIGGTVKLLKAASAHAINTGVERITAPVLDDLGWTRLGDWDAVARVV*
node73286node	1	AD_SCU001_MetaG_2_$F_3300009708	a0116194_1001411	21271_1_1410__5024-5770_-1	249	MKSHLLVTTKNVRRGLECMSYLLSRPVAHQVGMAMIYGRPGLGKTQFSMRYAIEHNAVYMSALKASTPKSFVVELLKAIRALYEPENSTPITGPKARLFREVLDTLNRYTTKVHLPVLLIDEVDNIMHYPHEDIVGMLRDIADNTVAAVVLVGMQNLRDKVAKLNSHYYNRFIYFAEFKALDNSDAVMMCKELSDIEIAEDLARFSNEKSQAGGDARKLIKAIRLYEEIAAKLGLKSLNLNDYMKVIK*
node47694node	1	GCA_004028165.1_ASM402816v1_genomic	SBHR01000002.1	212730_0_1__434433-435371_-1	313	MTTNQSNEMAQVIHRARLNFSSYKAAYDAVCRLHETVCTQTSNSFGMTIKAPSGGGKTTMIEAVGENFQPIDKGTYVERPVVIFSIPPRPGIISTGMVILDAMGAHYPRNATTRDISKILLIQIINCKTRILIIDESQEMVERGTQKQHRELADWLKWLMNETKVSIVMVGLPILTRLLDSNSQLKRRFSETHSISGWNLESKASMEEFQAVLYTLIESSGYRKDCRIIEDTKFLEQLHYATNGLIAHMVTITAEAVRLSAEDRGKGLKVSHFEEAFKLKIWAEVSLDRNPFSSSFNHEPLTRFGEPFYEEG*
node47719node	1	AD_UKC028_MetaG_2_$F_3300009838	0116153_10000131	21276_1_130__61783-62856_-1	358	MTDIFKKCFKNAMEEGGGSRKAAMENGSSINVEKPQGKARIRGPVGQMIAATDELTPEEIAEHEALRNDLTEIMDLHDISQAAIARSIGVSGGALSAWRSSKYTGDSKRIAEKVANYLILARERSELPQGDIKFVLTSIAKKVHEVARIAHRDGEIALVYGDAGLGKTRAVKEYYAANPDVILIEADLGYSAKVLFVELCRRLNIEPDQSLHDMLDAVVYKLKKTGRLIIVDEAEHLPYKALEMLRRVYDKAGTGILLVGMPRLLFNLRGKRGEYAQLYSRVGIAAKVEHLRESDTEALVKAAIPGTNGVWKTFHKEALGNTRRLSKLINRSQRVASINKMPITADVVEETSKLLII*
node47717node	1	AD_UKC028_MetaG_2_$F_3300009838	0116153_10001013	21276_1_1012__6619-7515_-1	299	MDQQLIARYDSYCNRYHISNNKAAAGIGYTAGVLSQWRKGEYKGKVEEVEAKVRAWLDLQEAREESGAVPFVPLRRTTRIKTAVRIAHEERFIGIVLGNSGAGKSRALAEYKTENPSTTILVTCDPTMGLSTIVSLLARELGLDTKGRLSEISDRLVSELVRRDMCVIFDEADYLSDSVIEWARIALNDKGGAALVFGALPRFEYRIKNNKADHRQLENRIGMRLHVEDADDADVKEVVRAVWPEVDDEAQKVFVQAARQSLHLLVRHVCLVQRALRQGGQVMPDADLVGESARFLVR*
node47716node	1	AD_UKC028_MetaG_2_$F_3300009838	0116153_10001302	21276_1_1301__9746-10717_-1	324	MNNLTLFDTLITFNEQYIEFPPFVAAAKEIEDNLALYRATGIARNLLVFGESGSGKSTLCKWIVKKYPRFSLPDRDVIPVLNISILSSATIGGFAEEMLLALGDPGYSSGSIAAKTRRLVHLCKACKVELILLDEAAHGQDRGQAATHYMLADWIKSVVDQIEVPTVFLGLPRLDQLFRVNEQLRRRFLRRIHLALGNSDTHTIYEECLQLFISLGASLPLPLSCGDFGWDDFSVRLRYACDGRVSYLKELLFAVLLEVHGTDAREIGPQAFESAFTNGIWSPGIGALNPFNPAFQFRRLDRGGEPFEPGNLGLRRTIGRVAC*
node47718node	1	AD_UKC028_MetaG_2_$F_3300009838	0116153_10000461	21276_1_460__38398-39231_-1	278	MNDLELYTRSWGATAVPFGPLSETQWVAIASQQRAVTLLNQTVALRGVMLLSGGNGMGKSTLVGRWVRQLENRLYTPVNLTQATLSSSGLLASLARGVGKRASMRRERNLDELSSYLSEHDRETLVIILDDAQNSSHSTLEELRLLLGLNLPSQPTFALVLIGDEYLLGQLQLRNHRALCSRLGAHHLLTPWTLEEIQTYLKTGLEAVGINRSKVFEPAAVDLLVRATAGVPRSVCLLARAAWLEAARAEAREINAQTLQQAMEQVPGLTGLTRHNP*
node13851node	1	AD_UKC034_MetaG_2_$F_3300009690	0116143_10003997	21280_0_3996__7155-7964_-1	270	MSADYRDRFGLAAHPFSKEFLAKHPYPSANVLRFQERFRWLLSEGGLGVLTGESGAGKTLALHWAARELPPHQYHVAYLEDSLAGPNDILRSLAASLGLAAPFRRSALWQELKGRMTKLRDENDQRVIAVIDEAHRLPPAFLKSLGALMNFLFDTREILTVWLAGDSQLVRTLSLAAHRDAMTRVRVRAHIEPLSREESREFALHCLREAGCSRQIVSDTALEAAHRLSQGLPRTAAKLLGLALRIAHEQGRDIICDRVIDDARREALL*
node47713node	1	AD_UKC071_MetaG_2_$F_3300009657	a0116179_1000890	21287_0_889__10966-11805_-1	280	MLAPAGARTVIAVSAPFTAGKSTLVKAWAQSLHRHWLGDVASDSCPRWAPEPGLMADWVPVVYLSLQSESRSRDLYAQILGFIGNIKAAESTETRMALQTTKSFGLHQIRLLIIDDAHMLRTSSITGRATLNAVKHLNTTLGEHGGVLVLVGAHISGGEALSDPQIRGRLSEHTVAPYAIDTPAGRRDWQRLLRGLEEMLSPYLPGEPPGYLARHHAAYLWSRTQGFVGDTATVVIDAATAALATGEPLGRAHFDAVRLSGRAQDQTARAEAMATASGQ*
node13817node	1	GCA_004103825.1_ASM410382v1_genomic	RYFI01000002.1	212944_0_11__166205-166942_1	246	MQTLPPADKPAPLKNVANFSTLIQTVVERAPYLPGLACFYGHSGLGKSRSAVFGAGRYRATYVECGQYTSAKSLLESILKELGVAKPRGSIPNLIDQAIYILAADPTRPLIIDEAHWIAAKRFVDLVRELHDKSTAPVILIGEETLPRQLEAYERVHNRMLVWQPALPCDLDDFWALAKATNPGLQIAPDLAQRILKDTHGNTRRILTNLAQAAQIAARKGIETVSSDAMGALVGVAAPAPRRAA*
node13829node	1	AD_UKC111_MetaG_2_$F_3300009716	a0116191_1000670	21299_0_669__12638-13471_1	278	MISQFFTLESTPFTKELPTSKLYQSSSFKECMARLHYIVRTRSFGLLSGEIGSGKSTAIRALRDALDMTKYRFIYLCDSSLKPRDFYRELLHQLGIVPQNLKSDAKRQYEHAIWDLYESQQKTAVIVIDEAHLLQGDMLQEIRFLTNFQIDSVSPVSLLMVGQPELRSTLQMRLFKPITQRLNIRYHLGGLGASEMKEYVEHQLQAAGAQHPIFTAEAIDAIYAHTRGIAREINNVCTACLLDAVVRKEKLIDTIHVAKILTNTQGVMMEEYNASYS*
node47814node	1	AD_UKC113_MetaG_2_$F_3300009710	a0116192_1000279	21300_1_278__7439-8308_1	290	MLARFMSQNNLKNATVAKLTGYDESTISLIVRNKYNGNTAKLEADIIEKLKSHGYTLKEKLKVNPYAFITNENVMKFEKLCDELLDPDSDLTSSFGVVVGRAGRGKTKTAIHYAVQRPDAVYILFIDGMSITQVLREIAFEFTGLKPRDFMACIDEITKATKHKRRLILIDEADKMPKKYFDMLRGVNERCCCPIVLIGEENLMTKLKEERRLKSRVRQVLEFEQIAIPDVTAFYKMAIGVEVDHDAAEALLKRAEGDFRLMVRDAHAVVKILNASNIYEVTMDVVKAL*
node13858node	1	GCA_004116685.1_ASM411668v1_genomic	PDJX01000006.1	213012_0_207__51375-52283_-1	303	MKIEYSHLNEECNKIIHQSKESRIMFLHNEVFIEHPKIKKVHSILNHLIDRPKKARMQNILIIGESNIGKTSMIKSFEKKHSSFNIENEKGKKIIVRPVLTALASDNADVKHLYMSILDSFWTPHNPSDSLAKIRHQMFHLLQECNVKMLIIDEIHHFLRGTTKQQRNVMDALKNIGNILMIPIVCAGLKESELILSSDPQLSSRFDIVRLTKWELDKNFLGLLKSFEKRLPLSKPSNLFTKEKATLLHLISRGNIGDLHKLLIECTTYAIENDIEEITVDIIKKFKWIKPTNAMTAREIPI*
node73284node	1	GCA_004116725.1_ASM411672v1_genomic	PDKG01000012.1	213016_0_2__34081-34920_1	280	MNDRNLIKDALECLNKSDEERIVFCKKDHWIGYKAAVKLIKILEDPPQMRHEGLLIYGDLNNGKTAILKKMYSLHKVKLEPVQREDVITYEIPIIYFQAPTIPDESRLYSLILDELCVPYKHNDKIQTKAKLAEHYLHKLGTKMILIDEIHSALQRTFIDDLKQLSNRLSLTIILAGTREAHSALSIGSETGSRFPSLELPRWNNDKKFRSFVATYERCLPLKEASNLADNPDIINALFHQSEGLIGMTVNLLKKAAVKAIKTKREYIIVEDIGYLPKL*
node13844node	1	GCA_004118375.1_ASM411837v1_genomic	SDHX01000002.1	213056_0_1__985232-986392_1	387	MQNPDHIRAAQKAKAALDNSLVKHTRFDEALKTIEAALLFPTDTRLLWVIGPSGAGKTRLAQTVEKLIHKIVADKLVSDPGCVPCVSFEVPCPELGHRFSWNEHHWRYLDKLQSPLSPDGANWPPLPRVDPKRGLEHAVLNALHYRNPLGVLLDETNHFASVTSGKVLFDQTNRLKSFANRSRVLHICFGTYEVAQMASISGQLARRSDIIHLSRYRADVTADYAAFKSVVRAFQKCLPVVHHLDLRTQTEYLHERSIGLVGVLKGWLIKALAHANGDGRSAITMKDLEATAMPVNKLRLLLHEATEGEHIMNDGETQLDLFRKDLGLGGKPPRSRDGTGDLFGSQDGEPEPAEKTPFSKAKPFELAPERLPVGGAFDGSVGALAG*
node13833node	1	GCA_004117935.1_ASM411793v1_genomic	SDOY01000061.1	213040_0_49__66651-67712_1	354	MTATETADREFPLTTKEGWSRFVQYAPVSTPPLDRSALLALSDIERELYDEARAEHHTQLFVAKTPTMMEVIRTGRELTLLNRRQVSARRGLIVSGEPGTGKTTAITQLGKAHEQHVRRRLPADSGPRLPVAYVTVPPAATPKMLAVEFARFLGIPLLQRMNQTEITNAVCEVLAELRCELVLVDEIHNISLTTRSGAEVSDQLKYLSERIAATFVYTGVDVESAGLFAGTRGKQIAGRFVSIHAEAFTIATAAQRQEWLALLATMEQSLRLHRHTPGLLAAHADFLYQRTSGMIGSLAHLIRAAALRAMTSGTEKITKQLLAEIPLDTAAETSAPLSARSRRARTAQRRAAG*
node47741node	1	GCA_004118975.1_ASM411897v1_genomic	CP035376.1	213086_0_0__1717007-1717882_-1	292	MTWEDELSEPARAVLRGSAADRSAFVSKQSFIPTHDCIAALQWLSYLRRQYYGVDRPKNVHIVALPGMGKSRVLKQYIEQFSPVRDENGLLRREVVLIEMPEDGELRHLQKAIVTACLPGLEPNDRYSSRDVLEVLKACCVRQLLFDEMGNILNGSRLSQQCALAFIKSITNQGITVGVATTPRLKLALHADEQLASRFHVVEVRVWRESDELRSFLDAVERQLPFSEPSFLASPGMVRTLLAREELTSSLILEVLRDACRAAFISGEPNITAQGLRSVMESPFPPDGGIG*
node73356node	1	AD_des_26_$F_3300025613	a0208461_1000613	21324_1_612__11554-12495_1	314	MLTKEQKEEIIALMDEEKERLGTYSAVARKCGVSESTVSQLRKGVYLGDNDEILKKIGIALNYSFEEGCWQIAEDITNFRIVADTLTDAKQESMFMGISHRAGSGKTAAAEVFTNRNKRRAVFMITAREWSGKVFLTRLAGELGAELPKGILTVDQLIDAIAVAVTKMAALKPLLIVDQANSLKPSALRSFIHLFNAVEDLLGVVIIGTENLETEIKRGIRLNKLGYDEFDSRFGRNYIHLLGATLADVRKICSLNGIDDPSTQEALFRKCQPKQTTVDDEKTRNGKTIYVVEDIRRLKRLIMAELLNRKYNE*
node13796node	1	GCA_004123675.1_ASM412367v1_genomic	CP035424.1	213309_0_7__24142-24957_-1	272	MTGHRMGNFIATKEHRRFVEFVTAVRKHRYIGICFGPAGVGKTVSTQRHAKWDKAGPLLDIWGPRDRSDMIAYKALAQSRAAFYTPMVSEPARQTRDNLSRLMTHIEGCIELAQHPERRLPDGKGPDLIQLLVIDKAERLSAQALEHVRDLFDRTGIGVILIGMPGLEKRLERYPQFYSRIGFAHHYRPLQGDELTFVLTRHWRKLGMTLDDADFTDHQAVASIARITGGNFRLLHRLFVQIERILKINELSLVTDEVVEAARSTLVIGAT*
node13797node	1	GCA_004123675.1_ASM412367v1_genomic	CP035417.1	213309_0_0__450839-451813_1	325	MNNIQPTCTAAPDVSNLQTWLADRYFRLDRDEALADCLTDLFTIDGAGALTATPVRDPLNGETAGLMLIGDSGSGKSSLLRRMLRTNPAFSVISETSEGNTLFETVKPAATIKSLAITIAERTGYTKMKSNIHGDEAWEVARHRMSVCGVSLLVIDEAHHLLRKGSGRDTEGAVQTMKNLLQGDSSVAVILSGVQKLYEGVLSDPETDRRFIKMRLRRIQEGSGEAHRFGLCVAKCAQHLGLDLPAEMCFAERVLFAENGDAGRSIRLAKQTLRRAMIMNRRAVDLSDAALCFEKLHLGREAAPFSSGDWSAIRENLESMGWVR*
node73369node	1	AD_des_37_$F_3300025631	a0209204_1000085	21336_1_84__63386-64189_-1	268	MFEEFYSFVRPPFGRDLQVSELFLTESHKEMLARMQYAAERRQFALCTGEVGAGKSTMARLLDSKLSSARYVVLYITDSDLTPRNFYYEVLHQLGHIPRFYRGDAKRQLNRVILDLYENHRKTPVIIIDEGHLLKREMLEEIRFLTNFKMDSFSPMSLILLGQPELRRILSTQIYEAIVQRLNLRFHLPGMSLEETKGYIAHHLHVAGAANALFTDAAIEIIHDYTQGIPRKINNVCLASLLAGFAERKRLIDDYTVRVVIEQEFAF*
node73344node	1	AD_des_8_$F_3300025871	a0209311_1000530	21354_0_529__20583-21308_-1	242	MQQGKLITTANVVKADRAIAYLKRRPKLELVGLGLVYGKPGLGKSTWASRTAFSKGYIYLRLESTTTPKNFAQRLLSSLASRYNYGNVPTCGATNTVFKRCMAILENHEDAVIIVDEIDYAFSNKQLLGAIRDIVDETLAIVILVGMQNAKEKLLQVNEYYFDRCNVFCEFSSSNQKDISELCRQVMDKTPNEAMQEMIYRESTGNLRRAVKLIYGVENAIGDNQCNATQASEIKRGEYGI*
node47947node	1	APAra7269096661_$F_3300003759	a0055525_1000053	21655_1_52__177366-178490_1	375	MKEDDIKMLAEATRQEELKVDAHLRTLKSRDAVLELEPFLRLRWFYLLQVRHAELTRVTKDLFELLEPNNETNIISVIGPTGIGKSTLGLALQNSLAERFFGTAKPHEVPVVYVKAPANGEKSMSWTTLYTRILHAGNEVLVSKKRAISTAGNFQHVVPRGSVVLGVLRESLEQMLKERNVRVLVIDEALHLLRFSSYSAVMDTLKSLADAHKTKLLLIGSYDIAELMTEYGQVARRSEIIHYRRYSPTKEGKEAFKTEIKKFQAHWPCHSVPNLTAVAEHLFGVSLGSIGILKAMLLRTLALQLADKKQVFDADMLAKGCKSTKLLDKIDKETKAGELSLNGACYGESPLADKDVFKDLVEKLMTKQEECVNA*
node47970node	1	APAra7269096979_$F_3300003794	0055531_10000467	21661_1_466__16100-17095_1	332	MNKLQKAVSGARFPHAHFEQAVRAAVSRITFMPPGSVVAMVGPTREGKSSAIRQAVSQAFPTAADGHHPAVVIDCGRTDSGFVSTRYLTLQLLTTLEHPFYTELGQRTRFSQTETNARLQLLRTIQHRDTRLIVIDEAHHLLRVKNRGGREAALESLKCLGNETGAIIFLVGGYELLSSCFCSAHLNGRLSLIEFPRYGGDEEQMREFCRILASYDELLPWAKGHSLLSMRELIYAGSLGSCGLVSSWALIAVAEMWVAGAPKLKKEHFEKARYQLQMEEIAQDIAYGESVLHPLALPKPVRSEPQPSIRGRMPRKPGRRNPKRDPVGFAS*
node47969node	1	APAra7269096979_$F_3300003794	0055531_10001475	21661_1_1474__8418-9392_-1	325	MVSVPRLVQHPAFDKAGAALMRALDSAAPGQIIFVIGLSGSGKSELRQEAMWKYAGRPEAWGVGKLPVLSVRATPSDKSYFSPKEFMGRLLLSVNEPNLEWLRRAQDSRATPDTIHLELESKLSSDLWHQLSRSRSEMAMRAVFERTARARSLRAIFIEEAASITHVHGNQLPGDHMVNYMCLAEEVGVALVLFGVPRVNALWQGNAEIRRRSKFVYVRRYRSDTAEDRRNFARLLVTLSRRYEFADSKLVVRTASRTYHATAGVFGEVKGYFERADEARLDAGASAIDDAHLAQAIYPESELDTLHQDAALFDRLVTPASCTS*
node14113node	1	APAra7269097080_$F_3300003756	a0055533_1000008	21663_1_7__375173-376126_1	318	MADNASLDDDFDAPDEEERSVRTRRMSTYSVNAIKLAASVDKVYIVHPDCKMSLIGCDRAFQLCRELSQQQVIMIAGGTGVGKTALIKYFRASLPKSSLFEQGFGAIAVRLPSRPNVGQVIGTMLKQLKHPFPQVTNQTLAIKREVLIESLRQRGTRLLFIDESHNLRDQTRIRNRVHDGTTVTDCLRELVDEASVGLCLSGTDDLLHLDAVDSHLDNRVSARFQLRSFKDDGIWRGFLSTFRRHCTQIDLGIIDSVEHAQMLFAATGGNLRIFKRLVTEAVLVCADAGATSVTQEHFKKAFDSISGDAARVGNPYA*
node14082node	1	APAra7269097235_$F_3300003781	a0055536_1000303	21666_0_302__13272-14192_1	307	MKNDLEQAAHEVSRYIIDYPAFHDLREKMERMLRSPDPRGLLIVGDTRVGKTTLAKSILEAHPRSTVDGTPSAPVMYIEVPTIPTEKSIARGLMLQLDVTTSRSLSEQDLIARFTKVVEYCRIRLVIIDEFHHFTETAQHPKLHRYANSVKSLMNRAGVSVVLMGLPSARAVLDKSQQLRGRFSSVQHIGAFAMEDSTQFNDFLDVLRALAKKLPFENGEELADELFGPRMWYATHGALGYVKKLLIEAIEMSEATKRRLTMPLMEKAFTAAIWHEGVGKMNPFNRGFSHHLLDEEGQPFCPDLTF*
node48032node	1	APAra7269097559_$F_3300003762	a0055542_1000273	21672_0_272__17925-18986_1	354	MTKIYPHTNYVLPRDQLRCALANPTRGRFVFLIGPSGVGKTTARRALMREMCGEPAQWGAGHIPIIEVFALLPHNAFFSSRSLIKSMLQELFIPDLSWLRDGDNSTNDRYNAVKAEVGRSSKELNGLDLPKLSEPDMWEKFQRMAPERGVEWGVIEQAHALCTNRRNKDAADHILNLMSILEKVDMNFLLSGVHGAAELWATRPEVRRRSTVIWMPPYRHERKQDRDPFLTLLRTLGQQYRFSKETLLFDMADELMAASAGIFGVLNKILSDAYSRSQMAGQNAITKSDVVNSYYGETDYRKMWADVKFFQEIMSAANTKTEALQVASAWKLRDKRKAKEPAAKVGEPPEKAA*
node14161node	1	APBio3767760944_$F_3300001784	25J20221_1000088	21705_0_87__127076-127876_-1	267	MFEEFFELTATPFTNSIPSDKLYMSPIMRETLGRLKFAVSHRMFAVVTSDVGCGKTTTIRKFTNDLDRKNYEILYIANSKLSPSWFYKGMLKQLGVEPKFYRDAASRQLHRELEIIRGVHHRDVVCIVDEAHLLSKETFEEIRFLLNSKMDSENPLSLILVGQNELWDKLKLQSYAAVRQRIDIKCEIPQYDRAETARYIDCHLKYAGCTREIFTEKAFDEIYKYSAGAARAINKVCLHSLICAAQRKEKLVDDYLVMEVIDGELP*
node48097node	1	APEBP8051073220_$F_3300003764	a0056910_1000238	21872_0_237__21477-22223_-1	249	MDGAVNINTSGSVAPLRNVMLLNALINRVQNRDFDLPGLACFFGPSGYGKTKAATWNAQETRAYWVEVKSTWSRKKFAEMILRSMGITPGRTIGDMVEQIGDQLSKSGRPLLIDEADLVAKDGMIGIIRDIYESSQGTVILIGEENLPQTLRRWERVHNRMLDWVAAQPADLREVGLLADRKCPGIALDPEVKQLVLEQSQARARRIVVNLRQIAEYALTTGKTAITMADARDIAFFSGEAPAPRRGV*
node14215node	1	APFEC2959095171_$F_3300003755	a0049072_1000301	21895_1_300__35752-36588_-1	279	MAEDYLRKWVQNLWGDDPIPEELLPIIERLITPSVVELEHIQKIHDWLDSLRLSKQCGRIVAPPRAGKSVTCDVYKLLNKPQKRTGKRDIVPVLYMQVPGECSAGELLTLILESLKYDAISGKLTDLRRRVLRLLKESKVEMLVIDEANFLKLNTFSEIARIYDLLKISIVLVGTDGLDNLIKKEPYIHDRFIECYRLPLVSEKKFPEFVQIWEDEVLCLPVPSNLTKRETLMPLYQKTSGKIGLVDRVLRRAAILSLRKGLKNIDKATLDEVLEWFE*
node14179node	1	APEBP8051073178_$F_3300005102	a0056909_1000241	21871_1_240__56557-57507_1	317	MNFDTNSQIPASSDSASDSLQQAQPEGRLHPIAERALEACDSDRTKMIIQDHMIHYPSMKQVMSEADWMVHEPRQVRARGLIVCSGRGNGKTSLADLIHRRYSAYHDPDLHSAVRVSISGVRDPRALYGRILEELGSPARISHRLSDRELLVQRLLLDVDCRLLILDEVQDVLLGSEREQQRALEGIKLLMNEVRLPVLAFGTESAGKAFIADPHLQARFVQISLPAWKADNTLANFLAAYERVLPLKKPSNLAAPDNLKYLSKASEGILGRIVERVKNAALAAIADGTEQITLDGLKQAITRPPVCGLLPGNSAQ*
node14178node	1	APEBP8051073178_$F_3300005102	a0056909_1000748	21871_1_747__9732-10529_1	266	MKPVFVETRNYNVFLEAIDELDDRGSDERRLIIVDGLPGLGKTTILSRWAANESCIYLRGKSEWTSYWLMAELLTESRQQPDEIVSLPHGFEARFGACLAMLAERRRAASAIGAQFAVVIDEADYVSAKSKLVDTVRDLADLSQVPFILVGMGKIRANITRHPQTASRIAKYVRFEPADLDGVKQFLREKCEIAVAPDLASFVHRTTGGFNRELLGAIKSIERFGYRNPPPGEGMTLRDMAGQHLINDRQGQPISVPAIAMVARA*
node14177node	1	APEBP8051073178_$F_3300005102	a0056909_1000305	21871_1_304__34318-35094_1	259	MKPTFVETANVREFYGALKRVNERGAVEACLAVVDGLPGLGKTTTIRHWVSQTGSIYLRAQKGWDYSWLIQELLTALSIDAKSIRGKRERFARVLDELADRSERAVFENRTFGLVIDECDMVSTRGEIMEAIRGISDLRYLPTILVGMGSLRDNLRRFPQIESRAGSNKITFRPATLEDARALIAGRCEIPVAEDLTEFVWRLSKGFNREILEAIAHIERFGMRADIGAAGITMADMAGQVLMNDRSTSKPIIVPGAV*
node14274node	1	APLak6261692662_$F_3300004251	Ga0066465_100031	22015_0_30__18727-19893_1	389	MSARLKSIAQAGHGPLRLRRLMREAGLQLSDLAAHVGTSRAAMSLLANHGIWPANNADAVAAGIDTYLLANNAANDAWREFEQSTKPQEQPEETLAMLLRKINLTPQARRHFNLSGDPFAEPVTADEVFLSPDIRYVRESMYQVARNGGFMAVIGESGAGKSTLREELQDRIRREEQAVLIIEPYVLGMEGTDQVGKTLRAQHIAEAIMATVDPLAKTKSSPEARFRQVHETLRNSARAGHSHVLIIEEAHSLPMATLKHLKRFRELKDGLRPLLSIILIGQPELATKLSEHNPEVREVVQRIEVVTLPPLGNNLGDYLGQRFKRLSVPLEKVLDNGALDALRARLTPARGEGSLLYPLAVHNALAGAMNRAADLGVPHVNADLVRGG*
node48163node	1	APLak6261686239_$F_3300004231	a0066453_1000012	22003_0_11__75574-76746_1	391	MDAPQKFPPELLAASDKERLDYFRNDVIVDHPTLTDALKRLDGAANPALDRRILLLVGGTGVGKTAVLRKLVAKRTARQSDQMVLRPELAPAIYVEIEPPDRGAFDFSSFYREGLVAMKASLIDRTVPVVERKTREGMLLTLATENARRNLGRDGLKLRFKNELVSRDVELVAIDEAISFFKTGKGRTEKARLEVLKDQADKLKTFTNKTAATIILAGGFDFFELALTTGQLARRCVVVPMEPYAMTAVGLVGFGTALTGLLSHLPITHQLAGEAIASELFLQSLGCVGLLKEILSGAMLTALTEKSSLDIKLVRKAYYSAAALKQMGEEMEDGMRAVRDVISLTVLASRADDDAAAAAAAAAASAGPPAVPLKPGETTPSHRTEAAAAW*
node14304node	1	APLak6261689865_$F_3300004232	a0066460_1000027	22010_0_26__24420-25643_-1	408	MSTTTMATTPLLALASVLAQLGMSQSELARASGLSQPAVNRLVRLGQWPARGQAAARTRIESALRSAGARGAQITAVFAHGKKQLAPACLQHAEAAPVNAEPTEPKEEEPMLLKNETLTPAARTHFKLKRNPFVDDIQSRADVFASQNGRYVRAALWECAQNHGFVAIIGESGSGKTTLREDLQERIREERKPVVLIQPYARARARASGNPMQPTHIEAAMFRALGAGVPRKSNPDDRSAQINALLAASLTAGYTHLLLIEEAHRLPVDTLKQLKNFMEMKHGMRRLLGVALIGQPELRDLLTERNAEVREIVQRCEQITMEPLDADLEGYLTHKLERAGVKLADVLEHDALDAIRARLISMPRGGRVSDAVSVCYPLVVNNLVCRALNAAAAVGFPKV…
node48100node	1	APLak6261702949_$F_3300004261	a0066485_1000003	22035_0_2__11423-13027_-1	535	MNDQHPNTLPEYAKNPFISCLPGIRSRHEIAHALVNRPHFEESERRYPSHIRKHCIVRLIKYYEPLARQIQLYERFDLILKLGYTGRDPSETNYIHQLQNSHERNKQGSLDAPPKHMFENYAQSFALLGTSGGSKTRTLERILRCYPQIVRHETPYHLTQIVWIRLDCPSKKGTSQLCQNFFYSVDRLLGTNYEAKYAGKGQNDYKMLINMAHVANLHAIGCLVIDEVQFLILNQDKAEETLAFLVTLVNTIGIPVILVGTNSAIPLIQKNFKEARRAIGLGNTVWDAYENNAVWQSLVEKLWKYQWLNTYTPLTKELSDTIYYYTQGVIDILIKLFILIQIRLISVHEQRKGEEIITPGLIQQVANENLKLVEPMLNALRNKDMKALARYDDLLPFQS…
node14243node	1	APLak6261703504_$F_3300004258	a0066486_1000016	22036_0_15__40975-42660_-1	562	MANFNINFPWIEIADYKPQRLPQFKGNPLIEALPYAKSSEEYFEAMTQLPDFVPDQRTWSNADRIQMVLTLSKCLIPSMRHVKLATSLDSMLRSCYEGRAPRTPEHAKRLQKLCESKGLSRPSPMQTLESNPELSTLLMGIPGMGKTSSVKRFSSHFPEVIYHPELNVYQVPFLHVEMPSDGASTKALAFGILRKLDKLIPGANYFKEFAKIRENGDILMLHVAHLMDVHFVGFLIADEIQNLTNAHSGKSKQTVMTELVSSCNNLSIPLLFIGTNKAAEVFSLDFRTSRRGTGHCIEQWNRLTDEVEDVDTSDTEEGRAVSEWHEFLDVLWSFQWVRNPVELDAHFSTTMYHLCQGVIDIAIKLFASAQVNAMFNKTERLTPELLVRVYETELTLLHP…
node14245node	1	APLak6261703504_$F_3300004258	a0066486_1000074	22036_0_73__9470-10477_1	336	MQNSAYNIIDNLLVPHTLFTRACDRIRINYEASRTCREPICLALIGESRTGKSRCLEHVENLFPRQRTEESILIPILRIKTPAKPTVKGLVEACLRNIGDPHWDSRGSESTKTERLKKILRRTDTTMVMIDEFQHFYDQGSHKVQHHVADWLKILVDDAKLALVVSGIPSCMAVINQNEQLRGRFTSAVHMSRFDWINQTDREDFIETLVALQEGLSDYDMPDLGSEEMAFRFYCASGGLIGYVTKIMRQALWNAINAGTHTIRMQDLAVACEEALWRHQPDCPYSPFDPKFSAVPTEHKVRLAQHIGKSDLDESALTETSTPMSRSPSKSGKAH*
node14244node	1	APLak6261703504_$F_3300004258	a0066486_1000005	22036_0_4__86901-87902_1	334	MVMSHSQVGQDHPMLTQEYAIYSPPIAEFFDVICEWIDNKVPGGYVYGMSRLGKSWAIKYWMTLLIEEKYQGKVAFFHMHYSQHERPSELLFLSEILAALENAFPTTGNKLAMYKRAINHMCTRAQNLRTNYILLMVDEAQYMHEQEYQWLCNIHNSLNKLGYRFTVISVGSHELTYQHEVFAMADSAYLIARFMVRNQMFHGIRSEAELKYVLNGYDEQSEWPLNSGTSFTHYFFPRAFKAGFRIEEISDAMWKIFVELAPDNIQKHLNIPMEHIAKSVEYLFRVLSPGNPLHFSIEEDLIRKAIKQTAYEQHMYAISLVLGRKLKGTRLES*
node48224node	1	APThiThiocy_ev2_$F_3300006183	a0097677_1000090	22388_0_89__136342-138057_-1	572	MTFDYQNAVSLPEYDANPFIAALPPILSRSEWIKVLQQGVVFSEHERDYPAKLRKHCVLRLGSYFEPTERQVKLAERVDMMLRRGYMGRNPLEPGHAARLAGGVRTAMSNSETAASAVSPPFESTALSNALIGCSGIGKTRAVARVLGYYPQCIEHGGFACMTQIAWLRLESPHTGGPKQLCIDFFKSVDRLLGTKYFQWYVKKGTGVDELIVHMAEVVTLHAIGLLVVDEVQHLQQARGQLGEEVLSFLVKLENQVGVSVLMIGTPKAEPILTRNFRQGRRSSMLGGLTWNPMPCDKTWTHFVRKLWKHQWTCQFMPLTTELCQTLHDLTQGITSLLVILFMLAQMRLITIAESRPSSPEELTCSLLKQVAKEEFAMIQPMLRALRRGDKKALTKYDD…
node48274node	1	AgamicAPrzSPAdes_$F_3300027606	a0209370_1000207	22487_0_206__95131-96474_-1	448	MNDVTEKRFGNNLEVECIRRIVTVRPEPVSLLEHIQPAIGAEMLADVWKRVYLPNQFSLKFIAEMVGRARLHFDDIFSDEIENRARVYTPPQVEVTPVCLTGLAGVGKSCLLKALCKVMPEPAEFYSDHFAGQVTLVSYWYASAREKISGKSLLSEFVFSDAKVLSGHQRKFLEEARRRAARDGVSLVLLDETQYINTGLGVAKITDILLTLASIGPPAIYVCNYSLVHKLFGRNSEDKQRLLSQPRIMLPDLPGSKDWTDYVDECVRVSGGAVRPGSADFAAELYRCTFGIKRLAVQLLKQAYIECRSDRRHWVELRDLSSAYRSAAYTSNASEVEELQTQALGSRQSKQRLDLKCPFELPAAYRTNVVEFARAEREQRVMAKVFDSSLTESERSAKK…
node48280node	1	AgamicAPrzSPAdes_$F_3300027606	a0209370_1001001	22487_0_1000__15402-16445_1	348	MVTSSSAASAPLVAAHIPRNHPVVTRDYSLFTIAIHDMAERIGSWLDDQVDGATIFGPSRFGKSSAVDHWLQRLLSERHGGFVPLVIWSHTDSGSSQAVGCFYAHLLEASGHRLAQARRSPLERQTMLVERWIELAAQGGGRFLVLVIDEAQGMNQRVWLWLVELHSLLEKQRIRLCVFSIASLQFYDEPFGLALAGSAHVAARFMLAAEPFHGVRTADELAYVMRGYDDGSEWPPGSGHSFTAGLAPRPWAGGFRMEHHADALMRAMLDRLPPRYAGPIDFPMKTVAQSCRHVLLRIASGADVDVETSADAWRAAVDDCGHRALMALVSATAALRGGHAREEGSHA*
node73508node	1	AgamicSfrzSPAdes_3_$F_3300027766	0209796_10000412	22508_0_411__19038-19976_-1	313	MSNQQSLKDCIERIDRLVVIHPRFRKALDRIEGCLFENVNLATPRGLLIVGPSGSGKSTLRNQVIAMQRRIAATEREKPIVCVSVPSIPTIKSLANTVLCSMGDPLWHKGTAPQLTHRAVTLLRGLAMRIVLLDEMQHLADSSRYRGISRVADWIKEVMDQATANFVLLGLPRAEEVLKVNEQLRRRFAAKVELSRFDINDPDDFLDFRHLLAAFERTMQFKADPRLSDGEMAERIYYASDGLPGYLKELLIGALRQAINEDIGTIRLSHLATAFREEIWAGGVGDKNPFGRTFKFRRLDGNGEPFSCATLN*
node14382node	1	AllZonStandDraft_$F_3300006033	0075012_10000156	22536_0_155__23410-24456_-1	349	MTCEDMIDLDEPIDPYSLVEASLVLHPAFQTALRRVEQCFRAKQRSKEAICLSVVGESRTGKSRVLEEFTRAHPPVRDADGLTVPIVQVSVPALPTVIGLVELILDELGDPVPSKGTESQKTRRARKLMKETRTVILALDEFQHFYDKSTQRIQEIVADWLKVFVDKAQLGLVVAGLPSCLPVLRRNEQLRGRTLAPAKLPRFDWTVAEERNTFIDILVGLHKALPEFDLPTPESDEMAFRFYCGSGGLIGYVTKLLRQAVWNALDADTKQISLEDLAQAFREIDISEEGKYLAVANPFERGFCTAVTDELLAAVRLIGTPALEEQPERPRRGKKRPSAKLGEILSTR*
node14385node	1	AllZonStandDraft_$F_3300006033	0075012_10002546	22536_0_2545__8806-9774_-1	323	MSDAVEKKVFELTPRELDILEKVRAIKAGDGLSFAELGHELGMPAGTLSNVLNGTYQGRVSEKIAEMEKGLLAYQEAKQAKAMLVKEPGFQATPSARTFMALMQHAQLMPTITMIAGGAGLGKTTAAKAFRRQSPNVVYFAANPAITSPLVMLGRISEIMGLEERVQSRYFQAIGTRVEMGGFLLIVDEAQFLPVKCLEMLRSLHDAFDLGICLIGNDQVHTRLEGGSRRPEFAQLFSRIAMKKLQREALVEDANMLTKAWGIYDPAILQFCRGVGKKPGALRNVKMMLGLASTLANGGDGQITLELVKAAWERLSTTDVSA*
node73518node	1	Alteio_BWMinCont_126_$F_3300020808	Ga0207048_10030	22565_0_29__24545-26071_-1	509	MRNRVKQRSATVLPPKDIFVRGDPLYDDNPLIRHIDPIYEEPARVERAIAYLPPFPTDKERAKSLTYRLRKTGIIPRLHIPLNRDLEVAMMLGEQICEGYVDRSPNARYWEKHQTEVETFLEAFRTHRSSEHADRCLGLVGISGVGKSRTLSKAVGLIKQVIDHNRALSPNLPLKQVVWIKVECPHDRSPGSIAKKIIAAIGTAVGEDYLKIFGGGDIDDLIVTAGALVRNHLVGLIIIDEIQNSISRSKNPRTDIVDLLVELSNELKVPMLFVGTYKAISLLGREMRSGRKLLGPTWDRYLPDDEDWKELIRFLWKYQWNGTFTRLEPILEAKLYELAQGVPAFLIRLFHLAQRRAILKGGEERLTATLLQETFDANFAPVRPIIRALASGDQALIGR…
node14366node	1	Alteio_BWOrgCont_116_$F_3300021013	Ga0206831_1032	22735_0_31__34760-35614_-1	285	MNAEKILTTPQLERTLALARDCLGLNCLGMLSGPSGTGKTVALQAVESRYSTLSDNGKPLYLRCCIVQGPTRGIKDILDSIGIRASLLPPNATLQSTIKLALRELHSRQIRLLLLDEADSWGLDSLEGVVSLYDWAAQRNQPISLLLAGTSDMVKWLGNYTSGLSRTLRCESFTPMSPELMLGVLREWDDRFAALASKVEAKDKEALALVKLVHKATSGSFRRLNYFARLMALSPSDRIDRLPVQSAPWLARVVLNADTVLFLANHTLRMVHRGVTYQTRTNPN*
node14405node	1	AntAcemetagen797_2_$F_3300022856	a0222671_1000066	23047_0_65__31118-31939_-1	274	MSDAPGSDQFMVTKEHRRFVEFCDACRRYRYIGLCYGPAGVGKTVSARTYARQDLIEHLLANCHMLDLPVFPEIVECTTVFYTPTVTHSQSHLAKDIVTRRKQLSDLHYWMQSAIEKQTIHPLPLGTTEVTELIIIDEADRLNAMGLEQMRDIYDRGRLGLVLIGMPGIEKRLARYPQLYSRVGFVHHFKPLSNEEVHFILQHKWQKLGLSLDLSDFTDAEAVVAIIRITGGNFRLLQRLVSQIERVMLINELRYVTREVVESARQLLIIGSP*
node48301node	1	AntDeeMetagen681_2_$F_3300011181	a0136607_1000004	23122_0_3__187383-188636_1	418	MLATQTHNDPAGKVQPDYCPIRVRRLLAELGKRQMDLAANVVLSSGRHPSNATITHLLRGDVWPARTPKPFLRRQIEEFLRQAGATEKEVTVAFEPDDENPGPVRPIRQDSAHPSRSLAPIAEEDVNQLPEKAMLTQMARRHFGLFRDPFQDDVQGAEDVFLAPDQRYIREHMFSTAKHGGFLAIIGESGAGKSVLRRDLIDRIQREEHPITPIFPRTIDKERLTASAVCDAIIEDISQERPKRSLEAKARQIEKLLTGSSRGGNSHVLIIEEAHDLTIPTLKYLKRFWELEDGFSRLISIILIGQPELRGTLDERRNWQAREVIRRIEIADLAPLDAHLEGYLGMKFKRLGKEVGDVFDADVYDAMRERLTLRSRSSQNAVSMLYPLVINNFTVKCMN…
node73530node	1	AntRauMinimDraft_4_$F_3300005926	Ga0075134_100005	23221_0_4__105451-106401_1	317	MTENVTQFERKTTDQALLADVRQAMKEDGLSQPQLSQLTGINKTRLNHWLNEKYSGQIAPIEDALRRWLDSRRASAELGNQLPEAPEWVETPSARAVLGALGFAQMASAMSAIYGGAGVGKTTTIGQYRQQAPNVWVVTATPAAAAPGSILTRIAQALGIRASGAVHQIEAAIIERVRDTRGLLVIDEAQHLNPRALDAVRSIHDAAGIGLALVGNEIVYSQLTGGSRSVGFAQLFSRVAKRVRLSKAKDGDIKALLDAWRLDDADARRLCLEIGRRPGALRALSQTLRLATMFAGGSRPGVAHIRDAWQDLGGDA*
node48395node	1	AraplaCL_CSPAdes_10_$F_3300025226	Ga0209674_100026	23266_0_25__434650-435543_1	298	MKTPSHLTELAKSQLEWSPAKRIRSMFVTRFIHHEVVSDIIAHCKYLMNRPRGVRPTGLVLAGTSGSGKTALADALIRECSCLQATPETPATKPILYFCMSNAREAKEVFSRLLEALGFPHISSLTADDRRKKALDLAVVARLRLLIIDEIQDVLFHTLRQQGLALLAVKDIMNSLKIPVLALGTENARIAFEADQHLKRRFQPRELPTWQCDDYFRHFLQAYEETLPLRERSNLGSLLTMKLIIRETKGQLSEIVERIQRAAALAVENGQERITKDLIVRARFDFPKTDLSGYSDE*
node48397node	1	AraplaCL_CSPAdes_10_$F_3300025226	Ga0209674_100197	23266_0_196__24406-25527_1	374	MNPLEILKIAEKLKFACVRHTTFDQAVKDISSQLLILDVGEVLAIVGPSRVGKSRAARQAFAQAIASRDGHSKQSVVWIDNENSQANGEYSTKAFMQYACEVIKQPIYGRSGIENQSLALRRDALIARTPEGRLRNAFEVGLKEIDAKYLVVDEAHHVGYAKGGAKVASAIFDSWKCLAHKSGVVLIVIGSYGLVDIIGRVPHFIGRQRPLEVPRYKDISIDDLVSFRGALQAFSDMLRPVLKAGASLLDWDRYLFEGSLGCVGHLSLWLRSALGWMASHDCSYMTKAVLQEKAFTKAHRDSLQKEISDGEVALKRFHGDEKRGEESEKENAGQRDAVSRSNQDDKPEKRTKVGPKRKPYQRIPRRNVRGGRS*
node73552node	1	AraplaCL_CSPAdes_15_$F_3300025246	a0209646_1000082	23271_0_81__92467-93876_1	470	MSDEKTLAAHYAETGVSRFAGNPFIEALPPLEKTRSEFLTNLANYPPIPTATTRRGNEIVRMMELSVLNDVVHPFPEYQKIGLSLATIMRETYVARNPITVVDKQRRHALATRGSKVPVPFPADWRSSAKGHSMITVSGMGKTTFAEAFLLRYPQVIQHTQYHGSPLLHQQVVYVVLRVPHDGTLRSLCLQFFAKIDELLGTNYSREARALRNIAPMVGLMSRVATTVSLGLIVIDEVQNLRSAKGDGAETMLNLFAEIIESLGISLLLLATPAVQSVIDGSVRNIRKLVSTGNSVIKPMGKKDPQWLDFCEVYWDYTFVKRKEKLDDQTRDAWFSASGGNTAFAVLAFMLAQRNGIGGREIVDAAAFERVAATEMAILQPAISALLSGNPAHLRKFDD…
node48413node	1	AraplaCL_CSPAdes_3_$F_3300025233	Ga0209437_100311	23276_0_310__44134-45030_-1	299	MPTTYPHLNEVASGQMGLSDADRIQAIRQGFWLPYARAKEVIAKMEDLLNYPRITRMPNMLLVGPSFSGKTSILERFVEMHPPDTDPEGECTICPVLMIEAPSKPDISDFYSRILQALMAPYKPTASVAERYYQVKLLFSQLKVRLLIIDEIQHLIAGSLNRQREFRNAIKSLGNETKITIVAAGIEDAFNAFNMDPQMSSRFMPEVLTRWQTNETFGSVLATLERRTPLKYPSRLIEPGMMLKIHSLSEGMLGDFCDLIKTAAIDAIRKRTEKISLQQLDELEWSPPSKRKQYVRFA*
node48409node	1	AraplaCL_CSPAdes_3_$F_3300025233	Ga0209437_100117	23276_0_116__32601-33458_-1	286	MNGKNITTAAGQINSTIVMHKQFQQAYEGILDLIYLNSLSDVCYGGVVIAPSGCGKTSLIKLVQQTLTNTPELPNDSMCLSISVGANANIGQLISKLMKQLGYQTVVRTSTISEQSALLATTLKERKVVAIFIDESQHISRGKRTLSAAAITDWIKELRDASGVVILMMGTREFIPLAESNDQLASRAPATFSLSEFQCDESWSGLLTKIAREVTAFDLSPIIKFSKKLHKVTNGVPRTLKQMLIASVSAGINAGKTILDADCLKIGYSSVFGNSHHQGNIFGQE*
node48410node	1	AraplaCL_CSPAdes_3_$F_3300025233	Ga0209437_100072	23276_0_71__60330-61310_1	327	MIFSLPEHINPQHSLVTKRYAVYTPPVHQMIQQIGDWIDQQRPGGYIYGASRLGKSKGIQWHLTEVLEERFKTVLPLIVWCRRPDSQASEADFWNQLLVASNFEFARPGKPPKKSEAIDLCINRFIAIAQSAERNYVVLMIDEAQDLSFREWKWLVGLQNQLDYKGYLLSVFSVGTHQLGYQHEYLASTGNAHVAGRFMAAHTRFHGLRSLEELRYVLNGYDIDSEWPGGSGISFLEYFSSSDFKAGKRLADHSAIFWNALLELAPKVAQKNLEFPMQHIASAVEVALFRLANGDDWDLVTSFESWLDSLSRSNFSDHMRIILNPG*
node48346node	1	AraplaCL_CSPAdes_9_$F_3300025228	Ga0209672_100149	23282_0_148__56092-57009_1	306	MSGESILENGTRDVLNKSPRDRLSWIQREHWVNTRASNVAFQWMEYLLRSERTERPECLHITGDSGRGKTALLRNFSELHPVFDSGDPLRKKRPVLRVVAKPEDRSGAVATGAASLRYMIMRAAWPDARHLTNHCSVEECDETLKVQGVRLLLIDEGGELSIAGRSAQMKTLSEVRGISSRLSINIAFATVEKYEHVFDMDDQLSKRFKRKIRLPLWEESQDFRNFLSGLEAYLPFPERSHLDRQEMVKWLLLYGEGNTDAVVTLVRLAAMWAISREANFVSMNDFEMAREASLPPPIAIRDAAA*
node48428node	1	AraplaCL_CSPAdes_5_$F_3300025242	Ga0209258_100375	23278_0_374__45387-47006_-1	540	MTDSTIEFDPEMLDAPNPLLEGYGAPVAYHELGKRLSATPLAKVNWQVISPQHREHFLDNPTAHYVPVRTSFDPAMGLHTLVRRALALINPLRHENRIRVNRIALCKTPEQLMQVGRADGAGGLWDGITGTGRSQLAIRVLRLLVPAQVIDYDASEVCGWARMRQVVWLFVDHPSNGTRMGLLKRVLMALDMAAGTTYFDDNRRVVNLDTLLVEVCAKLATHRVAILVIDENHENNLADSPWQHEFVMFYQSVMNLGVSILLIGNPLAFTNLMAYGQPVRRLMVGGIHHFLPAASASEASWAKDFVPRMRKFSVVEECSIAPNLRDQLEFEFTAGIQGLYPLLNVQAQRLALRRPGDKAVLTEDDLREAAVSPFYLAAKAIADCVRDISAEGSLRFQDI…
node48362node	1	AraplaMF_CSPAdes_12_$F_3300025258	a0209129_1000082	23297_0_81__53976-55106_1	377	MTSSDRNALAQELLRSRARPKLIDNSAALQAVTEVYIETNRDHDLDMELEVIIAQMMNPEIKEGYAVMVTGPSGAGKTKLVTTRLDATPELQPFEHYGNMVQWCLRVTTPSACTVRGLGTAILEASGYKMERAPSEPDVWLTVRNRLPLAMHKIIFFDEFQHVLKGPKAKGVAHLTNTIKILMQNPEWPVWLIFAGVPSIREFIDRDEWFHMDRRVVEISIDDLKDPFLEPLEEDGSTVESEAVRTYLDLDNDGEEQDEETTDVENMRDIIQAMAGAGGLTVSFPLTDEFMRRLMHGGLWRFGMTLQIIRMSIEAALWDKANESRSLRFKHFVAGYGRLSRCDTRSNVLNAPDWQRITRQVTKKNRLTSGYILRPE*
node14477node	1	AraplaMF_CSPAdes_$F_3300025208	Ga0209436_100040	23294_0_39__11864-13393_1	510	MGQATIQAWYEPSPVLEYFGNPLIEAMPPILSEEQAAERLAEFPPLAADERSLPKEVRLHCINRLAHLVQPLPIHLELEAVVSSVFRGGYVGRNPMESGTWRHLHALAARNSSVSTFNSTASTFSLVGLSGMGKTTALKSILNQYPQVIKHTRYLGRDFIHTQIVWLKLECPFDGSLVGLCSAFFRAVDAALGDDSHARYYTSRRSISDLIRGMEQVASTYFVGALFIDELQHLKNAKGSNRSNMLNFFVNLINSIGVPVVFVGTNSMVTLFSDLLRNARRVSGLGLYDFKQPSEDDEAWNLLLEAMWDYQWVRQPMPLTENLRRQIYDLTQGVTDFLAKLMMLGQKHAIQSGTERLDERVFAHVSATKLKLLQPALAALRSKDPEQMSRFDDLLPADA…
node48405node	1	AraplaDrversion2_2_$F_3300005262	a0065165_1000833	23289_0_832__16455-17474_1	340	MTGATMIGNKIRKNIEALVFDHVTFVKAQSQIRRCVQDTMNGFIPCFEMLLAPSRCGKTEVLEAIAREYRSTIINGVRQFPVLLVYVQSGGGTRALDEAVIRALGVPVPKNVVGENGLKEFMLTQLRNASVRVILFDEASHLVERGSRIVSEAASDWFKALHTKAANIGIVLSGVPRLKRLIENNVQLRNRVSKPIQLPPYRYDDPTHRKAFASCVAAFLSEFEEEGCTLKMPHNDFVRNCYVASAGHIGLLADFFIALSKEITAPCDITFELCAQASASRNSPGNGHIKPFHHERIADHELMEVLSSELARYNLVLKPLKRSRSDASVKSKSTTGEYQ*
node48406node	1	AraplaDrversion2_2_$F_3300005262	a0065165_1000970	23289_0_969__7986-9491_-1	502	MNNTNHIESSTDASSINIAQYRKETFELYAGNAYIEALPDLPEDGVLVKRLAVLPKFSAQEREMSSPHRLMALAKIRRIFVPTPRVVSLARAMQMTMFEGYAPRSPGSVSDRETDQRISSMVKSGGLSELAQRDLAAQLSMGLIGSSGQGKSFTLRHIAGTVKPYYFHEQTGKWQVPYLIIEMAFDGRSVNTLAASIVTELDRILPDAGYYKLVMEGRGRNAETRLAMALRLAYLHGVGMIVVDEGQNQMSTDGEDAFTQKRRAPKDAVRENSLTKLLITASNISHIPLLMAGTPEMFNTVGNRFTRSRRLAGNGSAVWGPLTRVDPGFEMLLKVLFRYQWVKTPIEYSSDWADFLHRMTGGIPDVMTKLWASSQRLAITSGVETLTHELVQAAMAAEF…
node48282node	1	AraplaMF_CSPAdes_6_$F_3300025302	a0207426_1000138	23306_0_137__11663-12664_-1	334	MIAKRKTPQIIGETEIANRLGEFGKIRHPHNELKMIHRVIDGARAEVIQRRAEMAEKREKYPHLTIKVDPLPVIAVIGPSGASKSHIVKTYQEQVCANENWARGIKKVIDFELSVDATKRQFQVDALTALGDPDPEKGTEPMLRRRVSKLAQGQETELGFVDEVQHFIESDTQKKARSVADAMKKTVNSGVYALVLLGTEKADAIFESNQELAQRVSKRFDLRGAREDVPEEMDLFISFLSTFRSEIEKRNVIGSAKALETPETVGALFAQVTGRLGTAQRVMKAALRVALERGANALLPAHFAIAIRQGKLLFDFQENAFEQFAADLDKECD*
node48284node	1	AraplaMF_CSPAdes_6_$F_3300025302	a0207426_1000228	23306_0_227__89158-90342_1	395	MTTQLDTTTPPVSIEATFDTDETDQATTTIDDTTPQFHDAARVLLATMSPERRQRAERRGKAQAKYVKMPKDKLITEALDALCENAAAAFFGEAGKRRALFLLGESDSGKTRAMEYHIPKRQEFLPYVTEAGEEFRPFVSFEAPRPITLKGFARKALAACGYPIATNKLTEQELFELLKQVIRNNRILFMYVDEMQHVLKGTTTKEIQNVSDIIKSLLQIPGWPLHMIFSGVPSLARFLSPEDGDTQLRNRSIVVELKQMTRKDAKALLTLQQQVMAGDGVAVEETGTVEFMTRLIHACNGACGTIIQTMQEAAERAMTDHLAQVALPDGDHAVPTVTIRHYADVYTLNTGCRSSDNVFLQDDWEKIEPRHSLGIVLSKATPAGTPDKFKKKEG*
node48474node	1	AraplaMF_CSPAdes_11_$F_3300025295	a0209564_1001152	23296_0_1151__13621-14679_1	353	MHDNADPSAYIRDLWSEQERDANSRSERVKGLYIESDRDEDLTRLLNRLARNAASRADPSLPYAANNRKPGMGIVISGDSGAGKTRMLQRMFRNNPLFPNYGTFDAAPSPLISVQAPSPCTLLQLAIRILQKLDYAPQREIRENVAWLRVRDQMRAQGTLFLHIDDIQHVLAGLGETEVQKVRDTLKDLMLLESPIQLILSGIPELLPFTRMDRQLKRRLRYLYLPKIAESQHGDFLAASIDHYAGEAGLRTDLKTEDCIVPRLLHAGLYELGMSLEILCEAVEFSLHRGAGVLTLKDFQSSYADRNLMPNEQNIFASPAWQTIDASLVTPRTSEETEQELKISKPRQRKKL*
node48480node	1	AraplaMF_CSPAdes_11_$F_3300025295	a0209564_1000079	23296_0_78__11890-12966_1	359	MQDNFGQTAAVARIRALLPPEKLEVADRISEINGRYIGLSRDGPVHDALVSMVASIATIDTNAISKPDKRRIVAICGDSGAGKTRALLEHTSRIPAMQSYIDEDGVEVRPFLCFNAPSPCTARLLALTGLEALGYPVRQALQEHQAWALFQQMLKTHRVMFVLIDEAQHAVDTADVLATTKIGNAYKNLVQMPDWPVRLVLAGVPPLASFLARKQLYNRRTVIRFDKLKGKSARETVATVLKKVIGEHARLELHDSLEGDFVARLTYACDGEFGSVVQMVRGAVELAIIDGATQVTREHFKRVYQSYSGCVVGENIFEAADWRGMSPHTAFLREDDHAWEEANLQKTKRRPTKFGVRP*
node48477node	1	AraplaMF_CSPAdes_11_$F_3300025295	a0209564_1001637	23296_0_1636__9723-10841_-1	373	MTFEVHQFADEMEAVAELELSIVEHAQLSAAIEELAKLQARARVRKNGRRLKARAILMMGAAGAGKSTVIELCERLNPEIETEDGIIKPLLVVEVPATPTKRALVAAILGAMGYSAAKDINSYDIIDEIAEKVKLLSIEMIILDEAHHILDAKDSQDISEFLKSLLNRAGAGIVFAGLPDLAVLATSSQFDRRLQPDIRLRAYDWTSKAERLEFLMLLDQLENDCIPLPARSDIADQNFARRLHVATRGEIGLVTKYVSQALLLAKRRQLPCIDLDLLAEVDAAWHPSPTTCDEIGFADDLDLKSPDLASLLVDARKVHIDKERNPFVCTSARLLELRNERIAQPDKFAAANKRTGKRARGTGPDDPKAFTK*
node48478node	1	AraplaMF_CSPAdes_11_$F_3300025295	a0209564_1000499	23296_0_498__14640-15647_1	336	MKAQGRHGVITHRNFVSAETTLRNYLACSDESDIIALVGCTRAGKSLIFNRLINHLRSSTRVIKEGTIPYIHLSFATSNDGRVSPKYLALKLLKALGHPKYVHVGELDEARHYIPATGRDESSMRVALDAAMHGRETTVTIIDEAHHLTHTANERVRANVLQSIKCVSDGNRTLVLVGGYELAYRGLFDSAHFAGRLSVVELPPYENTSSDLTEWAGILKRLSHHYPLSSKQLLLDHAVWLLEATNGSFGLLRKMIRRASDEANAHGRTVTRQALKAHAPSKLENAIVRSDNERGREALDKFTGVKAIRPVSRSNTCKPFQRKPSRSLCDDPEAT*
node48481node	1	AraplaMF_CSPAdes_11_$F_3300025295	a0209564_1000042	23296_0_41__50346-51788_1	481	MNTLQCEPPWLSWFTKLHSDEAIKQAAYLAVRPVEDLRALHLEEACRRLELAWKEIFVPGAQHVEILRSFVEHAAHFSTSTCPTLKDYNRQRSAGVLAPCEVHTIRCLTGLAGVSKSSLVKAFERICTLDNQGQFVSDFQRLTLRPVRRIGIGGQQSIRGVLEELSNPVALLSMKRDSKALMEHVRLWLSATATSCLIVDEMQFFTQSSAASVKTTQLIMTLASLGVPLIFVANYSLVHKLAQRPHEEKNRLLAAPNVLEPPAAQDELWFDSVKEYLRVSPECFKIETPAEFRELHMLTAGLFRALRELLLQAYREAIRQGRSVVTIIEVRLAYGSRSYSAYRKDIEDLASLAVTHRTEQRPDLVCAFSERHVVRTAGGAKPKSSTPAQVFPPDVSAAL…
node14465node	1	AraplaMF_Cvi_mMS_2_$F_3300003354	60J50197_1000013	23315_0_12__190963-192042_1	360	MNWTNNENDAISRFREMMSPEELQLADRVEKLHGQYFGLDRDVKLNAALKALQRSVAAHRPEEATRPDKRRIVVICGESGAGKTRAITQHIRKFQALQPYVDKDGVQARPLLCFEAPSPCSPKRLALEGLKALGLPVRNTVKEHEAWDAFRTALRTHRVNIVMIDEAQQAFETSNEVQRQLVRNTLKHLVQMPDWPVRLVLAGVSPLFEFLRCDRQLLNRMTPVRFEKHRGKDARKETTDYIKRIIVDHAAMQMADDLNADLVNRLHHASDDEFGTILQTVRGAVEVAMSDDRDVVRSSDFAETYENISGCLPDENVFECVNWRAVVPGQALHRPEDREIPGAKKPRHKSKPFKFGERP*
node14464node	1	AraplaMF_Cvi_mMS_2_$F_3300003354	60J50197_1000141	23315_0_140__38322-39281_1	320	MIEDVAYRVTMQVRHPSVVRFGYMLETDTFKRADAFLKNWVELGKGGLAFSAPSRMGKTYAIRKLYGSLKAAFSHIACVSITAETESRTDRFSRTYSELLQQLKKDDPTRLRSKNCDVFAGHLMSLCRDSDALYCVVFLDEAQKFNEQQWNALYIALNRLESNGVGMLVYSFGNEELGNRGKLLVESGNQGIGGRFFVRMMSFEGVRTKDELRTLLKQYDEALHFPDPHWPYTRYFARAKYDHDNWRLEFESDAYWSALCEYAGVHEGGPRRSGFCMQWITDPIHFVLKDCLTSEAKGKRNESVAWVQAIEQTCPHQIY*
node48471node	1	ArcOceMetagenome_5_$F_3300009441	0115007_10000294	23320_0_293__19471-20400_1	310	MQNSKREHFEAASQLPQRQFIEMEHCTDILNELDYVHGRAVAGEPCGVVISGPTGSGKSSILKYYKTTWDDKLPAGEPSPIVYIRTPSKPSEILMLESELKALGDPAPRKGTSNSKRERKEALIKNLHCKVFIYDDFQHVIEYRGTVVARQLLDELKNISEEYGVSLVFTGITTVEIGGLINEQINSRFSSLRRLKVMTVENDDEFNYFQEFLEDFSMTKGITNFDMASENSVHRFAYACGGDLRILNHITNKALHYFKLSKDKKIALEHFASAFDDVISEEWDDIKVRKVNPFDTDKWTTVKRRIGIK*
node14410node	1	ArcOceMetaSPAdes_3_$F_3300027849	0209712_10000135	23318_0_134__42898-43938_-1	347	MINIELIQRISALKILHRNWLEALNQVYALLLTISPGEVICITGPSRAGKTRLIDELQKLIEGDNDYSKTGLLPVVKTEAVNCSTNGSFSTKSFTKRLLRDIKHPMHGNEDFASIAKQDRLSEDVYRQALEIALKARGVKYLFIDEAQHARYVGKGSQGAYAVMDSWKCLAQVSGVVLIIVGAYPILDILRNSPHMIGRKYQVSLGRYQLNREDLIEFTAILNQYGEVSGQSKILLKNIVLLYKGSLGCIGLVRAWLLRAFALASIRNTQLTKEILLETQQTLDDLSSMAEEIQHGEMLLETMDDEVSKEGVSVSPPSKKSKPKSKPFQRKAERIEDGVRLKGKKK*
node48516node	1	AutmicBR23SPAdes_$F_3300027640	a0209347_1002010	23478_0_2009__7480-8508_-1	343	MLVNHIRKEVTQTAEDEVASNLYALAEIGRNREEKLLSQYELNKELHGKYTDGRDTLANRKQMLRKLRQGMTMEEKLSWLDRVCASFIMTSKVEPLISLLDTIIDTGDVLQNLRVVGKARSGKTWATKYYSAITNYAMGYKKVLHLEVKESSRSLKPLYQRGCASLGYPVRGQVSEAADRFVVACLRNNVKMLILDEAANINTANKRLALKWLYNELQIPIIAVTADPDFFGTDEQLAGRFEPKYTLNDYAIKELEEIVKTIESYLPFPQPSYLSLDKLEEGSGETISGPLMQIWKNTGGRIGKVKLLIKTAAIKALSRDGENITMKDLYEAWDLLCMDAKY*
node48514node	1	AutmicBR23SPAdes_$F_3300027640	a0209347_1001239	23478_0_1238__36205-37239_1	345	MSVVDMDQAKKKGSKGGTPVDPETNERVAKARAALEHYRTKNPEATWKQIARELGGDYSYTSINLFATGNYPASPLKIVEAIERWADLKNERAALVFAPGFVETSVAKKITRAVRQIRTRGRMGIVAAESGIGKSTALRHFCSQDPRTIYLMADPTLARKAVWLFLARLRSAMGFTSGGKTPSAQDAYAAVVEALKAAPKMLVFDEAQFLPRETLDLIRCLHEAADVPVVFSGNETLYEFGLLGGMSPAAFTQFRSRCTVVEQISRRDIRKADAVLVAAEGGVDPDLAEDFAEPLYLQTQQEGGFRSLVSLLQRAHEIGRGQITEETLAKALAETDRQRRGGAR*
node14534node	1	AutmiccBRH37_all_2_$F_3300002545	22J35698_1000162	23481_0_161__73942-75600_1	553	MSEINESGVFVLRGQIIDEATYKTPEISCYQGNPLIEALPDILSPKQASRLIANFPPHNTDECYLEPYKRMHCVQQLSRFVFPLPIHIETEQKLSRIIRDGYFARNPLTSDYAQMIRKCRTIDLDQEINDIPLMSQGARSTTSGLDIIGISGTGKTTAVEQILLTYPQLILHRNYNGKNLTGWQVVWLKVDCPHDASIKGLCLIIFKAFDSVLNTNYYKKFAAVRKTVDELVPLISQIAATHHLGVLVVDEIQNLSHAKSGGSKNMLSFFVQLINTVGVPVILVGTPKVLPYLGKEFRAARRGTSQGDVFWRRLDFNMDWDLLIKGLWRYQWLKKPSDLTEEISKTLYWESVGIADIAVKLFMLAQWRTISNGKELITAKLIRDMARESLHLVRPMLDA…
node14535node	1	AutmiccBRH37_all_2_$F_3300002545	22J35698_1000135	23481_0_134__55261-56484_1	408	MSRHAAYDNAFAPLRIKAAITACNISQADLAAELGVSRATINLAINRGHLPAKPDGFREALAESLCARPNVAAFMGAQGWTALDLWQPLGRDMRQARGRRGLVNRGPAMVPGDPMQLTITWEVEMISQEALRHFKIFRNPFIDDIQKDADIYMSDEHRYIEAAMLDAARHGGFLAVIGEVGSGKSVMRRKVVETLKKDGGVLVIYPQMIDKTRLTAASICDAIIQDISSERCRCKLEDKTRQVQRLLMDRSKSGYRHVLIIEEAHDLNVRTLKYLKRFYELEDGYRKLLGIVLIGQSELKHMFNEGQNVDMREVIRRVQVAEIRGLNGNLKDYLSLKFKRVGKAADDIFANDAYAALSQRLTSVSRDGKSKISHAYPLLVNNYTARALNMACEMGEPLI…
node14564node	1	AutmiccommuBRH21_2_$F_3300003364	20J50211_1000489	23483_0_488__11105-12052_1	316	MITFPGFHETIFETDDQRAAAAAQKPEVRQAMVENLLVRYPRFQEAYKKVSLLHRVDAEQTPIVGRISGFIGNSRAGKTWIVRALMEEEGNKSYTDAGGNFFPMAYILMAEKWSATDLAVELFLATGASAVPAIGTKGLEQRCQRRIGNHRTKLVIIDEAQFNFQAPPSRQRTVLSLLKKLVDSKLCSILLVGLDTIEGAIMNDDLLFRRGFFPKAEIREHDVNSEFEDYQRFLLGVSERLPFLEDSFLYDDPIAREFSHITNGSVGHTMEILIDAGRFAISDRSPRVMRKHLHQACFNRKRVGDPYIPFSGADY*
node14567node	1	AutmiccommuBRH21_2_$F_3300003364	20J50211_1000313	23483_0_312__26867-27556_-1	230	MTENFAITKNVKRFLHGVEVVNTPIKGRIGNGLFFGPPGTGKTDVGQWYAAQNDVPYIRARDISSRRSLLANIVAELGEAPEFSTDKLFNRIVEQLIERPRPIIIDEVDYLIRGGAVEVLRDINDMTNTPIIMMGMENVDAKLKRFRHLYDRFTAVVKFELFARDEIADLAEEICSANLSECAIDYIAQSGKGKLRLTATWFTRAEQLAARNKLESITSAHLKAFEARG*
node48534node	1	BB_5_MG_2_$F_3300019755	a0193954_1000066	23514_0_65__22691-23395_1	235	MEYEFISTDNYIRCLGVIKELQNLPSHSHKMALFYGKFGLGKSISIGRLATEENAALVRTLGTWTPKSMLCDICFELGLDETGSASTLQHRIIDELIESPRPIIIDEVDTIQSSKHKDLLLIIRDIHDLAQTPVLFTGMEQCIKHFKKDAHYFSRFVKTVKILPNSKSDIAKYCKSTSIGISEDLIDYFHMKYANLRQIKTLLIRLEEYCENNDYDSANMELLKASQIEKQHDI*
node48541node	1	BON01_2_$F_3300007522	0105053_10001528	23557_0_1527__21231-22346_1	372	MSESKDIIDQLHNDARRLRVARKLPIGELSWDWVARVQEDFKIFKENNTLSLAAIAKSLGPGFSAPTLSAFLSMRSSDDYVGDLERIVRGLNRYMEMAVRAKESPRPAGFVETKVSNRILTLIQNAIELRSIGVVYGPAGVGKSMSLEAAHSIFPGSIMLRARATAKSLTRFAKLVALTMKIKKRTAFDIEDALIEQLKGTDRPLFVDEAHHLTMDALEFLRDLHDECGIPIILVGTIDIEERVSDTKHWYGQFASRIGLRYDIAEGATATGGGGSKKLKPLFERKDIVAVFDDDKLRLTDDAITFMTQLANCLGLGCLRFCRQVIFVAAKMGVPEVTAETLQRVLRKMHGQRHTIERVERTINERTAQTA*
node14583node	1	mgm4491488.3	1136	237287_0_1136__119734-120666_-1	311	MSINPELQRKIATPEIKAKLLEIASEFDSREKLARAFGYTGGALSQYLHDKYPGNIENFENAVREFLKNREAAAELKSSVISNDYKETSISTNIFEIIRICHLQGGLTIGCGDAGIGKTMACLHYIEKYPNTSYMVTANACFSNLSAFLGKICDCLNIKPYKRRLSDMWNALAEEFAGERKVLIIDEAQFLTVRIVETLRSLSDQNPNFGICLIGNTDVITNIYNARDQLRNRTKLIENYHTSEITADDIKLIFPAITDDDERVKLMLSVARSVHGLRGAVNVFNNAINSDDISHKGLLQHIKELPKKVF*
node48568node	1	mgm4521514.3	3629	237364_0_3629__22909-23706_-1	266	MYPRHFSMTHLPFDKGPAPEDLFESEALDEVRARIKHLLDMRGIGLVTGESGSGKTTSCRSIVSTLNTGLYRVIYVTLTTGNVMDLYKTIAWELGLTAERNRAGLFRSIRGEVSRLCHENRLRPVLIVDEAHHLRTDVLEDLRLLTNYAMDSENRLCILLVGHPELRRRLNMAALDALAQRIVVRAHMRGLTRSEAGAYFEHHLRLVGCNHPVFEAPAIEAIYQATSGLPRRTNLLAHHALLAAAVAKATNVSAEHVQAALNELA*
node48569node	1	mgm4521514.3	1021	237364_0_1021__25470-26327_1	286	MTDPLRSTFGLRFHPFRADVPVTALTISAQVEAFLFRLEQQVRDGGFACITGQPGTGKSAVMRLLAERIDNIKDATVGVLTRPHSNNADFYRELGHLFGVTLSPHNRWAGSKVLRETWLAHIDQTRTRPVLLIDEAQEMKGSALAELRLLSSMNLDARALLTVVLAGDDRLTAKFRTPDVLPIESRIRSRLHLDYASAEQIHASLARLLEHAGRPDLMSDGVLVALAQHAQGNMRAAMTMADNLLAHALQHNLPGIDEQVFFEVFRVPDDRSAKPPKSKPRRVTA*
node14630node	1	mgm4527899.3	531	237373_0_531__11286-12254_-1	323	MTLHSTDTAPRKLFHETPFLAPETRWAASKLPNGERQWMVNNILHRYEMFDAGWKLLADAHRPVNGGEIGKGSFGALYGDSRAGKTAICEAYMAKYPPSIDEDGEVYPMVYIAATAGMTPSTLTDEIYYQTGSRAQAAKVPQHIRNRNALDRLIMHRTELVIIDDAQYLLFDRRKDEVPKFNSFIRSLIEAKSFAVVLVGEPKIRKWVFSLPEMSGRNYFEEFVGQFDSSEDGRERFQLLMGGIDDLLPFAETSNLGEPDMADEMYAYSDGYLGRVMVVIRRACWTAINEGHRYIRPETLRDACMRSPWKENQRTFFNFGAA*
node14627node	1	mgm4527899.3	34	237373_0_34__54206-55102_-1	299	MTLPDYKHLHPDFVGCMALSPEERIAMLDMPRWIGYPRAKEILDSLEGLLNKPKKPRMPNLLIVGDSNNGKTTLVNRFVELHGVSYVDENGDPVRPIVVAEAPSSADEKALYVSILERFMTPYRPRDGLSVLRPQTIHLMRACQVRMLVIDEIHSLLIGTPIKQRVVMNELKLLSNELCVPIVGVGTRDAVRVLHTDPQHASRFDVVSLQIWNLDKEFQRLLASFEKVLPLKYPSRLHEPELSMRLHAISGGNLGDLHRLLAECAKEAIRSGKEQIDSTIIDGKKWIQPTKGIRELFG*
node14624node	1	mgm4527899.3	2082	237373_0_2082__9665-10489_-1	275	MNGAADPKEAMISMEQLYTNVAPLRNVAALLSLVVQVRDRQFGLPGLAVFYGPSGWGKTTAATYASNRFDACHVEIKSLWRTKQVLQQIALELGLRPARTAPDIFEQVAKTLGRQQRPLLLDEADHLCRDEIIEMIRGLHEASGVPVILIGEELLPQKLQRWERVHGRILAWVAAQEAELADVGHLATIYCPGVDISPDLRQRLLIESKLSIRRVSINLSLLREFAVGRDIRKATVDNTRELVFFTGEAPAPRRETVATIARMTTAARAARRVS*
node14625node	1	mgm4527899.3	1098	237373_0_1098__28580-29569_-1	330	MNNPDXFPVDEAEIREWLNDRRATTGLSWRALSEESGISQGTLSTWGPGTYAGNGQNIAKKVFKYRQMLESQAARAADADSAGLGKAPTYIRTPTGARLRGLMVTAHSGQMTYAATGPGTGKTMEAQNYCASASNAFMVTMKPTTKTLTAMLGEVIRAMGGRSGTSWARQMSAQVIDMVKGRPCLLIVDEANYLEFEALEELRAWHDIAGLGICLLGNEELHATIRGSVRTGRHSFARLNRRIAMSHVQDMPLDGDIEAYLDAWGIENAEQRALLLRVGRTAGTGGLGEISQIISNASLLALEDGQSLSHGHLREAMAARATSHLRLAS*
node14631node	1	mgm4527899.3	198	237373_0_198__70319-71650_-1	444	MKGRNPWMDRVDCTLSNADLMRRLRVSAPPAPLRRTRDPNFAAEMLADRLRAIFVPTPQTCDVIRRVLARACAHLQLYYSDPSDYLRGVNASKPPLQETEAICLTGLAGVGKTSIAKALKRLLCDTVSVTPGSGYPAVELESLWHVTVESSRALRDLLAQPLRGRLADVASMRSEARLCEYAGRIAHRHGVSLLVADEWQFVTQSAGANAVLTRLLHALRYVGLPLVFVANYSLVSRLAQRSQEDQHRLLSHPIVVRPDAPDDASTLDLYREYHLASEGALLQDSKEQLEQIHDYTRGLKRNRIALLTLSFRIACAAGKEAVGTEHLEAAYKSMEFARFRNEAELLRRQDLTGREARKDLWCPFPLPSTEAAEAAERESDREQEILSTKVLKASLTPKE…
node14585node	1	mgm4535378.3	474	237415_0_474__5881-7572_-1	564	MYWKYKYHSGPQYQGADLKGHSKVFAEYRPSVSASGKGNPFIEALPPLLSEKGELVKCYSHPIPGYSPEIAEALPVSDKLTCLEDLRLLRLQLPFHKTIEPVFFNLLQAAYSQRDFIFSETGKIPVRIGNEDKLSCSKLKGDDIKGTSGGAAILGFPGCGKTSAIGMLTDHYPQVIVHKLPNGVEFSQILYITTNCIGSNNFAALYDGLAASIDDALGNLDSFYLAAMQKKKTLGAKQNYLCELIDLFAIGVIILDEIQLMSFDSESERSFSAIMTISNKTKVQFMVIGTNDANVKMFANAQTTRRVGSRIVCDSYLKEKTFANNLLQKILFYQWITPRIPNPLVDGTDALPEFKEISDAFYEETKGSIDQMIRLSQFVQMEWLRTPHKGKVDGPFVKK…
node48611node	1	BarGraIncub1133A_3_$F_3300002103	47J26652_1000166	23756_0_165__19565-21259_-1	565	MNDQKNNQETVLEKNGYEAAIYTPQKIQDYIGNPLIEALPPILETEEQVVDAFYSLPRVRDEERGLPPLLRTHVIKRVKGFIQPLPIHIKMESKISVLIRQSYLSRNPLGIEYKKRMKLLHQLKEENEINADDVTNYYSGFTSTAECMFINGVSGMGKTTAARRILQMYPQIIRHSEYRGQLFTRTQIVWLKVDCPYDGSFTTLCRNIFQEIDRLTGSRWNEKYGYLTRSTSTMVMHLTTLLANYDVGLIVIDEIQNLYNAKGDPTEMLDFFVTITNTFSVPIVFIGTNRARNLFQKNFRLARRIQSDGYIEIANLKKDSAEWCLFMESLWSFHVLEDDLPMNNEFNDVFYDQCQGVIAVAIMLFMFAQNRAISEGKTALTPGIINKTANEDLKLIKPM…
node48614node	1	mgm4581787.3	169	237579_0_169__40717-41610_1	298	MSEFEHLIPAMADKSRSMSDQERQSWLNTPRWLTYTRAKEIDTKLEWLYGHPRVTRMPNMLLIGRTNNGKTDLITRFASRHPPCENLNAEHITVPVLVVQTPPKPTEAGFYLELVRPLLTRLPNGSADAKRAFVVGILKDIQLKVLVVDEMHNMLSGSAQSQHLFLNVIKYLTNELQISIIGVGDQTLINAFSVDEQLQNRFEPEVLPRWSRGSEFNRLLSSFELILPLRHPSRLIDPQLSMKLLSMCEGTIGELSKLLNAAASHAIDSGVEQINDEVLDKCGYKPPSERKKPVVGV*
node73647node	1	mgm4647035.3	5	237677_0_5__59340-60263_-1	308	MSNLQHELKSWLSSNSSWSQTKVAQKLALSGGALSSWLNGKYKGDVSKIDKAVSAFLEGQKVAQEDRNTFANDFEFCETSVYLKIEEDADLAEHRGEMRVVTGLSGIGKTTALKHIQEQRTGMLLIECYQGMNKQTILRQICRQLGVDTKGTYSVLFDRVTDNLIGSHRLIAIDEAEHLSFTTIDTIRRVHDFTGCGVLMVGHPRFYRELKSNQRDYAYLYNRLSLPLHLETLKKDDIKQLVKTVFDTDMNFDTFFTACGGIGRDLKIVVRESMRVAKINHIEYSDSKFGQIVNTVAKHLGRAQQYA*
node73643node	1	mgm4665862.3	70	237684_0_70__30727-31461_-1	245	MKHKIVEVKNVLRTQDMFANLQSRSDITPGIGLIHGASGFGKTTTVTYMVNQLTSMGNLPAFVRCCATDTPSSFLARVMKELGCEPIFPLRKSVDFIINTMNEQQISLFVDEADHIIGQSKTMETIRDIYDATELPVVLIGMEEIARRISHRKQLFNRISEWIEFMPADNEDVSMFATELLEIDVTVGEDLLDYIRQRSGGEVRRTLIALEKIERFALSNELDFVDKAVWGDGQLFLNHSRRQV*
node14676node	1	mgm4671058.3	4036	237695_0_4036__9938-10738_1	267	MYQRHFAFTRLPFETPAETDELFESNARREAEARLGHLIDLRGIGLLTGEVGSGKTTVCRRVAAQLHPGLYRVHYVSLTTGNVLDVYKAIAWEIGLPIERSRATARQAIRNEVSRLVTEAKQLPVLVIDEAHHLRNDVLEDLRLLTNFTMDSEQRLCLVLVGLTELRRRLAMAMHESLSQRLVVRHHLSGLDRDEVDAYIKHRLRLSGCELPLFEEPAVEALFQSARGLPRQINRIAHYALSAAALDEARTVSAEHLQRALEELRP*
node14688node	1	mgm4671062.3	1734	237696_0_1734__6439-7320_-1	294	MQVREEIMKLIEGEELSMTAIARACGISAAAVSTFLSGTYQGRKDKVEKALDAFIRRHREKKLSRVDLEYVDTSVAQKVHEIADMVHTDCEIGVIVGDAGVGKTFALRHYAEQNPDVILIEVDFGYSALWLFKELCREVGIEHRGQLSEMAAGIIKRLRDSGRLLIVDEAEYLPHKALELLRRVHDKAGIGILLVGMPRLIHNLRGSRGQYAQLYSRVGVFARLEKLSPVDTKAIVDSAVPSANGVYKDFHRSSKGNTRTLSKLVRRCVRVARINEAEIDGRLVDETAKTLLF*
node73644node	1	mgm4682661.3	28	237793_0_28__43075-44214_-1	380	MTNPEGTRRFPDILAGGHDPIRHPALTEPKTKTGWRRYCDLPDPVPPAKLTWPQYESLSEIDKRRYDRDRARFHSQLVIVESAPLVAFRDHLADLLDINMFAQAGPRVGLVVSGAGGVGKSTAVKTVTREYERQLRSDYPDYFAREGNAFVPVAYLPVPHKVTPRSLLLRLATYFERPVRRGITAIELLPKVVELIEECGTQILVIDDLHFLKMQGTDGEESNNLIKELLNQTGITFVAAGIDLDESPLFPSKPNPTAVQEQNGGRFDLLPFAAASCATRADSENWVGTIRAFEDALVLLRHEPGTLPCLYEYLHMRTAGKMQAISELIRKGARKAITTGTERIDEALLEQVRIDLTSEVRISSSKKSKDNRPSRGLVS*
node48633node	1	mgm4682705.3	61	237832_0_61__58873-59928_1	352	MSGTKRPRDNKPGDRKRRFGKYSSAERLQLVEKVFVKYPRLKEIRERIDFCRTRSKTAAEVECMLIAGDSGAGKTTLIKWYAGAYPVRVLPDRRIQPVLVVVVPSPATVKGLATEMLKVLGDPAADRGTISSQTLRLRKFIAACEVELIILDEFQHFDDRQSRNVLKTISDWLKNLVNQCIVPIVLVGMPGCESVLDQRGNEQLKRRFASRHEILPFAWDTPEGVNEFRQLLKSIDDALPLMKDSHLADLKTAFLIYAATNGIIDYVMELLRWAAALAIEYGLEQIDRELLARAYEDRIAQTFPTRPNPFNAKIEKNKQAAKRASRPSNGTNKRVKSRKLRRSMFDVLSQS*
node14690node	1	mgm4702451.3	160	237960_0_160__103542-104549_-1	336	MSNKPQRTDTIYLPSAWSERYSDDDKTHTVQIIEWLNDNQKSQSWLANASRVNAATLNQIIAGKYPSSPSKQLAKLIDVTERQNARRDIGHVPFVETSMYKLVNSVCQRAAAYCNVGLIPGYVGTGKTTCLKEYARRHPNTVLIESHPKMSTGTLLQVLCSAFEVVAPRQTNDARFLALVETLSGTDTLLVVDEAENLQPTALDDLRRIRDLASIGVVLAGTEELNNLIKPAHGRFNRVRSRITFWPPMVKGITRDDHDALCEAALSHLDELAPEILDRLWDYSSGSARLLVEGLLPALRDYGLRQGHPLNVALIDTIAQKALNLTASSRLREAV*
node48772node	1	mgm4706095.3	2603	237982_0_2603__13106-14224_-1	373	MSSGDDLERDYVLSRKAGWFMRAEMPPRVKPILRSRAELDAFSRTERRRYDDARAVWHANLGPIATAQTEALFDELEEIVESNRQDGDRVRSSAVLSAYPGLGKTTVAIAFGVRYHRDQIEIHGPTTADGDRVPVAYIGLTSSTTMRSLNSALCRFYDHPGWQRGTAAQLADRATDMVLSCGTRLIIIDDVHFLDMNRRDGREINNHFKWAAQFPVTFLFVGVGLAERQWSTEGSDPGDAAFAQTARRWTTLSLDPFEVGTDAGRQTWRRLLKAIERDLVLIDGHRGMLAEDLADYLFARSTGHFASLMTLTARGCRRAIKIGTESLTPELLDGIRNDVAAEAARQALEAAIKRGVLTTRVQSDAAGRRKAA*
node48774node	1	mgm4706095.3	90	237982_0_90__27033-27857_1	275	MSDGTAPTFLVTKEYRRFAEFCDACHRSHDIGVCSGAPGVGKTRSARHDAHWDRVEPLLPPHPLLQALPLAAEIATYHTLVSTPTVTGSPARLATDVNGLEGAFARLVEEARPIDDPRPWWPACSYVELIIVDEADRLRTQGLEHLRDVDDRANQRGQLGLVLIGLPGIEKRLARYPQLSSRVGFVHHDRALSAAELHFIVTRKWAERGLTLSPDDFADIEVVAAIARITGGNVRLVQRLFSQIARVMQINELRTITAEVVDAARASLVIGPLV*
node48773node	1	mgm4706095.3	423	237982_0_423__50235-51017_1	261	MGNVVTLGAEAGAASTRKTGRWAPLHNVTLVHKAVQRAMNREPNLPGIVVAYSPSGWGKSMAASYCANAFEGFYVACRSYFTKKSFLETVLREMAIRPERTVAGMMDQIALQLDLSGRPLMLDEMDHLVDRNMIEIVRDLHEMSRCTMLLVGEEQFPRKLLRRSERFHNRVLEWVQVQPASRDDCRDLAEFYSPIPIADDLLELFRERARGVTRYICVNIDRAKALGQTQGLKRVDLAAWGKREIYAGDAPSRRAERPQA*
node14692node	1	mgm4710358.3	1466	238012_0_1466__38472-39392_1	307	MEEEKIIMTEQDAVNALRRYILDTEKTQTAVAKELNISTGALSSFLKGTYKAPHTIIPKVQELLSLREKKKVAPRKPDYVETNISRTVLNAIKYSHIQGQVSVVYGDAGIGKTMAFRRYLEENSLAVGITISPTYSSITGVNELLAEQIGVRERVARRITKEIVSKLKGSGRVIIIDEAQHLTTRTLNHLRCISDESCVGICLIGNLEVYTRMKGTGKADFAQLFSRIGMAKPVMTIDITREDINRIFGQYEIDAQSLDMLYRICQTNYGLRGAVNVFVNTAAVFEQITVANVTKVMRDMNIGIGA*
node48663node	1	mgm4711609.3	2784	238016_0_2784__44856-46475_-1	540	MTSDRVAFSLPEYDDNPFIAQLPPIMGQKDLYKSLVSAPIFRESEPGFPAHLRKHCIARLSKCFLPLARQVELADRFGMLLRQGYLGRNPLTHDYLHHLHNGIERIEAGSLEVPVSQPAQNTANSFALLGCPGVGKTVAMNRVLAQYPQVIQHDAPFSLTQVVWLRLEAPALGSLRNLCIDFFHAVDRLIHTDYVKRYATKTTVEQMVAYMAHVANLHALGVLVIDEIQHLRGAKVGAAALMKFLVRLVNTIGVPVIPIGTLSALPILQGSFSQARRNTGLGSMLWDRMDPGATWNSFLEQLWGYQWTYPRTTLTDELNAAIYDESQGVADLAVKLVMLAQMRLVGISEMRKNQSEEITTGLIRTVAKEELAMVSPMITALRENDTAKAAKFDDLRSLN…
node14729node	1	mgm4720116.3	9689	238023_0_9689__33738-34712_1	325	MNNAETFPVDVEAERAWACEEKAARGYSWPQFAKLIGLANSTLSLFCGGQYAGNQENVARAIFRYRQTKESQAERSQGVPVDTGYFETPTSLRLRALLVIAHMGRITVGATGPGTGKTMTIREYQASVSNCWVATMKPTTKTVNAMIGRVMKAVGGTSKMGWTRQLSDQVADMVSGRKGLIVIDEANNLELEAIEEIRAWHDETGVGICLMGNEELLMRIEGGPRRDAYARLNSRIATRHIQTLPLEGDIEAFCDRWNIADHASRRFLGRIAMTPGAGGLREMRQIVESASMLAEDDKQPLSLSHLREAQATRATRFIKAAANA*
node73660node	1	mgm4720115.3	3818	238022_0_3818__10722-11741_-1	340	MVTQDTPSNEPANASLGLLPNVTVWTPEIDRLCATVAGWVRMDLPGGTVYGQQRNGKTRAAQYLASAIGSVLGYSIAVLHWIVPEQLESKQTEREFVQEMIQQSGCMRVSGRDLAILRRRCHTHLVDLAKAAGSKRLIVIIDEAQNLTRSQYGYLIFCFNALEQLGIFPFFLLIGQPELRNAPESWREASGMQVLGRFFAREHIYRGVNCADVEAVLQSFDVAAEGESAPPLARIFPSAYASGFELAKLSPVFVEAMEIVMKQHNIAGGLRLPMQYFRASLLGLLYRVLEEQLTLDMVNSAMVFNALKETEFFKVLAYYIDLPAASSEAANPQTLQRLA*
node14753node	1	mgm4744283.3	35	238089_0_35__115417-116430_1	338	MSDNLTNTTPTTVSVRYPLPTEYADAYTEQDRAALEAVYAYLNNNPAITKQWLTATTGYPAGTVASVLSGKYNATPKTQLKVMLDVIARHEERKQKGIDDDTFTETSVYKLAITVCSRARTYRNFGVLAGYVGTGKTTALKRYAADNSGVILVEADPDMTSAILLDDIIEQAGIANPGYNINAKFRAILKAFKGSDRLIIVDEAEKTKPAALEYLRRIRDKAGIGVVLAGTERLHAIIAREHGVFDQIRSRSPFVPPIQRSITKDDAALLITNAFPQADDAVIKAFWSLCKGSARMLCEGIIPTVKDYGIGQGHDLTAKLVLAVAQQAMSLTPNKEA*
node48719node	1	mgm4746139.3	23	238105_0_23__24459-26000_-1	514	MNILIPGGRYAEVAEYKTVNQMDYRHNPLIEALPVLRSESDVVDLLSFYPDFSKEERSLPRHERIHLVQRLYRLFQPLPAHLDLESKFSRIIRESYVGRNPIDYQLFPYKGGNQEESEFYVSHQESSYNETSATSAGFAIIGISGIGKTTSISRILNLYPQVIVHSAYAKVKLTTYQVVYLKLDTGHDGSLKGLCIDFFMSVDRLIGSSYFEKFGNSRRSVSAMLPAVVSISKQIHLGVLVVDEIQNLSTLGYGAEKVLNFFIKLINTAGVPTVLVGTPACIGLLQQDFKLSRRFSGQGDLMMDRLGSEEWDLLMSALEPYQWTNYSTPFTEDLKAKLFFESQGIVDIGIKLYATAQIEAIRDDLDFITPELITTVSLKHFKLIRSMIDALKSGNSKRI…
node73663node	1	mgm4746140.3	297	238106_0_297__6567-7472_-1	302	MTEEFNLAHLDPAVAEIAMLDGPARIDYIRKDRFIGHPRAKRILDEFAMLMALEDAVRPQGRLLVGYPLMGKSTVIEQFMKLHPADDNPTGNAAIVPIVRVQYPESAKDGVYSEILAALNSPLPKRAAFRDIRISCIDILRRVGMRILIIDEFHNILEGSAQAQRKALNSVKYLMNELRRPVIVAGTEDVFAAVQRDPQISSRLPPLPLKRFSDDDDFMDLLAGFELLLPLREPSGLYGPELSSIIYQQTMGITGEVADVLNEAAILAIQSGTEQITAEEITSLKTRPRKVDQRTIKGLLG*
node73664node	1	mgm4746140.3	153	238106_0_153__13726-15207_1	494	MSNSQNQSWLNMHNPLLDGIPVFSDPGELADALAFDPLKGIDPSQLNFISKTELLSGEKTPLEPSTMSLKATITWYGMLKTSLKARNPTSVEYKKIYHKILSIGQSGDTSTKFPTQGISVNLLKGPAGTGKTVTYQRFCEILPQTIDHGKNEAAGWTFLRQLVYLIVPLSHDGSRGGFLMGILTEMDKALGTNYATTLPKQYKSLDKLEVATIARLVAHFCGIIFIDEAQLRNLVESGHAEVLQLFLLKLMNAGIPIVLAGNEKAFNWINYSQDLSRLATTPLSHFHPIGALNEPNWQYEWDAVAQGVMRFYVLDVFPTDPEECKQALYIYGGGIARLALILWCNAQSEALYSGRNSISAKDIKDAYYSYAFKELRPLADGFHFKNASLLSTIPDVDAA…
node48761node	1	mgm4746143.3	342	238108_0_342__21741-22685_-1	315	MTEAINWPSHYTAADITLIEAVKVWIEARKYSQAALARLARISGSSLNQIIKGVYATSPTKLLVSVESAMHHADETSGHAAVAVETGFFRMANVAFSMARRYRNFAVLTAYVGIGKTFACKYYTKLHPNTHFIEADPTMTQHSLTMLLHRMIIGTGKGSSAEKYGEVIAILKDTDSLIIVDEAETMTANQLHMFRRIRDKANIGIVLAGTEHLSGLIRPEHGQFDQIRSRAGFWPETVRGISPDDAAALVQSAFGAEEVAEDVIARLFAYCKGSARMLCEGLIPGIKEFRNGRPLDVKLVDAVARQALCLQSLA*
node48762node	1	mgm4746143.3	977	238108_0_977__12050-12772_-1	241	MKTANIHNLDIVRTAIEALTGRTGGLPGIGAVYGPAGWGKTTALVAVANKTRAYYVQMRSAWGRKALLENILKHMSLPARGTIARMLDEICEQLGKSGRPLMIDEFDFALKSDSMVELVRDIYEGSQGVIIVAGEELLPRKLARWERFHSRVLSWVPAQPVSLADAKALAPIYCDAACGDDFLDMLVGKAGGSVRRVCVNLAQAGQVAALEGWRKIDLAHWQERPIYTGRAPARELPEGC*
node48624node	1	BioMetAssemblyv2_2_$F_3300017642	Ga0183098_10004	23813_0_3__337571-338290_1	240	MKPVFVETGNVAAFRRAVLAVEDTERGQPGLVVAWGQAGRGKTFAARNSHAERGGVYLSAWENETQAAFLGRLCFEASGTKAPRSANACKVKVIEALEKRRAQNMVATIYMDEADRLAFGRVEDLRDIHEATGAAVILIGEEELIGLLSQRRRVWSRVTQEVAFAPVDEADIAAFALESAALDLTPEACAMVRQTSDGDMRLVRNMTQLLEQAAKARETNLADAAMVRAVQKQRSWRRA*
node48730node	1	mgm4797629.3	1283	238350_0_1283__7691-8533_1	281	MKESKTPFYIESTSYRSFKELCEACREQGKIGMSFGRPGVGKTEASLRFSEWALVEANLAVRNGVPVEPERLVVCDTLYYKPGVTVSPQRLKTELGVLRNKFSDIKVRAISWQSPAVWSVALQTAQVKLIIVDEAHRLKYTSLEELRDLQERWNVGIVLIGDPGMERSLARTFHFADRVRYLEKFEPLVADDLRKYVDKQAELLAVPKPTDEVFQIIAKYSRGNPRVLGHLFAIVQRLLKINDDIVREITVEVAETAREMMLVGLGVIPKAGEQQLAHVS*
node73674node	1	Biomet3V2_$F_3300016725	a0183101_1000423	23836_0_422__55927-56733_-1	269	MNYWARYGMEFNPFLRNAKKETVIETAQYKEVQYRLNYLKEMKGFGVLTGGAGTGKTTSIRNWQMTLDPSQYKVIYISLTTVTAIEFYREMSLQLGMESRYKKIENYHQIQEAVNRLVLEKNITPVILLDEADHLSSSILCDIKVLFSFEMDSKDRAIVVMTGLPIFNNTLRLNANEPLRQRIIMNYNMAPLSEEDGLQYIHGKLDSCGCHQPVFLPEAERAILNASGNALREVNKICDHCLLLGDARKAETINAELAMDAINDAALS*
node48787node	1	mgm4799981.3	424	238378_0_424__8524-9222_1	233	MRKGVFLESDNVTAFRAALNLAGDSEKGRPGMMMLTGETGIGKTMAAKNAHSERGGVYLRVMEGWSQHEFLQAIAFEVCGDRPHGSGKCKRRIIEELDREHRVIYMDEADRLDTNRLEDLRDIHDVTGCPIVLIGEEGLPSKVGGRRRIDRRIPREYRLKFEPLSARDISLYAIEASGLTLSPEAVAIIHRQTRGNFRDLHNAMLSLEQMAAAAGINQVDAAMAGRLAGGRS*
node14853node	1	BiotimSDNASPAdes_$F_3300026311	a0209723_1000182	23840_0_181__100695-101414_1	240	MKQGKLVPIHNVRKADECIDFLLNRPRLEMVGLGMLYGRPGLGKTTYARRIACTRGYVYIRLEATTTPKTFAKELLQSLYLNFGMGDYLPVGPCNTLYKQCTRLLHAHEDTVIIIDEIDYAFRYPGLLGSIRDLVDQTLAVVILVGMQNAKDRLNQINAYYFDRCNYFYEFETISKDDIRLLTQEMMNCPCPESLVNYIHFNAAGNLRKAIKIMHMIELRSKMNPIQAMNEINAKLGAL*
node48876node	1	BiotimSDNASPAdes_2_$F_3300026290	a0209510_1001406	23841_0_1405__21525-22322_1	266	MKHTMTLPPHRSHATFRWIASLPHPQQEEVLARLAYAAERRWFGVLTGDCGSGKSTLIRKLTNKLDSSGYRTLYLADSQLTPRHFYNGILRQLGAEGCFYRGDAKRRLHCEIELLQSIQHVKPVVIVDEAHLLDRETMEELRFLLNFKIDSDSPMALLLVGQPELIDKLRRQAYLAIEQRVNLKCYNPYLDEAQTKAYILHHLAYANSSSEIFSDQAISEIFRYSAGSARLINKACTHCLMYGSQQNKKILDDALARYVIEQELV*
node73655node	1	2189573022	quence0000000239	238455_0_848__7630-8520_1	297	MTEYAHIHPNFRHIMLLSDKERIEFLHQPRWIGYKAAEQVITTLSELMNAPKRPRMQNLLLVGESNNGKTTVVRQFCELYSRKCEDGDAEPFTPIILAESPPTADEKGLYISILERFFTPYRATDPAPKLRYQVIHLCRACHVQMLIIDEFHSLLAGTPIKQRELMNAIKLLCNELMIPIVGVGTREAVRVLHSDPQHASRFDVMTLSPWMLDKEFRRLLVSFEQCLPLKKPSQLDKSEPSKLLHSISEGNFGNLHRLLVECAVTAINNGSESIDETLIDQKSWLRPTRGIRELIG*
node48841node	1	3300005286	0065721_10048761	238489_0_299__78801-79829_1	343	MESQSLDDGQGGQLQFPNEIHKFQTLNGKPIDDLELASRIAKFESIIVHHQRLKDLLQAVKDCHLLQISSVNKKGMSIFGDPGVGKSTIFKLYEAMFPRTTGQKMFRGQMCKFKKIPVLRVELESNSKPINVASKMLEKLGDPLYYKGTEKELTSRLKEYLSGCEVEIIIIDELQHLIDTDTLRVISKAADWLKQLINEINLPIVFGGVESASNIFLHNEQLGSRFPERHIYQPFDYEDPESIKKFRAYVKNIEKELPLSGKSKLYDPYLCEKIYYATKGYPRFLNHLLYHSLRIALRSGKDLIDENDLNLGFSKLQFDNRPKIKNPFNGKAFNLSAALNAE*
node48846node	1	3300005286	0065721_10004023	238489_0_739__38864-40051_1	396	MSALQLKKMLKALRVPQAELARECGVSPATIAQMLNHGQWPSDPLRGELQRNIKSFLASKKMLPGVIAAAFEVDAANEVEPESGNSLAPDHKDQSQEDVDMLLRKQTLSPEAKKLFGLVRNPFTDLQSDEDMWINPDIRYVREHMYATAKHSGITAVVGESGAGKTSVRKALKDRIAQENLPIIIAEPYMLASEDSEKKGKTVKSTHIAEAILRAAAPLEKPRMSADARFYQLHRVLKDAHKSGQRVCVIIDEAHSLSIPTLKHLKRIYELEPDGGYGNLISIILIGQPELLMKLNERNPEIRELVQRCEVVTLSPIPVADLEGFIDFRLSRIGKRAADIIDATGITALADKMVSRDGASQLYPLAVGNFVVAALNLAAKIGVPAIDADIVKEVV*
node48842node	1	3300005286	0065721_10049012	238489_0_915__6406-7551_-1	382	MLRLKNVMDARGLKQVELAERAKVSPATISLLINKGQWPKSRKAAASLRRSIQEIFHTDGIFEEVGQPHGNAAAPDCTSNQSQEDDNMLLRKQTLSPQAKRQFNLVRDPFGDLNSSAEMWVSSDIRYVREHMFQTAKHGGFLAVVGESGAGKSTVRRDLEQRIHDNKLPIVIIQPYVLAAEDNDTKGKTLKSTHIAEALLAAVAPLERIRSSPEARFAQLHKALISSHNSGYRHCLVIEEAHSLPIPTLKHLKRIMELEIGYTKLVSVILIGQPELLVKLSERNAEVREVVQRCEVVKLTPVAAAELTDFIDHRLSSCNKKAGDVIDDSGIAALVDRLVSRDGSSQLYPLAIGNFIVAAMNLAARIGVPMVDADIINEVIS*
node48840node	1	3300005286	0065721_10003645	238489_0_470__82159-83688_1	510	MGDVLNRVGKVYVSSKRDTLLADSFEKFITWVTTDQRNEFTGKGEAFYITGESGAGKTDIVRNLLKTHKVLQPIETPIGNIEPAISISLPGPATLKVLALKILAKSGYGMNPKKQEALLWYELPAALQSAGIMFVHIDEFQHLFHPGCDFEGLVKYIKGLMNDDDWPVSFIISGMPSVRNIIINDPQAERRNNSFTLDTFHRSRHQELVQHIIRTLAEAAPMEVDDLLSSDMPMRIRNSEAFDADVLTSYILSDRSVAALAQQTMPSAEDGLVLRQFVLNNVALPDDVYRSYVRKMPSIFRGFPDVGASKTTVLIEERKVAFTPENFQHLKDVEHRLKFAALNFDVYAARQSEYPVDDEFRGKLLQTGITDAQKLNVLADIDETYVASTPSVAAIVGPL…
node48843node	1	3300005286	0065721_10003770	238489_0_380__51747-52805_1	353	MLLKPDSSKFNKPIPHLIWKNTLAEAFAILSCASPGEVVCLVGPPRVGKSLLIKRLIEIMGLNREPDDQGKITAVYVVAANSGGNGSFSTKQFSIKVLNEIKHPIYAPTGNVSSLLDHYRRQDRTTEGAYYAALERGFIIRGVKYFFIDEAHHIRYARSASMAPVAVMDLYKSFAQDTNCVIVFSGGYSLLEVTRESDHMIGRKNTIEFPRYRQTEENIKEFGDLAWTYCGYLDQSKLVLDPEEVMDELYAGSLGCIGHLRAWLKRVDAIATVLDCPIDKNLLMAQRLSSDDLHILHEQILRGESLVGLANRHQAGQEKSKQITPISRKSGKPFQRKPSRPMVGNRTGGIDE*
node14797node	1	BlametSPAdes_$F_3300024433	0209986_10001669	23888_0_1668__5924-7111_-1	396	MTTDPAPDRPVSPAGELLSEQQERQLVAAALIPANGTLTEEHRQKVRDAADAHRKAHHLKNADIARGIGDGSPGLWAGVITGSYHRVSGPKLDDLLRKLNDWIEEDARRRRTRPGRPFVYTSVANAMVDAAKLAAQRRWMVIVYGPTGFGKTMCAHVITEKHIGAIYLRLGKGCCTYAKIRDRLAGLLKLNRRHTKGRRISVDEAIFEKLRDSGRLLVFDEAHRIRDDGLEFLRDVHDETGCPMLLVATKDLWERIQRDDEDHGQMRRRIGLAIDLVPLADRSGKSGRKRTDPPRIFTAEEIRRIYESPKVRLSADAVEYLVAVANLVGYGSLGRCDQLVDCAVAKARKVTKVGPDGRVTLTARPLAEWDAKTMRDGIMSQVVVERMTHCCVAAG*
node14823node	1	3300011225	Ga0122879_100114	238975_0_116__13387-14367_1	327	MSFVDLTSAENISTLKSAHYSFPRAVRLREGMKWMVTDYYAKAALRRSFEARGLLVTGPSRIGKTTEICKQLEALNDGNTRMPDGRPARFVSVVLKGLLSWKDLGIHTLGEGLHYPAEGRLTQREVWDRVVFQARKQGVVGIHYDECQHIFPQKTGEARAMILDSFKSLLKQPEWPLMLILSGVDSLVRHITSEEQLAYLLRPVSFSDIALHRQDDLAELISLCHAYADRAGLDFSVLNTRDFYERLTCACANRWGLVIELLIDAFVIALNQSASKPDLQQFCLAFTQRTGLREGYSPFSIENYETLFEPQRVFEIWEKKRSAVRV*
node73692node	1	3300011355	Ga0121201_10011	239011_0_10__110799-111704_-1	302	METSLSLGAPSLDHLSPKHKIIASLGDDKRIRFIQKDIWISYPQSAVVRAAVRAVLNMPKKLQTQCILVSANSGMGKSSLFNRILDDVRKSAPNGRAHSGVLSFTLEETLSVYSLVDVIYTALGVNSPPGSFREKKKSLTVLLKAREIKAIIIDEFHHLLLSGRLEQRKMLAFMKNLGGSPSFISIIAFGIEDAENALRSDRQLERRFQIYHLMPWTESEELRSFLIAYEQQLPIRQPSELWKQEKVLYLLRVSAGITDDIVTRISRGAVWSILMRKECIDIECLEKAAMIPPLPEDFASE*
node14576node	1	BogForECP1SPAdes_5_$F_3300027825	0209039_10001753	23900_0_1752__7897-9072_-1	392	MAADSHVDSSCSQLSRPWTTRLREFQGFTLAHPQLVEARDRLMATIQESPPNSLVMVFGPTGVGKTTLLAKVEQILTQSLLSALETDRVRIPVVSVEAVAPESGSFNWRDQFKRILLKMKEPLVGYKLPEPTPWNEDRELYARPNSKTQGTEYRYAVEQALRYRRPLAVLIDEAQHLAKMTSGRKLLDQLDVIKSVANLTSTVHVLFGTYDLLAFHNLNGQLSRRSVDIHFRRYRADQEEDRRSFVNVVHSFTQRLPFDESPDLAGDWEYLYERSIGCVGVLKDWLVRTLAPALKRGKTSLTRKDLELHAPSVSQCERMLSEAIEGELRLRETAEERGRLRTRLGLTVSNASNCCAPKDDNSGRRGRVRPGERRPMRDRVGRSTLLHGNNA*
node48852node	1	3300011486	Ga0120394_10005	239079_0_4__65061-66017_1	319	MKTNLSPSFVYEYSDPGPEETLKRRTFTYSSAALQVASALDKRLVIHPQFKEALEALDRAFQLAGVLSVGQGVVVDGDGGMGRSELARYFMRTLPKTSLVDQSSAALLIELGKHPTGGGVLESLLGAVRYPFPRVSAERLRQKTEILTAALKQRQTRMLFVDRAEHLRLQRSMSRSDKAGTAATATLVSLMENVPLSVVLLGDVAAEELLRLDEALARRMIPRVSLERFKPTVQWHAFVRAFVALSDTIDLSILDDAEHVRRLHGITSGVLDRFKHLVLEAVMVAEDAGARAVELQHLKLAFSRAFRGARDANPYDQG*
node48851node	1	3300011486	Ga0120394_10095	239079_0_94__11349-12344_-1	332	MSNTTIHRDQLRQGALTSGVERDNYLLNHPLNMRPVEVLTRSIEEAFLQVVTAVKYRQLGLCFQAPFRLGKTTAACIIATNISQVVDSLAVHLAVAKTHEKVSERAFYGDLCDSFMLTNQGTSEERSGRLRKAIVAACQAVGGNQFLLMIDEGQNWGEKEWEWLRDTSNVLLKDSKITLTTVTFGDMRLGAVRGKFQRTRQDLWARFMMKSTVFSGIRHKEDLAYFLSQLDNAEKYEYPAGSGISFSEFFFPLAYSAGWRLENQTDAIWQAFERAAAKVSRKIDELGMQWVSDTVVDFLISRTLSDFDGFSCEPDDWDNSVAASRFVESLV*
node14834node	1	3300011526	Ga0121053_10021	239119_0_20__129120-130226_1	369	MTRRPPKDLRQYLDIVSRIRVDHEDYVAVRDEIIEAYDAIGYTATPIFLLIIGESRTGKSSVVREVLETYHPRQADERTIRTVVYAVAPAKASVKGLLESLLKGLGDPLWSKGTISSMTMRLHTLLHEVECKLVILDEFQHLCGRGKAALLADWLKVLLESSKFGLIAVGLPESASVVAQHKQLKQRCDEPLCMPTFDWTDKASVAQFRAVLMQFQKQLHPFELPNLASREMSLRVFLATAGRIGLVAKLLDRAVRMAIRQKRLEIRLEDLASAYKRAIWGASSFPIPGGPFLAALEDLEGRGVREAVFANAAAEPVADQSSAVEVHRADLPQEPTKRGAPKGSLRSKGSRGSDKSSRKASGELRGVL*
node14837node	1	3300011526	Ga0121053_10018	239119_0_17__13215-14186_-1	324	MTSESLRTATTDTQQAHISELWDSMINTPLPPQGRLHASVAALLDAPVQQRAFAILQDRLIQYPEFKTILQQAHWMFLEPATIRARGMIVQADCNNGKTALAHLIDRRFQPVDGSTGPCAISISMSAVRDARTVYGRILEKLGGPVLVSHKISDRERVVLNLLERVNCRLLILDEVQDLTFGSEKDQQRVLQSIKTMMNALRLPVLALGTSRAGHWFRSDPHLAARFSETRLPNWKADKTLAMFLATYERYLPLKQASNLHEREKVAFLAKCSDGKLGAVVARVQNAALMALAQGEEAITLAHLQAGEFRPPLLLIGGHESVS*
node14835node	1	3300011526	Ga0121053_10007	239119_0_6__219578-220486_-1	303	MNSPSQKNAEIADKIERFQSIYIPFPMHTDFQNRCDYLQKLGVRTRHKAQMGMRVLAPTGSGKTTAANRYIEMVERRRSKSTTSIPLVKVNLERASTSKKLMISILDQFGDPFSTHGNELILKRRVFACFQRFKTELLFVDEIQHLNARGGPGGDVTDTLKGLLDGGLVPIVFMGTEDAHSLFTRNLQLNGRLLAPCDFTPLQVNSQEDRTLFTGFVERLERALVDEGIMPEVSNLRETGLLPALFEVSKGVIGRVVRLFQAALEIAIRRGAQCIETYDFVEAIDRWAIPQGFINQNPLSRC*
node14836node	1	3300011526	Ga0121053_10006	239119_0_5__549968-550888_-1	307	MTIDEIMNLRAQVWDEHPLITETAILPTFAGKDVVARVWEVARKGRASIAFFAQPLSGKSTCTRLIAAEMKRKKPGCGVMVYEAAEDDRPAEGRLISDILNKMNYAPKIASDLAGKRTQLHRALLAMSGESRHLFLIFDEAQDLSCREFAALKSVINRLVRELVKVTVVLFGQVELKEKKKQLKAARSDLEKRFMAELLEFKGIQNAAELEPLLAAIDTRSEFPTGSGLSYLHLLLPRFYEGGGRLAGCGNLFWHELQQRRLPGIGTVVDMSSVASFLASLVIHLRNLDSADLKNTPELLRQIHVV*
node14885node	1	3300011573	Ga0120985_100001	239166_0_0__336936-337811_-1	292	MTHCHLDPRVAELVDRPTEERIGYILADKYIPYPLAEYLITEVQWILRQVPSQRPKCLLVYGDPGFGKSMILDEVRRRSDEARKDGSPRHHPMVTVTLSGSSELRILYARILRALDSPFSIDDKPASLYEQACVSLRAAKTLVLEIDELHNLLLARSQLEGAMAVLRDLSNLPLSLVCAGTAAARTCVSADAQLQDRFRCHHLTAWQETQETRNFVATLEARLPLREASGLTSKKMMQLLLKMSAGHPRTLVVGVREAARDALIGGDERITLERLQSTLTRILAEKYEAAV*
node14918node	1	BulsoiFelSFmetaG_2_$F_3300014488	0182001_10000038	23920_0_37__21238-22290_1	351	MTKRKIDFRNLSLAQKVAKVEGIYIWSPKLRELITQMDYCREFSKIASEPKSMLIIGIQGAGKTKLIERYMEKFPRTVTSEKTIVPVLSSDVGVPATVKSLASDLLAALGDPAADKGTVANQTRRLCMYLKKCETQMIILDEFQHFIDRESQKVLRTISDWLKVLINRTKLPIILFGMPKSEIILDTLGNEQLKRRFSSRESLEPFGWGEDEDQQEEMKQFLAKLDEALSSLLPRRSHLADTDTAHLIHVATNGIIEKIMKLIRGAAASALRSDAEYIDLNLLANSYEENLANDFPEDPNPFHIGISERKTGKRRKPRQRLSNSSNSSATNKRVRARKEKPSLSEVLSVG*
node14905node	1	3300011639	Ga0121628_100006	239232_0_5__61875-63539_1	555	MKKEYYNNYNLNQYENEVESYKEGRFKGTVFAKYITQKELTYKNNELIEALPPIKSRKETFNLLEMMPIYSDSEREKEAIDRLHAVFRLNEYLFPISKHFEIEQNISISIRRGYVNKKIFDPDHVRNLRKLSTIINSTPNDVSQYKNLVLLANNSAPSASGFSIFGVSGGGKSTAVNNILSFYPQHVIHTTDGEKQFLFHQLPWIKIDCPYNGNIKGLCQKFFSAVDDVLGTTYLKKYGANSNSIDRMIIAIAHIALMHGLGLLVIDEIQHLKTLKNKGSDAALNFFVTLMNEIKLPIVYIGTYKAIETLSDDFRQTRRTNGIGIVEMNYLERDEFNIFLKFLWKYQWVKNKCELTDELCDVMYDNTMGILDVIVKLFIAIQVEAIRSEKEIITKNLIS…
node73760node	1	3300011777	Ga0122269_100048	239369_0_47__64312-65238_-1	309	MQSPSNNAPRRKPHTEAFLQLTIRNQQFDLAYQAISRCHKTAGLKPKSMMLLGASGAGKSTLLHLYRKAFPDAELEDRTLRPILYISLPSRVTVNDILSGLLEACGDPEPQKGTARSLLNRLYGLTKSLGVQLIIIDEIQHVLPEHTHRRTQEAADMIKSIMDRSLIPFVLAGLPHGNRILTDTVKGKHSEDQLIRRFNASVQLKPPALGSNAWKNLMAVYQKTIGVPCINLSSDEMLKRFYLASNGLHGFIANVLEHSLESTDGNEQICITHLSEAFDVSSCADLIENPFKMSLPQVERALALRANV*
node73759node	1	3300011777	Ga0122269_100011	239369_0_10__158477-159448_-1	324	MSNTEVKNYKNMSCEELGKELQILKDEHGLTYTQVALKIGYNRANISNLANQFVATDKVKDAVSSFLANYYSNNVDIDTIANFKTEIEIYPTEEFIKALGFMDDIYKRKKMGCMIGAPGCGKTTVIEEYSKRNVNVVVIEACSGMRENDLLDEMADSLGIVLENGSSHKKIGQIIKEYDKQEIMFVIDEAEYLKKWNIDKFEVLRKIWDKTRIPIVLVGTEKLKKHLVTGGNGKDNLAQLYRRLIKFEFEGIKKKEVYDILDDFNIDKKSADILVDVAIDYAFGGMGNFVEILELCLEETNGEKITKEITENAMRYKMLFKQH*
node73766node	1	3300011815	Ga0121725_100006	239406_0_5__75411-76868_-1	486	MNSKYPQNSFIVDAIYSENVQSIFKGNPAIEALDIAMSAGDMLNNLKLSIPYDKSERLLPSYIRRECLSSLYQFFQPWGIHLEMYEKFSRAIKSGYVNRNPLSSEFVKDLNGISTCVRNKDSNFSIFNATNTGATGFSIIGYSGIGKTSLINRVLANYPQVISHTEYKGSKFPHTQIVWMKLECPFDGSVKGLCTNFFLEFDRITGDNTYYKNAASSRATTDVMIPQMALIAKRHSLGALIIDEIQNISAAKSGGVQKMLNFIMNLINTIGVPVILVGIPEAISVLSSNLMVARRNTGQQGAIIMDFLDKDSDNWNIFINGLWKYQWTSQYTPLTDEMNDIMNESSCGIVDVAVKLFDKVQQLAIDNGENGLSEEITNDLLIEAAESSEFILLRDKIEK…
node14912node	1	3300011813	Ga0121585_100149	239404_0_379__27136-27918_1	261	MKENAKNVNSAPQTHVQAVGGIAQVTNVAVLHDAIARTTDRHHNLPGICVFYAPSGFGKSVAASFVATHTRAYYVQASSIDTKKSFLEKVLREMNIAPVGTATGMLQLIADELAKSGKPLIVDEFDHLATASGKVEMIRDIYESSQGTIIIIGEEMLPRKLERWERFHGRVLNWVQAQPASVADAVLLAQVYSPKVAIDENVLAELVGAVRGSTRRVCTNLEMLAQRALENGQRSVVMEDLRRLLPNGFITGESPKPRSF*
node15008node	1	3300011876	Ga0120936_100135	239467_0_200__65331-66299_-1	323	MENSGKNKYFDQSMQFDAIASDDELLEARRLATYSVNALRVAKSVDRTFVLFPAAVQALTSLDRLFQLGTEFNMPQGMRLVGPSGVGKTASFEYFRASLPNSALFAQGMAAISVRVQNKPRTSHLVQAILNAIRYPFNSGSARQLYMRRSLLFDALKNYKTRLIWLDEAQHLLYQRRSEMSNEWENDATEFLRELVDECKLSLVLAGTSELDNLPEVAPHLSSRVSGRESMDNFIADANWVGFVRGFVKQCQSFDLTCMNDVQMAMRLHMASEGNLRAFKRLVTEAVLIAYDSNDRQVDRKALQRGFQGVFGAGAVRGNPFV*
node49056node	1	3300011866	Ga0120802_100013	239457_0_12__90185-91126_1	314	MMVDSAKKVVRSEGFFHGHLLRAYERGRGVIEQSLRGEQQIFPFQGSAGVGKTETITGWISEFTPQQTAQGKITRPVIHVTCPVEPNQRSIALSIIRGMKGRVLSRSNTTDVVEQAVEQLKILEVRTIIFDEVQHLAENLSAAKMKIAVNFLQFILDQCGVSLILVGLPTAQRFINVDPSFQRRCLATELIYPYAWSSPSHRQGFAEGVGLIAEAYREQGWNTVLDHPESLKCLYAACLGRFGVLIDFLSHAETNNSRKVIDMKCLAKAYAHGINHQPFSGNPFSPSTQITEQELNAEYVRVLQQAHLPIPKL*
node14996node	1	3300011977	a0120375_1000193	239566_0_192__64187-64882_-1	232	MKSKFVMTNNAKNFITLTNNLLNRGKGVSGMALVYGEPGVGKSHTALWWAANNDNAIHVQVTHNMTPRWLLMEIVKELGEYPAARSSDLFNQIVKSLTLEPKILMIDEVDYLIDKRGYIEMLRDIYDRTKTPIVMIGMGVANKKLEQYQHLKDRVLTFLRFKPFKLEEIDLFIKELSEVKFSPDAIEFLYKMKVGFRQIVNLIDRAENIAHANDLAEINLNIVTKIFKEGD*
node49121node	1	3300011966	Ga0120967_100190	239556_0_972__20632-21663_1	344	MVSNSGIPFVNHSRMKTAYSELLNAIQSARSGTFVWALAPSGSGKSEIRQAILPALAGKQSCWPAGTLPLISVRAMANDRGKFNSKDLTLRLHHAVVAPDFGWLESKDRSISTDAHHLQAEVEVNSELWRKVRATHSQPRLQHSFEAVAKQRQLKYIFLEEAATLTMVHLHQSSYGYMSNLVRLIEEIGCVMVMLANHTAESLWAGHPDVWNRSRFVYIRPYNLSNPQDERDFVAVLKGMGQSFRLEDPKVLVKNVDLMYANGAGVFGPTIDVVHRAELRRKNEGASTITEAHLHASSSSERDLGTVWSSVHAFNKLADQKPLNGAKRIADFLKRVGTGGPES*
node73813node	1	3300011990	a0119820_1000837	239579_0_411__13968-14882_1	305	MDLELVRSELRSFIEQTSTSQSAVARAIGVSPTQISQFLNGKYPGDNEGLAADIVKVMRNHNQKALKKSKDDEGEKFTPYYTHDFSRAMFVIEDTIEDREMAVIYGEPGTGKSVIMKAAKQKYPNAVLIEATLNTNAAAFLDELLLKLNLSVSGKKASDKHRAIVDFLNKPNTDKVILVDEAEHLSVRSLEDLRRIYDFTGTPIVLCGTYILIKNLRGKNGELKQLYSRICGKWVMQGLSREECEQIFQNPYVFKWSENPNGYANFRISAKLYKKALKLARAQNTEVDEDTVEDASEMMILGDE*
node73798node	1	3300012194	Ga0121026_100010	239610_0_9__93848-94891_-1	348	MVRLRRLSDLASWPERIPEMDRAYANDPEALHGPRCVAPSDATPFEMRQCSSQRVWVPTPFASAVAKAIAEAAAENRGSPGEVVVVVDSLPHTGKTSAVERVMLQQTAKIWRSAGTGEADDYPRIPWIYAKCGPASGPLNLISAVADAFGRRNPSGSTDSLTRWVLDIAFETGCVGLALDEVHEIKGVHAPANAHLVRNLIADFPGVVVLMGAGLDDSALLNGVSRNASIASDQVVRRMLTVRGDEYQLARDSPGWRHFLRQIASQAHLANGEGADLFLDREVCALMHDLLDGGIGAAARCIREAAIRSSGDVGVFEDYIIAQFNGGGDSGGTQRRSPPRHSEADAT*
node15048node	1	3300012001	a0120167_1000449	239589_0_620__8113-9720_1	536	MQCAEIPTLPEYQTNPFIAKLPPLLSQRDVQMALASYPDFNERERSYPAQLRKHCIMRLGRYFEPLERQLQLAERFGMLLRQGYIGRNPLTHDYIRHLQNGAERIEAKSLHILPRNSVENTAASFALTGCSGIGKSKSIEKVLHQYQQCISHSEPFSLIQIVWLKLDCPSQGSPKQLCINFFSAVDRLLGTNYFNVFGRSRASVDEMMVHMAHVANLHAIGVLVIDEIQHLNKAKIGPDALLNFLVTLVNTIGVPVILIGTLSAVPLLQENFRQARRASGLGSLVWDRLLKGKAWDYFIDQLWKYQWTRDVTSISPEIREVLYAESQGILDIVVKLFMLSQLRVVGIGDVRGTPEILTPQLLRKVAREDFRIVQPMLDALRTNDTKALRKYDDLLPLQA…
node15045node	1	3300012543	Ga0120961_10001	239781_0_0__366685-367575_-1	297	MTSFQHLHPEALKLVEQDAEARILWIANRRWIGYPQANAILKKLDRLLVHPRQTRMPNMLIVGNTNNGKSNLVDKFVGRNLPDENLGGEHIVCPVLKIETPPSPTEASIYSEILGKLFEKDPASSTNAKRMRVVKVLREIQLKILIVDDLHNMLAGTSVRQQQSLNMLKYLGNELQISIVGCGTGDLLRAVSIDPQIQNRFPPEFLPKWVMNKEFLQLLMSFERLLPLRQPSALHERRLAAKALAMCEGYIGELSLLLNFAAEYAIESGEERITAEVMNKCGYLSPSDRTQMASRI*
node73814node	1	3300012648	Ga0120879_100013	239881_0_12__136614-137591_1	326	MNDNNISLNIPEGKHPVETGKYLIATNEIDRLCYIVSNWIENRFPGAIIYGRPRLGKTRAISYLLKVLPEELNENIPFFHIRCRSYKSSRENSFFEDLLNGVGHSLASEGRPSEKRERLKNFLIFESEKSKQNKIVFFIDDAQKLKDMEYDWLMDVYNELDEHSIILTTILVGHEELINQRKRFIKKKELQIIGRFMSDSYLFSGLKNLDDFKTLVEEYDTGTEFPLNSQISYTKFFFRDDFAPNFMLSNYAEDIFNEFRIVQIEKGLPVEKEIPMQYAVLTIEFILKKYGFKGERLNGLSKQHIRMAIMSSGYIQSELVLIDLD*
node15105node	1	3300013488	Ga0120915_100138	240184_0_596__10180-11202_1	341	MPSSQVLLHPKFQSTERDLAATLTLAQPGSLVFLIGISGVGKSELRYRSMRSVAGAPSGWDKGILPAIAVRATLTDRGFFNPKDLAMRLAHALRVPDLTWLSDRDQIDDPEVVHAKLEIAEKAQPWLDARRSTTEHALRFEFERHARARRLRWIFIEECASIGTLSRGRSVHNYVLGLMQLAEECGLTIILFGTPRAAALWDCHPDIRRRSLFVWAQRYREDRPEDHRPFASLVSSLGKQLPLERPDLLVQNLELALANSAGSYGEVKQFLLRADQARVRRDSHTIDLCDLHQASYSREHLLGMWEHAKAFDGLCEINTDAADLGYLNLKWGAAEARVGQ*
node49257node	1	3300013669	Ga0121619_100001	240319_0_0__174969-176015_1	349	MNEDQRPSAANSPGRPPVHDEQRASREHPLLLPDGYQINTKPTERLANFIRMNLFEGHHGCSVYGSGGVGKTTAITYLTDNASRWLIDSDRRPMAVGARMVMPSGVRRTDRAFWRAMTERLGLGTSSSATSAVGMAKIRNLIASRCGQANVNTFVLFIDNAQRISEAEYEYLEDLDSMVRQDRLSLFLVLVRQSDAEGVDVGDDWRDRATHSIRRWFMHTAPFGPLQGIDEVTHALSGYDAVAWPTPDMPFSRYFAREAFDGGWRLGSQSPLIWEVANEMRKKAKLPDTDSWPMATLTLMVRHLLHEIAFRRAGFDAFTADDVVTALRSCSFLRLEYVRTQSPIPVVG*
node73855node	1	CNSS3metaG_2_$F_3300021320	a0214544_1001540	24046_0_1539__10627-11694_-1	356	MKQNDRGRFADQAALRAKLKRMVVENSRLDMIERYTRELVEETRALMPDDLSSDEADPAPGQTFNYTELSVMPIIGPSGSTKTTSILRVAQNLKRDYPGTPVLVVKCRSNTRTMKALQALILEGFGDPQAKEVLDRQFADRYEQDIVTRAIRKAARAAGTYIVVLDEAHTPLGTKNKREWAETIASHFKSLVNDGLFAIIVMGTSDAELFFEMSSELNNRKIEGISLEPVDLRRPDHYNYFYRFVGRIDRQMVSDGIIDERIGLIDDVRSRAMVYDMSQGISGIVSRILMGALRISQRDGRRIITWDDIKQAFWAWKREQVDENGEPIEIFDPFVSNPRPTTLEIIREMSKPAAA*
node49252node	1	3300014055	a0119878_1000194	240603_0_300__15084-15989_1	302	MDDIFLLPHQSALIRQVDLALAEVALTKTSRGLLLIGPSGSGKTFMLDLLARRMPPTTTSGQRKIRVCTVSLESSGDPASIMRAILAKLGKPQSVTATMRVADLEWQVIDALDACGVEILILEEFHNALLKTDSRFRGQANRLLKNLWNADDHTKRVILISGTEAIRKIFDGDDELNSRYGCRVNAASLWFDAQGRSPHFRGIAEAITNRHGVNHLIDTGNKLVLGRLLFACHGHLRRLDELCARVATLARGQPAEADHSSLWAAAFVEVVARTTGSSNPFVMPEDELRRVIFAECRAAVA*
node49250node	1	3300014055	a0119878_1000072	240603_0_71__7914-9086_-1	391	MSSSSRQTQSSDRASPNTATPAPSLLDDILTKTEAAKKQVESLREVTVRHTRFFTVFSQVAHQAQFAPAGHLIFVVGPTGAGKTTLAKAFFTQLEAHFRAIGVSRGQIPAIYMDLKLEQSKEFVWRRFYLASLRQLGEPLLDKKVDLAAELAKLRNAGLAVGPYAINDQDIGDLRDCLEHQLNVRKTRYVLIDEANLLAMTKSSASDKKAQMEVLKSLAASVPTTRFVFFATSDALPLLHLSSQLSRRVVVIRFEPYGSTKEELLALGSALLPYLDSVPGGYNFELPKRIRTIQGTTSGLYGATAEWVQRAAADPLIAGRPLTWEDMEAACPDVQTAAALKRDVQHFRAFFSGPQPQSAPPASEKKGRTSRGRPGTRKPKRDERATAATH*
node49256node	1	3300014055	a0119878_1000047	240603_0_46__23686-25191_1	502	MTSQHWFHHSNPLLPHAPELSSIESIARELAYDPLAGLDIGSLTLLERDELLVCAKVPLQPTTLSVKAAMTIINMRNGSYRARNPTLPSGRRQVNTSIELARQGVSFADRPAALGAAVLIVKGITGLAKTVTVRGALRLLGPQVIVHREDEAALWKSAVQLGYLFVPMSHDGSRGGLLTSILLAIDDVLGTNYAVDLPKKFKSIEKLAGAIIALLHSLFLGVLVIDEIQVDNLVLSDQAGKMQLFLLNLINSGIPTVLVGNPWGFTWLASLSQDASRMAEREQIFFHPCGATGQAEDDEWDVVFDGVRKYYVLDSPPAEEAECRRVLKRLSGGIPRLALAIWCLAQRACLLDGRPSVALDDLEAAYLSDTLDDVRALCDGFDQRDPIKLMRWRETDVPV…
node49334node	1	3300014531	Ga0169866_100638	240750_0_637__14587-15963_1	459	MKYDSVQTVSAVYTENPLAKTINPYLEAMPELVDIKTFTERLKSLPEIPYNVELESPEVRRRYLQELNKLFIPMDYMYVIYDMLYRAIEATYGTKGTVESIRQLNSVYEDFRAGESISHAYSTQAFSGAVLGVPGIGKTSTIIRCLNLIPQVIVHTKYKDRPNYTKQINYLRVECPSDCSVKTLAFGIVASIDKAIGSEYFNQMTLQKSLSASSITTKLKIICMNHHVGVIVIDEIQNAVTTAQKNKQIKPLIKFLVELTNDTSTSLCFIGTLAAEELFMSEDHLKRRTRGLRLLPMKPDAIYRNFLDILWAYQLTLNKTELTTKIANKLYDYSGGIPAYMVKIYTEAQVQAILSEKETIDDSMIQKSVNILSLDVPKTYLRGTSISDFEIKNHESDVL…
node49418node	1	COGITO_mtgs_1103_6_$F_3300009077	a0115552_1000068	24075_0_67__13918-14886_-1	323	MRLCLTQRLGKNMTFDSTIHPLFKPFGLKLPTQQITTLHKTITQWIWFGATGGYIEGDSRAGKTTAVEMLSTSLKDREGNILPSMIITVPERDNKTVRAIHLNNCVVAGIPFTARVSSDALSAAWCFRIAERCAQEESNTFVLFVDEMQRLIPKQFNAFAELHDKLRTMGVLLVVIFLGNRYESNELITEVQSNRFSHIRGRFFVHSTKFHGLRNKDELKQCLSLYDTTFFPLDSSISYTEHFLPQQFLNDWRLEAQTELIWNVLDQYKKDMGLESVGMQYVIMIIKLLLCDYLPKVGVERLCHEMVSKCVELSGLHHSRFL*
node15236node	1	COGITO_mtgs_1105_11_$F_3300009434	a0115562_1000256	24082_0_255__26856-27923_1	356	MTRKNSGLNRKESAALSSRNTGKSPGDWALIIEPTQYSDKYGADEQQKLASIINWMNENKKGHGWMATASDINRSMYTQIIGGYYTGRVTQKLDKILDTIEQINARASVLQTPFITTSVSKVLTTGCKQARKNQMFAVLAANVGTGKTRTLREYAANNAHTYLIEADPQMSPSSMIEDIVRLLEIRTVSSLSVQAKFRLIVDTLKTVQSPLVIMDEAELATQKTLEYLRRLRDKAGCGVVLAGTTRLYTLISPHGGSFDQIRSRTIFFPKPITHITKNDTARILYAAFDDRPEIFNADEEVESSIVNAMYSYTNGSIRMLVENLIPAIRDYGIPQHGTVSVAVIHAVAKDVLSLG*
node73892node	1	3300014635	Ga0121353_100174	240849_0_907__8344-9318_-1	325	MKSFKHPLGESAASELRHAIERVYPGHIVALVGLGGVGKSTVVGRVCSDLYGSSSMWPDNVTPVARVMAMLPDKAYFNSLGFVISIRREISFPNISWLQFGPSESAWAARKIAEVLSASLILAAGRNNTEAGEWACAADLARLCRTEVLVVEHANALLRNHRDKKPAQHLQNLMSWGERTGTKIVLLGVETLPDLWNSSVELSRRMTKIWLPPYGAGSDEELRVFCSVFAQMLEGYESDRAQVLRKIRMIHDSTGGIIGQCRRLLEDASKHGTQRITVESLRGGIQHPDSIAQIWESVSRFQRISAPAAENELMRAKARGLALG*
node73882node	1	3300014645	Ga0121355_100007	240858_0_6__162942-164501_-1	520	MMGEMVIQAWYQPSPVREYAGNPLIEAMPPILSEEFAAEQLASIPPMPEEERALPKEIRLHCINRLAHLIQPLPIHLELEAAISSVLRGGYVGRNPMDSSTMRHLHGGVARSSSTAMFNSTASTFSLVGLSGMGKTTALKSVLRLYPQVIRHTRYDKRDFIHTQIVWLKLDCPFDGSLSGLCQAFFRAVDTALDDDGYAKYYMSSMSIGKLIQGMQQVASTYFVGALFIDELQHLKSAKTGGKDNMLNFFVNLVNTIGIPVVFIGTNSMTDLFSYIVRNARRVTGLGLFDFKQPAPDDPSWQLLLDTVWDYQWVKQPVELSENLREQIYDLTQGVTDFLAKLMILGQRYAIQSGRETLDETVFNHVATTKMKLLQPAIAALRSRDPEQMRRFEDLLPTD…
node49415node	1	3300014701	Ga0121522_100094	240908_0_93__30872-32152_-1	427	MTSKPAPPHDPYADNILVQGLGPILSRQEAASSLVVLPKRPPKDIGSIPRHLRLHMLMDIRNLHIPSIEGLQLFESIDMMIRQNYHHLHPSSASTWSKISGEPVQFQLPLNAPAFGAAVEGVSGSGKTQAIRRCLGRYPQQVIKHPSFFRMTNGLQQVVWLSLDVPASGKATDLAAALMTAWKKVTGSTRFDKTLSGEWRNGMQMLEEWRQVASTHFLGLLHLDEIQNFFKLSTLDRRRRRKVGEEPPELSIVEDQCIKWILTLMNTWQIPLLVSGTPDGISALTKRLSNAERIVTSGYHPFKHFTNVEDPVFRQQFLPRLGVYQYVARPIPISDELAVVIMEKTAGVQRLIIALWVAAHRVAFERKEDDLRLNDFRVAADTYLAPVGPAVDALRSQDP…
node49410node	1	3300014678	Ga0121344_100125	240886_0_636__9454-10443_1	330	MLLTAQRPIDIDDHPIVRKRYLVATPTIDLVTQRIVKQIKLRNPGAILYGYPRFGKTSSIRYVIHYLNETFPGSVCVNFRCETHKSGSEDSFLIALLTAVGHKEPLAGKISRKRHRLLEHICMLADRSGKDWIVFFADEAQKLQVIEYEWLRDLHDALELKGIRMITILVGQPQLLDQKSALRKSMNTQIVLRFMVTEIRFGGIVSAEDVATCLAAYDASCYPPESAWTFTRFFYPQAFAAGMRLSTYAHALWKAFERAHKAANLGERIEIPMAYFARAVEHALSEHSTRDSDGFGFSPAIWDEAVLESNYVLACEEIRLGLPLPDWRS*
node15195node	1	COGITO_mtgs_1204_6_$F_3300009508	0115567_10000083	24090_0_82__62846-63805_1	320	MLENKDYNMHPVYLDDYAVYTPSIDRFFNQITVWVDNMVPGAYIYGRPRLGKSRSIRYWLNDLLDEYYCGHTTLYRMQYKLFQNSTENNFLEELVSAVKGPNTSIGRARSKTLKYDAIADHIITEAKEKKSNKVIFVIDEAQNIPEIGYRWLCNFQNQLDEFGIRITFLLVGSNELSHQSTAFRKTGNAQIIGRFMLHSSKFHGVLSLEELRYVLDGYDTDSEWPKGSKTSFTAFFFTNAYQNGFRMSSYADVFWNIYTEQFPGKLGDLEVPMEHIGKAINFIFRRYGNDIESDIQLSENNIKEAINHTQYSEYMATVW*
node15193node	1	COGITO_mtgs_1204_6_$F_3300009508	0115567_10000002	24090_0_1__248164-249594_1	477	MSLIGRIEAAAYNDVIFPEFQGNPLIEALPPKLSQSSILTKLQVYPPLPTDFRYSGDEGDREDFLAYILMLRQPLEIYFDVFRAVERVIKQGYSSRNPLSPTTQNYLHYRVDEPISVFPSTGKFISRGRGITLLGESGIGKTTMLEQILLYFPQVIQHNKYNNEYIGFSNQVVWIKVECPDKSSVRELCQEILISLDQVTGSPLTKPASNHSNLMFQIEQRIKSSHLGILVIDEMQNISVQRTRGESGLLKFLKKIVNRLGVPMLFCGNPDFDDVLVSTTQNARRSENGGAFYMERLSQDSIGWKAFISQLWQLQWTNVNTPLTDSLDCKLYELTVGNVDFACRTYAEAQSLVMGTGDESLCEVVLQEAYDRACVQSSRSSEVLNAKEELLSKGEQKKD…
node49326node	1	3300014777	a0119900_1000012	240974_0_11__43855-44949_-1	365	MLHEDSSEEQPDGYLFDRDLLYQQPVDTERWKALVDRTIDEISGAVTLKDIARAINIEVEKLSLWLTSMASFLTFGRRVGEKSVSEKIADGLEKYFLDLDSSSPNTAMRCKTRVKTSVIMAMIEGIETARSMCEFVEICAAPGLGKTESIQEYIASTRKVEGFNCPVWLVELDETCISPKTILQLIAREIVPEGHYEPKSEFSMMQAICAAAEGLGGVVLIDEGQHLADVQKIMGIPTVNLLRRFVDRRLFGIAYFGNGEIYRRLTSGTGKNKDAYTQLLSRMQDFRVEILSFGKSDGTLPALTREDVLTVAAAWGVTGVEERAYCLKAAAQPGALRNLSNIFRLSLERYGHIDISAMNKIRRF*
node49450node	1	3300014845	Ga0121401_100005	241024_0_4__419608-420540_-1	311	MSVQSEQTRAELNDGIAAKIAAFKEVFIPYPIHMSLHVELDYLQKLGRQTVGQPQMGLRVLGPTGSGKTSAILAYIAAVERKRPRTATFVPVLKVDLERGSTPKKFMMSILQAYGDLHAGHGNELAQKIRVFACFERFGTELLIVDEFQHLNYRNGVKNDVTDTLKGMLDAGVVPMAFLGTEEASPMFVRNLQLNGRLLPPCDLNPLSARRPEHQRLFATFVAKLERVVVDRGILPQMSDLASDNLLPGLFQVSGGVIGRVCRLFEAALVHALRRGADKLERIDISWATEHWAMEQAFINRNPFAEKAHG*
node15295node	1	3300014953	Ga0169765_100024	241086_0_23__22281-23465_1	395	MRLKAENVFKPGAYPEYTYVSRNYENTGISYELRLKQALRTAGCLTSLIGPSKMGKTILCEKVIGFDNIVEISGADFNSNTDFWAIVAAKVGLPYKGELTTEREVNEGNGKETDSKSEKYVLAKDTVIQYYKEHDKVLVIDDFHYASKEMQTKMAQQLKDAIRRELKVVVVSLPHRADDAIRQNADLSGRLSLINIEAWEKKDLKEIALKGFKQLDIKITDEVAEQLAVECLTSPQLMQYICLSICTLLEDKNEHIVNFDMLEMAYKFTTVNFNYYDVVNVMSKGPNPRGKKRNLYKTLDGKELDLYGLIVESLAKNPPIMELDFDTVYDRIINLIPKTEGKPDRNSVKSHLNNLQTILKEKEEIYKAIEWKDGKVYVLDPLFLFYLRWGRMNG*
node49295node	1	3300014963	a0134523_1003007	241096_0_2160__12356-13306_1	317	MELSGDNIREYTLKYLKENKMSKSDLSAKISLSRSLLSRYLSNTYDSDPSNIENALMDYFKSINSEEEVVDEADSEPQAEIKSRKVADFFASADAMNVLATCDLCQKYTGLGVVVGRSGYGKTYTLKQYAKKAKVCYIECDDSMTCRDMIEAIEKVIGIPRCTGTIWTRVQGIKEYFNINEGYLLIIDEADKLMTKYSAKKMEILRTIYDQCDVGVIVAGEPNLEIMLKAYLPRFANRADYFVKLAGLTGAEVKKYLADVDIEDAALDELIYRGCNSNTGCFRLLNRTIKNLMRMTDEGRAISGKDIKVASNMMML*
[truncated: 5,451 more rows]
