# Supplementary material for: Modularity and diversity of target selectors in Tn7 transposons
Source: Mol Cell. 2023 Jun 15;83(12):2122–2136.e10. doi: 10.1016/j.molcel.2023.05.013 (PMC10293859; doi:10.1016/j.molcel.2023.05.013)
Supplement: Data S1. An archive containing data used in this study related to Figures 2 and S2–S4 — Data includes: (A) LOCIannot.txt: Tn7-like loci used. (B) Tn7_clade.lst: nodes belonging to the Tn7 clade. (C) TNSC.csv: information about TNSC representatives. (D) TNSC.tree: tree of TNSC representatives in newick format. (E) TNSC_for_tree.fasta.alig.trim.walkers: TnsC alignment used to build the tree. (F) TNIQ.csv: information about TniQ representatives. (G) TNIQ.tree: tree of TniQ in newick format. (H) TNIQ_for_tree.fasta.alig.trim.core: TniQ alignment used to build the tree. (I) TNSF_vin.csv: information about TnsF and relative systems. (J) TNSF.tree: tree of TnsF in newick format. (K) itol.link: links to interactive trees displaying features described in the paper are available via Itol TNSC: https://itol.embl.de/tree/13783123246421658282398 TNIQ: https://itol.embl.de/tree/13783123282721658801217 TNSF: https://itol.embl.de/tree/13783123254041660094518 [file mmc2.zip › TNSF_vin.csv]

# col1: nodes are identification to a distinct TnsF
# col2: type of protein/gene CENTRAL is the TnsF representative	chel_ is comM detected by blastp or tblastn
# col3: coordinates
# col4: protein sequences
tnsf0node CENTRAL|WP_189413867.1 33828-34452_1 MCPNCARDRSPREVLAGLDGQVRPELQGVVDTLRALDARTVPRWVHKTPARRVGFRALATATGPVTHQSLDAVADGHVADHLRALLVPHGVLVVRDEHLARIEQWLPKVLGRLPDAAERRSVERWARRQPLRRLHRQAEHTSSGQACGIRQEIRAVVRLLEWLPEQGGNLAACTQDHVDAYLATGTAGRPQPRAFCTGPAATSTPEP
tnsf0node tnsc 23488-24895_1 MTSPERPFGLADALDASDESQDTGLRHVRGLSAQPGEGAAAAEQRTAGPERVVLVGAWTSGTLAEAESSMAELAALAEAAGGLVLDGVIQRRDKPDPATFIGSGKAQELRELVEEWAADTVVCDGELSPAQLVRLEEVVKAKIVDRTALILDIFAQRATSKEGKAQVELAQLQYMLPRLRGWGQSLSRQMGGGGGAGGGMATRGPGETKIETDRRRLREKISKLRRELDEMKTGRDVKRMERRRNKVPSVALAGYTNAGKSSLLNRLTGADVYVRNALFATLDPTVRRGQTSGGRTYTLADTVGFVRHLPHQLVDAFRSTLEEVAEADLILHVVDGTHPDPEAQIEAVRAVIGEIGGAGVQEIVVVNKAD…
tnsf0node chel_byblastp 23488-24895_1 MTSPERPFGLADALDASDESQDTGLRHVRGLSAQPGEGAAAAEQRTAGPERVVLVGAWTSGTLAEAESSMAELAALAEAAGGLVLDGVIQRRDKPDPATFIGSGKAQELRELVEEWAADTVVCDGELSPAQLVRLEEVVKAKIVDRTALILDIFAQRATSKEGKAQVELAQLQYMLPRLRGWGQSLSRQMGGGGGAGGGMATRGPGETKIETDRRRLREKISKLRRELDEMKTGRDVKRMERRRNKVPSVALAGYTNAGKSSLLNRLTGADVYVRNALFATLDPTVRRGQTSGGRTYTLADTVGFVRHLPHQLVDAFRSTLEEVAEADLILHVVDGTHPDPEAQIEAVRAVIGEIGGAGVQ…
tnsf0node addTnsF 33828-34452_1 MCPNCARDRSPREVLAGLDGQVRPELQGVVDTLRALDARTVPRWVHKTPARRVGFRALATATGPVTHQSLDAVADGHVADHLRALLVPHGVLVVRDEHLARIEQWLPKVLGRLPDAAERRSVERWARRQPLRRLHRQAEHTSSGQACGIRQEIRAVVRLLEWLPEQGGNLAACTQDHVDAYLATGTAGRPQPRAFCTGPAATSTPEP
tnsf0node tnsc 26201-27821_-1 MSTQITVSDVTKSFDGRLVLDAVTCTFAVGERTGIVGENGSGKTTLLRLLAGRDRPDQGEVVVHAEGGVGYLAQDGHLPPGATVQEIVDRALGDLRAIERRLRALEAAMAAGDESGMSEYGELATVFELRGGYEADARVERALHGLGLGRLDRDRTVGGLSGGEQVRLRLAALLAASPEVLLLDEPTNHLDEQALGWLEDHLRGRRGTTVAVSHDRDFLERVATTLVEVDADRHRVVRYGNGYAGYLAEKAAARQRWAQAHQRWQADVDRYREAAATTARRVAPGRAIKDGNKMAYDRAAGRVQQSLASRVRQAEERLRRLLASPVPPPPEPLRFAPVLRSGPLRGVLLQAEDVAVTGRLAPVGLQMPA…
tnsf0node chel_byblastp 26201-27821_-1 MSTQITVSDVTKSFDGRLVLDAVTCTFAVGERTGIVGENGSGKTTLLRLLAGRDRPDQGEVVVHAEGGVGYLAQDGHLPPGATVQEIVDRALGDLRAIERRLRALEAAMAAGDESGMSEYGELATVFELRGGYEADARVERALHGLGLGRLDRDRTVGGLSGGEQVRLRLAALLAASPEVLLLDEPTNHLDEQALGWLEDHLRGRRGTTVAVSHDRDFLERVATTLVEVDADRHRVVRYGNGYAGYLAEKAAARQRWAQAHQRWQADVDRYREAAATTARRVAPGRAIKDGNKMAYDRAAGRVQQSLASRVRQAEERLRRLLASPVPPPPEPLRFAPVLRSGPLRGVLLQAEDVAVTGRL…
tnsf1node CENTRAL|WP_139831837.1 49999-50875_1 MAIDRQGFRSPVMGPLFVSFGEWLQREMEVKKAAARVHVYFDFFSQVDALWGHIPTYEALLEHFHAGGLRRAEVPMRWLRETQGVHASATVREAHSEQRRLDELLSQVSGHWARDVLAKYHHSLIAKQGLHDIKLRSVRLSVRAAVNFLNHAKLARGELPDQRVLEAFWRQSPGQVAAVTGFINFLNKVHNLKLDPRPNERWLKTAKHEKAERELIDLFKCRHEIEAFDAKWIVKGLAYFHGIRRANRKALVYRQATFHEVAGFDVELGDSSFWVPSADSYAVTHTAGEIA
tnsf1node tniq 49999-50875_1 MAIDRQGFRSPVMGPLFVSFGEWLQREMEVKKAAARVHVYFDFFSQVDALWGHIPTYEALLEHFHAGGLRRAEVPMRWLRETQGVHASATVREAHSEQRRLDELLSQVSGHWARDVLAKYHHSLIAKQGLHDIKLRSVRLSVRAAVNFLNHAKLARGELPDQRVLEAFWRQSPGQVAAVTGFINFLNKVHNLKLDPRPNERWLKTAKHEKAERELIDLFKCRHEIEAFDAKWIVKGLAYFHGIRRANRKALVYRQATFHEVAGFDVELGDSSFWVPSADSYAVTHTAGEIA
tnsf1node tnsa 44862-45549_1 MTTNSCDQPKQVRRIKPTRRSVSGFLPFRGAGGVPFESLLERDFLKRMRFSHRVSSVVAQPVRIDFIDPHGRPQTYTPDFLVYYQQAGRSHVDYIKPMLVEVKPEYLWREHWRAWSRKWKAARRYAREQGWSFSIYDESRIRGLPLDNIIFLERFERMAFDREDIEMVLNTLRETEISPVHYLLARHFNGIYRDRGVSLLWHLVATGRVACDITEPLDQFLELWIPEL
tnsf1node tnsb 45545-47471_1 MNIYEVDTDEHLIPFEPSRSRVSIEVGAMVRRDKSIYRILQILGFDTVIGVEVETGVSASLRVAELRAVEQEKVDGLYVNHDIATINSDDWAIAQKRFSAISPLIKETINPRCNVEERAKEVGVDTATLYRWLERYQSWNEILALVPRKRGWRSGASRLTIEAEKIIQDVIDEHYLKSQRPSIQSTIAEVEMRAKAQGVAPPSASAIRARIAKIPEKQILRKRGFADQARNRYTPSVGKFPGADYPLAVVQIDHTPIDLIVVDDLHRKPIGRLWLTVAIDVHSRMIVGYYLALEEPSEISVGMCIAHSVLPKEDWLNIHHVEGEWPVWGFPRVIHSDNGPDFRAENVRRSCSNYNIENVFRPVKVPKYGG…
tnsf1node tnsc 47467-48358_1 MNEYAHLLPDFRPVLQLSDRERILFMGEPRWIGYEAAHSILENLGCLFDMPKRPRMQNLLIVGDSNNGKTTIVRQFMKTHGEGYVNENADPVRPVILAEAPPSADEKDLYIALLDRLWMPYRTTDSKVSLRYQVFHSFRELNVRMLIIDEIHSLLTGSAIKQREVMNAIKALCNELAIPVIGVGTPDAVRVLHHDAQHASRFDVVKLDLWKLNADFQRLLKAFEAVLPLKRPSELFKADKAQLIHSISGGNTGDVHRLLVECAKEAIVSGKEHIDRELIESKSWLRPTRGIRELMG
tnsf1node chel_byblastp 47467-48358_1 MNEYAHLLPDFRPVLQLSDRERILFMGEPRWIGYEAAHSILENLGCLFDMPKRPRMQNLLIVGDSNNGKTTIVRQFMKTHGEGYVNENADPVRPVILAEAPPSADEKDLYIALLDRLWMPYRTTDSKVSLRYQVFHSFRELNVRMLIIDEIHSLLTGSAIKQREVMNAIKALCNELAIPVIGVGTPDAVRVLHHDAQHASRFDVVKLDLWKLNADFQRLLKAFEAVLPLKRPSELFKADKAQLIHSISGGNTGDVHRLLVECAKEAIVSGKEHIDRELIESKSWLRPTRGIRELMG
tnsf1node chel_tblasstn 68751-69590_-1 -
tnsf1node chel_tblasstn 44114-44773_-1 -
tnsf2node CENTRAL|MBA0369853.1 43934-44816_1 MEHEAQLIAVTFGAAWTVQLLNGFVRWLLKRDSDSPQLPRILRSHLSFFSSLDMRFSGPEEVRASTLLDHFTVAGMRQHQLAVRYVCEVLNIEVTDEDKKEHVESSRVAAILEKAGSNQWNDDLFQFNLWLIKAERPVRTRRLYLSSAAGLMVSAGAKCIHELDQESLDRHLTKVPGARANLSSLLRFAREHLGHTLTLPVRPPRKEAEPKPVRRLRALLKRIEASGDHAAVTDVESVISVALKIPLRSIQAGKWWPLQRAGRWHIVSSDEEVRCPLQLQDVASRWAALRALA
tnsf2node tnsa 38867-39488_1 MGVRSRGLSGRVALQVGAAGFESSLEQDLIELLDFDPRVTELLVQPFSLYHTEEGKRRRYTPDVRATFVGERPEVVVYEVKYQDELRADWAKFRARFGAAYRHCCQNGWRFKVLTEKHIRTPYLGNVKFLRRFHRLPEQELISGQLLYTLKATGPTTVQSLLSATYQSSESRLRAIPGLWKMVADGRVGCDLTVPLTMASTIWMEH
tnsf2node tniq 42279-43338_1 MLGKRSPKLSDPFPFHRGVHPVEGELLSSYLLRLAVGHSADPYRFYSYLLPGIQVWNRDIDRGGSEAVSALLVDRCGLPPLAVERMCLREYSKAIEGPCPDGSRYRGTWINPIGIFHRIRVLSGLQVCPICLAEDGIYRRIWRLSFVTHCPVHLVPLYAACPVCKAPIVPHRQLAGTTLCHHCHADYVASWSGWDQGCPCPLSQQELLSALSGTPVPTLSDPVPIADLARGVTLLRNWGMLRTPEQAKGHAIETCSGLARWVYFDLIHELVSEWPESMGLLNVKGRISLPTFERCSPPVWLQCIANQLPATARPRGLRKKAPLAAFLRGLGLTPPAGWREKRALALLKAALK
tnsf2node tnsb 39489-41430_1 MVGISRKFLTITAGVEVASEGRRYVVTNVMTSSSVLAKDLGTGESKRLRVETLSRILEPDDDQTRAERDLALYTDEEWAEGQRRLEVIKPLLQMPVRSRSDVESIATAAGVHFTTLYKWLKAFLSSGHVSALVPTKSGRRTGTRMLSQDLEEVIRSVIEDKYLSIDRGTAQDVVDEVKKRCKQMKLKAPSHITIRARIKDIPVALALRKRGRRDDARDQYQPIRGSFPGADHPYSVIQIDHTPANVIVVDEVSRLPIGRPYLTLAIDVRSRLVAGLYLSMDPPSAVAVGLCLSQAICQKRDYLINLGVAGDWPAWGVMGKVHCDNAKEFRSRALSRACEDYGIDLQYRMKKTPHYGGHIERLMGTAARIF…
tnsf2node tnsc 41426-42311_1 MNTQHLLPEVAEVLDAPNEYRVEFCRQDRWVGYTAATKALDELDDLLNFPKNLRPNNILLVAGSGNGKSSILEYFTNRHPILATHEGKPVVPVLKIEMPSKPDESEFWSLILWTLGISHREGDRAAHKKRQAKSAMVNANVQMLALDEFNNVADAGRATSDLLAAIRNLSNELRVPIVAAGTAKAINALNLDPQLKSRFEPIGLPRWSANREYRTFLASYEQLLPLARPSGLSQAELARAIFAMAGDTVGQNVKLLRRAAVAAIESGTEQITMDLLSRLDWTRSDAWQAIAKAV
tnsf2node chel_byblastp 41426-42311_1 MNTQHLLPEVAEVLDAPNEYRVEFCRQDRWVGYTAATKALDELDDLLNFPKNLRPNNILLVAGSGNGKSSILEYFTNRHPILATHEGKPVVPVLKIEMPSKPDESEFWSLILWTLGISHREGDRAAHKKRQAKSAMVNANVQMLALDEFNNVADAGRATSDLLAAIRNLSNELRVPIVAAGTAKAINALNLDPQLKSRFEPIGLPRWSANREYRTFLASYEQLLPLARPSGLSQAELARAIFAMAGDTVGQNVKLLRRAAVAAIESGTEQITMDLLSRLDWTRSDAWQAIAKAV
tnsf2node chel_tblasstn 38056-38703_-1 -
tnsf3node CENTRAL|WP_085915795.1 47105-49562_1 MTVPPRAPEAPEALLDPIGTVVAVVTSIDPCLDHDDVHRVVERVGGGRAKRRRLATTLARDASVMTSGRSPAPRVVGDLLLALRAAGASRISPPWCTSCGRELSAMQLRGQDWYCSPCYTRPQPCAACGEQRQVTFRDRHGRPRCSQCPDHDARDPRQVLVGLITAIDPGLSADAVTTAITDTVSKPAHAQKLAWALEDAPELLTGDGAKAPFPMVLRLIDALGDAGATRIQPPACPRCRRVIALSKRRDGLRICRNCCARANAVACSGCGTVREPAARDVHGNPLCPNCLVAAPLNLEECVRCGRRQRVNTRVADGPICAACIPRTTATCSMCARTAPCMISKTTGQPWCR…
tnsf3node tnsc 34946-39857_-1 MGVVRVTAMGPGSVEYLLHGCDSTPEQGVESAGLERHGAAAYLEQGLEHGEPQGTWLGSGMASLGLSMQAGDTAESVDVRAIFGQLRYPEHEVEGSTEKTPVYLGSAPRKYRTAAQIVADALKAEPEATRERRDQIEWSATKRARTTHAWYDVTFSPVKSVSVYYTALLAAGDERGAEAVRAAHFDAIRIAVEAAESDLAYVRTGRHEGKGPGGRSVGTYEQAGGLSVAVFEHHTNRDGEPQLHAHAAVLARAAAANGAIYAIDGYGFKTITNQLTADYTRAYQQLLTERLDVVWGLRADGKAREIVGVEAELLDEASTRTAEHVRPRVAELVEGYVARHGREPGAVARRALAQQAVKDTRSPKTGLAG…
tnsf3node chel_byblastp 34946-39857_-1 MGVVRVTAMGPGSVEYLLHGCDSTPEQGVESAGLERHGAAAYLEQGLEHGEPQGTWLGSGMASLGLSMQAGDTAESVDVRAIFGQLRYPEHEVEGSTEKTPVYLGSAPRKYRTAAQIVADALKAEPEATRERRDQIEWSATKRARTTHAWYDVTFSPVKSVSVYYTALLAAGDERGAEAVRAAHFDAIRIAVEAAESDLAYVRTGRHEGKGPGGRSVGTYEQAGGLSVAVFEHHTNRDGEPQLHAHAAVLARAAAANGAIYAIDGYGFKTITNQLTADYTRAYQQLLTERLDVVWGLRADGKAREIVGVEAELLDEASTRTAEHVRPRVAELVEGYVARHGREPGAVARRALAQQAVKDT…
tnsf3node hth 49999-52543_1 MREQTLEEISQIISTAEPAVALATIREVVGAALPKHPPAKRLLALLRTEPDLLTSASSAMPRALDRLVGALLDHGAEYLQRPQCGHCGATRPLSSRDGTSRICYSCAARAARADRADQQPVACHDCGRHAPAKATVLDRPYCRGCWARTTASALDRIAAVTRRHLAEAGDLAGTNGSKNDPEAVIADAVVAGVGGSPKRARLALELEQLGAIWFADPAQGNKLFGVLYDALHEAGLPLPRRRCGRCGREAALPGIIDGRRCCRRCQRHGLRTVCDGCGELASLERREPDGTRYCQRCTNTFPDESAICIVCGIHRLISHRAATGPVCGSCRGRELVATCTRCGRSGPCRFAGTAHAVCEPCAVTREACHHC…
tnsf3node addTnsF 47105-49562_1 MTVPPRAPEAPEALLDPIGTVVAVVTSIDPCLDHDDVHRVVERVGGGRAKRRRLATTLARDASVMTSGRSPAPRVVGDLLLALRAAGASRISPPWCTSCGRELSAMQLRGQDWYCSPCYTRPQPCAACGEQRQVTFRDRHGRPRCSQCPDHDARDPRQVLVGLITAIDPGLSADAVTTAITDTVSKPAHAQKLAWALEDAPELLTGDGAKAPFPMVLRLIDALGDAGATRIQPPACPRCRRVIALSKRRDGLRICRNCCARANAVACSGCGTVREPAARDVHGNPLCPNCLVAAPLNLEECVRCGRRQRVNTRVADGPICAACIPRTTATCSMCARTAPCMISKTTGQPWCRACARAWVQCSRCRRW…
tnsf3node yrec 44426-45572_1 MTGAVRVRKGVAHGTSSLYLASGVVFLHEEETVWEAMLEGWTMQQIGGRNSLKSSVDQLVAAVRAYQRFSGEWPWQWSATSFDEWMAHLVGVRHLAVSSLRKYQQAVRNFCEFLCSPHYGWASECEQRFGTHPVQVCHEYNSVRHLQAYEGDPARRPLTRDELQRLLDHADDQVDVRLESGRKGALPAYRDATLLKVVYAWGLRAREATMLDVTDFYRNAHAPEFREYGVLQVRWGKASRGGAPKRRAVVSLFDWAVDAVEDYVENVWPLMRSTRTNALWLSERGARLRPRELSDRFKQYRDVLGLDPVLSPHALRHSYVTHLIENGYDARFVQEQVGHVYQSTTAIYTNPRELHQTSENLQVAWPAWLG…
tnsf3node yrec 45643-46765_1 MRRVDLAGAAHLELVDGVVALHPEDAMFEAMLRGWRAQQAARGLREDAVGARERLMRRFGEFTNEYPWNWEPSHVDEWSLSLTAEQHLAPSTIRTYQCSLRLFNDYLCDSRYGWVAACRREFGPQTHPVPIVHEWNTIPHLNDYEGDPEARPFTREELQRFLDYADEQVERAVRAKRKGALAAYRDATLFKVLYGWGLRRTEASKLDVVDFGRNPAAPEFGRFGTLNVRYGKAKRGQPPRRRNVASVMGWAVDAVADYVENIRPRFDCAEHAALWVTERGGRIKPAEINARFVAYRDALKLPRALVPHSMRHSYVSHLTEDGVDRRFIQCQVGHEVDSSTAVYTHVSSDFMNTALRRALAPALGHGPAGQ…
tnsf3node hth 49650-50007_1 MMKVIGYQWRLREVMAAHGMFSTTKLAPLLAERGINLSTSQVYRLAAEKPERLNMHVLVALMDIFDCSADELISRVELGTAAATGTDDESHEQAAGAQVLRDKQLRPRRARIVPRGDA
tnsf3node hth 46761-47109_1 MMTKLDYRWHLRQVMAARGMFATTDLIEPLAERGIRLSSSQVYRLVVERPERLSLKVLMALLDILDTTMDELIEPVAAEPAKQTRAAGSSGAGAGGAAGVGGLRPKRAQVTRIDS
tnsf4node CENTRAL|WP_203775029.1 28502-31058_1 MSAALVAEVIADPTGLVVRLVTAVEPTLTAASIREEVAKIAGGRAKSRRLAQNLLTDPTMLTSGRPPIPWAVGQLLLGLRAAGATAIAAPCCGECGRTVSYLISRKGCVICSPCRDKPETCAKCGEERRVCTRDRHGLPRCEHCPDLDDDPVRLLTLLITELEPALNGRSVLDALHRATVRPAGQRRLAWAILDNPELLTGAGSLAPVPAVLRFIDELIKTGAAKVLPPSCPRCQRVVALSKQLDGHRICRNCFAKTRAVACSRCGSVREPAARDPGGGPLCPNCLVNDPINLEDCSGCGQRRRVAARTAAGPFCQNCRPRPIATCGICGRDAYCEMSRATGQPWCDNCQHR…
tnsf4node addTnsF 28502-31058_1 MSAALVAEVIADPTGLVVRLVTAVEPTLTAASIREEVAKIAGGRAKSRRLAQNLLTDPTMLTSGRPPIPWAVGQLLLGLRAAGATAIAAPCCGECGRTVSYLISRKGCVICSPCRDKPETCAKCGEERRVCTRDRHGLPRCEHCPDLDDDPVRLLTLLITELEPALNGRSVLDALHRATVRPAGQRRLAWAILDNPELLTGAGSLAPVPAVLRFIDELIKTGAAKVLPPSCPRCQRVVALSKQLDGHRICRNCFAKTRAVACSRCGSVREPAARDPGGGPLCPNCLVNDPINLEDCSGCGQRRRVAARTAAGPFCQNCRPRPIATCGICGRDAYCEMSRATGQPWCDNCQHRWMRCSGCGTTAQLRG…
tnsf4node yrec 27043-28180_1 MQQRRVGLAEAAHMELVSGVVQLRPEDAMVEAMLRGWRDQQTARGLKEDTIVPRERLVRRFLEFTNDYPWCWTPGHMDEWSLSLTAELHLAPSTIRSYQCTIRQFSEFLIDGRYGWAVACEREFGPGQHPVAIAHEWNTIAHLNDYEGNPEARPFTRAELQRFLDYADDQVDRAVKVKRKGALAAYRDATLFKVIYGWGLRRTETAKLDLVDFGRNPAAPEFGSYGMLNVRYGKAKRGQPPRRRNVASVMDWAVDAVADYVENVRARFGCEDHPALWVTERGGRVKPAEINARFVAYRDALKLPAVLVPHSLRHSYVTHLTEDGVDRRFIQAQVGHENDSSTAVYTHVSDDFMNAALRRALTPALGAEND…
tnsf4node hth 28176-28506_1 MTAKLDYRWHLRQVMATRNMFSTTDLLAPLADRGIKLSSSQVYRLVVDRPERLSLKILMALLDILDCTMEELIEPFPVAGQAKKRKAVGEETGVGELRPKRARIAPTSE
tnsf5node CENTRAL|WP_132167517.1 49999-51430_1 MAVKRWPEGPICSGCFAKARETYGRCSTCDTDRMLPGISASGQGLCTDCAGGLGDFTCTRCGQEGWLHYAGICGRCVLTDRLTTFLDDGTSSIRPELQPLFASICAMSRPRSGILWLSKPHVPPILQALAKGNVPLTHEGLSRLTPWRSVVHVRDLLISCGILPPIDRYLFLFEQWLPTWLDTITDPEHRKLLHRFSTWHILRRLRTTAQTGPIGHYRNQNARCQLRAAAAFLAHLSTRGHDAQQCTQTDLDSWFATANSTGRQDVRSFLRWATEHHTMARLTVPASFTDNPAPISNQQRIDLIRRIHTDPAIAPIDRVIALLILLYAQPLPRIVRLTLADISRDGEQLLIR…
tnsf5node hth 49999-51430_1 MAVKRWPEGPICSGCFAKARETYGRCSTCDTDRMLPGISASGQGLCTDCAGGLGDFTCTRCGQEGWLHYAGICGRCVLTDRLTTFLDDGTSSIRPELQPLFASICAMSRPRSGILWLSKPHVPPILQALAKGNVPLTHEGLSRLTPWRSVVHVRDLLISCGILPPIDRYLFLFEQWLPTWLDTITDPEHRKLLHRFSTWHILRRLRTTAQTGPIGHYRNQNARCQLRAAAAFLAHLSTRGHDAQQCTQTDLDSWFATANSTGRQDVRSFLRWATEHHTMARLTVPASFTDNPAPISNQQRIDLIRRIHTDPAIAPIDRVIALLILLYAQPLPRIVRLTLADISRDGEQLLIRLGDPPVPVPEPFAEHITTY…
tnsf5node tnsc 51610->54380_1 MLSIHRLTAGDGYKYLLRHIASADIDGRMATPLTAYYAATGYPPGRWLGSGLVGLGDGQLVAGSEVSEAQMEALYGRAEDPLTDRTLGQPYRVYKSPTSRIDEQTRVLDPGLNDDDRHAAIDRIRKTEMRRKSRQAVAGFDLTFSPAKSVSALWATADVGVQEQIVAAHHEAVQQVLDLIEQHAAFTRSGHDGIAQLDTRGVITAAFDHWDTRAGDPQLHTHVVVANRIQGPDGNWRTLDGRVLFQSAAMSEIHNVLLADNLSRRLGVTWELRERGPRRNPAFEIDAIPDDLIREFSARTEQIETNLALLLDERGDDLHPPNRREMYVLRQQATLLNRPPKHLARPLAELLASWKRRANQAVGSTVIAS…
tnsf5node chel_byblastp 51610->54380_1 MLSIHRLTAGDGYKYLLRHIASADIDGRMATPLTAYYAATGYPPGRWLGSGLVGLGDGQLVAGSEVSEAQMEALYGRAEDPLTDRTLGQPYRVYKSPTSRIDEQTRVLDPGLNDDDRHAAIDRIRKTEMRRKSRQAVAGFDLTFSPAKSVSALWATADVGVQEQIVAAHHEAVQQVLDLIEQHAAFTRSGHDGIAQLDTRGVITAAFDHWDTRAGDPQLHTHVVVANRIQGPDGNWRTLDGRVLFQSAAMSEIHNVLLADNLSRRLGVTWELRERGPRRNPAFEIDAIPDDLIREFSARTEQIETNLALLLDERGDDLHPPNRREMYVLRQQATLLNRPPKHLARPLAELLASWKRRANQ…
tnsf5node hth 49542-49881_1 MRGQKRQVSYQWRLRDIMAEHQMFATTELVPLLHERGIDLSASQVHRLVTGTPERLSLAVLAALCDIFDTDPGELIPTDAVNLGVRKTASGTAAPTKASVAGLRPKRARITD
tnsf6node CENTRAL|WP_229070835.1 49999-51070_1 MHWLRNPSPQGALQDLAAGHGPVTHETLDRLQPYGTVRLIRAALVTAGAIPPRDEQLARLEDQVLRIAARVIDPGDRRTVRSFATWHHLRRLRRRSQPASYEQINSARTEIKAAAELVNWLRQHGTTLADCRQHDIDEWLTGTAWLRVLARTFLAWAVRNRHAQKVKIPARQQRLSGAGIHTDKRWNLIRRLLHDDTLDLRDRVAGLILLLFAQPLTRISTLTIDQIDDDGVLLTLTLGAEPIQIPPPLDDLLRALRDRRQGHAAIGRTDSNPWLFPGGVPGGHLSSHQLQRNMKALGVHARPARNTSLIDLAADLPAVVLSQLLDLHLSTATRWTATAGSPAADYAADLLR…
tnsf6node addTnsF 49999-51070_1 MHWLRNPSPQGALQDLAAGHGPVTHETLDRLQPYGTVRLIRAALVTAGAIPPRDEQLARLEDQVLRIAARVIDPGDRRTVRSFATWHHLRRLRRRSQPASYEQINSARTEIKAAAELVNWLRQHGTTLADCRQHDIDEWLTGTAWLRVLARTFLAWAVRNRHAQKVKIPARQQRLSGAGIHTDKRWNLIRRLLHDDTLDLRDRVAGLILLLFAQPLTRISTLTIDQIDDDGVLLTLTLGAEPIQIPPPLDDLLRALRDRRQGHAAIGRTDSNPWLFPGGVPGGHLSSHQLQRNMKALGVHARPARNTSLIDLAADLPAVVLSQLLDLHLSTATRWTATAGSPAADYAADLLRRADR
tnsf7node CENTRAL|WP_213006094.1 12261-13428_1 MLGEANGVVRADLEPVFAALHRQPPHTVLAWLRGRGARALMAAIGHGKGPVTHETLDQLAAPARTVAHLRGLLVSVGTLPQRDDYLAPLEQWTARATARIADPNERAIVRQFATWHHLRRLRRLSQQTGTTTYTQVGAVRRDVKAAISLLAWLRGAGSCLADCRQADLDEWLADGSGQRSNARRFLLWAIARRRAPALEIPAPPRDAVAPFIAHDRRWNLLRRLLHDTDLDLGDRVCGLLVLLFAQACSRTVRLTTDDVQYDGSHVTLALGAKPIQIPPPVDDLLTELVRQRRTDTPGAVWLFPGAVAGRPFSADQLSRRLNAIGVRVRAARNTAMLDLAGDVPAVVLSHLL…
tnsf7node tnsc 22426-25861_-1 MGIAPLLSIGLPLVRVLLRLQNPSGGDLADSITDFSQLATSVKDRADQREIGRNLERISDKVIRRLDKFIQIEFRKATEDEIERAAGIVAAALTRAGSADLTAVVSNDVQVRALERYTLEHSDFATEAAELGSVTKAAGRGRPDLEDLAYKLLRETCYEVVELAHKHPNLTATALAGLLSRTTELRELLDSVDRSLNDLPGRTAALTGEDQRTEQQRAFGEFALDYRRAVANDQDKLELYGVDLIREVRRYSLTAAYLSLRLAVSWSDDDQAGDGDVAAMLPAHGLAVLRGAAGAGKTTILQWLATNVARRTLSGRLAHLNDHVPFVIKLRNYADRPFPKIAGLAADTTQSTLVGEPDGWIGDVFQQNV…
tnsf7node chel_byblastp 22426-25861_-1 MGIAPLLSIGLPLVRVLLRLQNPSGGDLADSITDFSQLATSVKDRADQREIGRNLERISDKVIRRLDKFIQIEFRKATEDEIERAAGIVAAALTRAGSADLTAVVSNDVQVRALERYTLEHSDFATEAAELGSVTKAAGRGRPDLEDLAYKLLRETCYEVVELAHKHPNLTATALAGLLSRTTELRELLDSVDRSLNDLPGRTAALTGEDQRTEQQRAFGEFALDYRRAVANDQDKLELYGVDLIREVRRYSLTAAYLSLRLAVSWSDDDQAGDGDVAAMLPAHGLAVLRGAAGAGKTTILQWLATNVARRTLSGRLAHLNDHVPFVIKLRNYADRPFPKIAGLAADTTQSTLVGEPDGW…
tnsf7node hth 12261-13428_1 MLGEANGVVRADLEPVFAALHRQPPHTVLAWLRGRGARALMAAIGHGKGPVTHETLDQLAAPARTVAHLRGLLVSVGTLPQRDDYLAPLEQWTARATARIADPNERAIVRQFATWHHLRRLRRLSQQTGTTTYTQVGAVRRDVKAAISLLAWLRGAGSCLADCRQADLDEWLADGSGQRSNARRFLLWAIARRRAPALEIPAPPRDAVAPFIAHDRRWNLLRRLLHDTDLDLGDRVCGLLVLLFAQACSRTVRLTTDDVQYDGSHVTLALGAKPIQIPPPVDDLLTELVRQRRTDTPGAVWLFPGAVAGRPFSADQLSRRLNAIGVRVRAARNTAMLDLAGDVPAVVLSHLLGLHVRTTTDWVRLAGATGA…
tnsf8node CENTRAL|MCB0877365.1 23945-25130_1 MITRPDGTRDERLAPLLELFARVDQPRTLLIWVNRKPSDERPTRGIDVLARIASGEVELSHDALDTLDSTPSLTHVRALLIAAGILPDRDPHIAALEHAITRTLARVKSNDDRRVLTSFARWDVLHRLRRRQARKTSIPSSSAKNAAGDIAEAARFLDHLRSSDAQLADATQAHVDQWLASGERARLRISTFLNWAHAQHYAPHVTVPAPRRELAPRALDQDERWSLARRMLTDDALPAADRVAGLLVTLYAQPLKRIASLRTEHVNDDGTTMHLTLGSDALLIPEPLADLIRQLPELRQRGLSGHSPNHHGWLYPGRNAGQHLHPETIRARLATLGIRARDTRTAALLQLAAE…
tnsf8node hth 23945-25130_1 MITRPDGTRDERLAPLLELFARVDQPRTLLIWVNRKPSDERPTRGIDVLARIASGEVELSHDALDTLDSTPSLTHVRALLIAAGILPDRDPHIAALEHAITRTLARVKSNDDRRVLTSFARWDVLHRLRRRQARKTSIPSSSAKNAAGDIAEAARFLDHLRSSDAQLADATQAHVDQWLASGERARLRISTFLNWAHAQHYAPHVTVPAPRRELAPRALDQDERWSLARRMLTDDALPAADRVAGLLVTLYAQPLKRIASLRTEHVNDDGTTMHLTLGSDALLIPEPLADLIRQLPELRQRGLSGHSPNHHGWLYPGRNAGQHLHPETIRARLATLGIRARDTRTAALLQLAAELPPTVLADLLGMHRNTA…
tnsf8node tnsc 25948-26680_-1 MVTAALRVDGLSKVYAGGTRALDGVSLEIPDGSFFGLLGPNGAGKTTLIGAVTGLVRIGAGAAFVFGHDVVSESRMARALVGLAPQEIHLDRFLTAREVLTYHGRYFGMRRDDADQRADELLSVFDLAAKASQKPNRLSGGMRRRLLIARALVHRPKLLVLDEPTAGVDLELRYELWEYLRMLQGELGVTILLTTHYIEEAEALCERVAFIRGGQIIGEGTTAELTSRYGGARLEDAYVAAMA
tnsf8node chel_byblastp 25948-26680_-1 MVTAALRVDGLSKVYAGGTRALDGVSLEIPDGSFFGLLGPNGAGKTTLIGAVTGLVRIGAGAAFVFGHDVVSESRMARALVGLAPQEIHLDRFLTAREVLTYHGRYFGMRRDDADQRADELLSVFDLAAKASQKPNRLSGGMRRRLLIARALVHRPKLLVLDEPTAGVDLELRYELWEYLRMLQGELGVTILLTTHYIEEAEALCERVAFIRGGQIIGEGTTAELTSRYGGARLEDAYVAAMA
tnsf8node yrec 22024-23128_1 MAGAAHLVLHPDVTPLHPEEATFEGMLAGWVTQQQSRHLAESTIEDRVRLVRRFAAFTNEYPWQWQPSDLEDWSASLVSRSTPVAASTLRSYQLAIGVFLDYVVDRRYGWHDVCVRRFGRGAIQVCHEWNTLAHTAEYEGRPGNRPFTRDELQLLFDYADERVDRTRRLGRKGWLAAFRDATIFKTAYAWGLRRREVARLDAVDFTRNAHAPEFGAHGMLSVRWGKAAKGSPPRRRNVLTVMPWAVETIAQYLDEVRPLYGRSEHPALWLTERGGRVSGEYLNQRFAEYRRHLQLPDELGMHCLRHSYVTHLIEDGYDPLFVQQQVGHAWGSTTALYTGVSNDFKNRTLRSALDRAFTTDNDEEPAR
tnsf8node tnsc 34613-35921_1 MIRTLLGLIKRPEHRATSKHLAAIYPFVAQGGLGGRGALIGYDHSGGAFCYDPWVQYGKTITGPNMIVMGIVGRAKSSLIKTYLYRQAVFGRRHLIIDPKGEYSPLARSLGCTPIVLKPGGDVRLNPLSSHAGLTSQLRLLVAVASGAIGRDLTPTEHTICSNTLATFHADGQPEATLPRVVDRLLDPSEQIAEAMQLSLRELLDASRDLAYGLGRLCDGDLAGMFDGETTHGIDLAAPSLVLDLHHVVDSQAIGIIMVCAAAWLRAAIAAEAIEVDPAKRPNRILVFEEAWRVLANLAAAEWLVDSFKHSRSYGVQNIVVTHRISDLQATGDDGSRVSRLTQGLIADAETKVIYAQDKAELEQAERLLG…
tnsf8node chel_byblastp 34613-35921_1 MIRTLLGLIKRPEHRATSKHLAAIYPFVAQGGLGGRGALIGYDHSGGAFCYDPWVQYGKTITGPNMIVMGIVGRAKSSLIKTYLYRQAVFGRRHLIIDPKGEYSPLARSLGCTPIVLKPGGDVRLNPLSSHAGLTSQLRLLVAVASGAIGRDLTPTEHTICSNTLATFHADGQPEATLPRVVDRLLDPSEQIAEAMQLSLRELLDASRDLAYGLGRLCDGDLAGMFDGETTHGIDLAAPSLVLDLHHVVDSQAIGIIMVCAAAWLRAAIAAEAIEVDPAKRPNRILVFEEAWRVLANLAAAEWLVDSFKHSRSYGVQNIVVTHRISDLQATGDDGSRVSRLTQGLIADAETKVIYAQDKAE…
tnsf8node hth 23124-23472_1 MSRKHKLGYVWHLRRLMAEHGMFATTDLQPHLVERGITLSSVQVYRLVAQTPERLNLNVLVALCDILGCTPTELIEPIAVPRKARKTASASDPVPAPANVKPKRARIARDAKKRS
tnsf9node CENTRAL|WP_060577254.1 49999-50956_1 MLDVYPQTAALHWLRALLVTNGVLPARDEMLERVEQWLDEQLLKVPTPHARIVEPFATWHLLRQARQRGRGSPTDQATATHIRTQARLAIAFLTWLDDRGRDLTTASQGDLDRWLTEGKQTRYFLGGFISWARARGLCPDLTMSHRTSADPHDVLDDHERWTRLRRCLTDGELPLHLRVAGALILLYGRTCTDLYQLTTDDVDQDGEDSTLHINGTPLPLPPTLADLVRALADRATPASSIRQQAHTQCWLFPGRAAGRPIAPYVLARGLRRHGIALLPSRHAARAAWATEIPVPLAADLLGINITAAERWAQRVRRD
tnsf9node hth 49999-50956_1 MLDVYPQTAALHWLRALLVTNGVLPARDEMLERVEQWLDEQLLKVPTPHARIVEPFATWHLLRQARQRGRGSPTDQATATHIRTQARLAIAFLTWLDDRGRDLTTASQGDLDRWLTEGKQTRYFLGGFISWARARGLCPDLTMSHRTSADPHDVLDDHERWTRLRRCLTDGELPLHLRVAGALILLYGRTCTDLYQLTTDDVDQDGEDSTLHINGTPLPLPPTLADLVRALADRATPASSIRQQAHTQCWLFPGRAAGRPIAPYVLARGLRRHGIALLPSRHAARAAWATEIPVPLAADLLGINITAAERWAQRVRRD
tnsf9node hth 47130-47466_1 MIKKMGFRWTLRARMAEREMFQTSDLLSPLAERGIHLSREQVYRLVTQPPQRLSMDTLAALCDVLGCTPNDLIEIDAVHTQVRKTGTADSASSKDDAPVPRRTTIRRPPTA
tnsf10node CENTRAL|NLT54586.1 20117-21698_1 MAPGPVPATVGSHLVCARCRRPARAKRPGPTDPRQGQPEDTALPPVDVMGYQGRSRLVSVVRWWPEGPVCSGCFARACESYGRCILCRRHRLLPGMDAHGQPALCTDCAGGLGDFTCPRCGQEGWRHGHGGCARCVLTDRLSALLDRGDGTLAPALGPFLKTFTAMDRPRSGLLWLSKPHVPALLRALATEAVPLTHAGLDTLAPPKAVTHLRDLLVASGVLPPVDRFLAQFQQWLTAWQQEITDPDHARILHRYAAWCVHHRLLKATRTAPVGPYRVQNARTALRQAEQFLVFLADADLTLATCTQADLDCWVAEAPTYQPRVLRPFIRWANTTRITRNLHMGIPPEGSRPPLE…
tnsf10node hth 20117-21698_1 MAPGPVPATVGSHLVCARCRRPARAKRPGPTDPRQGQPEDTALPPVDVMGYQGRSRLVSVVRWWPEGPVCSGCFARACESYGRCILCRRHRLLPGMDAHGQPALCTDCAGGLGDFTCPRCGQEGWRHGHGGCARCVLTDRLSALLDRGDGTLAPALGPFLKTFTAMDRPRSGLLWLSKPHVPALLRALATEAVPLTHAGLDTLAPPKAVTHLRDLLVASGVLPPVDRFLAQFQQWLTAWQQEITDPDHARILHRYAAWCVHHRLLKATRTAPVGPYRVQNARTALRQAEQFLVFLADADLTLATCTQADLDCWVAEAPTYQPRVLRPFIRWANTTRITRNLHMGIPPEGSRPPLEARAQIDLLRRALNDP…
tnsf10node tnsc 22224-27138_1 MTLHKLTAGDGYLYLMRHVAKADADGVRAADAAGYYTTRGNPPGVWLGSGTEVLGLAASEVTAEQMRALFGAGLHPDAQRIITEYTRARAHSDMRDAQVRTLAQAAVRQAQLGRKFAEYKPLPPLSQRVTERVAALEEATGREATTQEIAGIRRAESRRAAGAVAGFDLVFSPVKSVALVWALDPRAQVREAIRMSHEAAMTETLTFLEAHAAHTRTGRDGLAQIDTHGLVAVAFTHYDSRAGDPNLHTHLVISNKVQGVDGIWRALDARGLHALAVAASEHYNTRLQAHVTHRLGARFAARPAGRGKRDIMEIAGIDQRVIDHFSRRRAQLEARYDTLLAEYRATHGRDPDFAGARALAERANLETRS…
tnsf10node chel_byblastp 22224-27138_1 MTLHKLTAGDGYLYLMRHVAKADADGVRAADAAGYYTTRGNPPGVWLGSGTEVLGLAASEVTAEQMRALFGAGLHPDAQRIITEYTRARAHSDMRDAQVRTLAQAAVRQAQLGRKFAEYKPLPPLSQRVTERVAALEEATGREATTQEIAGIRRAESRRAAGAVAGFDLVFSPVKSVALVWALDPRAQVREAIRMSHEAAMTETLTFLEAHAAHTRTGRDGLAQIDTHGLVAVAFTHYDSRAGDPNLHTHLVISNKVQGVDGIWRALDARGLHALAVAASEHYNTRLQAHVTHRLGARFAARPAGRGKRDIMEIAGIDQRVIDHFSRRRAQLEARYDTLLAEYRATHGRDPDFAGARALA…
tnsf10node yrec 18583-19720_1 MVAWGEGSRRTALRLVEADEVLDEAEQVLAEMLAGWERRQRARNLAESTIAHRRAVVRSFVDQVQLYPWSWTPAVVDEWFSDQRAVRHMARSTVRAYQGALRGFCEYVTDPAEEWVGRCLDRFDDHPVQVITEANCAVHVADYEGRPARRAFTRSELQRLFDHADEQVDRARVLGRKGWLAAFRDATIFKVAYGYGLRRREVAMLDVSDFGPNPRAREFGDLGVCYVRYGKASKGSEPKRRSVLTVWAWSPGVIQQWRGQALPLFGAASGPALWPTERSARVGLESLTRRLREYRDTLGMDRMLDFHSLRRSYVTHLIEDGWDPRFVQEQVGHEHASTTAIYTCVSSDFRTRTLRRGLDDLLGRAQDAH…
tnsf10node hth 19716-20115_1 MTRQVAYRWRLREVMAMNGIYATTDLVPLLGQRGVSLSASQVHRLVTGTPERLNLTVLAALCDILNAEVGELIETSAVEVASARRVVGRRVEDIEPSRPASRRAVEPVNQDPAQHLRPVRVRLLGDGPDATR
tnsf11node CENTRAL|WP_146072821.1 49999-51175_1 MTDRLTALLTDPITGLVHEQLRPVFDELNAAPRPQSVITWLKKPPATGARLLGQMARRQTPISHDTFRNLPADRSHNYLRELLASTGTLPRYHAPIEQMERWLDDKLELVDTEDAAVIGRYGRWHLLRNLRTTADRGGLSTSAIYGARSHINGAIRLSRWATTRRTTIAGLTQSQLEAYLAEHPGGRNAQQGFVIWLGRSRTNTAITMRWRESTLPEVVVADVDRWEQIDQLLHDEQIALYARIGGLFTLLFAQPLEAIVSMRTDQVAIDDAGRVMVSFEAVPVEMPPALDDLIRRHLTRPGAPSIASTDHGWLFPGRHPGRHMVRENFRSKLVANGIHPGQSRQAAMFAL…
tnsf11node hth 49999-51175_1 MTDRLTALLTDPITGLVHEQLRPVFDELNAAPRPQSVITWLKKPPATGARLLGQMARRQTPISHDTFRNLPADRSHNYLRELLASTGTLPRYHAPIEQMERWLDDKLELVDTEDAAVIGRYGRWHLLRNLRTTADRGGLSTSAIYGARSHINGAIRLSRWATTRRTTIAGLTQSQLEAYLAEHPGGRNAQQGFVIWLGRSRTNTAITMRWRESTLPEVVVADVDRWEQIDQLLHDEQIALYARIGGLFTLLFAQPLEAIVSMRTDQVAIDDAGRVMVSFEAVPVEMPPALDDLIRRHLTRPGAPSIASTDHGWLFPGRHPGRHMVRENFRSKLVANGIHPGQSRQAAMFALAGGIPAAVLSDLIGIADTT…
tnsf11node yrec 48267-49383_1 MAGEFPGSARMLLVPGVVHLNETAAVFEAMVTGWSRQQRSRQLGEGTVRTRERLIRRFQEFCDSYPWQWTPVDVEDFTVSLTSGSERLALSTIRGYHLTLRMFCDYITDSRYEWPAQCHDRFGQVPSQVCNEWNTVAHLNEYEGQPQRRPLTYRELELLFDWLDDRVDRLARSGRKGALAALRDAVMLKTTYAFGLRRNELARLDVADLRPNPHMRKWGTYGSVHVRYGKASAGSLPRRRTVLAVPEFDWAVDGLRQWVEQALPLYEAGGHPALWLTERSTRVKVRQIDDLFSVARTEIGLDEHLSLHCLRHSYVTHLVEHGYPERFVTEQVGHAFASTTAIYTSVSDDFKNKTLQAALARVYRIDEKG…
tnsf11node hth 49379-49721_1 MTRTIQVQWNLRQVMADRGLFQTSELRPLLEERGIQLTREHVYRLVTKTPQRLNTEVLVALCDALGCTPTDLITPVVAEQKQAKTGTTGEGGPKIGQLRPIRAKVRRPDGVGE
tnsf12node CENTRAL|HCU94663.1 3126->5231_1 MTVNAADHDRAVSDPSGLITDLVMEAGHGLGRDQVQAVVAAVAGGRAKSRRLALALAERPGVLADGRSPAPRAIADLLVALHDAGAQNKSLPACAQCGRQVRGFQRAGQDWYCPPCIRPCEPCAACGRDRPVSSRDRAGRPRGAKCPDEDGRDPVAVIHGIIAALDPGAGRGTVAEAVRRSAPRPSYQQKLAWALEDNPALLTGGRAPVAAARHPTVHRDAQRRRHRRCRPPFMRALRPPGAHRQAAGRRPGLPVLHREVPHRTVHAVRKRPRARHPRRAGAGLCGLLFIAAPENXTEPCGISRATGKPWCPACQRRRAACSTCGRNEAIASGTVQRPLCAGCTPPLPWASCPVCS…
tnsf12node addTnsF 3126->5231_1 MTVNAADHDRAVSDPSGLITDLVMEAGHGLGRDQVQAVVAAVAGGRAKSRRLALALAERPGVLADGRSPAPRAIADLLVALHDAGAQNKSLPACAQCGRQVRGFQRAGQDWYCPPCIRPCEPCAACGRDRPVSSRDRAGRPRGAKCPDEDGRDPVAVIHGIIAALDPGAGRGTVAEAVRRSAPRPSYQQKLAWALEDNPALLTGGRAPVAAARHPTVHRDAQRRRHRRCRPPFMRALRPPGAHRQAAGRRPGLPVLHREVPHRTVHAVRKRPRARHPRRAGAGLCGLLFIAAPENXTEPCGISRATGKPWCPACQRRRAACSTCGRNEAIASGTVQRPLCAGCTPPLPWASCPVCSDPDHPSPGQCA…
tnsf12node hth 2797-3130_1 MTRRLDYKWNLRQVMAGRGMFATTDLIGPLADREIRLSSSQVYRLVAERPERLSLKVLMALLDILDCSLEDLIEPAAEPGTAARRKKKAAGAEAGIGGLRPRRARIHGPL
tnsf13node CENTRAL|WP_185008567.1 49999-51199_1 MIAFDAVDKPRSVIRWLSKSAGARLLSQIASEESEITHATLDKFPQTLHLNHVRQTLVHTGVLPERDEYLDRIDPWLDTLVSSHPEERAQLVRAYARWHVLRRARSRASRRTFTSDAGRRARTMIRVALEWLTWLDDIDRKLADVRQDEIDQWLTANPTRRGYMIDGFVAWAKGRRLMEGGTIPSYPKGEPACFLDDDQRWQQLKRCLDDDGVALTGRVAGALVLLFGQSPTRLIHLSAAHVEQQGEHTFLQLDERPVLLPPKLAKIVIKLRDTGRPSSVLGRAHPGTHWLFASVTPGRPLSIAGLRRRLDELGIRTRPARNAAMMALATDLPAAVLADLFGLHIVTAVRW…
tnsf13node hth 49999-51199_1 MIAFDAVDKPRSVIRWLSKSAGARLLSQIASEESEITHATLDKFPQTLHLNHVRQTLVHTGVLPERDEYLDRIDPWLDTLVSSHPEERAQLVRAYARWHVLRRARSRASRRTFTSDAGRRARTMIRVALEWLTWLDDIDRKLADVRQDEIDQWLTANPTRRGYMIDGFVAWAKGRRLMEGGTIPSYPKGEPACFLDDDQRWQQLKRCLDDDGVALTGRVAGALVLLFGQSPTRLIHLSAAHVEQQGEHTFLQLDERPVLLPPKLAKIVIKLRDTGRPSSVLGRAHPGTHWLFASVTPGRPLSIAGLRRRLDELGIRTRPARNAAMMALATDLPAAVLADLFGLHIVTAVRWVKYAKRDWAAYVAERATEA…
tnsf13node yrec 47475-48522_1 MDPASAVFKAMLEGWETQQRARFLKAGGTIKPRLDLVRRFAEYTNQYPWQWEPAEVEAFIVSLSIAPSTARNYQNCLRMFCEFVTDARYGWPAKCLDIFGAVPRQILHEANTISHVTDYEGNPGRRPLSYDEVQALFDASDGRVEEIQSRHRKGALTAMRDSAMLKVIYAFGLRRQEAVGLDVADWRHNPKVPAFGRFGGVFVRWGKSTNGSPPRRRTVFTVAEFDWIVPVMEHYLEEVRPLLAPGKHPAMWVTERCGRISRRRLNRTFGLVRDLAGLPSELDLHALRHSFVTHLVEFDYPEKFVQDQCGHSWGSTTAIYTGVSDEYRNRLVQRALRERHPDLWKDQP
tnsf13node hth 48530-48842_1 MGFQWRLRLRMAEKGYFQTSDLVPLLAERGIVLSREQVFRLVTQPPQRLSMDTLAALCDILDCQPNDLIEVQVVNEKVRKVAGEAKRSAPQARRTTIRRPEGL
tnsf14node CENTRAL|WP_243088205.1 49999-51157_1 MNCEYPRTALRWLLNSASARLLANTAAASRQLTHADLDQLATAGRGTAQTIDYLRQVLVTFGVLPARDEYLVRIERHLGRVLTRWPEQAPLLRPYVRWSVMPRARRRSTHSPSTPGRAQWAYVRINAAADFLSFATERGLALMEVTQHQVDQWLAGGASTRYEVRDFLVWAARRGHSQDLLVPHRAKAEPVGLDEDSHWDLLQQCLYDEELPLDVRAAGALLLFLGQHLTRIVTLTDSDLISKNGRTALLLDRSPVHLPVPLATLLTELVEQSPEPGWSANSPMPWLFPGTQPGAHRSSASLARTLTAHGIPIRASRGTALIQLAQDMPPAVLAPLLGLHVITAEQWRRRA…
tnsf14node cas 60244-61228_1 MMPAAGRTYWLTEPCRIRRENNSIRIERPDGSPVRIPITDIRDLVTFDHVDINTSAIALLSRHGVTVHILDHYGNHAGHFAPADSMSSASAVRRQVELTSKPEQRLTIARSLVSTTAHNIRWALETTHLDPALATLETALPHCTTSDEAMGQEGNFRRTAWATLDTHLPPWLRLNGRTRRPPTNAGNAFISYLNALVYARVLTALRTTPLHPAIGFLHADTDRRRNTLALDLAEPFKPLFAERLLKRAAAQKILTRNDFETDVASASLSTQGRKKISALMREELATTIYHRTLKRKVTYEELIHLEALKIVRLCLEKTPYKPFRPWW
tnsf14node cas 53765-54071_1 MWETATPVVIKWEDRYLLPGDEGFVERLEHNLAHKADVLGLPAPGGLRVLDAGPRRRFEVRGAPRIGAQVRVALAGKTEALEALRSWGLGLDTVQGFGWIR
tnsf14node yrec 47691-48822_1 MGAVDVPGAMRLVVLGNVRALDPAAAMFQAMLKGWEQQQQSRLLAKKTISDRLSLVRRFADYTGTYPWEWNAEDVEAYFSTQMSRELPLAHSTVRGQQNDLQLFCTFITDGRYGWAAACQEEFGQVPAQICHDWNTADHVAEFEGNPGRRALTYDELQALFDAADDRVEQARKRRRKGVLAAWRDAVLLKSVYTYGKRRRETSMLDLHDLRHNPRAKDYGRFGALEVRFGKAPRGSPSKRRTVLTVPEMDWIVPLLEEWVDEVRGRFGAGKHPALWVTERCGRLGLRRLDEVFALVRQHAGLPEELELHSLRHSYITHLIEFGYPERFVQDQVGHRYASTTALYTWVSDEYRNRLLEDSLARRVERMAA…
tnsf14node hth 48818-49151_1 MTKRMGFRWNLRRLMAERDMYQTSDLLPLLAEYGVHLSREQVFRLVTQPPQRLSMDTLAALCGILQCTPTDLIDVEEVRRQVVKPAASGEVADRSVPPARRTRLRRPEGL
tnsf15node CENTRAL|WP_123972380.1 49999-50821_1 MARCRDARRRAARGRYTALAAKGDTRDIKVAIDFMSWLDTHDIYLQDTTHNDLERWLVAHSSLHRTVVTFIQWAVARRLTGKLAITRPSKKNDSRFLDEQDLHDQLRRCLNDDTLPREARIIGALIRLYALPVSRIVELTTDRFRRDEKGAYLTLDRHPVLLPPKLAVLIEDQIAQPVTDSRMRQQFGNENGYLFPGKAPGRPRNVIGTHNLLNQLGLPVLSARNTAMIEAVTSLPPIVVADLFGMHPSTAQRWANYAKDDWSAYLAARMVAE
tnsf15node tnsc 58933-61324_1 MGGQRGAMPDPSKAADLAEFVCLLGELRAWAGMPSYRVLAKKVGPLMRPARVVSLSTVVDVFKTGRSRLDLDLVVGIVRALGADGPVVGLWRTACIKVHGLARTGGPVGVFGQLPADLVTFTGRREELARLIAAATQHHDRSGANAVVISAVEGMAGVGKTQLAIHAAHKLVRAGHFTDVQLYVNLRGFDPELPPADPSAVLEAFLRQLGVSAPHIPESRDERAAMYRDRMRDRRALVLLDNAATEDQVRDLIPAGPTCLVLITSRRSLAGLDGATPHLIDTFTETEALDLLARIAGHDRVAAEPEAAARVIEYCDRLPLALALTAARLRSRPAWSPAELADRMQAGRLEAISAGGRAIRPVFDASYQA…
tnsf15node chel_byblastp 58933-61324_1 MGGQRGAMPDPSKAADLAEFVCLLGELRAWAGMPSYRVLAKKVGPLMRPARVVSLSTVVDVFKTGRSRLDLDLVVGIVRALGADGPVVGLWRTACIKVHGLARTGGPVGVFGQLPADLVTFTGRREELARLIAAATQHHDRSGANAVVISAVEGMAGVGKTQLAIHAAHKLVRAGHFTDVQLYVNLRGFDPELPPADPSAVLEAFLRQLGVSAPHIPESRDERAAMYRDRMRDRRALVLLDNAATEDQVRDLIPAGPTCLVLITSRRSLAGLDGATPHLIDTFTETEALDLLARIAGHDRVAAEPEAAARVIEYCDRLPLALALTAARLRSRPAWSPAELADRMQAGRLEAISAGGRAIR…
tnsf15node tnsb 44624-45536_-1 MTGTDPAALAAFIGNQRAEHHVPHRLACRVLGVSESWFYKWRDKPTTAREVRRGQLADAIRQIFEKSGGTYGSPKVWLLLIRAGWRVSVNTVARLMAELGLAGRKIRRRGGLTRPGKRPAFADFVRRDFTADAPDQVWCGDMTEIATGEGKLYLATVIDLFSRRLLGYAMGARHDAELVVASLNMAAATRGGDVKGVIFHSDRGSEYVSRRFRWACRRLGVTQSMGRVGSCFDNAVSEAFNSVLKVEYVHRHTFATRTEARLRIATWITAFYNTHRLHSVCGYRSPIDYEHDHRANSALELAA
tnsf16node CENTRAL|WP_147424010.1 49999-51436_1 MPATPHTCTRCGQTATGRYLLLGGQICNTCYSSLRRNPKPCPSCTEIRVLAFIDDKGQITCASCAGQPRRFACRSRGSEQFLTGTHCGHCRLDQRLQELLDNHGSTLPPLALLRSYLTAAPMDPRSIVRWLRREPIARTLRGMATNTLPISHLTIDQLEPGPRTRYFRRLLIDAGTLPPIPVLLHELNIFVDTAAAQLPTKHAPVLRRFHRWEVLPQLHRRYRDQGVDITTGVFTTQRSATLVRARFLDWVSEQDLALTDLDQSTLDYYMARVKARVTINQFIGWAARSHLADDLVTHSQPVRAAPSTYSEGELWEDTHQLLRTDTVELPVRIIGLFALIYAQPLDHSVRL…
tnsf16node hth 49999-51436_1 MPATPHTCTRCGQTATGRYLLLGGQICNTCYSSLRRNPKPCPSCTEIRVLAFIDDKGQITCASCAGQPRRFACRSRGSEQFLTGTHCGHCRLDQRLQELLDNHGSTLPPLALLRSYLTAAPMDPRSIVRWLRREPIARTLRGMATNTLPISHLTIDQLEPGPRTRYFRRLLIDAGTLPPIPVLLHELNIFVDTAAAQLPTKHAPVLRRFHRWEVLPQLHRRYRDQGVDITTGVFTTQRSATLVRARFLDWVSEQDLALTDLDQSTLDYYMARVKARVTINQFIGWAARSHLADDLVTHSQPVRAAPSTYSEGELWEDTHQLLRTDTVELPVRIIGLFALIYAQPLDHSVRLTRDDLQTRGNSLMVAFGPT…
tnsf16node yrec 48553-49654_1 MHPPSLIALATNVVALDEERFVFNAMVARWGDQQTSRGLQPTTIERRQQFIRRFQSFCEDYPWRWRPGDLEDFTTQARSGAAPLTRSTVRSYQLTIRLFCEFVTDTRYGWPAECSNRFGAVPQQICHDWNTIAHLLDFEGRPARRALTTDELEQFFDAADSRVDAIVRTRRKGALNALRDSQLFKTIYAFGLRRAETVGLDIADLRSNPGAPQFGSYGALYVRHGKGTRGTGPKRRTVLTVPETGWVVDGLTQWVDLARPRLLNEWHTDALWPTERHTRVSTRYLNMRFADLRDQIGLPSELTPHALRHTYVTNLIEWGYSEKFVQDQVGHAYASTTAIYTSVGDDFKNRALARALSHIYGDTDGR
tnsf16node hth 49643-49997_1 MAANQNSPVRWNLRALMADAGMFQTTDLIQPLRDHDVQLSREQVFRLVTRTPERLNIEVLAALCQIFDCGPSELITVKAQHTSTQAEAGGQGSRRDISIGDLPPVRARLHRPDTPNR
tnsf17node CENTRAL|UIP58579.1 49999-50770_1 MDYATRTAKQEITEAGKFMVWLEESQHAQIEYLTQEHIDLYWSEGPTTRTVVRNFLLNRKLIGRRKPLHAPKREAMTTPLSTPTERMNALRTVIEADTVKLSTRVAALIFLLYGTEIGRIATLKRDAIAHTPNGMTIELGPLLAPVPEPLLPLFSEYLAANHQGTRSSTDASVWLFPSTQPGRHIQANSLWNRFTIFGIRPQASRNATLNDLTKELDISTLSSMLGYGLNTMAAHAARAGTQMATYPLISRTTPRN
tnsf17node tnsc 44508-46908_1 MTMTGNAVSAASARPVAAAPAADAHDLIRVRGARENNLKDVSVDLPKRRLTVFTGVSGSGKSSLVFDTIAAESRRLIDETYSAFVQGFMPSVPRPDVDVLEGLTTAILVDQERLGANPRSTVGTVTDANAMLRILFSKLGEPHIGGPTAFSFNIPTQQASGVMTSATGDKTIVRNAVYLGGMCPRCEGRGSVSELDLSQIVDESRSLNAGAIMVPGYTADGWMVRGFAESGFYDPDKPVAEFTEKERHALLYNEPTKVKVKGINLTYEGLIPKITKSMLSKDLDALQPHIRAFVERVATFARCPECDGTRLTEAARSSKIAGVSIADACRMQVTDLAEWVRGLDLPDAGPLLEALSANLDAFVTLGLGY…
tnsf17node chel_byblastp 44508-46908_1 MTMTGNAVSAASARPVAAAPAADAHDLIRVRGARENNLKDVSVDLPKRRLTVFTGVSGSGKSSLVFDTIAAESRRLIDETYSAFVQGFMPSVPRPDVDVLEGLTTAILVDQERLGANPRSTVGTVTDANAMLRILFSKLGEPHIGGPTAFSFNIPTQQASGVMTSATGDKTIVRNAVYLGGMCPRCEGRGSVSELDLSQIVDESRSLNAGAIMVPGYTADGWMVRGFAESGFYDPDKPVAEFTEKERHALLYNEPTKVKVKGINLTYEGLIPKITKSMLSKDLDALQPHIRAFVERVATFARCPECDGTRLTEAARSSKIAGVSIADACRMQVTDLAEWVRGLDLPDAGPLLEALSANLD…
tnsf17node yrec 47824-48949_1 MRDQIGNVSWLPSARPAMDADTFLNEILTAWKRQQLARNFGLVTIQRRIRSVERMASFAGSHPWEWLPSDADDFFGHLRGVENRAHNTVRAYQSDVKLFLEFAGDPNYDWNERCGQWFGTVFTQVVTEFNKAKHSDESPDGEKRPFSPLELQEFFDLADLEPERILSAGRKGALAAWRDAVMFKTLYAWGLRHNEARNLILPDFSRNARMPAYGDWGVLRVRVGKAMKGAPPKQRTVLTIFDWSVELLDHWIRVGLPRFGVGRAAPLFPTDTGRMVDKGYLRKRFRSLVDELGFPPGLDIHSLRRSYATDLQGEHGFDTSFVQLQLGHEHASTTGIYTRLSPDYRTREMNRVLTETVERSGARLPRADP…
tnsf17node hth 48945-49290_1 MKRQIHYEWHTRELMARMGMRNSRDLVEPLRERGITLSESQIYRIVAQDPERIAFKVLVALADIFRVEVNELVTYTATDVRAQYPRKAVGSAAEVPLIEAYRPVRARIRPDNDA
tnsf18node CENTRAL|WP_234974448.1 49999-51094_1 MDCVECGAETELYRGGRCQRCILQYTATELLRNPDTGNVDPKLTVIADALGAMERPNSGLTWIRQPHVEQFLTQLAAQNNIDHDTVDALPTGQTTNYMRALLVEHGVLPRRDELLARFEMWALDKQERVIDPEQQIIIDQFRRWGLLRHLRSSSPISNSAFLRAKQLFTVAIEYCNWLTLEHGLTLTQAGQHEIDAWQPGGTSTRGHVYRFIRWAIATRIVPADLTVVQHRRGTATRLDTQSQTEAVQQVVYTEDLTDRDRLVAILIIVFGQRAEKISNLTCNDIIVTDTGVTLQLGSYPITLPHPSTNPSGHWPRTTSTDKPPPTPTHHGYSAATPPETTSTPHTCGYDS…
tnsf18node hth 49999-51094_1 MDCVECGAETELYRGGRCQRCILQYTATELLRNPDTGNVDPKLTVIADALGAMERPNSGLTWIRQPHVEQFLTQLAAQNNIDHDTVDALPTGQTTNYMRALLVEHGVLPRRDELLARFEMWALDKQERVIDPEQQIIIDQFRRWGLLRHLRSSSPISNSAFLRAKQLFTVAIEYCNWLTLEHGLTLTQAGQHEIDAWQPGGTSTRGHVYRFIRWAIATRIVPADLTVVQHRRGTATRLDTQSQTEAVQQVVYTEDLTDRDRLVAILIIVFGQRAEKISNLTCNDIIVTDTGVTLQLGSYPITLPHPSTNPSGHWPRTTSTDKPPPTPTHHGYSAATPPETTSTPHTCGYDSNPSSPHSPPASAP
tnsf18node yrec 48310-49255_1 MSEELPGFAPKVFSTSDVGVIRAEDRVYEAMLDGWRSQQLARGLVPATITPRCQLVDRFFTYTNEYPWHWRPQDLDDYMAERRLASSAITVRTLRTYSNAIAMFCEYISDPRYMWTEVCDKYFGTHPIQIRFEWNTPRHSADDAMPTRRRAFTRPELQQVFDCIDDYVDDLHARNRKQWRTVMRDSMAFKVAYAYGLRRRELTMLDTIDFGPNPYVPQYRRYGALTVRWAKGTRGSGPRRRTVLTVPGFAWVVELLEYWCTDGREIFTTAERSRALWPSERGERITLGTLGRSFAFHRDRAGLPTELCLHALRH
tnsf18node hth 49422-49788_1 MSGEQRRIGFHWHLRTVMATHNLWKSTDLKPLLQSRGIHLSDAQIYGLVTTEPQRISSQTLAALCDIFDCSPGDLFEPFVEMRAAKTAHAPPDRALGLRPSPGGPIAHRIRVVEDPDRQTT
tnsf19node CENTRAL|SUT99152.1 49999-51496_1 MVKAIEKATERGEQVTLAQFSHKEGCSGCDRADIDKFKKRYKGDKYCSTCYARIFKKRACPKCGEYARLPKNDDQAICNECIKKQPCIRCNQTKKPIGTLTEYGVVCNSCSVYFRPIERCERCDTPSQKLTHISRFGDDLRVCPKCSTRDYETCPSCHKYRLLEQDDTGAKICKKCRNNAKKKCKQCDVLIPAGCPDLCNNCYWHKNLWEKARRNIKAFQSQHLQAQYEQYLIWLEDEVGANKAALYINKHTHFFIKTEELWLDAIPTAEQLLAVLRTSGLRKFELVASWLDEAHHIKVALEDKDFCSQQDQIEKLISSLPHPSTAYDVVISYKDELDIKMKDGKTSIRSIKLAI…
tnsf19node tniq 49999-51496_1 MVKAIEKATERGEQVTLAQFSHKEGCSGCDRADIDKFKKRYKGDKYCSTCYARIFKKRACPKCGEYARLPKNDDQAICNECIKKQPCIRCNQTKKPIGTLTEYGVVCNSCSVYFRPIERCERCDTPSQKLTHISRFGDDLRVCPKCSTRDYETCPSCHKYRLLEQDDTGAKICKKCRNNAKKKCKQCDVLIPAGCPDLCNNCYWHKNLWEKARRNIKAFQSQHLQAQYEQYLIWLEDEVGANKAALYINKHTHFFIKTEELWLDAIPTAEQLLAVLRTSGLRKFELVASWLDEAHHIKVALEDKDFCSQQDQIEKLISSLPHPSTAYDVVISYKDELDIKMKDGKTSIRSIKLAIKPAVALMHYVCASG…
tnsf19node tnsa 45358-46084_1 MKRISDEYSPVRKSQTVYGSISVNYAFRGEKTIWCESTLERDFLIRQEFNSNVIDIVSQPITIPYITELGNESTYTPDFLVQFSSANCGDFEEIPCPLLIEIKPRKKLIEDWDKLKPKFKAAHTFAKEKGWKFKIINESRLYDQYWENINFLKRFRRSHVDVYDEQTLIETLDSLGQSTINQLPAHIFKDKTNILRGIHQVWALVAKRKIMCDLYCPLTAETVIWTNQDDVLTRRFLNGSD
tnsf19node tnse 57508-59296_-1 MPANKKVKVTTIDCFPNDNIRRTVYRYGGFLRNEGSDSTNPFIEVLLVELQDNDKWINIQRCSTFLVPFLEIDTVQIGSIWEGNILQDNVYKFYGKLITKSFTFDFTSHRPKNIKSTYKIPNTDDEYYMPLKHLMLPKGNDFILQGYPFTHYTPETYRQVNHCLMVSNNNVQVVTSAVHILHSLFVNRKDIRGMILSSSIQNIINRYLESFTSETVENQTEYRIRIRKPYEDLGEIAIIFLANLALNEHVQNIVERLQHSMEITDFDPLQSGKRYPIVFPPHPTKLSVEVEGLWLDDNKTRFFITRFKRVDPIDDYTIHINQDHINTIPKADEKNPIPRGKSQNKNEHINTQKPPSRVNGEYRKRSDV…
tnsf19node tnsb 46070-47987_1 MVQTDTVSIDRSRIILKPNVIVKYEGQPYKIANVLNANDIVISSLDSVRCLQVSADSLQVFEAENNQTKDINKGDWDITHEAWKIALHRYEIIKPLIKYSTTELVEQRASEYGINRSTLWKWLKDFRENNSILVLVPKKRGWTTKKSRLSPQIMNIINQGIQEEYLNARKPSIAKTIDFIKAECSRLKLEAPHDNSIRRKIEALNDYMVIKARHGSKAAQDKYASAAGEFPNADYPLAYVQVDHTPLDIEIVDDEFREAIGRPFLTLAIDINTRMVVGYYLSLEAPSATSVAMCIASSILSKKRKLIELDIDADWQVEGLMDSIHTDNGPDFRTNHISRACLKYGIHWEFRPIGGARFGGHIERLIGVV…
tnsf19node chel_byblastp 44552-45236_-1 MTLLSIAVNDSGSQPKPGEITLAHKGVLFLDELPEFDRKVLEVLRQPIEAKEIVISRASRQITFPANFQLIAAMNPCPCGYAFNQDSRCQCSAEAIKRYQNRISGPLLDRIDLHIDVPPLHASELQDTQVVEDSATVRERVIQAYQWQMQRQACLNMALSPKQLEQFAPLNEQAALIFEKAQQRLNLSARGYHRILRVARTIADLAQSEQIQTGHLTEALSYRGQHH
tnsf19node tnsc 59378-60236_-1 MSFAKIYTRALLGLHAPSVEVEVHLSQGLPSLTIVGLPEAAVRESKDRVRSAIINSGFQFPTKRLTINLAPADLPKDSSRLDLPIALGILIASGQLPEQGTENFEFIGELALDGQLRPISGTLSIAIACQQAGHQLILPEANAQEASQLPNFQVFAAQHLKQVCEHLSQNHLIQQFQPTALKASQHYKFDLADVKGQLRPRRALEIAAAGGHSLLFKGPPGTGKTLLASRLASILPPLNTQENLEVASIYSVANHQHPFGQRPFRAPHHTASAVALVGGGCQFHK
tnsf19node chel_byblastp 59378-60236_-1 MSFAKIYTRALLGLHAPSVEVEVHLSQGLPSLTIVGLPEAAVRESKDRVRSAIINSGFQFPTKRLTINLAPADLPKDSSRLDLPIALGILIASGQLPEQGTENFEFIGELALDGQLRPISGTLSIAIACQQAGHQLILPEANAQEASQLPNFQVFAAQHLKQVCEHLSQNHLIQQFQPTALKASQHYKFDLADVKGQLRPRRALEIAAAGGHSLLFKGPPGTGKTLLASRLASILPPLNTQENLEVASIYSVANHQHPFGQRPFRAPHHTASAVALVGGGCQFHK
tnsf19node tnsc 47989-48910_1 MQKYEHLADDVLEVMSLSDSDRINILFSDRWIGYKKAVTILDTLTDLLNRPRKLRPECLLIVGDSNMGKTTIIHEFTKQHYTKTVNDIDMELLSVKKPVLTILAPAKANVKEFYINILNHFFVPFRPTDPEAKLRNQAVHLMRKYETKMLIIDEIHNCLTGSTKLLSEVMNTLKNLSNDLSLNIVGVGTREAVTILHTDAQYASRFDVAMLPKWELNQDFLRLLLSYVRLLPLKKRSDLASQRLATLIFEISGGNFGDLNRLLIECAKEAIVKGNEEITEEIVNKFKWLKPTEGMRNIRNINLNMV
tnsf19node chel_byblastp 47989-48910_1 MQKYEHLADDVLEVMSLSDSDRINILFSDRWIGYKKAVTILDTLTDLLNRPRKLRPECLLIVGDSNMGKTTIIHEFTKQHYTKTVNDIDMELLSVKKPVLTILAPAKANVKEFYINILNHFFVPFRPTDPEAKLRNQAVHLMRKYETKMLIIDEIHNCLTGSTKLLSEVMNTLKNLSNDLSLNIVGVGTREAVTILHTDAQYASRFDVAMLPKWELNQDFLRLLLSYVRLLPLKKRSDLASQRLATLIFEISGGNFGDLNRLLIECAKEAIVKGNEEITEEIVNKFKWLKPTEGMRNIRNINLNMV
tnsf19node tniq 48938-50045_1 MHQVEQRWYIRTPIQEGEVFSSWLIRSALDLGCSPLTLVNLLWEKWRGLTIDIDRGLNEEKLDILLNHCFVEQHEVQKTMLSSYFPALIPKNYNKNQRIPWILALGIRNRSNVSGRQICTQCLSSTHTPPYLRIKWRMGWHSGCDIHKTILIDHCPQCRITLQPIKIDIEHGSLAICTSCYADLSTLIQRPVETDALRFQHQADQVLESQFGRYNQKDISSIEWFEIARIWLSFIRSPLNMKSPNLLQMFESLNIDLNIDYPITPVAFEFLSVQEREKLLSILNKIMALPCDLFVDRSLEYHVSHSYFWDKRKKLPTQLQLMKDKMLKPIKIILPKDNAIAMSKPKSKKSVQRKWLRLLRKLQKGGNR
tnsf19node chel_tblasstn 59397-60233_-1 -
tnsf19node chel_tblasstn 44568-45233_-1 -
tnsf20node CENTRAL|AZD18779.1 49999-51445_1 MSRPTTPIGTRSGTSCTCNECGRMMTKAKKIHREKRYCETCYVRLFRRQLCPNCCNFARLPLFDLAAVCRSCEVKKPCVRCHRTGRKIGRLTAEGPACSSCSHYFKAPESCERCGKPSTRLVRVELDDQQPRCCPACLSSLTTSCCAACRRPRVIFSHGERPLCKKCYEIGEVECSTCGSSMPAGLGRECAVCTWTASFEKRRNHLLADLDDERVIAAVHSYSTWLLRRRGAHFAALNLHRYLPFLKALYEKWVTLPDYATVVDHFGAETLRRSRSVVRWLHEDGQIQIDPRAREDASERRRIEQSLQFFQAGPAKDALLVYHSTLVNRPEDDQLKLLSVRLALSSALRLLYHCD…
tnsf20node tnse 55258-57064_-1 MRHQIQREKIAPPRSRGKLKEISLKLPPGEWVVWWYSTVVKNNEDNTVPLVNVVFRGVDGDVLMEETETRRIALSRLRLYRIGVILKEGYPVARMALSTEYFDVDFSYGWKLNRASRHKLCASTSPHALPEHCNDDWLLRFNQPDRKILILNCIDFLVSGYSMGSEIPRILTTYEWPEVLKRLLAQPTPPTEKNLHDRLVVYPHKKMLLKDQTFLALLANENQYTTQAAKTLFSQINPKSFKLGQPHSLMVRPWFLGQTRLKCRGFWTPDKMQFLCTALVGFEEPSGLNIDNRGFVGKQNDNATEDKEIPSDAGRRLAENDLDIIMTDEHQPSSSYVHENIEAEEFEFVITRESTRTLMETPFDRRTV…
tnsf20node tniq 49999-51445_1 MSRPTTPIGTRSGTSCTCNECGRMMTKAKKIHREKRYCETCYVRLFRRQLCPNCCNFARLPLFDLAAVCRSCEVKKPCVRCHRTGRKIGRLTAEGPACSSCSHYFKAPESCERCGKPSTRLVRVELDDQQPRCCPACLSSLTTSCCAACRRPRVIFSHGERPLCKKCYEIGEVECSTCGSSMPAGLGRECAVCTWTASFEKRRNHLLADLDDERVIAAVHSYSTWLLRRRGAHFAALNLHRYLPFLKALYEKWVTLPDYATVVDHFGAETLRRSRSVVRWLHEDGQIQIDPRAREDASERRRIEQSLQFFQAGPAKDALLVYHSTLVNRPEDDQLKLLSVRLALSSALRLLYHCDKFGLQLPTQHGLRS…
tnsf20node tnsa 45448-46129_1 MSSSTVYKGQEISQTRKSRSMTRSLSGVFPFRGQAVSYESGLERDFIRIWSLSPEVVALVAQPVQIPFTAHNGRDYIHTPDFFVQFDDELNLKPLLVEVKPREDWKENWRQWLPKWKAAWRFARNQGWEFHIFDESRIRGPRLNNVEFLQRYRNMAMDPKLTAEILEGLTMMRRAPFHVLLALHFHGHEAVGRSHLWHLIATCQIWTNLDEELNEFSVMRCHDERF
tnsf20node tnsb 46115-48029_1 MSASEIESHALNRASLKIQVGEFVRHIKSTYKIALLVDFHHVLGQDVESGISRLLPISELKKPEGKNGGVYTSGLDLEQIADKQWAMAERRYSIIAPLLAKDMYVEGAVPKRAKECGVSKATVYRWLYAYTEGSQFLSLLPQARGWKKGNARVCADVEDIIRNVIHTLYLSTRRYTIKDVHDEVAKICKLRGLKIPSIPTITQRIQKVPHKQVLQARGYADIASDTYEARPGKYSADYPLHRIQIDHSPADVMIVDDVHRISIGRPWVTMAIDMYSRMVVGYFISLNAPSAVSVAMCLVHSMLPKHEWLTHHQVSGEWPVWGKPYEIHSDNGSDFKTKSLILACTAHNIERQFRPRKRPHWGGHIEALM…
tnsf20node chel_byblastp 41114-41720_-1 MLFLDELPEFDRKVLEVLREPLESGQIVIARARDRVHFPARFQLVAAMNPCPCGYLGEPSGRCRCTPEQIQRYRNKLSGPLLDRIDLHLTVARESTALNPKPQAGDNTAQAAALVARARERQQRRQGCANAFLDLPGLHRHCQLSTTDERWLETACERLTLSLRAAHRLLKVARTLADLEQAEQISREHLAEALQYRPAAS
tnsf20node tniq 48861-49977_1 MGSRCLWHEEVRPVDQQWPCVPSLRRDELFSSWLVRCSLRNACDAVEVAQSLWPGRRIWTGDCDLSLSRHSLQVVAAKSGLDAADLFSSTLSAVCSLLNLDWPANGRTTWVIPLGKRNLRCAGGLQFCPCCFAAGIPYYRVDWRLAWCTCCPKHEVYLHDRCPHCRAILSPHRLGYRAMDLARCHQCGGLLAAARTVPIESADLFLANCVAKVLGGERLDNSWPCMAPADWFTLLRCLCRLVRALALHPTTAAQAFLRSLDVDLRALLTINSGLALEYLSVEERARYLSAASSILQAGELRFVAAANEVRLSAWVHRELLGTYLGTLLPAQPTRHYRTTARPTSSGPRKPETVVRAWYRFLRISSRTGV…
tnsf20node tnsc 48067-48904_1 MNLSDAERLAFIKSRWIDYELSENLFEQLYAKLCGHRDVPDFFIVGESRMGKSSLVDRFITVHGAEYVNEDGCRIRPIVKVEVSKPNLRMLYCSILSCSISPFNPDASEMKLRYKVESLFTSSQTKMLIIDEIQTVANGTSRQVADFMNEIKCLTNTLKLAVVGVGMPSANKLLMLERQYAARFVTVELPVWAPSLGFRQLLKGFESWLPLKQPSNLASKEIAALILKRSQGITGYVEEILFHSARKAIETGKEKIDLELLEQYQWAPDVSGMRKYVP
tnsf20node chel_byblastp 48067-48904_1 MNLSDAERLAFIKSRWIDYELSENLFEQLYAKLCGHRDVPDFFIVGESRMGKSSLVDRFITVHGAEYVNEDGCRIRPIVKVEVSKPNLRMLYCSILSCSISPFNPDASEMKLRYKVESLFTSSQTKMLIIDEIQTVANGTSRQVADFMNEIKCLTNTLKLAVVGVGMPSANKLLMLERQYAARFVTVELPVWAPSLGFRQLLKGFESWLPLKQPSNLASKEIAALILKRSQGITGYVEEILFHSARKAIETGKEKIDLELLEQYQWAPDVSGMRKYVP
tnsf20node chel_tblasstn 63527-64375_-1 -
tnsf20node chel_tblasstn 41130-41765_-1 -
tnsf21node CENTRAL|WP_115428002.1 49999-51445_1 MSVKFRIFARTCDFCNKNLTNWDYRYKEKHYCRSCYEKYFISKKCIKCNKTKKIHKYSENHICKFCEVANLPCSRCDKKDFSIGKILKNGVVCKSCAKYYSKLKCCSNCNKEKINVSNRKLKDGHIKMLCTSCYNKTLPICSSCSYRREAHSYDDNKNAICKICYEQGFKECKTCNSLIPAGYGNICRNCNNLKTLNNKVNKLSKALSNYFKDSFISFSKWLLQKRDSNFASLKIQHYFKYFFMLDELALNLKRVPTYDEIVSNFTVATTREYLLVTSFLDEQNIININLEVKEKQANLDMINKYLDNFPKGSKNRILIEDYYKYLLEKLEQNKTTIRSIRLSLTPAIKFL…
tnsf21node tnse 60552-62349_-1 MKNLKFREKTPPIDRFPKDDVFRVVWAYGSVQKGSTTTGIPEIHVLLVELTFNNSTNEYELSKQTKVVKISIAQLDTVRYMTIWKGQKRINSCWENFSEYKSNVRFNLDTTNSETIKYSTQNQNKTYRYLFPFNKYKIENIDKQYFVKFTNSTFTKISHDNIDVIIPSMELFTSTYAPHEQQIRYKLIQKSLSDTLDDYVKSSIEDSGKYIIELVEDKVDSNIVFLAYASLNQITRQRLSKTRTSLENGMVDKYPVILPYHPTSLSIQGDGFWIDENTFFMIRINKYSLPSDYEIVELKDELDIEESKKENDKNKSYGQIPRNLDDYQLPATNEHNPHRRNGYLALISEVDLLEDSKHKISRKINVKT…
tnsf21node tnsa 45395-46118_1 MRISMKNRKIGYTYSSVSGHYAFRKEKSIAFESTLERDLLTILEFNSSVFDVTEQPITIEYINKNSREVTYTPDFLVLFNDPNELTNITSVSRKPLLIEVKPRDILIKKWNILKPKFQIATKYAKSNDMKFKIFDETRIRTPYLKRIQLLNRYKNMETEWWWKEWVFIGLEALGGHSTIDELVVFKFRGGVLDRKLATGVIYHLIANKILNADISQRLDFQTKIWINYEHPSYINFLEEK
tnsf21node tnsb 46119-48015_1 MLNKETSIKLDRSRIDIKPNSYVQYKKSVYKITQILNFDEVVGTNTKTKKAELLPIKDLSSIESDKNINAESISKDINNIEDEEYLEAQRRYKAILPLLEKKLSRQEAVQYSKNLGIHFTTLYRWQEKYKSTGTILGLISNKVGVRKGSKRLDSEIEIIIRKIIENYYLTIQKPSIQSVVNKVLSECKRLNIVAPHSNTIRNRINEVSEYEKLLKHGSRGLAKTKYEPAPNKFEADYPLQLIEIDHTPCDIILVDDEHRLPIGRPWITLAIDIYSRMIVGYYLSMNAPSVTSVGMCVSNAILPKDLLLSKFDINSNWNVWGYPETIHVDNGADFRADAVKRAGLAHGINIEFRPVGRANFGGHIERVIG…
tnsf21node chel_byblastp 44600-45275_-1 MRIVALFTSNVSGSSNAKMGEVALSNHGVLFFDELPHFPSNILEALREPLEDNKILISRVNSKILYETKFIFVSAMNPCPCGNKLSSMKECRCSDFEIQRYKNRLSEPFLDRIDLYVVMNDSFSDNKNVVGSQELHESVIKAFQRQKNRGQKELNGKLSDKDIKKYCILDDESHEILEKARVNYALSFRSINKVLKVARTIADINEHEIIQKGDLLKSLNFRKR
tnsf21node tniq 48932-50009_1 MKILIEPQIYNNEILSSWLIRSSIINGSEPSSWATMIFNDNKFWSKDPDRFIEDEEVHKLVKGCNKSFQELKNMTLEPLYKKIIGNDKLNYKKAWTFIISTGQRGTYRRNGTYFCPLCLKNEKEFSLRREFRLAWNTSCSIHKINLLQKCQKCETNFTPYKITFDEAKPFLCTNCEYDLRESNMKRANEEVYIFQEKLNNAIFNENIDKKFPLIELNLEELFKTLRILLSFLRALMKTNKSTTFLKKLNLEHLKKQLEEIKTSDNFEDMELKAREFYLLLVSRLFSLKIEDIKKIFEELDFTYKLVAKQSTLSSKTIDYITKNLKVNSKNKDVVSTKEITPKSKEEVKILLEELKSCL
tnsf21node tnsc 48024-48936_1 MKEYKHLNQETIDILFSSKDDKLFYLESPIFIDYPRTKELMQIFEQMMKTPKRPRMPNLLLIGEPNIGKTSILNKFYNKYSSEELEDENGYSIPYRPVILATAHTKASEKDLYIAILEAFYTYHNPNNTLAQLRHQMFSLMNECKVNLLIIDEIHHFLNGTPAQQRDVIQALKNIGTKLQIPIIGVGIKDAALILGTDPQLSSRFDIIRLDSWELDTSFRGLVKAFEKYLPLEKPSNLAEQDKCTLLYNISQGNLGDLHKLIVACSKYAIEHNFEEITIDIIKKFKDFKPTSRLVPREIKLKS
tnsf21node chel_byblastp 48024-48936_1 MKEYKHLNQETIDILFSSKDDKLFYLESPIFIDYPRTKELMQIFEQMMKTPKRPRMPNLLLIGEPNIGKTSILNKFYNKYSSEELEDENGYSIPYRPVILATAHTKASEKDLYIAILEAFYTYHNPNNTLAQLRHQMFSLMNECKVNLLIIDEIHHFLNGTPAQQRDVIQALKNIGTKLQIPIIGVGIKDAALILGTDPQLSSRFDIIRLDSWELDTSFRGLVKAFEKYLPLEKPSNLAEQDKCTLLYNISQGNLGDLHKLIVACSKYAIEHNFEEITIDIIKKFKDFKPTSRLVPREIKLKS
tnsf21node chel_tblasstn 44607-45245_-1 -
tnsf21node chel_tblasstn 67361-68236_-1 -
tnsf22node CENTRAL|MCK9366548.1 49999-50872_1 MKRIDLDKAAFASPHMAHVFESFGGWLSNHAGAHRAALTIHRYLAFFMEIERAWGELPTYAQLLERFGAEGLRRVRTVMHWLSDVHGVETDPQLREIDSERRRIRAILDLVPKDSRAAQVLLAYCDHLGGPDQNAPSSLRSTRMALRPAADLLLDAAQNGNELPRQVHLDHYLKQHLGQRAAVTGFVHFLNAAYACSMELRLDKARAKARRHKLLAAELMHLAASAVTLDDNLQRWIRLGLEYFHGVKMTRAQIRAATLGLVGDDGLEVRLNDHVYWLPHMARSQSEVAS
tnsf22node tniq 49999-50872_1 MKRIDLDKAAFASPHMAHVFESFGGWLSNHAGAHRAALTIHRYLAFFMEIERAWGELPTYAQLLERFGAEGLRRVRTVMHWLSDVHGVETDPQLREIDSERRRIRAILDLVPKDSRAAQVLLAYCDHLGGPDQNAPSSLRSTRMALRPAADLLLDAAQNGNELPRQVHLDHYLKQHLGQRAAVTGFVHFLNAAYACSMELRLDKARAKARRHKLLAAELMHLAASAVTLDDNLQRWIRLGLEYFHGVKMTRAQIRAATLGLVGDDGLEVRLNDHVYWLPHMARSQSEVAS
tnsf22node tnsa 44949-45540_1 MAYESTLERDFVVKHEFYRHVLDVIPQPVQLEWRDARRAVQSYIPDYMVYFKLGARSFENYPKPLLVEVKPRLVWKKHWRAWLPKWKAARRYAIETGAEFRIWDESRIRDQAFDNITFLERYKRMQFDEEDCQQVLETVNLKDVATMDYLLARHFLGIYRAEGIALIWHLLAMRRLDCDIRDPLGPLTALWIPRDE
tnsf22node tnsb 45532-47470_1 MNNKTDDSRSEPATGHPLARGMVDIQIGALVSRSDRTYRVTQVLDFDSIIGTDVESGRTSSLAVKDLGLASPAAIQGDDIEEIDDAAWRIAQSRYAAIKDLVETVFPGRAEVEACAKQVGVDASTVYRWMRRYRATGVVTSLIPKKRGWRDGRNRIHSDADAVIREVVAEFYLTKQRPTPQKTALEVGRICKRRKIKPPSNSTIRARIASIPDEECLRKRGFVEKANNRYQARPGKFPGADYPLAVIQMDHTPADIVLVDDTYRKPIGRPWITVAIDVYSRLVIGVYVSFDAPSETSVAMCLAQSIVPKDEWLALHKIDAKWPVWGVPKKVYVDNGPDFRSDALTRSCLPYAIQLEFRKVRTPHYGAHI…
tnsf22node tnsc 47466-48357_1 MSEHLHPDFRHVLGLTDKGRLDFIDQNRWIGYPVASQIIETLRALMEKPSRPRMPNLLIVGEPNNGKTTLVSRFMKLHGEGHIEDDSVPIKPVVTAEAPPSADEKGLYISILERFFAPYRATDSTHKLRYQVVHQFRSCRTRLLIIDEFHSMLTGSAIKQREVMNAIKALCNELAIPVVGVGTREAVRILHTDPQHASRFDVVTLPLWQLDPGFQRLLANFESVLPLKKPSRLSAPELATALHAMSGGNMGDLHRLLDECTKVAITSGKEMIDLEIVQRLKWVKPTGGVREISTAQ
tnsf22node chel_byblastp 47466-48357_1 MSEHLHPDFRHVLGLTDKGRLDFIDQNRWIGYPVASQIIETLRALMEKPSRPRMPNLLIVGEPNNGKTTLVSRFMKLHGEGHIEDDSVPIKPVVTAEAPPSADEKGLYISILERFFAPYRATDSTHKLRYQVVHQFRSCRTRLLIIDEFHSMLTGSAIKQREVMNAIKALCNELAIPVVGVGTREAVRILHTDPQHASRFDVVTLPLWQLDPGFQRLLANFESVLPLKKPSRLSAPELATALHAMSGGNMGDLHRLLDECTKVAITSGKEMIDLEIVQRLKWVKPTGGVREISTAQ
tnsf22node chel_tblasstn 44091-44735_-1 -
tnsf23node CENTRAL|WP_223943007.1 2547-3462_1 MPAGRGDCCAECYWRQVYEQRLRFNLDALGSSIQPHYQAFASWLLGRSGAHKAARYLDRYLTFFQMLERAGLIETTSYQPLVKEFGAEVLRRYQLAALWLKESRGWADDEATRLNDSEQRSINRLLQGISNQQTCEVLVGYYEYLQAKLMRKEMSLRSVRLALTPAKKLLVQTLTSKRSIPEQQDVAVYLSHVPGQKAALHGFIAYLNRSQNSQLSMTLAQKTKHKSQAKAALEMRLAQMVQKPESDRRFQERWAITALAYFHGLTGPAIRQLIANEGLEDDGDGLLFRHQGLNYWIPKCSMQL
tnsf23node tniq 2547-3462_1 MPAGRGDCCAECYWRQVYEQRLRFNLDALGSSIQPHYQAFASWLLGRSGAHKAARYLDRYLTFFQMLERAGLIETTSYQPLVKEFGAEVLRRYQLAALWLKESRGWADDEATRLNDSEQRSINRLLQGISNQQTCEVLVGYYEYLQAKLMRKEMSLRSVRLALTPAKKLLVQTLTSKRSIPEQQDVAVYLSHVPGQKAALHGFIAYLNRSQNSQLSMTLAQKTKHKSQAKAALEMRLAQMVQKPESDRRFQERWAITALAYFHGLTGPAIRQLIANEGLEDDGDGLLFRHQGLNYWIPKCSMQL
tnsf23node tnsc 170-941_1 MATLNELIEQPQKPRMINLLLVGEPNNGKTTIVRHFHEQYYTAFEDADPEGFKPVILAEAPPTADEKGLYVSILERFFTPYRISDPTVKLRYQVIHLCRACRVKMLIIDEFHSLLAGSAIKQREIMNAIKLMCNELMIPIVAVGTTEAVRVLHTDPQHASRFDVQRLPSWEMDANFAKLVASFERILPLKHPSMLRSAESIQLLHSISGGNLGNLQRLLATCAAAAIKDGSEKVDKSQIEKHMWLRPTSGQRETIR
tnsf23node chel_byblastp 170-941_1 MATLNELIEQPQKPRMINLLLVGEPNNGKTTIVRHFHEQYYTAFEDADPEGFKPVILAEAPPTADEKGLYVSILERFFTPYRISDPTVKLRYQVIHLCRACRVKMLIIDEFHSLLAGSAIKQREIMNAIKLMCNELMIPIVAVGTTEAVRVLHTDPQHASRFDVQRLPSWEMDANFAKLVASFERILPLKHPSMLRSAESIQLLHSISGGNLGNLQRLLATCAAAAIKDGSEKVDKSQIEKHMWLRPTSGQRETIR
tnsf24node CENTRAL|PPD54020.1 12502-13465_1 MLCKICLEQGKVICTKCSQPMPAGYGKSCEACYWQGLLDKRTYINCSAFTSPKMEIHFREFASWLGVKVGTHKAAITLNRYLSLFLDIENKLTGISSYEAMLNSFGAAKLRKYLLPMKWMEESGLIVVDAIAREANTERCRIESLLNKLEAKSKQRQLADGYYQLLKTDLAHNKTTIRSIRLALSPAIHLMLQGAKMSIPIPNQKLLDNYLSKSVGQRSSISGFVCYLRDRQGIEIKLPKLDANKALLNRRRKLESEILALMKADKANAHNREWLCVALEYFHGMPKRVGKTIASENLIYTADGGVVVCWNGLRYWLKAS
tnsf24node tnse 23399-25229_-1 MTIPFDHHFTKVNSSTRLDSKLLNNGKEWIAWWYVGIVKNKLAETQPHVLVAFREVLADGLSEEVFHQKIQVTMLGQVKIGSVWKDGFCIKQAQFEHEIFDVDFTYRTWQTNSFKSASADKKPAPFIQSIYPLEYQSNDRTWLLEFSLSTGGKLVIPCLEYFARCYGCSGELKRVLVTYPWEDKVNINADTALKRLYAPLDEGEVDDGSVWKVKLKQRLYNGDVIFLAHAKYDKAYTGAVIKQIYTSIFNQYDASKPDRPIFTKIAPWFQGDAQLSVKGIWFDNRKSFLALNILGGSEPNGVLIERDRTNTNKTNIPADVADAGKAWNGAPARILTPPQIIDLTGNLEPDHGAPIIEVQDPSYVILGK…
tnsf24node tniq 12502-13465_1 MLCKICLEQGKVICTKCSQPMPAGYGKSCEACYWQGLLDKRTYINCSAFTSPKMEIHFREFASWLGVKVGTHKAAITLNRYLSLFLDIENKLTGISSYEAMLNSFGAAKLRKYLLPMKWMEESGLIVVDAIAREANTERCRIESLLNKLEAKSKQRQLADGYYQLLKTDLAHNKTTIRSIRLALSPAIHLMLQGAKMSIPIPNQKLLDNYLSKSVGQRSSISGFVCYLRDRQGIEIKLPKLDANKALLNRRRKLESEILALMKADKANAHNREWLCVALEYFHGMPKRVGKTIASENLIYTADGGVVVCWNGLRYWLKAS
tnsf24node tnsa 7458-8151_1 MNKNNCDLIIPKQMRQIKPTRRSVSGIYAFKAETAIPFESTLERDFLIRKEFNVHVLDIIPQPVQIPFVKNGRTYTYTPDFLVYYRLSNHSFEFYPKPQLIEVKPRAEIQTHWSEWKAKFRAARKISKEQGWVFSVHDESRIRDQAFTNIRFLERYKRMQFPVEESRAVIETVKQMGLVPFHYLISRHFMGIYKAEGIAHLWYLLATRQLDCDINLPLSDFTELWTPTYE
tnsf24node tnsb 8194-10063_1 MRQHVDIQVGAVVACGDQVYRIEQILDFQSVIGVDVSSGRSTPLRIGELRPVEDSTNEHEDLAQIGDEDWRIAEQRFAAIKPLLGITLIGRDEVARRANEVNVNTATLYRWLQRYNAYGVVSALIPKRRGWKTGASRISMDVALTIDKVIEDFYLTTQRPTAQKTVTEVLRRCMLRGIEPPHPNTIRSRISKVNEKQLLRGRGHKEKARNKFLPAAGSFPNANYPLAVIQIDHTPADIVLVDDIHRKPIGRPWITLAMDIYSRMVVGYYLSFDAPSETSVAMCVAHAVLPKDEWLTLHNVDAEWNVWGMPVTIHTDNGADFRSNNFQQSCLMYGINLEFRPVRQPNYGGHIERILGTFLREIHDLPGTTF…
tnsf24node tniq 10907-12035_1 MATPYTWDKRNQDLKPHWLVHVPLFPNELISSWLSRAALTHGCDPLVLTGSVFGKWRILTIDADRLHEAQRLLPLAKISGISIEAFNQASLFPVAGKVCGGTPSDAVWPWILAIGARNTKRSGGLQYCPQCLIEDNKPYYRQEWRFAWHTTCEKHLSNLLDRCSSCNSPIEPQRLEAKDRTLRICASCKSDLSQSISQEASKHALAFQMMADLVVLDGTGAFHGQMLDTGKWFKLIDFFCSMIRRTNRSPSLLLRDFFSKFSVNTLANLPLVSGAGVELLRTHERIALFEAIYPLVIASKSHFEASALQSALTRQAFCSKDETLPSVFSGLHSLLPDNSRKRGKNIRRSKFKPRPRNEVVLMMARLQRK…
tnsf24node tnsc 10062-10950_1 MDYQHIHPDFRHIMLLSDHERIEFMEMPRWIGNKSAQQILDTLQGLMNKPIRPRMPNLLIIGDSNNGKTTIIDRFKELCGQGYIDENTDPIKPVIVAESPPSADEKGLYISILEQFYAPYRASDPASKLRYQVIHLLRMCKTKILVIDEFNSLLIGSAIKQREVMNTIKLLCNELAIPIVGVGTREAVLALHTDPQHASRFDVVTLPLWELNQDFQRLLAGFEKVLPLKNPSKLHEPELAGLIHSISEGNMGNLHRLLVECATDAIKCGKEQIDASIIKSKAWLRPTRGIREIKI
tnsf24node chel_byblastp 10062-10950_1 MDYQHIHPDFRHIMLLSDHERIEFMEMPRWIGNKSAQQILDTLQGLMNKPIRPRMPNLLIIGDSNNGKTTIIDRFKELCGQGYIDENTDPIKPVIVAESPPSADEKGLYISILEQFYAPYRASDPASKLRYQVIHLLRMCKTKILVIDEFNSLLIGSAIKQREVMNTIKLLCNELAIPIVGVGTREAVLALHTDPQHASRFDVVTLPLWELNQDFQRLLAGFEKVLPLKNPSKLHEPELAGLIHSISEGNMGNLHRLLVECATDAIKCGKEQIDASIIKSKAWLRPTRGIREIKI
tnsf24node chel_tblasstn 7275-7370_-1 -
tnsf25node CENTRAL|WP_199885024.1 37361-38309_1 MPAGRGQECDDCSREKSFKRRANLFIESFEHPATHQRFADFCQWLKEEMGTHSAARKLKNYLTFFSFLDRHPEGIPSYVSLLEHFTADGLRRMQTPMLWLKVRYGAEPDATVKEDHSEKRRIDQMVDLVSPGVAADALKGYRSYLQTKQAEGRTSIRSVRLSLRAAVNLLATMPPTFDVLPSQKTVSGYLAHTPGQAAALQGFVGYLNRVHDCDLKTTADALATSRARTSKLEGEMLALYRSAGAGEAFERAWIKVALMLLHGLKRVNKKAMEYCPEVFRDRSGFRVSFKDKQYWVPSPTDQATFFSVNETKPNG
tnsf25node tnse 38765-40331_-1 MVPIGLSRMGSFRIGTIWQSGKCIAEADFGQEYEASVDFTDGAWSMLSVPGKHNIPYLRQDHELRRTSTNGIVSELLSFPLPGRNKNLLIPCIEFLFRCYGSTSDIPRILVTYPWEKVLTKLYATFEHDNPETWAVSPADNVPDSDALLLATLRYNKKAELVARRLHAQLDNALADNKALEKSLQVEPWFEGPARLRMRGRWINGGKTFLCLEVTGMSEPQHHSYDIRREKQSEEQPEPPDPATPLKTTTIDRPKDQDPFRITDQLEPGGNAGSWGTPDPHFVTLGTPCPFTRTPIARPRIKRETMSVEVAPPFMFSTGDPQGGHNGVSHIYHRAKRIIGNGGVLSALWAELQHLKQTYPGFTSLAWY…
tnsf25node tnsc 48236-51683_-1 MKRLESIKLVQFLLYESEEFRVGETSAIFGSNGSGKSSALDAVQIAMFGANKSHMAFNAQADATGSKLTRSLRSYCLGQYGDQIVDCARPNSTTYITLTWRNTETNEPTTTGICIEASLEAEDATVVGRYVVNGLELAMSDHLQSIEDDFSPLPWKSFRTRLKERANILGEDPFYDDPSSFTKQVLFALRGKNGQPSYDAFIRAFRFALRMKFDKTVDHIVRNDVLESRPTNVKKFKAIVDTFKHLNLLIQNVEKKIAQGKAVAGQYLAAQTKLRRAVSWRAMAAIAQEEEAQLAYENADDVLQKAIQTTQRLTTTSQRLRDSLLASESEIQHLTTRQHLHAAHKENADAHLGQVNAQQALANGTQAL…
tnsf25node chel_byblastp 48236-51683_-1 MKRLESIKLVQFLLYESEEFRVGETSAIFGSNGSGKSSALDAVQIAMFGANKSHMAFNAQADATGSKLTRSLRSYCLGQYGDQIVDCARPNSTTYITLTWRNTETNEPTTTGICIEASLEAEDATVVGRYVVNGLELAMSDHLQSIEDDFSPLPWKSFRTRLKERANILGEDPFYDDPSSFTKQVLFALRGKNGQPSYDAFIRAFRFALRMKFDKTVDHIVRNDVLESRPTNVKKFKAIVDTFKHLNLLIQNVEKKIAQGKAVAGQYLAAQTKLRRAVSWRAMAAIAQEEEAQLAYENADDVLQKAIQTTQRLTTTSQRLRDSLLASESEIQHLTTRQHLHAAHKENADAHLGQVNAQQ…
tnsf25node tnsc 41032-42046_-1 MSDELVATAWASDQMQRGPVALFLSNYLDSHSKIKVLNINAPWGAGKTFFLNNWMLQEKTHRACVYFNAWENDFTGDSFVSLVSAIRDQLQDIIGLPVKADGIVQEFTQKAAKAMVAATPALAKGVLKKLTGTDLDVLKELIDEDALGDAAEKAVETMITSSRDALNAVNDFKKVFHELLVAAADKAQSGETKCPVYIFIDELDRCRPTFSIELLERLKHLFDAPNCKFIIATDSQQLGEAIKAVYGNGFDSRRYLKRFFDSEFTLDNADYAAWIKANFALLPDPAPMEMGHSIEDPLASRTYSYGSGRERVAADKDTVLTGPHRLDADQVIFLALA
tnsf25node tniq 37361-38309_1 MPAGRGQECDDCSREKSFKRRANLFIESFEHPATHQRFADFCQWLKEEMGTHSAARKLKNYLTFFSFLDRHPEGIPSYVSLLEHFTADGLRRMQTPMLWLKVRYGAEPDATVKEDHSEKRRIDQMVDLVSPGVAADALKGYRSYLQTKQAEGRTSIRSVRLSLRAAVNLLATMPPTFDVLPSQKTVSGYLAHTPGQAAALQGFVGYLNRVHDCDLKTTADALATSRARTSKLEGEMLALYRSAGAGEAFERAWIKVALMLLHGLKRVNKKAMEYCPEVFRDRSGFRVSFKDKQYWVPSPTDQATFFSVNETKPNG
tnsf25node tnsa 32298-32967_1 MDSNSCNQIPFSVARRVKSTTRSLSGVFAFRGEGVAFESGLERDFLSRMEFRTDVLSVVSQPIQLDFASNNGRSYTYTPDFLVRFHPHTQQMPILVEVKPEENWRKSWRDSFPKWKAALRHAKQQGWSFHIYDESRIRGQSLKNIQYLERFKRAAYEAVDLEAVIRTVAIMGIATVQYLVALHFNGAEALGKSHIFHLIATRRLDCDISEALDDSLEVVMPE
tnsf25node tnsb 32963-34877_1 MNNLSSEAVRGTKLDRSVVNVLPGALVCYQKETFRITQVLDFQSVLGINVESGRASVMPIADLKPFLGNKIRGAYADYDLEELGAEQWAAAQKRYAVISPLLGIEGHSRSVVERHAQEAGVDPVTVYRWMRRYKEQGDITALIPIKRGWSRGRPRISEEVEAVIAETLKEYYLTEQKPNAKATFEEVRTRCKKLKLRVPNITTVQARIRKIPDHIRLRKRGDKELAGNKYEPRPGGLHTEYPLQIVQIDHTPMDVILVDDIHRRPIGRPWLTLAICVYTRMVTGYYLSMDAPSAVSVAMCVVHSILPKEQWLALHNVAAKWPVWGKMGTLHSDNGADFRSHSLIQSCILHEIKREFRPKKKPHWGGHIE…
tnsf25node tnsc 34873-35767_1 MTDYSHIAPQFREVMLKTDLERLDFLEEPRWIDYPAANKLRAILDGMLRVPERTRMPNLLLVGMSNSGKTSVVTRFKNTTGKPYVSDDAVSVRPVIYVEIHKPDERELYNAILREFWAPHNPAAVVPKLRDQAIHLLRVARTRMLVIDEIHTISNGSPRKAMDAMNEIKMLSNTLHIPLVLVGTRTALQLLALDPQYCSRFEVAALPNWSINPDLQRFLKSFESVLPLKKPSRLFSPELTRSIHTISEGNTGNIEYLLRECAKEAINTGKEVIDLSLLEKNSWMRPTATNGVRTRVL
tnsf25node chel_byblastp 34873-35767_1 MTDYSHIAPQFREVMLKTDLERLDFLEEPRWIDYPAANKLRAILDGMLRVPERTRMPNLLLVGMSNSGKTSVVTRFKNTTGKPYVSDDAVSVRPVIYVEIHKPDERELYNAILREFWAPHNPAAVVPKLRDQAIHLLRVARTRMLVIDEIHTISNGSPRKAMDAMNEIKMLSNTLHIPLVLVGTRTALQLLALDPQYCSRFEVAALPNWSINPDLQRFLKSFESVLPLKKPSRLFSPELTRSIHTISEGNTGNIEYLLRECAKEAINTGKEVIDLSLLEKNSWMRPTATNGVRTRVL
tnsf25node chel_tblasstn 31548-32186_-1 -
tnsf26node CENTRAL|WP_190829243.1 49999-50851_1 MRLVQLQADVSDLRVQTSLAGFAAWLKARRGAQYAALNIQRYVPFLDELHSRWADLPNYSELLSHVTAEGLRRVRLVVQWLEETGQIQIDPVARERSSEMRRIAHSLGVFPEGAGQAALHAYHRLLQSRHNDGKMKLRSMRLALSSAVRLQYIADEGGQKLPNQRDLLKLLRTRPGLWASLFGFVSFLNHRYSRGMDPWVDPAWRLKATRALRESKLLQLYAEAGAGEVFERRWISAALSCFHELGRVGVNSFNYRPDNQDAQPGFIVTYQNQEYWVPVASVS
tnsf26node tniq 49999-50851_1 MRLVQLQADVSDLRVQTSLAGFAAWLKARRGAQYAALNIQRYVPFLDELHSRWADLPNYSELLSHVTAEGLRRVRLVVQWLEETGQIQIDPVARERSSEMRRIAHSLGVFPEGAGQAALHAYHRLLQSRHNDGKMKLRSMRLALSSAVRLQYIADEGGQKLPNQRDLLKLLRTRPGLWASLFGFVSFLNHRYSRGMDPWVDPAWRLKATRALRESKLLQLYAEAGAGEVFERRWISAALSCFHELGRVGVNSFNYRPDNQDAQPGFIVTYQNQEYWVPVASVS
tnsf26node tnsa 44817-45495_1 MSSTTYNGRVISQTRKSKSMTRSFSGVFPICGQGVTYESGLERDFIRSWLLDPDVVAVVAQPAQIPFTARNGRNYIYPPDFFVHFNERSGRKPLLVEVKMREQWELNWREWSYKWKAARRYAREQGWEFRIYDESRIRGPRLQNIDFLQRYRNLSFDPVFTEAVRKTLSLMRAAPFHHLLALHFTGNEGIGRSHLWHLIAAGQVTADLDHELDEHTILRACDEGR
tnsf26node tnsb 45481-47404_1 MKGVETEGHDLNRNSISLQIGEFVCHRQLTYRLTATVGFSHIVGVDVVIGTSKLLPIAELKRVKPDRVKGPYANYSLDDIADELWAEAERRMAIIQPLLQGKMFESGAVETRARESGVSKATVYRWLSAYIEGDQFLSLMPRKRGWRKGTPRVSEEIERIIRNTIAREYLTTERKSQKDVHAKVVAICEAQGLKPPSIPTVSERIKMLPRKQVLKARGYSDIARDTYEAEPGSFSADYPLHRIQIDHTPADVIIVDDEYRMPIGRPHVSLAIDMYTRMIVGYFISLDAPSAVSVAMCLVHAMLPKHKWLNLHGVEGEWNAWGKPYEVHTDNGPDFKKESLIKSCILHGIEREFRPRETPTWGGQIERLM…
tnsf26node tnsc 59368-62098_-1 MILKNTTWGARCTLSPNFTLYFTDDEVTLSLKGKKHVWPLPAIGTLETLPGLVWAAIVITPLEGVEIRLGGVDKKEGDRWQAAFTAAHLKRVAETSNEACLRFLLWSGRVEKDLPTQWHPSWLAHQLYKTRPTPKLSCGVTYDSFARHPALAQALAAHPDILRTLPEPPERWISTTLERRNEQRFREHVDLPLFETLEATPLTQEQRRAVICFDSKLLVVAAAGSGKTATMVAKAAYAITMGIVRPEEILMLAFNTDAATELQERVDKRLVNLANADQVACRTFHSFGLSVIGEAAGAKPRPAAWLEGGQDVAKVVALMKELAEKDKAFGMTLMLVRTVFAEPLGNMSSNCSDPVSSTDVFVTCRGET…
tnsf26node addTnsF 59368-62098_-1 MILKNTTWGARCTLSPNFTLYFTDDEVTLSLKGKKHVWPLPAIGTLETLPGLVWAAIVITPLEGVEIRLGGVDKKEGDRWQAAFTAAHLKRVAETSNEACLRFLLWSGRVEKDLPTQWHPSWLAHQLYKTRPTPKLSCGVTYDSFARHPALAQALAAHPDILRTLPEPPERWISTTLERRNEQRFREHVDLPLFETLEATPLTQEQRRAVICFDSKLLVVAAAGSGKTATMVAKAAYAITMGIVRPEEILMLAFNTDAATELQERVDKRLVNLANADQVACRTFHSFGLSVIGEAAGAKPRPAAWLEGGQDVAKVVALMKELAEKDKAFGMTLMLVRTVFAEPLGNMSSNCSDPVSSTDVFVTCR…
tnsf26node tniq 48236-49358_1 MDHRFLWHAGSRPVNQRWPLVPALRGDELFSSWLIRCSLCHACDPLEISHLLWPMRRIWTRDCDLSACVLPMAELSKHSGMAERTLRESTLEPVRRVLNFQLPPTSVTPWILSQGSRNISRAGGLQYCPVCFAESLPFYRVQWRLAWYTSCPDHGVLLRDRCPHCQAIVSPHRLDYMAGDLSRCHACGGVLGDAAIDSVERGSQELEAFADSIVRGNQSGFGGLVMPAEEWFSLIRGLYRLMRALAIHRTGPAREFLGLLDVDIDALPRATLALTLECLPIPDRVAYLSAVNTILSAGAARFSAAAISACLCHSTCKAAIGRDLSCLSQLLPDTTPRRHVACGSDRSRPRKRQSVVRAWLRFQRKAHRL…
tnsf26node tnsc 47448-48279_1 MSDAERLAAIRPRWIDYEFADKLHKMLFAKLCGHRDQPDIFILGEPRMGKTTLIKRFIEVHAPEFINIEGVREKPVLLVEVSKPNAREFLIDILDTSVSPYNPDATESKLFFQVMNLFRSCKTKMLIIDEIQSLNQGTAREVTAMATLIKRLSNKAGISIIGVGVDAARQLLPKDDQYLKRFVTVTVPDWKASPAFRQFLKGFESWLPLRQPSNLASVEMAAFILKKTGGNTSRVEELLLGCARKAITTGRERIDLDLLSQPKWTIDSFGTREVAP
tnsf26node chel_byblastp 47448-48279_1 MSDAERLAAIRPRWIDYEFADKLHKMLFAKLCGHRDQPDIFILGEPRMGKTTLIKRFIEVHAPEFINIEGVREKPVLLVEVSKPNAREFLIDILDTSVSPYNPDATESKLFFQVMNLFRSCKTKMLIIDEIQSLNQGTAREVTAMATLIKRLSNKAGISIIGVGVDAARQLLPKDDQYLKRFVTVTVPDWKASPAFRQFLKGFESWLPLRQPSNLASVEMAAFILKKTGGNTSRVEELLLGCARKAITTGRERIDLDLLSQPKWTIDSFGTREVAP
tnsf26node chel_tblasstn 69033-69920_-1 -
tnsf26node chel_tblasstn 43823-44473_-1 -
tnsf27node CENTRAL|WP_128384246.1 49999-50833_1 MSDYFQQHFLDFAEWLVKRRGTNFAATSIKRYFEYFFQLDQFTLEIKRFPSYQQILHQFSVKKTRKYLLVTKFLDELEIVKLKPEVKEQYSHLNTIEKYITYFEAETTWHSLINDYYVFLKQKHITLKSLRLALTPAFHLLKNCQYFCFENPTQDILDGYLWASPGQKSAITGFVHFLNKNHSCSIKLEGIDKKIKLSRPLESNKHLKQKLISTLRFPTKSEQYIQTLLKRAVEYLHLIKVPNYTIITCSKKTFQTQHLHIAGQKLYIPNDIFTFMD
tnsf27node tnsc 57397-60820_-1 MKQLKRISLVQFYLHEAVDIEVEGATAFLGPNGSGKSSTLDAIQIAMLGGNQQYIRFNTQSVSAKQRRSLAGYCLGMLRNPEKDSEVIGRARDEARTYIVLVFGNDMETEWVSAGICIEADSETDEHEVKGLFVLPGIALKADDCIVYDGSDQRPIPFADFRENAREQARKSGRTPIFTDKSSEYVQELLYSLNGERMPNSRQFMSSFVKSMTLKNVDSIDQFVRDYVVESNPVDIATFRKQVEQFIALRDLIMRTKARISQLEGIITDFDRAQQAECRIATLEAIKAVFNVEWLGEKIDNIETQIDTLKFQIKTAEGLAAYAKEQRDLKQDEITQLKVRLESDHKEQLRQRLEDQISSQRELITAYQ…
tnsf27node chel_byblastp 57397-60820_-1 MKQLKRISLVQFYLHEAVDIEVEGATAFLGPNGSGKSSTLDAIQIAMLGGNQQYIRFNTQSVSAKQRRSLAGYCLGMLRNPEKDSEVIGRARDEARTYIVLVFGNDMETEWVSAGICIEADSETDEHEVKGLFVLPGIALKADDCIVYDGSDQRPIPFADFRENAREQARKSGRTPIFTDKSSEYVQELLYSLNGERMPNSRQFMSSFVKSMTLKNVDSIDQFVRDYVVESNPVDIATFRKQVEQFIALRDLIMRTKARISQLEGIITDFDRAQQAECRIATLEAIKAVFNVEWLGEKIDNIETQIDTLKFQIKTAEGLAAYAKEQRDLKQDEITQLKVRLESDHKEQLRQRLEDQISS…
tnsf27node tnsa 44815-45538_1 MSIKFSHKNRKIGYTYGSLSGIFSFRGDKSIAFESKLEKNLLQILEFNESVIDVEEQPFTLEYRNQKGRMTTYTPDFLVRFKALPSTISHLPYPKPLIIEVKPRNKIQTEFQKLKPKFKTGLRFANENDMNFRIYDESRIYTQEFENIEFLSRYKKRDYDTENEMRILEHLNNIGHTTVDHLLCTLFVTKEEQGVALGQIWHMLVTKKISCDIGKKLSLCSVIWLNREESNHEGVSQYGS
tnsf27node tnsb 45527-47399_1 MGANVQKADRRKIVFKTGEFVSHQNKIYQLTNLINFEEAIGVDIKTGRSERLLIISLEIAKLDDNLERNNGHIHRDLADVSDDNWKEIERRFSLIQPILKNASRSEIELHATQHGTHFTTLYRWVRHYHATGSLLGLLPKKKGINKGTIKTESQVENIISKIVDEYYLSKQRPTIKATLDAIKIACKHQNIEAPSDSTIRRRISTISEYQRLKRRNKKNKAKKYEPAPGSFEATYPLQVVQIDHTPVDLILVDDEYRLPIGRPYITFAICIYSRMIVGYWLSLDAPSTTSVAMCIGNSINPKDELLLLNKVESTWPVWGFMETIHVDNAGEFRSDTLKRSCLIHDINLDFRPINQPQYGSHIERLIGTV…
tnsf27node tniq 48338-49397_1 MLSPIKVTPFKDELLSSWIVRLALANGTDPLSLSGAIFPSQRVWSRDFDKSLNVEFLKALSNISGIPISALTKLTLENHLSSILTPKSKNNAVWPWVIPLAHRNRVHTNGLHFCPECLREKDVYFKRDWRISWNTCCTDHELNFRLGCPKCNTAFSPHLVTYDKPDFCCCVHCGLDLRAVVQKEVDPEIVYFQGQLNRFLSDNTPEYPWKIKSKTEFFATLNSLTSFIQKTRSSQSKHLFQYLDINDSILNSQTSFSNSSLKERQLTVRCCFRMFSLQLDELIKLLKDAKVFRSSLRPTLHGYSSQTIKTIKQQLPSYKTYEKPNYQKSSQEIHPRSKDEVEKLMDEIRCFL
tnsf27node chel_byblastp 43995-44682_-1 MKSVSGSGSNPKPGAVSLAHRSILFLDELPEFNRTVLEALREPLETGHVEIARVNQQVTYPARVQLVCAMNPTPSGFFPDDALGRCSDTPEQISRYRQKISGPLLDRIDCHLEVPPVDFEALSGKPEAGAETSARIRARVEQCQALQYDRQGCLNTALTSKQLEALVVLDSDSKQLLEQAMNRLGLSARGYHRILRVARTLADMIGQEAVQTVQLAEAISYRSMDKTQ
tnsf27node tnsc 47416-48346_1 MSEAEAYNHLHEPIVPLVKTGSKKQRVEYLDQPLWINHHVSNEILKLLNNLINRPQKLRMQSILLIAESNMGKTSLISQFAKMHSDYMVDDEEQQISYAVKPVIIAESPASADEKGLYISILEQFWTAFRPTDTNAKLRHQVMHMMRECHVKMLILDELHNLLGTTPVKQRKMMNIIKSLSNELKIPIVGVGTHDAALVLTTDPQHASRFDTVVIPRWEMDKNFRGLLAAFEKRLPLKKPSHLHSKEKAPLLLAISGGNIGNLHRLLNECCIYAIDNDVEEITVDIINHFKWLKPTDGKRPRELIMQNA
tnsf27node chel_byblastp 47416-48346_1 MSEAEAYNHLHEPIVPLVKTGSKKQRVEYLDQPLWINHHVSNEILKLLNNLINRPQKLRMQSILLIAESNMGKTSLISQFAKMHSDYMVDDEEQQISYAVKPVIIAESPASADEKGLYISILEQFWTAFRPTDTNAKLRHQVMHMMRECHVKMLILDELHNLLGTTPVKQRKMMNIIKSLSNELKIPIVGVGTHDAALVLTTDPQHASRFDTVVIPRWEMDKNFRGLLAAFEKRLPLKKPSHLHSKEKAPLLLAISGGNIGNLHRLLNECCIYAIDNDVEEITVDIINHFKWLKPTDGKRPRELIMQNA
tnsf27node chel_tblasstn 44005-44667_-1 -
tnsf27node chel_tblasstn 75369-76211_-1 -
tnsf28node CENTRAL|MBT7207066.1 185-1664_1 MSLRLSRAPEIGIDERICWKCRTKRTHFSCTSCGKYRKPAGLNSSGDIVCKTCLEDENYHCPKCGEPGKPHSKTRCQACYWKDHANEVIAEGVAVLSRPWMRHAYRSFGDSLITGYGAQKASHRIPKYLAFFVSLDMRFKNAESITSRSLIKTFGSDGLRKYTVAVVYLTKEGIFPSFCQTELNHYNEITKQEKIVDQTNDRWYGTFLSQYRQHALKIQQVSLDRGNKGPVSRTITSWVSAAKAFLQYADSKGVKGLAQIETHHLDLFLEEQPGYDASLRRFIRYLNKEAKLFKPIKLEKTVATHAPHLILPQRKIDELTSRFLDPNTPAKEAIFGVFMLLYAQTSSKIIDLRMNQ…
tnsf28node tnsc 4191-7326_-1 MIENDLETACLNWLSELNYECLTGDDVSSGGSHEGRQKYLEVVLKPRLHEAIDRLNPDLSTASIDEAVSKFSDYGSQSLIEGNREIYEWIRNGVPIEVEGADGHKSIIKVQAFNFNDFDDNDFLAVQQFTVHGSKVRRPDVIIFVNGLPIVILELKNPADINADIESAYNQIQTYKNDIDQLFAYNLLNILSDGTVARYGSLTAGFGHYSPWRLIADEKAPEGMLELEVLVRGLLAPKTLLRFLKDFVLYMSDDGSPSTKIIAQWHQYHGVLKSVDRALDAYLHKKDGKGGVVWFTQGSGKSFLSIFYVMALRERPEFQNPTFVIVTDRNDLDGQLYGTFSSCEKSLRATPVQAENRDDLREKLSTVEAG…
tnsf28node addTnsF 185-1664_1 MSLRLSRAPEIGIDERICWKCRTKRTHFSCTSCGKYRKPAGLNSSGDIVCKTCLEDENYHCPKCGEPGKPHSKTRCQACYWKDHANEVIAEGVAVLSRPWMRHAYRSFGDSLITGYGAQKASHRIPKYLAFFVSLDMRFKNAESITSRSLIKTFGSDGLRKYTVAVVYLTKEGIFPSFCQTELNHYNEITKQEKIVDQTNDRWYGTFLSQYRQHALKIQQVSLDRGNKGPVSRTITSWVSAAKAFLQYADSKGVKGLAQIETHHLDLFLEEQPGYDASLRRFIRYLNKEAKLFKPIKLEKTVATHAPHLILPQRKIDELTSRFLDPNTPAKEAIFGVFMLLYAQTSSKIIDLRMNQLGRNKEGLRTIHF…
tnsf28node giy-yig 1660-1921_1 MSEQWWMYLLECEGDMTYIGTAADVEKRFNKHSSGKGSRFTKINKPITIIAAQPFPDRSSACKAEYALKQRSLPQKLVWAEKWPWV
tnsf29node CENTRAL|WP_157510298.1 36355-38191_1 MTATDRLKCARCDRFVRPQRALFGHSLCNTCLTQTGTACPCTRCGRNTHVLPGAEVPLCFRCERTTWFEHQTCKRCGRSLADRARKRYPDGTASCASCTAMLADPVACHYCGRWGLKRSRDYQRGFTELACHKCRTTDDAFQTCAGCRRYRLSAGERDGRPYCAHCLPTGAPPIITCATCNTVKYQYNEHQCEDCAWEHSHRLLLARLAPQFKTSWARQLFERYHSEAKLKTLHGNWRKSLKRDIAFFQGLESAFDSPDQLNGVLIVRRLGAPFVKRYRRGMSFLAHTHLIVLDDDPDFEVERVLGNLKAIAVDETDWIRLVLERFLTHVLNARARIVDRKRHGRIPVSPQ…
tnsf29node yrec 34729-35923_1 MTAVILPFRPAQAILPGAVAPPEAPARPRPPATPQTPLPLARSPRPLTEAEGRLQTRILDGYFRGFRLAQNHAPKSVSRDRAYVEEFLAFVGQPLWACTEDDFCSWAGHLGLERHLAPRSQRTMQTAVAAFWDYAVAHRAWQNEALALSGQRIETIVTRENRMVHTCDNTPVLQRTYLAADEFDRFFQILDLVIEVCAHERPRLLKDFQRDRAMIYTYYAFGIRLSEGWGINVSSFSPNPDLPELGAFGCVGVWGKGSRGSGPKFRTVPAVLPDISPMLTWYLSEIRPKFKDNTGRDRAMWLSERGARLCRASIALRYKRVLEVCGMEARLFSPHGLRHMHVSHQQTAGVPLQYTSKTVGHADGAVTER…
tnsf29node hth 35915-36359_1 MSDSPAPGQIVWRLRELMAQRNQMSQSEMARALEADGAHPISRTQVGRMMARAPTNLPIALIAALCRILKCSPDELFGWQSPSPAVDLNPLLTAIGQQGRERRGAAHVPDVPRLSGDAPQLDEHERARIVGPAARALPAHVLARKPK
tnsf29node giy-yig 38162-38762_1 MSTNITHGTDELWWVYVLHCAGDRCYVGASSQVDARLRAHAAGTASAFTRAHPVEALIGTLPVGTRRQAMVLERRVKRWKPARKRAYFRHYRLAWDHHRATSLLAEVPMYAALAVSIDALNLLEAQHQEVQRSVLAALDGIAPELLEVLRQTGCDDAGIGAWLCYPNPQLSGRRPVDLVAHGEAAVVMALIVRAQHGVE
tnsf29node addTnsF 36355-38191_1 MTATDRLKCARCDRFVRPQRALFGHSLCNTCLTQTGTACPCTRCGRNTHVLPGAEVPLCFRCERTTWFEHQTCKRCGRSLADRARKRYPDGTASCASCTAMLADPVACHYCGRWGLKRSRDYQRGFTELACHKCRTTDDAFQTCAGCRRYRLSAGERDGRPYCAHCLPTGAPPIITCATCNTVKYQYNEHQCEDCAWEHSHRLLLARLAPQFKTSWARQLFERYHSEAKLKTLHGNWRKSLKRDIAFFQGLESAFDSPDQLNGVLIVRRLGAPFVKRYRRGMSFLAHTHLIVLDDDPDFEVERVLGNLKAIAVDETDWIRLVLERFLTHVLNARARIVDRKRHGRIPVSPQSLDSAMRMARRLLIY…
tnsf29node giy-yig 42708-43239_1 MPPTTDAFADFARQANDTVGSYRLEFTLSPKTLRSANYCIANLAWHSVRFDPAEFKKLPKDKRGVYAFVLCEPNSVLPQHGYVAYIGIAGRDSNRSLRDRCRDYLNDRKLVKTRQGIAFLIGNWRDILHVFYAPVDAAVSAQTLKQLEEELNGALQPPYSRGDVQATIKNFQKAFP
tnsf29node chel_tblasstn 33547-34470_1 -
tnsf29node chel_tblasstn 67116-67700_1 -
tnsf30node CENTRAL|CRM05978.1 49999-51421_1 MDNSAVHPNCDGCGKPMAKAKRIYEGLRYCEGCYSKKFKKRVCHGCGNQARLFVKDPLATCTKCLNGRPCIRCRRVGRPVGKVTAQGPVCNSCANYFEASGRCEICNKFSIRLANKTIDGQVRRFCTGCSNVSSATCPCCRRYRVLVESASGAMQCKLCAELGEVACEVCSKSMPAGLGRECTVCYWRRTFHKRLEINSEGFSSQTFREEFKAYGLWFIDQIEAKKGALLINKHMLFFVEMAQHWSSLPSYDQMLKAFGADWVRRARYPVQWMIACRNLVIDDELKQSETELRRIEVILASARLGSSSALLKGYHDVLTARAAVRKTSLATIRTSLRSAANLLALGEASKSGLSS…
tnsf30node tniq 49999-51421_1 MDNSAVHPNCDGCGKPMAKAKRIYEGLRYCEGCYSKKFKKRVCHGCGNQARLFVKDPLATCTKCLNGRPCIRCRRVGRPVGKVTAQGPVCNSCANYFEASGRCEICNKFSIRLANKTIDGQVRRFCTGCSNVSSATCPCCRRYRVLVESASGAMQCKLCAELGEVACEVCSKSMPAGLGRECTVCYWRRTFHKRLEINSEGFSSQTFREEFKAYGLWFIDQIEAKKGALLINKHMLFFVEMAQHWSSLPSYDQMLKAFGADWVRRARYPVQWMIACRNLVIDDELKQSETELRRIEVILASARLGSSSALLKGYHDVLTARAAVRKTSLATIRTSLRSAANLLALGEASKSGLSSKTLRYLLIDTPGTA…
tnsf30node tnsa 45438-46128_1 MVRNSCDGNKPRPVRSIKPTKRSVSGVFPFRGEGGIPYESMLERDFLFRTEFSGEVLEIIHQPVLIPFQKNGRSYNYTPDFLVYYRLGNRHYENYPKPMLVEVKPQEAWQENWRGWLSKWKAAWRYARDQGWVFHIHDETRIRDTAFFNIQFLERYARMNFAPEDSAWIIDSVRDMGIAPVHYLLATHSCSHYRGQGISHLWHLIATRRLECDIRLPLNEFLEVWVPNR
tnsf30node tnsb 46184-48047_1 MAIEIGAMVGHGDYVYRIAQILDFKTVVGIEVESGKASALPIGALNPLKRQKVDGLYVNYDVASIGVKDWATARERFATIEPLLGGGIVGRREVQARSEATGVDVSTIYRWLKLYKEWGELLSLVPRKRGWQEGNARISPEAGQIIERVLKDFYLKKQRPTIQATIKRIKETCEAEDVTAPGVSTIRERIKSVPDREFLRGRGFAEKARNKYSPSPGSFPGASYPLAVVQIDHTPLDVLLVDDVHRKSIGRVWVTFSIDVHTRMITGYYLALDAPAGISVAMCVAHSILPKEEWLIAHGIDGEWPVWGIPKILHSDNGPDFQSGDLKRSCSNYGIENRFRPVKRPKFGGHIERLMGTFAQTLKDLPGKT…
tnsf30node chel_byblastp 44670-45279_-1 MLFLDELPEFDRKVLEVLREPLESGHIVISRARDRVSFPARFQLVAAMNPCPCGYLGEPSGRCRCTPEQIQRYRNKLSGPLLDRIDLHLTVARETTALNPIHQAGDTTAHASARVAQAREHQQKRQGCANAFLDLPGLRKHCKLTKVDEGWLETACERLTLSLRAAHRLLKVARTLADIEQTDAISRDHLKEALQYRPAAIT
tnsf30node tnse 51407-52766_-1 MKILVPCAEFFVRAYGRSTETVRTLLRFPWKEAQNRFYFDAEPDANKWVKLNHRVKSSEAVFLHHALYDDYTKDICERFYATLAAGFDKQKKKQGSLPCLDTGPWFRGAALIEGKGIWLEEGKVFLMLDIKGMSEPVGDIIVIQRQGTDSTGGEQGERVYTQSSRDIPIDQVLDLTDSEPPDSDSPRVFYDPPFKRLGEKRPRVTKRRKAPGKLGAALQGDDDAQKVSTGDAFGGSKGTHKGEGNAPEHFLEGALAKMWKSCSDLKTEYEAITKVEWFTSDDEFVEGGTPGLEAIRPHASKEPIAADAKAWSYLSAKTRNIRGVMIVRVTCGSRTFYIFEIQRIRHFSTSGKKLTSFNEESYRGLMVE…
tnsf30node tniq 48891-50007_1 MAAAYTWHPRVDVTNARWPLAQNLLEDELLTSWLVRNAFAHGCSPLVLTGHLWPSWRCWTVDLDRGLAPDQSHILSKAAGISISDISSCTLRPIAQSVSPWIDAKTATWPWILVIGGRNRRHAGGLQCCPLCLEEGVPYYRLSWRLAWHTCCEQHMIRLIDSCLHCGAPLQPHRLNYEVADCSKCYRCGHRLAGPDGLCLDPPALAFQVDGDRYLNGDQRVAEGGFGDSQQWFYHSRFVWGLLRESAVHDTKAFTRFREMFSIGKLSSPSSGLAIEMLSVTERVPFLSAVWKIMATGQDQLYEAIMESSMTRTSVSLPAGESPVMLRRVLSELPLARPYKKSHAPVLKRATPRAVVMRMWARLKRKVLR…
tnsf30node tnsc 48043-48931_1 MSEYAHIHPDFRAVLSLSDKERIHFLNEPRWIGYPAAQKLIELLRHMMELPTRARMPNLLIVGDSNNGKTTILDRFKELHGKGYVNENAEPVKPVIIVESPPTSDEKALYASILEEFWTPYRVTDSVIKLRYQVIHLLRECNVKILIIDELHSLLSGSAIKQRELMNTIKMLCNELKIPVVGVGTSDAVRVLHADPQHASRFDVLSLHPWTLGVDFQRFLKGFESVLPLRQASELFRPEVAKALHAISEGNTGNLHRLLIECATEAINSGKEKIDVELINRKSWLQPTRGIRELM
tnsf30node chel_byblastp 48043-48931_1 MSEYAHIHPDFRAVLSLSDKERIHFLNEPRWIGYPAAQKLIELLRHMMELPTRARMPNLLIVGDSNNGKTTILDRFKELHGKGYVNENAEPVKPVIIVESPPTSDEKALYASILEEFWTPYRVTDSVIKLRYQVIHLLRECNVKILIIDELHSLLSGSAIKQRELMNTIKMLCNELKIPVVGVGTSDAVRVLHADPQHASRFDVLSLHPWTLGVDFQRFLKGFESVLPLRQASELFRPEVAKALHAISEGNTGNLHRLLIECATEAINSGKEKIDVELINRKSWLQPTRGIRELM
tnsf30node chel_tblasstn 82610-83452_-1 -
tnsf30node chel_tblasstn 44689-45324_-1 -
tnsf31node CENTRAL|WP_016165230.1 43386-44826_1 MNKTSSENKLHTHCDHCNKQHVKIVRYYQQETYCANCYRTWFTKKPCSSCGEIKRLHKKEHSSVCLDCRRHQPCIRCGCDAVKHSANTPQGRACQSCYQRHFKAPQQCFECGKKKTGLSRYQELPHQHPICGTCYQQHVCETCPACRRYRKLVDTPQGKLCHKCHELGEINCPSCQKLMPAGCGEHCWSCYWQQRLIREVEINQNKFASDGVKQGYGDFIKWFVAQRDYQVVTLKHQHFVKFFERCNALWGQIPNYDKLANEFKPEGLRSHLTVLRWLIDTGQITINLKVKDDIAEQERIQNLLGKFDAVPEQVDRYYEILVKKINAGRTTLKSLRLALQPVAGLYQQFGL…
tnsf31node tnsa 38742-39411_1 MLKQERKINPTWRSVSGQISFRGEAVPYESTLERDFLVYQSFRKDVIDIVAQPIVIPFRKNGRTYHYTPDFFVQVKMHRGISGYDDRSMLVEVKPQEEWKKHWRDWSIKWKAAMQWCKERDFRFAIYDEGRIRHLALENIQFLARYKNLAVDEREVAAILQQIELMGNTTVEYLLERFFKGYIYRPRGHQIIWHLMARQKIGFDVWSDIKNEATEVWHEPTK
tnsf31node tnsb 39394-41389_1 MNLPNNDQADSDIQDEPTKTGFGIWREAVHLTTGGIYRHKNTDHEYQLLHLIDSNQATFKNLKTLRNEILSVHDFNNVRSKQGASVQVHADEISDMDWEKAQKRYMAIKPLMGDSDIRINSWSGEIEKWASECGVSTRTLMRWMNAYTSTYSIASLLDKKRGWVSGNRRLHDHIRELIDTVIQEYYLSIQRPTVEATIREVFKRCHQMGWDKPSKNAIRYQIERIPEKDHLKKRGYRERAKNKFTPKVGQFPQVDYPMAVIQIDHTPADIILVDDKHRKPIGRPFITVAIDIYSRMITGYYISLDAPSVTSVAMCLSRSILPKQELLIKHGLTDVSWDVFGIPQKIHVDNGSDFRAESLRKSCALHGIG…
tnsf31node tniq 42242-43412_1 MAKTNTGYSQGHRINPLTVPTPYHEGESMTSWLVRASLNQGCDPLTFTQYYWPDYRLWTQDVDRGFSQVNSDIQHDIEIMARIDTEVDVPATLIIFADNLGAEIKTQAAPIAWTQPLSKRNRTSQIGYPHCPECLEVGKNAYLKLSWRYSWVMYCTEHYLKLQSQCIYCDQPYQPQMLQAQARYLNRCHYCEQKLAVAAVSEIVHLLAYNFQQWAEQVWNVRQGWILEQQVSAGEWFNLVLFYVRLIRRAIKRPNHMFGLLLTYFGFKLDDEILETGATGLALDLLSIDDRVELFKRVYHLLEISPEQWLDGCAECGVSQNSFKWHKEFQVPAAFMPVFLQLPQKTKRSPQKQIQTINPKSSEAVKQSW…
tnsf31node addTnsF 43386-44826_1 MNKTSSENKLHTHCDHCNKQHVKIVRYYQQETYCANCYRTWFTKKPCSSCGEIKRLHKKEHSSVCLDCRRHQPCIRCGCDAVKHSANTPQGRACQSCYQRHFKAPQQCFECGKKKTGLSRYQELPHQHPICGTCYQQHVCETCPACRRYRKLVDTPQGKLCHKCHELGEINCPSCQKLMPAGCGEHCWSCYWQQRLIREVEINQNKFASDGVKQGYGDFIKWFVAQRDYQVVTLKHQHFVKFFERCNALWGQIPNYDKLANEFKPEGLRSHLTVLRWLIDTGQITINLKVKDDIAEQERIQNLLGKFDAVPEQVDRYYEILVKKINAGRTTLKSLRLALQPVAGLYQQFGLIGAQAPSQAQIDNYL…
tnsf31node tnsc 41388-42285_1 MQDAAYLHIHEKFRPNVILPDRERIAFIDQPRWIGYSKANQLLNLMQGLLNRTKQHRMPNLLVVGESNNGKTTVIKQFVKKFGQSYIEDDIRWVVPVISIQAPPSPNEKELYISILENLALPYKGSGSTAMLRYQMIHAFKECQVKLLIIDEIHSFLTGTARQQRQIMNCLKFLCNELEIPLVIAGTKDAVRILHTDPQHASRFDVAELSTWNNDGEFKRMVGSFERFLPLKEPSNLTDTTKINLIHNISEGRIGNVKRLLSECAIDAIKSGTEHISEQAIKDKSWLRPTQGIRKVIG
tnsf31node chel_byblastp 41388-42285_1 MQDAAYLHIHEKFRPNVILPDRERIAFIDQPRWIGYSKANQLLNLMQGLLNRTKQHRMPNLLVVGESNNGKTTVIKQFVKKFGQSYIEDDIRWVVPVISIQAPPSPNEKELYISILENLALPYKGSGSTAMLRYQMIHAFKECQVKLLIIDEIHSFLTGTARQQRQIMNCLKFLCNELEIPLVIAGTKDAVRILHTDPQHASRFDVAELSTWNNDGEFKRMVGSFERFLPLKEPSNLTDTTKINLIHNISEGRIGNVKRLLSECAIDAIKSGTEHISEQAIKDKSWLRPTQGIRKVIG
tnsf31node chel_tblasstn 58708-59544_-1 -
tnsf31node chel_tblasstn 37970-38611_-1 -
tnsf32node CENTRAL|WP_066403817.1 34917-36372_1 MSIKFRVFAKNCNFCNSALTNWDYRYKEKHYCRNCYENSFVSKTCIVCNKNKKIHKDSKESICKFCEVTNLPCTRCGKTEFTVGKILKNGVVCNSCVKYYKEPKICSCCNKEKLNVSNRMLDNSHKRLLCTSCYNKFLPICSSCGYRRKTHSYNKDNKSICKVCYEQGYKKCISCTSLIPAGYGNICRECSNLKTLNKKVNALSGAFSSYFRESFIDFSKWLLKKRGSPFTSLKIQHYYKYFFMLDELALSLKKVPNYEEIVSKFTILETRKYLLVTTFLDEQNIVNINLKVKEEFANLDMIDRYLARFSKGSKSRNLINDYYKYLLEKLEQNKTTIRSIRLSLTPAVKFL…
tnsf32node tnse 45927-47727_-1 MINLTFKQKTPPIDRFPNDDIFRVVWAYGSVQKGSTVTGIPEIHILLVDLFFNTLKNEFQLSNKTRVVKISIAQLDIVRYMTIWKGQKRINGCWDNFSDYKSNVRFDLDTTNSESLNYSKQNQNKTYSYLFPFNKYKIENIDKQYFVKFTNSTFTKISHDNIDVIIPSMELFTSTYAPHEQQIRYKLIQKSLSDTLDDYVKSSIEDSGKYIIELVEDKVDSNIVFLAYASLNQITRQRLSKTRASLENGMVDKYPVILPYHPTSLSIQGDGFWINENIFFMLRINKYSLPNDYEIELIKEELDIEESKKENDKNKSYGQIPRNLDDYQLPATNEHNPHRRNGYLSLISEVDLLDDVKYKISKKVKIKT…
tnsf32node tnsc 37971-40800_-1 MNTQSEALLEENLLKQLQSLGYERVVIKDDKELEDNLKIQLEKHNKTTISDSEFKRVLNHLNKGNVFEKAKILRDKFVLLCDDGTSKYIEFLDSEHWCQNLFQVTSQVSVEGIYKTRYDVTILINGLPLCQIELKRSGLELKEAFNQTLRYKRHSYSSNNALFNYIQLFVISNNVNTKYYANSKLESMNFKQTFYWSDKNNKRIDSLNEFATNFLEKCHLSKMICKYIVLAQATKSLMVLRPYQFWAVEAIIERVRDTNKNGYIWHTTGSGKTLTSFKTAQILMKLPKIEKVVFVVDRKDLDYQTTKEFNSFSDGSVDGTDNTKTLVKQFTDDTKLIVTTIQKLNTAISKKQYLEQMNIVKDKNIVFI…
tnsf32node tnsa 30323-31046_1 MKLSMKNRKIGYTYSSVSGHFAFRNKKSISFESTLERDLLTILEFNSSVFDVTEQPLTIEYTNKNGRAVTYTPDFLVQFEEPNEMVCINKISRKPWLIEVKPREILKKEWDKLKPKFKIAIKYARENDLIFKVFDETRIRTSYLERIKFLNRYKRMEVDSWWKEWVFQGLEALGGHSTIDELIVFKFRGGKVDEKLALGVIYHLISHKIIKADITENLNMQTEIWLNTEHPNYFNFRHGE
tnsf32node tnsb 31047-32931_1 MQETNSIKLDRTRIEIKPNSYVKYKNLEYKITQLLNFNEVIGIDVVTKKAKLLPIAELSSIEPSKDINAESISKDISEINDSEYNEAKRRYEAILPLLEKNLSRKDSVEYSKKIGIHFTTLYRWQERYKSTGTILGLISNKVGAKKGNTRLNSEIEILIKRIIDSYYLTIQKPSVQSVIDKVLAECKKMNIIAPHSNTIRNRIESISEYEKLKKQGSKSIARTRYEPTPNKFEADYPLQLIEIDHTPCDIILVDDEHRLPIGRPWITVAIDIYSRMIAGYYLSMNAPSVTSVGMCVSNTILPKDTLLAKFDVNANWNVWGFPETIHVDNGADFRADAVKKAGLAHGINIEFRPVGRANFGGHIERAIGT…
tnsf32node chel_byblastp 29526-30147_-1 MGEVALSNHGVLFFDELPHFPSNILEALREPLEDNKILISRVNSKILYETKFIFVSAMNPCPCGNKLSSVKECRCSDFEVQRYKNRLSEPFLDRIDLYVVMNDSFSDNKNIVSSKELHESVIKAFIRQKNRGQKELNGKLNDKDIKKYCVLDSETSDILEKARVNYSLSFRSINKILKVARTIADINENEFITKGDLLKSLNFRKR
tnsf32node tniq 33847-34927_1 MKIVIEPKTYNNEILSSWLIRSSILNGSEPSSWTTMIFNDNKFWSKDFDRFTEDKELIKLVKGSTKSLQELKNMTLEPLVKKILPIEEINPKKTWTFIISNGKRGAYKRNGTYFCPLCIENENSFNLRREFRLAWNTSCSIHKINLLQKCQKCNTIFTPNKIKFDNAKPFLCTNCGYDLRNSDIKGTNKEVYVFQEKLNNAIFKEEIDQNFPLVEKNIEELFKTLRILLSFLRALFKTNKGIKFLEKLNLEYMKEDLDKNKTTDNFEDMELENREMYILIASKLFNLKLQTIKDIFEELKFSYKLVAKQSTLKSQTIDYLASNLEINFKNKSVTGAYKEIIPKSAKEVKILFEELKKCL
tnsf32node tnsc 32939-33851_1 MENFEHLNQETKEIMYSSKEERLYYLEKNLFIDYPRTKELMDLLARMMNSPKKPRMQNLLLIGEPNIGKTSILNKFYEKYNTAELEDENGYSKPHRPVILATAHTKASEKDLYLAILDAFYTYHNPNNTLAQLRHQMFSLMIECRVDLLIIDEIHHFLNGTPAQQRDVIQALKNIGTKLQISIIGVGIKDAALVLGTDPQLSSRFDIIRLFNWELDKTFRGLLNAFEKHLPLKKPSNLAEKEKCILLYDISQGNLGDLHKLLIVCTRYAIENEIEEITIDVIKKFKDFKPTSRLVPREIKLKS
tnsf32node chel_byblastp 32939-33851_1 MENFEHLNQETKEIMYSSKEERLYYLEKNLFIDYPRTKELMDLLARMMNSPKKPRMQNLLLIGEPNIGKTSILNKFYEKYNTAELEDENGYSKPHRPVILATAHTKASEKDLYLAILDAFYTYHNPNNTLAQLRHQMFSLMIECRVDLLIIDEIHHFLNGTPAQQRDVIQALKNIGTKLQISIIGVGIKDAALVLGTDPQLSSRFDIIRLFNWELDKTFRGLLNAFEKHLPLKKPSNLAEKEKCILLYDISQGNLGDLHKLLIVCTRYAIENEIEEITIDVIKKFKDFKPTSRLVPREIKLKS
tnsf32node chel_tblasstn 29533-30171_-1 -
tnsf33node CENTRAL|WP_174442281.1 49999-51046_1 MATCPTCRHYRVLVTAADGVARCETCASNPDRPCESCGAPTPAGRGRKCEECAWQSTFQKRLAINVQGFSSGEFGELFAQFGAWLFERVGAQRAALSINGHYPFFRAMDESWGVVPNYEKLLQHFGAARLRKAENPMRFLAEKCLVTVNPMLREQSIEQGRLAAILTEPRDSWSNQLLVEYLDPLKVRVEQGNTDLRSVRLAARAAANLLESAQLDLGALPTQKTLESFWKRSPGQVAAVTGFVGHLNRRHGLELQAKPDARWLSHAKRQKAERELVAMLYESTDEDFEGRWIVKGLAYFHDVARVSRKALIYQPHDYRGVAGYNVTHKGETLWVPSASSYQRSVHSN
tnsf33node tnse 51047-52778_-1 MVELVERVDVSYIRADLRHPDSQVKMLQGDQLVWWYGPIRQNTRPRSIPLAKVHFRQLFNDKPGPRTSAIVPLSSLPHYRKGTIWRSGKCISDTNLASTTRVFDVDFGKTGWSVTSRAELIKQGNAHIFSHHEYPLQYQHDLTRLLRFKLDDGKSLLIPCTEYFIRAYARNMEVCRALATLRWSDVKSVLFDDTRRDAHRWLVKPSAKMRGYDAVFLAHLLYDDYADEQIRRVNAQFISRDPSAQIFMEATPWFTGKGQLECRGRWLNDGNTFLCLNLSRSSQPDGEEIEWQTKKFDSSEGKEGGRLVLPRPVRTAEADEFLNENSHTVPDSHSEIIVVKPPPFGVIGSKRSIKKTKDVIRTDRGRLG…
tnsf33node tniq 49999-51046_1 MATCPTCRHYRVLVTAADGVARCETCASNPDRPCESCGAPTPAGRGRKCEECAWQSTFQKRLAINVQGFSSGEFGELFAQFGAWLFERVGAQRAALSINGHYPFFRAMDESWGVVPNYEKLLQHFGAARLRKAENPMRFLAEKCLVTVNPMLREQSIEQGRLAAILTEPRDSWSNQLLVEYLDPLKVRVEQGNTDLRSVRLAARAAANLLESAQLDLGALPTQKTLESFWKRSPGQVAAVTGFVGHLNRRHGLELQAKPDARWLSHAKRQKAERELVAMLYESTDEDFEGRWIVKGLAYFHDVARVSRKALIYQPHDYRGVAGYNVTHKGETLWVPSASSYQRSVHSN
tnsf33node tnsa 45042-45732_1 MTRNSCDKPQQVRPIKPTRRSVSGFLPFRGVGGVPFESLLERDFLKRMRFSHRVESVIAQPVRVDFVDSLGRAQTYTPDFLVHYRQPADVEYMDYIKPMLVEVKPAYEWRKNWRAWLGKWKAARRYARQEGWTFSIYDESRIRGLPLENITFLERFERLDFDQVDIEMVLKTLQEMEFAPVHYLLARHFKGLYRDRGVALLWHLIATGRVECDITEPLNEYLELWVATR
tnsf33node tnsb 45728-47651_1 MNIYEIDTDEHFVPYEPSRERVRVEVGEMVRCDKQIFRIVQLLDFQNVVGVEVETGRSVSLRIAELLPVEQERVDGLYVNYDVSTISSDEWAVAQQRFSAIKPLLRDSVLPRSSVEERAKEVGVDTATLYRWLERYQSWHEVLALVPRKRGWQSGNSRLSAQADKLIDDVIDQHYLTIQRRTVQSTIAEIESQAKALGIKPPSASAIRARIKRIPEKIVLRRRGYADKARNRHTPSVGKFPGADYPLAVIQIDHTPIDLIIVDDRHRKPIGRLWLSLAIDVHSRMITGYYLALEDPSEISVGMCLAHSILPKEAWLNLHNVRGEWPVWGFPRVVHTDNGPDFQAENFRRSCANYNIENQFRPVKRPKYG…
tnsf33node tniq 48495-49611_1 METSYTWHPGARCVNPRWPLTPPILPDELFSSWLVRTAHAHGCLPSSLTGAVWPGSHAWSVDPDRAHPWANLDRLSGMSGLSSHQLLASTLWPVMQRLHPRPVLQRSMYLPWILPLGCRSRSHAGGLMCCPDCIKSGVPHFLLQHRLAWHTACPWHNMLLIDRCVVCSSALQPARLCVDRPLSECHQCGQPLGKAALTPPVEAALTFQTFADSASQSMPFYGRVPLGFSEWMCIARVMVSFLEQVTRHPSAGSHLFCEAMGVDLSQLQASSLGLPFEYGTPSERAGLLGQAWVIMQAGPERFVESAAEAKLPVTSFPLPAVSVPDILHQMLSVLTNTPHKPGHMGLKRTHSPQEVWRRWHRLQRRTHRN…
tnsf33node tnsc 37426-42475_-1 MLDERLAHRPIDYDQSVDEGWLNRCDINALGQEGELSYFRLRDPATDQAWIAVRAPREVPAACQRLERDYRLQLDPQWAVIPSAFVRSAEGPLLVYPAGRSIADLIAEGPAALTPFLEIAVNAATALAQAHERNVLHGALQPEHVCLHTNQRVRLGCFRADPAELISEQGTALGNWAYLAPEQVCPHGSSSDRRTDIYALGAILYQLLLGELPLAGRDTQHWRQLHAGVQPRAACEVDSNVPQPLSRILAKALAKEPDARYQSARALAVDLAYCQRQWAASKSMEAFEPGCADPMTPDRARLYGRSAEQKAIALLLKAQRRNSKPQALFINGATGMGKSSLVEAALRANAQGYWATGKCNGVAQAVPY…
tnsf33node chel_byblastp 37426-42475_-1 MLDERLAHRPIDYDQSVDEGWLNRCDINALGQEGELSYFRLRDPATDQAWIAVRAPREVPAACQRLERDYRLQLDPQWAVIPSAFVRSAEGPLLVYPAGRSIADLIAEGPAALTPFLEIAVNAATALAQAHERNVLHGALQPEHVCLHTNQRVRLGCFRADPAELISEQGTALGNWAYLAPEQVCPHGSSSDRRTDIYALGAILYQLLLGELPLAGRDTQHWRQLHAGVQPRAACEVDSNVPQPLSRILAKALAKEPDARYQSARALAVDLAYCQRQWAASKSMEAFEPGCADPMTPDRARLYGRSAEQKAIALLLKAQRRNSKPQALFINGATGMGKSSLVEAALRANAQGYWATGKC…
tnsf33node tnsc 47647-48538_1 MTEYAHLHADFRPVLQLSARERIRFMGEPRWIGYKAAHHILDSLECLLDAPKRPRMPNMLIVGDPNNGKTTIVRHFEKTHGEGYVDENSEPVRPIILAEAPPSAEEKDLYIAILDRMWMPYKTTDSKVTLRFQVIHALRELKVRMLIIDEVHSMLTGSATKQREVMNALKMLCNTLMIPIVGVGTPNAVQILHLDPQHASRFDVIKLETWKLNADFQRLLKAFEAVLPLKKASELYKPELAQLIHSISGGNTGDLHGLLLECATEAINSGKECIDRQLIESKSWKRPTRGIRERVV
tnsf33node chel_byblastp 47647-48538_1 MTEYAHLHADFRPVLQLSARERIRFMGEPRWIGYKAAHHILDSLECLLDAPKRPRMPNMLIVGDPNNGKTTIVRHFEKTHGEGYVDENSEPVRPIILAEAPPSAEEKDLYIAILDRMWMPYKTTDSKVTLRFQVIHALRELKVRMLIIDEVHSMLTGSATKQREVMNALKMLCNTLMIPIVGVGTPNAVQILHLDPQHASRFDVIKLETWKLNADFQRLLKAFEAVLPLKKASELYKPELAQLIHSISGGNTGDLHGLLLECATEAINSGKECIDRQLIESKSWKRPTRGIRERVV
tnsf33node chel_tblasstn 88463-89302_-1 -
tnsf33node chel_tblasstn 44296-44925_-1 -
tnsf34node CENTRAL|ALS60150.2 49999-50950_1 MPAGRRNACEPCYWRRVHLRRVKLDQSAFESSRFAALFADFAAWLQCHAGGHRAALTVHRYLPFFTEIEKRWSEIPAYPDLLKYFGAEGLRRVRLPMKWLGESHQMTVDAVAREAVSEGRRVATIISTVPAGTVGAIALSAYKSKLQEKIATGKSTTRSMRLALRPAASLLLTADAFGHTLPDQAVVDRLLREVPGQLAAVSGFIRFLNEHYTLGLSAVVDKQLTAERRRKSLEVTLLNLAQRGDGSDAFLRNWVGIGLEYFHRLSRTVTRRLPDNAIAIDADGYRVSVGGQEYWLPTWKSLSGISAVVDRRAKGS
tnsf34node tnsc 60056-61247_-1 MEHFSIIHAICRVALISPSEALTHQVERLAHALTEAGDAKSGQQIKLLLRSAARAQDMAPRRLVPSRAAPSLPGEALLPTTILPADRESGIRLVEAVFPDATTLARPFFPPHLDRAVQMLLDEWRHVAEIRKVAEEPTTSCLLTGAPGTGKTSLALWLAQQLGMPVLVARVDAMMSSFLGTTSRNIAQVFAFANRFRCVLLIDELDSLAKVRDDPNEVGEIKRVVNALLQNMDMRVPIGITLGITNHPQLLDPAVWRRFAVQIEVPLPSQEVRESIVRRTLEPVEMTPVVVSLIAALMDGGAGSEVRSVTVLFKKRNAMATEPTPVTDVLREITALNSGRLSPEVKAILRHDDPELARWIRKTLGNRI…
tnsf34node chel_byblastp 60056-61247_-1 MEHFSIIHAICRVALISPSEALTHQVERLAHALTEAGDAKSGQQIKLLLRSAARAQDMAPRRLVPSRAAPSLPGEALLPTTILPADRESGIRLVEAVFPDATTLARPFFPPHLDRAVQMLLDEWRHVAEIRKVAEEPTTSCLLTGAPGTGKTSLALWLAQQLGMPVLVARVDAMMSSFLGTTSRNIAQVFAFANRFRCVLLIDELDSLAKVRDDPNEVGEIKRVVNALLQNMDMRVPIGITLGITNHPQLLDPAVWRRFAVQIEVPLPSQEVRESIVRRTLEPVEMTPVVVSLIAALMDGGAGSEVRSVTVLFKKRNAMATEPTPVTDVLREITALNSGRLSPEVKAILRHDDPELARW…
tnsf34node tnse 52374-54087_-1 MIAWWYCGMYKNSTADSQPNVLVAFREMGPDGLGDEVTHRRVPLTALGQVRIGSIWKDQHCRSQAVFEEKKFDVVINSNTWRVVSFGAPQRHDNTTPYPFEIHPLQFERDKNWMIEFDLQSGGRLLVPCLEFFARCYGRSAELKRILATYPWCGPNDAHRSRLYAPLDEAEEPGRWKVKLRRRMVNGDIVFLAHAKYDRYTEAAARKVYAQIEATHDPKGKTPAFIKIAPWFQGPAQLKVSGISFDNGRSFLGLNIIGCSDPEGVPLVRDRENSSLVNEGADTGVGREAWAGTPERRLVKPPEIVDLTGEHEPDHSAGAVEIHDPDFEVLGEQRLIFDVRREKAESVAGPKSSGTGADEYSSGEPHGD…
tnsf34node tniq 49999-50950_1 MPAGRRNACEPCYWRRVHLRRVKLDQSAFESSRFAALFADFAAWLQCHAGGHRAALTVHRYLPFFTEIEKRWSEIPAYPDLLKYFGAEGLRRVRLPMKWLGESHQMTVDAVAREAVSEGRRVATIISTVPAGTVGAIALSAYKSKLQEKIATGKSTTRSMRLALRPAASLLLTADAFGHTLPDQAVVDRLLREVPGQLAAVSGFIRFLNEHYTLGLSAVVDKQLTAERRRKSLEVTLLNLAQRGDGSDAFLRNWVGIGLEYFHRLSRTVTRRLPDNAIAIDADGYRVSVGGQEYWLPTWKSLSGISAVVDRRAKGS
tnsf34node tnsa 44901-45597_1 MNDNRCDPMSVRQTRRIGPTRRSVSGVYMFRRETPIPFESTLERDFLIRAEFMLDVLDVTPQPVAIPFIDALGRPSTYTPDFLVHYRLGDRSYDDYPRPLLVEVKPEAAWQTNWRTWAGKWRTARKFARSQGWQFRIQDESRIRDQTFQNIHFLERFQRMQFATEESQWIVSNLRQMGSTPFHYLLVRHFMGAYRPNGVAHIWHLLATRKIDCDMSRPLCDQTELWVPDNA
tnsf34node tnsb 45589-47524_1 MHDVEDTAHLNPAFEPRRQCVSLDIGAFVRHGQTIYKIAQLLDFESAIGIDVESGRSTTLRLGELRPVQVALQSTEHNVDLTEIADEDWQIAEQRFTAIKPLLDGFAGGREAVERRAKEVGVDAGTLYRWMQRYRAYEVVSALIPRKRGWKQGKGRISAQAEEVVSQVLSDFYLTSQRPSAQKTIVEIQRRCLERGINAPGESAIRSRIGSLSERERLRGRGYKEKAKNRFLPAAGKFPNADYPLAVVQIDHTPADIILVDDVYRKPIGRPWITLAMDVHSRMVTGYYLSFDPPSETSVAMCVAHSVLPKEDWLTLHRVDAQWPVWGVPKTIHVDNGADFRSNNFQQSCLMYSINLEFRPVKQPRYGGH…
tnsf34node tnsb 51160-51961_-1 MAKRVVQQRRVSIRVACAVFGISESCYRYEAKLNTENEEIADWLLRITGCHRNWGFLLCYFYLRNVKGFGWNHKRIYRIYRELELNLRIKPRKRLVRETLQPLCVPKAINEVWSMDFMHDQLVNGRSTRTLNVIDDFNREALGIEVDFSLPSERVIRTLMQHMEWRGKPKVIRCDNGPEYLSAAIVTWTQKQGIRLEYIEPGKPQQNAYIERFNRTARYEWLSQYLWDDLEQVREAAVDWMWTYNYERPNMALGGFTPKQRLTMAA
tnsf34node chel_byblastp 41203-41794_-1 MPEFQRRVLEVLREPLELGHVTISRATARAAFPASFQLIAAMNPCPCGDLGHPSRACRCSSDAIARYRNRLSGPLLDRIDLHVGVPALSAETLAGPSHGERSAVVALRVREARERQHERQGQLNSQLSGRALETHCTLCADARAVLHRAVEQHHWSARTYHRVLRVARTVADLAACDAIDVSHIAEAVQYREATAA
tnsf34node tnsc 47520-48411_1 MTSYAHIHPEFRHVMALSDKERIAFLDLPRWIGYAKAQQILETLQGLLHKPQRPRMPNLLIVGESNNGKTTIVRRFADLCGKGYVNEESEPVKPIILAEAPPSADEKGLYISILEQFFTPYRATDPCAKLRYQVIHLFRACHVRMLVIDEFHSLLTGSPIKQREVMNAIKLLCNELAIPIVGVGTREAVRVLHTDPQHASRFDVFSLPTWALDKEFQALLASFERVLPLRKPSRLHQPELALTLHSICGGNIGNLHRLLIACARDAIQNGTECIDGPAVETKAWMRPTSGIREFVA
tnsf34node chel_byblastp 47520-48411_1 MTSYAHIHPEFRHVMALSDKERIAFLDLPRWIGYAKAQQILETLQGLLHKPQRPRMPNLLIVGESNNGKTTIVRRFADLCGKGYVNEESEPVKPIILAEAPPSADEKGLYISILEQFFTPYRATDPCAKLRYQVIHLFRACHVRMLVIDEFHSLLTGSPIKQREVMNAIKLLCNELAIPIVGVGTREAVRVLHTDPQHASRFDVFSLPTWALDKEFQALLASFERVLPLRKPSRLHQPELALTLHSICGGNIGNLHRLLIACARDAIQNGTECIDGPAVETKAWMRPTSGIREFVA
tnsf34node tnsc 42150-42948_-1 MSNDITAQLKGLKLHGMASSWPELLAQSRHTEFDPERFMKQLLMAETAERQVRSIAYQMTAARFPAHRDLTGFDFDQAHVDEMLVRELHDLAFLSSAHNVVFIGGPGTGKTHLATAIGIQAVQRQGKRVRYFSTVELTNALEQEKAIGKQGQIAHKLMYVDMVILDELGYLPFSQTGGALLFHLLSKLYEHTSVAITTNLSFSEWASVFGDAKMTTALLDRVTHHCHIVETGNDSWRFKTSSAKSRVSRKKAPKGTENDDLSTQK
tnsf34node chel_byblastp 42150-42948_-1 MSNDITAQLKGLKLHGMASSWPELLAQSRHTEFDPERFMKQLLMAETAERQVRSIAYQMTAARFPAHRDLTGFDFDQAHVDEMLVRELHDLAFLSSAHNVVFIGGPGTGKTHLATAIGIQAVQRQGKRVRYFSTVELTNALEQEKAIGKQGQIAHKLMYVDMVILDELGYLPFSQTGGALLFHLLSKLYEHTSVAITTNLSFSEWASVFGDAKMTTALLDRVTHHCHIVETGNDSWRFKTSSAKSRVSRKKAPKGTENDDLSTQK
tnsf34node chel_tblasstn 41219-41794_-1 -
tnsf34node chel_tblasstn 68262-68897_-1 -
tnsf34node chel_tblasstn 68858-69199_-1 -
tnsf34node chel_tblasstn 44725-44820_-1 -
tnsf35node CENTRAL|PTU04738.1 5277-6249_1 MECKLCAHFGEVDCSKCGKAMPAGYGHECVDCYYDRTFHKRVKINIEALSTNAFRDAYSAYGEWLIKRVGAKRAALLINRHLKSFMEMNVRWKKLPSYRQLLESFGAQWIRRARLPMQWMTDECALQVDEELKADLTELRRIESVIASMPSDAGQKLLSEYRKHIESKPNKRRNSSRSVRMALRSAANLLLVSAATGQTLPSSKSLRSLLAETPGVAASLTSFVSFLNTKYSLGLEFPKDNRDAVRQWHNRFEQEIKVLMSEASMGIDVLDRWPTAALGYFHRVTKLTKAGMTLTPDAEQKGMLVSLKGKEYWIPIPSPAKSI
tnsf35node tnsa 380-944_1 MLERDFLLRTEFSIEVLAIVSQPVSIPFTTKGRPYKYTPDFLVYYRLGDRHFEDYPKPMLVEVKPEAEWRKNWRSWLPKWKAAWRYANEQGWTFHIYDESRIRDTALQNIKFLERYERMTFASEDSSWIIDGVREMGVAPVHYLLAKHSCSHYRGQGISHLWHLIATRRLACDIRLPLNDQLEVWVP
tnsf35node tnsb 946-2866_1 MNSDEYAEQLTPYEPDRRQVVIEVGAVVGYSDAVYRISQILDFRTVVGIDLESGRAAALPVGGLRAIKQEKVDGLYANYDIALIGSEEWAEAQRRFAAIEPLLGSVVVGRAEVRERSKKVGVDVATLYRWLKRYKQWGELLALVPRKRGWKEGNSRISDEASRIIETVIKEFFLQRHRPTIPATIKKIQDACEAEQVTCPGVTAIRARLRSIPDKAYLRGRGFAEKARNKYTPTPGSFPGADYPLAVVQIDHTPLDILLVDDVHRRSIGRVWITFAIDVYSRMITGYYLALDAPAGISVAMCVAHSILPKEEWLIAHGVDGEWPVWGKPRVLHADNGADFQSEDVKTSCSNYGIENQFRPVKRPRYGAHIER…
tnsf35node tnse 6264-8040_-1 MRTIHPEKQQNKRDAAPESYEILPAKVNASRIRFKTPENAPRVLVSAWHGSMEKNPSQKNTTPISNVVFRSVRPDGTLGGVHIIPSALSFLGSLRVGSVWTEGRLLGRLAMATLPATVISFDPGRWTCITAREAGVPDKYRGFGIPPSQYGSWLIQLTAYSGKTLLVPCLEFFIRCYGRSSETSRLIATYGLTAVEKNYFYGHDRDPRTLKLQLRNNISHKEAVFLAHAIYSDFTKRKCAEIHSEARALFSPKDKLFLKAEPWFEGNATIQGDGFWIDDDTFLLLNIDGLSDPEGPPITVERQRYTADEGASGGARYYKKTPPPEASNEEINLIDSEAPDSNYARTVLDPPFAVLGVKRRLVKTKQKIPG…
tnsf35node tniq 3710-4823_1 MGATYSWHPRVDVNNSRWPRAQNLLADELLSSWLIRNAFAHGCSPMSLTGSLWPSWRCWTIDLDRGLTADQIKPLTRLSGISASDICSSTLHPIAEVLNPGLDSKKGVWPWILALGIRNRRRAGGMQICPVCLAEEMPYYRVSSRLAWHTCCEKHLAKLIDCCPKCGAALQPQLLGQGYSDFGRCDRCNTRLSAHLDDLGFAPGALAFQLACDKALHGMQLDGGVGCEPYEWFYRSRFVTGILRVVATSGSKSFVAFRDAFNLGNIPRPASGLPIEMLPVDERMNLLSAVWKIMDVGEAQMRETILACALPRHSLVVPAGEITAGLKAMLDELPPGIDRKQIPMGVRRPASKRSVEKMWARLQRKVRRDG
tnsf35node addTnsF 5277-6249_1 MECKLCAHFGEVDCSKCGKAMPAGYGHECVDCYYDRTFHKRVKINIEALSTNAFRDAYSAYGEWLIKRVGAKRAALLINRHLKSFMEMNVRWKKLPSYRQLLESFGAQWIRRARLPMQWMTDECALQVDEELKADLTELRRIESVIASMPSDAGQKLLSEYRKHIESKPNKRRNSSRSVRMALRSAANLLLVSAATGQTLPSSKSLRSLLAETPGVAASLTSFVSFLNTKYSLGLEFPKDNRDAVRQWHNRFEQEIKVLMSEASMGIDVLDRWPTAALGYFHRVTKLTKAGMTLTPDAEQKGMLVSLKGKEYWIPIPSPAKSI
tnsf35node tnsc 2862-3750_1 MTEYSHIHPEFRTVVHMPKQARIDFLFEPRWIGYPAAQKLIDLLRHLMTIPTRPRMPNLLVVGSSNNGKTTIIDRFVDLYGKGYVNSDGEPVKPIISIESPPTSDERSFYCAILEQFWTPYRATDAVSKLRYQVIHQMRECNVRLLVVDEFHSMLSGTALKQREIMNVIKLLCNELAIPVIGVGTEDAVRVLHTDPQHASRFDVFPLRNWEVGIDFQRFLKGFESVLPLREPSEIFRPHLAGLLHGISQGNTGDLHRLLIECATEAIHSGKERIDADIIQSKSWVQPTRGIRELM
tnsf35node chel_byblastp 2862-3750_1 MTEYSHIHPEFRTVVHMPKQARIDFLFEPRWIGYPAAQKLIDLLRHLMTIPTRPRMPNLLVVGSSNNGKTTIIDRFVDLYGKGYVNSDGEPVKPIISIESPPTSDERSFYCAILEQFWTPYRATDAVSKLRYQVIHQMRECNVRLLVVDEFHSMLSGTALKQREIMNVIKLLCNELAIPVIGVGTEDAVRVLHTDPQHASRFDVFPLRNWEVGIDFQRFLKGFESVLPLREPSEIFRPHLAGLLHGISQGNTGDLHRLLIECATEAIHSGKERIDADIIQSKSWVQPTRGIRELM
tnsf35node chel_tblasstn 6-146_-1 -
tnsf36node CENTRAL|WP_238616407.1 49999-50905_1 MPAGCGKQCNICYWKALLTKRIDVNRAAFSHPEMADQMQKFSQWLGDQVGPNKAAISLKRYVPFFLEMEKTWSSNLPKAEELLEHFGTIRLRKVLLIGQWLESEGISLSREQKYDAADQRRIREKLSVFDEDSPEGKILQGYYQHMAGKTNTSVRSIRLALTPAIALLQLAREESLFPPDQSILNCYLSGKPGQRAAISGFVRHLRDHHGVEIELPSVTAVGAKRAQRKKLEQEMLEMMRQARDGEIPFRRWISITLAYFHGLPVCVGAKVKDTDIRKDREGWAIVWEGGRFWVPRYSSFY
tnsf36node tnse 59896-61672_-1 MKISLIPTKTFELNDSSVREAENWVVWWYGPITKNVRDRTVPKVDVVFRILDPDGNLTQATRCRKTGLTHLGFLRIGSVWNKGVSHSQIRYEARTFDVSFSPGDWEIISPSRSADYKSGRPLIPAPECPQYLRSENNYIIRFKLPDGKVLFVPCMEFFIRCYGRSKEIQRVLTVYPWEEAKQRLYEADDLPKLEDAWPIRLGKHLTRHDAVFLAHLLYDPYAQKVARGIYNQLVSALNDADDYVFLKVAPWFQGPAKLKVYGTASNDGQTFKANCILGCSDPLGKLVLYEQVSKIRTQGDETSEGDYQEEISKPVVKIQRKFPEIINLTADDAPDHGSSLQEFLDHDFEVLGPPRPVKYVRKISKGSQ…
tnsf36node tnsa 44898-45570_1 MIPTQARTIKPTRRSVSGIYPFRGETAIPYESTLERDFIARNEFNRTVLDIIPQPCQIRFSLRGGREYTYTPDFLVYFRLGNRTHSDFPRPLLVEVKPESQWREHWRDWLPKWKAAYRYAKQEEWEFHIHDESRIRDQMFANIQFLERYKRMVFPREESDWIIQGLARMGSAPFHYLLARYFMGLYRAEGISHLWHLLATRQLDCDIYRPLNEHTVLWVANDE
tnsf36node tnsb 45562-47497_1 MSDSCGYEIDMAFDGPDFAPKRQKVDVKIGAYVQINGKVYRITEILDFSSVIGVDVETLQSQPLRISDLRPLENNSHSQQRNDLLEIGDKDWREAERRFEAIKPLLRQGTLLGRSEVSKRAQEVGVDTATLYRWIKRYNAYGSMTALIPMTRGWKRGKSRIGEFAEKIIEEVIQNYYLTHQRSTDQKAVTEVQRICAERGVSPPSPGTIRSRISRIPEKERLRKRGYRERAKNKFIPTPGRFPDADYPLAVIQIDHTPADIILVDDAHRKPIGRPWITLAMDIYSRMVTGYYLSFDPPSETSVAMCVSQSMLPKEEWLLLHKVDADWPVWGYPKKIHVDNGADFRSDNFQKSCLAHGIQLEFRPVGQPQ…
tnsf36node addTnsF 49999-50905_1 MPAGCGKQCNICYWKALLTKRIDVNRAAFSHPEMADQMQKFSQWLGDQVGPNKAAISLKRYVPFFLEMEKTWSSNLPKAEELLEHFGTIRLRKVLLIGQWLESEGISLSREQKYDAADQRRIREKLSVFDEDSPEGKILQGYYQHMAGKTNTSVRSIRLALTPAIALLQLAREESLFPPDQSILNCYLSGKPGQRAAISGFVRHLRDHHGVEIELPSVTAVGAKRAQRKKLEQEMLEMMRQARDGEIPFRRWISITLAYFHGLPVCVGAKVKDTDIRKDREGWAIVWEGGRFWVPRYSSFY
tnsf36node tnsc 47493-48384_1 MMDFDHIHSDFRHIMGMSNADRIAFMDQPRWISYPLANNILDTLRGLMEKPKRPRMPNLLIVGDSNNGKTTIVRRFKELHGEGYVDENSEPVKPVVLAEAPPSADEKGLYISILERFFTPYRPTDSKSRLRYQVIHLLRLCQTRVLVIDEFHSLLTGSAIKQREVMNTLKLLCNELAIPIVGVGTRDAVRVLHTDPQHASRFDVIALSAWKLDKDFQHLLAGFERVLPLKKRSMLHRPELAQRLHALSGGNLGDLHRLLVVCATDAINNGQEQIDKTIIEGNTWVRPTRGIREVAL
tnsf36node chel_byblastp 47493-48384_1 MMDFDHIHSDFRHIMGMSNADRIAFMDQPRWISYPLANNILDTLRGLMEKPKRPRMPNLLIVGDSNNGKTTIVRRFKELHGEGYVDENSEPVKPVVLAEAPPSADEKGLYISILERFFTPYRPTDSKSRLRYQVIHLLRLCQTRVLVIDEFHSLLTGSAIKQREVMNTLKLLCNELAIPIVGVGTRDAVRVLHTDPQHASRFDVIALSAWKLDKDFQHLLAGFERVLPLKKRSMLHRPELAQRLHALSGGNLGDLHRLLVVCATDAINNGQEQIDKTIIEGNTWVRPTRGIREVAL
tnsf36node chel_tblasstn 61723-62574_-1 -
tnsf36node chel_tblasstn 44109-44759_-1 -
tnsf37node CENTRAL|WP_139214189.1 49999-50848_1 MNTHGLSNEVFREAFNAYGRWLISKTGSQRASLLINRHFKAFQEMNALWRSLPSYGQLLESFGARWMRRAELPMRWMQEECGMQVDEELKADLTELRRIDAIIASMPSDAGREILANYRKHLEAQPNKRPNSLRSVRMALRSAANLMLVSASPEDITVLPSSKSLNALLAQTPGEAASLSGFVSFLNSTYAVEIKFPKDNREAIRLRRHRFEIELKLLMREAAQGGDVSDRWPAVALGYFHGVPRVAKSQLVLTQDLDQEGMQVSLKGKDYWIPLPTKARLL
tnsf37node tniq 49999-50848_1 MNTHGLSNEVFREAFNAYGRWLISKTGSQRASLLINRHFKAFQEMNALWRSLPSYGQLLESFGARWMRRAELPMRWMQEECGMQVDEELKADLTELRRIDAIIASMPSDAGREILANYRKHLEAQPNKRPNSLRSVRMALRSAANLMLVSASPEDITVLPSSKSLNALLAQTPGEAASLSGFVSFLNSTYAVEIKFPKDNREAIRLRRHRFEIELKLLMREAAQGGDVSDRWPAVALGYFHGVPRVAKSQLVLTQDLDQEGMQVSLKGKDYWIPLPTKARLL
tnsf37node tnsa 44976-45540_1 MLERDFLLRTEFSKDVLAIIPQPVSLPFVTKGRQYSYTPDFLVYYRLGDRHPDDYPKPMLVEVKPEAEWRQHWQNWLPKWKAAWRYAKDQGWSFHIHDESRIRDTAWQNISFLERYERMTFAVEESDWIINTVREMGVAPVHYLLAKHSCAHYRGQGISHLWHLIATRRLVCDIRLPLNDFLEVWVA
tnsf37node tnsb 45542-47459_1 MGDDTKDVTTPYEPNRLDVPIEVGAVVAHGDSAYRISQVLDFRTVVGIDLESGRAAALPIGALKAVKRERVEGLYANYDMAVIGSEDWAEAKRRYQIIEPLLGSVVVGRAEVKARGVEFGVDTATVYRWLDRYKQWGELLALIPRKRGWKEGNSRISDAAGQIVEEVILNYYLQRHRPTVPKTIERIKEACEAQNITPPGNTAIRARLKGIPDKDYLRGRGFAEKARNKYNPTPGSFPGADYPLALVQIDHTPMDILLVDDVHRRSIGRVWITFAIDVYSRMITGYYLALDAPAGISVAMCVAHSILPKEEWLTAHGVNGEWPVWGKPKILHADNGADFQSEDVVKSCSNYGIENRFRPVKRPRYGAHI…
tnsf37node tnse 50863-52588_-1 MSDPLKLLKPRVDASRLRFKGTLSVARGDLAVCWQGGLTKNPTPNTVPLTDVLFRTLHEDGKLGAYHIIPAAISHLGSLRHGTVWREGRLVGHLKMQTLPETKVDFDRGGWRCIDARAAGLQDQYRLGITAKLLDSKLIELFVADGKSILTPCLEFFTRCYGRSSETSRLIATLGLEELRRQYFYEFDPAPNELILKLERGVANREAPFLAHAMYDDYTKARCNSLHQRLKAGFVPGEPTFLLVKPWFLGPASIEGQGYWINEHTFLLLNIDGLSDPLGPPIIVEREHFSGDEAPPDGQYNKRHQPPQPSNDEIDLTDNEAPDSNTARVLYTPPFKRLGIKRELIRKIRVTPGRPSIPVDGHDRNSYA…
tnsf37node tnsc 47455-48343_1 MTDYNHIHPEFQPVAHLSAQERIDFLYQNRWVGYPVAQKLIDLLRLLMTLPTQTRMRNLLVVGDSNNGKTTIIKRFESLHGKGFVNPDGEAVKPVIVIESPPKADERSLYCAILEKFWTPYRATDVVARLRYQVIHQMRDCHVRLLIIDELHSMLTGTARQQQEMMNVIKLLCNELGISVIGVGTEDAVRVLHTDAQHASRFEVFPLRNWEKGIDFQRFLKGFESVLPLREPSGIFQPHLTGLLHGISEGNTGNLHTLLVECAKEAISSGKERIDADIIQSKSWVKPTRGIRNLI
tnsf37node chel_byblastp 47455-48343_1 MTDYNHIHPEFQPVAHLSAQERIDFLYQNRWVGYPVAQKLIDLLRLLMTLPTQTRMRNLLVVGDSNNGKTTIIKRFESLHGKGFVNPDGEAVKPVIVIESPPKADERSLYCAILEKFWTPYRATDVVARLRYQVIHQMRDCHVRLLIIDELHSMLTGTARQQQEMMNVIKLLCNELGISVIGVGTEDAVRVLHTDAQHASRFEVFPLRNWEKGIDFQRFLKGFESVLPLREPSGIFQPHLTGLLHGISEGNTGNLHTLLVECAKEAISSGKERIDADIIQSKSWVKPTRGIRNLI
tnsf37node tnsc 57455-58811_1 MAFVIEAVAHDHGWIPLTHEDIHDDGQNVFSLVVGQNATGKSRLLRKIVSHFIFDNQFSERDRYLRQNPMAPMSHYSHLSGNEELVVGRWSAPSPSKIIAVSTGRHDRFPTPNSKELIDPTGRYHYIAPSEKGNVSALTRSLIAITSGLETHPWKFMSLASIFRYLGFEPILDFKLSLDPALRVQWTRDHAKAGGHTMLTLPGWEEAPKKYQYDKSLVDYHYQLLDHIYRQKHVSYEIDLGLSEPSRNYFSLENVADALRSGLIRVSDLTLNVRENHSRLKLSQASSGQQCMLVMILGIAGSIEDNSLICIDEPEISLHPKWQTDIISQLQYAFHGYRGCHFIIATHSPQIVAGLTADKGFVLSLEDRQ…
tnsf37node chel_byblastp 57455-58811_1 MAFVIEAVAHDHGWIPLTHEDIHDDGQNVFSLVVGQNATGKSRLLRKIVSHFIFDNQFSERDRYLRQNPMAPMSHYSHLSGNEELVVGRWSAPSPSKIIAVSTGRHDRFPTPNSKELIDPTGRYHYIAPSEKGNVSALTRSLIAITSGLETHPWKFMSLASIFRYLGFEPILDFKLSLDPALRVQWTRDHAKAGGHTMLTLPGWEEAPKKYQYDKSLVDYHYQLLDHIYRQKHVSYEIDLGLSEPSRNYFSLENVADALRSGLIRVSDLTLNVRENHSRLKLSQASSGQQCMLVMILGIAGSIEDNSLICIDEPEISLHPKWQTDIISQLQYAFHGYRGCHFIIATHSPQIVAGLTADKG…
tnsf37node chel_tblasstn 44108-44743_-1 -
tnsf38node CENTRAL|WP_198580786.1 49999-50839_1 MKSLPGAAASDQTKQDFEDFAHWLSAHRGAHYAALNMKRYLSFFEEVGALWPEFPSYENLVDHFGAERLRRVRTVIRWLNESSRIAIDATVRERVSDRRRINRSLTFFSSGTGHEALVGYSAELEQRLADGLLQIRSVRLAISSAVQLLYVANPHGHKLPSQESLRRLLLRRPGLYASLQGFVGYLNRRYGVNLRGRFDPHWLKKASRNVGERRLMGLYAHAEDSEKFDRRWIREALRFFHGVRRIRAREIDYRPEPNGTQPGFNVTINNQEFWVPSIR
tnsf38node tnse 50955-52701_1 MNHRIELVPYSISSRLQEVDLKLPEGNWIIWWYGRLKRNMRDASVPLVQVLFRKLEDGRVTDCTVREIALPRLVLYRIGTVFSDGIPVARRTGEDAWLDVSFDRSARQFALPRNLAFSSSEYELLATNGDDWLLEFSLLNGGKLYVNCIEYLIRGYSTNAEVARVLTTYPWDEVRRRFFASNSWEDGRWVVYPHSQMVKADEIFLAHAHNDFTARDACRWLYAQLDHNSFRDGDPYPLQVHPWFKGPTKLKCRGIPLSNGQDFLCTELLGFCLPAGTPFEVIDLYAEKGDASHDEVTAPVPKSRGADHDLSAIPMTDSSQPDVGSRATNIEHEVLEVIFPEREVTHTRQAKPYSEKTRFPGGEKDPKQF…
tnsf38node tniq 49999-50839_1 MKSLPGAAASDQTKQDFEDFAHWLSAHRGAHYAALNMKRYLSFFEEVGALWPEFPSYENLVDHFGAERLRRVRTVIRWLNESSRIAIDATVRERVSDRRRINRSLTFFSSGTGHEALVGYSAELEQRLADGLLQIRSVRLAISSAVQLLYVANPHGHKLPSQESLRRLLLRRPGLYASLQGFVGYLNRRYGVNLRGRFDPHWLKKASRNVGERRLMGLYAHAEDSEKFDRRWIREALRFFHGVRRIRAREIDYRPEPNGTQPGFNVTINNQEFWVPSIR
tnsf38node tnsa 44817-45492_1 MSSISVNGRSISQTRKIKSTRLSLSGVYSFRGIGVPFESTLERDFVQSWDISPVVKAIVAQPVQIPFTASNGRDYVCVPDYLVQFEAHAGIKPMLVEVKPREDWLKSWRGWLPKWRTIWRYAREHDWSFHIYDESRIRGVRLMNAQFLQRFRHLEFEQAPCDAVIHTVELMGQAPFQYLVARHFTGDEDVGRSLVWHLMATRKIAFDLNDPIDEFTILRSCYEH
tnsf38node tnsb 45481-47407_1 MNTNVEQGHRLARDSYQVEIGKFAEFRRKTYKIVEILNFDTVVGTNIDDGRAELLAIGELKSPSQDKDFSFYTHYDLDDIASSAWTEAQKRLAYITPLLQGEQHQKGAVEKRAKEVGASVASLYRWISRYHDGGGIIGLLPGRRGWGKGNSRLSEVQQDVIKNCIDEVYLNDKRYSKKDVCDAVKEACRLRGIRPPSDGAVHARINRIPPNIALRARGYSEEAANNYEARPGRFPADYPLHRVEIDHTRADVIIVDDEHRLPIGRPWVSMAIDDFSRMITGYYLSLDAPSAVSVAMCLAHSIIPKNEWLTLHGVEGEWPVWGKPHVVHTDNGPDFKTQRLIAACSAHNINREFRAVKRPHWGARIERLM…
tnsf38node tnsc 47403-48300_1 MNSYSHVLPEYRGAFALSDQERLESIRRHWIDHEFADKLFKRMAGKLLNELESPDLMICGESDMGKTTLMKRFMSLYGNSYIEDESVRVKPVLMIEISKPSVRDFYCEILRTSIAPYDPKAPEAKLRKQAVDILVGCKTKMLIIDEIQVLFKGTARVTGNVMDEIKWLGNSLDISIILVGMPTATSLLNMDRQYANRFVMVEIPAWGKNAAFRQFLKAFESWLPLKKPSDLASPAMAGQILARTGGNTGHVENLLLACARRAIETGKEKIDVELLESEKWVPGTNGIRKLSLLGSAGL
tnsf38node chel_byblastp 47403-48300_1 MNSYSHVLPEYRGAFALSDQERLESIRRHWIDHEFADKLFKRMAGKLLNELESPDLMICGESDMGKTTLMKRFMSLYGNSYIEDESVRVKPVLMIEISKPSVRDFYCEILRTSIAPYDPKAPEAKLRKQAVDILVGCKTKMLIIDEIQVLFKGTARVTGNVMDEIKWLGNSLDISIILVGMPTATSLLNMDRQYANRFVMVEIPAWGKNAAFRQFLKAFESWLPLKKPSDLASPAMAGQILARTGGNTGHVENLLLACARRAIETGKEKIDVELLESEKWVPGTNGIRKLSLLGSAGL
tnsf38node chel_tblasstn 76085-76933_-1 -
tnsf38node chel_tblasstn 43937-44575_-1 -
tnsf39node CENTRAL|EGD45732.1 20620-23290_1 MNKTGRWSKLHDKCVICSKKDSEHKSKGICSRCYQKIKKYSEGICSVCGNSRVLQYKDSIGNPICRSCYKKPIRLCSICQKYDKAGKKINKNEYVCTSCYRKLFKPLRLCDSCGKVGETKKIIDGKFLCQACYNKYFRPKKECSVCGKEKHVHKKDGDKSYCCSCYMKYFRPTHICDICGRKGIIEKNDNGIKICTKCYSEKYTPKRQCSICLEIKKIHKRVNGQDICKNCYEKKYRPMAICVECGRWDIIIKKIDGNPICPRCYNKYFAPMRICVKCNTFGKISKIIAEGGICDTCYRKYYKPLKRCLVCGQTKSTHKLVNDESVCSACYQRYYQPKRICSVCQNSNRIAAYID…
tnsf39node tnsc 7687-12352_-1 MSGNPTAGVGDPYWYEWSVGLLYTLDMLIPGKNIRHVILQCAAMQGLDDIVVVHENNQAECIQIKHTRESDTFTFSDAIDLLKSMISDWNNAKSQGYSHRSAILFTNRTIGTQRSTSKDGTKLPSLDEFWDSLQEQSNKAKAISEITFEPEWEAAWKKWLSELSEFSDEEKLEFLKDLKLITNQDGLMEIYRNISNKLKECFHVNERTATQLHQKLTYALMTWTTTIRFKEEITKEDLLQALSLSGDKIVGEHSLPTCEPFFESRADFAKTLEAILAERRNPIVFLSGGPGSGKTNIINYLSNKSDSVITLRFHAFKPLNAKDEYLTADKGISDPRALWGNLLIELREIFVKYDRMSDYNVPPTIELME…
tnsf39node chel_byblastp 7687-12352_-1 MSGNPTAGVGDPYWYEWSVGLLYTLDMLIPGKNIRHVILQCAAMQGLDDIVVVHENNQAECIQIKHTRESDTFTFSDAIDLLKSMISDWNNAKSQGYSHRSAILFTNRTIGTQRSTSKDGTKLPSLDEFWDSLQEQSNKAKAISEITFEPEWEAAWKKWLSELSEFSDEEKLEFLKDLKLITNQDGLMEIYRNISNKLKECFHVNERTATQLHQKLTYALMTWTTTIRFKEEITKEDLLQALSLSGDKIVGEHSLPTCEPFFESRADFAKTLEAILAERRNPIVFLSGGPGSGKTNIINYLSNKSDSVITLRFHAFKPLNAKDEYLTADKGISDPRALWGNLLIELREIFVKYDRMSDYN…
tnsf39node giy-yig 20620-23290_1 MNKTGRWSKLHDKCVICSKKDSEHKSKGICSRCYQKIKKYSEGICSVCGNSRVLQYKDSIGNPICRSCYKKPIRLCSICQKYDKAGKKINKNEYVCTSCYRKLFKPLRLCDSCGKVGETKKIIDGKFLCQACYNKYFRPKKECSVCGKEKHVHKKDGDKSYCCSCYMKYFRPTHICDICGRKGIIEKNDNGIKICTKCYSEKYTPKRQCSICLEIKKIHKRVNGQDICKNCYEKKYRPMAICVECGRWDIIIKKIDGNPICPRCYNKYFAPMRICVKCNTFGKISKIIAEGGICDTCYRKYYKPLKRCLVCGQTKSTHKLVNDESVCSACYQRYYQPKRICSVCQNSNRIAAYIDGKSICKSCYNK…
tnsf39node addTnsF 18717-20628_1 MSIITNNKWSLNYNNCISCGTTNHKHKAKGLCTRCYQKKHNYPQEYCSKCNKLTRVHSRLHGVPLCRSCSQAPIHICNICKKAATAALKFNNQYVCDSCYRKHFRKKYTCSICGKDEFAAIRSEEYTVCIKCYTTKNNFCNKCGRTILSPYLIDNKSVCNRCYEKSKSSNSDGIIDITRKTYICNICGQVNSVQEVYNDGSIICPDCYSSISKLCGLCKNPDNVIYSHLKSLPYCRKCYYQLLYIHELNESANKWNKDFYDIIAKFLEEKLKIISYESSYNLIKENEHIFHYLNEEFIKKNNSFTIDQFYELIKMYPSKKIFINDIISFLCIKNLLINFQHSYRILDSITSETSHLPKQLQKTLLS…
tnsf39node yrec 16589-17717_1 MQLQSQNKLKLVTNNVNSANPVELQSQKSEEEEVLIEMLHAYTNRLMSRRLKPRYIDSIISVIQSFVSYTNLYPWEWSSEDFEDWSTYLYQVRKNGESTQRHKQNRIYKFQNFLIESKHFCDLCNSKFGKKPIQICSDENLIPHKVEDENEEKRTAFTREQLACLWNFFDNEILQAYKNKSKKLKTLQRDKVLYLIIYYYGLRVNEVSKADTTDFICNPRKPEWGNFGGIIVKHGKSTAGSPPKRRTVWTISENAVKYIKWYLENVRPLFGFDEINSLFLSERGTMLTPNSITRNFKEYLKSAGLPYEHFSPHCLRHSYISHLSEKDDVSPRFIQDQVGHVFLATTQLYTHLSDAFVNRQLDKVINHQI…
tnsf40node CENTRAL|WP_169379240.1 49999-52240_1 MTLNSSIADLDERALDEVLAAARATGGIGLRELADHLQAHPDALLTGSTDGPKVLLRLLGLLAVAGYPVVLPCCTSCGKQTANLPRIASNGRVCQACGAKSYFGDCARCGRTNTRIAARRPEGRICYSCYRTDRIEPCARCGRDQHAVARLDNGGAICSRCWTPPQQPCAGCGRVGRVVFVSDDGPLCVNCYRRHHRPRALCGRCNRVRIVSRRGKNGAPDLCESCNPATRATATCSQCGRDRPGHRDDHGEWICKNCTPRIPRTCARCLRSRPVNALLPLGPVCSTCYCALHDHPAPCAGCREVRVLIGHDDRGSICGPCAGSDLDPRCRTCYRPGRHHTGDKCARCVLT…
tnsf40node hth 49999-52240_1 MTLNSSIADLDERALDEVLAAARATGGIGLRELADHLQAHPDALLTGSTDGPKVLLRLLGLLAVAGYPVVLPCCTSCGKQTANLPRIASNGRVCQACGAKSYFGDCARCGRTNTRIAARRPEGRICYSCYRTDRIEPCARCGRDQHAVARLDNGGAICSRCWTPPQQPCAGCGRVGRVVFVSDDGPLCVNCYRRHHRPRALCGRCNRVRIVSRRGKNGAPDLCESCNPATRATATCSQCGRDRPGHRDDHGEWICKNCTPRIPRTCARCLRSRPVNALLPLGPVCSTCYCALHDHPAPCAGCREVRVLIGHDDRGSICGPCAGSDLDPRCRTCYRPGRHHTGDKCARCVLTDRVDELLTSPDGTLNTQLA…
tnsf40node yrec 48762-49611_1 MSTARSYQNALRLFCEYVTDARYGWPGECLKRFGAAPQQVLHEWNSVVHNVEFEGRTSRRPLSYDEVQALFDAADGRVEEIRGRRRKGAAAAQRDAVLLKTVYAFGLRRQEARGLDLVDLRSNPKAKAFGRVGGLFVRHGKSSRGSAAKRRTVLTVPEFDWIVELIEHYLTEVRPMFVPGEHPAFWMTERRGRMSLRSINEAFEHARAAAGIDPELDLHSLRHSYVTHLVEFDYPERFVQEQVGHSYASTTAIYTGVSDDYRNRLLQRSLTAPSLDLWEPDS
tnsf40node hth 49607-49934_1 MIKKMGVQWHLRRRMAERDLFQTSDLVPLLAERGIELSREQVYRLVTQPPQRLSMDTLAALCDILDCSPNDLIEVTIVNATVRKTGTDTAPRPAPEVRRTTIRRPRQS
tnsf41node CENTRAL|WP_238306079.1 21781-22951_1 MRATCRICRRHRPVMADDRICFPCSVGITHACPICQAVIPGSGHAPCYPCSQRRRSERQIAEEAATIPIRWMSGMFIAFCESGRIPLDNGLATERIARAADACRRIAITAPNPDRLTTDALHAAIGAEGTRRVAPLIAFMSDVGVLDWDRARLQVLIENERVDAILTAHRDSPHAPLLRRYRDSLAARNRKPITQRTALTAALALLAELGDAPLGDLSQRHLARALRKSPGHRAALQGFLSFVTTQGGPALISPKPRRLGPVAQEKRLRAEIKAWRKRLEKPRSSGEARAMVIMLLARIYALPITRVLTLRRDEILVTSNTVTLWPAAEAIALEEPFASTFLRWARWTSGW…
tnsf41node tnsa 12473-13232_1 MGHRSVRGMVQVKGASIAHESTLERDLLTILDFMPSAQRVRGQPITIPFRDPVTHKPRRYTPDVAVDFVGPNAAQPSTAAATPMIYEVKYRADLIAQWPRLKPAFLAARAHAREQGATFKILTEREIRTPLLANVTFLRPYLRRAEHDGFEETLIATLMAYEEATPEIVLLASFCDEHSRLQALPHLWRLLAQGRIEADLTLELTMNTPIWVAEDEATTWSDPHSYALRPLVRSAAERRRIASPMRSISTAS
tnsf41node tniq 20729-21785_1 MRWPLPSAPYDDEILSSYLARAAFRHRLPPTVFAAQWWPDRPVWNRDLDRGEETAWLADLAGRAGLTLERVQAMTLDALRRRFGRGSGDTPLILSAGIFHRTRVRHAVQICPRCLADGEPYVRRAWRYSFVLACPSCMTLLRDACPHCEAAIVPHRSYRWRLDACHACGLDLAHRDPHPAVVPPAALDLQARLLAVLANDPGTTVGPWEGDDAFSGLRALVTVARHPDVLPALRAALGLDAAAISAGRFERMRAGNRAVILETVGHWLSDWPNRFFVAAGSAGLTQRSFRKVAQPGDLALQILRLPEGFARDRTFVPVLQDRVLKRLRRQNRAGYRRVRATRLLAATDPRR
tnsf41node tnsb 13129-15028_1 MERSAFIRLAPSCEVRCGAATYRITHEIDLDSVLGENVATGERKRLKVADIEAVQPDTDGPAEKQRRASDISDKAWAVAEQRWAIIKPLVDRGIIPRAEVEAVAARAGVDPSTIYRWLSDYSHSGHLSALAPTTAGRPPGRTSLSPEVEAVIAGAIEDAFLTRQKLKPSDIIEKVEAACRQAKLPVPGKNTVRARIAALHPQLVLRRRGQKAKADNLGKPVRGHFPGADKPLAVIQIDHTQVDVIVVEETTRLPMGRPWLTLAIDVYSRMVTGYHLSMERPNANAVGLCLSMSMLPKGSVLEALGVPGEWPVYGRLAKVMADNAKEFRGKLLARACRDWGIDLDFRPVKTPHYGGHIERLMGTTANEVR…
tnsf41node tnsc 31235-33329_1 MAELSDTTLRYAADGSSKRTDALGMRVMQRRVWDVRDSQYILVKSPPASGKSRAAMFIGLDKLQNQGLRKVVVAVPERSIGASFRDTKLSAGGFFRDWKLDRDLCGVGSETGSKVTELIEFLGSSGESIALCTHATLRFAFTRAGIEIFDGALICVDELHHASSNDENKLGSLLRGLMDRGSAHVLAMTGSYFRGDTEAILHPEDEARFERVIYTYYEQLNGYEYLKTLHIGFRFYQGRYLDRMGEALDPALKTIVHIPHVGSSEAVADKMFEVDAIVDTLGDPLGVDPVTGFVKVRNGRRILKIANLVDDGPGREKVMASLRKVKSRDDVDVIIALGMAKEGFDWIWCEHVLTVGYRGSLTEVVQIIG…
tnsf41node chel_byblastp 31235-33329_1 MAELSDTTLRYAADGSSKRTDALGMRVMQRRVWDVRDSQYILVKSPPASGKSRAAMFIGLDKLQNQGLRKVVVAVPERSIGASFRDTKLSAGGFFRDWKLDRDLCGVGSETGSKVTELIEFLGSSGESIALCTHATLRFAFTRAGIEIFDGALICVDELHHASSNDENKLGSLLRGLMDRGSAHVLAMTGSYFRGDTEAILHPEDEARFERVIYTYYEQLNGYEYLKTLHIGFRFYQGRYLDRMGEALDPALKTIVHIPHVGSSEAVADKMFEVDAIVDTLGDPLGVDPVTGFVKVRNGRRILKIANLVDDGPGREKVMASLRKVKSRDDVDVIIALGMAKEGFDWIWCEHVLTVGYRGS…
tnsf41node tnsc 19819-20722_1 MSERYPHLQPDVRLLVDRSRQERIAFVQSDQWIGYPAATAAMDRLESILHHARARRMENCLLIGDSNNGKSTILETFAARHGDPVRLREPDGLTGHRPLSVVLIEMPKEANEALFWEAILERLRCAPPRRSENLMRYTCAILDQLAVRMLMIDELHNITRLPPRAQRDRLLLLKSLSNRLRLPIVAAGTRDAEAALKTDEQTANRFEPFVLPRWRLNQEFRSFVASYERLLPLPEPSNLADKEPLTALFNVSEGTVGRVVRVIQRATETAIEAGKPRVDLALLEAASRLPYGGERRRVAG
tnsf41node chel_byblastp 19819-20722_1 MSERYPHLQPDVRLLVDRSRQERIAFVQSDQWIGYPAATAAMDRLESILHHARARRMENCLLIGDSNNGKSTILETFAARHGDPVRLREPDGLTGHRPLSVVLIEMPKEANEALFWEAILERLRCAPPRRSENLMRYTCAILDQLAVRMLMIDELHNITRLPPRAQRDRLLLLKSLSNRLRLPIVAAGTRDAEAALKTDEQTANRFEPFVLPRWRLNQEFRSFVASYERLLPLPEPSNLADKEPLTALFNVSEGTVGRVVRVIQRATETAIEAGKPRVDLALLEAASRLPYGGERRRVAG
tnsf41node chel_tblasstn 46828-47640_-1 -
tnsf41node chel_tblasstn 11456-12142_-1 -
tnsf42node CENTRAL|SCD48131.1 2240-3575_1 MNRAAEPGEACTVCGRVRPAVSRREDGTGVCDRCYRTPERTCSSCGQLRPTKAHTDAGPLCRTCYHRERAPRPCGGCGQTRPVVLRARDGQPDLCGTCYNGPRRTCTACGKLRTCRGVRTGRYVCLSCTPRSQDTCTLCGKLTDVKARWPLGPVCPRCYQLTKRHPGICASCGTSRPLIGLNSHNVRICGPCAGTGQDYACATCGTSGDNYRKNQCYRCAIPTEAKAVLGDAAETFLAPVIHALQQVSNPPAVIHWLHKEASGAATLRDLLAGGHILTHELLDTLPNSTSNVFLRNLLVQAAVLPERDERLAATETWIRRQLETAPEHHRLVLDPYAHWVVLRRLRQRTQKIAHTSH…
tnsf42node tnsb 5688-6789_-1 MRRLTDQEGQKLQQIVRRGSTSSVRYRRAMMLLASAGGNRVPVIAQLMAADEDTVRDVIHRFNEIGLAALDPRWAGGRPRLLSPDDEDFVVATATTRPTKLGQPFTRWSIRKLAAYLRKVHGRVIRIGREALRCLLARRGVTFQRTKTWKESTDPQSDAKLDRIDHVLEHFPDRVFAFDEFGPLGIRPTAGSCWAGQGRPDRVPATYHRTHGVTYFHGCYSIGDDTLWGVNRRHKGATQSLAALKSIRAARPDGAPIYVIMDNLSAHKGAKIRTWAKKSRVELCFTPTNASWANPIEAHFGPLRQFTLANSHHHNHTVQTRALHAHLRWRNANARHPDVLAAQRRERARIRSEKGIRWGGGPSLAA
tnsf42node yrec 766-1921_1 MQRCCVRCNMRNGPSELAGNVDLVLADGVTHLDPETAAFGAMIEGWRLQQRARFLNEAGTIRPRLRLVRRFAEFTNQYPWQWTPAEAEAFMEELRSSNDTFSVSSARTYQAALRMFCEYVTDARYGWPQRCWEMFEASPAQIFHEWNSVVHCAEFEGDPRRRPLTYDEVQALFDAADGQVEEIQAQHRKGALAAMRDSAVLKTVYAFGLRRQEACCLDLADLRRNPRAADFGRFGAMFVRFGKASRGSPPKRRTVLAVPEFDWIVEVLEHYLQEVRPAFSPKRHPALWITERCSRLSRRRLDEAFEAARARAGLPKELDLHCLRHSYITHLVEFGYPELFVQQQAGHSYASTTAIYTGVSDEYRNRLVERAL…
tnsf42node addTnsF 2240-3575_1 MNRAAEPGEACTVCGRVRPAVSRREDGTGVCDRCYRTPERTCSSCGQLRPTKAHTDAGPLCRTCYHRERAPRPCGGCGQTRPVVLRARDGQPDLCGTCYNGPRRTCTACGKLRTCRGVRTGRYVCLSCTPRSQDTCTLCGKLTDVKARWPLGPVCPRCYQLTKRHPGICASCGTSRPLIGLNSHNVRICGPCAGTGQDYACATCGTSGDNYRKNQCYRCAIPTEAKAVLGDAAETFLAPVIHALQQVSNPPAVIHWLHKEASGAATLRDLLAGGHILTHELLDTLPNSTSNVFLRNLLVQAAVLPERDERLAATETWIRRQLETAPEHHRLVLDPYAHWVVLRRLRQRTQKIAHTSHSTTSHARLQLR…
tnsf42node hth 1917-2244_1 MIKKMSVNWHLRQLMASQDMFQTSDLLPLLAERGIHLSREQVFRLVTQPPQRLSMDTLAALCDILGCGVEQLIEVVAVNEEVHKTGTTATGTAAPRARRTTIRRPGPS
tnsf43node CENTRAL|GHB58035.1 49999-50515_1 MQRARGDEPDLCAQCYRVPDRTCFQCGGTRRVAAIVRGKPLCPGCHERRPRSCAICHLSRKVQAEWPLGPVCNTCYSQVRRAPATCSDCGRMRPLIGRRLDSVACCGPCSGAGPAYECQGCGDSGLLYRRGFCVRCVLDQRLTSLLSPDAPSVPEQLAPVRAARGPREARA
tnsf43node addTnsF 49999-50515_1 MQRARGDEPDLCAQCYRVPDRTCFQCGGTRRVAAIVRGKPLCPGCHERRPRSCAICHLSRKVQAEWPLGPVCNTCYSQVRRAPATCSDCGRMRPLIGRRLDSVACCGPCSGAGPAYECQGCGDSGLLYRRGFCVRCVLDQRLTSLLSPDAPSVPEQLAPVRAARGPREARA
tnsf43node tnsc 46063-46684_-1 MDCAPWSDPPVTYVPATVTRSAKIVVAGGFGVGKTTLIGSVSEVKPLRMEEPITQASAGVDDLRGTPHKTTTTVAMDFGRIHMAGGSLALYLFGLPGQARFQPLWEDLAEGALGCLVLADTRDLDASHDALGLLDSGGIPYAVAINTFPDAPGYPEAELREALALDPYTPLTTCDARDRTSSLHALITLTEYLTEHRSAAVLETPR
tnsf43node chel_byblastp 46063-46684_-1 MDCAPWSDPPVTYVPATVTRSAKIVVAGGFGVGKTTLIGSVSEVKPLRMEEPITQASAGVDDLRGTPHKTTTTVAMDFGRIHMAGGSLALYLFGLPGQARFQPLWEDLAEGALGCLVLADTRDLDASHDALGLLDSGGIPYAVAINTFPDAPGYPEAELREALALDPYTPLTTCDARDRTSSLHALITLTEYLTEHRSAAVLETPR
tnsf44node CENTRAL|WP_199234940.1 49999-50509_1 MRQPVQHFATWHHLRRIRAKAASGAATRDPVHSAKQEITETVKFLVWLHETYQRTAATCTQQDVDEWLATGPTTRSAIRTFFVVAKKARLNTAVTVQHRLAKTSPSLSQDQRRAWIHELLTGSSESLPYRRHAPDLQKHGLSLIRCIMESLDETGLSTFTDRTSDGHLR
tnsf44node tnsc 43514-45527_-1 MRTLNLGILAHVDAGKTSLTERLLFAAGVIDEVGSVDDGNTQTDSLALERQRGITIKSAVVSFAIDDITVNLIDTPGHPDFIAEVERALSVLDGAVLVISAVEGVQAQTRVLMRTLQRLGIPTLIFVNKLDRAGAQYCSLLKSVADRLSAAVIPMGSTDRLGTPGAAFTPYGRDDTSFTFAMLDLLAERDDQMLATYVENEKALSYDVLRARLAEQTQQALVHPVYFGSAITGAGTDALIAGIRELLPAGQGDVEGPVDGSVFKVERGPAGEKIAFVRMFSGAIRTRDRLRFHGDKEAKVTSVSVFDNGSVLTRPEVVAGEIGKLWGLGEIRIGDKLGAAGESDDGGDRAGAGESAYFAPPTLETVIA…
tnsf45node CENTRAL|WP_071376986.1 8907-10560_1 MGKRQRDCVGCGAPVGFIDRQHCCRCTARMKDEATRASCPACGRSRVLQADTGRCITCSRTCASCGRPVRSPSASHCGICRRESARQAAKRLCPRCQRPGFLQTSTGWCGHCSRRRQTKQPPRECAGCGQVRRHAGHGLCSACWQKHPDRPFIAAENLASRLAEPVPWLGDFAGHLADRHCVSRACTMISTLGRLLNDEQPNHPQALLDRARRPGRSMGSLARALEAFLTQHGLALPTDQAQRLATGRRRRRIDAVPLPLRPPVQAFAESMLRARERARKAGTLPRTDSTIETALAIVRDLARFLTSTRNKQDWALTDVHDVEAFLATIPKARQRRLTVLRQYFRFARSRKI…
tnsf45node yrec 7510-8575_1 MVESRLRVIESRTVPEAPVAWDPWEFQALCVEAFVASWRARGFSPVTVDNDIGLLERTLKALGRPAWDVTPEDIDRVVGGLAVDGRAPSTRRGYVQIFKGFHRFLQARKVIEIEAAFGVRLVCPVDEFNASRHVGDDSPALLPPPTPERVEEFFDFLKARIATARKYAPAARDYALFRTLYHAGLRSEEASLLDRPDVHFGRGPFGKLHVRFGKGAHTSGPRPRWVPMLDQLDLILRWFLDDVRGKFPDSPALFADESGGHLHQGTVRNRLRYLMELEGRPAADRFSPHALRRACATHNYERGVDLVAIQQLLGHWTVSSTMRYVRPSATFIEDAYRRAVTSTLGELTGEEPTP
tnsf45node hth 8571-8886_1 MNIKWKLRMAAAQREVWTGAQLRRLLAEKAGLELSSASVSALFTKEPSQVKMSTLAALCTALECTPNDLIEVDTTPVERPAAHPQPAADLPRAASARGRSMPPI
tnsf46node CENTRAL|WP_141296759.1 49999-50671_1 MARRRAQYTLRAEGFLVWAARRGHSRELEVPFRGKSEPEGMDEDAHWDLLQQCVHDEELPLDVRTAGSLVLMFGQHLSHIVALTTDHLGEADGLLTLRLDDTPIRLPGPLAAVLQRLTAERPRYGWSANAPSTWLFPGTRPGAHRSTGPLARALAKHGIPLRSSRTTALIQLAQDMPPAALAPLLGMHVATAQQWRRRCGTDWTAYLQARRRALEAGRESTTR
tnsf46node tnsc 56504-57764_1 MLLDHPVHRAWRQHLQTARTAADALLATWPDIERDTDLAQVLRTNTGALARQAEDALYRREAHAVLHRFGSSIGASGQVTTAVNQFQYLADTSRRRLGEDHIDTFVMRSNLASSWGQAGDPGAAVQAMVDLLPDEIRVLGKNHRETLMTRSNLAYWRGQAGDVAGAVQALTDLLPDRIRALGKNHPDTLDTRNSLAFWRGEVGDAAGAVQAFADLLTDRIRILGEDHPDTLVTRSNLASYTGEAGDTAGALQAFTDLLTYHIRVLGEDHPDTLITRNNLAVWQGKVGGVAEAAHALAQLVADRIRVLGEDHPDTLIAQDNLALWRGKAGDAPGAAQAYEHLLQARRRLIGEDHPSTLAAWGSSAHWRGQ…
tnsf46node chel_byblastp 56504-57764_1 MLLDHPVHRAWRQHLQTARTAADALLATWPDIERDTDLAQVLRTNTGALARQAEDALYRREAHAVLHRFGSSIGASGQVTTAVNQFQYLADTSRRRLGEDHIDTFVMRSNLASSWGQAGDPGAAVQAMVDLLPDEIRVLGKNHRETLMTRSNLAYWRGQAGDVAGAVQALTDLLPDRIRALGKNHPDTLDTRNSLAFWRGEVGDAAGAVQAFADLLTDRIRILGEDHPDTLVTRSNLASYTGEAGDTAGALQAFTDLLTYHIRVLGEDHPDTLITRNNLAVWQGKVGGVAEAAHALAQLVADRIRVLGEDHPDTLIAQDNLALWRGKAGDAPGAAQAYEHLLQARRRLIGEDHPSTLAAW…
tnsf47node CENTRAL|EUA13927.1 48508-49195_1 MTAALATSFTAIADSLAAADIVIADSELENLLQRADAAKPRSRQSLAAYLMEQATPWTTPNPHCPYAFARMAYLLWQSDYPVQPVACAQCGRITPKLDRVIDGARCCGWCASRRTQHICERCGRLGHRVTTTETGGLCRRCYQKDPARRETCGGCGQSHVPSKRTAEGLPLCGNCARPNTCALVAAALTTPRSSPAPARYASGATTHRHAPAASAAPSAPSRCVLNAA
tnsf47node addTnsF 49173-49608_1 MRAQRGLKDLCFRCADNPYARCAICGHQCPVHTRWPVGPVCLRCYRRTIAYPETCAACGDTKVLIALDATGARVCGSCANVSIDYTCRSCGHSGPQHYAGMCLRCSVVQATRLLITVDGTMRPELEQLPVILADRASRPQRCAG
tnsf47node addTnsF 48508-49195_1 MTAALATSFTAIADSLAAADIVIADSELENLLQRADAAKPRSRQSLAAYLMEQATPWTTPNPHCPYAFARMAYLLWQSDYPVQPVACAQCGRITPKLDRVIDGARCCGWCASRRTQHICERCGRLGHRVTTTETGGLCRRCYQKDPARRETCGGCGQSHVPSKRTAEGLPLCGNCARPNTCALVAAALTTPRSSPAPARYASGATTHRHAPAASAAPSAPSRCVLNAA
tnsf47node tnsc 38429-39206_-1 MGRFHRHDDGTAHAHEHGDHPHTHEHGDHSGYDTSRQRVDVLESIFAENDLRAGYNREAFEIHGVKALNLMSSPGSGKTTVLEATLDEFAGEIAVGVIEGDIATDLDAAKLGGRGAQISLLNTGNGFGGECHLDAPMVNRALQGLDLAELDLVIIENVGNLVCPAEFDVGEHAKAMVYSVTEGDDKPLKYPVMFRAVDVVLLNKIDLVPYLDVDVDSYTAHIREVNPTATILPVSARTGDGMSAWFGWLRRFVAGESP
tnsf47node chel_byblastp 38429-39206_-1 MGRFHRHDDGTAHAHEHGDHPHTHEHGDHSGYDTSRQRVDVLESIFAENDLRAGYNREAFEIHGVKALNLMSSPGSGKTTVLEATLDEFAGEIAVGVIEGDIATDLDAAKLGGRGAQISLLNTGNGFGGECHLDAPMVNRALQGLDLAELDLVIIENVGNLVCPAEFDVGEHAKAMVYSVTEGDDKPLKYPVMFRAVDVVLLNKIDLVPYLDVDVDSYTAHIREVNPTATILPVSARTGDGMSAWFGWLRRFVAGESP
tnsf47node yrec 47066-47810_1 MTSDSQGAARRVLAPNVVHLDPEQAVLEAMLQGWESQQRARFLRDATIVPRLRLVRRFVEFSGLYPWQWTPAEGEAWISDLRSGSSPLRVSTARNYEIDIRMFCEYLLDQRYGWVAECSQQFGQVPQQVFHEDNSIIHVGEYEGDPTRRPLTYDEVQALFDAADARVGLIRSRGRKGAMTALRDAAMLKFCYAYGLRRREVVYSDVVDLRRNSKMDEFGRFGALSVRYGKASRAERPSGAPCSRFQR
tnsf48node CENTRAL|WP_209680354.1 49999-50707_1 MLDDGTGRIHPQLIPLFDQLRTMPKPVLGLSWLQSAQPNTMLRDLAAGRLTLTHEAFQHLPNWRTAAYLRDLLMQSGVLPLKDRQLLLFERWLETHLGAVANPEHAKLLHRFATWHQLRKLRAKAAKAPLCDSTTREAHEQQIQALAFLTWLNHRGTAVNDTRQADLDAWQSENYFTRRASHAFLTWCMNTGNMPALTIHFRQAERQAPMSQHCRLPAGWDHRFATSMGPLVSVI
tnsf48node tnsc 50699-51524_-1 MNQQSSTATAAGPVDPLSSELAGILRALKLSGLKDTLPERLVLARQQKMGHAAFLELLLADELSRRDSRSATLRAARAGLDPMMRLEAWDDAEDLSYDRMLLSNLSTLAFAEAGHSVLLLGPVGVGKTHLATALGHAGIRRRMSVHFTRADKLFTRLRAARLDNSLAAEMRKIAAVDMLIIDDFAIKALDATETNDFYEIVVERHRRKSTIISSNREPAEWMAMTADTLLAQSAIDRLTQGAHTLVIEGPSWRQRATGNRRMTLDENKETRNAK
tnsf48node chel_byblastp 50699-51524_-1 MNQQSSTATAAGPVDPLSSELAGILRALKLSGLKDTLPERLVLARQQKMGHAAFLELLLADELSRRDSRSATLRAARAGLDPMMRLEAWDDAEDLSYDRMLLSNLSTLAFAEAGHSVLLLGPVGVGKTHLATALGHAGIRRRMSVHFTRADKLFTRLRAARLDNSLAAEMRKIAAVDMLIIDDFAIKALDATETNDFYEIVVERHRRKSTIISSNREPAEWMAMTADTLLAQSAIDRLTQGAHTLVIEGPSWRQRATGNRRMTLDENKETRNAK
tnsf48node addTnsF 49999-50707_1 MLDDGTGRIHPQLIPLFDQLRTMPKPVLGLSWLQSAQPNTMLRDLAAGRLTLTHEAFQHLPNWRTAAYLRDLLMQSGVLPLKDRQLLLFERWLETHLGAVANPEHAKLLHRFATWHQLRKLRAKAAKAPLCDSTTREAHEQQIQALAFLTWLNHRGTAVNDTRQADLDAWQSENYFTRRASHAFLTWCMNTGNMPALTIHFRQAERQAPMSQHCRLPAGWDHRFATSMGPLVSVI
tnsf48node yrec 48222-49341_1 MVGNSFAPGTVGLHLIGDLPLLRPEEQVFTAMLDGWRNQQLARNLAFSTIEGREKAVRAFVLHADAFPWVWTPQMVDEWMGDLRSVRNLHHSTLRTYQGTIRAFCGFVTDPGYGWAAICQDRFGTHPVQVIHEWNAAVHVQEAEAGPIKRAFTRDELQAFFDYADEQVGQVRGRGRKGWLPAFRDAMLFKTAYAFGLRRKEARMLDVVDFGRNPRGPEFGDYGVLYVRHGKAMKGSPPKRRSVLTVFDWSAEILQQWNEEVRPLFSTAGSGALWPSERSPRVGFTQMNTRFSTYRDSLGLDRGLDFHSFRRSYVTHLIEDGWDARFVQEQVGHEHASTTSIYTCVSSDFRTRTLRRALDTTLTAALQLE…
tnsf48node hth 49340-49673_1 MKRQVSYQWRLREVMATRGIFNATDLSPLLFRRGIELSSVQVWRLVAQVPERLSLPVLAALCDILDVTPTDLIATRAEAVTPRRTADGGAEIVDLATTIRPKRARITPER
tnsf49node CENTRAL|WP_104398579.1 28410-29538_1 MKPCVRCGVEGKKLGKLTKYGVVCKSCYKYFVKPKKGILSSNNDNFGTCSRCHRHRKLTNKVCKKCLFNEDVLCIECGKKIPAGRGRSCEECYWKKLLDKKVHLSAAMFEGSSLQNDWISFGHWLQKRRGAERAAVLINRYASFFYEMYRHWKRVPSYPELLEVFGAGELRKVLNVIRWLDESNRILLDKDLQEKSSEENRIKKYFQSLEKSPEAYRVLHRYHLYLLSKLHSDSITIRTLRLSLYPASDLLKKSKLPITQYCLERYLRQHQGQRSSISGFITFVNREYGLALRIPWKTKTAHRRNLKKLEKEIVQLYCENTPDKEIKWIQLGLEYFHSIPRKLTNKVQPED…
tnsf49node tniq 28410-29538_1 MKPCVRCGVEGKKLGKLTKYGVVCKSCYKYFVKPKKGILSSNNDNFGTCSRCHRHRKLTNKVCKKCLFNEDVLCIECGKKIPAGRGRSCEECYWKKLLDKKVHLSAAMFEGSSLQNDWISFGHWLQKRRGAERAAVLINRYASFFYEMYRHWKRVPSYPELLEVFGAGELRKVLNVIRWLDESNRILLDKDLQEKSSEENRIKKYFQSLEKSPEAYRVLHRYHLYLLSKLHSDSITIRTLRLSLYPASDLLKKSKLPITQYCLERYLRQHQGQRSSISGFITFVNREYGLALRIPWKTKTAHRRNLKKLEKEIVQLYCENTPDKEIKWIQLGLEYFHSIPRKLTNKVQPEDIIRNEDLSYQIIIYKAHY…
tnsf49node tnsa 23688-24336_1 MKPTRRSVSGFVPIRSGSSVGYESLLERDFIVRADSDLSVLDILPQPVSIPFCYPDGRSFEYTPDFLVHYRLGYHNVDHYTKPMLVEVKPKEEWQKHWRKWLPKWKAAWRFAQEQGYSFHIMDESRIRDLTLSNIEFLSRYKRMQFDEDISNRIIANVEQHGQIMFSNLVGFHFSGIGQAIGIAHLWYLVATRQLDCDLSLPLSNNTYLWVPCYG
tnsf49node tnsb 24328-26248_1 MDNEFLNKNFKPNREQVSVDVGNIVYRGNDLFVIKEIVDFSTVIATSPVTNRTAVLKVKELRPANVQMENSVVEIDLSDISEKDWETAEYRFNAIKPFIQLEKVGRNLVKKRAEEINVDPATLYRWLKRYRSYGLVIALAPKRRGWKKGNSRLSNKEEEIINEVINDYYLTQQRPSAANVILEVQRRCHNACIKSPCHSAIRARIASVSERERLRKHGFRDKAINKFKPAPGTFPGANYPLSVIQIDHTPADIIIVDDEHREPIGRPWITMAIDVYSRMVVGYYLSLDPPTETSVAMCVAHSILPKEEWLTLHNIDTDWPVWGVPAKIHVDNGADFRSDNFQRSCAAYGIELQFRPVKQPQYGGHVERL…
tnsf49node tniq 27092-28244_1 MDTPYSWHPGGPALESRWTFDVPLYPDELLSSWLTRVSFKHGCDPLTLTGDLWPKWRVWTIDFDRGFSPDKVKKLSGYSGVNSDAISSAFLSHFATRLSPTVLPIGIWPWVLSLGSKNRKHLSGSQVCPICLALDHPFYRTEWRFSWHTVCERHKHPLIQRCPSCRSLIEPNQLKVQDGITERCPHCKKSMIIEEKINNLINTPSDLSFRFQSEADFVLRTGYGLYGKGNVSSEQWFHLNRFFIYVIRKAAQQPKSKLAQSLVSDFGVPQSSLFIPVSGLALEMLPTFERSRLLYGAKKLMDAAPQDLFEQLARFGPPTIFTDSKVQTLPCLQKYLPTLRIRGKFNKNKRQAMTGLPSPKSKAHVKKKM…
tnsf49node tnsc 26244-27135_1 MSDLDHIHPEFRHIAALNSQERIQFLEHPRWIGYKRATYLLELMEDLLKRPAKPRMTNLLIIGDSNNGKTTLIRRFKSLHGEGYVDDDNDPVKPIVLAESPPSADEKGLYLTLLKQFWAPHRVSDSKSKLRYQLIDLCRTCQVKMIILDEIHSLLTGSAIKQREVMNAIKLLCNELMIPIVGVGTREAVRVLHTDPQHASRFDVFPLVNWELNKEFQQLLADFERVLPLGKPSKLSSPSIASQLFSISGGNFGDLHRLLIECSREAIIQGKEQIDLDIIKGKVWIRPTRGIREVQL
tnsf49node chel_byblastp 26244-27135_1 MSDLDHIHPEFRHIAALNSQERIQFLEHPRWIGYKRATYLLELMEDLLKRPAKPRMTNLLIIGDSNNGKTTLIRRFKSLHGEGYVDDDNDPVKPIVLAESPPSADEKGLYLTLLKQFWAPHRVSDSKSKLRYQLIDLCRTCQVKMIILDEIHSLLTGSAIKQREVMNAIKLLCNELMIPIVGVGTREAVRVLHTDPQHASRFDVFPLVNWELNKEFQQLLADFERVLPLGKPSKLSSPSIASQLFSISGGNFGDLHRLLIECSREAIIQGKEQIDLDIIKGKVWIRPTRGIREVQL
tnsf49node chel_tblasstn 45432-46277_-1 -
tnsf49node chel_tblasstn 22879-23523_-1 -
tnsf50node CENTRAL|HBP6530563.1 5513-6320_1 MVAFASWLRDRRGAQFASLNLSRYLPFLHEVHTCWDRIPTYAELVEHASAEGLRRVRLVIFWMEDARQLVIDPSVREEVSERRRISKLLGLVPNGPSLQALERYHQLLLTHMADGRTTLRSIRLALGAAVRLMHTTDPSGQKLPNQDAFLKHLRARPGLWASSIGFVGHLNRLFDCRINPWVDVEWISKGTRALKERKLLMLYKEGEQGDAFDRKWISAALAYFHQLGRVGLKSFQYRSDEENGCPGFTVRYRDSDYWVPRISCRQGQ
tnsf50node tnsc 10744-12358_1 MSSAIKPFSGTASIGLLRTNITPQAPDEFHSILFPAARRPSLASVPPPCFKDLNLDQVVDAITADRHEYDLEPFFYTHLDDLDAIVYRQEVMHDLLDPGLLAGIQAFAAGMRAVRRLLVPEEKLYYPRQQQRSFVEAVRVYCDALRQLAQALAACSFASRGLRGLLAYLERYLASERFLGLEGDTQHLLDGLGTITYSMLIKDNQVRVQRYEPTENISTAINKTFAKFRQGDVRDYHAKFNEWPAMNHVEAAVLDMVAKLYPDLFAEQAEFCTKHADFQDEAMEVFDREIQFYLAYLAYIQPLVDAGMPFCFPGVRVDSKAVFARDAFDLALASRLVRNSNRLEVVCNDFELSGQERILVVSGPNQGGK…
tnsf50node chel_byblastp 10744-12358_1 MSSAIKPFSGTASIGLLRTNITPQAPDEFHSILFPAARRPSLASVPPPCFKDLNLDQVVDAITADRHEYDLEPFFYTHLDDLDAIVYRQEVMHDLLDPGLLAGIQAFAAGMRAVRRLLVPEEKLYYPRQQQRSFVEAVRVYCDALRQLAQALAACSFASRGLRGLLAYLERYLASERFLGLEGDTQHLLDGLGTITYSMLIKDNQVRVQRYEPTENISTAINKTFAKFRQGDVRDYHAKFNEWPAMNHVEAAVLDMVAKLYPDLFAEQAEFCTKHADFQDEAMEVFDREIQFYLAYLAYIQPLVDAGMPFCFPGVRVDSKAVFARDAFDLALASRLVRNSNRLEVVCNDFELSGQERILV…
tnsf50node tnsc 12354-13857_1 MKAHLMYPQADFDLTKPPPLHAEELVQDLALDTLFDALAADDKFLRQVARCALLSGFDCTQEIVRYRQAVLRDCLANQAVVRDLYQLALDVLGLEKDIYLSFMTKYPSSIMHRSLKLLHLQIDLLRRLRRMVDDQAEHFASDGFGKLFGLIREEINDQYFAELNEHFEQLKLRKGFLISARLGPLNRGMDYCLRRYPRPQGNWMQRLMQKKPESYVYELAERDETGATALSELEDRGANEVANALAQAAEHITGFFEMLRTELAFYIGCLNLRERLSELRGEICFPDVAPAGQYQEDFEGLYDICLALNMQRKVVGNDLAGDGCRLFVVTGANQGGKSTFLRSIGIAQVMLQCGLFVPARRLRANLCDG…
tnsf50node chel_byblastp 12354-13857_1 MKAHLMYPQADFDLTKPPPLHAEELVQDLALDTLFDALAADDKFLRQVARCALLSGFDCTQEIVRYRQAVLRDCLANQAVVRDLYQLALDVLGLEKDIYLSFMTKYPSSIMHRSLKLLHLQIDLLRRLRRMVDDQAEHFASDGFGKLFGLIREEINDQYFAELNEHFEQLKLRKGFLISARLGPLNRGMDYCLRRYPRPQGNWMQRLMQKKPESYVYELAERDETGATALSELEDRGANEVANALAQAAEHITGFFEMLRTELAFYIGCLNLRERLSELRGEICFPDVAPAGQYQEDFEGLYDICLALNMQRKVVGNDLAGDGCRLFVVTGANQGGKSTFLRSIGIAQVMLQCGLFVPAR…
tnsf50node tniq 5513-6320_1 MVAFASWLRDRRGAQFASLNLSRYLPFLHEVHTCWDRIPTYAELVEHASAEGLRRVRLVIFWMEDARQLVIDPSVREEVSERRRISKLLGLVPNGPSLQALERYHQLLLTHMADGRTTLRSIRLALGAAVRLMHTTDPSGQKLPNQDAFLKHLRARPGLWASSIGFVGHLNRLFDCRINPWVDVEWISKGTRALKERKLLMLYKEGEQGDAFDRKWISAALAYFHQLGRVGLKSFQYRSDEENGCPGFTVRYRDSDYWVPRISCRQGQ
tnsf50node tnsa 296-974_1 MSSTVYKGQLISQTRRAKSMTRSLSGVIPFRGQGIYYESGLERDFIRIWALNPDVVAIVAQPVQLPFTAHNGRNYVYPPDFFVQFDERTGRKPLLVEVKMREQWTVNWREWLPKWKAAYRYARDRGWEFRIYDETRIRGQILENVEYLQRYRNQSFDPVFTAKVLHTLSLMKAAPFHHLLALHFTGNEGIGRSHLLHLVATGQVLADLEHELDEQSILRYRYEGR
tnsf50node tnsb 960-2886_1 MRGVETEGHALNRGTVPLAIGSYVGYRKSTYRLTATVDFAHVLGIDVIRGTSMLLPIAELTRASPERVAGPYANYSLDEIADQSWLEAERRMAIIQPLLQGGMFESGAVEARAKKCGVSRSSIYRWLAAYTEGDQFLSLMPGKRGWKEGNSRVSEEVEKIIAEQIRCIYLTMERKTQKDVFEAVKVICERGNLPPPSYPTVAKRIGKIPKRDILRSRGYSKLAQRNEPSPNTFDADYPLHRIQIDHTPGDVILVDDTYRLPIGRPWVTLAIDMYTRMIVGYYLSLSAPSAVSVAMCLVHAMLPKHKWLNLHGIDAKWEVWGKPYEIHSDNGPDFKTRSLIESCSAHGIEREFRPKNQPHWGGKIESLMLTKA…
tnsf50node tniq 3715-4837_1 MVARYLWHSGSRPLNQRWPLVPALREDELFSSWLIRCSLCHACDPLELAHLIWPGQRLWTRDCDRRICTLPLDELARNSGLEEKALRASTLEPFCQLLRLDTSTRSITPWVLSLGARNVRRAGGLQYCPACFNEPRPYYRLQWRLAWYTSCPTHHVLLRDRCPHCQAIISPHRLDYASMDLSRCHACRGRLSEVDLEPCDCRASELESFADSIVLGNELGFGGLVMPAHEWFALMREMHQLLRALSRQRTEGVCDFLALLDVDLDALPEIALSLPLECLPISDRVAYLAVLSDILRAGAFRFFMAARSTALCHSYYSAAVRPGHSYLAELMPYVPPRSYVRGKKKAGKPRSKRSVLRRWLRFERKALRCGF…
tnsf50node tnsc 2882-3758_1 MTEYLHILPQFRPLMELSDADRLAAIHSRWVDYEFADKVHAMLYAKLSGHRDQPDIFLLGDSRMGKTTIIKRFIELHAPGFINQEGYREKPVLLIEVDHPSPKQFLIEILGTSISPFNPDASVEKLFFQVLHLLRECNTKMLIIDEVHSITQGTAREVTTMARMIKRLSNKTGIAIVGVGVKFSRQLLATDEQYANRFVTVTVPEWTPLGFRGLLKGFESFLPLRLPSKLSTKHMAMLIYEKTRGNTARVEELLLGCARQAIITGKECIDEDLLSQKKWSLDTFGTREVAP
tnsf50node chel_byblastp 2882-3758_1 MTEYLHILPQFRPLMELSDADRLAAIHSRWVDYEFADKVHAMLYAKLSGHRDQPDIFLLGDSRMGKTTIIKRFIELHAPGFINQEGYREKPVLLIEVDHPSPKQFLIEILGTSISPFNPDASVEKLFFQVLHLLRECNTKMLIIDEVHSITQGTAREVTTMARMIKRLSNKTGIAIVGVGVKFSRQLLATDEQYANRFVTVTVPEWTPLGFRGLLKGFESFLPLRLPSKLSTKHMAMLIYEKTRGNTARVEELLLGCARQAIITGKECIDEDLLSQKKWSLDTFGTREVAP
tnsf51node CENTRAL|WP_005314740.1 42889-44320_1 MSQCDECGNAVEKIHRRYKQRNYCHKCYVRVFKKRDCPSCGKSSRLHKTDELAVCQKCETNRPCIRCQRIDYPVGKITEQGPVCNSCSVYFREFQACERCGMASQRLSRISRFEDNLRVCTKCATRDYQTCQSCRRYRSVEQDAVSGKMLCKKCSSCPPLQCLTCQQQIPAGCGKYCESCSWRRILGNRIKELVNTLVNPSVKGYFEEYMNWLDHELGPHKAALLIHKHIQFFEKTNNLWREQIPDYAPLLHRLRASGLRKYELPMRWLVSMYKLEINTELKDQCSELDQLERLVKSSPELTLSAQVLQEYDQYLKNKMKLGNTTLRSTRLAMKPASALMQLVNQSRLDLP…
tnsf51node tniq 42889-44320_1 MSQCDECGNAVEKIHRRYKQRNYCHKCYVRVFKKRDCPSCGKSSRLHKTDELAVCQKCETNRPCIRCQRIDYPVGKITEQGPVCNSCSVYFREFQACERCGMASQRLSRISRFEDNLRVCTKCATRDYQTCQSCRRYRSVEQDAVSGKMLCKKCSSCPPLQCLTCQQQIPAGCGKYCESCSWRRILGNRIKELVNTLVNPSVKGYFEEYMNWLDHELGPHKAALLIHKHIQFFEKTNNLWREQIPDYAPLLHRLRASGLRKYELPMRWLVSMYKLEINTELKDQCSELDQLERLVKSSPELTLSAQVLQEYDQYLKNKMKLGNTTLRSTRLAMKPASALMQLVNQSRLDLPTMWHVKHYLYQSPGQAAA…
tnsf51node tnsa 38330-39026_1 MNNQSCDTVNIVPARRKIGNTRISVSGLYPFKKDSAVAFESTLERDFLIRLEVDPNVLAVESQPFTIEYFDNGQKRVYTPDYLVTYKHDDFLPFIAPKLVEVKPTDELQLNLHLWKARYRAAMRVCKEEGWKFHIAHEGRIRDQLWSNAMFLQKYRKMDFPPADSKHLLDYVRDREVVTFETLLARHFLGKWDRANGISQIWYLVAHGYLVCDLSAPLQPSTELWVSGSLS
tnsf51node tnsb 39022-40912_1 MNDRRVNIKIAAGEPVQIKGIPHTIIEVIDLKSVFVENNNTGRKNIAAISELRPSIAVEQHEDLELIADKDWIEAERRFNIIRPFIEGGVSGRKEVELRAQAHDINPATIYRWLKIYKAYGTIDGLRPRKEGLPQGKKIINKHAEAIIEKAINDLYLTNQRISVQKVVLEVKRLCHEYHILEVPHANTVRNRIAAISQKDSLRKRGHKEKADNKFTPAAGKFPHADYPLAVVQIDHTPVDLILVDDFSRCPIGRPFLTLAIDVRTRVVVGYYLSLDAPSVMSIAMSVSQAVLPKEKWLASRKIQAEWPVWGIMNTIHVDNGPEFHSETFRNACMAHDIRLEYRPVKKPRFGGHIERLMGTFATDIHAVP…
tnsf51node tniq 41779-42871_1 MIGTTEVHSWIIPTTLQKDEALSSWLIRAALDSGCDPLSLTGVLWPKWRIWSVDVDRGLSSEHLRALVNTTKIDESQFDSATLRNFLFKYNLDNGTLDSWYLVLGTRNRKHRGGWQYCPKCLSEDDVAYFRLPWRFAWHTGCMKHNQRLHDQCPNCHNAIQPRRLEAPDQVMTCCSICKKSLLEVNERFMDCHALAFQKIFDQFLEQGRATYQDNLISLNDWLTVIKLFSQFIRKVLASSSNGKGWAFLEQLKIQVPHSELISNGLVISQLQVIERERLFSCIYQLLIIPLEKFIETAQSLNMNRSSFWDKRNQLPAILRPIEEQLGSVYRNYPPKRALVDTRKPKSKEAVIRKFLRLKRKLG
tnsf51node tnsc 40908-41760_1 MSNYSHVFQEFRPIVEQSNEDRLYFLEEDRWIGYPAANDLLDQLKGFLTLPKRSRMPNLLVLSKPNNGKTSIINQFFKLYGEGYVNAENNAVKPVIVVQAPVSPDEKALYMAILDKFWVPFRERDPVAKLRYQVVHCLKLYEVKLLIIDEMNSLLCGSPIKQRTVMNAIKYLCNETQIPIVGFGTEEAISVLRTDPQHVSRFRVVNLPLWKLDKDFQAMVNKFEKVLPLKQASKLAEPATVKYLHDITDGNLGNLRTLLREAAKKAIVSGQEFIDRSLLESVK
tnsf51node chel_byblastp 40908-41760_1 MSNYSHVFQEFRPIVEQSNEDRLYFLEEDRWIGYPAANDLLDQLKGFLTLPKRSRMPNLLVLSKPNNGKTSIINQFFKLYGEGYVNAENNAVKPVIVVQAPVSPDEKALYMAILDKFWVPFRERDPVAKLRYQVVHCLKLYEVKLLIIDEMNSLLCGSPIKQRTVMNAIKYLCNETQIPIVGFGTEEAISVLRTDPQHVSRFRVVNLPLWKLDKDFQAMVNKFEKVLPLKQASKLAEPATVKYLHDITDGNLGNLRTLLREAAKKAIVSGQEFIDRSLLESVK
tnsf51node tnse 46232-48104_-1 MNNHSNEENTDNSSDKKKSPAFKVLESNAEKFLMVWWYGALAKAERRNTQPKVHVAFRELLEDYTPTNNFIFIDANITDLVSWPIGTVWHHERLVDYLPLEIREFDIDHTDFTHTYVQAYKRDEKTGRIDHFFSDKNKFYINPSQRENCISFSLKDQEYKELLVPCFEFLVRGYGLSTELPRILTTYDEAERHERLYTPHPQEENTWTILIGDSLTSDDHVFIAYYKYSEYTQDAVRILFSSIAKHDDFTQRNHIYPKVMPWHEETRKIRVSGFCLPDTNAFLALTILGIELPDQTLIRRVPKVIHRVKKPVDVNSPNPPQLQLGPGQINVSEDQGGRKPLSQSVILGHEFTWLGAGPVGEKSKTKHE…
tnsf51node chel_tblasstn 58382-59218_-1 -
tnsf51node chel_tblasstn 37581-38219_-1 -
tnsf52node CENTRAL|WP_232539749.1 49999-50926_1 MPAGRGRECEICEWLRVFHKRLAINVKGFSSDHITELFSQFGEWFLASVGAHKAALNINVHYHFFAVLDSNWSAAPSYEQLLQHFGAAGLRKAESPMRFLTETGVVTVDVQLRDEHTEHRRLAAILSEPSSRWSAQLLNEYVSVLKAKMEQGLTDLRSVRLAARAAVNLLENAQLKLGELPTQKSLQSFWRGSPGQVAAVAGFIGHLNRRHGLELQVKPDARWLSQARRQKAERELVAMLSETAEGDFEGRWIVKALAYFHDVTRASRKKLVFQRQDYRDVAGYSVTHGEKNLWVPSASSYRRGEHPG
tnsf52node tnse 50927-52670_-1 MAGQLQRIDLSYSRANLRHPDSLVESLKGDQLVWWYGPIRPGRPTRTIPLAKVHFKQLFNDVPGPWTSAIVPLSSLPHYRKGTIWRNGKCISDTNLASPAQIFDVDFNESMWSITSRADLLKEDRANVFHHDEYPLKYRHDLSRLIEFKLGGDKNLLIPCTEYFVRAYARNMEICRALATLHWSDVKSVFFDDVRPDEHRWLVRPSRKMRNYDAVFLAHLLYDDYTEDCIKRVNAQFTSQDPSTQIFMEATPWFRGKGQLQCRGRWINGGNTFLCLNLVGSSQPAGQEIEWQRKSFDSSEGEDGGRIVLPRPVRTAEAEEFLTEHSHAEPDNHSETVIVKTPPFKTLGEKRKVKKIKEVIKANRGRLG…
tnsf52node tniq 49999-50926_1 MPAGRGRECEICEWLRVFHKRLAINVKGFSSDHITELFSQFGEWFLASVGAHKAALNINVHYHFFAVLDSNWSAAPSYEQLLQHFGAAGLRKAESPMRFLTETGVVTVDVQLRDEHTEHRRLAAILSEPSSRWSAQLLNEYVSVLKAKMEQGLTDLRSVRLAARAAVNLLENAQLKLGELPTQKSLQSFWRGSPGQVAAVAGFIGHLNRRHGLELQVKPDARWLSQARRQKAERELVAMLSETAEGDFEGRWIVKALAYFHDVTRASRKKLVFQRQDYRDVAGYSVTHGEKNLWVPSASSYRRGEHPG
tnsf52node tnsa 45033-45609_1 MLERDFLKRMRFSHRVESVVAQPVRVDFVDSRGRDLTYTPDFLVHYRQPAAVNYMDYIKPMLVEVKPAYEWRNNWRAWLGKWKAARRYAREEGWTFSIYDESRIRGLPLDNITFLERFERLDFDREDIEMVLKTLQEMEFAPVHYLLARHFKGVYRDRGVALFWHLIATGRVECDITEPLNEYLELWVATP
tnsf52node tnsb 45605-47528_1 MNIYEIDTDEHFTPFEPSRERVLVEVGEMVSCDKQIFRIVQLLDFQNVVGVEVETGRSVSLRISELQPVAQDRVDGLYVNYDISTISSDEWAIAQQRFSAIKPLLRDSILPRASVEERAKEVGVDTATLYRWLDRYQSWHEVLALVPRKRGWQSGNSRLTAQADKLIDEVIEQHYLTIQRRTVQSTIAEIELRAKAKGVKPPSASAIRARIKRIPEKIKLRRRGYADQARNRHTPSVGKFPGADYPLAVVQIDHTPIDLIIVDDRHRKPIGRLWLSLAIDVHSRMITGYYLALEEPSEISVGMCVAHSILPKEAWLNLHNVRGEWPVWGFPRMVHTDNGPDFQAENFRRSCANYNIENQFRPVKRPKYG…
tnsf52node tnsc 47524-48415_1 MTEYAHLHADFRPVLQLSARERIRFMGEPRWIGYKAAHHILDSLECLLEAPKRPRMPNMLIVGDSNNGKTTIVRHFEKMHGQGYVDESSEAVRPIIVAEAPPSAEEKDLYIAILDRMWMPYRTTDSKVTLRFQVIHALRELKVRMLIIDEVHSMLTGSAMKQREVMNALKMLCNTLVIPVVGVGTPDAVQILHLDPQHASRFDVIKLETWKLDAEFQRMLKAFEAVLPLKKPSAIYKPELAQLIHSISGGNTGDLHGLLLECATEAINSGKECIDRQLIEAKSWKRPTRGIRERVV
tnsf52node chel_byblastp 47524-48415_1 MTEYAHLHADFRPVLQLSARERIRFMGEPRWIGYKAAHHILDSLECLLEAPKRPRMPNMLIVGDSNNGKTTIVRHFEKMHGQGYVDESSEAVRPIIVAEAPPSAEEKDLYIAILDRMWMPYRTTDSKVTLRFQVIHALRELKVRMLIIDEVHSMLTGSAMKQREVMNALKMLCNTLVIPVVGVGTPDAVQILHLDPQHASRFDVIKLETWKLDAEFQRMLKAFEAVLPLKKPSAIYKPELAQLIHSISGGNTGDLHGLLLECATEAINSGKECIDRQLIEAKSWKRPTRGIRERVV
tnsf52node chel_tblasstn 91744-92586_-1 -
tnsf52node chel_tblasstn 44171-44806_-1 -
tnsf53node CENTRAL|WP_212686018.1 49999-50851_1 MSSPEFVEIFHRFGVWLIGQIPAKKAALTIHGYFPFFYEIEKRWGKIPSYEQLLVHFTAEGLRRVRLPMRWLSETLQVSINAMEREIASDRRRIAAIMASIPIETTAAKILNSYNLELQSRIAAGRLSIRSARLALRPAASLLASCEKIGNKLPKQNTLDSYLLKTPGQKASIFGFIKFLNRRYATNLVIQVNAQKTILLRRKQLETELIRLLESGKCDDTFEEKWISVSLSFFHDLPWRKVKNLKHFSLSTDADGNFLVSLSGKTYFVPHWNFRSCSSQLEN
tnsf53node tnsc 54016-57433_-1 MKKLKKLHVIQFSFWDVESFVFDKDCTGIIGANGAGKTTLIDAIQIALVGANKQHMHFNAQSVQKDSRLLRDYALGAMRSGDSEDQKQSVITRKREEALSYITLIFKGDQPSDTVSAGICIHSTATDRDHKVLGLYVLPGVELQQDDHLESRGAEGRAPMDWAQFEALIRGKAKGVGLTPTITTKPEAYLSELLHSIQDPERHIDRNQFLRALKHSINLKQVDGVGVFLRKYLVESTPIDKQGTLLHIKTMRLLARKIEEIKNQIARLQSIGKRFESVRHFHQQKAVAAAVRLTLQVEAADTNLSNLGMELDRLGDEIRTGQSNLTKLKKDTELMKGLVEDLIRQQASDPEILKSIQADQIGNLNRQA…
tnsf53node chel_byblastp 54016-57433_-1 MKKLKKLHVIQFSFWDVESFVFDKDCTGIIGANGAGKTTLIDAIQIALVGANKQHMHFNAQSVQKDSRLLRDYALGAMRSGDSEDQKQSVITRKREEALSYITLIFKGDQPSDTVSAGICIHSTATDRDHKVLGLYVLPGVELQQDDHLESRGAEGRAPMDWAQFEALIRGKAKGVGLTPTITTKPEAYLSELLHSIQDPERHIDRNQFLRALKHSINLKQVDGVGVFLRKYLVESTPIDKQGTLLHIKTMRLLARKIEEIKNQIARLQSIGKRFESVRHFHQQKAVAAAVRLTLQVEAADTNLSNLGMELDRLGDEIRTGQSNLTKLKKDTELMKGLVEDLIRQQASDPEILKSIQAD…
tnsf53node tniq 49999-50851_1 MSSPEFVEIFHRFGVWLIGQIPAKKAALTIHGYFPFFYEIEKRWGKIPSYEQLLVHFTAEGLRRVRLPMRWLSETLQVSINAMEREIASDRRRIAAIMASIPIETTAAKILNSYNLELQSRIAAGRLSIRSARLALRPAASLLASCEKIGNKLPKQNTLDSYLLKTPGQKASIFGFIKFLNRRYATNLVIQVNAQKTILLRRKQLETELIRLLESGKCDDTFEEKWISVSLSFFHDLPWRKVKNLKHFSLSTDADGNFLVSLSGKTYFVPHWNFRSCSSQLEN
tnsf53node tnsa 44790-45534_1 MEIYPTEIGKLDATDPKTNGNSCDEALPRQTRKIKPTRRSVSGVYPFRCETSIPFESTLERDFLIRAEFFVDVLDIIPQPIRVPFTCLNGESYVYTPDFLVYYKLGSRDYCNYPKPLLVEVKPEADWRKHWREWLPKWKAARQYALTQGWNFHIVDESRIRDKVFHNVRFLERYKRMTFVREESEAVISSVRDMGSTPVHYLLARHFMGIYREEGIAHIWSLIATRRLDCDVSHPLNEFTQVWIPHA
tnsf53node tnsb 45526-47455_1 MHKNADVSMPNDAFEPVRDRVDVAIGMLVRRGEDVFRIAQVLDFESLIGVDVLTGRSISLRLGDLRPLAREGKVSQLVNVDMAQIADEDWRIAQERFAAIKPLLNRMHIGRIAVEQRGKETGVDPATLYRWLQRYRAYGVVSALIPQKRGWKAGNSRIGADADALIEQVIRNFYLTPQRPTAQKTVLEVLRACQEKGIQAPGSSAIRARISRIAEREKLRGRGYKEQAKNKFLPAPGSFPNADYPLAVMQIDHTPADIILVDDVFRKPIGRPWITLAIDVHSRMVTGYYLSFDPPSETSVAMCVAHSILPKEDWMLLHKVDAEWPVWGIPKTIHVDNGADFRSNNFQQSCLMYGISLEFRPVKQPRYGG…
tnsf53node tniq 48842-49421_1 MSTCPSCKRDLRDAVMVPASASSLEFQEYADNVVITNSGFYGAHQLKTTEWFFLARYLLMLLRFTARNQTSNVRKCLASLLPSVSCLKPPITGLGFEMLPTSERANFLESVGVLIRTGPEHFRSAVLAHSLTGMSLRQGWQILPQYIHDIVQEIPQLARSRSTNIAVVSAPKSKQTVLYKWARLQRKIRRFP
tnsf53node tnsc 47451-48342_1 MNEYEHIHPDFRHVMSLTDSERLSFLDQPRWIGHKVAQHILDTLQGLLLKPNRPRMPNLLIVGDSNNGKTTIICRFRLLCGQGYVNEDAEPVKPVIVAEAPPSADEKGLYISILEQFFAPYRATDPTSKLRYQVIHLFRSCHVRMLVIDEFHSLLTGSPVKQREVMNAIKLMCNELAIPIVGVGTREAVRVLHSDPQHASRFDVLSLPLWELNADFQRLLAGFEKILPLRQRSNLHSPELAKLLHTISEGNTGNLQRLLVECAREAIKSGKEHIDKSIVESKAWLRPTRGIRELVG
tnsf53node chel_byblastp 47451-48342_1 MNEYEHIHPDFRHVMSLTDSERLSFLDQPRWIGHKVAQHILDTLQGLLLKPNRPRMPNLLIVGDSNNGKTTIICRFRLLCGQGYVNEDAEPVKPVIVAEAPPSADEKGLYISILEQFFAPYRATDPTSKLRYQVIHLFRSCHVRMLVIDEFHSLLTGSPVKQREVMNAIKLMCNELAIPIVGVGTREAVRVLHSDPQHASRFDVLSLPLWELNADFQRLLAGFEKILPLRQRSNLHSPELAKLLHTISEGNTGNLQRLLVECAREAIKSGKEHIDKSIVESKAWLRPTRGIRELVG
tnsf53node chel_tblasstn 71950-72816_-1 -
tnsf53node chel_tblasstn 44086-44730_-1 -
tnsf54node CENTRAL|AHE39750.1 49999-52291_1 MRADKARRQRELAQARARLIAHLQRVVGPSLTAEEAQAALEKAKAWAPGGARTMDDYFAEHPKALTEPSPHCPVQVVRLLQHFEATGHGEAVTQLACARCHRTGLRLPRIAPEGRCCDWCVGRTELRPCARCGQNGHIVAQREEGPICRRCYRKDPLFLKECAGCGRNTAPAIRCEDGTSFCAHCNPNKPEHECIHCGELRPANAITENGPVCRRCYLAPPQLCDLCQQIKPIRYRKPEGEPLICGDCYRGPKRTCVQCGQVRHGFTRREGAFYCTSCRQRRWLPCADCGQTRPVKVNWPVGSLCDSCYQRRRRHPAPCGQCGTLRALVGRTEDGRNTCGPCSGTDIDYTCPRCG…
tnsf54node hth 49999-52291_1 MRADKARRQRELAQARARLIAHLQRVVGPSLTAEEAQAALEKAKAWAPGGARTMDDYFAEHPKALTEPSPHCPVQVVRLLQHFEATGHGEAVTQLACARCHRTGLRLPRIAPEGRCCDWCVGRTELRPCARCGQNGHIVAQREEGPICRRCYRKDPLFLKECAGCGRNTAPAIRCEDGTSFCAHCNPNKPEHECIHCGELRPANAITENGPVCRRCYLAPPQLCDLCQQIKPIRYRKPEGEPLICGDCYRGPKRTCVQCGQVRHGFTRREGAFYCTSCRQRRWLPCADCGQTRPVKVNWPVGSLCDSCYQRRRRHPAPCGQCGTLRALVGRTEDGRNTCGPCSGTDIDYTCPRCGQPGAAYAGGACAHCV…
tnsf54node tnsc 52684-53500_1 MSTSVFVFVATAVVLPLLLSEFGDWCPWLAKRLTRWTARRLGDVEATARYSEEWLAELAHLPGKLSHLLTATSYLLALPRIRWSLRAARRATRTEPSLDELLPTQAPIYWDSRGVIMNWGHQLEAAYHLLRVIVNEDPQVRNRLHLLVGPPGTGKTTLAHWLQHEFVRDGKNIHYVWAPAWIHRTRPLRVSAQMRDRLIQASQDVNLLVVDEADQATVDTLQALQLPCPVLVLATTGGQLGEIVPSPATAGVVVDLGRILDSWQRATPGAL
tnsf54node chel_byblastp 52684-53500_1 MSTSVFVFVATAVVLPLLLSEFGDWCPWLAKRLTRWTARRLGDVEATARYSEEWLAELAHLPGKLSHLLTATSYLLALPRIRWSLRAARRATRTEPSLDELLPTQAPIYWDSRGVIMNWGHQLEAAYHLLRVIVNEDPQVRNRLHLLVGPPGTGKTTLAHWLQHEFVRDGKNIHYVWAPAWIHRTRPLRVSAQMRDRLIQASQDVNLLVVDEADQATVDTLQALQLPCPVLVLATTGGQLGEIVPSPATAGVVVDLGRILDSWQRATPGAL
tnsf54node yrec 55252-56422_1 MLTLVRPGADTAEVVDPAAVSVESGLADVVTLQRRRQARMSAVDEESFFLDTLSEYQWARDAAGLAPTTLDGLLKPVVEVCEYYGTVPWQLSPREVDRYFAGPGKRATSTLRGKINKIDAYFAFLEQRYAGEIMRRFGAAVESPIDPFNRPRHRGDFGLRIPPSQTAMRDFLGRWREDLPNARKYLVACRDYVMTKVAYLSGVRAAELCGVAMGDLHWEHGQWGRFVVLGKGANGSGPRPREAYMFQEGRALLWWYIEEIRGEFGDDVEHPRAPLWPSERKPTAVSALNLPIAPAIVPSTFRKALHTAAASYLTGPVTDLFPHLLRHSCATHNYERGMTLWEVQKVLGHDWATTTLRYMATAHADPEHA…
tnsf54node hth 56418-56766_1 MKWNLRMVAAQRDLWRPTQVLAAFQQVGFNPSLSKVAALWGGTPVTVRLEDLDMMCAALNCTVAELLQAEPLAGAQAAPESDQQAVGAEEQQAAGPVRPVPHSRRGAGPRSLPPN
tnsf54node tnsc 53840-55211_1 MGFARTCSVALVGVEGVVVEVQADLEPGIATFALVGLPDKSLTESRDRVRAAIVNSGETWPSKKLTVGLSPASVPKGGSGFDLAVACAVLAAGGRIAPEAIADLMMIGELGLDGRVRPVRGVLPAVLAAADAGYKHVVVPERTTAEAALVPGVAVLGVRSLRQLIAVLNDEPVPEEDAEAGAEGRPDPMLAGLTAPGGGIGTGLATSLGGSAHPAGGARPGPGAAPGHTDSRDMADVAGQPAARLALEVAAAGGHHVFLKGPPGAGKTMLAERLPGILPPLTRQESLEVTAVHSVAGILPPGRPLVDAPPYCAPHHSATMPSLVGGGSGLPRPGAVSLAHRGVLFLDEAPEFSVRALDALRQPLESGHI…
tnsf54node chel_byblastp 53840-55211_1 MGFARTCSVALVGVEGVVVEVQADLEPGIATFALVGLPDKSLTESRDRVRAAIVNSGETWPSKKLTVGLSPASVPKGGSGFDLAVACAVLAAGGRIAPEAIADLMMIGELGLDGRVRPVRGVLPAVLAAADAGYKHVVVPERTTAEAALVPGVAVLGVRSLRQLIAVLNDEPVPEEDAEAGAEGRPDPMLAGLTAPGGGIGTGLATSLGGSAHPAGGARPGPGAAPGHTDSRDMADVAGQPAARLALEVAAAGGHHVFLKGPPGAGKTMLAERLPGILPPLTRQESLEVTAVHSVAGILPPGRPLVDAPPYCAPHHSATMPSLVGGGSGLPRPGAVSLAHRGVLFLDEAPEFSVRALDAL…
tnsf54node yrec 48597-49680_1 MLARNVIHLDPAPAVFDAMKEGWARQQSARFLKSSTIVPRLRLIERLEEFTGQYPWQWTPAEGEAFIADLRSGKNPIQLSTARTYEVTIELFLEYLLDSRYGWIDACLERFGEVPQQVFHEGNSVLHTVEYEGDPRRRPLTYDEVQALFDAADARPGKVKAQGRKGALTALRDAAAIKTIYAYGTRRTESSKVDLVDLRRNRKAPKFRGYGSMMVRFGKSSKGAPPKRRSVLMVPEMDWAVDVLDEWVTEIRPHFSPGRHPALWVTERVGRLSPRSINEAFVTAREDAGLDEDLDLHCLRHSYITHLTEFGYPARFVQEQVGHSHASTTAIYMGVSNEYRNTLLAASMKNRLGDDWDVVS
tnsf54node hth 49676-50003_1 MIKKMGYQWLLRQLMAERQMFQTSDLVPLLAERGITLSREQVYRLVTQPPQRMSMDTLVALCDILQCTPNDLIKPEVVNVQLRKTADGDAEPLPLKPRRSVIRRPGQP
tnsf54node chel_tblasstn 53904-55049_1 -
tnsf55node CENTRAL|WP_157528650.1 49999-52540_1 MTNPDSRQPRFLTDPHEVVAEIVAAADPGLDPAVIEEVVRGITVHKPRMRKLAHALHDDPGLLVSGRPEGPKLVAVLIGALLAVGSTRVTRPRCAHCGKQNSLNSLATGTKERICGYCAILQREAVCGSCGRKAAVAYRDRCGRPLCQVCPPGDGDGDPVDSITAQLDRLDTGLDGDRLAELITATVPMPAQRQHLAWALEENPAPLTGEGARGTPRLLALLDCLVEQGARGVTIPSCLSCGKRRRLKFQLDGLRCCRNCYERARTEPCGHCGVAKRIATRGLDGQAVCHTCVRRDPLNFQRCSRCGRQATPVVNNSRETLCASCYRPPTATCSGCGQGKPCYRASTDAPL…
tnsf55node hth 49999-52540_1 MTNPDSRQPRFLTDPHEVVAEIVAAADPGLDPAVIEEVVRGITVHKPRMRKLAHALHDDPGLLVSGRPEGPKLVAVLIGALLAVGSTRVTRPRCAHCGKQNSLNSLATGTKERICGYCAILQREAVCGSCGRKAAVAYRDRCGRPLCQVCPPGDGDGDPVDSITAQLDRLDTGLDGDRLAELITATVPMPAQRQHLAWALEENPAPLTGEGARGTPRLLALLDCLVEQGARGVTIPSCLSCGKRRRLKFQLDGLRCCRNCYERARTEPCGHCGVAKRIATRGLDGQAVCHTCVRRDPLNFQRCSRCGRQATPVVNNSRETLCASCYRPPTATCSGCGQGKPCYRASTDAPLCENCMSKLRPPETCTRCGR…
tnsf55node tnsc 61841-64691_-1 MDFRIDFRVLGPTTAVTGVPGPINVTGLQLRTVLALLIASPGEVVSTDKIIEALWPVADDSPLAGDSPLAGDSPPSVGRRRPRNALNRVHQLIRDLRDLLGVDDLIVTREPGYLLAVKRSVTDHGRLHAAVAQARSETDLPRRVEILRDALTEWRGDPFADIKTDALEAARQSFVDLRFAAFDLCIDAELKLGRHREVIGEIREWVTRHPFIERLHYHLILAIYGSDDPVEAQHAYLRFRDLLVEELGEEPGEKLQTLMEQIRNRDPALPVAAATSGPLSPSGPCEQLPLVPRGFSGRADELAALSAAAEEGTGALWAITGLGGMGKTSIATHWAHQNEHLFPDGKFYVNLHGDTSGSEPLTTGAALR…
tnsf55node chel_byblastp 61841-64691_-1 MDFRIDFRVLGPTTAVTGVPGPINVTGLQLRTVLALLIASPGEVVSTDKIIEALWPVADDSPLAGDSPLAGDSPPSVGRRRPRNALNRVHQLIRDLRDLLGVDDLIVTREPGYLLAVKRSVTDHGRLHAAVAQARSETDLPRRVEILRDALTEWRGDPFADIKTDALEAARQSFVDLRFAAFDLCIDAELKLGRHREVIGEIREWVTRHPFIERLHYHLILAIYGSDDPVEAQHAYLRFRDLLVEELGEEPGEKLQTLMEQIRNRDPALPVAAATSGPLSPSGPCEQLPLVPRGFSGRADELAALSAAAEEGTGALWAITGLGGMGKTSIATHWAHQNEHLFPDGKFYVNLHGDTSGSE…
tnsf55node tnsc 42866-44552_-1 MSDGPDVPEDGVTVDNGVNGDVSGSVVQAGVVHGGVHFHQQGHRPVVTFPYRAGVAPLRAAAFQNREGTTRLLAQALERGDAAVLTGQSAVHTGVVSGLGGVGKTQVALDYAQRLWAAGEVELWVWVTAGSREAIVSSYARLAADLTGVEGSDPEDGARRVLKWLSAASVRWLIVLDDVQNPADLRGLWPPAATGGRVVVTTRRRDAALRGHGRCLVEVDVFTEQEAEAYLRSALADQPHLTFGAAELAAGLGCLPLALAQAAAFMLDRGLSCTEYHARWTNRRRSLASLLPEPDGLPDEHRATVATTWSLSVEQANRLEPVGVAGVLLEVASVLDPNGIPAYLFTSPAITGLLTMGTGKEVDAERAR…
tnsf55node chel_byblastp 42866-44552_-1 MSDGPDVPEDGVTVDNGVNGDVSGSVVQAGVVHGGVHFHQQGHRPVVTFPYRAGVAPLRAAAFQNREGTTRLLAQALERGDAAVLTGQSAVHTGVVSGLGGVGKTQVALDYAQRLWAAGEVELWVWVTAGSREAIVSSYARLAADLTGVEGSDPEDGARRVLKWLSAASVRWLIVLDDVQNPADLRGLWPPAATGGRVVVTTRRRDAALRGHGRCLVEVDVFTEQEAEAYLRSALADQPHLTFGAAELAAGLGCLPLALAQAAAFMLDRGLSCTEYHARWTNRRRSLASLLPEPDGLPDEHRATVATTWSLSVEQANRLEPVGVAGVLLEVASVLDPNGIPAYLFTSPAITGLLTMGTG…
tnsf55node hth 49673-50003_1 MTAKLDYEWHLREIMATRGMFSTTDLRPLLAERGIDLSASQIYRLVVDKPERLSLKTLVALLDILGCRMEELVTPVAARTSKPRKTAVGESTAGVGDFRPKRARITPTS
tnsf56node CENTRAL|EIV08944.1 49999-52597_1 MTGRRPSDIEPVHYREPVGYIIEQIAQVESALDPVVIAQCVESVADNRRKLRELAQSLFEFPGLLISGEPNGSRLVEYLVIELKGHGARRVALPHCARCGRVRPLLGLNKAKKRICASCQSAELARSATCSVCGKHGKVMGRDRDGQPLCKRCVKVSYAADYRTAVVAHLTALKIGIAADAVNRVLDSVLPQPYQQREVSWILDKNPSLLSTNAASSGSHRLVLLAEALIRAGADDIAEPSCPLCGAKKPIRNHIEGTRCCRQCYERSQKQPCSRCGRIANVVVRNHKDEPICASCYRLDPLNHEPCTECGRPDLIRHREPSTGQRYCGRCWRGQLATCVTCGRTKPCPSTRQGF…
tnsf56node hth 49999-52597_1 MTGRRPSDIEPVHYREPVGYIIEQIAQVESALDPVVIAQCVESVADNRRKLRELAQSLFEFPGLLISGEPNGSRLVEYLVIELKGHGARRVALPHCARCGRVRPLLGLNKAKKRICASCQSAELARSATCSVCGKHGKVMGRDRDGQPLCKRCVKVSYAADYRTAVVAHLTALKIGIAADAVNRVLDSVLPQPYQQREVSWILDKNPSLLSTNAASSGSHRLVLLAEALIRAGADDIAEPSCPLCGAKKPIRNHIEGTRCCRQCYERSQKQPCSRCGRIANVVVRNHKDEPICASCYRLDPLNHEPCTECGRPDLIRHREPSTGQRYCGRCWRGQLATCVTCGRTKPCPSTRQGFRCADCVRRANAEPCA…
tnsf56node tnsc 47514-48339_-1 MLAQRLPGLLPPLSHEEALEVTAVHSVAGLLTAQRPLITEPPFVAPHHTSSVAALVGGGSGTAKPGAVSMAHRGVLFLDECAELSTPALEALRTPLEDGEIRLARRDGVVTYPARFQLVLAANPCPCAPANPRDCTCPAQLRRRYLGKLSGPLLDRVDLRVKMHQVSQTALNDAAEGTAVVRERVLLARERASRRWADYGFRVNADAPGPLLRKEFRPSRAVMEPLRNAMERGLISVRALDRCLRVAWTLADLGGRDLPAAEDVKLALTFRDKR
tnsf56node chel_byblastp 47514-48339_-1 MLAQRLPGLLPPLSHEEALEVTAVHSVAGLLTAQRPLITEPPFVAPHHTSSVAALVGGGSGTAKPGAVSMAHRGVLFLDECAELSTPALEALRTPLEDGEIRLARRDGVVTYPARFQLVLAANPCPCAPANPRDCTCPAQLRRRYLGKLSGPLLDRVDLRVKMHQVSQTALNDAAEGTAVVRERVLLARERASRRWADYGFRVNADAPGPLLRKEFRPSRAVMEPLRNAMERGLISVRALDRCLRVAWTLADLGGRDLPAAEDVKLALTFRDKR
tnsf56node yrec 48630-49662_1 MLVGWEHQQLGGRNLRLKTVRQRVNVIRRFFEFTNEYPWNWTAAHVDEWMMSITSERGGAKTTIRNYQGTLRAFCDYITSPHYEWPAVCDRMFGNQPAQICHEWNTVAHLLDYEGNPGRRPATREELQLLFDYADAQVERALTSGRKGAMRAYRDATIFKTLYGWGLRCGELSKLDITDLHTNSHSPEFGRYGVIQVRWGKASNGSPPKRRAVLSVMPWAVDALADYVENIRPLLGYPNQSALWVTERGFRVQPREIDERFASYRDDLGLAKELSPHCLRHSYITHLIEDGADEKFVQDQVGHRFASTTGIYTAVSGDFMNKMMRKVVDRALHSNGDSDERNR
tnsf56node chel_tblasstn 47527-48384_-1 -
tnsf56node chel_tblasstn 67783-68421_-1 -
tnsf57node CENTRAL|WP_129307127.1 49999-52153_1 MLEHLRAHPDALVSGDSSGPPGLLKLLDVLAAEHQAVQRARCAQCGTVRRLPYRIDGAATCGRCYARSHLKPCVRCGETGRPAFRENGGVVCAGCKTRDPRARCECARCGKLARVAYRIEGRPLCQNCGPRKLYTCSACGRHNQRAHEITEDGPLCPRCYHRARERQCCRCGRTTWNVRIADRQESTWICYRCWIPPTTRCTSCGQNKPCVRGATLGRPVCSTCHSRQRPERTCARCGRTKKMRTTLPLGPVCGLCYNTLRRSPAPCTNCGCVRPLVGRGERGGVCGPCSGDERNWTCRRCGRVDLLVAQEHCLPCIVSERVDALLSGPDGTLHPQLSAVRALLLQDCAPE…
tnsf57node hth 49999-52153_1 MLEHLRAHPDALVSGDSSGPPGLLKLLDVLAAEHQAVQRARCAQCGTVRRLPYRIDGAATCGRCYARSHLKPCVRCGETGRPAFRENGGVVCAGCKTRDPRARCECARCGKLARVAYRIEGRPLCQNCGPRKLYTCSACGRHNQRAHEITEDGPLCPRCYHRARERQCCRCGRTTWNVRIADRQESTWICYRCWIPPTTRCTSCGQNKPCVRGATLGRPVCSTCHSRQRPERTCARCGRTKKMRTTLPLGPVCGLCYNTLRRSPAPCTNCGCVRPLVGRGERGGVCGPCSGDERNWTCRRCGRVDLLVAQEHCLPCIVSERVDALLSGPDGTLHPQLSAVRALLLQDCAPEQVLHWLYATVWAELLGRLA…
tnsf57node tnsc 41869-45070_-1 MRDIHRGEAERLVGRAVEEEVRRSGGRIDGQLLLSRARGALDGMAEKAAEEYEAYTRALDESEAGRLTFAQRYAREGAGTPLLVAAVAAVAATVADLALGTGTDTAVGAGVTVAVVAAAATVVKVAGAHLPAAHHRAGAAGQPGGPEQLRLQWLTALDVRGIRPFLDQQRVLSASTAPKKAAPSLRGQDKSAAARRRTVLEQSFGQLPDADGVFAGRRQELARIRQWAQAARATTETRPTVVVLHGAPGSGRTTLAVRAAHDLRDHFRGAVVVDLRGGSRDEPPLPTRDALLHLLNRLGAPREQLLFRERSSPEQQLKRLGELYHQQLTGLPVTIVLDDASDPEQVRALVPEHSDSLVLVTAAAPLEL…
tnsf57node chel_byblastp 41869-45070_-1 MRDIHRGEAERLVGRAVEEEVRRSGGRIDGQLLLSRARGALDGMAEKAAEEYEAYTRALDESEAGRLTFAQRYAREGAGTPLLVAAVAAVAATVADLALGTGTDTAVGAGVTVAVVAAAATVVKVAGAHLPAAHHRAGAAGQPGGPEQLRLQWLTALDVRGIRPFLDQQRVLSASTAPKKAAPSLRGQDKSAAARRRTVLEQSFGQLPDADGVFAGRRQELARIRQWAQAARATTETRPTVVVLHGAPGSGRTTLAVRAAHDLRDHFRGAVVVDLRGGSRDEPPLPTRDALLHLLNRLGAPREQLLFRERSSPEQQLKRLGELYHQQLTGLPVTIVLDDASDPEQVRALVPEHSDSLVL…
tnsf57node yrec 48409-49531_1 MRATDLPGAAHLVLASGVIHLAPETAVFDAMLDGWQLQQRTRFLKADTIRGRVELMRRLAAYTNAYPWQWEAADVEAFIDHLRQRPRPIVVSTARIYQHSVRMFMEYITDPRYCWPRVCQEQFSTAPVQILHEWNTVVHVTEYEGEPRRRPLTYDEIQALFDAADGRVEEIRARHRKGALAAMRDAAMLKTVYAFGLRRREAWGLDLGDLRHNPKSPVFGRCGALFVRWGKSSRGSAPKRRTVLTIPEMDWIVPVLEQWLDEVRPAFGAGRHPAMWVTERAGRMSLRRINEAFTEARQAAGLPAELDLHCLRHSHITHCVEFDYPEKFVSSQAGHTYAATTAIYTGVSDEYRNRLLQRSLARHPELWDE…
tnsf57node hth 49527-49854_1 MTKKMGYRWNLRQIMASREMFATTDLVPLLAERGIHLSREQVFRLVTQPPQRLSMDTLAALCDILDVGVADLIEITVVNEQVRKAAGETGKVPPPTVRRSTIRRPEGL
tnsf58node CENTRAL|WP_153278447.1 49999-52195_1 MSLNTRTRRLCKACYDATRPKETCHRCGQWCAPYKRTPAGPLCARCHRATRPTEPCTDCGKTRTVTARPHGHPVCGSCWRRRTAERCTGCGRIRPVRTRTPDGPTCATCFTRAQPPGTCSGCGRHGPIKLKKRSLCNTCAIKERPPEPCRDCGHTRPVATRDERGPQCHSCWRTQHRAHCTRCGQARPVLGKLDGQPYCPYCWEIVKPSTNLCVDCGRRPALLASRDDGRRRCRPCHCNRKIPCARCGTPAKAERTWPEGPVCLTCVDTVRFTHVTCTTCRQHRPVFRRDHHGNPTCPECAGVRFTYTCTACGGMGRIHSRGLCPSCRARERLDELFATGTTSQAAELALL…
tnsf58node hth 49999-52195_1 MSLNTRTRRLCKACYDATRPKETCHRCGQWCAPYKRTPAGPLCARCHRATRPTEPCTDCGKTRTVTARPHGHPVCGSCWRRRTAERCTGCGRIRPVRTRTPDGPTCATCFTRAQPPGTCSGCGRHGPIKLKKRSLCNTCAIKERPPEPCRDCGHTRPVATRDERGPQCHSCWRTQHRAHCTRCGQARPVLGKLDGQPYCPYCWEIVKPSTNLCVDCGRRPALLASRDDGRRRCRPCHCNRKIPCARCGTPAKAERTWPEGPVCLTCVDTVRFTHVTCTTCRQHRPVFRRDHHGNPTCPECAGVRFTYTCTACGGMGRIHSRGLCPSCRARERLDELFATGTTSQAAELALLREHLAGYPSPYSLIAYLNG…
tnsf58node tnsc 59564-60647_1 MPASTIVASGGRFRLYDDSVQTFDRLPVATYAIDFSKMTGYSLRQVTPLAPGEDTVYGSHVQRVDRIIGSYEAMDRSLGVILSGDKGMGKSLMLRMLAERAREQLELPTILVQHSTPGLASFLDDLGEVVVVFDEFEKVFASHGEDETQTQFLSLFDGLSVTKRLYVLSVNDLVRVNEFMLNRPGRFHYHMRFAYPEPETVATYLHDQVPGIAAAQVDEVVEFSRKYDLNFDHLRAIAFELRRGEPFAEVIGDLNIKRIERSGSVVEARITWPNGEADVLTGSIDLFDRDGAQSINDYDSEVSLRFRMRDAVSTNEGYHLPAGAFELIDMRSEHRKAQDGELPAALSVVLSRSRKRPIDF
tnsf58node chel_byblastp 59564-60647_1 MPASTIVASGGRFRLYDDSVQTFDRLPVATYAIDFSKMTGYSLRQVTPLAPGEDTVYGSHVQRVDRIIGSYEAMDRSLGVILSGDKGMGKSLMLRMLAERAREQLELPTILVQHSTPGLASFLDDLGEVVVVFDEFEKVFASHGEDETQTQFLSLFDGLSVTKRLYVLSVNDLVRVNEFMLNRPGRFHYHMRFAYPEPETVATYLHDQVPGIAAAQVDEVVEFSRKYDLNFDHLRAIAFELRRGEPFAEVIGDLNIKRIERSGSVVEARITWPNGEADVLTGSIDLFDRDGAQSINDYDSEVSLRFRMRDAVSTNEGYHLPAGAFELIDMRSEHRKAQDGELPAALSVVLSRSRKRPIDF
tnsf58node tnsc 40156-41638_1 MSTVHTVSLRGLTGQVSTLTATAGDGPPEILLTGGNGRGQRELRDRVHAALANSGRPNRNRRIEVHLGSPEAAPQAAAVAVAALCAILGVPARRLAGTAVLGEVGLDGSLRPTRGVLPAVQAVRAHGLHRVIVPADALGQAVLVDGVEVLGAHTLSEVADWLRGTDTALHRPGVPAGFVAETPQPPGRALTAPALRAVEVAAAGGHHLLLDAAEGAGALLVAQWLHQLLPDLTPDQQLQLAAIRSLTGPREDGAILTATAPMVTAHHSDSLAALVGGSVPGAVSRAHHGVLVACDLDRFTPLALETLRRALLDRQVRLAHGGHELRYPALGQLFATCIRTPGPRARLAPVLLDVLDIRLRLASSRAVML…
tnsf58node chel_byblastp 40156-41638_1 MSTVHTVSLRGLTGQVSTLTATAGDGPPEILLTGGNGRGQRELRDRVHAALANSGRPNRNRRIEVHLGSPEAAPQAAAVAVAALCAILGVPARRLAGTAVLGEVGLDGSLRPTRGVLPAVQAVRAHGLHRVIVPADALGQAVLVDGVEVLGAHTLSEVADWLRGTDTALHRPGVPAGFVAETPQPPGRALTAPALRAVEVAAAGGHHLLLDAAEGAGALLVAQWLHQLLPDLTPDQQLQLAAIRSLTGPREDGAILTATAPMVTAHHSDSLAALVGGSVPGAVSRAHHGVLVACDLDRFTPLALETLRRALLDRQVRLAHGGHELRYPALGQLFATCIRTPGPRARLAPVLLDVLDIRLR…
tnsf58node yrec 48314-49550_1 MEKQPHSRSMQSEQGVPGAATLYVVPGVTMLRPTEAVFEKMIEGFVEHQQARALKPNTIAGRVRTVRQLHAFADAFPWEWNASIFDRWSATVAAAVAHSTLGQKQLQLRAFLSYVTNTAYEWPTVCRELFGTFPTMALGELNTVRHSQGYVGQPSRNRPLTRPEVRAFFGQMDPEIGRLRAAGHKGALTAARDLALFTTMYAWGLRRRETAWLEIHDWRRQAKLSEFGDFAGLAVRWGKALPGQPPRRRMVISVWPWAVTTVRYYVENIRPLFYVDRQDDGVMFPTERDGEISIRSVNDRFAHWRALASLPDHLCPHCLRHTYVTRLIEAGYDASFVTEQVGHSHAATTAIYTALSSDYKNTKVREFLD…
tnsf58node chel_tblasstn 40157-41596_1 -
tnsf59node CENTRAL|WP_153006407.1 2848-4306_1 MNQNRYQECSRCGAPGTTVMLPTGPICYRCRRHFAYHPHICPECFELRPVAYPSVSSPNVLVCATCAGETSVFACAECGREDHPYGAERCARCILAERLTALLTDPTTGRLHPELQSLYDELLTTPRPQSVITWLKKPPATGARLLALMAKGELPINHDTFRRLPADRSHNYLRELLTSTGVLPPYYPPIEQIERWLIDLLDPLDPDSTAMISRYAHWHHLRRLRSLAERGKLNKSVIYAARANINGAVRLALWASMHETTLDMLTQTQLEHYLAEYPGGRNSQQTFIAWLRRTRTNTRINIPWRGQTTPEVVVSDADRWNQISQLLHDAATPLYVRIGGLFTLLFAQPLETI…
tnsf59node hth 2848-4306_1 MNQNRYQECSRCGAPGTTVMLPTGPICYRCRRHFAYHPHICPECFELRPVAYPSVSSPNVLVCATCAGETSVFACAECGREDHPYGAERCARCILAERLTALLTDPTTGRLHPELQSLYDELLTTPRPQSVITWLKKPPATGARLLALMAKGELPINHDTFRRLPADRSHNYLRELLTSTGVLPPYYPPIEQIERWLIDLLDPLDPDSTAMISRYAHWHHLRRLRSLAERGKLNKSVIYAARANINGAVRLALWASMHETTLDMLTQTQLEHYLAEYPGGRNSQQTFIAWLRRTRTNTRINIPWRGQTTPEVVVSDADRWNQISQLLHDAATPLYVRIGGLFTLLFAQPLETIIAMRADQITLEHNGRVLVT…
tnsf59node tnsc 7272-10830_1 MTVSMRVMSAGDGYKYLLRTVAAGDGERDLSTPLTRYYNADGTPPGRWMGSGFPALGSGQLHEGDEVTEAQLQLLIGMGRDPLTGDPLGRAYPAYKSVAERVEERASAIDPELGPTARGRAVAAIEAEESERGTRRAVAGYDFTFSIPKSASVLWAVADAGTQSLIVNAHHAAVAEVVAFMEREVAATRAGATPGDGAVAQVEVRGLIATAYDHYDSRAGDPHLHTHVVISNKVQTVLDSKWRSLDGRPLHAATVALSEFHETVFADHLTRLFGVEWETRDRGRDRNAAWAIAKVPEQLVSEFSSRSRHINEEKDRLIAAYVEKHGRRPSSTTIIKLRAQATLATRPEKEIHSLAELTDQWRQRVGKVLG…
tnsf59node chel_byblastp 7272-10830_1 MTVSMRVMSAGDGYKYLLRTVAAGDGERDLSTPLTRYYNADGTPPGRWMGSGFPALGSGQLHEGDEVTEAQLQLLIGMGRDPLTGDPLGRAYPAYKSVAERVEERASAIDPELGPTARGRAVAAIEAEESERGTRRAVAGYDFTFSIPKSASVLWAVADAGTQSLIVNAHHAAVAEVVAFMEREVAATRAGATPGDGAVAQVEVRGLIATAYDHYDSRAGDPHLHTHVVISNKVQTVLDSKWRSLDGRPLHAATVALSEFHETVFADHLTRLFGVEWETRDRGRDRNAAWAIAKVPEQLVSEFSSRSRHINEEKDRLIAAYVEKHGRRPSSTTIIKLRAQATLATRPEKEIHSLAELTDQW…
tnsf59node tnsc 11359-14878_1 MQKEIVKQILYVMDPARTPASRFPRTSKFHWPRSLSWAFLAGLTGVAVQWLITLILAFAQQDTNLAWRPELYVPTLVGVVLVTFLLLRITNGRLAISDFTAGPAKLTLTDASGSYFDDYLDEIVYFFQVSKKRILVLEDMDRFDNVEVFEDLRALNVLLNHSAQLQPQRIHGNFGVWNRLKSRSPWAKTEELDLDTLESLKEIPPGFHVGPIVFVYAIRDSLLAETVTTTNDVRHDAFTRTKFFDLIVPVVPFVTEQNARGALKKELDLLVGEGPATPQDVHARPSNDLVRSIAQYFPDQRQIRNIRNEFSMYRDRLLRPGQHPVELNPDRLLALILYKNLEVADFERIRVGKSKLHDLLRFSQALVHE…
tnsf59node chel_byblastp 11359-14878_1 MQKEIVKQILYVMDPARTPASRFPRTSKFHWPRSLSWAFLAGLTGVAVQWLITLILAFAQQDTNLAWRPELYVPTLVGVVLVTFLLLRITNGRLAISDFTAGPAKLTLTDASGSYFDDYLDEIVYFFQVSKKRILVLEDMDRFDNVEVFEDLRALNVLLNHSAQLQPQRIHGNFGVWNRLKSRSPWAKTEELDLDTLESLKEIPPGFHVGPIVFVYAIRDSLLAETVTTTNDVRHDAFTRTKFFDLIVPVVPFVTEQNARGALKKELDLLVGEGPATPQDVHARPSNDLVRSIAQYFPDQRQIRNIRNEFSMYRDRLLRPGQHPVELNPDRLLALILYKNLEVADFERIRVGKSKLHDLL…
tnsf59node yrec 1458-2517_1 MIHLNEQAAVFDAMLVGWERQQKSRLLADATIEPRMALLRRFTEFAGSFPWQWGPGDVEDFTLSLMSGSSRLAPSTIRGYHLTLRMFCDYLLDGRYGWVAECEQRFDEIPSQVCHDFNTVAHLNDYEGRPGRRPFSYDELQHLFDFLDTRVEQTAHSGRKGAWAALRDAQMVKTCYAYGLRRRELCNLDIPDLRPNPHMRQWGAYGAVHVRYGKAVRGGTPRRRTVLTVPEFDWVVDGMRQWVEQARPLLARVGDNVLWLTERRQRISVDTMDRRFLWLREQAGLDADLSLHCLRHSYVTHLIEFGYPERFVTEQVGHSYASTTAIYTSVSNDFKTKTLKAALARVYEPREE
tnsf59node hth 2534-2852_1 MLWHLRQLMAAKGMFQTTDLVEPLRERGIEISRQMIHRTVTKPPQRINTDLLAALCDILDCTPSDLLELHVEEHRQASVVNDHGAGIGDIRPIRARVRRPDGIGE
tnsf60node CENTRAL|WP_196323210.1 21620-23072_1 MTPGRPPRECARCSRTDVRFATTWPEGSICRRCYQRATRIHGTCGTCGQHRLLPGLLDETPVCVDCAGIPKDFHCTRCGREDEPVRVGLCAHCCLTDDLTPLLADPTGAISPTVLPLFTALTQQTHARSARTWLTVNPDATRLLRDLAHGIVPMEHATFTDHHEPAKVAFLRELCIEHQLLPPVHLDVERFATWLDDKLPAAHPADARLIKQYARWVHLNRLQRLADAGVLKKGGFLAAKQSTTVSLEFLHHVRAAGLSPATCTQACVDDWLATGPTTRSLARAFVRWAIAHRHIPSLTFPYRVAKTEPVITQQQRLEHIARLIEPGDNLATDERAAALLLLLYAQPLTRI…
tnsf60node yrec 20260-21286_1 MLDGWAAQQIARNLSASTVDKRRTIVTRFRLFAESYPWSWSTPMVDEFFLELRALRGASHSTVLGYQNALRLFLEYLTDPAYGWVQHCWDRFGDHPTQLLHEWNTARHSQDAMAGPGKRPYTRDEIQDLFDCADDRVMRIRRAGAKGWVAAFRIATIMKTAYAWGLRRNEVRQLDLVDLAANPRARHFGDAGILYVRYGKAMRGSPPKRRTVLTLPEFDWIVECLREWREQVRPLVAPPKSTALWPSERSGMLAADSLSRAFNEVKREAGLDDDLDFHSLRRSYVTHLVEDGYDAFFIQQQVGHEHASTTSIYTGLSPDYRARVVDDAIARMAAQAITKEH
tnsf60node hth 21288-21624_1 MQRRIEHGWRLRELMAARGMNTISDLIPHLSDRGIHLSDSQIYRLVGGTPERMNLNLLGAILDTLDCSFEELCPITVQAAPDRATGTADAADAAPAQGAFRPARARIRKPQ
tnsf61node CENTRAL|WP_248243320.1 12282-13761_1 MTVTTRPPRECARCTRTGVRFAVTWPEGSVCRCCYQRATRTHGTCTGCGEQRLLPGLVDGRPSCTVCAGIPKDFHCTRCGREDEPVRVGLCAHCCLSDDLTALLTDTTGQVSPTLLPLFTALTQQTHARSARTWLTVNPHATKLLQDLARGTVPLQHATFTEHAHPSKVAFLRELCIEHGLLEPVSLDIERFQTWLDGKLRTADPADARLIRQYARWVHLNRMQHLAGTGALKKGTFLAAKQSTTVALEFVQHIRASGLTPATCTQACVDDWLATGPTTRSLARGFVRWASAHRHLPPVVFPYRVARTEPVITQQQRLGHIARLLVPNDQLATDERVAALLLLLYAQPLAR…
tnsf61node hth 12282-13761_1 MTVTTRPPRECARCTRTGVRFAVTWPEGSVCRCCYQRATRTHGTCTGCGEQRLLPGLVDGRPSCTVCAGIPKDFHCTRCGREDEPVRVGLCAHCCLSDDLTALLTDTTGQVSPTLLPLFTALTQQTHARSARTWLTVNPHATKLLQDLARGTVPLQHATFTEHAHPSKVAFLRELCIEHGLLEPVSLDIERFQTWLDGKLRTADPADARLIRQYARWVHLNRMQHLAGTGALKKGTFLAAKQSTTVALEFVQHIRASGLTPATCTQACVDDWLATGPTTRSLARGFVRWASAHRHLPPVVFPYRVARTEPVITQQQRLGHIARLLVPNDQLATDERVAALLLLLYAQPLARIAGMRRHQIRDEHGLLTVT…
tnsf61node tnsc 16476-17091_-1 MVFEYLPGVAVLDGWSAAFERGMMTALTGPSGRGKSTLLYLLGLMLKPTRGGIYVDGVATSSLPDAERARLRAHDFGFVFQDAALDATRTVLDNVTETALYRRQPVAAARSRARELLQRLSVDVPAYRRPGQVSGGQAQRIALCRALLSEPSILLADEPTGNLDPATSDVVVETLRQHASQGAAVIVVTHSPQVAAACDVEIRL
tnsf61node chel_byblastp 16476-17091_-1 MVFEYLPGVAVLDGWSAAFERGMMTALTGPSGRGKSTLLYLLGLMLKPTRGGIYVDGVATSSLPDAERARLRAHDFGFVFQDAALDATRTVLDNVTETALYRRQPVAAARSRARELLQRLSVDVPAYRRPGQVSGGQAQRIALCRALLSEPSILLADEPTGNLDPATSDVVVETLRQHASQGAAVIVVTHSPQVAAACDVEIRL
tnsf61node yrec 10836-11958_1 MRIPSLVAPGAVPAHLRASIAVLNAEESVWVAMLDGWTAQQIARNLAASTVEKRRSIVTRFRAFADCYPWSWSTPVVDEFFLELRALHGASHSTVLGYQNALRMFLEYLTDPAYGWVQQCWDRFGDHPTQLLHEWNSARHSQAAMAEPGKRPYTRDEIQDLFDCADDRVMRIRRAGAKGWVAAFRIATIMKTAYAWGLRRNEVRQLDLVDLAANPRARQFGDVGIVYVRHGKAMRGAPPKRRTVLTLPEFDWIVECLSEWREQVRPLVAPPRSTALWPSERSNVIAADSLSRAFNEVKREAGLDDDLDFHSLRRSYVTHLIEDGYDAFFVQQQVGHEHASTTSIYTGLSPDYRARVVDDAIARMAAQAI…
tnsf61node tnsc 22797-25380_1 MPFVHNPVQSTSYATPEDLYRDLPRRTGAVSGLWSHQADILREYTKKHRKSADVALELPTGTGKTLTGLLIAEWTRRTRTARVVYACPTKQLARQVAASAYPEGIDTALLIGSHHSWPEPAHHAYEAAEAIAVTSYSSIFNSHPALVDADLIVFDDAHAGEQYVGDAYAVTLSRWQDRSAYDAMLAAVAPALDGVFVERLRAATADPGFSDSVRLVVPLRQGDMVSQVKTALNGIDGSQRFNFAMIREGLASCLVYVSYSTILIRPYLPPTHQNPLFSGARQRLYLSATLGEAGELERAFGRPSIARLALEEGSTPPRYGRRFFVFPRAAQGSDPEGLARQIVAKAGKALVLAPQHDRAQQTAEALAQP…
tnsf61node chel_byblastp 22797-25380_1 MPFVHNPVQSTSYATPEDLYRDLPRRTGAVSGLWSHQADILREYTKKHRKSADVALELPTGTGKTLTGLLIAEWTRRTRTARVVYACPTKQLARQVAASAYPEGIDTALLIGSHHSWPEPAHHAYEAAEAIAVTSYSSIFNSHPALVDADLIVFDDAHAGEQYVGDAYAVTLSRWQDRSAYDAMLAAVAPALDGVFVERLRAATADPGFSDSVRLVVPLRQGDMVSQVKTALNGIDGSQRFNFAMIREGLASCLVYVSYSTILIRPYLPPTHQNPLFSGARQRLYLSATLGEAGELERAFGRPSIARLALEEGSTPPRYGRRFFVFPRAAQGSDPEGLARQIVAKAGKALVLAPQHDRAQ…
tnsf61node hth 11959-12286_1 MQRRIEHGWRLRELMAARGMNTISDLIPHLSDRGIHLSDSQIYRLVGGTPERMNLNLLGAILDTLDCSFEELCPITVQATPDRATGTSGTAPAAGAFRPVRARIRKPQ
tnsf62node CENTRAL|MBW0275345.1 49999-51460_1 MTGDRGARATVCAHCGQHRPGRRHILDQPVCPNCELRFRRKPRQCPHCDEPKILAFYDKQRRPSCAACTGNEPIYACPCCNSEDKHFGAYCAECTLEDRLMTLLNDPATSEVHHQLVPVFRALMDARDPRATLYWLTRPTSRPDILADMANGALAIAHTAFDELPTTRNVSYVHDLLVATGVLTPHSIAVDAITRWLTDNVSDLPKAQADLVRQYARWRLLRRLRQLDAAGNLTAGSLDTARAALSSAVRFLTWLNARGLTLASLNQHQLDDYLTEFPTRASTLGSGFLRWTTSSRITHAVAVPVPPRPTPNVAMAHDLRWDHVQTLLHNNTIRGYTRVAGLFMLLFAQPLVR…
tnsf62node hth 49999-51460_1 MTGDRGARATVCAHCGQHRPGRRHILDQPVCPNCELRFRRKPRQCPHCDEPKILAFYDKQRRPSCAACTGNEPIYACPCCNSEDKHFGAYCAECTLEDRLMTLLNDPATSEVHHQLVPVFRALMDARDPRATLYWLTRPTSRPDILADMANGALAIAHTAFDELPTTRNVSYVHDLLVATGVLTPHSIAVDAITRWLTDNVSDLPKAQADLVRQYARWRLLRRLRQLDAAGNLTAGSLDTARAALSSAVRFLTWLNARGLTLASLNQHQLDDYLTEFPTRASTLGSGFLRWTTSSRITHAVAVPVPPRPTPNVAMAHDLRWDHVQTLLHNNTIRGYTRVAGLFMLLFAQPLVRTLRMRRDQIEVHGGGEV…
tnsf62node tnsc 51614-57533_1 MLHGGMVATIHRVAAGNGYQYYLRKTAANDRTARGRSSLSQYYSDHGEAPGRWHGTGLTSLGIAAGTEVTEEQMKSLFGQGLHPNAEQIKTEVFQRQIALGANDRDATRTAEKATKLGNKFAIYKVRSEYRKRCSEAYRAHNSERNLEPTAAIPDDERARIRTRLATGMFTDEYGRPPLNARELSGWVAKNSRANQAALAGLEIAFSPVKSVSVLWALAPPDMAARIEAAHQRAIGDALTWLERNGLLTRLGRNGVRHVEVEGIVAACFTHRDSRAGDPDLHTHVLIANKVRTLDGKWRTIDSRLFHEAAVTVSEIYDSRLEHHLELALNLQFETRPDRNIHQVPVREVIGVPLELIHAWSQRGTAINA…
tnsf62node chel_byblastp 51614-57533_1 MLHGGMVATIHRVAAGNGYQYYLRKTAANDRTARGRSSLSQYYSDHGEAPGRWHGTGLTSLGIAAGTEVTEEQMKSLFGQGLHPNAEQIKTEVFQRQIALGANDRDATRTAEKATKLGNKFAIYKVRSEYRKRCSEAYRAHNSERNLEPTAAIPDDERARIRTRLATGMFTDEYGRPPLNARELSGWVAKNSRANQAALAGLEIAFSPVKSVSVLWALAPPDMAARIEAAHQRAIGDALTWLERNGLLTRLGRNGVRHVEVEGIVAACFTHRDSRAGDPDLHTHVLIANKVRTLDGKWRTIDSRLFHEAAVTVSEIYDSRLEHHLELALNLQFETRPDRNIHQVPVREVIGVPLELIHAW…
tnsf62node yrec 48555-49656_1 MAEVPGLARLILVPGIAHLDEPTAVFEAMLKGWSNQQKSRLLADSTVAPRLTFIRRFVEFTGTYPWTWLPGDVEDFTVSLTSTGNLAPSTIRGYHLILRMFCDYLTDARYEWARQCHDRFGQVPSQICHEWNTAAHLSDYEGRPARRPFTYDEVEDLFGFVDDRVDRIARSGRKGALAALRDAQMVKTVYAFGLRRNEVCHLDIADLRPNPHVREWGTYGSVHVRFGKGRGGTPRRRTVLVVPEFDWVVAGLRQWVEHARDRYDVADHPALWVTERLTRVTAVRLDIRFAELRDGAGLPPELTLHCLRHAYVTHLIEFGYPERFVQEQVGHAYASTTAIYTSVSNDFKRRVLRTALSRVYSPDGKG
tnsf62node hth 49658-50003_1 MSDRRVTVRWNLRQLMAAHGMFQTSELMPLLADRGITLTRTFVYRLVTNTPQRINVEVLAALCDILNCTPNDLLELVTEPVENAKTGTTGHHETQGIGDLRPIRSTIRRPKTGE
tnsf63node CENTRAL|WP_240240108.1 49999-51307_1 MPGLDENGDPICRVCARIETDLDCVKCGLEAELIRNKRCARCVLREDLNAVLSPTDPPDLRLKRLVNVLCAVDRPASITVWMRGPAAKDLLTRIGHRELELDHSAFDALPRANSVEHLRSLLVAHGVLPDRGNVDLARFDLWVDQRLRDLAPRPRIVAALEPFARWHHARRLHDDADRIRNLNYATRAAKQEITEAGKLLAWLDETRDVAFTDAEQRHIDEYLSEGPSTRKSARNFINWNHKIGATALGSGRKREAVTTPLATDSERLQQLAHLLAETDAPLVARVVGLLMLLFGTPIGRLVQLRRDAVTETPEGMRIDLGGTQPALVPGAISEVVFEMVTSVAQSRTATV…
tnsf63node hth 49999-51307_1 MPGLDENGDPICRVCARIETDLDCVKCGLEAELIRNKRCARCVLREDLNAVLSPTDPPDLRLKRLVNVLCAVDRPASITVWMRGPAAKDLLTRIGHRELELDHSAFDALPRANSVEHLRSLLVAHGVLPDRGNVDLARFDLWVDQRLRDLAPRPRIVAALEPFARWHHARRLHDDADRIRNLNYATRAAKQEITEAGKLLAWLDETRDVAFTDAEQRHIDEYLSEGPSTRKSARNFINWNHKIGATALGSGRKREAVTTPLATDSERLQQLAHLLAETDAPLVARVVGLLMLLFGTPIGRLVQLRRDAVTETPEGMRIDLGGTQPALVPGAISEVVFEMVTSVAQSRTATVDAGWLFPGRRSGQHIHPDS…
tnsf63node tnsc 54234-55017_-1 MNGGELEIQALRKSFGEKLVLDDVSLKVGAGEIVALVGPSGSGKSTLLSLLTGAQQADAGEIRYDGAQIDGRSRPFAFMPQRDVLLPWRRILDNAGIGLEVAGLSRGEARAKASELLAPFGLEGTERLYPRQLSGGMRQRVSFLRTVVQGRPVLLLDEPFGALDAITRDELQRWLLGIWAEHRWSILLITHDIREAIRVADRVLVLGAPGRIAGEIAVTRDIPRDDGFVRDLRVPGLEDRLHRLLSEAARPGSAAARIAT
tnsf63node chel_byblastp 54234-55017_-1 MNGGELEIQALRKSFGEKLVLDDVSLKVGAGEIVALVGPSGSGKSTLLSLLTGAQQADAGEIRYDGAQIDGRSRPFAFMPQRDVLLPWRRILDNAGIGLEVAGLSRGEARAKASELLAPFGLEGTERLYPRQLSGGMRQRVSFLRTVVQGRPVLLLDEPFGALDAITRDELQRWLLGIWAEHRWSILLITHDIREAIRVADRVLVLGAPGRIAGEIAVTRDIPRDDGFVRDLRVPGLEDRLHRLLSEAARPGSAAARIAT
tnsf63node yrec 48385-49498_1 MESTGRIRLFRSSRASIDAESLCTAMLDGWAHSQLAQGFQQRTIARRARTVQRLIDWSGKYPWQWTQLEADDFFAELRGIHHLAPSTVRAFQTDIGLLLAYAADPTYPWSAHCTELLGETFVPIAPRRMVHRQEGPENPSKRPFALAELQSFFDFADDEVERILRSGKRGGLAAYRDAVAFKVMYGWGLRRRELCHLKVVDFSRNVRAPRFGAWGLLRVRYGKAMRGSPSKQRTVLTVFDWAAETVADWAQHGLPRCGDTSGWLFPTERDAVLDGQSLLRRFRRYVDALELPEGLDLHSLRRAYATHLQLEWGFDTSFAKEQLGHEHASTTAIYTIASPDYRARELDRVLGATLDRATAVHRRTQGGLPS
tnsf63node hth 49494-49833_1 MKIQVRYQWQLPVLMAKAGYRKTTDLIEPLADRGIVLSRTQVYRLTRDPERISLQLLAALCDIFDVGVDELITVESQRLRAVRKRRVNEESPPLLESYRPVRARIVADPDDA
tnsf64node CENTRAL|WP_236969042.1 46214-47780_1 MSRPATGGNGSTRPPTVRIAAEPPARGRPRSVGDLTCDRCHRTDVAKIRVRWPDGAICGICFTTATHTFGTCPDCLEPDRMLPGRNKQGKPICRHCAGITTQLVCARCGREAERFRAGNCARCVVTEDLTALLQPGDNISLHRLIRVLADAERPESIYTYTRGAKTRELLTAIGERRLAIRHDAFDKLARSTAAEHLRALLMHHGMLPQRGPEPLARFERWLSQKLDALPDDSTRTAIERFATWHHLNRLRKRAADPAANLETVTHAAKQEITEAAKLLIWLADTHGVDAASLTQAYVDDYLADGPSTRKHIRNYVRWLNHERSSPSRRLDAPHRDAKSVPMITQTQRIAL…
tnsf64node yrec 44765-45881_1 MADGPENVLFAPFGGQAPDPEMFLASVLDGWERQQRAKDFSAATIRSRRRLVLAMVDFTGHYPWDWTMADADDFFSHARGVRNLSHSTVRSYQGAIKLFCDYACDPRYDWSEQAATLFGRVFGQIVTELNKVTHAHPTDARPAKRPFTQRELQEFFDLADLEVHRILDSGRRGALAAWRDSVAFKTAYGWGLRVNELRHLQQVDFSRNNRAPYLGDHGVLRVRWGKSHRGSAKKVRTVLTVWQWAADTIHDWVERGLPRYGYPVTDLFPTGTGGLLSETHLIHKLRTLVDELGFPPGLDLHSFRRAYATHLITGEGFDVTFVQMQLGHEHASTTSIYSLPSPDYQRLALERAHDRTLAAARRPRNDDRS…
tnsf64node hth 45877-46222_1 MTRREITYTWRVREVMARRRIFNAKQLAPLLQERGITLTPNAIWRIVSQDPERISFQMLVALCDALDVTPNDLITYTAADAKTVRHRRKASGDDLPDLRDYRPVRARIVDDDDE
tnsf65node CENTRAL|ARG94149.1 49999->50665_1 MPANQTRCPDCARGRLCSGCGRGRISTAVAAAVPGIPIGVLSAALEAVAGHPAVIRSLAAALAADADALTVGAPPVVSRLVAELRARGVDLPDPVCARCARTGKPLTRSSAGGVCARCRRRQLATACVRCGVVKPVASRDGQGQPVCARCADRPQRVCGKCGRTRRIARRARDGQPDICDSCFRGHEALCSRCGRRRPCAFASGPNPICAGCAPRATATCAH
tnsf65node chel_byblastp 46180-47032_1 MSWEALAWAKDLDIAHPVAKFILVLLANKADENFSCYPSIRTLMAESGAGRSTILRALSHLETRGFMSRRPQFHDSGARRSTRYYLNHPRAPHLLTGPDPGPPRPAAGRGPSRTETGTVSKRHPPRVPQRDPLNPSTESPSEPGDAAITVLESVTRAWKLGTHDARSLRPAIESALERGWLAADLTDLLIRNLNGARDPVRVLARRLADLRQPPDPPITNVPWCGECEDAHSRTITVTEPDGAEAARFCPQCSPQVHRGRSSEEQSVQHCGKVVNYLGEQRVQ
tnsf65node chel_byblastp 60307-61330_-1 MNRRILTLMVALVPIVVFGVLLAVVTVPFVSLGPGPTFDTLGEVDGKQVVDIEGTQTHPTSGHLNMTTVSQRDGLSLGEAITLWLSGQEQLVPRDLVYPPGKSREEVDKANNADFKNSEDSAEYAALGYLKYPEAVTVASVNDPGPSAGKLKAGDAIDAVNGTPVANIEQFTGLLKNTKPGQSVTIDFRRKNEPAGVAQITLGTNKDRDYGFMGVAVLDAPWAPFVVDFNLANVGGPSAGLMFSLAVIDKLTTGDLVGSTFVAGTGTISVDGKVGAIGGITHKMAAARAAGATVFLVPAKNCYEAASDTPQGLRLVKVETLGQAVDALHAMTAGAPTPSC
tnsf65node tnsc 53324-54965_-1 MKLTRIEVKNFRSFGESDIRLTDGMNALVGPNNCGKSNLVRAIRMAFDPKYPFDPAVDVPGQRKFAFPRTTLTFDCRGATSSESTLLRYLRDYEKTVSRSSSSTYAEDSTVRFVVTYRGGRENVTRQEYFSARGGGDRRGNPELNEKALRQFRKVMRFIAVDSGQSIEELLAGRFREILHTVLKEELKQHLHDAELARKDYVGKLESQLLSPMRDRTLTISKRLFPEVKDMFLTPTVSGLEETLSNVEIRLADSVETELRNKGTGVAGAILVALLRYLTEASKQSMVLAVEEPEAFLHPAAQERLREDLEALAEKDNVSLLITTHSPYILSRHPKAQVVAIEKSSDGISAVCGTARGSEPHSPALSGL…
tnsf65node chel_byblastp 53324-54965_-1 MKLTRIEVKNFRSFGESDIRLTDGMNALVGPNNCGKSNLVRAIRMAFDPKYPFDPAVDVPGQRKFAFPRTTLTFDCRGATSSESTLLRYLRDYEKTVSRSSSSTYAEDSTVRFVVTYRGGRENVTRQEYFSARGGGDRRGNPELNEKALRQFRKVMRFIAVDSGQSIEELLAGRFREILHTVLKEELKQHLHDAELARKDYVGKLESQLLSPMRDRTLTISKRLFPEVKDMFLTPTVSGLEETLSNVEIRLADSVETELRNKGTGVAGAILVALLRYLTEASKQSMVLAVEEPEAFLHPAAQERLREDLEALAEKDNVSLLITTHSPYILSRHPKAQVVAIEKSSDGISAVCGTARGSE…
tnsf65node yrec 48575-49670_1 MAGAGVAGSAALTLVTGCTPVRPEPALFEAMLDGWRSQQRARRLGESIIGSRERTVRRFVEFTGGWPWSWTAGQLESWIATGGWAHSTVRSYQGAVAVFLEYVCDNRYGWVVECEQRVGARPAQICHEWNTARHVCEYEGRPARRPLTRAELQAFFDAADDWAEQAVTSGRKGWLAAFRDAALFKVCYGFGLRRREVAMLDVADFTANPAAPQLGGLGVCQVRFGKAMRGSPPRRRSVAAVMPWALEALEQYLTLVRPRYAAAAHPALWLTERGGRISPRQVDDRFARWRAAAGLPTELSVHCLRHSYVSHLIEDGVDPLFVQQQVGHSWASTTAVYTQVGADAKNRMLRAALDAAFGAELSPG
tnsf65node addTnsF 49999->50665_1 MPANQTRCPDCARGRLCSGCGRGRISTAVAAAVPGIPIGVLSAALEAVAGHPAVIRSLAAALAADADALTVGAPPVVSRLVAELRARGVDLPDPVCARCARTGKPLTRSSAGGVCARCRRRQLATACVRCGVVKPVASRDGQGQPVCARCADRPQRVCGKCGRTRRIARRARDGQPDICDSCFRGHEALCSRCGRRRPCAFASGPNPICAGCAPRATATCAH
tnsf65node hth 49708-49993_1 MAAAGMFATTDLVPLLAERGVVLSREQVYRLVAGVPERLSLTTLAALCDILSCTPADLIEPYRVARSRPTRGDSAGPAAPKRPTRARVLPDTGG
tnsf66node CENTRAL|WP_031045411.1 24897-26532_1 MIVARGPDGPLCTRCRRQDRFPQHPCRDCGLRTAEVTAVEDGIPRCASCYGKLRVSCSRCGTIARADRRWPEGPVCRACVDQVLASPAICSRCQQPSIAFQHHDGDPVCPECAGVRFSYRCRTCRGFARLESDACCRACTAQSRLTALTTDPVTGAAPEWLLPLVDELAAYENPSSLDAYLRGPGGQLISQLATGALLPTHEALDELRQTASVNHLRDVLILVGILPPRDEQLAQLARDVTVYATALDPGNRLILTRYGRWSLMPLAQHAIRHGKPLTKGQRAYLLRRLRVARQFLSHLHYRGVLLADCTQARCDRWVTQHCHYQAELRHFLVWSADARLSPPRIAIAAAQ…
tnsf66node hth 24897-26532_1 MIVARGPDGPLCTRCRRQDRFPQHPCRDCGLRTAEVTAVEDGIPRCASCYGKLRVSCSRCGTIARADRRWPEGPVCRACVDQVLASPAICSRCQQPSIAFQHHDGDPVCPECAGVRFSYRCRTCRGFARLESDACCRACTAQSRLTALTTDPVTGAAPEWLLPLVDELAAYENPSSLDAYLRGPGGQLISQLATGALLPTHEALDELRQTASVNHLRDVLILVGILPPRDEQLAQLARDVTVYATALDPGNRLILTRYGRWSLMPLAQHAIRHGKPLTKGQRAYLLRRLRVARQFLSHLHYRGVLLADCTQARCDRWVTQHCHYQAELRHFLVWSADARLSPPRIAIAAAQRAENRSIMSDTERVLTALR…
tnsf66node tnsc 26747-29123_-1 MRREAGCLVLSGAGGVGKTQLAADYARAVQGAGSVDVLLWVPAGGRASVVASYAQAATELLARDWDDAEQAAEAFLAWLEPKSEAAQQASCRWLVVLDGVEDPAEVEGLVPAESRWGRTLITSRRRDAALVHGRKHVPVGLYSEEESRAYLAAALDSHGRSDDQEELAALAGDLGHLPLALAQAVAYIVDDGIDCADYRRLLADRATRLEELAPDQLPDGQTAAVHAAWSLSIDRADQLRPHGLARPMLHMASLLDPNGIPQDVLTSDMACAYLAGPGGKRTVSHRDASRVLRVLHRLCLIDHDRDTAHREVRIHELIQRAVRDELSVGTSQVAAVAAGAALLTSWPDTAHATALGMVLRSNAAAFAA…
tnsf66node chel_byblastp 26747-29123_-1 MRREAGCLVLSGAGGVGKTQLAADYARAVQGAGSVDVLLWVPAGGRASVVASYAQAATELLARDWDDAEQAAEAFLAWLEPKSEAAQQASCRWLVVLDGVEDPAEVEGLVPAESRWGRTLITSRRRDAALVHGRKHVPVGLYSEEESRAYLAAALDSHGRSDDQEELAALAGDLGHLPLALAQAVAYIVDDGIDCADYRRLLADRATRLEELAPDQLPDGQTAAVHAAWSLSIDRADQLRPHGLARPMLHMASLLDPNGIPQDVLTSDMACAYLAGPGGKRTVSHRDASRVLRVLHRLCLIDHDRDTAHREVRIHELIQRAVRDELSVGTSQVAAVAAGAALLTSWPDTAHATALGMVL…
tnsf66node tnsc 19527-21492_1 MADPQVSDAEHELFGGPLRYDMGWSQHEHATLDLTMLSALRSMPGLVGATLRMAWQADRRALLSVGVSEIGQGIAAAAGLLAVNAVMHALLAGNGSAAERLHALLPGLLAAAIIGVVNSALSAWSTSRAGRLEPKVERIATTQYLAAAARVELEAIDDPDFRRLVDIAQHGPGSARRMISSCVAALNGLISLITTAGVLAVLHPALLPMLILIAAPRGWGAMRVAQERYVSVMSWIEHVRASRLIGNLLTERTAAQEIRLHAVGPFLLNRYERMAESAEAEQERLASSKALTEWVASALSGLAMAATYGTMFWLITAGHMSLAVAGTAVIAVRTGSASLGALVMNINQLHEESLYVRDHGRFLTEAGQR…
tnsf66node chel_byblastp 19527-21492_1 MADPQVSDAEHELFGGPLRYDMGWSQHEHATLDLTMLSALRSMPGLVGATLRMAWQADRRALLSVGVSEIGQGIAAAAGLLAVNAVMHALLAGNGSAAERLHALLPGLLAAAIIGVVNSALSAWSTSRAGRLEPKVERIATTQYLAAAARVELEAIDDPDFRRLVDIAQHGPGSARRMISSCVAALNGLISLITTAGVLAVLHPALLPMLILIAAPRGWGAMRVAQERYVSVMSWIEHVRASRLIGNLLTERTAAQEIRLHAVGPFLLNRYERMAESAEAEQERLASSKALTEWVASALSGLAMAATYGTMFWLITAGHMSLAVAGTAVIAVRTGSASLGALVMNINQLHEESLYVRDHG…
tnsf66node yrec 22640-23873_1 MSTTIDLPTRRTRRSGPGSSTHQVPDGVARLRSPSVVFEQTLTGFGDSQRARHLDPDTIRGRERTVRQLQAFSGAFPWQPTWGAPLYDRWSSALAEKVATSTVIAHQQKLGLYLTYLCEPAYGWREVCQELFGTFNERALWDLNRVRHSQEYVGRPNRNRPLTRPEIRSLIGQIDPEIRRLQAVGHKGALSAARDLALLTTTYAWGLRRREAARLDLHDWRRQPRLPEFGDFGGLAVRWGKAMAGQPPRRRTVVSVWPWAVSTVRFYVEHVRPLFYQGRRDDGVMFPTERGSRISERSLNDRFAHWRDKADLAEELGPHCLRHTYVTRLIESGYDAGFVTDQVGHSHAATTAIYTALSSEYKNLQVRQH…
tnsf67node CENTRAL|WP_083961625.1 28741-30259_1 MNPTPDGLSPRSTRRGRPRATSTRDDPCARCGRNIPRLAARWPEGRLCFTCYNTAIHTHGTCPNCRQDRLLPGPPGADGEPVCGTCAGIDVDFHCQRCGAEAGHHRGNLCVRCVLREDLHALLGSAPSDPTLAGLVDALCAADRPESIITWKRSPKVKTLLTGLGDGSIPCTHDGFDAVGGKPAEHVRALLQHHDLLPTRDPYLPRFEQWIATKLDGLPDEVRQPVHHFATWHHLRRIRAKAADGTPTRAPIHSAKQEITETIKFLSWLHTTYGRTAATCTQPDIDEWLATGPSTRQLIRTFFVVAARTRLNTTVTVGHRAARSSPSLTQDQRIAWIHELLTGNSETLPYR…
tnsf67node hth 28741-30259_1 MNPTPDGLSPRSTRRGRPRATSTRDDPCARCGRNIPRLAARWPEGRLCFTCYNTAIHTHGTCPNCRQDRLLPGPPGADGEPVCGTCAGIDVDFHCQRCGAEAGHHRGNLCVRCVLREDLHALLGSAPSDPTLAGLVDALCAADRPESIITWKRSPKVKTLLTGLGDGSIPCTHDGFDAVGGKPAEHVRALLQHHDLLPTRDPYLPRFEQWIATKLDGLPDEVRQPVHHFATWHHLRRIRAKAADGTPTRAPIHSAKQEITETIKFLSWLHTTYGRTAATCTQPDIDEWLATGPSTRQLIRTFFVVAARTRLNTTVTVGHRAARSSPSLTQDQRIAWIHELLTGNSETLPYRVAGTLLLLYARPITRIVTL…
tnsf67node tnsc 21633-23292_1 MHHDQHHHQHHRLPAGHRAHIRLTDVAVTLGDRTVLTGVDLTVSAASRLAVVGENGRGKTTLLRVLAGRHRPDSGTVSRVGRIGTVDQHLDAPAARTVGDLVAEEIADSLAALRALDAAADAMGAGKPGAEDEYAAALELATALDAWDADRRVDVALAGLGACDDRARPLASLSVGQRYRVRLACVLGAHHDLLLLDEPTNHLDASGLEFLTARLRAHPGGVAVVSHDRALLREVATHFCDLDPSPDGKPLVFGGGYEGWLEGRRRVRSAWEQAHAEQLDEHHRLARAADEARDRLRDGWRPAKGHGKHERSTRAGGTVRAFVRRREELERHRVSVPPPPPRFRWPAWDVPAGQRVLTCREVVVSGRLR…
tnsf67node chel_byblastp 21633-23292_1 MHHDQHHHQHHRLPAGHRAHIRLTDVAVTLGDRTVLTGVDLTVSAASRLAVVGENGRGKTTLLRVLAGRHRPDSGTVSRVGRIGTVDQHLDAPAARTVGDLVAEEIADSLAALRALDAAADAMGAGKPGAEDEYAAALELATALDAWDADRRVDVALAGLGACDDRARPLASLSVGQRYRVRLACVLGAHHDLLLLDEPTNHLDASGLEFLTARLRAHPGGVAVVSHDRALLREVATHFCDLDPSPDGKPLVFGGGYEGWLEGRRRVRSAWEQAHAEQLDEHHRLARAADEARDRLRDGWRPAKGHGKHERSTRAGGTVRAFVRRREELERHRVSVPPPPPRFRWPAWDVPAGQRVLTCR…
tnsf67node tnsc 16539-18888_1 MSTHTADMHDIIRVLGARENNLRSVDVELPKRRLTVFTGVSGSGKSSLVFATIAAESQRMINETYSAFVQGFMPTLARPDVDVLEGLTTAIVVDQERMGSDPRSTVGTATDTGAMLRILFSRLARPAIGGPKAYSFNVASASGVGTLKKADGTRQKAEFTITGGMCVRCEGRGSVSDFDIDALVDRSKSLAEGAITVPGYSMDGWYGRIYSGSGFFDMAKPVGEFSGREMDDLLRKEPVKIKADGINVTFEGLIPRIQKSMLSKDVEAMQPHIRAFVERAVVFTTCPECDGTRLNEGARSSRIGEHNIADVSAMQITDLAEWLRGLDEPSVAPLLGSLQHTLDSFVEIGLGYLSLDRPAGTLSGGESQR…
tnsf67node chel_byblastp 16539-18888_1 MSTHTADMHDIIRVLGARENNLRSVDVELPKRRLTVFTGVSGSGKSSLVFATIAAESQRMINETYSAFVQGFMPTLARPDVDVLEGLTTAIVVDQERMGSDPRSTVGTATDTGAMLRILFSRLARPAIGGPKAYSFNVASASGVGTLKKADGTRQKAEFTITGGMCVRCEGRGSVSDFDIDALVDRSKSLAEGAITVPGYSMDGWYGRIYSGSGFFDMAKPVGEFSGREMDDLLRKEPVKIKADGINVTFEGLIPRIQKSMLSKDVEAMQPHIRAFVERAVVFTTCPECDGTRLNEGARSSRIGEHNIADVSAMQITDLAEWLRGLDEPSVAPLLGSLQHTLDSFVEIGLGYLSLDRPAG…
tnsf67node yrec 27281-28388_1 MRLDGSGRVHMAPSLPVLRPAEQVLRLMLEGWRNQQLSRNLQFNTIEQRLRLVQRFVDHVNAEPWHWTPAMVEEFSADLRTVKHVAHSTLRGYHCALRAFTSYIANPDYGWDRVCEQHFGTHPAQVFFDWNTAPHVQAYDGRATKRPYTREELDALFEHADNEVARAGASGRKGWQPAYRDAVMMKIAYGYGLRFNELRHLQTVDFARNPHAREFGAFGLCKVRYGKSRRASPFRPRSVLTVWRWTPSILEDWLANGRGAPDGLELFCSERGGLVVESTLLRRLRRYCDELGFSDGLDIHSFRRSYATHLLEAGWDPRFVQDQMGHEYASTTGIYQFTSDEFRRSTLRAALDRTMNQALSPDDRSGPS
tnsf67node hth 28384-28717_1 MKRTVDYRWRLAELMAARGMHNTTELIPHLAERDITLSRPQVYRLVTQRPERISLQVVAALCDIFDCGPDDLLTVTAADARARKTGTTPAANVVDLDRSVRPRRANILDE
tnsf68node CENTRAL|WP_249644027.1 49999-51358_1 MRRRRAVQVCPGCGEQKVLAFYDEQRRPACTACTGNTSSFACRDCGREDNVFGACCATCTLRHRLTDLLSDDTGQVHPLLRPVYDTLLTGPRAQTTLYWLTRRSSRPDILALMARGEMAISHAAFDDLPCDRNVNYIRDLLAATGVLPHYQPLVARIPSWLGDLLAAHPKPRADLVHRFARWHVLRRLHLLGDRVTRSAALSGRAAVLSAIGFLTWLDDREIALPHLTQAELDGYLVEHPGHAGMLAPFIEWAGKTGVTSGLKIPKPPTSLPEVVLSDEQRWDHVETLLHDDTIHLYARIGGLFMLLFAQPVSRICRMRAHQITTHPDAVTVTFDTEPIELPDPLDRLVRD…
tnsf68node hth 49999-51358_1 MRRRRAVQVCPGCGEQKVLAFYDEQRRPACTACTGNTSSFACRDCGREDNVFGACCATCTLRHRLTDLLSDDTGQVHPLLRPVYDTLLTGPRAQTTLYWLTRRSSRPDILALMARGEMAISHAAFDDLPCDRNVNYIRDLLAATGVLPHYQPLVARIPSWLGDLLAAHPKPRADLVHRFARWHVLRRLHLLGDRVTRSAALSGRAAVLSAIGFLTWLDDREIALPHLTQAELDGYLVEHPGHAGMLAPFIEWAGKTGVTSGLKIPKPPTSLPEVVLSDEQRWDHVETLLHDDTIHLYARIGGLFMLLFAQPVSRICRMRAHQITTHPDAVTVTFDTEPIELPDPLDRLVRDHLTRPGWASYVSRPDQWLF…
tnsf68node yrec 48432-49560_1 MLNKIPGAAGLVLVKDVRHLDEPAAVFDGMLAGWTKQQAARMLSQSTIDPRIKLVRRFVEFTGSYPWAWTPADVEDFTVSLTSETGGRLAVSTIRGYHLTLRMFCDYLTDARYEWVRQCRDRFGQVPVQVCHEWNTVVHLTDYEGRPGRRPLSYSELQQLFDFLDDRVERIAGSGRKGALAALRDAQMVKTAYAYGLRRNELCRLDVVDLRPNPHVPEWGTYGSVHVRYGKSTRGGVPRRRTVLTVPEFDWVVAGMRQWVEHARPIFAAGDHPALWLTERLTRVDAHFLERRFARIRGEAGLESDLTLHCLRHSYVTHLIEFGYPERFVQEQVGHHFASTTAIYASVSSDFKNKTLRSALSRVYAPEHG…
tnsf68node hth 49577-49898_1 MRWHLRQMMATRGMFQTSELVPLLAERGVNLSRQYVHRLVTTAPQRINTDLLAALCDILDCEPNDLLEPAVEYDEVVATGTDGAAEEGLEIGALRPIRATVRRPQP
tnsf69node CENTRAL|QIX53886.1 49999-51631_1 MWKMGKRQRDCVGCGAPVGIIGRDRCCLCIRRIRERSARQRCPDCGRDRVLVPTTGRCVLCSRRCTECGHMVRNADARLCKTCRRRADLLARQEPCPRCGKPGYLRESTGWCGSCSRSGPPKDPPRICMSCGELRRHQARGMCSRCWQRHPDRPFIQGDTLAARLDEKPSWLADFVVYLAARYCPGRACNAITALGRLLEDNEPNHPQSVLERSRQPGRSMGSLARALENYFTEHGLAMPTDQPERLAAGRRQRRIDAIAEPLRPAVASFADHLLRARERARVAGTRPRSDQTIEVALATMRDLANFLYYTRGKQDWSTIDVNDIEAFLSTLVRARKRRLTVLRQFFRFARSRRL…
tnsf69node yrec 48596-49664_1 MLVMDGLRLIPGSAVPAGPVTADPFVFQRECVDAFVASWRARGFSPVTIDNDVGLLERMLAALGRPAWEVTADDIDRVVGDLAAAGRASATRREYVQIFKGFHRFLQVRKAAEIEAGFGVRLVCPVDEFNASRHVGDDSPALLPPPTPQRVDEFFDFMKSRIANARKCAPAARDYALFRTLYHAGLRSEEAALLEVADLHFGRGPFGKLHVRFGKGAHTSGPRPRWVPMLDGLDLVLRWFLADVRPRFPDSQVLFADESGGALHRGTIRNRLRYLMDLEGRPLADRFSPHAMRRACATHNYERGVDLVAIQQLLGHWTVGSTMRYVRPSATFIEDAYRRAVTSTLAELSGEDGQE
tnsf69node hth 49660-49978_1 MRIRWRLRMAAAQREIWTGADLRRLLAEKAGLDMSAASVSALLTKEPSQIKLSTLIALCTALQCTPDDLFEIDTAPVEQSPAAPVPAPQAKAQSVNSRGRSMPPM
tnsf70node CENTRAL|RGP48684.1 3279-4911_1 MQNMGKRQRDCAECGGPVGIIGRDLCCRCTARAKDAAAKQPCPDCSRSRVLVVETGRCVICSRRCAQCGHKVRFAEAVLCRGCQRKADLQARQQDCPRCGKPGYLRVDTGWCGHCSRPRPSKKPPRVCVACGVLRRHAGRGMCSRCWQRHPDRPHVAGEHLLARLADPPDWLPGLITCLADGYSPGRACVAVTELGRLLDDEHSNHPPSLLDRARRSGRSMGPLARSMQDFFTEHGLAMPTDHNERLAAGRRQRRIEAAPEPLRPAIAGFAEFMLTAKARARRAGTLPRSDSTIEAALAAVRDFASFLNSERGKQDWATVELGDVEAFLVSLPKSRQRRLTVLRQFFRFARSHRLVL…
tnsf70node yrec 1884-2946_1 MTEGLRLIPGNVVPIESIESDPVVFQRNCVDAFVASWRARGFSPVTIDNDIGLLERTLTALGRPAWEVTAEDIDRVVGSLAVAGRAPSTRREYVQIFKGFHWFLQVRKAAEIEAVFGVKLVCPVDEFNASRHVGDDSPALVPPPTPERVREFFEFMKARIITARKYGPAARDYALFRTLYHAGLRSEEAALLDLPDVHFDRGPFGKLHVRFGKGARMSGPRPRWVPMLDGLDLVLRWFLTDVRPKFPDSPVLFADESGGPLHRGTIRNRLRYLMELEGRPRSERFSPHALRRACATHNYERGVDLVAIQQLLGHWTVGSTMRYVRPSETFIEDAYRRAVTTTLAELSGEDERA
tnsf70node tnsc 9710-11981_1 MTTTTHDVIRVRGARQNSLQDIDVDVPKHQLVVVTGVSGSGKSSLVFDTIAAESARQLNETFSAFAQGRLPSYAHPDVDLLENLSAVIVVDQQRLSGGPRSTVGTISDIGARLRLLFSRIGEPAAGYSNAYSFNDPAGMCPNCQGLGVAASVVESELVDDDRSLNEGAITFPKFNPGTWLWKAYAKSGFFDPDLAIRDYTPEQRELLLNAPAAKHTPPAGMDAVGTAYEGLVTRFNRIYLQREPDSFKGKQREAFERIVSRGPCPECHGSRLAAPARASLIDGKSIADLNAMQISDLAERVAKIDGIGVAPLVANLSVHLKRMITLGLGYLSLDRATSTLSGGEAQRIKMVRHLGSALADMLYVFDEPTV…
tnsf70node chel_byblastp 9710-11981_1 MTTTTHDVIRVRGARQNSLQDIDVDVPKHQLVVVTGVSGSGKSSLVFDTIAAESARQLNETFSAFAQGRLPSYAHPDVDLLENLSAVIVVDQQRLSGGPRSTVGTISDIGARLRLLFSRIGEPAAGYSNAYSFNDPAGMCPNCQGLGVAASVVESELVDDDRSLNEGAITFPKFNPGTWLWKAYAKSGFFDPDLAIRDYTPEQRELLLNAPAAKHTPPAGMDAVGTAYEGLVTRFNRIYLQREPDSFKGKQREAFERIVSRGPCPECHGSRLAAPARASLIDGKSIADLNAMQISDLAERVAKIDGIGVAPLVANLSVHLKRMITLGLGYLSLDRATSTLSGGEAQRIKMVRHLGSALADM…
tnsf70node tnsb 5598-7260_-1 MPAGRSRVDLYSAIRRDVRAGMSNRALQRKHGVGYRTVAAAQASAWPEPRKPQPKRGSRIDPHRGVIDSWLRDDLDAPRKQRHTAKRIFDRLLDEHDAHEVSYGMVRDYVATRRREIRIEAGREPAATFIPQEHLPGREAEVDFGDVAIQLRGELVTCALFSLRLSYSGKAVHRISASAGQEAFFEGHAHAFRVLGGVPVGKIRYDNLKAAVASVIGFSRQRVEADRWTAFRSHYGIEAFYCQPGIQGAHEKGGVEGQIGWFRRNHLVPIPEVDSLSELNSLVDEWDLADETRRIGSRARTVGEHFVTEQPLLAPLPVEVFETGRWFTPRVDRYAQVTVRMNKYSVPARLVGRQARVLLNASDLIIYDGK…
tnsf70node hth 2942-3260_1 MRIKWRLRMAAAQREVWTGTELRRLLADKAGLEMSAASVSALFTKEPTQIKMTTLIALCTALQCTPDDLFEIDATPVERPADPPIRPAPTQRQAVNARGRSLPPM
tnsf70node tnsc 8122-8905_1 MDVEMSPPGSIRVEAVRKTFPKRDKPALTRVDLRVDSGRVCALLGANGAGKTTLVRILTTLTGKDSGTVSVNGWDVDRDPARVRASIGVVGQYAALDEVLSARENLELFARLIGLSRTAARSRAATLLEQAGLSEHGGQKVSGFSGGMRRRLDLVTSMITRPAVLLIDEPTTGLDPIARRTIWNTVRSLVDEGTTVLLTTQYLEEADELADDVVILREGSVVATGTPSDLKALVGEPRMELRDPSLEDVYLHLHQGGDAA
tnsf70node chel_byblastp 8122-8905_1 MDVEMSPPGSIRVEAVRKTFPKRDKPALTRVDLRVDSGRVCALLGANGAGKTTLVRILTTLTGKDSGTVSVNGWDVDRDPARVRASIGVVGQYAALDEVLSARENLELFARLIGLSRTAARSRAATLLEQAGLSEHGGQKVSGFSGGMRRRLDLVTSMITRPAVLLIDEPTTGLDPIARRTIWNTVRSLVDEGTTVLLTTQYLEEADELADDVVILREGSVVATGTPSDLKALVGEPRMELRDPSLEDVYLHLHQGGDAA
tnsf71node CENTRAL|WP_079929792.1 9951-11385_1 MGKPRVHWPGEQLCNSCFYTGMRTYGQCPRCGHDGVLPARARHDDPRPCCLECGGVDPDAYRCRTCAHEGEIYRDGQCARCALRDNLDHLTPQPRRADIKRVRSAMIEALCRAQRPESVMTWMRNADAREILKDLMTGTIACTHESFDEFPHSKTTEHFRSILEQHGLLPRRDHYLAIFEKWLAAKEAAADTPETWAMAYRFATWHHLRRIRAQSVPGDSSEGAVRSAKQEITEVIKFLNWLHHTHARTAQTSTQLDVDQYLQSGPTTRHLIRTFFVWCRANHINTSVEIAHRYAKTTPTLTDEQRLQWIQTLMRGNVTSLHQRVAGLLMLLYAQPLTRVVALEIGDLQLTP…
tnsf71node hth 9951-11385_1 MGKPRVHWPGEQLCNSCFYTGMRTYGQCPRCGHDGVLPARARHDDPRPCCLECGGVDPDAYRCRTCAHEGEIYRDGQCARCALRDNLDHLTPQPRRADIKRVRSAMIEALCRAQRPESVMTWMRNADAREILKDLMTGTIACTHESFDEFPHSKTTEHFRSILEQHGLLPRRDHYLAIFEKWLAAKEAAADTPETWAMAYRFATWHHLRRIRAQSVPGDSSEGAVRSAKQEITEVIKFLNWLHHTHARTAQTSTQLDVDQYLQSGPTTRHLIRTFFVWCRANHINTSVEIAHRYAKTTPTLTDEQRLQWIQTLMRGNVTSLHQRVAGLLMLLYAQPLTRVVALEIGDLQLTPTEMRISLGTEPTPVPAPFA…
tnsf71node yrec 8405-9521_1 MAVDEAGRLVLVPGVRYLNSRDVVFAEMLEGWRNQQLSRNLSFGTIEKRVKLISRFADYANEYPWQWTPAMVDEFFGDLRGVRHLRQTSVRNYQASLRLFCDYVSSSDYGWTDLCLEQFGSHPVQVCHDWNSARHVQEAESNPTKRAFSRAELQRFFDHADSEVDRIAASGRKGWRAAYRDATWFKVAYGWGLRGNEVRHLQTRDFYRNPKAPEFGKYGVVHVRYGKPHRGSPPKPRSVLTVFDWCPEVVDDWISAAQLGGEDGPLDLFTSERDTLVSVCCVWQRFSRYCDELGLAPGLDMHSFRRSYTTHLIEAGVDPKFVQDQLGHEFASTTGIYDCTTTHFRQSTLREALDSTLRDAMNTGIDDDTRR
tnsf71node hth 9584-9869_1 MAAAGMHNSTDLVPLLRERGIDLSASQVYRLVAGQPERVSLQVMAAICDVFACTPGDLVTVTATDARRRKTASDNVVDLGRSARPKRARVIRDG
tnsf72node CENTRAL|WP_123743117.1 49999-51475_1 MSDRPYATAEQYERWFKRDCARCGRHGHFAAHWPDGHVCRTCHDRALGVRGQCPCCGQNRALPGLGDDDVPVCADCAGFRRSYACSRCGTEGKLHRRRLCTRCTLADQLHQALDDGTGRVHLPLVPLLDAIVATPRPKNGLSWLRSQQVRQLLGDLATGRVALTHEALQELPNWRTVAHLRDLLMDCGVLSVVDKQVLHTQTWLHHRLAALADNPHQQLLRQFGLWHQIPRLRRRAQTRPLTDAARRSTGEQFTQAERFLSWLDGRDRPLTDCTQTDIDTWHAQAAEHHKRNLRQFLTWAINTRHMPKLALPILHVRAGQPISQTRRLALLRRLLTDDQLPARPRVAACLM…
tnsf72node hth 49999-51475_1 MSDRPYATAEQYERWFKRDCARCGRHGHFAAHWPDGHVCRTCHDRALGVRGQCPCCGQNRALPGLGDDDVPVCADCAGFRRSYACSRCGTEGKLHRRRLCTRCTLADQLHQALDDGTGRVHLPLVPLLDAIVATPRPKNGLSWLRSQQVRQLLGDLATGRVALTHEALQELPNWRTVAHLRDLLMDCGVLSVVDKQVLHTQTWLHHRLAALADNPHQQLLRQFGLWHQIPRLRRRAQTRPLTDAARRSTGEQFTQAERFLSWLDGRDRPLTDCTQTDIDTWHAQAAEHHKRNLRQFLTWAINTRHMPKLALPILHVRAGQPISQTRRLALLRRLLTDDQLPARPRVAACLMLLYAQPASRIVRLTTDDVL…
tnsf72node tnsc 61206-62649_1 MNYPSNGYSPPVPLRSHQQQEQASSQQTAPSDTHPAQASEAVGRLRQHLRDTLGTELPLRVDAQQRRTGASVSREARRELARAILDDAVRAHSENELMDNRSLVGRDVEQQVITEVINELFGMAGLQPLLDDPTVETINANRFDRVFVQYNDGRRARVAPIAGSNEELTDLVRLLAARASSQERRFDHGSPAVNLQLPGGERLFAVMGLTAGGVTSLSIRQHGYLTVTLPELRARGTVDPGLEQFLRALVRARKNILITGGTGAGKTTLLRALASEMDALERIVTIEDAFELGLELDPDVHADVTAFQAREANVEGEGAISQAELVRWGLRMSPDRVIVGEIRGPEVIPMCNAMSQGNDGSMATLHASS…
tnsf72node chel_byblastp 61206-62649_1 MNYPSNGYSPPVPLRSHQQQEQASSQQTAPSDTHPAQASEAVGRLRQHLRDTLGTELPLRVDAQQRRTGASVSREARRELARAILDDAVRAHSENELMDNRSLVGRDVEQQVITEVINELFGMAGLQPLLDDPTVETINANRFDRVFVQYNDGRRARVAPIAGSNEELTDLVRLLAARASSQERRFDHGSPAVNLQLPGGERLFAVMGLTAGGVTSLSIRQHGYLTVTLPELRARGTVDPGLEQFLRALVRARKNILITGGTGAGKTTLLRALASEMDALERIVTIEDAFELGLELDPDVHADVTAFQAREANVEGEGAISQAELVRWGLRMSPDRVIVGEIRGPEVIPMCNAMSQGNDG…
tnsf72node yrec 48552-49674_1 MGQDGLAPGAAGLHLVGGLSLLRPEEQVFGAMLDGWRNQQLARNLAFSTINGREKVVRAFALHADTFPWHWTAHQVDEWLGDLRAVRNLKRSTLRNYQEAIGSFCAYLIDPAYQWSTECEQRFGTHPIQVVHEWNTAVHVADAEADASKRAFTRKELIALFDHADDQVDRIRKAGRKGWLPAFRDAALLKTAYAFGLRRNEIRMLDTVDFGRNPDGPEFGEYGVLYVRHGKAKKGSPPKRRSVVAVWDWSAEILQEWIEEFRPLFATTDSPACWPSERGPRIGLSSINTRLAAYRDELGLDPALDFHSLRRSHITHQIEDGLDARFVQEQAGHEHASTTSLYTCVSSDYRRRTLRRVLDATVQAALKPT…
tnsf72node hth 49670-50003_1 MKRQTSYKWRLREVMAAAGMFAATDLEPHLHDRGVTLSSVQVWRLVTQTPERLSLPVLAALCDIFDCSPAELIATKAENTAPRKTAGGEAKVVDLATTIRPKRARIRPEA
tnsf73node CENTRAL|WP_190032399.1 5981-7238_1 MSSRTPDDRPLCGRCFRKSPLSFRECVECGDTSRLHHFGLCPKCAAPRQLRSLLTGPDGEVRPELVPVLTALAASNPHSLLIRLRNPGTPLLLRASAAESGPVTHEVLDRLPQPRSIRYLRAALVSTGVLAERNELLIRFEEWVNSVVEEVQEPEERQVIRAFTAWFYLRRLRRRSPRRHPITSGGYNFMRYEIRAAIRLLAWLRERGASLETCTQSDIDQWLSSEESGRYAIRNFLVWVVSRGHAHNITAPTHTTSRGQEMLAEVDQRWDLSRRLLHDTTIATTDRVAGCLVLLYGQSCARIAALTTSHVTKTHDGVQLWLGRKPLEIPEPLAGLVPELVGTRQGHAVVGHT…
tnsf73node addTnsF 5981-7238_1 MSSRTPDDRPLCGRCFRKSPLSFRECVECGDTSRLHHFGLCPKCAAPRQLRSLLTGPDGEVRPELVPVLTALAASNPHSLLIRLRNPGTPLLLRASAAESGPVTHEVLDRLPQPRSIRYLRAALVSTGVLAERNELLIRFEEWVNSVVEEVQEPEERQVIRAFTAWFYLRRLRRRSPRRHPITSGGYNFMRYEIRAAIRLLAWLRERGASLETCTQSDIDQWLSSEESGRYAIRNFLVWVVSRGHAHNITAPTHTTSRGQEMLAEVDQRWDLSRRLLHDTTIATTDRVAGCLVLLYGQSCARIAALTTSHVTKTHDGVQLWLGRKPLEIPEPLAGLVPELVGTRQGHAVVGHTDSTPWLFPGAFPERP…
tnsf74node CENTRAL|GCB88837.1 49999-50584_1 MHTCVSCGKTAAAALVDDDGALCHLCYIRHRRPRRLCARSGWPIGRVCMTCFTVVLRSPAECPRCGMVQPLIARDDDGADVCGPCVGFAADYTCKQCGRTGNPHSRGRCAQCVLAERANALLAGPDGTITSQLEPLAAALADAPSPFPAIQWLKESPNTKLLARLASEGHELSHELLDELPPSRNQRYIRQLLL
tnsf74node addTnsF 49999-50584_1 MHTCVSCGKTAAAALVDDDGALCHLCYIRHRRPRRLCARSGWPIGRVCMTCFTVVLRSPAECPRCGMVQPLIARDDDGADVCGPCVGFAADYTCKQCGRTGNPHSRGRCAQCVLAERANALLAGPDGTITSQLEPLAAALADAPSPFPAIQWLKESPNTKLLARLASEGHELSHELLDELPPSRNQRYIRQLLL
tnsf75node CENTRAL|WP_126756887.1 49999-51445_1 MTSELNNCFKPQPAQKRCGECGRLTATFHSIYKGDGFCCACYTRVFIRKECQACGQGYRIHPKQDFAYCRACRPKMIPCFRCHRTNYPIGCYFKDKPVCNTCAPHFKTEKACPRCGKLSAHLAKALEFGVTEAICKSCISAYYNPCELCGRARHPLKEKDGHHLCSKCYRLGLIPCPDCANDYPAGVGLRCRDCYLRKLTRSKAQIAIHLYEQKSTQHDIIAFAEWLLSHTTLLKASVSVNRFHSFFKVVDESPDDWFLSPHLLAPLDKELLRKDGYARLFYESLGKIIPAEVLADVSTWRSIYKHLEYIYQPSPYPLSKEAQHYAKHCRTRIERNEIKLRTLKQQLSAVV…
tnsf75node tnsc 57568-58747_1 MTKKLDDILASWAAGRNVLLYGPPATGKTRLISELFQLLKQAQQGTSGILLDPNESEKPFSRPSKPLTIPQPVKVVWTTFHQSFSYEDFIIGLRPDITSTGTRLRPWAGLFLDAALELADPDSEYKSVVIFIDEINRGNAARIFGEFMTFLDFDYRKEGRVAIPLPLRQLIYKDGLSEPIFRLGGKEAQIPENFTFPKDIYIVSTMNSVDRAAVPIDSALARRFDRIEMRPSLEVLAQLWSIDRDTIPSSIDDIRDTLSPLLAAYLILDRLNISISSDLGPEFELGHGLLTSIQASETDRGMEQESLEDNIWRGIATAWDDIIFPQLEDRYAGRPEQLIDLLRIETPPLEGEYAWKFRRSVSSALISRT…
tnsf75node chel_byblastp 57568-58747_1 MTKKLDDILASWAAGRNVLLYGPPATGKTRLISELFQLLKQAQQGTSGILLDPNESEKPFSRPSKPLTIPQPVKVVWTTFHQSFSYEDFIIGLRPDITSTGTRLRPWAGLFLDAALELADPDSEYKSVVIFIDEINRGNAARIFGEFMTFLDFDYRKEGRVAIPLPLRQLIYKDGLSEPIFRLGGKEAQIPENFTFPKDIYIVSTMNSVDRAAVPIDSALARRFDRIEMRPSLEVLAQLWSIDRDTIPSSIDDIRDTLSPLLAAYLILDRLNISISSDLGPEFELGHGLLTSIQASETDRGMEQESLEDNIWRGIATAWDDIIFPQLEDRYAGRPEQLIDLLRIETPPLEGEYAWKFRRS…
tnsf75node tniq 49999-51445_1 MTSELNNCFKPQPAQKRCGECGRLTATFHSIYKGDGFCCACYTRVFIRKECQACGQGYRIHPKQDFAYCRACRPKMIPCFRCHRTNYPIGCYFKDKPVCNTCAPHFKTEKACPRCGKLSAHLAKALEFGVTEAICKSCISAYYNPCELCGRARHPLKEKDGHHLCSKCYRLGLIPCPDCANDYPAGVGLRCRDCYLRKLTRSKAQIAIHLYEQKSTQHDIIAFAEWLLSHTTLLKASVSVNRFHSFFKVVDESPDDWFLSPHLLAPLDKELLRKDGYARLFYESLGKIIPAEVLADVSTWRSIYKHLEYIYQPSPYPLSKEAQHYAKHCRTRIERNEIKLRTLKQQLSAVVSFTTYLKRCNRQLSEDSV…
tnsf75node tnsa 45408-46116_1 MPKYVQQRKIKPTRLSLSGFYSFRGLDSIPYESTLERDFLTIMEANSSVSNIIPQPVELSYQHSNGNRYRYTPDFLVQFDSTESIRSFSEVKPLLVEVKPRAELRRNFKKWKPKFKAAMHFAKSEGMIFHIFDERLIRTQVLDNMKFLSRYRLKPYMKAHRPEELNLITEQVELFEFATVRDVVESLYTSFDRRALALTQVWHLLAMGILECDLNDPLNLDTTVWVNASEDVYGE
tnsf75node tnsb 46105-48022_1 MENKKLEGNAPKRGKLFLRPGLPVSLDGELHIIKDFLSSERVVCKSIESGKSIAVNLTELEAYEGDSPETQLYSDLHAIDSEAYNNAIKRYEIIKPLLALGRVTLADAEARAEETKVGVASIYRWLKKFKGQGVISALVEKKRGWRSDKTRLDPRIIEVVDDAINRVYLSKRRYSINKTILEVEIQCEKLNLPKPHAATVRRRINKLSAKQVLTRRGMNDKYKNELKPAAGKFPDADYPLAVIQIDHTPVDLIIVDDESRQPIGRPWITVAIDIFSRCITGYYIGLEAPNANSVAMCISHSILPKTAWLHKHGITDTAWDVFGFPGKIHVDNGADFRTETLRRACLEYDINLEFRPVREAQYGGHIERL…
tnsf75node chel_byblastp 44579-45239_-1 MAHRGILFLDELTEMPRHVLDSLREPLESGRVFISRAKQQTEYPARFQLICALNPSPCGQFDGDIASARATPDQILKYLGRLSGPFLDRIDLQVEVPRQPEVLRHGPSGTTATPSETTAALAEQVAVARRRQYQRQGCLNSELDVNKLQQVCTLSSGNHDFLVTAIEKLQLSHRAYHRTLRLARTIADLSEQKDIQRAHVAEAMSYRALDTLLTRLKEL
tnsf75node tniq 48867-50010_1 MAYADTRHAKYQCITSIELSNLSINSWHIHTELLPDEALSSWLIRAGLRHAIEPLAIGRIIWGHWRVWTRDIDRWLPNQRLEELSQEIQIHRDLLYHVTLTPWARQMSLSPLNPQQRWYWVTSLSHRNRSRQSSFAFCPHCLAEDAIPYMRKSWRFSWVTTCPTHKTILSEACPHCHYAVNLSRHTLSSKSLRYCTSCHGDLTAVSNQAVASKQSHETQGQLIEALYAKEPVAQDFTTLKFLIKLIRQSLASKRNMHNSPLHTFINIANDTRSPLCSICFTELSIKDRHALLTAAFKLMSLKDSSLVDLLIETGVTQSAFLKDKTELSNKILRISKQLPTHQRVRLRQRDASIRWPEPRSLEATQRLIK…
tnsf75node tnsc 48025-48910_1 MSTFAHLSEKYRPIAALPDEQRIHFIKAPRWIAYPTAKNVLREMEDLYNYPQQTRMRSLLVTGNPNNGKSSILERFLEQHPPSNLNEDEYQIPVVKIETSQANPKQLYTEILQQFHSPFRPSQPLIELQQQAVDVLRECNVRILMIDEFHSLLTGTPKLQRQVMNEIKYLTNKIKISVIAAGTKEAVQVIQTDSQHSSRFSVISLPNWKMGKEFQQLLLSFERGLPLRKESKLSELEKAKLILSISQGIIGNIHELLKLCATDAIRTGREQIDMSVLSKHRWHTPTQGMRNINV
tnsf75node chel_byblastp 48025-48910_1 MSTFAHLSEKYRPIAALPDEQRIHFIKAPRWIAYPTAKNVLREMEDLYNYPQQTRMRSLLVTGNPNNGKSSILERFLEQHPPSNLNEDEYQIPVVKIETSQANPKQLYTEILQQFHSPFRPSQPLIELQQQAVDVLRECNVRILMIDEFHSLLTGTPKLQRQVMNEIKYLTNKIKISVIAAGTKEAVQVIQTDSQHSSRFSVISLPNWKMGKEFQQLLLSFERGLPLRKESKLSELEKAKLILSISQGIIGNIHELLKLCATDAIRTGREQIDMSVLSKHRWHTPTQGMRNINV
tnsf75node chel_tblasstn 77155-77997_-1 -
tnsf75node chel_tblasstn 44610-45269_-1 -
tnsf76node CENTRAL|WP_211471968.1 2403-4839_1 MVTPLAPQVLADPIAVIVDAVGAVEPALEREAVTATVAGLAGGRHKRRLLAQALLDSPKVLRDGRSPAPRAIGDLLLALRQLGAEKIAPPACADCGKHLRTLQRRGQDWYCTVCIAAPGPCAACGKTKQLVFRDRQGQRRCAQCPPVEGKDPAELLLDVVIGIDPSVTPSIMAEAVAAVASRPGNRRHLAWAIEQRPELLMGAGAEAPIPSVLRLIEVLADAGVQNIVRPVCPGCRRAISLHRKINGLWLCRTCVAHSRAVTCTGCGAVREPGTRDEYGRPLCPACLINDPANHETCVKCGRHRPVSNRTADGPLCANCRPLTIATCSICGAHGPTLASKTTGKPWCTACAQR…
tnsf76node addTnsF 2403-4839_1 MVTPLAPQVLADPIAVIVDAVGAVEPALEREAVTATVAGLAGGRHKRRLLAQALLDSPKVLRDGRSPAPRAIGDLLLALRQLGAEKIAPPACADCGKHLRTLQRRGQDWYCTVCIAAPGPCAACGKTKQLVFRDRQGQRRCAQCPPVEGKDPAELLLDVVIGIDPSVTPSIMAEAVAAVASRPGNRRHLAWAIEQRPELLMGAGAEAPIPSVLRLIEVLADAGVQNIVRPVCPGCRRAISLHRKINGLWLCRTCVAHSRAVTCTGCGAVREPGTRDEYGRPLCPACLINDPANHETCVKCGRHRPVSNRTADGPLCANCRPLTIATCSICGAHGPTLASKTTGKPWCTACAQRWAICSGCGQMRSIRG…
tnsf76node yrec 963-2064_1 MAGSAHLELVSGVVHLRPQDAMFEAMLRGWCAQQTARGLQQATIEAREKLVRRFLEFTNAYPWQWTPGDVDEWTVSLTSEKHLAPSTIRGYQTDLRLFSEYVTDGRYGWAVECDKAFGTFPVAICHEWNTIAHLNEYEGNPEARPFTREELQRFLDYADDQVERAVRVRRKGALAAYRDATMFKVLYAWGLRRTECSKLDLVDFGRNPAAPEFGRFGMLHVRYGKAVRGQPPRRRNVPSVMGWAVDAVADYVENVRPRFDCAEHPALWVTERAGRLQPAEINARFVAYRDALGLPKVLTPHSLRHSWVTHLTEDGVDRRFIQEAVGHRCDTSTAIYTHVSGDFMNTALRKALTPAFEAPAPRREGR
tnsf76node hth 2064-2400_1 MTSLLDYRWNLRQVMATRGMFQTTDLTGPLAERGIQLSSSQVYRLVVERPERLSLKVLMALMDILECRMDELIEPVAAPGAAARPKKAVGAETSIGHLRPRRARITAVGEE
tnsf77node CENTRAL|WP_153759049.1 49999-52162_1 MTDLTAVVDAACAAAPELDRRVIEDIVAAAAPITQQRNKLIRYLADVTAFTSGASDVPPVVARVLTDMAGAGAPVTPPACDGCGRVVRLVYKRGSGRVCKACGQSQYSETCSECGQDRRVSIRNPDGTAVCNSCRLRQRTEHCASCGRDRPVSRRTPDGGALCQSCYQRPERECASCGRVAPVKSNKTGEPLCGTCYRAPAALCAKCGEHRALAARDVIDLGNVCTRCWRPATRTCSVCGDTKPCRVSESDGKPYCGVCAPRPLVTCARCGRDRPVQAHTDIGPVCNGCYDHVVARPCAACGELTRIYADGRCHRCVLTARLDTAFGQRPELTSVRDALLEGRSAAATLRW…
tnsf77node hth 49999-52162_1 MTDLTAVVDAACAAAPELDRRVIEDIVAAAAPITQQRNKLIRYLADVTAFTSGASDVPPVVARVLTDMAGAGAPVTPPACDGCGRVVRLVYKRGSGRVCKACGQSQYSETCSECGQDRRVSIRNPDGTAVCNSCRLRQRTEHCASCGRDRPVSRRTPDGGALCQSCYQRPERECASCGRVAPVKSNKTGEPLCGTCYRAPAALCAKCGEHRALAARDVIDLGNVCTRCWRPATRTCSVCGDTKPCRVSESDGKPYCGVCAPRPLVTCARCGRDRPVQAHTDIGPVCNGCYDHVVARPCAACGELTRIYADGRCHRCVLTARLDTAFGQRPELTSVRDALLEGRSAAATLRWFDHGAGGQLLRRVASGEVE…
tnsf77node yrec 48558-49665_1 MTRREPGSAQLVLADGVVHLDVPEAVWQAMCLGWSQQQQSRMLRPETISQRLSVIRRFREFTGSYPWQWHPADVEEFTVAAVAGGAKAHATIRGYQNHIALFCEYLIDRRYEWVAVCEERFGAAPAQICHEWNTVDHVQQLEAQPARRPLDLDELEALFAHADERVEQIQRSGRKGAVAALRNATAFKVSYAWGLRLREMTHLDLVDRHRNPKVPGWGRYGALRVRFGKSSRGSAPKQRTVLTVPEMDWAVEALQHWVEVARPLLKPGQHPAIFVTERRSRMSEWSADVAFAAVRERAGLDSAITHHCLRHSYVTHLLEHYGYPELFVQQQVGHAYASTTAIYSGVSDEFKNRILADAIAANRPEVTR
tnsf77node hth 49661-50003_1 MTRKMRTRWNLRRVMADRGMYQTSDIVGPLAERGIHLSREQVYRLVTGEPQRLSMDTLAALCDILDCTPNDLMEVVLESRQVRKTGTANAGGEGPAVSDLRPVRARIKRPPKS
tnsf78node CENTRAL|WP_085915797.1 49999-52543_1 MREQTLEEISQIISTAEPAVALATIREVVGAALPKHPPAKRLLALLRTEPDLLTSASSAMPRALDRLVGALLDHGAEYLQRPQCGHCGATRPLSSRDGTSRICYSCAARAARADRADQQPVACHDCGRHAPAKATVLDRPYCRGCWARTTASALDRIAAVTRRHLAEAGDLAGTNGSKNDPEAVIADAVVAGVGGSPKRARLALELEQLGAIWFADPAQGNKLFGVLYDALHEAGLPLPRRRCGRCGREAALPGIIDGRRCCRRCQRHGLRTVCDGCGELASLERREPDGTRYCQRCTNTFPDESAICIVCGIHRLISHRAATGPVCGSCRGRELVATCTRCGRSGPCRFA…
tnsf78node hth 49999-52543_1 MREQTLEEISQIISTAEPAVALATIREVVGAALPKHPPAKRLLALLRTEPDLLTSASSAMPRALDRLVGALLDHGAEYLQRPQCGHCGATRPLSSRDGTSRICYSCAARAARADRADQQPVACHDCGRHAPAKATVLDRPYCRGCWARTTASALDRIAAVTRRHLAEAGDLAGTNGSKNDPEAVIADAVVAGVGGSPKRARLALELEQLGAIWFADPAQGNKLFGVLYDALHEAGLPLPRRRCGRCGREAALPGIIDGRRCCRRCQRHGLRTVCDGCGELASLERREPDGTRYCQRCTNTFPDESAICIVCGIHRLISHRAATGPVCGSCRGRELVATCTRCGRSGPCRFAGTAHAVCEPCAVTREACHH…
tnsf78node addTnsF 47105-49562_1 MTVPPRAPEAPEALLDPIGTVVAVVTSIDPCLDHDDVHRVVERVGGGRAKRRRLATTLARDASVMTSGRSPAPRVVGDLLLALRAAGASRISPPWCTSCGRELSAMQLRGQDWYCSPCYTRPQPCAACGEQRQVTFRDRHGRPRCSQCPDHDARDPRQVLVGLITAIDPGLSADAVTTAITDTVSKPAHAQKLAWALEDAPELLTGDGAKAPFPMVLRLIDALGDAGATRIQPPACPRCRRVIALSKRRDGLRICRNCCARANAVACSGCGTVREPAARDVHGNPLCPNCLVAAPLNLEECVRCGRRQRVNTRVADGPICAACIPRTTATCSMCARTAPCMISKTTGQPWCRACARAWVQCSRCRR…
tnsf78node yrec 44426-45572_1 MTGAVRVRKGVAHGTSSLYLASGVVFLHEEETVWEAMLEGWTMQQIGGRNSLKSSVDQLVAAVRAYQRFSGEWPWQWSATSFDEWMAHLVGVRHLAVSSLRKYQQAVRNFCEFLCSPHYGWASECEQRFGTHPVQVCHEYNSVRHLQAYEGDPARRPLTRDELQRLLDHADDQVDVRLESGRKGALPAYRDATLLKVVYAWGLRAREATMLDVTDFYRNAHAPEFREYGVLQVRWGKASRGGAPKRRAVVSLFDWAVDAVEDYVENVWPLMRSTRTNALWLSERGARLRPRELSDRFKQYRDVLGLDPVLSPHALRHSYVTHLIENGYDARFVQEQVGHVYQSTTAIYTNPRELHQTSENLQVAWPAWL…
tnsf78node yrec 45643-46765_1 MRRVDLAGAAHLELVDGVVALHPEDAMFEAMLRGWRAQQAARGLREDAVGARERLMRRFGEFTNEYPWNWEPSHVDEWSLSLTAEQHLAPSTIRTYQCSLRLFNDYLCDSRYGWVAACRREFGPQTHPVPIVHEWNTIPHLNDYEGDPEARPFTREELQRFLDYADEQVERAVRAKRKGALAAYRDATLFKVLYGWGLRRTEASKLDVVDFGRNPAAPEFGRFGTLNVRYGKAKRGQPPRRRNVASVMGWAVDAVADYVENIRPRFDCAEHAALWVTERGGRIKPAEINARFVAYRDALKLPRALVPHSMRHSYVSHLTEDGVDRRFIQCQVGHEVDSSTAVYTHVSSDFMNTALRRALAPALGHGPAG…
tnsf78node hth 49650-50007_1 MMKVIGYQWRLREVMAAHGMFSTTKLAPLLAERGINLSTSQVYRLAAEKPERLNMHVLVALMDIFDCSADELISRVELGTAAATGTDDESHEQAAGAQVLRDKQLRPRRARIVPRGDA
tnsf78node hth 46761-47109_1 MMTKLDYRWHLRQVMAARGMFATTDLIEPLAERGIRLSSSQVYRLVVERPERLSLKVLMALLDILDTTMDELIEPVAAEPAKQTRAAGSSGAGAGGAAGVGGLRPKRAQVTRIDS
tnsf79node CENTRAL|MYS71286.1 18920-21377_1 MTTTDQSARAVTDPIGLITDLITRVERNLGPEAVRGVVLGVAGGRAKSRRLAEALAARPQVLSDGRSPAPRAIGDLLIALRKAGAPTISPPVCCDCGKHLRTFQRRGQDWCCSVCGQESAECAACGNTRRISMRDRTGRPRCSICPDVDPRNPLDVIHEVITRISPAADREVVADAVRRSAPRPSYQQKLAWALEDNPRLLTGEGHLAPLRAIPRFIELLHAADVAGVVRPACPRCQRVVRIDKPLDGQRVCRNCIAKSRIEECSRCGARREPATRDAEGRPLCPHCLITDPANLETCIVCGKRRMVCTRTPDGPICPNCRPLPSLVCSICGRTAPCMLSKLTGQPRCGRCDQRE…
tnsf79node tnsc 8218-9481_-1 MSSPATSSDREKVVSKLPGWLRQNLKIRAAQHGIEIQAAVEQGITAWCSLASTPTAVDTAGADSFSTFLPPGQWEQFRQIAADRHVSLIQGLAQSVQLWLDTNPTPEIERPAITRRIVVCNQKGGVGKTAVTAGLGEALAEDSNNLHPVRVAKALAQALRASKAHDDSETGADPLDIENLPGLGLRVLLVDFDPQCHLTNQLGASPLPMNGDSLTNHMAGDPKGDLRDLIVSIDDATFDGRLHLLPACNDAFLLDVRLSAVRAREAALERALASLEADYDVIIVDCPPSLGLSMDAAAYYGRRRDGESPGQSGTLIVVQAEDSSADAYELLTTQIDDLRGDLQVDIDYLGIVVNLYDSRRGYIATSSLQG…
tnsf79node addTnsF 18920-21377_1 MTTTDQSARAVTDPIGLITDLITRVERNLGPEAVRGVVLGVAGGRAKSRRLAEALAARPQVLSDGRSPAPRAIGDLLIALRKAGAPTISPPVCCDCGKHLRTFQRRGQDWCCSVCGQESAECAACGNTRRISMRDRTGRPRCSICPDVDPRNPLDVIHEVITRISPAADREVVADAVRRSAPRPSYQQKLAWALEDNPRLLTGEGHLAPLRAIPRFIELLHAADVAGVVRPACPRCQRVVRIDKPLDGQRVCRNCIAKSRIEECSRCGARREPATRDAEGRPLCPHCLITDPANLETCIVCGKRRMVCTRTPDGPICPNCRPLPSLVCSICGRTAPCMLSKLTGQPRCGRCDQREVHCTVCGRFRD…
tnsf79node yrec 17450-18554_1 MVHQRKVALAGSAHLELVSGVVQLRPEDAMFDAMLRGWRAQQKARGLQDETVEDRERLIRRFHEFANDYPWQWTPAHMDEWSVCLTGEKHLAPSTIRGYQGIVRLFSEFVIDSRYGWVPACEEAFGAFPVAICHEWNTIPHLQDYEGSPEARPFTREELQRFLDYADDQVDRAVRAKRKGALAAYRDATLFKVIYGWGLRRTETSKLDVVDFGRNPQAPQFGRHGTLNVRYGKAKKGQQPRRRNVLSVMDWAVDAVADYVENVRPRFGFPDHPALWITERGGRLQPGSINDRFEAYRDALKLPKDLVPHSIRHSYVTHLTEDGVDRRFIQQQVGHECDSSTAIYTHVSDDFMNTALHKALAPAFAGV
tnsf79node hth 18570-18924_1 MTAKLDYRWHLRKVMADRGMFSTTDLIPPLAERGITLSTSQVYRLVVERPERLSLKILMALLDILDCRMDDLVEPIASATAVKRPKKAAAAGTAPPASDGLGDLRPKRARIRGVDLS
tnsf80node CENTRAL|WP_237918916.1 10336-11506_1 MKKICPQCNYSKNNVFNRHLNTETLLLCDKCYRKCLDICSLCRRHTITFTYSKENKPICKKCFTEPFRTCKICKNKFPAGRGRICYECSCFHRLSKKVSILNLILSEFTNLFFEQFTWWLTKRKGIEYSSNFIQKYFIFFYKIDLLANTLNRFPTYFDLLNHFKVSFTRKYLLVMIFLNEYKIIEIDKKIKELHSNLNIIDSYLNRFNKNSSDYLIINSYYTYLEKKYLSNKTTQRSIRLALTPAIKLLEYKKYFNISRLNDNVIDGYLWIYPGQKSSLIGFINYLNKKFNYNLSSIKNLTYTLESSISRKKQLQLRLIYLLKREKLTILQQKRLINISLEYFHRIKIPNN…
tnsf80node tnse 19338-21264_-1 MQEKNTTKNIPFKNLPDNDNYYLVLNYCAAIKLKNESLIPNIQVILRKVNIDNQTVIKNSPDIVVYLPIPELDEVRIGSVWKRRQKVLDRWKNFDNLEYMEDVNFNFDFTLHNPRIVKFNEKIDSLGDSLSNIYKINFQEKEEKFNKTNYTKLISDDGITVLIPSIELFVSAYTPQHKIIKQRLLQFNLDNAINEFINLDNSKVENQEYYIGLYKKWEDSNIKFLAYAKFNNISRKRISYLYSSLEFNSGDTISGYQVRYPIVLPYHPIHLFISSDGLWLNEKTFFIQRIYTISIPSDITVKAIIEGTIHKVEKKFYKPEKKESKPKIIESEEQNQDHENGITNLLEVTNITGMDSNKQPRRRESLYR…
tnsf80node tnsa 5764-6463_1 MKISHKNRKIGYTYGSTSGKFMFRNKKIILFESLLEKSFLQVLEFNDMVLDVVEQPFTIETETTKGNKGSYTPDFLIYFKEPELKTNNPIKPIVAEVKPSKKLIENRIELKQKFKSAIKFCNEQEFRFKIFNENRIRSTEVDNIVFLNRYKDYRPDEVEVEIIKNHLLSVGHTTIEYLLTHLYVTDYQKGNALSHIWYLIYSKVLVTDLKFPLNNKTVIWLNIEEDNLGVEL
tnsf80node tnsb 6459-8358_1 MTSIKNEKLKLNRQKVQLIIGNFVKYESQIYKITQLIDFSEVIGINIETNEAKRLLIEYIKPVHNNTIKNNGYIFKDIDDIADDEWKTIEIRLNAIRPLLNGATRKEIEEHAKEINIHFTTLYRWLSGYKSTGTVTGLLSQKRGRKNGTVFIAEDIEKIIQDTIKNDYLIKERPSIKSVINKIKIKCLEKNLALPSNNTIRNRINKITQYEFFEKRNSKNLVKDRFSPATKKYSADYPLQKVQIDHTRVDLHIVDDEYRTSIGRPWLTLAIDIYSRMIVGYYLSLDAPSGVSVGMCIVNAILQKNKLLNQFELDTEWNVWGKFDNIFTDNGADFRSFSVEQACLANGIHINFRPIGKKEYGGHIERLIGTT…
tnsf80node tniq 9260-10340_1 MLVVKVFPREHELLSSWLLRLSHSNGSNIGVLSNFLFDSSKLILNDIDRLLENKDIQKLAEYTDIDSKIIERLTLKNFLSNFSKEPLDSLKKWKWIIPSGTKYTVKTNGLQFCSKCLEEKNTIFYIFNRLSWNVICPIHNQLLQNKCPRCNHQFSPNLKNFNDTFHICSYCSHDFSLDVSDENISTQSLELQIYLNNCIKEKQIVKSNYNLLDKTLFELFYTIRTLLHFTLAIQKNKRIIRLLKEEFKLNDNVLFKNKATLYFDILESDERMKLMHIISRFLKMDIKLFEIFLRISKITYKQFLGSNTAIPESSTIKCLSKNLKIKETHQNKRTHHKIIQPKSKEEVDILMYELEEFLE
tnsf80node tnsc 8368-9274_1 MNNTYEHIHPDFLYLLELNKKDRCYAINEAFVISYPKAKELLQIMSNYMNKPKKHRMQNLLIIAEPNMGKTTIAKKFHEMNPDIKIELNDEVKTIKPIIYVDIQNSDEKEFYVKILDQFWAPYRVTHSKLKLKQQAIHLLKVSQVKTIIFDEIHNILTGSPLKQKIIMDTIKNLSNELNIPIIGVGTKAAATILYSDPQHVSRFDIIKIDRWELDNDFRGLLKSFEKRIPLKKPSNLASKEKATLLYDLSQGNLGHLHKILIACAEYAILNDIEEITLDIIEKFIYLKEAKVSNPKSYASR
tnsf80node chel_byblastp 8368-9274_1 MNNTYEHIHPDFLYLLELNKKDRCYAINEAFVISYPKAKELLQIMSNYMNKPKKHRMQNLLIIAEPNMGKTTIAKKFHEMNPDIKIELNDEVKTIKPIIYVDIQNSDEKEFYVKILDQFWAPYRVTHSKLKLKQQAIHLLKVSQVKTIIFDEIHNILTGSPLKQKIIMDTIKNLSNELNIPIIGVGTKAAATILYSDPQHVSRFDIIKIDRWELDNDFRGLLKSFEKRIPLKKPSNLASKEKATLLYDLSQGNLGHLHKILIACAEYAILNDIEEITLDIIEKFIYLKEAKVSNPKSYASR
tnsf80node chel_tblasstn 27251-28228_-1 -
tnsf81node CENTRAL|WP_222671781.1 49999-52546_1 MGNHTVSGYAAEVLDDPLSIIHAAVQRADPTLSASVLSAALAEAAPSITVQRRLAQALFENPELLTGREPLGPPAMDRLIKALQGHGSAGIELPLCSECHRDVDLTNRQGPLRICGSCYTRQRKRIESCTSCEKSTLTRYRDWEGRPLCAACERRISEVDQLNRLVNQITIINAAVDTGLLREIVERELPKAGNQRRIADELAEHPLRLTTEAAHATAATTGLLRALVNAAIGGFVMPPCPFCNRAVELTTVRERLRSCRRCYEQHHAHICAGCGAARPAASRNASGAPICRSCHNHQPENQDTCPGCGERARLYRLAGQQPRCRRCQRSPITICAFCGKLKECYFADTST…
tnsf81node hth 49999-52546_1 MGNHTVSGYAAEVLDDPLSIIHAAVQRADPTLSASVLSAALAEAAPSITVQRRLAQALFENPELLTGREPLGPPAMDRLIKALQGHGSAGIELPLCSECHRDVDLTNRQGPLRICGSCYTRQRKRIESCTSCEKSTLTRYRDWEGRPLCAACERRISEVDQLNRLVNQITIINAAVDTGLLREIVERELPKAGNQRRIADELAEHPLRLTTEAAHATAATTGLLRALVNAAIGGFVMPPCPFCNRAVELTTVRERLRSCRRCYEQHHAHICAGCGAARPAASRNASGAPICRSCHNHQPENQDTCPGCGERARLYRLAGQQPRCRRCQRSPITICAFCGKLKECYFADTSTPRCEPCSSKLLRREPCSVC…
tnsf81node tnsb 57544-58552_-1 MTHRNAPLTVEGRRRLIERCHDRPIAHVAAEMGISRQCASKWVNRYRKYGDLGLQDRSSTPHHQPTATAAGLVAEIEAMRRSRKWSASRITFELGTDGIVIARRTVTRILRSLGLHRRRFIDPNGETNRKPQVIAAKRPGQMVHVDVKKVGKIPDGGGWRAHGRGSDKAKRSQRRKTKNKQARIGYTYLHSAIDGNTRLAYTEARDNETAATAIDFMNNARVFFAAHGITRIERVITDNGSCYRAADFTVSLREARHYRIKPYTPKHNGKVERYNRILAEELLYSREYTSEAERRTAVEIWNVHYNYHRPHSTRGGRPPAAYRRHRVTNVRASYT
tnsf81node tnsc 53449-54379_1 MTSNNGVVLDVDGLRMQYDTTDVLRDVTFHARRGEVLVMLGPNGAGKTTTIEILEGFRRRSAGRVTVLGADPEQGDEHWRARIGVVLQSWRDHAKWRVRELLAHLGAYYHPYSTARVQRPWDTDELIDLVGLTEQADAKISTLSGGQRRKLDVAIGLVGRPELLFMDEPTAGFDPAARRDFHDLVHRLADLEDTTVLLTTHDLDEAEILADRILILAGGRIIADGSPDELSRSIAGEAQVSWTVDGHRFVHTTTESTKYVHELFKQHGESIVDLEVRRASLEETYMTLVKRAESGEATEPVHTLTEVTR
tnsf81node chel_byblastp 53449-54379_1 MTSNNGVVLDVDGLRMQYDTTDVLRDVTFHARRGEVLVMLGPNGAGKTTTIEILEGFRRRSAGRVTVLGADPEQGDEHWRARIGVVLQSWRDHAKWRVRELLAHLGAYYHPYSTARVQRPWDTDELIDLVGLTEQADAKISTLSGGQRRKLDVAIGLVGRPELLFMDEPTAGFDPAARRDFHDLVHRLADLEDTTVLLTTHDLDEAEILADRILILAGGRIIADGSPDELSRSIAGEAQVSWTVDGHRFVHTTTESTKYVHELFKQHGESIVDLEVRRASLEETYMTLVKRAESGEATEPVHTLTEVTR
tnsf81node tnsc 39194-40496_-1 MRITASSSDIAAPSGPVPSSSRPPVPSLTGWPGSEIMADPITARVLFSVWSGDPAVVVPSPPGAGKTRLVALLAAALAHRADLRVGIAAQTREQAVEIARRLGTLTDRAALMWKAKAPAPDSGDTPVVSGQKVRWQGDVGAILIGTTARWLFSDPDRVGADVLIVDESWQCTYADLGALGAMAKQVVCVGDPGQIDPVVTGDVSRWEGSETAPDLPAPIALLAAHGDAVGMVRLAHTWRLGPDTTALIAPLFYPDLPFTSKRPPEHLTDSSGAVWPELAHRPITACGGPSDPALVTACAARAAELLAADLVTTAGQRPMTAADVAVVVPHVTQAAAIRALLSEHPDVLVGTANSLQGLERPAVVVLHP…
tnsf81node chel_byblastp 39194-40496_-1 MRITASSSDIAAPSGPVPSSSRPPVPSLTGWPGSEIMADPITARVLFSVWSGDPAVVVPSPPGAGKTRLVALLAAALAHRADLRVGIAAQTREQAVEIARRLGTLTDRAALMWKAKAPAPDSGDTPVVSGQKVRWQGDVGAILIGTTARWLFSDPDRVGADVLIVDESWQCTYADLGALGAMAKQVVCVGDPGQIDPVVTGDVSRWEGSETAPDLPAPIALLAAHGDAVGMVRLAHTWRLGPDTTALIAPLFYPDLPFTSKRPPEHLTDSSGAVWPELAHRPITACGGPSDPALVTACAARAAELLAADLVTTAGQRPMTAADVAVVVPHVTQAAAIRALLSEHPDVLVGTANSLQGLE…
tnsf81node yrec 48648-49671_1 MLRGWEQQLLGGRRMAQRTVRAYLGTVNRFLAFTDEYPWLWTAAHFDEWMAELVGARQRKKSTLRNYQGAVRDFCTYLTSPHYKWPEECEKRFGTHPVQICHEWNTVGHLVDYEGDPDRRPLNRTELQQLLDYADDRVGLAVKRGRKGALTAYRDATVLKVAYGWGLRAREVSRLDTTDCYRSPSAPELGSFGQLHVRWGKASRGSPPKRRMVASVMPWAVEALQDYVANIRPRFTDRADGPLFMTERGTRLQPREIDSRFADYRDALDLPSTLVPHCLRHSYVTHLIEDGADPKFVQEQVGHRFASTTAIYTAVSGDFMNTMMRRTLERGLSADEEWMD
tnsf81node hth 49709-50000_1 MATRGMFSTSDLKPLLADRGIALSTSQVYRLVVERPERLSLNTLVALMDILDCRMEDLIEPVTATARRRKAAGANETGSVGDHRPKRARIIGTNEP
tnsf82node CENTRAL|VXB66353.1 28655-30593_1 MEIIRACQDVMPDLPASVITASAQQAGGPKALVRLARELSAKPDVLVSGHSDALPTTRRLIRDLRRQGHFLFQLPKCSSCGLTKQLRHRDGQGGKHCDRCSRNARNPDCSGCGQKRPGGYRLLAGNPYCRACFRGDPRSKETCIACGMAETPEARNLAGPVCRRCYTAPPVTCVVCAENRPAASRADGRAVCMRCYLRRNRRPRACSSCHEVRISPHVSEDGPICGECAGVGKSGCCHGCGGDQQKLHGVYCAKCLLPDKVRGLITDQNGQPHPKLKPLETYLLREDGNAQTILTWVLRSPMAVVVKAMATGNTAISLRAVAELPNARATGYFAALLMEAGVVPVDNFDRVRLEV…
tnsf82node hth 28655-30593_1 MEIIRACQDVMPDLPASVITASAQQAGGPKALVRLARELSAKPDVLVSGHSDALPTTRRLIRDLRRQGHFLFQLPKCSSCGLTKQLRHRDGQGGKHCDRCSRNARNPDCSGCGQKRPGGYRLLAGNPYCRACFRGDPRSKETCIACGMAETPEARNLAGPVCRRCYTAPPVTCVVCAENRPAASRADGRAVCMRCYLRRNRRPRACSSCHEVRISPHVSEDGPICGECAGVGKSGCCHGCGGDQQKLHGVYCAKCLLPDKVRGLITDQNGQPHPKLKPLETYLLREDGNAQTILTWVLRSPMAVVVKAMATGNTAISLRAVAELPNARATGYFAALLMEAGVVPVDNFDRVRLEVWQRQFFASLTKPDER…
tnsf82node tnsc 19370-22403_1 MAGFNEANAVQHPILDLLVAAGWKHIPGHQLDRHTEDVLLEADIRAALARLNPAIAEVPERAAEIFTPLRSMMLSAREDGLVPTNQHFVEWLRGQKTHRFQGRDGFDPVQLIDFTNPANNILVVSDEVTFGTPGHSCRFDLVLWVNGIPLVVIETKTRLDARITWLKAAHEIHAIYEPGWPEFFVPNAFSVATDGKDFHYGGVGQDIESWGVWGSTEEDILPAGWPRVKRSVELMLNPPTVLSVIADFTAFELKGKHSGLPRLHKIVPRYPQVEAVRAIHARALHGTKRQGLIHHTQGSGKTLAMLFAAVKLVNEPRLKNPSIILIADRIQLVTQMYRQFLRTGMPSLEAPESAPDLRRLLSEDRRGLV…
tnsf82node yrec 27178-28288_1 MQHFLGVTQLRRAAGSDSDLELLHPEEAVFESMLGSWTQQQQSRGLAEDTIKGRLGIVRRFCDYAGSYPWQWQASDLDEYSGMFRSKGRAVSTIRHMHNALSLFCDYLISPDYDWVEICEARFGDTPSQICLRWNTTRHVQDYEGHPSRRALTLEELQNFFDYADARVESILTSGRKGALAAFRDAQMFKTAYAFGLRRSELRGIDLADLHFNAKVPQWGKYAALSVRFAKSSRGGTPKRRTVLLVPELAWWIDGMRQWVEEGRDLFAPAELAAMWPTERRSRVSREYLDRRFAALRRESGMDPALTLHCLRHSYVTHLIEYGYADRFVQEQVGHMHASTTSIYTSVSGDFKNRILADALRRFNTLEVS
tnsf82node hth 28284-28545_1 MSTGVETVWHLRRIMAEHGLFKTTELIPLLEQYGVHLSREQVFRLVTQTPERANLHVIGAVCAALGCTPSDLIEVRIVEEKTAPVE
tnsf83node CENTRAL|WP_184822055.1 15858-18513_1 MDASALPRYASDPEGVIAEAVVAVELAMPAELIGSVVRATFPRGAQRRKLAELLQRDLSWLTQGRSESPAIVERFVRALREQGAVHVQQPRCGACGQARLLVGVLPGSGSRICNTCEGRRRHEANPCAVCGRHEFRTRDREGRPRCRAHPPDDGVDPMDGLCQVIQQICPTLPEQTVAEAVRAVEPVTARQRKLLWALEDRPGLLTGQGAQGPVKALHLIAALREREAVNLVVPGCPYCGRNVPLPRTRNGLRCCAECRSAARAEPCAWCGRDRPVMGRTHDGLPLCQTCRQRNPVVHQICAQCGERRYIQAREDDHPLCGRCHQYPTAACSECGERRPCLHVSTDAPICF…
tnsf83node hth 15858-18513_1 MDASALPRYASDPEGVIAEAVVAVELAMPAELIGSVVRATFPRGAQRRKLAELLQRDLSWLTQGRSESPAIVERFVRALREQGAVHVQQPRCGACGQARLLVGVLPGSGSRICNTCEGRRRHEANPCAVCGRHEFRTRDREGRPRCRAHPPDDGVDPMDGLCQVIQQICPTLPEQTVAEAVRAVEPVTARQRKLLWALEDRPGLLTGQGAQGPVKALHLIAALREREAVNLVVPGCPYCGRNVPLPRTRNGLRCCAECRSAARAEPCAWCGRDRPVMGRTHDGLPLCQTCRQRNPVVHQICAQCGERRYIQAREDDHPLCGRCHQYPTAACSECGERRPCLHVSTDAPICFSCTRKRRPRAICVGCDRDN…
tnsf83node hth 15528-15855_1 MRKVLDKALYQMFSTTDLRPLLAERGIDLSASQVYRLVVERPERLSLTTLMALLDILQRRMEDLIEPTAARAASRRTAAAGGEGTAAGPAAGVGEYRPKRARITPAGE
tnsf84node CENTRAL|WP_175434988.1 49999-52459_1 MTSAPAVPLPEPDDIVVSVVAGVEPDLTEKVVRQAVADAAASRAKRRRLARALTDDPDLLTSGRPEGPPVVGDFIRSLLAHGSRRAVLPKCADCGSVKKLTSLRADGKRVCGPCAHNTRAASLSCVECSRPARIYRRTRTGEVICRDCFQMPDGDPVALISAAVTAVAPDADPATVRRAVESVVPVGNVYLMFRLLWEIEDTPGMLTGEGAKGSARAARLITALTDAGIAVTAPACHGCGEVRPLTHVFDGHRCCLLCYRKANSAACGHCGKERPVATRRPDGTPLCSACTRHEADHLIICVLCDRVRPVGRRTEDGPLCRACFRPTLRTCSFCGKGPRRCYRAATGMPRC…
tnsf84node hth 49999-52459_1 MTSAPAVPLPEPDDIVVSVVAGVEPDLTEKVVRQAVADAAASRAKRRRLARALTDDPDLLTSGRPEGPPVVGDFIRSLLAHGSRRAVLPKCADCGSVKKLTSLRADGKRVCGPCAHNTRAASLSCVECSRPARIYRRTRTGEVICRDCFQMPDGDPVALISAAVTAVAPDADPATVRRAVESVVPVGNVYLMFRLLWEIEDTPGMLTGEGAKGSARAARLITALTDAGIAVTAPACHGCGEVRPLTHVFDGHRCCLLCYRKANSAACGHCGKERPVATRRPDGTPLCSACTRHEADHLIICVLCDRVRPVGRRTEDGPLCRACFRPTLRTCSFCGKGPRRCYRAATGMPRCDTCSRTRRTCVGCGKNKYA…
tnsf84node tnsc 54386-57107_-1 MIPSEARSFQHRAEADRLRAAVESGGTAVLTQVLTGMGGVGKTQLAADYARAAWDDDGLDVLVWVTASAQSSVVSAYAQAGVELCRADPEDPEQAAKQFLAWLTPKPEQRPCRWLIVLDDIADPSDLIVHSNAPGNRYSLWPPASPHGRTLLTTRRRDAALFGDGRRRIEVGLFTPDESVAYLTAALNAHGRTEPADQLTTLAADLGHLPLALAQAAAYLIDSGEAAATYRSLLADRATKLTDLAPDALPDEQATALAAAWSLSIDRADILRPAGLARPMLHLAALLDANGIPQSVLTSEPARIHLAAHRTTTGPTPQPAPVSCSDAVRALRALDRLSLIDHQPDTPHQAVRVHQLIQRATREDYTPH…
tnsf84node chel_byblastp 54386-57107_-1 MIPSEARSFQHRAEADRLRAAVESGGTAVLTQVLTGMGGVGKTQLAADYARAAWDDDGLDVLVWVTASAQSSVVSAYAQAGVELCRADPEDPEQAAKQFLAWLTPKPEQRPCRWLIVLDDIADPSDLIVHSNAPGNRYSLWPPASPHGRTLLTTRRRDAALFGDGRRRIEVGLFTPDESVAYLTAALNAHGRTEPADQLTTLAADLGHLPLALAQAAAYLIDSGEAAATYRSLLADRATKLTDLAPDALPDEQATALAAAWSLSIDRADILRPAGLARPMLHLAALLDANGIPQSVLTSEPARIHLAAHRTTTGPTPQPAPVSCSDAVRALRALDRLSLIDHQPDTPHQAVRVHQLIQR…
tnsf84node yrec 48546-49674_1 MSNGVRPPITGAARLELVDGVALLHPEDAVFEAMLSGFAKQQRGGRRLDKKTVKGRDGQLRRFALFTNEYPWNWTASHMDEWMMSLISEKGLAHSTLRSYQLTVRLFCDFLISPAYEWADECEKRFGTHPVQICHEWNTVQHLTDYEGRAERRPFTREELQKFLDYCDDRIDVAARSRRKGALAAYRDATLFKVLYGWGLRRNEGCKLDLVDFHRNAAAPELGRYGMLQVRWGKATKGSPPRRRNVASVMPWAVEAVEDYVVNIRPRFGVPDHPALWLTERGGRLQPREVNDRFTTYRDAIGLPPELTPHSLRHSHVTHQIEDGVDPKFVQDQVGHRYASTTAIYTAVSGDFMNTMMRKALDRAFERDA…
tnsf84node hth 49670-50003_1 MTAKLDYTWRLREIMAEQGMFTTAALQPLLAERGVTLSTSQVYRLVTEKPERLSLKVLMALLDIFGCPMDDLIKPTASARATRSKRTADGTEAGIGTLRPPRARITGPEK
tnsf84node chel_tblasstn 47505-48377_-1 -
tnsf84node chel_tblasstn 77150-77800_-1 -
tnsf85node CENTRAL|WP_225915636.1 49999-50761_1 MSINGHYHFFLALDITWGAVPSYEQLVQHFGAAGLRKAESPMRWLTEVGEVVVSVEIREQLTEQRRLEAILAEPADSWSAQLLKEYVAALKGKMEHSGTDLRSIRLAARAAANLLKNAQLKLGAMPSQKALESFWRGAPGQVAAATGFVGHLNKHHGLELKARPDPRWLAGAKRQKAERELVALLSEVEHETFEERWIVKGLAYFHGVTRASRKSLVYQPQVYRGVAGFNVTYEQQVLWVPSASSYQRGDHSD
tnsf85node tnse 50761-52411_-1 MKGDHLVWWYGPIQQNTRPRSIPLVTVYFRKLIDDEPGAFSPAVVPLSSLPHYRKGSIWRDGKCISSTELEQERFDVDFNEGGWSLTSRAELLRRGNAHVFHDSDYPLKYPQDHGQLLSFKIGKDEKNLLIPCTEYFVRAYARNMEVCRAVATLRWSDVRSVLFDEPRRHEHRWLVKPSRLMRNYDAVFLAHLLYDDYAEQAVKSINAQFISKDPSSKIFLKATPWFQGKGQFLCRGRWINGGNTFLCLDLVGSNQPDGQEIEWQRMKFDSSEGPEGGRIVLPRPLRTAEAEEFIGEHSHAEPDSHSEIIIVKTPPFKLLGAKRKVKKTKHVIKTDRGRLGPKPSEASSHSSGEGSGAGKNVGKLEHG…
tnsf85node tniq 49999-50761_1 MSINGHYHFFLALDITWGAVPSYEQLVQHFGAAGLRKAESPMRWLTEVGEVVVSVEIREQLTEQRRLEAILAEPADSWSAQLLKEYVAALKGKMEHSGTDLRSIRLAARAAANLLKNAQLKLGAMPSQKALESFWRGAPGQVAAATGFVGHLNKHHGLELKARPDPRWLAGAKRQKAERELVALLSEVEHETFEERWIVKGLAYFHGVTRASRKSLVYQPQVYRGVAGFNVTYEQQVLWVPSASSYQRGDHSD
tnsf85node tnsa 44868-45444_1 MLERDFLKRMRFSHRVESVIAQPVRVDFIDALGRAQTYTPDFLVHYRQPHGVDYMDYFKPMLVEVKPAYEWRKNWRTWLGKWKAARRYARNEGWTFSIYDESRIRGLPLDNITFLERFERLDFDREDIDMVLKTLHEMDFAPVHYLLARHFKGVYRDRGVALLWHLIATGRVECDITEPLNEYLELWVATP
tnsf85node tnsb 45440-47363_1 MNIYEIDTDEHLVPFEPSRERVSVEVGEMVRRDKQVYRIVQLLDFQNVVGVEVETGRSVSLRIPELQPVEQERVDGLFVNYDISTISSDEWAVAQQRFSAIKPLLRDSVLPRSSVEARAKEVGVDTATLYRWLDRYQSWQEVLALVPRKRGWQTGNSRLSAQADQLIDEVVDKHYLTTQRNSVQSTIKEIETQAKALGLTPPSASAIRIRIKRIPEKIVLRRRGYADQARNRHTPSVGQFPGADYPLAVVQIDHTPIDLIIVDDRHRKPIGRLWLSLAIDVHSRMVNGYYLALEEPSEISVAMCLAHSILPKEDWLNLHGIQGEWPVWGFPRVVHSDNGPDFQAENFRRSCSNYNIENQFRPVKRPKYG…
tnsf85node giy-yig 59938-60568_-1 MALAASHGLTVTRDGRDYAGFKCESGKRLRVHFEFNDRPPKEPKGNRSRLSKDTTGIWIYALVAHSKDGERKACYVGQTVNLRKRFQEHLHHPREGRCSYALFQWAAHEQVDIQAVVLTWTSGTDSNAHYYEGYWLQRAQNAGFETPDVHKWGGLPRPESLPGQPGHWPTGEVEANSISLIEVVMQKLTPVVLYPDAGTIGNGDSAARA
tnsf85node tniq 48279-49329_1 MPDELFSSWLIRTAHVHGCSPSTLTASAWSKPHAWGADLDRWHPWADFKVLSGIVGLRPQTLLACTLWRVMSDLHPYLVTARLGNVPWILPLGCRSHSHAGGLMCCPCCIDGPTPHYQLQSRLAWHTVCPWHRVLLIDRCLRCGVALQPARLQPGHPLSECHHCGQSLAKKSFGPSIESALEFQRFADLASGSSPLFGDRPLSFPEWMAVARLIISFLLNAIRHPSAGTLQFCRAIGVEISLLQPSSLGLPFEYLSPAERSVLLGQTWVIMQAGPERFMELASCTQLPISAFPSLAKGAPEIAREMLSVLTRHSQHRPGRQGQRQSHTPLDVWQMWHRLQRRTHRNGIS
tnsf85node tnsc 35345-40445_-1 MLGERLVQWPIDHDPSIDEDWLNRCDTALLTQEGELSYFRLWDARSARAWTAIRAPVESPAACQRLERDYRLRLDPEWAVTPCAFVRSAEGPLLVYPAGESLAEVIAQGRPTLRAFLQIAVNASKALAQAHQAGVLHGALQPQHVVLLADNRVKLGGFQADSGERISDQGTATDTWSFLAPEQVCPHGASSDRRSDLYALAAILYQLLVGELPLAGRDKQHWRQLHAGVLPRPAAELSPDVPQAISLILAKALAKEPDARYQSAQALAVDLAHCQRQWQASQTIATFTLGCSDPMPCTHERLYGRSSELQSIARILKTLRRDSTAQALFISGATGMGKSSLVKAALRDHDAGYWAAGKCNSLEQAIPY…
tnsf85node chel_byblastp 35345-40445_-1 MLGERLVQWPIDHDPSIDEDWLNRCDTALLTQEGELSYFRLWDARSARAWTAIRAPVESPAACQRLERDYRLRLDPEWAVTPCAFVRSAEGPLLVYPAGESLAEVIAQGRPTLRAFLQIAVNASKALAQAHQAGVLHGALQPQHVVLLADNRVKLGGFQADSGERISDQGTATDTWSFLAPEQVCPHGASSDRRSDLYALAAILYQLLVGELPLAGRDKQHWRQLHAGVLPRPAAELSPDVPQAISLILAKALAKEPDARYQSAQALAVDLAHCQRQWQASQTIATFTLGCSDPMPCTHERLYGRSSELQSIARILKTLRRDSTAQALFISGATGMGKSSLVKAALRDHDAGYWAAGKC…
tnsf85node tnsc 47359-48250_1 MTEYAHLHADFRPVLQLSARERIRFMREPRWIGYKAAHHILDSLECLLDAPKRPRMPNLLIVGDPNNGKSTIVQHFEKTHGQGYVDENSEPVRPIILAEAPPSAEEKDLYAAILEKMWMPYKTTDSKLTLRYQVIHALRELKVRMLIIDEIHSMLVGPATKQREVMNALKMLCNTLVIPIVGVGTPNAVQILHLDAQHASRFDVIKLENWKLNADFQRLLKAFEAILPLKHPSELYKPELAQLIHSISGGNTGDLHSLLIECAIEAINSGKECIDRQLIESKSWKRPTRGIRELIV
tnsf85node chel_byblastp 47359-48250_1 MTEYAHLHADFRPVLQLSARERIRFMREPRWIGYKAAHHILDSLECLLDAPKRPRMPNLLIVGDPNNGKSTIVQHFEKTHGQGYVDENSEPVRPIILAEAPPSAEEKDLYAAILEKMWMPYKTTDSKLTLRYQVIHALRELKVRMLIIDEIHSMLVGPATKQREVMNALKMLCNTLVIPIVGVGTPNAVQILHLDAQHASRFDVIKLENWKLNADFQRLLKAFEAILPLKHPSELYKPELAQLIHSISGGNTGDLHSLLIECAIEAINSGKECIDRQLIESKSWKRPTRGIRELIV
tnsf85node chel_tblasstn 68252-69094_-1 -
tnsf85node chel_tblasstn 44008-44643_-1 -
tnsf86node CENTRAL|WP_240362060.1 49999-52300_1 MRPLTPDQLRLRAELAAAQEQVVTLLRSAVGESLAPEQAQAVAEEARAWRGANAFRLVRYLSDKPDALSLPSSDCPTCVVRLLAALTAVGHGDKVALVPCGDCGRTDPLPTNNGPAGRLCSRCAGRRAKKPCARCGKVAGIYARRPEGGICNPCRNKEPDAKEECADCHRMMISYRRLPDGSSLCQTCAPKNTQTCCRCGRVRRVNALTSDGPVCGGCYSSPARLCGVCGQIVPIVARADGTRPDTCDRCYKRHEKTCAICERVRPGHHINGGLGPFHCDTCRPREECACALCGQVAKVKVFWPRGPVCNSCYRTALSTPAPCASCNRQRILIGQTAEGTLLCKACSFPDE…
tnsf86node tnsc 59629-60778_-1 MSIPSPRGEREKLITALTPKLRRHLKIRAFEHGMDIQDATEHAIKAWYTATEVPEVSTDGAKTWGTFLPEGEPDAFKAACTDRGVTYVKGLAQALTLWLDAHPSPTSPLTAQPVVRVIVANQKGGVGKTFISSGIAQALAEGGRKVLIVDYDPQGHLTSELGFEDLMYEDDVETLLMHMDGTAKGDIHDLLVALDQERFGERLHLLPASDDAFMRDVALSKVSFSEAALERSLEPLENEYDVIIIDGPPSLGLNMDTALYYVRRREGELADRSGVITPVWANKASHRAFRLLKSQMEDLCAKGRIQVDYLGLVVNAYDSRRGKLVKENKDEWEKSSSPPVLAVIGDLKEGREAADGEIPLLEYAPDSE…
tnsf86node yrec 48567-49680_1 MVAEAPGSVRLALAPNVVLLDPEPAVSSAMKEGWARQQSARFLRASTIQPRLRLLQRFEEFTGLYPWQWTPADGEAFIVHLRSGAKPIQLSTARSYEVVIELFVEYLLDRRYGWVETCQERFGLSPQVIFHEGNSVLHSVEYEGDPRRRPLTYDEVQALFDAADARPRRIHGQGRKGTLTALRDAAALKTIYAYGTRRTESSKVDLVDLRRHRKAPQFGQAGSMAVRYGKSSKGTPPKRRTVLLVPEMDWVVDVLDEWVHEIRPRLSPDRHPALWVTERVGRMSPRSINEAFVTARQDAGLDEDLDLHCLRHSYITHLTEFGYPARFVQEQVGHTHASTTAIYMGVSDEYRNQLLEASLKRRLGDDWDLK
tnsf86node addTnsF 49999-52300_1 MRPLTPDQLRLRAELAAAQEQVVTLLRSAVGESLAPEQAQAVAEEARAWRGANAFRLVRYLSDKPDALSLPSSDCPTCVVRLLAALTAVGHGDKVALVPCGDCGRTDPLPTNNGPAGRLCSRCAGRRAKKPCARCGKVAGIYARRPEGGICNPCRNKEPDAKEECADCHRMMISYRRLPDGSSLCQTCAPKNTQTCCRCGRVRRVNALTSDGPVCGGCYSSPARLCGVCGQIVPIVARADGTRPDTCDRCYKRHEKTCAICERVRPGHHINGGLGPFHCDTCRPREECACALCGQVAKVKVFWPRGPVCNSCYRTALSTPAPCASCNRQRILIGQTAEGTLLCKACSFPDEPVERCSACDEPADLY…
tnsf86node tnsc 42084-43032_-1 MELSPAHEQATPTICARELSKRYGRRQAVSGLSLTVEAGQICALLGPNGAGKTSTMRMLVGLSSPDTGSARLLGEPVGLGADVLRGVGVLIDGPAFVPHLTGRANLRLLWSATRQAWPPPALDDALDLAGLGEALDRKVKGYSMGMKQRLMLAQALMRKPDVLILDEPANGLDPGEVRALREYLGELARRGAAVLVSSHQLAEVQQLATHVVVMNHGRLIAAGPMGELLGAAGTYRLQVDDPEKGAAVLRALPGVASATTQRDEIVVTAPGELSRDLVRALVTEGIGVTSVQQESKSLEEAFLTMTEGAGEHAAR
tnsf86node chel_byblastp 42084-43032_-1 MELSPAHEQATPTICARELSKRYGRRQAVSGLSLTVEAGQICALLGPNGAGKTSTMRMLVGLSSPDTGSARLLGEPVGLGADVLRGVGVLIDGPAFVPHLTGRANLRLLWSATRQAWPPPALDDALDLAGLGEALDRKVKGYSMGMKQRLMLAQALMRKPDVLILDEPANGLDPGEVRALREYLGELARRGAAVLVSSHQLAEVQQLATHVVVMNHGRLIAAGPMGELLGAAGTYRLQVDDPEKGAAVLRALPGVASATTQRDEIVVTAPGELSRDLVRALVTEGIGVTSVQQESKSLEEAFLTMTEGAGEHAAR
tnsf86node hth 49676-50003_1 MIKKMGYEWCLRATMAEHQMFQTSDLVPLLAERGVTLSREQVYRLVTQPPQRMSMDTLVALCDIFECTPNDLIKPKVVNAQVKKTADGQAEPLPLKERRTTIRRPGQP
tnsf87node CENTRAL|WP_038509104.1 49999-52570_1 MTDPESPRSLTDPVGVVLAIVGTVEPDLSSDVVEEAVRAVATSRTGHRQLARILETDPGVLLSGRTDGPPLVDRFIRHLLAAGASQVVQPRCPDCGRAAARMSHRDQQGRRVCTGCRNRGSGIFEPRPCSACGTVTRARHRDREGRPLCVRCPPEPGVDHVEVISDVIVAAAPGLDRGWLRTVILGVVVQPARQRQVAWELQDRPELLTGAAAEGTLAVRRLAAALADHGVEGMAPATCPGCGKHQPVIRHQDGTISCNTCYQRARATACSRCGIVRSVVARTPDGGPLCSSCRPLVSYNQRTCSLCGQRGVIGGQADGAPVCVGCYRLPTAVCSVCGRDRPCYRANSSAP…
tnsf87node addTnsF 49999-52570_1 MTDPESPRSLTDPVGVVLAIVGTVEPDLSSDVVEEAVRAVATSRTGHRQLARILETDPGVLLSGRTDGPPLVDRFIRHLLAAGASQVVQPRCPDCGRAAARMSHRDQQGRRVCTGCRNRGSGIFEPRPCSACGTVTRARHRDREGRPLCVRCPPEPGVDHVEVISDVIVAAAPGLDRGWLRTVILGVVVQPARQRQVAWELQDRPELLTGAAAEGTLAVRRLAAALADHGVEGMAPATCPGCGKHQPVIRHQDGTISCNTCYQRARATACSRCGIVRSVVARTPDGGPLCSSCRPLVSYNQRTCSLCGQRGVIGGQADGAPVCVGCYRLPTAVCSVCGRDRPCYRANSSAPRCLPCCRAARTAVCA…
tnsf87node yrec 49140-49671_1 MGCVPRESSRLDTMDWYRNPQAPELGRFGNLEVRWGKASRGSPPRRRTVHTVMPWIVEVVDDWLTNIRPRYGFPDHPAVWLTERGGRIGSRHIEQRFADYRRALGLDETLVPHCLRHSHVTHQIEDGVDPVFVQQQVGHRYASTTAIYTGVSGDFMNTMMTNAIGKALSAEETNAW
tnsf87node tnsc 55818-60018_-1 MTQLPEINWRQLRGKSPSGSQRDGFEELVNQLMIFGGLVAWPPGTTFSVFGNPDGGREGRGELPGGAVWAWQAKCLFELDTDEFGQITKSVRRVLETEPMLERYFVLLPLNLPAGDTPKTKSAWTKWNEYVAKWQVMAEAAGRTVTFEYVGETQLNSCLLQQSQVGRLRYWFDLDTFSEDRFRTIAARAEADAGGRYTPKLNVKVPIAAAFDGLARTPAFEHVIRLALAALRNARGTYGLPTPTEQPELFEPAIATLNECLDHLEEAVTGAITQACHPKGTLPDVISAIDATNDPVDSVAELLRQHCLRDRHYTGNAASLYHQISSIEAAIFGLRELRTGRAWQSYDQTAILMTGTGGSGKTHLLCDL…
tnsf87node chel_byblastp 55818-60018_-1 MTQLPEINWRQLRGKSPSGSQRDGFEELVNQLMIFGGLVAWPPGTTFSVFGNPDGGREGRGELPGGAVWAWQAKCLFELDTDEFGQITKSVRRVLETEPMLERYFVLLPLNLPAGDTPKTKSAWTKWNEYVAKWQVMAEAAGRTVTFEYVGETQLNSCLLQQSQVGRLRYWFDLDTFSEDRFRTIAARAEADAGGRYTPKLNVKVPIAAAFDGLARTPAFEHVIRLALAALRNARGTYGLPTPTEQPELFEPAIATLNECLDHLEEAVTGAITQACHPKGTLPDVISAIDATNDPVDSVAELLRQHCLRDRHYTGNAASLYHQISSIEAAIFGLRELRTGRAWQSYDQTAILMTGTGGS…
tnsf87node hth 49664-50003_1 MVSAKLDYTWNLRELMARQGMFQTTHLRPKLAERGIVLSDSQVYRLVADKPERLSLKTLVALVDILGCGMEDLIEPTVAAPSLRRSTAVGADDDAGVGDFRPKRARIAPDRS
tnsf88node CENTRAL|WP_245362065.1 50000-51347_1 MRTHGQCPGCGHQGVLPGRRNSTDDRPVCLHCAGVNDAVVRCRSCALEGEMYRQGHCAQCALRHDLQHLAGARIDTPECASLIEALCSVDRPESILTWKRSSAVHALLVGLLGGSIAFTHQALDDVEHTRATEHLRSILIEHGLLPVRDQYLANFERWIEAKLATLDNSDSRSDLERFTRWHHLRRIRTIAAAGKATNGPVRSAKQEITETAKFLNWLHTEHHRTAATCNQHDVDEYLAGGPTTRHHIRTFFIWARQAKLNQSIVIGHRHAATTPVLHQDQRVALIRDLIVGTVDTLQYRVAGLLLLLYAQPVSKIVTLTVDDLLLAPSDMRLRLGAEPVPVPAPFAVLIY…
tnsf88node hth 50000-51347_1 MRTHGQCPGCGHQGVLPGRRNSTDDRPVCLHCAGVNDAVVRCRSCALEGEMYRQGHCAQCALRHDLQHLAGARIDTPECASLIEALCSVDRPESILTWKRSSAVHALLVGLLGGSIAFTHQALDDVEHTRATEHLRSILIEHGLLPVRDQYLANFERWIEAKLATLDNSDSRSDLERFTRWHHLRRIRTIAAAGKATNGPVRSAKQEITETAKFLNWLHTEHHRTAATCNQHDVDEYLAGGPTTRHHIRTFFIWARQAKLNQSIVIGHRHAATTPVLHQDQRVALIRDLIVGTVDTLQYRVAGLLLLLYAQPVSKIVTLTVDDLLLAPSDMRLRLGAEPVPVPAPFAVLIYELLEGRANLRTTTMRSSWL…
tnsf88node hth 49999-51358_1 MTPGRDDVEGPLYPRCSKIPLDLTCNRCGDETWLAKANVCWRCLLDDIVRGLLSGPNGTVSPELEPLAAAIIAMPRANSGVTWIHANPKVRELLRALGEGALDPTHEALDALPGARTVEFLRALMIEYGILPPRDRLLANYERWVAEKLETIADSESRQIVERFARWHHLRTLRTRADNAAVDTGPFLRAKQSTVVAISFLNWLGEHDTTLPDCTQHHIDSWYASGPSTRQHTERFLYWSRSNRLTTHLDIPRRTTGAHELVTENERLRTIRTLLLHENLLTTHRIAGCLLALYGQSVGRIVTLTTDDLEVTDETVSIKLSGSWIELPEPLAAIVKLHIDNRPNTNTATNTGSRWLFPGFVPGDHLHRQS…
tnsf88node hth 43049-44567_-1 MNPTPDGLSPRSTRRGRPRATSTRDDPCARCGRNIPRLAARWPEGRLCFTCYNTAIHTHGTCPNCRQDRLLPGPPGADGEPVCGTCAGIDVDFHCQRCGAEAGHHRGNLCVRCVLREDLHALLGSAPSDPTLAGLVDALCAADRPESIITWKRSPKVKTLLTGLGDGSIPCTHDGFDAVGGKPAEHVRALLQHHDLLPTRDPYLPRFEQWIATKLDGLPDEVRQPVHHFATWHHLRRIRAKAADGTPTRAPIHSAKQEITETIKFLSWLHTTYGRTAATCTQPDIDEWLATGPSTRQLIRTFFVVAARTRLNTTVTVGHRAARSSPSLTQDQRIAWIHELLTGNSETLPYRVAGTLLLLYARPITRIVT…
tnsf88node tnsc 44505-45309_-1 MTTTRTPATTEPVGTDLVRLLKALKLGALADTLPERAALARQHKLSHIGFLEVLLSDEVNRRDSRSATLRSTKAGLDPAMAFEDWNTHDDLRYDRTLLGDLTSLRFLDAHQSAIILGPVGVGKTHLATALGHMAIRRRHSVLFARSDKLFTRLRAARLDNTVDAEIRRLTAIEVLIIDDFALRPLDATETSDFYELIVERHRKKTTVVTSNREPSEWLTMTADTLLAQSAIDRLTSTAHTLVIEGPSYRQRTRPGTVDATTDNEHPQ
tnsf88node chel_byblastp 44505-45309_-1 MTTTRTPATTEPVGTDLVRLLKALKLGALADTLPERAALARQHKLSHIGFLEVLLSDEVNRRDSRSATLRSTKAGLDPAMAFEDWNTHDDLRYDRTLLGDLTSLRFLDAHQSAIILGPVGVGKTHLATALGHMAIRRRHSVLFARSDKLFTRLRAARLDNTVDAEIRRLTAIEVLIIDDFALRPLDATETSDFYELIVERHRKKTTVVTSNREPSEWLTMTADTLLAQSAIDRLTSTAHTLVIEGPSYRQRTRPGTVDATTDNEHPQ
tnsf88node tnsb 52770-53927_-1 MENMAGRKRNSAEDIVRKLRRADELTAAGKTQEEIAAELEVSAATLYNWRRQYGGMDTDAAKELKELREQNGKLKRLLAEAELEKDALREGSEGKILSPAAKRPAVDMLVNTMSVSKRLACRAVGLARSTYARTPIAETPADPDAALRASLRQYAGSHPLHGFRRAWAHLRHDEGMSVNKKKVHRLWKEEGLQVRIYHPRKRAGISSCPQIEADAPKVVWAMDFQFDSTIDGKAIKIASMIDEHTRQSLLNIVERSITAQRLTDELDKTFALWGGPPLVLRMDNGPEFISHVLQQFCRDRVGISYIPPGTPWNNGHIESFNNRLRKECLNRNHWTSLLEARVVIEDFKDDHNHRHRHSSLGYLTPAEY…
tnsf88node tnsc 39680-43187_1 MSLRAVHAGTGYQYLLRSVATHDADPQGMALSDYYAAKGTPPGRWIGSGLAGLESDHVTAGAVVTEPQMAALYGEGLHPDTDEMMLAGTALADCKLGRSFPLYTGGVDVLDAIAAAERTFLKTEKRRPTTLERSELAEQVGRAFYTEKFGYEHASGKDVIAWINRERDQVKQAVAGFDFTFSPVKSVSVLWALADEQTSSKIAALHHEAVAEALAWAEDNAVYTRIGRQGIEQVKTRGLIASEFTHFDTRGGDPDLHSHVLVANKVQGPDGRWLSLDSRAIHQMHQAISARYDAILHDKMSRRMGVEFTANYPHPDKAPIWEIAGIDRRLIEMFSSRRALARPVFDQLVAEYVEKNGRQPSQRASYALW…
tnsf88node chel_byblastp 39680-43187_1 MSLRAVHAGTGYQYLLRSVATHDADPQGMALSDYYAAKGTPPGRWIGSGLAGLESDHVTAGAVVTEPQMAALYGEGLHPDTDEMMLAGTALADCKLGRSFPLYTGGVDVLDAIAAAERTFLKTEKRRPTTLERSELAEQVGRAFYTEKFGYEHASGKDVIAWINRERDQVKQAVAGFDFTFSPVKSVSVLWALADEQTSSKIAALHHEAVAEALAWAEDNAVYTRIGRQGIEQVKTRGLIASEFTHFDTRGGDPDLHSHVLVANKVQGPDGRWLSLDSRAIHQMHQAISARYDAILHDKMSRRMGVEFTANYPHPDKAPIWEIAGIDRRLIEMFSSRRALARPVFDQLVAEYVEKNGRQP…
tnsf88node tnsc 58787-62294_1 MSLRAVHAGTGYQYLLRSVATHDADPQGMALSDYYAAKGTPPGRWIGSGLAGLESDHVTAGAVVTEPQMAALYGEGLHPDTDEMMLAGTALADCKLGRSFPLYTGGVDVLDAIAAAERTFLKTEKRRPTTLERSELAEQVGRAFYTEKFGYEHASGKDVIAWINRERDQVKQAVAGFDFTFSPVKSVSVLWALADEQTSSKIAALHHEAVAEALAWAEDNAVYTRIGRQGIEQVKTRGLIASEFTHFDTRGGDPDLHSHVLVANKVQGPDGRWLSLDSRAIHQMHQAISARYDAILHDKMSRRMGVEFTANYPHPDKAPIWEIAGIDRRLIEMFSSRRALARPVFDQLVAEYVEKNGRQPSQRASYALW…
tnsf88node chel_byblastp 58787-62294_1 MSLRAVHAGTGYQYLLRSVATHDADPQGMALSDYYAAKGTPPGRWIGSGLAGLESDHVTAGAVVTEPQMAALYGEGLHPDTDEMMLAGTALADCKLGRSFPLYTGGVDVLDAIAAAERTFLKTEKRRPTTLERSELAEQVGRAFYTEKFGYEHASGKDVIAWINRERDQVKQAVAGFDFTFSPVKSVSVLWALADEQTSSKIAALHHEAVAEALAWAEDNAVYTRIGRQGIEQVKTRGLIASEFTHFDTRGGDPDLHSHVLVANKVQGPDGRWLSLDSRAIHQMHQAISARYDAILHDKMSRRMGVEFTANYPHPDKAPIWEIAGIDRRLIEMFSSRRALARPVFDQLVAEYVEKNGRQP…
tnsf88node tnsb 48360-49320_-1 MLAPKGRLKLARTVVDDGWSLRRAAERFQVSPTTAKKWADRYRAGGPAAMVDRSSRPHHSPARTPTRTERRIINLRFTRRWGPHRIAYHLHLAHSTVGAVLTRFRMPLLRHLDQNTGLSVRRPDPHRYEHDAPGDLVHIDIKKLGRIPDGGGHRKLGRAVGRRNSGQRGSGYSYVHHAIDDHSRMAYSEILGDERKETAAAFYERAKADFAGRGITIRAVLTDNGSCYRSRLFAETLGPDVKHRRTRPYRPQTNGKVERFNRTLNQEWAYACTYLSDDARAATYQDWLHQYNHHRPHTGIGGLSPIDRLTVHDLPGKNT
tnsf88node yrec 44920-46027_-1 MRLDGSGRVHMAPSLPVLRPAEQVLRLMLEGWRNQQLSRNLQFNTIEQRLRLVQRFVDHVNAEPWHWTPAMVEEFSADLRTVKHVAHSTLRGYHCALRAFTSYIANPDYGWDRVCEQHFGTHPAQVFFDWNTAPHVQAYDGRATKRPYTREELDALFEHADNEVARAGASGRKGWQPAYRDAVMMKIAYGYGLRFNELRHLQTVDFARNPHAREFGAFGLCKVRYGKSRRASPFRPRSVLTVWRWTPSILEDWLANGRGAPDGLELFCSERGGLVVESTLLRRLRRYCDELGFSDGLDIHSFRRSYATHLLEAGWDPRFVQDQMGHEYASTTGIYQFTSDEFRRSTLRAALDRTMNQALSPDDRSGPS
tnsf88node yrec 48384-49518_1 MAVDESGRFVRDRRVRELLSADIVLHQMLDGWRNQQLSRNLTFATIEQRQRVVVRFHEFTNEFPWRWQPAHVDEYFGDLRSERQAARSTVRGYQQAISLFCLYVSDSSYGWVELCEKLFGAHPVQVCHEWNTAAHVQDMESAPSLRPFTRDELQAFFDRADDEVESIAARRRKGWLAAYRDATVYKTAYAWGLRRNEARHLQTVDFSRNPHAPEFTRYGVLQVRFGKASRGSAPKRRSVLTVFDWAPDVVDDWVTQGLPHMPGNLDLFTGERGSLVSERALLRRFRRYCDDLKLPRGLVFHSLRRSYITHLIESGMDPRFVQEQAGHENASTTAIYTSVSSDYRVTTLRRALDSTLKQALNTGDPAEPD…
tnsf88node hth 49472-49817_1 MSRTRHLDYHWKLRQQMAAHQMWKTTQLAPLLRERGIDLSAAQIYRLVTDKPERLSMKVLVALCDIFDCSPNDLITPEVVTGRAKKTAGEPNATVTALDPELRPARARILDPDT
tnsf88node hth 49519-49855_1 MRRSVDYTWRLSELMAAAGMHNSTDLVPHLRERGIELSASQVYRLVARKPERVSLTLIAAVCDIFTCTPSDLVTVTGADQRRKKTASAEENVLDLNRSARPRRARVTRIDD
tnsf88node hth 44591-44924_-1 MKRTVDYRWRLAELMAARGMHNTTELIPHLAERDITLSRPQVYRLVTQRPERISLQVVAALCDIFDCGPDDLLTVTAADARARKTGTTPAANVVDLDRSVRPRRANILDE
tnsf89node CENTRAL|MCK9815880.1 16770-17736_1 MKPAQPCDFCGALTPAGRGKECERCYWLKNFQRRLAINSKGFSADEIATVFTLFGQWLLERSGAHKAALSINDHYQFFHQLDVTWRSVPSYQELLAHFGAAGLRKAENPMRWLTETGAVTVCAQLKDQLTEQRRLEAILAEPGDGWSAQLLSGYVTALKARMERGGTDLRSIRLAARTAANLLKSARLKGRTLPTQKNIESFWKKSPGQVAAITGFINYINKCHDLQLQAKPDERLLHQAKRQKAERELVALLSETGDAEFERRWIVKGLAYFHGVMRASCKKLVYQPQDYRGVAGYNITYGDKVLWVPSAGSYQHGDYSA
tnsf89node tnse 17737-19462_-1 MAATVERIDFSYRRPNLRHPDSQVMRLKGDYIVWWYGPIQQNTRPRSIPLAKIYFRRLYEDEPGPFTPVLVPLSSLPHYRIGTIWREGKCISNTRLDKGVFDVDFGEGGWSLTSRGDLLKQDRAHVFHNSEYELKYPQDHGQLLEFKLGSDEHLLIPCTEYFVRAYARNMEVCRAVATLKWSDMMSVLFDAPRRDELRWLVKPARYMRNFDAVFLAHLLYDDHTARCIKHINAQFISRDPSEKIFLKATPWFQGKGKIKCFGKWINDGKTFLCLDLVGTNQPDGDEIEWQTKRFDSSEGQEGGRLVLPRPVRTAEAEEFLSEHSHAEPDGHSETVIVKTPPFEILGAKRKVQKKKEVIQTDRGRLGPR…
tnsf89node tniq 16770-17736_1 MKPAQPCDFCGALTPAGRGKECERCYWLKNFQRRLAINSKGFSADEIATVFTLFGQWLLERSGAHKAALSINDHYQFFHQLDVTWRSVPSYQELLAHFGAAGLRKAENPMRWLTETGAVTVCAQLKDQLTEQRRLEAILAEPGDGWSAQLLSGYVTALKARMERGGTDLRSIRLAARTAANLLKSARLKGRTLPTQKNIESFWKKSPGQVAAITGFINYINKCHDLQLQAKPDERLLHQAKRQKAERELVALLSETGDAEFERRWIVKGLAYFHGVMRASCKKLVYQPQDYRGVAGYNITYGDKVLWVPSAGSYQHGDYSA
tnsf89node tnsa 11726-12416_1 MTRNSCDQPKQVRAIKPTRRSVSGFLPFRGTGGVPFESLLERDFLKRMRFSHRVESVIAQPVRVDFIDSLGRAQVYTPDFLVHYRQPEGIDYKDYFKPMLVEVKPAYEWRQHWRAWLGKWKAARRYAREEGWTFSIYDESRIRGLPLENITFLERFERLDFDREDIEMVLKTLREMEFAPVHYLLARHFKGLYRDRGVALLWHLIATGRVECDITEPLNEYLELWLATP
tnsf89node tnsb 12412-14338_1 MNIYEIDTDEHLVPFEPSRERVRVEIGEMVRRDKQIFRIVHLLDLQTIVGVEVESGRSFSLRISELQPVELERVEGLYVNHDISTISSDDWAVAQQRFSAIKPLLRDSVLPRGCVEERAKEVGVDTATLYRWLDRYQSWNEVLALVPRKRGWQSGNSRLSAQTDKLIDDVIEQHYLTIQRRTVQSTIAEISRQAKSLGIRAPSASAIRARIKRIPEKIFLRSRGFADRARNRHTPSVGKFPGADYPLAVIQIDHTPIDLIIVDDRHRKPIGRLWLTLAIDVHSRMIAGYYLALEDPSEISVGMCLAHSILPKERWLDLHKVEGEWPVWGFPRVVHTDNGPDFQAENFRRSCANYNIENQFRPVKRPKYG…
tnsf89node tnsc 14334-15225_1 MTEYAHLHADFRPVLQLSARERIRFMGEPRWIGYRSAHYILDTLECLLDAPKRPRMPNLLVVGDPNNGKTTIVRHFEKLQGQGYVDENAEPVRPIILAEAPPSAEEKDLYIAILERLWMPYKTTDSKVTLRFQVIHALRELKVRMLIVDEIHSLLTGSATKQREVMNALKMLCNTLVIPIVGVGTPDAVQILHLDPQHASRFDVIKLETWKLNPDFQRLLKAFEAVLPLKRPSEIYKPELAQLIHSISGGNTGDLHSLLIECATEAINSGKEFIDRQLIESKSWKRPTRGIRERVV
tnsf89node chel_byblastp 14334-15225_1 MTEYAHLHADFRPVLQLSARERIRFMGEPRWIGYRSAHYILDTLECLLDAPKRPRMPNLLVVGDPNNGKTTIVRHFEKLQGQGYVDENAEPVRPIILAEAPPSAEEKDLYIAILERLWMPYKTTDSKVTLRFQVIHALRELKVRMLIVDEIHSLLTGSATKQREVMNALKMLCNTLVIPIVGVGTPDAVQILHLDPQHASRFDVIKLETWKLNPDFQRLLKAFEAVLPLKRPSEIYKPELAQLIHSISGGNTGDLHSLLIECATEAINSGKEFIDRQLIESKSWKRPTRGIRERVV
tnsf89node chel_tblasstn 38570-39412_-1 -
tnsf89node chel_tblasstn 10977-11612_-1 -
tnsf90node CENTRAL|WP_221086667.1 49999-52552_1 MTAGAPPRFLTEPGAVLVEVVADAEPLLDPAAIGSVIGQVAPTRAELRRLARALHADPGLLTSGEPDGPRLLQDLIGALLTVGARHVRPASCARCRRMRPLRRRLEDRLVCAPCANAAAVRREACARCQRERRVDGRDGDGAPLCAACTRQQRGADPLGELVDGLDRLGTGLPASALRELILAALPRPHQRRTVTADFAARPTALADNAAHGSHHLVLLAEALIAAGATDVALPVCPFCQQSAKIRFGRDGLRCCKRCYEASRSQPCTRCGRARPVAERTADGAALCKACGQRDPVNFETCARCGQHARLVPTDSGERCCRACWRAPIATCSICGRRRPCHGASGPSPRCE…
tnsf90node hth 49999-52552_1 MTAGAPPRFLTEPGAVLVEVVADAEPLLDPAAIGSVIGQVAPTRAELRRLARALHADPGLLTSGEPDGPRLLQDLIGALLTVGARHVRPASCARCRRMRPLRRRLEDRLVCAPCANAAAVRREACARCQRERRVDGRDGDGAPLCAACTRQQRGADPLGELVDGLDRLGTGLPASALRELILAALPRPHQRRTVTADFAARPTALADNAAHGSHHLVLLAEALIAAGATDVALPVCPFCQQSAKIRFGRDGLRCCKRCYEASRSQPCTRCGRARPVAERTADGAALCKACGQRDPVNFETCARCGQHARLVPTDSGERCCRACWRAPIATCSICGRRRPCHGASGPSPRCETCVKRLNTAACQRCGITRV…
tnsf90node tnsc 61624-63613_-1 MPRTVNPDRTPARPGTPQRDSVLPELREMWWESGVRARAQAGLFAVFSELPRLVRSALVVSWRADRVRTSVVAATTVVAGVMAAFGLLAAQRVLVELFAGGPTADKVVAALPALAALAAVTALRAGMATAMGYAQNGLTPKVDREVERGLFEVTTAVRLEAFDADAFADDMERASRGADSTTGLVQASMNLLAGLAGVLAVAVAVVVVHPLLLLALLVATVPNGWASLRAGHLRYQTYAAGSVRRRRLWLLHRLMAERDSAPELRSYGLRGFLLDQYDRVMAVETGIQLALARRVTTTTTVGAMIGGVATAVVYVLLGLLLVDGQIPLAAAATCVIAVQAAQRSLAVVTFQVDRVYTEGQHFRDYTGF…
tnsf90node chel_byblastp 61624-63613_-1 MPRTVNPDRTPARPGTPQRDSVLPELREMWWESGVRARAQAGLFAVFSELPRLVRSALVVSWRADRVRTSVVAATTVVAGVMAAFGLLAAQRVLVELFAGGPTADKVVAALPALAALAAVTALRAGMATAMGYAQNGLTPKVDREVERGLFEVTTAVRLEAFDADAFADDMERASRGADSTTGLVQASMNLLAGLAGVLAVAVAVVVVHPLLLLALLVATVPNGWASLRAGHLRYQTYAAGSVRRRRLWLLHRLMAERDSAPELRSYGLRGFLLDQYDRVMAVETGIQLALARRVTTTTTVGAMIGGVATAVVYVLLGLLLVDGQIPLAAAATCVIAVQAAQRSLAVVTFQVDRVYTEG…
tnsf90node yrec 48597-49647_1 MHPEDAVLRAMLSGWAKQQLGGRRLDRRTITARERVIDGFVAFTNEYPWRWTAALVDEWTTHLVAERRLARSTIRGYQGALRLFCDYLVSPYYGWAQECLQRFGTHPTQVCHEWNTAAHLVEYEGRPGRRPLTRDEVQRLFDYADGRVERAVRLGRKGALAAYRDATVLKTIYGWGLRCTEVSRLDLVDFYRNPQAPALGGFGMVHVRYGKGTRGSGPRRRMVASLMPWAVEALEDYVVNIRPRFGLAEHPAVWVTERGGRLRPREIEERFAVYRDALGLDGDLSPHCLRHSYVTHLIEDGVDPKFVQEQVGHVFASTTGLYTQISAAAMNTMMDRALHPVLTAEGAER
tnsf90node hth 49685-50003_1 MAERGMFSTTDLRGPLVERGIDLSASQVYRLVVEKPERLSLRTLMALLDILGCQMTDLIVPVAAAGSGRARKAAAGGGAPAGGRGAEAGVGELRPRRARITPTQP
tnsf91node CENTRAL|WP_241926168.1 49999-51394_1 MSRPVKGTLQNQQFCAPCYNRITTTASGCPECGRFRILAYRGVDGVFLCAECAGQPVRFACKTCGGEEHLVGRNCARCVLTDRMTALITAPSGEAHPQLKPVRDAVLARKNPRSALRWVARASATSILKSMADGRTQISHEGIDSFARSASREYLRDLLIASGALAAEPRELRDTLEWIDGFLTDYAGPDRHVLTAYSRWNVIRRVRARAARGKFTSSAAKNVPPHLRVLGDFMMWLAERRTDLATARQAHVDEFLTTHPEGARHLPQFLKWAHSSGRCGPLTSPTYRSQQPTPQVPANEHWDTVERLLHDNSIRIDTRICGLFVLLYGQRPSHICQLTRDLVVVNETNVL…
tnsf91node yrec 47994-49101_1 MDPVPGAASLVLVRGVSYLDEAAAVFEAMVEGWSRQQASRRLQPSTISARLNLIRRFQRFTEEYPWLWRAQDVEDFTVSLMSRNRLSTSTIRGYHLTLRQFCDYLTDRRYDWMTECERRFSSVPTQVCHEWNTVVHLDEYEGRPARRPLTYDELETLFGHCDDRVEQIARTGRKGALAAMRDAQILKTTYAFGLRRREVARLDIADLRVNPQVREWGQYGSLHVRYGKAVRGGPPRRRTVLAVPEFDWALDGLRQWVEEARPRMDPRAHPAVWITERNSRVSVRYLDIRFAELRAGAGLPAELTLHCLRHSYVTHLIEFGYAERFVQEQVGHATASSTVIYASVGSDFKNRILADALHRVYDPAKGRR
tnsf91node hth 49112-49430_1 MSARWKLRELMASQGWFQTTDLVPLLAERGIHLSREQVFRLVTKPPQRLNMDVLVALCDILSCTPSDLIEAVEDPVTVQKTGTDEARGIGELRPIPARIRRPDQT
tnsf92node CENTRAL|NHI06710.1 49999-50518_1 MRCVDDMTLPLDVRAAGALVLLYGVPVSRIAQLTLQDIEEREDGTYIALGARPILMPPVVADLVAQQAAALPRSIAARTIDGTDWLFPGNLAGRPTTAMPLTRRLSTHGISVRPARNTAVLALAADLPATILSDVLGMHIVTAVDWVKYVKRDWTGYIEAKAADRHNQQEGM
tnsf92node tnsc 56999-58562_-1 MPTPTDEQTEAADAFRAGHHLVLQAGAGTGKTSTLNLLAAGTKRLGRYVAFNKNIAQDASSRFPRTVLCKTAHATAYAALGHRYTHRLNSPRQPAWKTGQALGITRAIRIGDHDVSRRTLSHTVLRTVTRYCHSAERTLAHHHVPHLRGLGTPAEQAQLASEILPFAVKAWADLQDPDQGVVRFEHDHYLKMWALTEPKINADFLFLDEAQDTNPVLEQVFTAQRDHAQLVMVGDSAQAIYGWRGARDVMTGFNAMPLTLTRSFRFGPRLAEQANRWLELADAPIRLTGTDTIPTEVGAISHPDAVLCRTNIGAIGEVMKLLAAGHRVALTRSGHALSALALAARDLKEGRRTSHPELVLFTSWGELQ…
tnsf92node chel_byblastp 56999-58562_-1 MPTPTDEQTEAADAFRAGHHLVLQAGAGTGKTSTLNLLAAGTKRLGRYVAFNKNIAQDASSRFPRTVLCKTAHATAYAALGHRYTHRLNSPRQPAWKTGQALGITRAIRIGDHDVSRRTLSHTVLRTVTRYCHSAERTLAHHHVPHLRGLGTPAEQAQLASEILPFAVKAWADLQDPDQGVVRFEHDHYLKMWALTEPKINADFLFLDEAQDTNPVLEQVFTAQRDHAQLVMVGDSAQAIYGWRGARDVMTGFNAMPLTLTRSFRFGPRLAEQANRWLELADAPIRLTGTDTIPTEVGAISHPDAVLCRTNIGAIGEVMKLLAAGHRVALTRSGHALSALALAARDLKEGRRTSHPELV…
tnsf92node tnsc 53261-54179_1 MSETARLHAFPRSLPDEGTQGIADARLLPDEEFRGAWSSIALPTDMKERMLRGAVASIRLRQTVPFDAVPLHGITLLTGAPGVGKTTMARGLADKIARTLGSPTPWLFLEVDPHALASASLGRSQRSVETLFGTVIEEMAMAGPLVVLVDEVETLLTDRAALSMDANPVDVHRAVDAALVGLDRLARRHTDVFVLATSNFPDAIDPALASRADNVIRVPLPDRTARRWILEHTVIAIARAFPGAHALTAAEALDAAAERGEGLDGRRLRKAVAAACAYRPETKGDPNGVTVQDLLGALDHARETA
tnsf92node chel_byblastp 53261-54179_1 MSETARLHAFPRSLPDEGTQGIADARLLPDEEFRGAWSSIALPTDMKERMLRGAVASIRLRQTVPFDAVPLHGITLLTGAPGVGKTTMARGLADKIARTLGSPTPWLFLEVDPHALASASLGRSQRSVETLFGTVIEEMAMAGPLVVLVDEVETLLTDRAALSMDANPVDVHRAVDAALVGLDRLARRHTDVFVLATSNFPDAIDPALASRADNVIRVPLPDRTARRWILEHTVIAIARAFPGAHALTAAEALDAAAERGEGLDGRRLRKAVAAACAYRPETKGDPNGVTVQDLLGALDHARETA
tnsf92node yrec 47367-47940_1 MRDSALVKTVYAFGLRRQEARGLDLADLRRNARVPEYGRYGALFVRYGKSSKGGPPKRRTVLTVPEFDWVVDVLDHYLEEIRPGFSPAKHSALWMTERRGRISLRSIDDAFSELRQLAGLPEELDLHCLRHSYVTHLLEFDYPERFVQDQVGHEYASTTSIYAGVSDEYRNRLVQRSLKSRLGRLWGTES
tnsf93node CENTRAL|WP_199572279.1 49999-50539_1 MQEARQQIIQTGAFPVWLSARHVTLDSCTQTDLDAWHVEKHATRRPAQTFLRWCMDTRRLPWLTIPNRPTTNPDPTGQHQHIAALQRVLADDSTSPRVRVAACLVLLFAQPVSRIVRMTTDNVVHDGQHVTLRLGAPLPQSPSRWPTSCSTTSGPCPPAPLPSTGTRIGSFPATARASR
tnsf93node tnsb 52971-54087_1 MREIDDDEGRRLLRIVRRGTGSVVTWRRAQMVLLSAQGMPVTKIAGVTFTSADRVRDVLHNFNTDGFDSLYPKYKGGRPRTFSLPERREIKKTAKSKPADHGLPFSTWSLAKLADFLVAEGVVDDISHEGLRVLLREEGVSFQCVKTWKTSRDPDYAAKKARVEHLYAIADGEVMAEEDEPEVIFCMDEFGPLNLQPHPGRQWAEHGGRHKDPDRGPRPRRRATYTRPHGVRHLFAAYDLTKNQLYGHVKKTKNRSQFLEFCRYLRSLHPVEKRIAIICDNYSPHLTTKRCQRVATWAEANNVEIAYTPTNSSWLNRIEAQFTALRYFALDGTDHASHKEQGSMIRRYIIWRNKHAADERLREVVNRAN…
tnsf94node CENTRAL|CCH49334.1 49999-51433_1 MKGTSRCDICGKSVHTLTRRYKGEGYCSRCYARYFVKRLCPKCGESARLPLDDTSAICRKCEVTKPCIRCGKNEYRTGKVTRYGPVCNACSVYFRKPRACPRCGKLSRRLSRAFRLGITEQVCPQCSNHDRGTCRSCRRHRRLYESPLGVFLCKACLETGKIPCPKCGQLMPAGRKDKCEPCYWLGTLYKRLKLDYAAFNSQIMAEHFETFGKWLGGHSGYKKASLTIHRYLPFFKDIESRWQSIPEYSSLLTAYDVSHLRRQLLPMKWMVESDLIQIDLSLKAEATEKRLIHNILDSLSEGKVKKVLLEYHDILNQSYNQSAISLRSVRLALQPAKQLLSEANRHNRIIPNQSD…
tnsf94node tniq 49999-51433_1 MKGTSRCDICGKSVHTLTRRYKGEGYCSRCYARYFVKRLCPKCGESARLPLDDTSAICRKCEVTKPCIRCGKNEYRTGKVTRYGPVCNACSVYFRKPRACPRCGKLSRRLSRAFRLGITEQVCPQCSNHDRGTCRSCRRHRRLYESPLGVFLCKACLETGKIPCPKCGQLMPAGRKDKCEPCYWLGTLYKRLKLDYAAFNSQIMAEHFETFGKWLGGHSGYKKASLTIHRYLPFFKDIESRWQSIPEYSSLLTAYDVSHLRRQLLPMKWMVESDLIQIDLSLKAEATEKRLIHNILDSLSEGKVKKVLLEYHDILNQSYNQSAISLRSVRLALQPAKQLLSEANRHNRIIPNQSDILSLLHRVPGQRNA…
tnsf94node tnsb 46090-48010_1 MTKHIAEYQTKKAYEPKRTPVDLRVGNLVSCGDQVYRLSEILDFGSVIGVEVHSGRSVPLRIGELRALDDQETQISVDQDIDEITSDDWKIAEKRYEAIKPIVEFDSPGRKRVTQRAKEIGVHPSTLYRWLGAFQSFGVISALIPRRRGWKEGNGRISVAAEEVVQQTIKDFYLTPQRPSAQETVVEVRRRCREVGVNAPSASTIRSRISKITEKERLRGRGYREKAKNKFIPTPGTFPHADYPLAVVQIDHTPVDLNIVDDEFRRPIDRVWLTLAIDVYSRMVTGYHLSLDSPSGTSVAMCVAHSMLPKEEWLTLHGVDADWPVWGKPRTIHVDNGPDFKSDNFKKSCAMHSINLDYRPVKVPRYGAH…
tnsf94node tnsc 52939-54811_1 MSNKETYLGDVQDVNGTTVSISLSKESLTGFVYIDGQGYRVSQVGSFVRIPIGFNDLFGIVSQVGASAVPENQLESQNHGNRWMTIQLIGEGPRNGVFQRGLSQYPTIGDEVHLVSENELQNIYGQPDKPYFVKVGHISNADSIPALIDVNKLISRHSAVTGTTGSGKSTTVASIINALSDREKYPSSRIIMLDLHGEYGQALQDKAQIYKINKETSPRLEENELQVPFWALNFDELCEISFGEFNNEKDRNIVMERVHKYKLESLTKHPRKGVSADTLSVDSPVPFSLHNLWYELFVEQFGTYYREGDGKPIEKLAYETDENGVELKGNPSEGIPPIFKNIATGAGEVKVNYLPGNLNIGKQLLLLGT…
tnsf94node chel_byblastp 52939-54811_1 MSNKETYLGDVQDVNGTTVSISLSKESLTGFVYIDGQGYRVSQVGSFVRIPIGFNDLFGIVSQVGASAVPENQLESQNHGNRWMTIQLIGEGPRNGVFQRGLSQYPTIGDEVHLVSENELQNIYGQPDKPYFVKVGHISNADSIPALIDVNKLISRHSAVTGTTGSGKSTTVASIINALSDREKYPSSRIIMLDLHGEYGQALQDKAQIYKINKETSPRLEENELQVPFWALNFDELCEISFGEFNNEKDRNIVMERVHKYKLESLTKHPRKGVSADTLSVDSPVPFSLHNLWYELFVEQFGTYYREGDGKPIEKLAYETDENGVELKGNPSEGIPPIFKNIATGAGEVKVNYLPGNLNI…
tnsf94node chel_byblastp 44616-45228_-1 MPEFKKQVLEVLRQPLEDGEVSISRSLITLKYPADVMLVAAMNPCPCGYLSDETHICTCSPLAVQRYRSRLSGPLLDRIDLHVDVPAVPYEELKKTRSDVDSATMRARILDAREMQSTRYADERITLNAELTGSALEKHCVLKEEGHDFLKQAVETLGLSARAYTRVLRIARTIADLEKTASLSVDHLAEAINYRTMDRQGNV
tnsf94node tnsc 48099-48915_1 MDLPRWVGYGAAQKVLDTLQGLLHKPKRPRMPNLLLVGDPNNGKTTIVRRFKQLCGEGYVNEDNDPVKPIILAEAPPTADEKSLYISILERFFTPYRPTDPASKLRYQVVHLFRECHVSLLIIDEFHSLLTGTPIKQREVMNAIKLLCNELSIPVVGVGTREAVTVLHTDPQHASRFDVLALPLWETNKEFQTLLTDFEKILPLKKPSTLHTPELAQSLHSISGGNLGNLHRLLVECATEAIKSGKEQIDKPIIEGKTWVRPTRGIRELSG
tnsf94node chel_byblastp 48099-48915_1 MDLPRWVGYGAAQKVLDTLQGLLHKPKRPRMPNLLLVGDPNNGKTTIVRRFKQLCGEGYVNEDNDPVKPIILAEAPPTADEKSLYISILERFFTPYRPTDPASKLRYQVVHLFRECHVSLLIIDEFHSLLTGTPIKQREVMNAIKLLCNELSIPVVGVGTREAVTVLHTDPQHASRFDVLALPLWETNKEFQTLLTDFEKILPLKKPSTLHTPELAQSLHSISGGNLGNLHRLLVECATEAIKSGKEQIDKPIIEGKTWVRPTRGIRELSG
tnsf94node chel_tblasstn 44629-45291_-1 -
tnsf94node chel_tblasstn 69161-69997_-1 -
tnsf94node chel_tblasstn 99784-100122_-1 -
tnsf95node CENTRAL|WP_237944929.1 49999-51463_1 MAIKISNNVCNYCKNILTNWDYKYKEEHYCRICYEKLFILKTCLSCNKIKRIYRYSEKLLCKFCEVKDLHCSRCAKTDFKIGKILKNGVICNSCVKYYQEQKICSSCNQEKINVSNRTLTDGSKKLLCGNCYNKTLPICSCCSYRRIAYSYDKNNKAVCEICSIEIKRKCIGCDKSIPAGYGNICKECTSLKTLNNKTFNLSKSLSKYLNSIFIEFSNWLLKRRNSIFTALNIQHYYGYFFLLDEICLEFKRLPTYEEIVSKLKVEKTRKYLLVTIFFNELKIIKIDKKIKEEHANLNMIDKYINTFKKDTRNHSLIEKYYLFLLQKLNNNETTTRSIRLALTPAVKFLNY…
tnsf95node tnse 55700-57476_-1 MINLNIKEKIPPIENFPDDEIYRVIWAYGSLQKGATITTVPEIHVLLVNLEYDASKKKYQLNPYKINIVKISIAQLDIARYMTIWKGKKRVEDNWEDFNEYEKNKKFRLDSTTSICESYSKKIDEKKYESFFPKEKYKLPYLGNIDDFLKFSYVTFTKISNEEYDVVIPSMELYTSTYVPHEQQIRNKLIQFSLDDTLNDYVKLVKEESSKYIIELYHSKTATNISFLAYSSLNNMTRQRLSELRSSLENGKLDKYPIILPYHPSSISLQGDGFWIDDKTFFMLRINKYSLPADIEIDNITDEIEVEENNKSNSKNTTISSIKRDLDNYELPVTNNHNPHIRNASLSIISEIELLNDSEHKIENKKKT…
tnsf95node tnsa 45385-46108_1 MKISMKNRKIGYTYSSVSGHFAFRKEKSIAFESTLERDLLTLLEFNSSVFDVTEQPLTIEYQNKNGRNVTYTPDFLVIFYDPNNKVSSTKLSRKPWLIEVKPREILIKKFKELKPKFKIAMQYAKQNDMTFKIFDESRIRTDYLKRIKFLNRYKNMECEWWWKEWVFNGLESLGGHSTIDELLVFKFRGGTVDRLLALGVIYHLIVNKIINADITENLNFETKIWINYEHPNYLDYSEKD
tnsf95node tnsb 46112-48008_1 MLENQTNIKLDRSRIEIRQNSYVRYKNNRYKITQILNLNEVVGIDVKTRKAKLLPIKELSSIEASQKIDVEAISKDINEIEDEEFNEAQRRYKAILPLLENKLSRKDAVTYSEKIGIHFTTLYRWQERYKSTGTILGLISNKVGVKQGYKRLDTELEIIIKRIIDNYYLTIQKPSIQSVVNKILAECKRLDIKAPHSNTIRNRINEITEYEKLKKQGSRGIARTKFEPTPNKFEVDYPLQLIEIDHTPCDIILVDDEHRLPIGRPWITVAIDIYSRMIVGYYLSMNAPSVTSVGMCVSNAILPKDNLLAKFDVNANWNVWGFPETIHVDNGADFRAEAVQKAGLAHGINIEFRPVGRANFGGHIERAIG…
tnsf95node chel_byblastp 44587-45235_-1 MYLSGTNSKMGEVALSNNGVLFFDELPHFPNNILEALREPLEDNKILISRVNSKVLYETKFIFVAALNPCPCGNLLSSVKECRCSEVEIQRYKNRLSEPFLDRIDLYLVMNDSFNDNKNIVSSTELHQNVIKAFIKQKSRGQKELNGKLSDEDIKKYCLLDNESSEILEKARLNYSLSFRSINKVLKVARTIADLNDNDIITKSDLLKSLNFRRR
tnsf95node tniq 48926-50009_1 MKIVIEPQIYPNETLSSWLIRGSILNGSQPNDWTHLLFKDNRIWNKDIDRFLSEEKLILLSKNCSKSIKELKGMTLEPLIKKIFKKEKLNPLKSWTFILSVGQRGSYKRNGMYFCPLCLSNEKNSYFRLENKLAWNTSCLIHNIKLLQRCENCNKNFAPHKITYDKTKIYLCTNCGYDLRNSKTEVCNFEIQNFQVKLNKAIFENIIDESFPLIEFSIEELFKTLRIILSFIKALFRTNKYESLLNILNLSILNDSLETMNNSYNSFEEMHIKEREFLILISSKLFNLKIYEIKETFEKLNFSYKLVANQSTLTSKTISYLSKDLKINTKNKILIIKQSKILPKSADEVNKLLEELKSWL
tnsf95node tnsc 48018-48930_1 MNDFEYLNEQTKQIIYSSKEYRLSYIDEPLYIEYPRTKELFEIFEQMIKTPKKPRMPNLLVIGEPNIGKTSIINQFYNKHNTTELEDVNGYSIPNRPVILATAHTKANEKDLYIAILEAFWTPHKPNNTLAQLRHQMFSLMIECKVKLLIIDEIHHFLNGTPSQQRDIMQALKNIGTKLQIPIIGVGIKDASLVLGTDPQLSSRFDMVKLSAWELDKSFRGLVNAFEKYLPLQKPSKLAEQEKCTLLHNISQGNLGDLHKLLIACAKYAIENNIEEITIDIIRKFKNFKPTSKLVPREIQLKS
tnsf95node chel_byblastp 48018-48930_1 MNDFEYLNEQTKQIIYSSKEYRLSYIDEPLYIEYPRTKELFEIFEQMIKTPKKPRMPNLLVIGEPNIGKTSIINQFYNKHNTTELEDVNGYSIPNRPVILATAHTKANEKDLYIAILEAFWTPHKPNNTLAQLRHQMFSLMIECKVKLLIIDEIHHFLNGTPSQQRDIMQALKNIGTKLQIPIIGVGIKDASLVLGTDPQLSSRFDMVKLSAWELDKSFRGLVNAFEKYLPLQKPSKLAEQEKCTLLHNISQGNLGDLHKLLIACAKYAIENNIEEITIDIIRKFKNFKPTSKLVPREIQLKS
tnsf95node tnsc 40672-42034_-1 MENILKILIDFSLFEKYDKEYFISNKIVPICEDNISLKVAVCKNSDLSNIKEKFSKLISFVEADELDILFLLSNLDKKIYLYKIASKSIFQKTDEKYIEEFLNELTLFSIYLRTSDIHIEMYKNLVLFKFRVDGRLKIFFTFEKEFFKSISSYIKLISNLDMTQIRLPQDGRYSLNIEDKKYDFRVSTMPTLEAESIVLRILDNKNIDKNLLTLGLTESLLHKLKQSLKLTQGLILISGPTGSGKTTTLYSILKELNCEDKKIITVEDPVEYKIESINQVPINPKIGLSFEVVLKNILRQDPDIIFIGEIRDRFSLDIALQASLTGHLVLASIHSNSAVETITRLIDLQADPFLISTTLKLIMAQRLV…
tnsf95node chel_byblastp 40672-42034_-1 MENILKILIDFSLFEKYDKEYFISNKIVPICEDNISLKVAVCKNSDLSNIKEKFSKLISFVEADELDILFLLSNLDKKIYLYKIASKSIFQKTDEKYIEEFLNELTLFSIYLRTSDIHIEMYKNLVLFKFRVDGRLKIFFTFEKEFFKSISSYIKLISNLDMTQIRLPQDGRYSLNIEDKKYDFRVSTMPTLEAESIVLRILDNKNIDKNLLTLGLTESLLHKLKQSLKLTQGLILISGPTGSGKTTTLYSILKELNCEDKKIITVEDPVEYKIESINQVPINPKIGLSFEVVLKNILRQDPDIIFIGEIRDRFSLDIALQASLTGHLVLASIHSNSAVETITRLIDLQADPFLISTTL…
tnsf95node tnsc 43647-44532_-1 MTKCGYVSVVGRPNAGKSSLLNWLVGEKIAMVSHKANATRKRSNIIVMHEDDQVIFIDTPGIHETEKLLNQYMLDEALKAMGDCDLILYLAPVTDKISYYEDFLEKNKKNVKHILLLTKIDFVSADELMLKLKEYEKYNDKYEAIIPVSIKKATKKADILGEVVKYLPEHPYLYDPEIMTTEHLRDIFKEFIRESIFENISDEIPYEADVIVNKVEEKPNVDVIKATIIVQKDTQKGMIIGKGATAIKRIGRDARMKIEKLTGKKCFLELFVSIKKGWTKDKEGLKALGYDVNL
tnsf95node chel_byblastp 43647-44532_-1 MTKCGYVSVVGRPNAGKSSLLNWLVGEKIAMVSHKANATRKRSNIIVMHEDDQVIFIDTPGIHETEKLLNQYMLDEALKAMGDCDLILYLAPVTDKISYYEDFLEKNKKNVKHILLLTKIDFVSADELMLKLKEYEKYNDKYEAIIPVSIKKATKKADILGEVVKYLPEHPYLYDPEIMTTEHLRDIFKEFIRESIFENISDEIPYEADVIVNKVEEKPNVDVIKATIIVQKDTQKGMIIGKGATAIKRIGRDARMKIEKLTGKKCFLELFVSIKKGWTKDKEGLKALGYDVNL
tnsf95node chel_tblasstn 44594-45226_-1 -
tnsf95node chel_tblasstn 63178-64056_-1 -
tnsf96node CENTRAL|WP_146041542.1 7030-8062_1 MLIPGENGIALCRGCTEQGEIHCETCQEPMPAGRGKQCESCSWKKAFERRLKVNAETFELQHIRRLFIEFGQWLEGHLGAHRAFLRLLNYMPFFDFLTSQPSGIPSYFSLLEHFHADGIRRMKTPMLWLKEAYGVEADPLMRENHSEKRRIEELLRSVLNGTASTALGKYHASLMIKVSEGTMTLRSVRLSLRAAVGVLGEASSSLDVLPSKESVRHYLSKTPGQKAAAQGFIGYLNRTLGLDLDVTVSKRTLARVKREKLEHELMTMLGSGGSGETFERSWIKLALMFFHGLTSINKKSLLYDRVSMDAQEGFQVQLGGKEYWVPVPDDAGSVDFRAHQPLE
tnsf96node tniq 7030-8062_1 MLIPGENGIALCRGCTEQGEIHCETCQEPMPAGRGKQCESCSWKKAFERRLKVNAETFELQHIRRLFIEFGQWLEGHLGAHRAFLRLLNYMPFFDFLTSQPSGIPSYFSLLEHFHADGIRRMKTPMLWLKEAYGVEADPLMRENHSEKRRIEELLRSVLNGTASTALGKYHASLMIKVSEGTMTLRSVRLSLRAAVGVLGEASSSLDVLPSKESVRHYLSKTPGQKAAAQGFIGYLNRTLGLDLDVTVSKRTLARVKREKLEHELMTMLGSGGSGETFERSWIKLALMFFHGLTSINKKSLLYDRVSMDAQEGFQVQLGGKEYWVPVPDDAGSVDFRAHQPLE
tnsf96node tnsa 2177-2729_1 MLERDFLHRMDFDQSVVAVASQPVKLDFVSSNGRSYTYTPDFLVYFTERSGIRPMLVEVKLEEEWRENWRSWLPKWKAAWRYASEHGWGFHIYDESRIRGLPLKNIQYIERFKRANYSEEDSDAVIRTVAEMGTAPFHYLLARHFTGFEHQGASHLFHLIATRQLDCDVDQPFDEFLELWVTA
tnsf96node tnsb 2737-4645_1 MESSPQGLKIDRSFISIVVGQLVAYQKEVFRITQVLDFQSILAINVESGRAKVLRIAELKPVLAEKVKGLYIDHDLEDIGTEEWATAQMRFSVIAPLLNNEGQNKGAVEKRAKEAGVDTVTVYRWLKRYKEYGEVTALIPFKRGWSKGRQRTSDEVEKVISEVIDEFFLSDQRYTITATIAEVVSRCKKRKLTPPNGSTVRARIKKVPDKVVLRRRGYQELANNKYTARPGILASEYPLQIVQIDHTPADMIVVDDIHRKPIGRPWLTLAICVYSRMVTGYFLSMDAPSAVSVAMCLVHSVLPKEGWLSLHGVDAEWPVWGKPVTVHSDNGPDFRAHSLIQSCINHDIKREFRPKKKPHWGGHIERLMGTF…
tnsf96node tniq 5486-6599_1 MDAAYQWFAGANPVNATWPLVPTLLPDEIISSWLVRCALAQGCDPLTLTGSLWPGVRFWCADPDKGLSKSQATDLGVFAGMPVEVLNSSTLASIRSALSEQGDFPNAITPWILCLGLRNRRRSGGLQYCPQCFVERQPYYEIQSRLAWHSICPIHQLTLLDRCQCCGSPLCPHLLTPPEEDLGRCHRCRFELKSAMGRTISSDAMCLQHAADRLLAGETQFYGDERLGVPDWFYLCRWMLGILRSAARARSSSSKQFFQRLNVDFEALTRPSTGLPFQYLTPMDRAHLLADTWKMIQAGPESLAQACSEFSIAPSLMPLPAGNPPACVMSIILGLQGRRSKGDIHHHADAPRSGKSVLMQWHRLLRKTKR
tnsf96node tnsc 4638-5529_1 MVMEYSHIAPQFRSVMELSDLERIKFMEEARWVDYPAGNKLLDLLNGLLLKPPRPRMPNVLVVGASNSGKTTVIHRFKKLCGAPYISDDGVSVRPVVYAEIHKPDERELYNAILDNFWAPHNPAAPLAKLRHQAIHLIREARTRMLIIDEIHTVNNGSPTKKADVMNELKMLANILQIPLVLVGTRVALQLLRLDPQYSSRFEVLSLPNWEVNPDFQRFLKSFESVLPLKKPSKLFSPDLATLIHAISEGITGNVEYLLQECAKEAIQTGSELIDRRLLEKNQWMRPTNGSRERIL
tnsf96node chel_byblastp 4638-5529_1 MVMEYSHIAPQFRSVMELSDLERIKFMEEARWVDYPAGNKLLDLLNGLLLKPPRPRMPNVLVVGASNSGKTTVIHRFKKLCGAPYISDDGVSVRPVVYAEIHKPDERELYNAILDNFWAPHNPAAPLAKLRHQAIHLIREARTRMLIIDEIHTVNNGSPTKKADVMNELKMLANILQIPLVLVGTRVALQLLRLDPQYSSRFEVLSLPNWEVNPDFQRFLKSFESVLPLKKPSKLFSPDLATLIHAISEGITGNVEYLLQECAKEAIQTGSELIDRRLLEKNQWMRPTNGSRERIL
tnsf97node CENTRAL|WP_219891395.1 49999-50854_1 MSTPQITALFKEFCLWLINEVPKQIAAQSIHRYFLFFYEIDKKWGAIPSYKKLLDHFNAEGLRRVRLPMCWLAETSRVVVDANLREQASEHRRIKAITSQLRPETMPAKILLAYRDELLGRMADGKITVRSARLSLQPAAALLGECEADGVSVPGQLSLNRYLARVPGQQAGITGFVGFINSNYGAGVNIEHKKSQAHANQKRKLEADLVALISAANTSPLFQGQWLSVALAYFYGLPRRLGKRLEDSKISVQTDGNFYVTVDEKKYWVPRWNFNPSATSAKTQ
tnsf97node tnse 60217-62023_-1 MPIQFKHKFKKISTVIRIKGTLDFGNDAMVAWWYSGFYKNPKDNSQPHVLVHFREYISPGVIGDKIAHRRIPLTSLGQVRVGTVWKNDRCKGELDLEPTKFSLNFNEDGWRFTSLSEARRKHLAPPFQQSLYKLERENDANWLIEFDLPNGGKLFVPCLEFFTRCYGRSGELKRIVATYPWEDVPDSAKSRLYATLDEPEEAGKWKVRLRRRMFNGDVVFLAHAKYDNYTTRLTKRINADLQTMIDPKLTKPAFIQIAPWFRGPAELSVKGFSFDDGKSFLAFNIVGMSDPIGEQIHRGRENSNNAETAAPDGSPEAWAGRPERILNINEIIDLTGDGEPDGDSPAVEIQDPVFVTLGIERAVIDMRA…
tnsf97node tniq 49999-50854_1 MSTPQITALFKEFCLWLINEVPKQIAAQSIHRYFLFFYEIDKKWGAIPSYKKLLDHFNAEGLRRVRLPMCWLAETSRVVVDANLREQASEHRRIKAITSQLRPETMPAKILLAYRDELLGRMADGKITVRSARLSLQPAAALLGECEADGVSVPGQLSLNRYLARVPGQQAGITGFVGFINSNYGAGVNIEHKKSQAHANQKRKLEADLVALISAANTSPLFQGQWLSVALAYFYGLPRRLGKRLEDSKISVQTDGNFYVTVDEKKYWVPRWNFNPSATSAKTQ
tnsf97node tnsa 44823-45522_1 MNQNSCDELVPYQTRKIKPTRRSVSGVYPFRGDVAVPFESTLERDFLMRSEFFLDVLDVIAQPAQIPFLGVNGQTYTYTPDFLVYYKLGNRSYSDYPKPLLVEIKPQVEWRQHWRSWLPKWKTARHYAHEQGWQFRIHDESRVRDKVFENIRFFERYKRMSFSPEESQCVIDSVQQMGAAPIHYLLARHFMGLYRSQGVAHIWHLIATRRLDCDVSKSINEFSEVWIPTNVY
tnsf97node tnsb 45511-47443_1 MSTETEYVISNDAFEPIRERVNVNVGGLVQRGETIFRIVQVLDFESLIGVNVDTGQSASLRIGDLRSIERSPTVTQNASQDLGDIADEDWRIAQERLAAIKPLVDAGRLGRENVEARASELKINPATLYRWLQRYKAYGVVTALIPQKRGWKQGNGRIDQDAEALIEQVIRDFYLTLQRPTAQKAITEVLRACQAKGITPPSPTAIRARISRIAEKEQLRGRGHKEKAKNKFLPAAGSFPNATFPLAVMQIDHTPADIILVDDVYRKPIGRPWITLAMDVHTRVVTGYYLSFDPPSETSVAMCVAHSMLPKDDWMLLHKVDAEWPVWGVPRTIYVDNGADFRSNNFQQSCLMYGISLEFRPVKQPRYGG…
tnsf97node tnsc 51873-54033_1 MAISSRQLSAVISFCLFANKHKIDVNSQKLISMGMIDEDKNPIELFHELAKKFQLKARVTKMGRAKASLFTYPFAYQNVDGVFILVMEKNDAGYVTVNPLFPAERGIATTSQLRDACDGKIIEVVETGSTQEEHRRFGMGWLGRRMLKFKALLWKIALASLVLQLFATATPLFSQIIIDKVLVRNNPSMLYVLGLGMFIVIAFELVLTILRSRQQAHIASKIDIALGTHIKRHLMRLPLGYFQHRSSGQVIGIFRELDTVRSFITGPSATSIVDISFIVIFLPLMYSYSGRLTLITIVTGLLMATVAIIAKPWELRNAKEFSFATTEAQTRLIEGISTIETVKALGAENIIRGRWEAAFARLVLATKET…
tnsf97node chel_byblastp 51873-54033_1 MAISSRQLSAVISFCLFANKHKIDVNSQKLISMGMIDEDKNPIELFHELAKKFQLKARVTKMGRAKASLFTYPFAYQNVDGVFILVMEKNDAGYVTVNPLFPAERGIATTSQLRDACDGKIIEVVETGSTQEEHRRFGMGWLGRRMLKFKALLWKIALASLVLQLFATATPLFSQIIIDKVLVRNNPSMLYVLGLGMFIVIAFELVLTILRSRQQAHIASKIDIALGTHIKRHLMRLPLGYFQHRSSGQVIGIFRELDTVRSFITGPSATSIVDISFIVIFLPLMYSYSGRLTLITIVTGLLMATVAIIAKPWELRNAKEFSFATTEAQTRLIEGISTIETVKALGAENIIRGRWEAAFA…
tnsf97node tniq 48287-49415_1 MVASHTWHPGTGRIASRWPVPVPLEADELLSTWLVRVALSQGCDPLALTGELWPKWRVWTLDLDRGVATERLRILERMSGIDMSALDAASLRTIAMAIGTAVPGDVAVVPWILALGSRNRQRHGGLQYCPQCFGTDKSPFYRLQWRLAWHNCCHVHSAALLDRCCHCAAPVEPHRLSPPTGLLNVCSSCGYDLRACHAMAADAGAMAFQITADDVVSCGYGKYGEFTLATTEWFLLSRYFLMLLRVAIRNSSSNLASCLVMLGADIPGMRPSLTGLGFELLPVGERAVFLAGTGKLLAAGPKRLLETAQALSLSSATLRQCLSNLPVHIRDIVDALPKQSRSRKSNSKTAEIAPLPRQTVTRIWARLQR…
tnsf97node tnsc 47439-48330_1 MSTYEHIHEDFRHIMALSAAERIEFLDHPRWIGYKVAQNILDTLQGLILKPMRPRMPNLLIVGDSNNGKTTIVARFRHLCGQPYVNDESEPVKPVIVAEAPPSADEKGLYISILEEFFAPYRATDPTSKLRYQTIHLFRACHVRMLIIDEFHSLLTGSPVKQREVMNAIKLLCNELAIPIVGVGTREAVRVLHTDPQHASRFDVMTLPAWELNVDFQRLLAGFEKVLPLKLGSNLHAPELAQRLYTISEGNTGNLHRLLIECAVEAIKSGKEQIDKTIVESKAWLRPTRGIRELVG
tnsf97node chel_byblastp 47439-48330_1 MSTYEHIHEDFRHIMALSAAERIEFLDHPRWIGYKVAQNILDTLQGLILKPMRPRMPNLLIVGDSNNGKTTIVARFRHLCGQPYVNDESEPVKPVIVAEAPPSADEKGLYISILEEFFAPYRATDPTSKLRYQTIHLFRACHVRMLIIDEFHSLLTGSPVKQREVMNAIKLLCNELAIPIVGVGTREAVRVLHTDPQHASRFDVMTLPAWELNVDFQRLLAGFEKVLPLKLGSNLHAPELAQRLYTISEGNTGNLHRLLIECAVEAIKSGKEQIDKTIVESKAWLRPTRGIRELVG
tnsf97node chel_tblasstn 44053-44709_-1 -
tnsf97node chel_tblasstn 69043-69714_-1 -
tnsf97node chel_tblasstn 62145-62360_-1 -
tnsf98node CENTRAL|WP_020816515.1 17107-19006_1 MSENKWSNKFSKCISCNTTLHPHKAKGLCNSCYQKEHKYPKSECSICGKTSRVHKIDNGKSICQKCYKQPLHTCSICNKQASAAVKLSMTEYVCDSCYIKHYRTKHICSICGKLEVLAINSSDKKVCIKCYSSPNHLCSKCGRNIESPYIVDGKHVCSRCYENSKTSSSEIDINQGVYICSICGNSGSVQHIFSDNSIICQDCAKQQVHICNSCFNPAVPIHSYSNALPYCRNCYYKQKFESIFDKLAMNWCENFTNIIKDYFNSKAEKVSYESVWVQVNTSKNLLDDVYSNYVNNSSDFSSIDFSIIHQKHFTKKLFIIDMISFLCHKNIMPDYDCSLFLLENLSYQISN…
tnsf98node giy-yig 21096-21354_1 MSNFKVYILSCSDGTYYTGYTSDLQKRLQQHQEGHGCTYTKTRTPVELVYTEELPDKPSALKREKQIKKLTIFDKEKLIEKSRAN
tnsf98node addTnsF 17107-19006_1 MSENKWSNKFSKCISCNTTLHPHKAKGLCNSCYQKEHKYPKSECSICGKTSRVHKIDNGKSICQKCYKQPLHTCSICNKQASAAVKLSMTEYVCDSCYIKHYRTKHICSICGKLEVLAINSSDKKVCIKCYSSPNHLCSKCGRNIESPYIVDGKHVCSRCYENSKTSSSEIDINQGVYICSICGNSGSVQHIFSDNSIICQDCAKQQVHICNSCFNPAVPIHSYSNALPYCRNCYYKQKFESIFDKLAMNWCENFTNIIKDYFNSKAEKVSYESVWVQVNTSKNLLDDVYSNYVNNSSDFSSIDFSIIHQKHFTKKLFIIDMISFLCHKNIMPDYDCSLFLLENLSYQISNLAVEFQKVIKAYKES…
tnsf98node yrec 15001-16144_1 MEVNFKNKLKLVVNSNSPQKNNTTNINNSISLEEDTYSQIINAYTNRLMARRLKPSSIRTTINTINDLFLFTNQYPWDWTAEIFDEWCAYLYRERNNCEATQRHKQNMISRFQSFLVESPQLSDLCKVNFGKKPLLICSQDNLIPHKVPDENKEKRLAFTKDHLKCLWAYFDEQIALAYKNKSKSLKVLQRDKVLYLIIYYYGLRANEVSMLDTTDFLHNPKRPEWNNFGGIIVRFGKASGGSPPKRRTVWTISETSVEYLRWYLESIRPLFGFDESKSLFLTERGCRMNPKTITQNFKEHLKCAGLPHDNYSTHCLRHSYISHLSEDLEISPRFIQEQVGHTYLATTQIYTHLSDSFVSKQLTNVIDR…
tnsf99node CENTRAL|WP_114272021.1 36761-38177_1 MYQCDECGRSVDKIHRIYKKNNFCHSCYIRVFKKRNCPSCGKNARLNKYDSSAICQKCENNRPCIRCQCVDYCIGKITEHGPVCKSCSVYFRELQTCERCGALSQKLSRISRFEDNLRVCPKCATRDYRTCPSCQRYRLLEKNVISGQMYCKKCLNLPPHDCLTCEMKIPAGRGNYCENCSWHQTLERRIKNLVNNLGNQNLQEYFKDYARWLEQEIGSHKAALLIPKHIGFFEETNNLWNSGVPTYAMFLLKLRPSGLRRYELPVRWLVVVHKLKLDRYLKEYYSELDQLKKLTDVCLAGSLSDQILHDYYKVLINKVDQGKTSIRSMRLAMKPASVLMSRISKSRFKLP…
tnsf99node tniq 36761-38177_1 MYQCDECGRSVDKIHRIYKKNNFCHSCYIRVFKKRNCPSCGKNARLNKYDSSAICQKCENNRPCIRCQCVDYCIGKITEHGPVCKSCSVYFRELQTCERCGALSQKLSRISRFEDNLRVCPKCATRDYRTCPSCQRYRLLEKNVISGQMYCKKCLNLPPHDCLTCEMKIPAGRGNYCENCSWHQTLERRIKNLVNNLGNQNLQEYFKDYARWLEQEIGSHKAALLIPKHIGFFEETNNLWNSGVPTYAMFLLKLRPSGLRRYELPVRWLVVVHKLKLDRYLKEYYSELDQLKKLTDVCLAGSLSDQILHDYYKVLINKVDQGKTSIRSMRLAMKPASVLMSRISKSRFKLPQLWHIKHYLSEYPGQSCE…
tnsf99node tnsa 32213-32912_1 MYNQLCDTVKIVPARRKVGNTRISVSGLYPFKKDSAVAFESTLERDFLIRLEIDPNVLAVESQPFTIEYIDNGKKRVYTPDFLVTYKHDNYLPFIPPKLVEVKPAAELEQNLNLWKTRYRAAMTICKEEGWKFHIAHEGRIRDQLWLNAMFLQKYRKMNFSFADSKHLIDYVRDREVVTFDTLLARHFSGKWDRANGISQIWYLVAHGYLVCDLSLSLQPSTELWTSGNYYE
tnsf99node tnsb 32904-34794_1 MNDRRINIKIAAGEAVQVKGVPHTILEIIDLKSVFVENKNTGRKGIAAISELEPALPTEKYEDINLIPDKDWVEAERRFNIIRPFIEEGVSGRKEVELRAKQHDINPATVYRWLKIYNAYGTIDGLRPKKEGLPQGQKMINKHAEAIIEKAIKDLYLTNQRISVQKVVLEVKRLCHEYHILDVPHANTVRNRIAAISQKEALRKRGHKEKANNRFTPAAGKFPHADYPLAVVQIDHTPVDLILVDDFNRQPIGRPYLTLAIDVFSRVVVGYYLSLDAPSVMSIAMCVSQAVLPKEKWLALRKIQTEWPVWGIMNTIHVDNGPEFHSETFRNACMAHDIRLEYRPVKKPRFGGHIERLMGTFATDIHAVP…
tnsf99node chel_byblastp 31448-32075_-1 MTLSHLGVLFLDELPEFDRKVLEVLRQPLESKEIIISRAARQITYPANFQLIAAMNPCPCGYAFNQDSRCQCSPESIKRYQNRISGPLLDRIDLHIDVPPLKAQELQDPTPVEGSTAVRQRVISAYEQQMQRQNCLNQALSPKQLEQFAILDDTSQRMIEMAQQRLNLSARAYHRVLRVARTIADLSQSEMIQSPHLTEALSYRGNHS
tnsf99node tniq 35658-36741_1 MAPTRETYYWVTRTPLFQDEALSSWLIRVALGCGCDPLSLTGIIWPKWRVWTIDIDKGLNQEYLEILARKTAVSQDQLNNATFKELFVQNNELNPHQWILALGTRNRKHVGGWQYCPKCLEEDPVAYYRLNWRYVLHVGCTKHQLRLLDQCPHCHKAIQPRLLEAPDRTLFCCAICKKRLPDVKANTIDQNALRLQEDFALFLRQGYAIYANTLISISEWLNIIQFFNQFIRKVLRGPLNSKGWTFLNALEIKVPPIQILSTGLVLSQLSVVERERIFSCVYQLLNISQIKFIETACSLKMNRASFLDKRYQIPETLKFIEEHIVKISRNYPLIKLMPNVPKPSSKEAVQRRFMRLKKKI
tnsf99node tnsc 34790-35642_1 MSNYPHIFQEFRPIVDQSNEDRLYFLEEDRWIGYPAANDLLDQLKGMLTLPKRSRMPNLLVLSKPNNGKTSIINQFFKLYGEGYINELNNAVKPVIVVQAPVSPDEKALYMAILDRFWEPFRERDPVAKLRYQVVHCLKLYEVKLLIIDEMNSLLCGTPIKQRTVMNAIKYLCNETQIPVVGFGTEEAVRVLYTDPQHVSRFRVVNLPLWQLDKEFQALVNKFEKVLPLKQPSRLAEPATVKYLHDITEGNLGNLRSLLREAAKKAIISGQEYIDHHLLEDVR
tnsf99node chel_byblastp 34790-35642_1 MSNYPHIFQEFRPIVDQSNEDRLYFLEEDRWIGYPAANDLLDQLKGMLTLPKRSRMPNLLVLSKPNNGKTSIINQFFKLYGEGYINELNNAVKPVIVVQAPVSPDEKALYMAILDRFWEPFRERDPVAKLRYQVVHCLKLYEVKLLIIDEMNSLLCGTPIKQRTVMNAIKYLCNETQIPVVGFGTEEAVRVLYTDPQHVSRFRVVNLPLWQLDKEFQALVNKFEKVLPLKQPSRLAEPATVKYLHDITEGNLGNLRSLLREAAKKAIISGQEYIDHHLLEDVR
tnsf99node tnse 42437-44249_-1 MTNTSTDQDKNSSDENKVKLLWEILKPYKDKYLQVWWYGGMEKGKRPGDQPQVHVLFREVLEDLRPTDNFIQITANITDLVSWRVDSIWHQQRKIDFANQDIYEFVINHTDFEFKFLKIYENVDEKKKINFFKNREECEIVDTKERKNCISFKVNHPEFDELLIPCLEFLTRAYGLSTELIRILTTYNESERESRLYIPHVGEKDLWSVLLGDRITRQDADFVAYYKYTELAKNATRILYSSIVRNSDLKQANIYPKVVPWHTETLPIRVSGFRLAGTKTFVVTRIRGMKSPKNDHIRIIPRATERINTTTDTNQPNPPLPQLGSGDINVSTNQGGRRPPSDYEFLEDDFEWIDGGPANELSKYKYVK…
tnsf99node chel_tblasstn 53214-54056_-1 -
tnsf99node chel_tblasstn 31464-32102_-1 -
tnsf100node CENTRAL|WP_146025235.1 34007-35453_1 MSNTSLENKQLTYCDGCGNLKPDIHRRYLNKAYCTACYVRCFVKKPCPKCGKDARLLKNDTHNVCERCLRSVPCIRCGKVAKSTARTPYGIACQSCYQRYFTEKKTCYECNKQAVNVSRYSAVPHDEPICASCAQKYTHKTCPCCGRYRKLVQIDKGEMCQKCHDLGQIPCSGCQKPMWAGRGQRCHECYLRERLTREIELNKHLFRNPNIKESYANFIEWLAETRGYGWTVEKHLKYIDFFAHCDKTWGEIPSYKKLVIEFKPDGLRTYLNALRWLIETNQVKVDKQLKTEMAEEQRIEQLLAKLGKTTPPIILKYLDYLHTRRLERGTSITTLRLSLQPVVDMYHQFE…
tnsf100node tniq 34007-35453_1 MSNTSLENKQLTYCDGCGNLKPDIHRRYLNKAYCTACYVRCFVKKPCPKCGKDARLLKNDTHNVCERCLRSVPCIRCGKVAKSTARTPYGIACQSCYQRYFTEKKTCYECNKQAVNVSRYSAVPHDEPICASCAQKYTHKTCPCCGRYRKLVQIDKGEMCQKCHDLGQIPCSGCQKPMWAGRGQRCHECYLRERLTREIELNKHLFRNPNIKESYANFIEWLAETRGYGWTVEKHLKYIDFFAHCDKTWGEIPSYKKLVIEFKPDGLRTYLNALRWLIETNQVKVDKQLKTEMAEEQRIEQLLAKLGKTTPPIILKYLDYLHTRRLERGTSITTLRLSLQPVVDMYHQFELKDENTPSQAQLDAYLAI…
tnsf100node tnsa 29336-29993_1 MLKQVRKIKPNYRSVTGFVTYKGESIAYESTLERDFLLYHAALPNVIDITPQPISIPFIKNGRTYEYTPDYFVQFKLNDKFKPRSLMVEVKPKEEWQVNWRDWSDKWKAAIAYCNENDFRFSIYDEDRIRHHALDNVNFLSKYKNLAVDRKEVNAILQQIEMRGETTVEVILELFFKGDIYRPHGKRVLWHLMSHNLIGFDIWEDITSEKLEIYHVDF
tnsf100node tnsb 29979-31995_1 MSIFEDRELKKQDESDLTSMNNKGVVINRGTLRLSIGGIYKKQDSDEEYQLIEFVDANQAFFKNLKTLKVQVLSIHQFENVHDADHAVMRLDIDAISDKEWERAQAKHAAIEPILRYDDDYDGYAGLERRAQECGVSVRTLQRWLASYVKTNSIASLIDKKRGWQEGRRRIDVVQELIIDEVIQDYYLTIQRPTIQATIQEVFKRCHLSGVKKPSKNAIRYQIGKIDEKEYLKARGYRSRAKNKFTPKVGSFPSVNAPLSVIQIDHTPADIILVDDKHRKPIGRPYITVAIDIYSRMITGYYISLDAPSVTSVGMCLTRSILPKEELLLSHGIQDVTWDVFGIPKKIHVDNGSDFRAESLKRSCSLYG…
tnsf100node tniq 32851-34033_1 MVASYSGLKKSHVKPLFFRTPIFDDESIASWLIRAAFRQGCSVTTFASYYWEEYRLWTLDVDKGFNFVDETIHEDMAILAETTRERFDFKNLTWLSKGMSSTIGKYRTTPWVLPLFKRNRRALYGYHYCPVCLEEDKIPYMRLLWRYSWYTYCHVHAVKMENRCHSCDALFQPGLLSQELQTINHCHSCHEVVTNDYLGNLLLIPEVFELQKQAMQVLEDKQAVVFGQIVNGVDWFDLIGFFITLTKIAARHADNQYKMFRLFNELGLDTSRVSTFSLKESETGLVFESLPIHERIRYLRYAKMLLDIPLDKWVCACLAVEANQNSFMFNGKKSVLPRAFMPVINQLPLVEEQKREKRQFDKPATLNA…
tnsf100node tnsc 31994-32891_1 MQTQLPYTHIHEKFRHIAHLSDKERLEFIGSPRWIGYTAANKAIDIMQGLMNTVRQHRMPNLLIIGESNNGKTTILNQFSRKFGDTYLEDDLDLVIPVVFIQAPPASTEKDLYIALLATFALPIKMSDSASALRYQVIHAFRQCRVKILIIDEIHSLLSGTARQQRQIMNCIKFLCNELQIPIVLSGTPDAVRVLHTDPQHISRFDVLPIPIWQNDGEFKRLVGSFERILPLKEPSNLTEPKKLNLIYSITDGRIGNVRRLLNECAIDAIKQGKETITVEIIKEKSWLRPTQGLRNLM
tnsf100node chel_byblastp 31994-32891_1 MQTQLPYTHIHEKFRHIAHLSDKERLEFIGSPRWIGYTAANKAIDIMQGLMNTVRQHRMPNLLIIGESNNGKTTILNQFSRKFGDTYLEDDLDLVIPVVFIQAPPASTEKDLYIALLATFALPIKMSDSASALRYQVIHAFRQCRVKILIIDEIHSLLSGTARQQRQIMNCIKFLCNELQIPIVLSGTPDAVRVLHTDPQHISRFDVLPIPIWQNDGEFKRLVGSFERILPLKEPSNLTEPKKLNLIYSITDGRIGNVRRLLNECAIDAIKQGKETITVEIIKEKSWLRPTQGLRNLM
tnsf100node chel_tblasstn 28557-29192_-1 -
tnsf101node CENTRAL|WP_102678931.1 49999-50965_1 MPAGRARTCETCYWTSLFNRRVAVNLAGFTSPRIQQLYESFSQWLLMRNGPHKAALNINVHYSFFAQLDDLWGEVPTYDNLLKAFGAAGLRQAENPMRWLQEIGAVIVSAEKRDEHTEQRRVSEMLSEFPDFWSNQLLHGYHAELALRIERSETDLRSVRIALRAALNFLKHAGLAPQTIPKMKVLEAFWRSSPGQVAAVTGFVGYLNKSYNAQLRSRPEKRWLEKARRDKAERELVALLKGGAYVESETIWIGKALAYFHNIRRVNRKTLVYRPESFKGEAGFSIEYEGQVLWVPSASTYTREPAAARATPEQRLLERRR
tnsf101node tnse 50927-52505_-1 MFKTLYNNIPGPNSRAVVPLTALPHYRQGSIWREGQCIADTEMTLRKFSVNFSPEGYSITSRAELIDGGLGHIFHDNEYPLKYRRDACKLISFKLPDKKNLLVPCMEFFVRAYANNMAVCKALSTLTFAEAKSVFFQCDKPDAFRWLIKPTNIMRNSDAVFLAHLLYDDYTETQVRRLNSAIIASEPNTKIFPEVKPWFQGLGELLCRGRWINQGQTFLCLDLRGSSQPEGREVELFRETFNSNGGEDGGRTVLPQPTRTARADELLAEESYVTPDAQAGKVIVKLPPFQILGSKRPVKKIKTVKETNRGRRGPEPPEVETYSSGDGTGDGKNIGKSEHIADVALESQGFLLDIWNAFLSIKRNNPE…
tnsf101node tniq 49999-50965_1 MPAGRARTCETCYWTSLFNRRVAVNLAGFTSPRIQQLYESFSQWLLMRNGPHKAALNINVHYSFFAQLDDLWGEVPTYDNLLKAFGAAGLRQAENPMRWLQEIGAVIVSAEKRDEHTEQRRVSEMLSEFPDFWSNQLLHGYHAELALRIERSETDLRSVRIALRAALNFLKHAGLAPQTIPKMKVLEAFWRSSPGQVAAVTGFVGYLNKSYNAQLRSRPEKRWLEKARRDKAERELVALLKGGAYVESETIWIGKALAYFHNIRRVNRKTLVYRPESFKGEAGFSIEYEGQVLWVPSASTYTREPAAARATPEQRLLERRR
tnsf101node tnsa 45057-45603_1 MRFNYRVETVIAQPVTVDFIDPSGRANTYTPDFLVYYHQGNVVPEQYIRPMLVEVKPAYEWRNNWRAWRGKWKAARRYAQQEGWTFSIYDESRIRGQALENIVFLERFERYTFDQEDIDMVLNTIRGMEVAPVHYLLARHFNGIYRGRGVSLLWHLIAVGLVQCDINEPLSEYLELWVVTP
tnsf101node tnsb 45599-47528_1 MNIYEVDTEEYLQPFEPSRARVPIEVGAMVRREKEIFRIVQILDFQTVIGLEVETGKCVSLRVPDLKAVEQDKLDGLYVNYDVSTISSDEWAIAQQRFSAIKPFINDSIIKRDSVETRAKEVGVDTATLYRWLERYRNWHEVLALVPRKRGWKAGSSRLTIQADKLISNVIDEFYLTPNRKSVQSTIKEIEERAKNMGIEPPGASAVRARIKNIPEKIVLRRRGYADKARNRHTPSVGQFPGADYPLAIVQIDHTPIDLIIVDDRHRKPIGRLWLTLAIDVYSRMITGYYLALEEPSAISVGMCLAHSFLPKENWLLLHKVEGDWPVWGFPRVVHSDNGADFKAEDIRRSCSNYNIENNFRPKKNPKY…
tnsf101node tniq 48372-49494_1 MEASYTWHPAAHGLNPRWPLTPQLLPDELFSSWLVRTALAHACTPETLTDNAWPKSRIWCIDLDRGLSESRLAVLAQLTGVSVADLTASTLLLVAHALHPDAFLQISNLWPWILVLGCRNHFHAGGLQCCPGCMDEPAPHYLIQDRLAWHTSCPLHRSLLVDRCPRCFSALQPGLLRVGNSLAQCHHCGEHFSIAAPLSCSEEALAFQRFADGLYGKSTAFGQAEVGFAEWMFVARVIISLLRSVVRHPTASSRLFCQLMEVDVGACPTSSLGLPFEYLQPAERSALIGPAWVIMQAGPERFIECATRASLPHSLLPIPVRDAPEILTHMASALSCRPRCSPDMTEHNHTRNPLGVWRMWLRLQRRIR…
tnsf101node tnsc 47524-48415_1 MMGYAHLHTDFRPVLDLSDRERILFMGEPRWIAYKSAVRILETLNSLIDAHKRPRMPNLLLVGEPNNGKTTLIRQFVKTHGQGYVNEDSEPVRPVILAESPTSADEKELYVAILEQMWMPYRATDSKVKLRYQVIHALRELKVRMLIIDEIHSMLTGSAIKQREVMNALKLLCNTLMIPIVGVGTPDAVQILHLDPQHASRFDVIKLETWKLDADFQRLLKAFELVLPLKKPSNLFQPELAQLLHSISGGNTGDLHSLLVECATEAITSGKECIDRPLIESKSWKRPTRGIRQLMV
tnsf101node chel_byblastp 47524-48415_1 MMGYAHLHTDFRPVLDLSDRERILFMGEPRWIAYKSAVRILETLNSLIDAHKRPRMPNLLLVGEPNNGKTTLIRQFVKTHGQGYVNEDSEPVRPVILAESPTSADEKELYVAILEQMWMPYRATDSKVKLRYQVIHALRELKVRMLIIDEIHSMLTGSAIKQREVMNALKLLCNTLMIPIVGVGTPDAVQILHLDPQHASRFDVIKLETWKLDADFQRLLKAFELVLPLKKPSNLFQPELAQLLHSISGGNTGDLHSLLVECATEAITSGKECIDRPLIESKSWKRPTRGIRQLMV
tnsf101node chel_tblasstn 83111-83953_-1 -
tnsf101node chel_tblasstn 44167-44802_-1 -
tnsf102node CENTRAL|CUS47641.1 49999-51430_1 MKDNRTGKLYCDECGKNVTEFKRRIGEHRFCDACYVRIFEKRTCQNCNSQFREHPTSNASYCRRCRPKFSPCVRCGRLDYKVNKLTPYGAVCHSCYQYFVTHTPCTECGNSLKRTSRYLSLKAFEPLCDLCAEKRFDTCSNCGRRRHPLTQILEEKLCRKCFTSKTTICRICSTPYPSGHGSQCRNCTFTLSVERKLPIDIALFEHPYTQEYYKKFAYWLIKETSASNAATKLHSYISMFKAIDSNPTAWNVDVKTLSLIDKAQLRKDSLVLRYFNYRCISIPTELLRDVSMQRVISKCVNHFQNPNIPNSVIFKGYASEVLQKCEQGEIKISSTKQSLSTANSLLQYLIKTKS…
tnsf102node tniq 49999-51430_1 MKDNRTGKLYCDECGKNVTEFKRRIGEHRFCDACYVRIFEKRTCQNCNSQFREHPTSNASYCRRCRPKFSPCVRCGRLDYKVNKLTPYGAVCHSCYQYFVTHTPCTECGNSLKRTSRYLSLKAFEPLCDLCAEKRFDTCSNCGRRRHPLTQILEEKLCRKCFTSKTTICRICSTPYPSGHGSQCRNCTFTLSVERKLPIDIALFEHPYTQEYYKKFAYWLIKETSASNAATKLHSYISMFKAIDSNPTAWNVDVKTLSLIDKAQLRKDSLVLRYFNYRCISIPTELLRDVSMQRVISKCVNHFQNPNIPNSVIFKGYASEVLQKCEQGEIKISSTKQSLSTANSLLQYLIKTKSFISNASIRKFLAQH…
tnsf102node tnsa 45392-46076_1 MYQQVRKIKPTRRSISGVYPFRGEVSIPFESSLERDFIILQEANPRVSRIVAQPVELSYRNSQNRAYRYTPDFLVYRDNCFPHDSDHQWKPMLVEVKPLEELRKSFSKLKPKFQSAFAFARSEGFLFHVFDERRIRTTKLENLNFLNRYKRFPFDQYDTEELELLLSRVEVLGQCTIDNLVTSLYKSDKMKLQTLAQVWHLISVSTLACDLSLPLNWQTEVWINEYE
tnsf102node tnsb 46068-48021_1 MSKSDKQPTEPFTPSRGKLEIQRGLQVIHNNSAYVVTEVISITQVIAKSLDTEKAIPLHIDNLEVVQNEDLSSLAARDMFALHSAEYERAKERFAIIEPLLEFDHISKKDIEKRAQETDASVPSIYRWLKRFRATGVISSLMMKQRGWSSNRSRLPPRVDEIVNDVIEKVYLSKRRKSVMKVIQEIEIQCAKLNLPAPHPNTVRGRISNIDERIKVRRRGNRDQARNLYDPAAGTFPNADYPLAVIQIDHTPMDIIIVDDENRQPLGRPFLTLAIDVFSRCVTGYYIGLEAPNETSVAMCISHSILPKEGWLELFGVSATWDVRGFPAKIHVDNGADFRTETLRRACREYQIQLEYRPVKQPQYGGHI…
tnsf102node chel_byblastp 44563-45283_-1 MTVSHYSVYHRGSIPKPGEITLAHRGTLFLDELTEIPRHILDALREPLESGSVHISRAKMQTQFPAQFQFIGALNPSPCGHFNGDLSSARATPDQILKYLNRISGPFLDRIDLQVEVPRQPEALRQTQNREIKEDETTQYWSGKVKQARELQNLRQQCLNSEISVANLETHCAVTEDDHEYLLAAMEKLQLSHRAYHRTLRLARTIADLEEKTEIQRVHLSEALSYRALDTLFNRLKEL
tnsf102node tniq 48885-50010_1 MAHADSRKPTTEVVVATKWSFKPKSLPNETLSSFVVRAALAHHLDPMSAANIIWGAWRAWTFDIDRRLPAEQLQQLAQSLGADKDALKSLTIHPHIHAISNDTYSNRNRWFWVTSLAHRNGVRRESYSFCPQCLGSDKLPYYRREWRYSWYVCCPIHRSWLLSRCPHCSYPVHLHQYRPDNPSLLYCSSCKKRLDSWLDNTPVPDYLIHGHIRTLEHLENRDEDWTRWFYSLKFLVSLSRKILNGKQRCSQLILATLSEHFPELVPMHLGSTNFPDLELESRRAIVAIAFYLKSLHFNDFLSLLVEHAVTYSFFTEGSLELPTEYADIAPELKRITHLKSRRVRRLNVWPEPRSEEYVQRKLQIALKE…
tnsf102node tnse 51749-53405_-1 MKMETLPEDDNIWRVHSLGKILWNYDAPDSPLIECCLEKLGESHEFKIIKVGFFDMVFAPIGSCWQRQEEVDAPLWSHQGISLKNIVIKPSEVSFVSAFGLRQSEPKRYFIPPYQYKLPKEFGSSKFLMCSLQDGSKVFIPSSVIFLRLYGASRTFKKAFLSSDSTHALKAMRYDVDLTKLENQPKEGDYVVGLTMEMLDADCPWVYLLENSPYFQSVHNKVRHQLNRSRKYGGFISFPLCQGGDQAMLVSGMDISTSEYQAFLVFDIKGASLPQTPPFFRDRENTNSVSENAERPEKEATGWPGGKQPENNNESPDETSMDSTKPPSNDRQSKSASTPPFIVLGNQMKMTSAVRRERKTSPGANRD…
tnsf102node tnsc 48037-48928_1 MKLDHINEKYREIARLPDENRIQFLNSERWINYPAAKRVLEELDDLLIAPRRTRMRSLLIVGNPSNGKSSILETFVKKHSSELDETLEDEEISVPIIKIETSKPDIKQLYIEILTAFWTPFRPSQTENVLRQQAIHVMRECKLKMLLIDEFHSLLTGTAKQQREVMNEIKYLSNVLKISIIGAGTKEAVNVLHTDPQYASRFDLIQLPIWQFDRPWLQLLFSFEQGLPLRKPSNLIDKEKSQLILSISQGILGNVDSLIRLCAIKAIESGSEEISLALLKEFKWHTPTRGNRQLKL
tnsf102node chel_byblastp 48037-48928_1 MKLDHINEKYREIARLPDENRIQFLNSERWINYPAAKRVLEELDDLLIAPRRTRMRSLLIVGNPSNGKSSILETFVKKHSSELDETLEDEEISVPIIKIETSKPDIKQLYIEILTAFWTPFRPSQTENVLRQQAIHVMRECKLKMLLIDEFHSLLTGTAKQQREVMNEIKYLSNVLKISIIGAGTKEAVNVLHTDPQYASRFDLIQLPIWQFDRPWLQLLFSFEQGLPLRKPSNLIDKEKSQLILSISQGILGNVDSLIRLCAIKAIESGSEEISLALLKEFKWHTPTRGNRQLKL
tnsf102node chel_tblasstn 79741-80580_-1 -
tnsf102node chel_tblasstn 44594-45280_-1 -
tnsf103node CENTRAL|WP_225422516.1 29703-30567_1 MAINANGFSADGINALYNQFGEWLLDRSGPHKAALKINGHYQFFQALDAGWGAVPSYEQLLQHFGARGLRKAENPMRFLVETGRVTVSAQLREQDTERGRLAAILAEPVDAWSARLLSEYVDTLMAKMEHSGTGVRSVRLAARPAANLLKVAQLKQGALPTQKNLEAFWRGSPGQVAAVTGFVGYLNKRHGLALQVKPDSHWLAQARRQRAERELVALLSEAAGDDFEARWIVKGLAYFHDLPRVNRKALVFQMQEYRGVAGYNVTYVDKTLWVPSASSYQHGEHSR
tnsf103node tnse 30568-32302_-1 MADQLQRIDLSYYRINLRHTDSQVKLLQGDQLVWWYGPIRQNTRPRSIPLVKVHFRQLFNDVPGPRTSAIVPLSSLPHYRIGSIWRNGLCVADTNLTSAPEDFEVNFDEDGWSLTSRAELVRENNSHLFHHDEYALQYQHDRTRLLNFKLANGRKNLLVPCTEYFIRAYARNMEVCRALATLRWSDVMSVCFDEPRRDAYQWLVKPSRKMRFYDAVFLAHLLYDDYAARRIRHINAQFISQDPSAHIFMEAVPWFRGKGKLRCRGRWINGDNTFLCLNLGGSSQPVGEEIEWLTKKLDSSDGEEGGHIVLPRPVRTAEAEEFINEHSHMAPDGHAETIIVKPPPFKLLGPKRPVKKRKEVIKTDRGR…
tnsf103node tniq 29703-30567_1 MAINANGFSADGINALYNQFGEWLLDRSGPHKAALKINGHYQFFQALDAGWGAVPSYEQLLQHFGARGLRKAENPMRFLVETGRVTVSAQLREQDTERGRLAAILAEPVDAWSARLLSEYVDTLMAKMEHSGTGVRSVRLAARPAANLLKVAQLKQGALPTQKNLEAFWRGSPGQVAAVTGFVGYLNKRHGLALQVKPDSHWLAQARRQRAERELVALLSEAAGDDFEARWIVKGLAYFHDLPRVNRKALVFQMQEYRGVAGYNVTYVDKTLWVPSASSYQHGEHSR
tnsf103node tnsa 24701-25250_1 MRFSHRVESVIAQPARVDFLDSRGRPQTYTPDFLVHYRQLPGVDYMDYIKPMLVEVKPAYEWRKNWRTWLGKWKAARRYARQEGWTFSIYDESRIRGLPLENITFLERFERLEFDREDIEMVLKTLQEMELAPVHYLLARHFKGVYRDRGVALLWHLIATGRVECDITEPLNEFLEIWTAAV
tnsf103node tnsb 25246-27169_1 MNIYDIDTDEHLVPFEPSRERVRIEVGATVRSDKQNYQIVQLLDLQNVVGIEVESGRSVSLRISELEPVEQERVDGLYVNYDISTISSDEWAIAQQRFSAIKPLLRDSVLPRNSVEERAKEVGVDAATLYRWLDRYQSWHEVLALVPRKRGWQSGNSRLSAQADDLIGAVIEEHYLTTQRRSIQSTIKEIETQAKALGLTPPSASAIRTRIKRIPEKVVLRRRGFADEARNRFTPSVGKFPGADYPLAVVQIDHTPIDLIIVDDRHRKPIGRLWLTLAIDVHSRMITGYYLALEDPSEISVGMCLAHSILPKESWLNLHNVRGEWPVWGFPRTVHTDNGPDFQAENFRRSCSNYNIENQFRPVKRPKY…
tnsf103node tnsc 27165-28056_1 MTEYAHLHSDFRPVLQLSARERILFMGEPRWIGYKAAHHILDSLECLLDAPKRPRMPNLLIVGDPNNGKTTIVRHFEKTHGQGHVDENSEPVRPIILAEAPPSAEEKDLYIAILDRMWMPYKTTDSKVTLRFQVIHALRELKVRMLIIDEVHSMLTGSATKQREVMNALKMLCNTLMIPIVGVGTRDAVQILHLDAQHASRFDVIKLETWKLNADFQRLLKSFEAVLPLKRPSELYKPELAQLIHSISGGNTGDLHGLLVECATEAINSGKECIDRPLIESKSWKRPTRGIRERVV
tnsf103node chel_byblastp 27165-28056_1 MTEYAHLHSDFRPVLQLSARERILFMGEPRWIGYKAAHHILDSLECLLDAPKRPRMPNLLIVGDPNNGKTTIVRHFEKTHGQGHVDENSEPVRPIILAEAPPSAEEKDLYIAILDRMWMPYKTTDSKVTLRFQVIHALRELKVRMLIIDEVHSMLTGSATKQREVMNALKMLCNTLMIPIVGVGTRDAVQILHLDAQHASRFDVIKLETWKLNADFQRLLKSFEAVLPLKRPSELYKPELAQLIHSISGGNTGDLHGLLVECATEAINSGKECIDRPLIESKSWKRPTRGIRERVV
tnsf103node chel_tblasstn 48321-49163_-1 -
tnsf103node chel_tblasstn 23811-24446_-1 -
tnsf104node CENTRAL|WP_229710793.1 12436-14398_1 MSAEASRPADDGEAAELASIVSIVQATANELSVDVIEQIVLRVAPIRRTRRRLQIALETRPLLLTGGHPNVPATAQDLCHALVDAGASAVVLPACEGCGRHVRMPHKAPDGGRHCSRCERNHRARECSNCGQVRPVYRSIEGDTLCRVCWRSDTRSFAVCSRCGQNATIITRRPEPVCVRCYRAPLKRCSLCDKDGPVATHLDGRRVCARCYYGMRRPRPCPDCGQPRFLTHPHSGRMTCAECAGAPATLACPGCGSVSNSRKHHFCDRCRHPATVRRLLTKEDGEVPEALRPLEAYLLTHPTKSDSIERWALRSGTARTLRDLVEGRLALDAGAIIDALPSPQSEAFLL…
tnsf104node tnsc 2904-3987_-1 MATVTFDNATRLYPGTDKPAVDKLNIEIADGEFLVLVGPSGCGKSTSLRMLAGLEDVNSGRILIGERDVTDVPPKDRDIAMVFQNYALYPHMTVADNMGFALKIAGVSKEERAQRVREAAKLLDLEQYLDRKPKALSGGQRQRVAMGRAIVRNPQVFLMDEPLSNLDAKLRVQTRTQIASLTRRLGVTTVYVTHDQVEAMTMGDRVAVLKDGILQQVDTPRNLYDRPANVFVAGFIGSPAMNLLELPEADGGVKFGGTIYPVSRDVLSEASGPTVTLGVRPEDLETAPQGEGLEVEVDVVEELGADAYVYGHTSLDGQNHDIVARVDGRRPPMKGETIWVRPQQGHVHLFDTKSAQRLGD
tnsf104node chel_byblastp 2904-3987_-1 MATVTFDNATRLYPGTDKPAVDKLNIEIADGEFLVLVGPSGCGKSTSLRMLAGLEDVNSGRILIGERDVTDVPPKDRDIAMVFQNYALYPHMTVADNMGFALKIAGVSKEERAQRVREAAKLLDLEQYLDRKPKALSGGQRQRVAMGRAIVRNPQVFLMDEPLSNLDAKLRVQTRTQIASLTRRLGVTTVYVTHDQVEAMTMGDRVAVLKDGILQQVDTPRNLYDRPANVFVAGFIGSPAMNLLELPEADGGVKFGGTIYPVSRDVLSEASGPTVTLGVRPEDLETAPQGEGLEVEVDVVEELGADAYVYGHTSLDGQNHDIVARVDGRRPPMKGETIWVRPQQGHVHLFDTKSAQRLGD
tnsf104node yrec 11061-12111_1 MARPEETVFGEMLDSWAAQQASRGLRQSVIRARRNLVDRLCEHSGHAPWEWTPRDIESFTVELAASGVALSTLRGYHGSIRQFCEYLTSPHYDWAEICEAQFGTVPSQVCLPWNTLAHRFEFEGDGSRRPLTYDEVEKLFDTADRRVEDLVSSRRKGALAALRDAQLLKTVYAFGLRRTEAVSLDLADLHHSAKMRSWGRYGALHVRWGKAAGGGAPRRRTVLLVPEFDWWIPGMRQWVEEARPRFAGRDLPSIWVTERRTRVSPGYLDRRFADLREAAGLDEKLTLHSLRHSYATHLLEFGYAERFVQEQLGHAHASTTSIYASVSSDYKNRVLANALKGLLEIEEEQ
tnsf104node hth 12107-12440_1 MIEIEPTWNLRGVMASRGIFQTTKLGPLLAERGIDLSREQVFRLVTGTPSRVSLHVLAALTDALECTLDDLVTVTRREVAEKKAVGGEEPSAGIGDLRPIRASIRRPRER
tnsf105node CENTRAL|WP_020405998.1 39331-40210_1 MNHKWSRELLSQFSEWLLETQGNHPNLRRKLIIHETFFERLDASFPSTDTINYEELLKAFTVAELRKYLLSSQFLLNKLSIEIPDQIKHDQSEKDIIRNKLASNAREPWGALLKQYSEWLKNSKIQPRTIRLYLRAAEKFCQYGSLDSLQPWKKTLLKSFLQKHSSSRASLHKFVTYCRKIKSWDVSMPSKSELKSTSSGQKQPRTIKELKNLLAEVEKRGVENTPIHVLHSIIAKAFGFPLNSIDLSTWRLYTSGNDLLIKTDHESIEVPPSLRPIATQAFSLLRNHPPQA
tnsf105node tnsa 34555-34837_1 MTELEIRTPLLQNAKFLRKYQHRAENPLIKQQLMNTLRALGKTTPQALLAAAYWRDDSRMEALPVLWKMIAEREILASLHNTLTMKSSIWLAE
tnsf105node tnsb 34841-36746_1 MSGISRNFFKIEPGQLVSFGDSRYQVTHLLSLDSILAVNLETQETQRLRIETVTPIDPEANEHTSQPSERELWQLSKEEWEEAQDRFRAIKPLLANPIRSRDDVERLAQEHKIHAATLYRWLKLYQDAGHVSALVPSKRGRKKGTFLLTTEQEKVIESAIEDLYLTKQRHNPTDVAEEVLRRCRLAKISPPHPNTVRSRISLINPAHKLRRRGFKDIARNRYAPIQGEFPGADHPLAIVQIDHTEADLILVDEVHRQPIGRPWLTLAIDVFSRMVVGLYLTFERPSAASVGMCMANAMCPKREYLADLGVAGEWPVWGKPDVIHADNAKEFRGKVLQLACENYAIDLQWRPVQLPHFGGHVERLMGTM…
tnsf105node tnsc 29869-31120_1 MTENTIIEIAGLYKVFGKTPEKIMPMVREGVPKDTILKQTGHTLGLKDINLQIRRGEIFVIMGLSGSGKSTLIRHFNRLIDPTEGQIKVEGTDIMQLGIPELRDFRRQKMSMVFQHFGLLPHYTVLDNVAFGLKTQGINKKTRNAKAQEWLTTVGLGEYGDQYPSQLSGGQQQRVGLARALCTDADILLMDEAFSALDPLIRSEMQDQLISLQEKLHKTIIFITHDLDEALRLGDRIAILRDGELVQVGEPKDILLEPADDYVEAFVRDVNRARALTVDTVMKPPSCRIASELISEAIRQMKQSKSEYGFYVNEQGYQGAVSRKSLEQALEQQGDRAIDTSVVNAGHVLSPNAIIEEVIPDTLESEFP…
tnsf105node chel_byblastp 29869-31120_1 MTENTIIEIAGLYKVFGKTPEKIMPMVREGVPKDTILKQTGHTLGLKDINLQIRRGEIFVIMGLSGSGKSTLIRHFNRLIDPTEGQIKVEGTDIMQLGIPELRDFRRQKMSMVFQHFGLLPHYTVLDNVAFGLKTQGINKKTRNAKAQEWLTTVGLGEYGDQYPSQLSGGQQQRVGLARALCTDADILLMDEAFSALDPLIRSEMQDQLISLQEKLHKTIIFITHDLDEALRLGDRIAILRDGELVQVGEPKDILLEPADDYVEAFVRDVNRARALTVDTVMKPPSCRIASELISEAIRQMKQSKSEYGFYVNEQGYQGAVSRKSLEQALEQQGDRAIDTSVVNAGHVLSPNAIIEEVI…
tnsf105node chel_byblastp 33353-33992_-1 MDELPEFDRKVLEVLREPMESGEIVISRAAQQTTFPASFQLVAAMNPCPCGYAGHPQIACQCTEQQVQRYRQKISGPLLDRFDLHIEVPAIGLRELQMQGATDTTEQVRTRVEQARGAAVERSGAANQYLSGGALEQFCALEEADRLMLEQALQKLGMSARAYHRVLRVARTIADLSGVEKISSAHLLESLSFRALDRRRMTQVIGSGVTSN
tnsf105node tnsc 36742-37630_1 MSKFSHLSPDVIEMLDLPVNERATFCKTDRWIGYTRATQILNQLNRLLTHPKSLRMPNVLIVGRSGNGKSSILERFCHWHPIQITPSGTPIAPILRIEMPETPDESEFWSTILWNLGISHRERDPAPIKKREVKSTLQYAEVRVLAIDEFNNLTNAGKIAGDLLAAIKGLSNDLKISIVAAGTQTAINALNSDPQMKSRFEPAALDRWQLNHEYLRFLASYERLLPLAEPSNLASREIAPKLYGMMGDTIGGTVKLLKAAAVQAIETGQEKITSKLLDNLDWVRPGDWEEVARRV
tnsf105node chel_byblastp 36742-37630_1 MSKFSHLSPDVIEMLDLPVNERATFCKTDRWIGYTRATQILNQLNRLLTHPKSLRMPNVLIVGRSGNGKSSILERFCHWHPIQITPSGTPIAPILRIEMPETPDESEFWSTILWNLGISHRERDPAPIKKREVKSTLQYAEVRVLAIDEFNNLTNAGKIAGDLLAAIKGLSNDLKISIVAAGTQTAINALNSDPQMKSRFEPAALDRWQLNHEYLRFLASYERLLPLAEPSNLASREIAPKLYGMMGDTIGGTVKLLKAAAVQAIETGQEKITSKLLDNLDWVRPGDWEEVARRV
tnsf105node chel_tblasstn 33396-34046_-1 -
tnsf106node CENTRAL|WP_033819398.1 42997-44953_1 MTPRTTQEFFDRLVALVAADLPELGTEGAATILRSMDHRTRRFLREHLEVFPQALTSGSAHATPCVQRFITVLREAGYTRVKQPACPRCGLLRPLVENASPGIGHLCRNCFYLSKTGSCRRCGKTRPLVSQGHCSACYRLHVGPKKVCAACGRLTVCSAGTGRLLCDSCRPRRPKPCTLCAKSAVAYAHWPLGPVCGMCYDRNRQHPGTCTRCGQRRVLIARLDGQPACGPCAGSTTDYLCTHCGNPSDSSFRPTLCARCALKVEVADYFEGLPPAAARQLNPLREAFSRTDQPQTVASWLRNAKGARFLRDLARAGREVTHQRLDAFTAEHPMAGGHLRKLLVAVGVLA…
tnsf106node addTnsF 42997-44953_1 MTPRTTQEFFDRLVALVAADLPELGTEGAATILRSMDHRTRRFLREHLEVFPQALTSGSAHATPCVQRFITVLREAGYTRVKQPACPRCGLLRPLVENASPGIGHLCRNCFYLSKTGSCRRCGKTRPLVSQGHCSACYRLHVGPKKVCAACGRLTVCSAGTGRLLCDSCRPRRPKPCTLCAKSAVAYAHWPLGPVCGMCYDRNRQHPGTCTRCGQRRVLIARLDGQPACGPCAGSTTDYLCTHCGNPSDSSFRPTLCARCALKVEVADYFEGLPPAAARQLNPLREAFSRTDQPQTVASWLRNAKGARFLRDLARAGREVTHQRLDAFTAEHPMAGGHLRKLLVAVGVLAARDEHLAQVERHLER…
tnsf106node yrec 41526-42669_1 MRTVDLPGAIHLVVPDNVRALDPAPAMFSAMLEGWSRQQLSRLLQRKTIDDRLGLVRRFAEYTGTYPWEWTPEDVEAYFASQMSKRPPLAHSTVRGQQGDLAMFCSFITDSRYGWSSACEEKFGQFPVQVCHEWNTADHVAEYEGRPGRRALTYDELQQFFDAADNRVERIRKLGRKGSLAAWRDSVMLKSVYAYGLRRRESSMLDLQDMRHNPRAKDYGRFGAQEVRFGKASRGSPPKRRTVLTVPELDWIVELLEEWVDEVRPRFQPAQHPALWVTERCGRMSARRLDEVFATIRQEAELPEELELHCLRHSYITHLIEFGYPERFVQDQVGHRFGSTTALYTWVSDEFRNRLLEQSLKRQSVRPS…
tnsf106node hth 42665-43001_1 MKKNMSIRWNLRKLMAARDLFQTSDLVPLLAERGVHLSREQVYRLVAQPPQRLSMDTLAALCDILAVTPNDLIEVVEVKAQVAKPTASGETASSEPAPPTRRTRVRRPEGL
tnsf107node CENTRAL|OJV61008.1 49999-52273_1 MARAHQGLCASCGRHRKLVGRNPDGAPWCDACYSTAGAARLAADRRTVILAAVAAAEPTLGEAAVLRVIDQMSEGRRFGQLADHLRAHPDVLVIGPTSRPPVLDRFVEALVAAGAQTIKAIDPTCLDCGRTRAARRELPGGAVICSACSARRTSTRLCAGCGRPRRPYARDEAGHPRCHACTQRARNDVQRLEQVERLTSVLSAQVALDPAQIIDVVTSLAPRRHDLQVLAGLLGDHRLTDPRAPFVVARLVIALRAAGANLPCPPCGSCQQPAGTGASLYGQRVRCQACVRYCPGCARPARGEDERVCGRCRRDLHRLRAACATCREPDRLLDDRGLCRWCRERGERRCAHCH…
tnsf107node hth 49999-52273_1 MARAHQGLCASCGRHRKLVGRNPDGAPWCDACYSTAGAARLAADRRTVILAAVAAAEPTLGEAAVLRVIDQMSEGRRFGQLADHLRAHPDVLVIGPTSRPPVLDRFVEALVAAGAQTIKAIDPTCLDCGRTRAARRELPGGAVICSACSARRTSTRLCAGCGRPRRPYARDEAGHPRCHACTQRARNDVQRLEQVERLTSVLSAQVALDPAQIIDVVTSLAPRRHDLQVLAGLLGDHRLTDPRAPFVVARLVIALRAAGANLPCPPCGSCQQPAGTGASLYGQRVRCQACVRYCPGCARPARGEDERVCGRCRRDLHRLRAACATCREPDRLLDDRGLCRWCRERGERRCAHCHHSRTLTTVDGERLCG…
tnsf107node tnsc 43173-43827_-1 MTAAVVAEDVGVTVGDVSLLPPVSFELEAGRTLAVVGPNGSGKTTLLRVLAGLTSPSSGTVTVGGGTPDERRPGFRSTVAALLGVPPLARNLTLREYLTLIGISWGVDQPLAERDAGNLLDELGIARLESRFPHELSSGQTQLYVLAVTLARPFRILLLDEPEQRLDADRLSLVGDALSRRQAAGATVVLASHSQHLVKRLTDQTLTLDDRSDGYGG
tnsf107node chel_byblastp 43173-43827_-1 MTAAVVAEDVGVTVGDVSLLPPVSFELEAGRTLAVVGPNGSGKTTLLRVLAGLTSPSSGTVTVGGGTPDERRPGFRSTVAALLGVPPLARNLTLREYLTLIGISWGVDQPLAERDAGNLLDELGIARLESRFPHELSSGQTQLYVLAVTLARPFRILLLDEPEQRLDADRLSLVGDALSRRQAAGATVVLASHSQHLVKRLTDQTLTLDDRSDGYGG
tnsf107node yrec 48441-49554_1 MRTDRSVREVVAGSAVSVLASEVSFLAPEEAVLEAMLAGWVAQQTSRLLAATTIEQRLLLVRRLVAFTNAYPWTWTPGDVEEWTTALVSRGLAHSTLRNYQMAVQLFCGYVTDRRYGWDEVCEQRFGTHPVQVFHEWNTAVHRDQSEARPGNRPLSRPELQRFFDYCDERVVTVGRSGRKGWLAAFRDAALFKTVYAFGLRRREAAMLDLADLSPNAHAEQFGRYGAVSVRYGKAMKGGTPRRRTVLTTMGWAAGTLAEWVEEIRPGYASASTTLWPTERGAAISTDHINARFAAYRDQCGLPRELGPHCLRHSYITHLIEDGFDHLFVQQQVGHSWGSTTAGYTSVGSDYKNRALRRALSPAFTGPA…
tnsf107node tnsc 60296-61520_-1 MPAHRASSAVLAGAYPFLAPPTLVQGVPVGVDLFSGGAFCFDPWTQYADGTLTNPNVLLAGVIGQGKSALAKSLALRSIAAGRAVYVPGDPKGEWAVVADAVGGTVLRLGPGSPTRLNPLDVVGEDRQTLRSQLLAGVASATLRRDLTAAEHSALDAALAHLSGRGQITVREVIEALVTPDTCLARADGLRVQDRAADGRDLVHGLRRLVSGDLAGLFDAPTTDALNPMAPIVVLDLSALGSDDDALAIASTCAAAWVEGALASSTNPRWVIYDEAWRLLRHPGLIRRMQAQWKLSRAYGIANLLVLHRLSDLDAVGHRGSETRALADGLLADCSTRVIYRQEADQLSAATASLGLSEPERDLLPLL…
tnsf107node chel_byblastp 60296-61520_-1 MPAHRASSAVLAGAYPFLAPPTLVQGVPVGVDLFSGGAFCFDPWTQYADGTLTNPNVLLAGVIGQGKSALAKSLALRSIAAGRAVYVPGDPKGEWAVVADAVGGTVLRLGPGSPTRLNPLDVVGEDRQTLRSQLLAGVASATLRRDLTAAEHSALDAALAHLSGRGQITVREVIEALVTPDTCLARADGLRVQDRAADGRDLVHGLRRLVSGDLAGLFDAPTTDALNPMAPIVVLDLSALGSDDDALAIASTCAAAWVEGALASSTNPRWVIYDEAWRLLRHPGLIRRMQAQWKLSRAYGIANLLVLHRLSDLDAVGHRGSETRALADGLLADCSTRVIYRQEADQLSAATASLGLSE…
tnsf107node hth 49571-49919_1 MAPARKLGYAWHLRLLMAEQGMFATTDLVPLLAERGVILSAAQVYRLVTQTPERLSLRTLMALCDILACGPNDLIEPVAATRRSRATGTGGPAAPATGDGVRGRIPRRAEIHRDR
tnsf108node CENTRAL|WP_222854060.1 49999-52408_1 MTNELVDEVLADPVGVVVRLVGEVEPSMEADQVKEIVCSVARARAGQRRLAQALRDNPALLTTGRPPAPFCVARLLTALNKAGARTVSLPRCVQCARACRRVSSVRGGQWSCSPCSSKSAVCEGCGEERPVHSRGRNGEMRCRRCRDTGDPLTELVDLVTRLDPALAPATVLGALNQATTRSASQRQLAWAVVARPDLLTGAGCEAPAPAVLRFIDALVAAGSTTVVRPACPHCRQVKPLLNLVGGKRVCRVCYGRHVAVACARCGSVQVPRSRDPDGAPLCSNCLISDPVNHEECRACQRRRPVSVRLVDGPRCRGCHPKTMAQCAICHRTGSCDTSRVTGQPWCTGCQ…
tnsf108node addTnsF 49999-52408_1 MTNELVDEVLADPVGVVVRLVGEVEPSMEADQVKEIVCSVARARAGQRRLAQALRDNPALLTTGRPPAPFCVARLLTALNKAGARTVSLPRCVQCARACRRVSSVRGGQWSCSPCSSKSAVCEGCGEERPVHSRGRNGEMRCRRCRDTGDPLTELVDLVTRLDPALAPATVLGALNQATTRSASQRQLAWAVVARPDLLTGAGCEAPAPAVLRFIDALVAAGSTTVVRPACPHCRQVKPLLNLVGGKRVCRVCYGRHVAVACARCGSVQVPRSRDPDGAPLCSNCLISDPVNHEECRACQRRRPVSVRLVDGPRCRGCHPKTMAQCAICHRTGSCDTSRVTGQPWCTGCQKKWVTCGGCGQNAQL…
tnsf108node yrec 48567-49635_1 MVSGVVQLRPEDAMVEAMLRGWRAQQAARGLRQDTTAVRERVVRRFMGFTNEYPWQWTAAHVDEWSLWMTSERHLAPSTIRAYQNSVQLFTEFLTDNARYGWVSACEREFGTGVHPIPIVHEWNSIAHLQTYEGNPEARPFTREELQRFFDYADDQVDRAVRAKRKGVLAAYRDVTLFKVMYGWGLRRTETARLDVHDWGRNPEAPQFGRYGMLHVRYGKAKRGQPPRRRNVLSMFAWAVEAVSDYVENIRPRFGYPDHPALWVTERGGRVRPPEINARFESYRDALGLPKILVPHSFRHGYVSHNTEDGVDRRFLQVQVGHECDSSTAIYTHVSDDFMNAALRKAIAPALVPTD
tnsf108node hth 49665-49995_1 MDYRWHLRQVMATREMFQTTDLLAPLAERDITLSSSQVYRLVTERPERLSLRILMALLDILDCSMDDLIVPVADANTATTPKKKVVGGGSAERIGELRPKRARIAPTDR
tnsf109node CENTRAL|OIV39424.1 49999-51631_1 MGKRQRDCVTCGAPVGFLDREHCCRCWRRMKEDAARSPCRSCGLQRVLQQDTGRCVLCSRICEQCGHPVRAKDGRLCRDCRNKARRLAAQQPCPRCGRPGYLREPTGWCGSCSRPRPAKKPPRICRECGQLRRHAGLGLCSPCWQKHPGRPFIRGDHLREQLAEPPWWLDDFVAHVAKRHCVSRACGFVTDLGRLLGDEHPNSPQALLERSRRPGRSMGSFARALEDFFTRHGLALPTDQSDRLAAGRRRRRLDAVPDPLRLAVTAFDASRMRAQERARRAGTRPRSNHTLETALSILRDLALFLAAERGKDGWELVDVQDIEAFLNTLPRARKRRLTVLRQFFRFARAQHLVL…
tnsf109node yrec 48611-49676_1 MAGTRLQVITGGAVPQEPLSTDPWQFQTLCVDAFVASWRARGFSPVTIDNDIGLLERTLKALGRPAWEVTAEDIDRIVGDLAVQGRRTSTRREYVQIFKGFHRFLQARKAAEIEAAFGVRLVCPIDEFNASRHVGDDSPALVPPPSPERIGEFFDFMKQRIATARKYGPAARDYAMFRTLYHAGLRSEEASLLEKPDLHFTRGPFGKIHVRFGKGAHTSGPRPRWVPMLDGLDLVLRWFLEDVRPKFPDSPLLFADESGGPLHRGTIRNRLRYLMQLEGQPAAEWFSPHALRRACATHNYERGVDLVAIQQMLGHWTVGSTMRYVRPSTTFIEDAYQRAVASTLAELTGKESTE
tnsf109node tnsb 52810-54064_-1 MIHVEDWAEIRRLHRSEGQGIRAIARDLGISRNTVKRALASDRPPKYTRAAKGSAVDAVEEEIKTLLADTPTMPATVIAERIGWDRGMTILNERVRELRPAFLPPDPVSRTTYQPGEIAQCDLWFPPAEIPLGFGQSGSPPVLVLVAGYSRVIAARMLPSRRAFDLIDGHWRLLTGWNAVPKMLVWDNEPAVGQRGKLSVEFAALAGLLGIKVFQARPRDPEAKGLVERANGYLETSFLPGRTFTSPADFNTQLTNWLQIANRRRHRSIEARPADRFEADRAGMLALPPIEPARWWQFGLRLPRDHYVRIETNDYSIHPAAIGRRITMRIDAEQVTARLGEQLVARHERCWARHQTLTDPEHTAAGR…
tnsf109node hth 49672-49987_1 MKIQWRLRMAAAQREVWTGTELRRLLAEKAGLDLSSASVSALFTKEPSQVKMTTLAALCTALECTPNDLIEVDTTPVERPVAPPRPVAKLPRVASARGRSMPPM
tnsf109node tnsc 56608-57505_1 MVLRPGRVVALLGPNGAGKTTFVRAVATLLRPDAGALEVAGVDALRRPAQVRQIIGLAGQFAAVEPAMTGRENLVMVGRLFGLKGSRAKAAAASVLQRMGLTEDADRLVRGYSGGLRRRLDLGASLVGTPRLLLLDEPTTGLDPGSRIRLWDAIRQLVADGTDVLLTTQYLDEADQLAADIVIIDHGRVVAAGTPAELKALGGDDVIEVHVRDPLALGEVAAVLATVGGEPRTDPATRRAWTAVSDGTRRLMEAMRALDRTGVPIDDIALRHPTLDEVFLTLTGHRADDASVRKEQQS
tnsf109node chel_byblastp 56608-57505_1 MVLRPGRVVALLGPNGAGKTTFVRAVATLLRPDAGALEVAGVDALRRPAQVRQIIGLAGQFAAVEPAMTGRENLVMVGRLFGLKGSRAKAAAASVLQRMGLTEDADRLVRGYSGGLRRRLDLGASLVGTPRLLLLDEPTTGLDPGSRIRLWDAIRQLVADGTDVLLTTQYLDEADQLAADIVIIDHGRVVAAGTPAELKALGGDDVIEVHVRDPLALGEVAAVLATVGGEPRTDPATRRAWTAVSDGTRRLMEAMRALDRTGVPIDDIALRHPTLDEVFLTLTGHRADDASVRKEQQS
tnsf110node CENTRAL|WP_248488503.1 49999-51343_1 MRARGTCPTCGVNRLLPGPPDKSGRRNCAECACIPYDFHCDECGEEAAHHRGRRCVRCVLRETLGDDLGGSPVDPALIGLVDALCASDRPESILTWRRSAKVQNLLRALGTGAIPVTHEGLDSAHGRPSEHLRALLVHHALLPDRDPYLPVFERWIGNKTADLPVEVQQPVTHFATWHHLRRIRDKAAAGEETRAAVHSAKQEITETVKFLTWLHTTYGRTAATCTQQDVDEWLTTGPTTRHIIRTFFVIARKSGLNRQVTIGFRDPKTARLLSQEQRIAWIHELLTSTNESVQYRVAGMLLLLYAQPLVRVVELPVTAVTDTGDSMTILLGKSPIDVPEPFSALVRTHV…
tnsf110node hth 49999-51343_1 MRARGTCPTCGVNRLLPGPPDKSGRRNCAECACIPYDFHCDECGEEAAHHRGRRCVRCVLRETLGDDLGGSPVDPALIGLVDALCASDRPESILTWRRSAKVQNLLRALGTGAIPVTHEGLDSAHGRPSEHLRALLVHHALLPDRDPYLPVFERWIGNKTADLPVEVQQPVTHFATWHHLRRIRDKAAAGEETRAAVHSAKQEITETVKFLTWLHTTYGRTAATCTQQDVDEWLTTGPTTRHIIRTFFVIARKSGLNRQVTIGFRDPKTARLLSQEQRIAWIHELLTSTNESVQYRVAGMLLLLYAQPLVRVVELPVTAVTDTGDSMTILLGKSPIDVPEPFSALVRTHVATRPNLRTGSGPESPWLFP…
tnsf110node tnsc 45538-47893_-1 MPHAADSHEKIRVHGARENNLKDVSIELPKRRLTVFTGVSGSGKSSLVFGTIAAESQRLINETYSAFVQGFMPTLARPDVDVLDGLTTAIIVGQERMGSDPRSTVGTATDANAMLRILFSRLGDPHIGSPQAFSFNVASVSGAGAVKHDKGGREVKERVSFSITGGMCPRCEGRGSVNDIDPTALYDDSKSLDDGPFTIPGYSMDGWQGRIYRGSGFFDTAKPIAKYTKRELNDLLYKEPTKIKVEGINLTYEGIIPKIQKSFLSKDVEAMQPHIRAFVERAVTFNTCPDCDGTRLSELARSSKINDTSIADCCAMQINELAQWVRAVDDPGVAPLLESLRQTLDSFVEIGLGYLSLDRPAGTLSGG…
tnsf110node chel_byblastp 45538-47893_-1 MPHAADSHEKIRVHGARENNLKDVSIELPKRRLTVFTGVSGSGKSSLVFGTIAAESQRLINETYSAFVQGFMPTLARPDVDVLDGLTTAIIVGQERMGSDPRSTVGTATDANAMLRILFSRLGDPHIGSPQAFSFNVASVSGAGAVKHDKGGREVKERVSFSITGGMCPRCEGRGSVNDIDPTALYDDSKSLDDGPFTIPGYSMDGWQGRIYRGSGFFDTAKPIAKYTKRELNDLLYKEPTKIKVEGINLTYEGIIPKIQKSFLSKDVEAMQPHIRAFVERAVTFNTCPDCDGTRLSELARSSKINDTSIADCCAMQINELAQWVRAVDDPGVAPLLESLRQTLDSFVEIGLGYLSLD…
tnsf110node hth 49468-49801_1 MKRTVSYTWRLPELMAARGLHNTTELIPLLAERDITLSRPQVYRMVNQRPERVSLQVIAALCDIFECTPADLLTTTAADARVRKTGTAAARNVVPLDRTVRPRRANVLDE
tnsf111node CENTRAL|TAM67017.1 49999-50959_1 MAEHLRACLRTVGTLQPRDEILAQLERRCAQFLAADDTADAPALRAYMSWKVLPRLRRHSARAELTASMARHAGSRMRAAHKFHCWLAERGMDLAHATQPLVEEYQSLHPSPFLPGYLKWAAQTQRCSTLDLPSARHGPANVTMTDEQRWAWVKQLLISPDGGLPARLAGLLVLLFGQQLSRLAQLHIDTVSTHDGHTQLRLGPHPVRLPEPVARLVHELVPPHDGSVSAATSPWLFPGKYPGTHTTVNALSHELTKLGLNTTQARNAALIALAKDVPSPVLADASGIAAATASRWAELAGERCQTYPAARRATTQPNE
tnsf111node hth 49999-50959_1 MAEHLRACLRTVGTLQPRDEILAQLERRCAQFLAADDTADAPALRAYMSWKVLPRLRRHSARAELTASMARHAGSRMRAAHKFHCWLAERGMDLAHATQPLVEEYQSLHPSPFLPGYLKWAAQTQRCSTLDLPSARHGPANVTMTDEQRWAWVKQLLISPDGGLPARLAGLLVLLFGQQLSRLAQLHIDTVSTHDGHTQLRLGPHPVRLPEPVARLVHELVPPHDGSVSAATSPWLFPGKYPGTHTTVNALSHELTKLGLNTTQARNAALIALAKDVPSPVLADASGIAAATASRWAELAGERCQTYPAARRATTQPNE
tnsf111node tnsc 51797-55343_-1 MRVMSAGDGYKYLLRTVAAGDCDRSLSTPLTRYYAEAGTPPGRWLGAGVRSLGSGQILVGDQVSEEQLQLLIGMGRDAVTGDPLGRAYPAYTAVADRTIARVSALDPGLDIVERAEAIATIEADEAARGTRRAVAGFDFTFSIPKSASVLWAVADAGTQALIADAHHAAVAEMVAFMEREVAATRTGATGRDGAVAQVDVTGLIATAFDHYDSRAGDPHLHTHVVISNKVRTVLDEKWRSLDGRPMHAVVVALSELHEAVFADHLSRTLGVEWEQRAGGGDRNPAWAISTVPEELVAEFSSRSRHIDVEARRLVEEWAREHGRRPSNKTIIRLRQQATLTTRPEKEVRSLADLTAEWRDRASNLLAQ…
tnsf111node chel_byblastp 51797-55343_-1 MRVMSAGDGYKYLLRTVAAGDCDRSLSTPLTRYYAEAGTPPGRWLGAGVRSLGSGQILVGDQVSEEQLQLLIGMGRDAVTGDPLGRAYPAYTAVADRTIARVSALDPGLDIVERAEAIATIEADEAARGTRRAVAGFDFTFSIPKSASVLWAVADAGTQALIADAHHAAVAEMVAFMEREVAATRTGATGRDGAVAQVDVTGLIATAFDHYDSRAGDPHLHTHVVISNKVRTVLDEKWRSLDGRPMHAVVVALSELHEAVFADHLSRTLGVEWEQRAGGGDRNPAWAISTVPEELVAEFSSRSRHIDVEARRLVEEWAREHGRRPSNKTIIRLRQQATLTTRPEKEVRSLADLTAEWR…
tnsf111node tnsc 57181-58807_-1 MTEDNASAIGIETRPFLDDLAVGIPRTQPPTRYTSPGPAHLFAAATEAGPHLIENTPAVLDLSESTSTAQVLEHSVVDPIILPGRGLRPAQASDRENADDVDWRLVDHLTKQLNLNTDHERTRQDFDVAIASAEPETVFEENVLGEIRRLVNRHGDYLVINNGPDYEWSSKRLADHVQAVFDSVFRYGRFQQYLREPGIEDISVVGFANVMVTTSEGRREHRRPIAFDNDDLEGQIADLTSWRGRAFSRPGGHIDLDIGGARFSATGRPITSLPNITMRKHNHIDVSLDDMVALGTITSRMAILLSAAARANRSALVSGWTDAGKTTFLRAWMSAVPWEEKIVTIETEHELYLGKQVRRHAQVQDFQ…
tnsf111node chel_byblastp 57181-58807_-1 MTEDNASAIGIETRPFLDDLAVGIPRTQPPTRYTSPGPAHLFAAATEAGPHLIENTPAVLDLSESTSTAQVLEHSVVDPIILPGRGLRPAQASDRENADDVDWRLVDHLTKQLNLNTDHERTRQDFDVAIASAEPETVFEENVLGEIRRLVNRHGDYLVINNGPDYEWSSKRLADHVQAVFDSVFRYGRFQQYLREPGIEDISVVGFANVMVTTSEGRREHRRPIAFDNDDLEGQIADLTSWRGRAFSRPGGHIDLDIGGARFSATGRPITSLPNITMRKHNHIDVSLDDMVALGTITSRMAILLSAAARANRSALVSGWTDAGKTTFLRAWMSAVPWEEKIVTIETEHELYLGKQVR…
tnsf111node tnsc 46265-46853_1 MSPAGRAAAYITLGGAGSGKSTVSRHISEYTGALYLDKDALAGPLVGVALEALGQNASDRESNDVYLHRVMPLEYDALFAVAGQNLRLGHSVVLDAPFVAYLSDPDYLRTAMAGASWPEVRVRVIQVVASAQTVKRRLIERASARDRIKLSDWDAYWQTFGSLKCSWQGVEHVQAANDKDNDFSEIDTLLGAPHD
tnsf111node chel_byblastp 46265-46853_1 MSPAGRAAAYITLGGAGSGKSTVSRHISEYTGALYLDKDALAGPLVGVALEALGQNASDRESNDVYLHRVMPLEYDALFAVAGQNLRLGHSVVLDAPFVAYLSDPDYLRTAMAGASWPEVRVRVIQVVASAQTVKRRLIERASARDRIKLSDWDAYWQTFGSLKCSWQGVEHVQAANDKDNDFSEIDTLLGAPHD
tnsf111node yrec 47644-48661_1 MLAGWERQQRSRGVGATTVAANVRIVSRFFAFAGTYPWQWMPGDVEDFTVQLMAGNDRLAPSTIRRYHAAIRSFCTLVTDPRYGWPVECERRFGELPQQICHAQNTLAHLAEYEGKPARRPFTFEEIQRLFDTADDEVARVGGGRTKGAVSALRDAYMVRVAYAYGLRRHELIMLETVDLHRNPASPEYDSFGALHVRFAKGSRGTGPKRRTVLTVPELDWVVESLREWLHYRAEADIEGTVLWPSERGGTMGSGYWDRRFSHIREVAGLDAHLTPHALRHSYVTHLTEFGYPMEFVRQQVGHLYAATTQTYAAVSDDFRQRLIMNSLARINQMGTPR
tnsf111node hth 48657-49002_1 MNATTTVHWHLRELLALKGIYQTTHLVPMLAERNVHLSREQVYRLVTQTPQRLNLDVLAALCAILGCGPEDLITFSADEVAAPRRAAGASKRGIAPAAARPSKTTIRRPSSNDG
tnsf112node CENTRAL|GDY52170.1 49999-51187_1 MIACDFLHIDTISPQRLYTLIFLEHHTRRLHITGVTAHPTATWATQQARNHATDLGIRMGSLRFLIRDRDSKYTDAFAVFQAEDIAWLDQLLADQPADRAHLIRTYAQWHPLRRARHRTHRRDFTPGANNWARTRISAALALLRWLDQHDLDLAAARQDDIDQWLTTGHPESTYPARDFLTWARHRYLTGDLTIPKKQPRTTLTPITEDERWQQLRRCLHDDTLPTPVRAGGSLVLLYGLPVSRVTALCHNDIHTDTKNRTWLRIGGHRLRLPPAVAGLVLAQRDKATAVSAVARAYPGDTAWLFPGGFPGRPARDALYRALRTHLHVHLRRARSAALVALAADLPAAVLSDLL…
tnsf112node hth 49999-51187_1 MIACDFLHIDTISPQRLYTLIFLEHHTRRLHITGVTAHPTATWATQQARNHATDLGIRMGSLRFLIRDRDSKYTDAFAVFQAEDIAWLDQLLADQPADRAHLIRTYAQWHPLRRARHRTHRRDFTPGANNWARTRISAALALLRWLDQHDLDLAAARQDDIDQWLTTGHPESTYPARDFLTWARHRYLTGDLTIPKKQPRTTLTPITEDERWQQLRRCLHDDTLPTPVRAGGSLVLLYGLPVSRVTALCHNDIHTDTKNRTWLRIGGHRLRLPPAVAGLVLAQRDKATAVSAVARAYPGDTAWLFPGGFPGRPARDALYRALRTHLHVHLRRARSAALVALAADLPAAVLSDLLGIHINTALAWSAYAQ…
tnsf112node tnsb 46760-47333_-1 MHVETVFLKRLYVFFVMEIATRRVHVLGVTAHPTGAWVTQLARNLLMDLGDRAGCFRFLIRDRDSKFTAAFDAVFAGNGTAVIPTPPQSPRSNAFAERWIRTARAECTDRLLITGERHLRAVLTTYAEHYNTGRAHRSLDLRAPDDHPNVIPLPAATVRRRQILGGLLNEYHTMPPRLPHHPQETPSSAA
tnsf113node CENTRAL|MBX3726189.1 49999-50905_1 MNRQRIERDALVQMLALERDWSRAAYLAFGQWLHEAQPDKPLLAKVFARHFPFFSRLDASVANPDTLRGNGLLETFSVAELRRHVLPVRFLEVHLGVSLDEAAKVEHVERSRIAEKLRASRRAPYAAVLNRYVGWLDEQKTPARTMRLYLTAASQLCADEGLGEDGHCDDDQLQHFLRRHPGARASLFRWLTFGRTILGWECTMPKRSTGKDRPPRTVRDLSVLMAKIEQVGIEKAPLKLLQRAIAKAFGFPAKRLGHSRWNVVERGEELHLFDEHDRVRVPEAMRHLVKVWADRVETASR
tnsf113node tnsa 44933-45596_1 MSSDTPVRELRTNRRSLTGRLTLGDGGVAVFESSLERDWLLALDFDPRVQAIQVQPFSLRYQHEGATRRYTPDVRADYALGSHVITMVYEVKPARELHANWSAYRPRFKAAVGYCREHGWRFKLVTERHIRTALLDNARFLRRYRALLDQDLFLQQLLYTLRALGTTTPQALLAAAYWSEESRMAALPMLWKLIATRRVSADLQVPLTMSAPIWLPGRGA
tnsf113node tniq 48341-49424_1 MDAPGRLGISGARGVREMRWPLPIEPQEDELLSSFLVRAAQRHGLAPYRFCAFHFPSIPIWNRDIDRSASDTLLAAIAVKSGLALARVVQMTLRGAEAGLRGGVTRGPAPWINRIGIYHRLRRGWGLQYCPDCLADRPVFCLDWRMSFMVACSRHRRLLQDACPHCDAPLAIHRQMLSVRRCQLCSRMLGRTPQDPSVPIGAVIQAQSYLDRALNGGIAEIGGQPVCREDLFHGSRVLASLLARRIHSPPDPAGRHARPLELARVQTRAEVVLLVIDVLASWPLEFKKIARDQNLTQRRFARESLPDWLRSAVEDLPAGRTRKVVPRKPHALRAKLEHERRRSTDWRATRAALLWQAISE
tnsf113node tnsb 45592-47503_1 MSGISKAFFRAEPGQLVRHGDRRFRITHLLSVDSVLAVDLESHESQRLRVESITPLPPDRDGESKADLERDLAHYSKEEWAEAQRRFSAIKPLLENPLRTRAMAEKLAEKERIHASTLYKWLKLYQAAGHVSALVPGKRGRKSGTILLRDEQEKVISSAIEDVYLSKQRHNKQDVVDEVIRRCRLAKIDAPSSNTIRNRIAALEPAQTLRRRGFRDVARNRYEAIQGAFPGANHPLSVVQIDHTEADIILVDEVHRRPVGRPWITLAIDVYSRIVAGIYVTFEKPAAISVGMCLAHAICPKREYLAELGVGGEWPVWGAMSAVHSDNGKEFRGQMLKRACEEYGIDLQWRPVTLPHFGGHIERLMGTM…
tnsf113node chel_byblastp 44124-44970_-1 MSVARVQGCQNSVAPLSSIPEAVASIRIPRSCHLLQSCSPEPGLAIDRVAAIIGSHSGSRPRPGEISLAHGGVLFLDELPEWGRAVLEVLREPLESGRIVISRAARQAEFPARFQLVAAMNPCPCGYAGDPAGRCRCTGEAIGRYRSRLSGPLLDRIDLHVEVPRLAQQVLLAPEGGGEPSARVRSRVAEARAVQHARSGADNALLAGPALRRHAALGASERRLLEQAAERLELSARACHRILRVARTIADLDRAAAIGQAHLAEAVSYRCLDRPVASAHS
tnsf113node tnsc 47499-48387_1 MTRYSHLTPAVAQALELPKEERITFCQTDRWIGYTRATQILDQLDQLLAYPRSLRMPNLLVVGRSGNGKSSIIEHFTNRHPVQMTESGSPIAPILCVEMPETPDETEFWSTLLWALAISHREKDPASIKKRQAKSVLQYASVRLLVIDEFNNLTNAGKAAGDLLAAIKGLSNELKISIVAAGTQAAINALNSDPQMKSRFEPTALDRWKLNGEYLRFLASYEQLLPLAEPSQLASRELAPKLYGMAGDTIGGTVKLLKAASAHAIKAGVERITASVLDDLGWTRLGDWESVARVV
tnsf113node chel_byblastp 47499-48387_1 MTRYSHLTPAVAQALELPKEERITFCQTDRWIGYTRATQILDQLDQLLAYPRSLRMPNLLVVGRSGNGKSSIIEHFTNRHPVQMTESGSPIAPILCVEMPETPDETEFWSTLLWALAISHREKDPASIKKRQAKSVLQYASVRLLVIDEFNNLTNAGKAAGDLLAAIKGLSNELKISIVAAGTQAAINALNSDPQMKSRFEPTALDRWKLNGEYLRFLASYEQLLPLAEPSQLASRELAPKLYGMAGDTIGGTVKLLKAASAHAIKAGVERITASVLDDLGWTRLGDWESVARVV
tnsf113node chel_tblasstn 44143-44823_-1 -
tnsf113node chel_tblasstn 70428-71282_-1 -
tnsf114node CENTRAL|WP_240760316.1 19457-20360_1 MGSGDIPMTHDALDAEGDIEAADYVRYMLVAAGILQKRDEGLEHAKRWARRLLLTVTGAMNRRTVTEFWSCHVVPNIRFLSETGSARQLGIVRAKRKVRGAVDFMVWLEARGVDLYDLCQADVNEWLKRGSQANDVASFLMWAGTQGYCVRLRVPTAEDLLGLDSEVDKYWRLVDRFLDDEGLDVADRVAGGLVLIYGRRTNEICSLTSDHVTLDGKDVILPLGGRDVQLLPALSALVIRLMRGEGAHGGTVTPDDRRTLFGGPWYREHITPFRLAERLSTHGLGEASDLMTRRKKPFSA
tnsf115node CENTRAL|WP_182957744.1 49999-50998_1 MRAVHAAAEDLRQSWAKELLIAFHESLDYGRMPGDMTRRVAASATFLASLDSVLSRPTEIDQTTLIDLHGREGLRRQERLVTFLVKRLGLSWDARAGAVHSARRVTLAALNESIDAGWHEDLVAFSATLRQSARPLSDRTVKSYVSAARGLLEAAGIEHASDLTQRHVKSWLRHRPGRTNDVYCFLSWLKEAGGPELEVRFRAGKTVRVRECATLRKAKTFIDQLTACDDPRKGRALLAWAITTIHGVRLEKVLAMRRNDVVPKVDRVELRIDDTIVDLCPILSNAFLRFADRSADMPFAGRAGIAPYSVDSARYFLRGTRIKNIKKASYRA
tnsf115node tnsa 44834-45584_1 MDELQRLLALVPAKPARTVSYGHRGNRGRMSFLGQSVDHESHLERDFLLIMQFDPTLAAIRAQPFTIPCVGANGRQTRYTPDFLTIHKGSRPRGFVVEIKPMADLRRDWRTLKPRLHAGRTFAHENGLAFELLTERQLHRWPLDAYHFLAPFRTLPDDDSMEEHLVHTLAGIGPSTPQRLLAAAFMTESNRIQAIPHMWKLVATRRIMAGLDEGQIDIRTTPLWIDRDSDWRRCNPYSRKHLMQTETDR
tnsf115node tniq 48492-49605_1 MPGELLSSCLTRNAFAHGLSPYRFLNLIWDHDPVWNRDFDRDPETLLRMNRTPEARTWLDDIAERLSVPYETVIGATLTGWREVLGTNIAVSAADSRLILSAGIYHRTRTRHALQYCPNCLADGIPYFRREWRLGFSTWCSGHGRPLRDACPHCDAAVIPHRSMSIRLIDCHQCGRDLTKGGREIRGGPVPQSARRLQNQLLDLLAQADRRPTAFAWLETGRAELPLTVRGLIAASAPWSAYSTLREALGLAPTTTYDDADRRRFEHARFAVRTPWLETVAAWMENWPRNFFLGAEAIGASHRTFARCPMSQTLARQVAQLPARRKAARKQWKPILNEPVINRLRRTDRTAYSALRACRILHAIGVHT…
tnsf115node tnsb 45580-47473_1 MTPNPRFLDISKGAMVQVGQARYRIEAQTSEQTVLAQKADDGRYETLRIATLSPATETAAVMPNAHDLVADAPAYATAQQRLEIIRPLVGAVVRPRSQVEAVAASAGRSVRTIYNWLSAYHDAPQLSSLIPTPRGPAPGQKTLDPRLDAIIDHAIETNLKVPQRKRVSHVIEAVEDACQKAGIEPPHANTIRRRVKTIPRAELLQSQGRSDEADAFRPMIGSLPGAVAPLSIVQIDHSEADVMIVDEALRLPLNRPWITVAIDVHTRMIVGLVVSMEAPSAFAAGRCIAQAMTPKDEYLREQGVPGDWPAYGKPHIVHMDNAKEFRGEVLKTACAEYGIDIQFRRVKTPRYGGHIERLMRTLGEAIRE…
tnsf115node tnse 53556-55332_-1 MTDSGRLRYDGFPMDGRHRWLRWIDGLDLHGPTGSPTIKAHLVTLPDAPNPENLLTLAVVAASGAPITRHEVVVGSLPALRLGMVFLDGEHVGDLRMERFERRSLGPSRDAELIAANSPVETPEWASVRWTVLPTTSYPLGNVRNSFCLRLVYGGCEVIIPASEVFRVFCAPERLLANVILSGEWKDVAGKLLNESFCEKTPTEWRVGLRTGLTGASAAVLAAYRWTDAGAAVRNQLRSGLLQNDHRLQAMIPYGFEGIELSGEGLKLSNREGTSRFLMLRISAVRITGLHEMRVPVRFRLDNYTVKRSSDREMKDRTPFVQTAPIVEESTSEPIALSIAEPPSSAAIERQSPCEAAAIEGLPEVSR…
tnsf115node tnsc 47554-48460_1 MSADQDKELHHLAPSTRNVLDLTVEERVWFAREDRWIGYSAANAALAAMADLVRRPRTTTSPAMLLLGRPGNGKTTILERFASQFQPRTTQNGDLVVDVVRMAMPAGATEKDLWSELLQACQTCHRATDPAALLLRQAYAVLGTLEPRIIISDEINNLLSGSGVNQRLILGKLKDLTNRFRMHLILAGTQDAQAAVLSDEQLKRRLDRFELPKWTLNAEFLRLLRSLEKVLPLPAPSGLADQQAATLISLRTDGSIGSIARLVKEAAVLAIRNGRDRIDLDMLQSVRVETDDARNERARSL
tnsf115node chel_byblastp 47554-48460_1 MSADQDKELHHLAPSTRNVLDLTVEERVWFAREDRWIGYSAANAALAAMADLVRRPRTTTSPAMLLLGRPGNGKTTILERFASQFQPRTTQNGDLVVDVVRMAMPAGATEKDLWSELLQACQTCHRATDPAALLLRQAYAVLGTLEPRIIISDEINNLLSGSGVNQRLILGKLKDLTNRFRMHLILAGTQDAQAAVLSDEQLKRRLDRFELPKWTLNAEFLRLLRSLEKVLPLPAPSGLADQQAATLISLRTDGSIGSIARLVKEAAVLAIRNGRDRIDLDMLQSVRVETDDARNERARSL
tnsf115node chel_tblasstn 44112-44747_-1 -
tnsf115node chel_tblasstn 55557-56411_-1 -
tnsf116node CENTRAL|WP_179561557.1 3165-4137_1 MTHDRLDRLGTMRAVSQVRSLLVQLDVLPSRDEYAIAFQALAAREIAALPHGPDRLAVRQFVRWRQQRTDTTRHLTMTQAANDRNELRVILSLIRAVNAASATINTAQQATLDSWVVSVRTPLKARRFLLWCATSGTNTGLVAPGYQRKPFNLGGKLTGSNEAALRRALTEDIHPPRIRLAVVLTIAYGIRVHKIVQLRRDALALIDGRPRIRFGTLDLELPVVAAPWVESILAGTTVRNRVGGRPGDEIWIFPGYRHDDHMLPGSLAAKLRAIGVSPRRAHQAAAASLITQVPPAVIARLLGISLTTATAWYALAGSNIEHR
tnsf116node tnsc 6201-8628_-1 MDLQDGVSPLAAEFEALQDRLRNRIITTWQRELNARRGSGGSIRQPLHQIEVVELQHRRSRALDPHVHRHLWLSVKVLGEDGKWSNVDSRVAMRLHTLINAEGDVAARTDPDWIAALARHGYTIGVDGEVPQVAHAVPALSRRSSQIEANRATLLAEWRDDHPGQEPSRDIQKQIDRQAWAKERPGKPKGLEEDAWEQTVRDELAAIDPWLLAERASVAVRAVDVENIDLDLLAARAIVDADDRSAGSGGRVSLFDLRAGATRAVAASGVVAHRQALQATIDAVVSRSLAHTVDLLDGAVDRPQHIKGYMTTRTAALKVELARRFGSLNIAGAALSPEAMRLVSESELPTGVVIESGQAEAAGAIAGTD…
tnsf116node chel_byblastp 6201-8628_-1 MDLQDGVSPLAAEFEALQDRLRNRIITTWQRELNARRGSGGSIRQPLHQIEVVELQHRRSRALDPHVHRHLWLSVKVLGEDGKWSNVDSRVAMRLHTLINAEGDVAARTDPDWIAALARHGYTIGVDGEVPQVAHAVPALSRRSSQIEANRATLLAEWRDDHPGQEPSRDIQKQIDRQAWAKERPGKPKGLEEDAWEQTVRDELAAIDPWLLAERASVAVRAVDVENIDLDLLAARAIVDADDRSAGSGGRVSLFDLRAGATRAVAASGVVAHRQALQATIDAVVSRSLAHTVDLLDGAVDRPQHIKGYMTTRTAALKVELARRFGSLNIAGAALSPEAMRLVSESELPTGVVIESGQAE…
tnsf116node yrec 1454-2489_1 MLQGWSAQQVGGRALQSRTVNQSLHAVRRFQRHANAYPWHWTAAAFDEWMLDMASVRQLAPSTLRNNQHAIRQFCDFLCSPHYGWAQECERRFGTHPVQVCHEWNTRPHVQDYEGDPRRRPLTRSELQLLFDRADDEVEARVSTGRKGAASAYRDATLLKVIYSWGLRAREALMLDTVDFYNNPKFPAFGDFGFLRVRYGKASRGSPPKPRTVATVLPWAVTAVEDYVRNVLPLVRVGTTSAMWVSERGTRLGTRSLNDKFAQLRDDIGLDPRLTPHCLRHSYATHLIEDGHDPVFVQRQLGHAYQSTTGIYTHVSAEFANRMLASALDRAGLMNNLDNKRETS
tnsf116node hth 2485-2821_1 MTVMIGYEWRLREQMAAAGMFSTTKLIPLLAERGVHLSSSQVYRLVADKPERLNLSVLIALTDILGCTADDLIVKVDLGRARETDQAVNGDSASAAIRDRGLRPQRAHLTD
tnsf117node CENTRAL|RGE16862.1 42524-44273_1 MSPAPGPTARLRPPEKCTGCGVARVAWVRPRVDYCYACLPGGPFAPPPCSRCGSAAYFSQGLCERCHPGSPEYLGACKDCLAWGVYRRHNWRCWQCRWWQGHYPVGDCAWCGRHVPIGETGACRLCLESARRIAPAGTAPNLDDVLTAGQQLFFANLPAPRKPKQPKQLLRASRIILDAEAAAAAAAAYEQPALFDVDPDPEVLRRLATEQARDWTYRTDTIVFEHAERFGWSKRQTNQVRRSLKMLQILNPGANTIRASEVLRLRRHDADANVVSTLDVLDAAGILIDDRVPTIDRYFDGKFESLPPTMRTQLELWFDIMIHGSRTPPRRKPRDPATVKIQILGIAPIITDWA…
tnsf117node yrec 41117-42197_1 MRLAAVRSIGSARGFRDEQDAADFEQEIVDQYALAMAAAGLTDAHILVARATVFEFRQGLAAPLWTAGPDDADRFLSGLRRAGRAVSTRAGKAGVLAQFYDFAITRYQADVHALTGFVLEQPIDEFNRQSGNSLGRIRVPPSDAEVEVLFAGWRSSLSSARKFLPAARDYFAASLWRRLGLRISESAKLDIRDWRPDLGEFGKLHVRFGKGSRGRGAKPRLVPAINGTDRLIDWWLAEVRHLFGPDWEDPDAPMIPSERFDAELGRCQRASDDVLRQGLKAQTAVFLPAWVGRMTPHVLRHYCASSLYGAGMDLKAIQEVLGHEWLSTTTRYIHVSSDHVEQAWVNANRRLETRFGGRV
tnsf117node tnsc 32406-33267_-1 MTDLHAAFQTPHPSGQEETLPSTTSVVHGIMRCEDVNVYYGDFRAVTGVDLEFGRNEITALIGPSGCGKSTLLRSLNRMNDLVDGARVEGGVLFQEENIYGKGVDPIEVRRRIGMVFQKPNPFPKSIYDNIAYGPRVTGMKVDSMDDLVEEALTHAALWHEVKDKLKQSAFGLSGGQQQRLCIARTIAVRPDVILMDEPCSALDPIATSRIEDLMNDLKRDYTIIIVTHNMQQAARVADRTAFFTALADETTGDRTGVLVEYGLTKQIFDTPADQRTEDYISGKFG
tnsf117node chel_byblastp 32406-33267_-1 MTDLHAAFQTPHPSGQEETLPSTTSVVHGIMRCEDVNVYYGDFRAVTGVDLEFGRNEITALIGPSGCGKSTLLRSLNRMNDLVDGARVEGGVLFQEENIYGKGVDPIEVRRRIGMVFQKPNPFPKSIYDNIAYGPRVTGMKVDSMDDLVEEALTHAALWHEVKDKLKQSAFGLSGGQQQRLCIARTIAVRPDVILMDEPCSALDPIATSRIEDLMNDLKRDYTIIIVTHNMQQAARVADRTAFFTALADETTGDRTGVLVEYGLTKQIFDTPADQRTEDYISGKFG
tnsf117node hth 42201-42528_1 MKWNLRMAAAERGIWKSSELRRMLADAGLEISVGKMSKLWTTTPTTLRLDDLDVICAVLDCTPGDLLTADLAAAAARKPQAEIEEQTSNGSPSIVRPRFTGSRPEPPL
tnsf118node CENTRAL|OWV29725.1 49999-50896_1 MPAGRGDVCEPCYWTRTCRKRISIGQAGLTTKALREAFEEFGEWMIRTTGPHKAALKINHFWSFFTELDQAWARIPSYVELLHHFGAEGLRRVRLPMRWLHEEKGVEPDHQAKRVDSEKRRIQECLRSMPPASLAEKALRAYWHQLEARIEAGKTSHTSARLTLRAAATLLLKTHPEGLQLPNQANVENYLVVAPGQAASLTGFINFLNHRYSTELAPKVDSKRVRMMRKEKLARMIMEMADSDAKDEAWMARWVLLGMEYFHNKKVTKKSAVTYELSQAGDGVVAFHAGSRYWLPIK
tnsf118node tniq 49999-50896_1 MPAGRGDVCEPCYWTRTCRKRISIGQAGLTTKALREAFEEFGEWMIRTTGPHKAALKINHFWSFFTELDQAWARIPSYVELLHHFGAEGLRRVRLPMRWLHEEKGVEPDHQAKRVDSEKRRIQECLRSMPPASLAEKALRAYWHQLEARIEAGKTSHTSARLTLRAAATLLLKTHPEGLQLPNQANVENYLVVAPGQAASLTGFINFLNHRYSTELAPKVDSKRVRMMRKEKLARMIMEMADSDAKDEAWMARWVLLGMEYFHNKKVTKKSAVTYELSQAGDGVVAFHAGSRYWLPIK
tnsf118node tnsa 44910-45591_1 MPLPTSVRNIGPTRRSVSGYYAFRGEESIAFESTLERDFLIKADFDVSVLGVISQPCEIPFHHPVTGRRYTYTPDYLVYYRLGNRDYRDYPKPLLVEVKPREKWQAHWREWSPKWKAAMRHASNEGWSFSIHDESRIRDKTLDNITFLARYKRMVFASVESQAVLNTVREMGVATLDYLLSRHFMGDIYRAEGIAHLWHLLATRQLDCDMAQSFSPLSEVWIPDHE
tnsf118node tnsb 45583-47512_1 MNNPRDNTDEPSNGVAQTRQHLQITVGEQVQKGDTVYRISQVLDFETVIGIAVESGRSCPLRISELTPFHRGPAPLEQDLSEIGDADWREAEHRLSIIKPLVDRHTVGRDAAEERAKQTGVDTATIYRWLKRYKATGSVLALIPQKPGWKKGKSRIPAHAEAVIQEVIKDVYLTLQRPSAQKAVQEVMRRCHERRIDPPSPGTVRARLRDIPERDRLRGHGFRDKAINKFQPAAGKFPNADYPLAVMQIDHTPADIILVDDVHRKPIGRPWITLAMDVCTRVVTGYYLSFDPPSETSVGMCVAQSMLPKDEWLLLHNVEAEWPVWGMPATIHVDNGPDFRSETFRRSCLAYGINLEFRPVKQPRYGGH…
tnsf118node tnsc 47508-48393_1 MSTHLHPDLRYVLGLSAKERMEFMDQPRWLGYPLANRVIEVMRGLMEKPSRPRMPNLLLVGDSNNGKTTIVQRFRKQYGEGYVNEDVEPVKPVIVTQAPPSADEKSLYVAVLESFWAPYRPSDPVPKLRYQVIHQLRACHTRLLIIDEFHSLLTGGAVKQRETMNAIKLLCNELMIPIVGVGTQDAVRVLHSDPQHASRFDVVALPKWELNQEFQKLLAGFEKILPLQHPSQLHEPQLATQLHAISGGNLGDLHRLLVECANAAIVSGAERIDEKIIQSKSWVRPTRGIREVML
tnsf118node chel_byblastp 47508-48393_1 MSTHLHPDLRYVLGLSAKERMEFMDQPRWLGYPLANRVIEVMRGLMEKPSRPRMPNLLLVGDSNNGKTTIVQRFRKQYGEGYVNEDVEPVKPVIVTQAPPSADEKSLYVAVLESFWAPYRPSDPVPKLRYQVIHQLRACHTRLLIIDEFHSLLTGGAVKQRETMNAIKLLCNELMIPIVGVGTQDAVRVLHSDPQHASRFDVVALPKWELNQEFQKLLAGFEKILPLQHPSQLHEPQLATQLHAISGGNLGDLHRLLVECANAAIVSGAERIDEKIIQSKSWVRPTRGIREVML
tnsf118node chel_tblasstn 65871-66716_-1 -
tnsf118node chel_tblasstn 44119-44772_-1 -
tnsf119node CENTRAL|WP_067638451.1 49999-52414_1 MSTALDDEVVDDPIEVIVDLVSTIERGLDADRICQVVTAVAGGRAKRRRLARFLVENPHVLTSGASPAPRSAGELLLALRVAGARDVAAPVCGGCGRQLRSLRSLGGGLWGCSPCSVRPQVCGGCGKSRPAVTRDRHGRPRCESCPDTDGDPIETLTRIVSTIDPELSADTIASAVQRTLVHPGGQRRLAWAIEANPALLTGAGADAPTPAVLRFIAELFAAGATKIVRPACPRCGHVKALPARLTGRRVCRACYAQAVAIACSRCGDVREPATRDADGAALCAKCLTSDPINAEECSACGRRRPVAIRTPEGPRCSTCRIRHVTACGICGRQAQCETSRATGQPWCTRC…
tnsf119node addTnsF 49999-52414_1 MSTALDDEVVDDPIEVIVDLVSTIERGLDADRICQVVTAVAGGRAKRRRLARFLVENPHVLTSGASPAPRSAGELLLALRVAGARDVAAPVCGGCGRQLRSLRSLGGGLWGCSPCSVRPQVCGGCGKSRPAVTRDRHGRPRCESCPDTDGDPIETLTRIVSTIDPELSADTIASAVQRTLVHPGGQRRLAWAIEANPALLTGAGADAPTPAVLRFIAELFAAGATKIVRPACPRCGHVKALPARLTGRRVCRACYAQAVAIACSRCGDVREPATRDADGAALCAKCLTSDPINAEECSACGRRRPVAIRTPEGPRCSTCRIRHVTACGICGRQAQCETSRATGQPWCTRCKQRWIRCSACRVVGP…
tnsf119node tnsc 43283-43925_1 MSPDRAQPSGPGRRNPAPSAVKIIVSGGFGVGKTTLIGAVSEIEPLATEECLTVVSDGIDSLVGVDEKTTTTVALDFGRLTFDQQQMVLYLFGTPGQDRFWFTWDDLVVGAVGAVLLVDTRRLSDSFGPVGYFEQRGIPFVIAINEFADAPHCYSRAEVRHALDVPGHVPVVRCDARDARSAITVLLALIDHALTHPPRPEQPHQPLAHGASA
tnsf119node chel_byblastp 43283-43925_1 MSPDRAQPSGPGRRNPAPSAVKIIVSGGFGVGKTTLIGAVSEIEPLATEECLTVVSDGIDSLVGVDEKTTTTVALDFGRLTFDQQQMVLYLFGTPGQDRFWFTWDDLVVGAVGAVLLVDTRRLSDSFGPVGYFEQRGIPFVIAINEFADAPHCYSRAEVRHALDVPGHVPVVRCDARDARSAITVLLALIDHALTHPPRPEQPHQPLAHGASA
tnsf119node yrec 48627-49677_1 MFDAMLRGWRSQQKARGLKDDTVADREKLIRRFHAWVNEYPWQWSPVHMDEWSVYLTSERHLAPSTIRSYQGDVRLFTEFLVDGRYGWGPACEKAFGTHPVAICHEWNTIAHLNDYEGNPEARPFTRQELQRFLDYADDQVERAVRAKRKGALAAYRDATLFKVVYGWGLRRTETSKLDVVDFGRNPQAAQFGPYGMLNVRYGKAKKGQAPRRRNVLSVMEWAVEAVADYVENVRPRFGYEGHPALWLTERGGRVKPAEINARFITYRDALKLPRSLVPHSLRHSYVTHLTEDAVDRRFIQQQVGHECDSSTAIYTHVSDDFMNTALKRALAPAFDTRKESRAGQEGRR
tnsf119node hth 49673-50003_1 MTGKLDYRWHLRQVMATRDMFSTTDLLEPLAERGITLSSSQVYRLVVERPERLSLKILMALLDILDCTMEDLIEPTAAAGTVKKSRAAGGGTGVGSLRPRRARITPVGE
tnsf120node CENTRAL|WP_237195944.1 49999-51688_1 MSTAECAFCNRTRRVKDRVDGAARCATCRNRDPATWKECSGCARPRPVNARTADGLPLCVTCYAHRHAPVHRCDQCGRPAPAATRRKHHDPTSQTLCNRCLVYPQRPCGGCGRTRRVAVRATATSPDLCPTCHQAPMLTCHRCGVVDLCRTTGPGRAPICFRCQLTARLDKTLTPTGTDLHPGLIALREAIATVDNPRVALNWLHRSPAARLLTAITAGELPLTHTTLDDAAHEQASPTTATSIDHLRRLLVAAGALPERDEALARLRQRADDAITRLTHPADQALLRSYLTWHLLRRVRERAEHEPLTPAALAKARNHITAATRLISGLRTTGHTLSDATQADLDSALA…
tnsf120node addTnsF 49999-51688_1 MSTAECAFCNRTRRVKDRVDGAARCATCRNRDPATWKECSGCARPRPVNARTADGLPLCVTCYAHRHAPVHRCDQCGRPAPAATRRKHHDPTSQTLCNRCLVYPQRPCGGCGRTRRVAVRATATSPDLCPTCHQAPMLTCHRCGVVDLCRTTGPGRAPICFRCQLTARLDKTLTPTGTDLHPGLIALREAIATVDNPRVALNWLHRSPAARLLTAITAGELPLTHTTLDDAAHEQASPTTATSIDHLRRLLVAAGALPERDEALARLRQRADDAITRLTHPADQALLRSYLTWHLLRRVRERAEHEPLTPAALAKARNHITAATRLISGLRTTGHTLSDATQADLDSALAAIPNSRAGIDFLTWA…
tnsf120node yrec 48489-49644_1 MQERLDVPGAAHRELDGNVTHLNPEHAVFEAMLAGWAGQQSARLLSMITIGQREGVLRRFAHFTGSWPWQWSPGDVEDWAGALRSGPSPCSHSTLRYYQNSVALFLSYLIDRRYGWSDECLQRFGTHPVQICHEWNTARHAADHEARPQVRPFTRVELQKFFDFADEQVGRADRLGRKGSVAAFRDATLFKVIYAYGLRRTEAAMLDIGDFTRNPKAPEFGRLGACNVRYGKAMRGSPPRRRTVLTVMGWSVEVLEEYLEHVRPAYTPGAQPALWPTERGGRIRAAYIDTRFAQYRDELGLPAELHPHCLRHSYVTHLIEDGFDPFFVQQQVGHRWGSTTALYTGVSGDFKNRMLRRALDAALPADSP…
tnsf120node hth 49679-50003_1 MMAERGMFATTDLVPLLAERGVELHYTQVYRLVTGTPERLNMQVLAALCDILDVTPADLISTAAQPGTRRARRTGTTPGHPADPAGPADTASRPSAPTRARIVRDEP
tnsf121node CENTRAL|WP_143060794.1 49999-52522_1 MTGRETERYLVDPLGVISGIVGNFEPSLEPATIAMVTEQVAQSRAGRRQLAKAIEDDPSLLTSGRTAGTPLIDRFIRALRASGAVVVVQPVCASCGKPAQRMAQHDEDGLRICVTCYNRAKGTFAPRPCAMCHRVVRPSSYDRQGRPRCNLCPPDPGVDHVEMICELVNAVDPVADRTQLRELIIRTVRQAAQRRRVAWDVEDRPELLTGAAASGTLVVRRLVAALVDHGVEGVVAPQCPFCGKTKQVISWREGLPCCLSCYQKARAKPCGRCGKVRTISTRTPQGRPMCAECARQEPCNQERCSVCGLLAAIVSHRDGVPICVGCWQMPSAVCSICGETKPCQGVGTAA…
tnsf121node hth 49999-52522_1 MTGRETERYLVDPLGVISGIVGNFEPSLEPATIAMVTEQVAQSRAGRRQLAKAIEDDPSLLTSGRTAGTPLIDRFIRALRASGAVVVVQPVCASCGKPAQRMAQHDEDGLRICVTCYNRAKGTFAPRPCAMCHRVVRPSSYDRQGRPRCNLCPPDPGVDHVEMICELVNAVDPVADRTQLRELIIRTVRQAAQRRRVAWDVEDRPELLTGAAASGTLVVRRLVAALVDHGVEGVVAPQCPFCGKTKQVISWREGLPCCLSCYQKARAKPCGRCGKVRTISTRTPQGRPMCAECARQEPCNQERCSVCGLLAAIVSHRDGVPICVGCWQMPSAVCSICGETKPCQGVGTAAPRCVNCYRRSRTAVCARCA…
tnsf121node yrec 48603-49674_1 MDGVVLLRPEDTVVQAMLRGWEAQQIGGRGLRPSSVRDRLGVVRRFLTYTNEFPWCWTPAYLDEWMVELVSHSGRAKSTIRNYQDAVRSFCNFLIQPEYRWVAECEARFGTHPAQICFEWNTLAHLADYEGKADRRPMTRGELQRFFDHADAQVELAVRRRRKGALAAYRDATLFKVMYAYGLRVREATRLDVTDWYRNPKAPELGRYGNLEVRWGKASRGSPPRRRTVHTVMPWIVEVLDDYLTNVLPRYGFPEHPALWLTERGSRVLPRSIEQRFVDYRIALKLDSALVPHCLRHSHVTHQIEDGVDPKFVQEQVGHRYASTTAIYTGVSGDFMNTMMRNALDKAFQPDRAELR
tnsf121node hth 49670-50003_1 MTARLDYKWNLRELMARQGMFQTTHLRPQLAERGIALSDSQVYRLVVDKPERLSVKTLVALIDILGCTMEELIEPVAAAQPQRKRAAAAADGVGVGEFRPKRAKIVTDRA
tnsf122node CENTRAL|WP_149619481.1 11673-13155_1 MNELRGRGRPRSTGTLHCDRCKNLVAKIRVHWPDGAICGACFSFAVNASGSCAHCHEIRLLPGRSPFGEEICRDCAGITTNLTCSKCGAEAERRRGGHCARCIVIEDLTKILKPNDPSDIRLHRLIRELASTDRPRSVISWMRLPEAQALLDSLGDRTLELTHETFDMLPTAHSTEHLREMLVHHRILPSRGNIRLARFESWLDTRLSSLQGKPHIHQPLEQFGRWHHLRRLRNMPPQTNMDYATRSAKQEITEAGKFMVWLDTEHGTHIDRISQTRIDLYWSEGPSTRKHIRNFLQQRKLTGPGHALKAKARQAATSPMASTTSRLNAIRTVIEADEIYLGTRIAALIF…
tnsf122node hth 11673-13155_1 MNELRGRGRPRSTGTLHCDRCKNLVAKIRVHWPDGAICGACFSFAVNASGSCAHCHEIRLLPGRSPFGEEICRDCAGITTNLTCSKCGAEAERRRGGHCARCIVIEDLTKILKPNDPSDIRLHRLIRELASTDRPRSVISWMRLPEAQALLDSLGDRTLELTHETFDMLPTAHSTEHLREMLVHHRILPSRGNIRLARFESWLDTRLSSLQGKPHIHQPLEQFGRWHHLRRLRNMPPQTNMDYATRSAKQEITEAGKFMVWLDTEHGTHIDRISQTRIDLYWSEGPSTRKHIRNFLQQRKLTGPGHALKAKARQAATSPMASTTSRLNAIRTVIEADEIYLGTRIAALIFLFYGTPIGKLASLQTNQIH…
tnsf122node yrec 10212-11334_1 MSEELGGLIWLPSIAAAPDPDEFLREVLEGWKRQQLAQNLGLNTIRRRSRSVLRMTSFAGKAPWEWLPGDADDFFSHLRGVQNLSHNTVRAYQTDVKLFLDFAGDSAYDWNARCGQLFGTVFSQVLSELNHATHAQDTGEASKRPFSIQELQEFFDLADLEPERILNSGRKGALAAWRDAVMFKTIYAWGLRHNEARHLILADFSRNIRAPSFGEWGLLRVRQGKAMKGSAPKQRTVLTVFDWATEMLDHWKRVGHPRFGLHRATPLFPTDTGKMLDQAYLRRRFHAFIQELGFAPGLDIHSFRRSYASNLQIDAGYDVSFVQLQLGHEHASTTSIYTVASPDYRTRELNRVLTGTLERSGATLPHPK…
tnsf122node hth 11330-11681_1 MRRQVEYQWRVREIMARNGMRNSRDLVEPLRERGITLSESQIYRLVAQEPERIAFKVLVALADIFRVEVNELVTYSATDTRAQRPKKVVGSAAEVPLREAYRPIRARINRPGNDDE
tnsf123node CENTRAL|WP_214642392.1 15221-16697_1 MRSPSAEQYERWYLRDCARCGRHAGKAANWSDGPMCRTCLDKATRTRGRCPGCGTDRLLPGRRPDGTPICRDCAGITRNFFCDRCGFEGRLHTGRLCERCTLADKVTATLDDGTGRINPALAPLAEALIAMPDPWKGWMWLRTAHVQDLLTGLARGRIPLTHQALHQLPGWRTVAYLRDLLMACGVLPATDKQLLHTETWLTHRLAELDGHAHEPLLRRFATWHLLPTLRARAARQPLTASARQSAGEQFTHAQAFLTWLDEHDLDLRQCGQADLDSWHATHPKSHRAALKAFLTWAMANRHMRRLDLPVPPHGNSAPLSQRRRLELIRRAATDDQIPPRVRVTACLVLL…
tnsf123node hth 15221-16697_1 MRSPSAEQYERWYLRDCARCGRHAGKAANWSDGPMCRTCLDKATRTRGRCPGCGTDRLLPGRRPDGTPICRDCAGITRNFFCDRCGFEGRLHTGRLCERCTLADKVTATLDDGTGRINPALAPLAEALIAMPDPWKGWMWLRTAHVQDLLTGLARGRIPLTHQALHQLPGWRTVAYLRDLLMACGVLPATDKQLLHTETWLTHRLAELDGHAHEPLLRRFATWHLLPTLRARAARQPLTASARQSAGEQFTHAQAFLTWLDEHDLDLRQCGQADLDSWHATHPKSHRAALKAFLTWAMANRHMRRLDLPVPPHGNSAPLSQRRRLELIRRAATDDQIPPRVRVTACLVLLYAQPITRIMRLTLDDISIT…
tnsf123node tnsc 21741-22632_-1 MTSALQAQALGKKYGKRWALRECTIDIPAGHVVGLVGPNGAGKTTLLKLAGGQLQPTAGDITVLGGRPGSTPAQLAKVGFVAQDTPVYAGLTVAEHLRLGARLNPRWDATMARERIAQLGLDSTRRAGKLSGGQRAQLALTLGLAKRPELLILDEPVASLDPLARHEFMQGLIEATVEHQFSVVLSSHLVSDLERTCDYLIVLVESRVQVAGEVDELLATHHRLTGPRRDLDRLPADQQVISARHTEQQSTFVVRTDAPIHDPAWTVTELSLEDLVLAYMDKQTADNRRAALEVQR
tnsf123node chel_byblastp 21741-22632_-1 MTSALQAQALGKKYGKRWALRECTIDIPAGHVVGLVGPNGAGKTTLLKLAGGQLQPTAGDITVLGGRPGSTPAQLAKVGFVAQDTPVYAGLTVAEHLRLGARLNPRWDATMARERIAQLGLDSTRRAGKLSGGQRAQLALTLGLAKRPELLILDEPVASLDPLARHEFMQGLIEATVEHQFSVVLSSHLVSDLERTCDYLIVLVESRVQVAGEVDELLATHHRLTGPRRDLDRLPADQQVISARHTEQQSTFVVRTDAPIHDPAWTVTELSLEDLVLAYMDKQTADNRRAALEVQR
tnsf123node yrec 14379-14892_1 MLDVVDFGHNPDGPEFGEYGVLYVRHGKAQKGSPPKRRSVLTVWPWAAEILEQWDTEVRPLFTTCEAGALWPSERGSRIGFSQINTRFAAYRDALGLDRALDFHSFRRSYVTHLIEDGWDARFVQEQVGHEHASTTSIYTCVSSDFRTRTLRRALDATMDAALKPSRRKR
tnsf123node chel_byblastp 6098-9707_-1 MRESAGRLSYRELSRRAHYSATALSEAAGGCVFPSLAVTLAYVRACGADPATWEKRWQEAADELAAPESAEGRYRAPYLGLMTFEPDDAELFFGRDELLRDLVYRVSCTPFIGVFGASGSGKSSLLRAGLVPALRHWPIVVLTPGEHPVLELAIGLSSHAGISPEALRNDISSAPENIDVIVRGILHGRPDGDRVVFLVDQFEEVFTLCHDEREREAFIACLLAAGDQARVVLGMRADFYSHCAGHGGLVAALRDRQILVGPMEEEGLRAVVVEPAARAGLKVEASLVVAVLADARGQAGALPLLAHALLETWKRRTGQTLTLAGYRETGGIQGAIAQTAERVYAEFDAAGQRLVKDIFL…
tnsf123node hth 14888-15218_1 MKRQVSYQWRLRETMAAHGMFAATDLAPLLAERGITLSSVQVWRLVTQTPERLSLPVLAALCDIFGCTPDRLIATKAENAPARRTATNSGEVTELAPIRPKRARIQPEK
tnsf124node CENTRAL|MBA8926882.1 49999-51505_1 MTPRTRAQCGDTPLADSKCVRCDRYSQPAVRWEGPVCRPCIKRATRNRGCCPHCGNHRLLPGRDDTGHPICRDWAGIARSFFCRRCHHEGLLVSDKLCERCTLTDRLTTVLDDGTGQPRAELLPLLDKLRLTDKPHSGLTWLDKPGTTDLLTALATGATAISHDALAAHPAWRKATYLRELLIACGILPPIDKQLMLFQRWLDTQLDAVADAERRALLQRFATWNELRRLRHKAEQAPLSPATIRGSRERVRQAAALLNWLDISGHTLATCPQPALDTWLATNPQTRKPATAFLRWAGQATLMPRRRLTRAPLPAATIQPRRQQHELINALVTSDDWPLRERLIALLVLLYA…
tnsf124node hth 49999-51505_1 MTPRTRAQCGDTPLADSKCVRCDRYSQPAVRWEGPVCRPCIKRATRNRGCCPHCGNHRLLPGRDDTGHPICRDWAGIARSFFCRRCHHEGLLVSDKLCERCTLTDRLTTVLDDGTGQPRAELLPLLDKLRLTDKPHSGLTWLDKPGTTDLLTALATGATAISHDALAAHPAWRKATYLRELLIACGILPPIDKQLMLFQRWLDTQLDAVADAERRALLQRFATWNELRRLRHKAEQAPLSPATIRGSRERVRQAAALLNWLDISGHTLATCPQPALDTWLATNPQTRKPATAFLRWAGQATLMPRRRLTRAPLPAATIQPRRQQHELINALVTSDDWPLRERLIALLVLLYAQPLSRITRLRRTDISII…
tnsf124node tnsc 59650-61150_-1 MTYPPNGNGYPPPVPLRPHQQQDHPHGGWPQNPPAAAPSYFGSPPPEVFGAPEPVDMAAAVGRLRQHLRDTLSTQLPAWADAQQRRTGSTLTREARRKLAQAILDEAIAVHTERELDADRSLVGRAVEQRVIGEVINELFGMAGLQPLLDDPTVETINANRFDRVFVQYNDGRRAQVAPIASSNEELTDLVRLLAARASSQERRFDQGSPAVNLQLPGGERLFAVMGLTAGGVTSLSIRRHGYLTVTLPELRARGTIDAGLQEFLRALVRAKKNVLITGGTGAGKTTLLRALAAEMDPMERIVTIEDAFELGLELDPDIHADVTAFQAREANIEGEGAISQSELVRWGLRMSPDRVIVGEIRGPEVI…
tnsf124node chel_byblastp 59650-61150_-1 MTYPPNGNGYPPPVPLRPHQQQDHPHGGWPQNPPAAAPSYFGSPPPEVFGAPEPVDMAAAVGRLRQHLRDTLSTQLPAWADAQQRRTGSTLTREARRKLAQAILDEAIAVHTERELDADRSLVGRAVEQRVIGEVINELFGMAGLQPLLDDPTVETINANRFDRVFVQYNDGRRAQVAPIASSNEELTDLVRLLAARASSQERRFDQGSPAVNLQLPGGERLFAVMGLTAGGVTSLSIRRHGYLTVTLPELRARGTIDAGLQEFLRALVRAKKNVLITGGTGAGKTTLLRALAAEMDPMERIVTIEDAFELGLELDPDIHADVTAFQAREANIEGEGAISQSELVRWGLRMSPDRVIV…
tnsf124node yrec 48531-49665_1 MTEAERPTAGATALQLVDGVVFLRPEEQVFEAMLTGWGRQQAARNLASSTIANRDKRVRGFVEHVNAFPWQWSAAMVDEWCADLRSINGVSRSSLRTYQQALRLFCHYLTDPAYGWAGECERRFGTHPVQVCHEWNTAVHVQDNESEPAKRAFTLDEIQAFFDYADDAVLRVRDAGRKGWLAAFRDATMFKVAYAFGLRRTETRMLDTADLATNPHAREFGEYGVLHVRFGKAKPGSPPKRRSVLTVWDWSVEVLEEWITEIRPRMAHASSPALWPSEQSKRISGAALNARFATYRDALGLEPGLDFHSLRRSYVTHLIEAGWDPFFVQQQVGHEHSSTTSIYTCVSSDFRTRTLRRSLDDTLASALK…
tnsf124node tnsc 46366-47656_-1 MTTPTPPTAPAPTTPAAPAAASGGSVPRLRNGELRAMVARVLADAAGTNLTPRAIAATLNRSSGAVGNACKVLADRGEAEVAATAPLAYRATATTASAAAPTAPPAPSGTPRPRRPKTTTKPAATPNPSATTPPPSGAGSSAAPVTGPVMRPNGMAYHPRQLSGMPDVTALRKLREAGVAALMYGPPGTGKTSVIEAAFPDLVTVQGDGDTTVADLVGEYTQTGDGRYVFIHGPLVRAMREGRTLFIDDATLIPPTVLAVVYPAMDGRRQIIIKANGGEVVDAAPGFYTVAGHNPGVHGAVLSDALSSRFSAQIHVSTDYDLAAQLNIDRRAVKIARNLATRQANGEVGWAPQLRELLAFQKIADVL…
tnsf124node chel_byblastp 46366-47656_-1 MTTPTPPTAPAPTTPAAPAAASGGSVPRLRNGELRAMVARVLADAAGTNLTPRAIAATLNRSSGAVGNACKVLADRGEAEVAATAPLAYRATATTASAAAPTAPPAPSGTPRPRRPKTTTKPAATPNPSATTPPPSGAGSSAAPVTGPVMRPNGMAYHPRQLSGMPDVTALRKLREAGVAALMYGPPGTGKTSVIEAAFPDLVTVQGDGDTTVADLVGEYTQTGDGRYVFIHGPLVRAMREGRTLFIDDATLIPPTVLAVVYPAMDGRRQIIIKANGGEVVDAAPGFYTVAGHNPGVHGAVLSDALSSRFSAQIHVSTDYDLAAQLNIDRRAVKIARNLATRQANGEVGWAPQLRELL…
tnsf124node hth 49661-50003_1 MNAMKRRVSYDWRLRDLMADHGMFSTTELVPLLRDRGVELSVSQVHRLVTGTPERLSLTVLAALCDIFECSPAELIRTEAANVTRRTATGTAGTATPPATGALRPTRARIRPQ
tnsf125node CENTRAL|WP_193118951.1 561-2109_1 MTATAADHTAGEASRCARCDRLVRDRYERVEGAGEVVLVWIRRWPDGLICSGCFATAMETYGICDGCGIDRLLPGIGPEGQHRCTDCAGGLGDFTCTRCGREGWREHAGICGWCVLQDRVDEILDDGTGRVRIELVPLAALIISMKRPRSGILWLSRPEPRSVLRAIARDEVPLTHEGIHSLPHRRSTVYIRDLMVTAGILPPIDKSLFYFEQWSRSWLNELADPEQRKMFRLFITWHYLRVFRARIDARGELGYAAPQIARHQLRTAATFVAGLAEQGRALAEATQTDLDRLFAEGTPRLRDTLRPFLRWTMNTRRIPKLELPPPIKRPVALMTQQRRIELIRQVHDGDGME…
tnsf125node hth 561-2109_1 MTATAADHTAGEASRCARCDRLVRDRYERVEGAGEVVLVWIRRWPDGLICSGCFATAMETYGICDGCGIDRLLPGIGPEGQHRCTDCAGGLGDFTCTRCGREGWREHAGICGWCVLQDRVDEILDDGTGRVRIELVPLAALIISMKRPRSGILWLSRPEPRSVLRAIARDEVPLTHEGIHSLPHRRSTVYIRDLMVTAGILPPIDKSLFYFEQWSRSWLNELADPEQRKMFRLFITWHYLRVFRARIDARGELGYAAPQIARHQLRTAATFVAGLAEQGRALAEATQTDLDRLFAEGTPRLRDTLRPFLRWTMNTRRIPKLELPPPIKRPVALMTQQRRIELIRQVHDGDGMELTDRVLALFVLLYAQPLTR…
tnsf125node tnsc 7480-9145_1 MLLATLVGLALSALAIAQALATALLFSGIVDGLSLSVLVGPFAVLAAALLLRPAATAGRELVAHGVASRMKRVMREKFLEKDEALGPFGGQDVRLGERHALLVDGIENLEPYVTRYLPQVIVTIITAVVTVSLLFSIDPVVGAVAAGTAVVVPLVPRLWDRVLRGRGDEHWSAYSQLHADVVDSMRGMETLKLLGAEQRRRAELGRSGDSLLRSTLSQLRLSLVESGLTGFLLVAGPALALGVAVARVGSGALEPAALFAVALIGFEVFRPFRDLSNHWHAGYLGVTAGTRLLAYFNTPVLGSAISPVSDDVPAGTAVEIHNVRVRYPGADETALDGLTLRIPRATVTAIVGGSGSGKSTVANVILGLLT…
tnsf125node chel_byblastp 7480-9145_1 MLLATLVGLALSALAIAQALATALLFSGIVDGLSLSVLVGPFAVLAAALLLRPAATAGRELVAHGVASRMKRVMREKFLEKDEALGPFGGQDVRLGERHALLVDGIENLEPYVTRYLPQVIVTIITAVVTVSLLFSIDPVVGAVAAGTAVVVPLVPRLWDRVLRGRGDEHWSAYSQLHADVVDSMRGMETLKLLGAEQRRRAELGRSGDSLLRSTLSQLRLSLVESGLTGFLLVAGPALALGVAVARVGSGALEPAALFAVALIGFEVFRPFRDLSNHWHAGYLGVTAGTRLLAYFNTPVLGSAISPVSDDVPAGTAVEIHNVRVRYPGADETALDGLTLRIPRATVTAIVGGSGSGKSTV…
tnsf125node tnsc 9159-10932_1 MLRPVLRLLGEIREERGLFACSTASMTAFQLATAVVAGISTAIATAVIDDRPTGLVNALLIALVTAVVAVAVFTWIESWLSHVLAYRVINALRMKVYDAVERIVPARSGRRRAGEVAGTAMTDVEVLEWFYAHTLGAGINAVLSPMLVSVALVVLVGPIGLIVPAGVALLLTIPWLFAGLQVRQGTAIRERLGDLHAVAFEGAEARRELATLGLTVRHREDVLARTAGVQDAKRRFALRASVESALADVVVAATSLGFLAALMAQAASGSVDPVLVPAAMVLVSAAVLPAAGAFAMVQRLGEMSSAARRVRAFIDEPDTDAASSETLPSGGAGSVRFDDVHFAYDGAEPVLSGLDLTVNAGETVALVGA…
tnsf125node chel_byblastp 9159-10932_1 MLRPVLRLLGEIREERGLFACSTASMTAFQLATAVVAGISTAIATAVIDDRPTGLVNALLIALVTAVVAVAVFTWIESWLSHVLAYRVINALRMKVYDAVERIVPARSGRRRAGEVAGTAMTDVEVLEWFYAHTLGAGINAVLSPMLVSVALVVLVGPIGLIVPAGVALLLTIPWLFAGLQVRQGTAIRERLGDLHAVAFEGAEARRELATLGLTVRHREDVLARTAGVQDAKRRFALRASVESALADVVVAATSLGFLAALMAQAASGSVDPVLVPAAMVLVSAAVLPAAGAFAMVQRLGEMSSAARRVRAFIDEPDTDAASSETLPSGGAGSVRFDDVHFAYDGAEPVLSGLDLTVNA…
tnsf125node tnsc 4399-5245_-1 MITAREITVRYGSTLALDATDLAVPSGRTVGLIGPNGSGKSTMLRAILQAVRTESGTVLIDDDPIEALSPVQRAQRLAVVAQEEPSGLPLTAWDSVLLGRSPHISGWSSYRQEDERAAEDAMGRAGVLHLASRSIDELSGGERQRVLIARALAQGAHHLLLDEPTNHLDVRYQHDILSLVQDLPLTTVVVLHDLNLAARYCDELVLLHEGAAVARGTPTQVLTSEVLTPVYGIDVRRLDIDGVPQLVFSPRRRRPLAEPILHDDDVHSSMEVAPATSGVIQ
tnsf125node chel_byblastp 4399-5245_-1 MITAREITVRYGSTLALDATDLAVPSGRTVGLIGPNGSGKSTMLRAILQAVRTESGTVLIDDDPIEALSPVQRAQRLAVVAQEEPSGLPLTAWDSVLLGRSPHISGWSSYRQEDERAAEDAMGRAGVLHLASRSIDELSGGERQRVLIARALAQGAHHLLLDEPTNHLDVRYQHDILSLVQDLPLTTVVVLHDLNLAARYCDELVLLHEGAAVARGTPTQVLTSEVLTPVYGIDVRRLDIDGVPQLVFSPRRRRPLAEPILHDDDVHSSMEVAPATSGVIQ
tnsf125node hth 217-565_1 MTRQRRKVSYEWRLREVMAAHKLYATTELVPLLAERGIVLSASQVHRLVTTTPERLSLPVLAALCDIFDVTPAELIPTDATGVGVRKIAAGDRPAKPTGIGDLRPVRARIVRPGE
tnsf126node CENTRAL|MBB6375794.1 49999-51613_1 MGKRQRDCVDCGAPVGFLGREHCCLCMRRMREQAAKASCPDCGKQRVLLDSTGRCTLCSRRCTECDHPVRRADARLCKTCRRKAELRTQRQLCPRCGKPGYLRDATGWCGSCSRPRPGKQPPRICRQCGQLRRHSGLGLCSPCYQRQPARLFIRADNLIARLDDPPRWLGEFTVHLSARHNPSSACEMITTLGRLLTSEHPNHPQTILERARRPGRSIGPLARALEDFFTARGLALPTDQSERLAAGRRQRRIDAVPSPLRPAVAAFDTSRMQAQQRARRAGTRPRSDHTLETALAILRDLAVFLVSQRGKQDWALVDVHDIEAFLTTLPKARKRRLTVLRQFFASARAQRR…
tnsf126node tnsc 41830-44173_-1 MKRRGWLLALLVVGVVALGWWLWVLYRAPNRADLAGYWQLVVAIPSLAVAVGALVRDRAGRGSGDRERDAAAELRWLADRLAEALEQQWTQAAVARRLVVPEPIAVRWARPARAVAGSAAAATLAGRFAPLPGLSAIRVERFGGGGVRELHGIYGGLGSGRLVIVGAPGAGKSGAAILLVLDALRHRGQVAEAERDRVPVPVLVTLQQWSPRTQSLRAWLAGQLCGAYPGLLSGRGGERDAAALIESGRIAVIADGLDEIAEQLRPLVLRALSSQATFRLVLLARSEEMLGAAEQAVLDGAVAVELRDVGPAEAVDYLARVQRDPPPPRWRELLERVSSEPDGALARALSTPLILSLVRDTCRDDAA…
tnsf126node chel_byblastp 41830-44173_-1 MKRRGWLLALLVVGVVALGWWLWVLYRAPNRADLAGYWQLVVAIPSLAVAVGALVRDRAGRGSGDRERDAAAELRWLADRLAEALEQQWTQAAVARRLVVPEPIAVRWARPARAVAGSAAAATLAGRFAPLPGLSAIRVERFGGGGVRELHGIYGGLGSGRLVIVGAPGAGKSGAAILLVLDALRHRGQVAEAERDRVPVPVLVTLQQWSPRTQSLRAWLAGQLCGAYPGLLSGRGGERDAAALIESGRIAVIADGLDEIAEQLRPLVLRALSSQATFRLVLLARSEEMLGAAEQAVLDGAVAVELRDVGPAEAVDYLARVQRDPPPPRWRELLERVSSEPDGALARALSTPLILSLV…
tnsf126node yrec 48610-49183_1 MFRTLYHAGLRSEEASMLDMPDLHFDRGPFGKLHVRFGKGAHTSGPRPRWVPMLDGLDLVLHWFLRDVRGRFPDSPVLFADESGGQLHRGTIRNRLRRLMELEGRSPTEWFSPHGLRRACATHNYERGVDLVAIQQLLGHWTVSSTMRYVRPSATFIEDAYRRAVTTTLSELGDPGQVGLAGPSDGGGRR
tnsf126node hth 49646-49955_1 MRIRWRLRMAAAQREVWTGTELRRLLADKAGLELSAASVSALLTKEPAQVKLSTLIALCTALQCTPDDLFEVDTTPVESPAAPRPAGEPKVVNEHGRSLPPL
tnsf127node CENTRAL|SDH31395.1 49999-51517_1 MMLSSESRRPKGRPRASGDAVCARCGERGSDSTTKYSFPEGIICGRCYEKAVHTHGPCATCGSDRLLPGLNEYREPICVTCAGLDRDFRCTRCATEGAIFRKGLCERCALSDDLNALLGHPSHSSRTDLAHLRDYLLRVERPASTLTWLRSAKVKALLRWLAENPEPVTHAALDALPQSPAVRHLRSLLTGTGVLGHRDESLTRFEVWVRAKVALFAGEHRRAIERYAIWYHLRRVRQLSSLGQDTHPAVHNAKQQVTAAVNFLVWLQERHVPLAHCEQTDVDTWLTEGNTSRYTVRGFLEFTREARIAPPLFVPTRHARARTRRITSEERLARIRYYLTDESLTLSARSVALL…
tnsf127node hth 49999-51517_1 MMLSSESRRPKGRPRASGDAVCARCGERGSDSTTKYSFPEGIICGRCYEKAVHTHGPCATCGSDRLLPGLNEYREPICVTCAGLDRDFRCTRCATEGAIFRKGLCERCALSDDLNALLGHPSHSSRTDLAHLRDYLLRVERPASTLTWLRSAKVKALLRWLAENPEPVTHAALDALPQSPAVRHLRSLLTGTGVLGHRDESLTRFEVWVRAKVALFAGEHRRAIERYAIWYHLRRVRQLSSLGQDTHPAVHNAKQQVTAAVNFLVWLQERHVPLAHCEQTDVDTWLTEGNTSRYTVRGFLEFTREARIAPPLFVPTRHARARTRRITSEERLARIRYYLTDESLTLSARSVALLLLLYGQPLSRVAAMR…
tnsf127node tnsc 39301-40042_1 MGELHKGLDALMHIVAIVNQKGGVGKTTTTMNLAAVMAKHARVLMVDVDPQQSATEWAETAGERLPFDFAPNINPQSLSRLKELGDEYDYVFVDTPGNLETESILKAVLEVTDFAVLPLNPEPLVTKALKRTYERYIEPMGIEYRVLLSKIDRRRAGQLEDWQVVVDTGLKLARFQDSIRLYAAHTDAPIDGRVVTQYPDTRQNANAIFDYMMVANELRSILNGETARGGSFKPRQVSLEQAAKGA
tnsf127node chel_byblastp 39301-40042_1 MGELHKGLDALMHIVAIVNQKGGVGKTTTTMNLAAVMAKHARVLMVDVDPQQSATEWAETAGERLPFDFAPNINPQSLSRLKELGDEYDYVFVDTPGNLETESILKAVLEVTDFAVLPLNPEPLVTKALKRTYERYIEPMGIEYRVLLSKIDRRRAGQLEDWQVVVDTGLKLARFQDSIRLYAAHTDAPIDGRVVTQYPDTRQNANAIFDYMMVANELRSILNGETARGGSFKPRQVSLEQAAKGA
tnsf127node yrec 48584-49670_1 MEYARRTPGITLLHPEEQMFDEMLLGWRRQQLARNLSINTIDGREKAVRRFMKSTNTYPWLWTLEQVDEFFGDRREIHGNQRTTVRSYQDALKLFTDYICSPAYAWAERCTDLFGTHPVRVIHQWNMARHIQEAEHGGRRRPFRHAELQLFFDRADDEADIIARRGRKGWAAAFRDSTLFKLAYCFGLRRNEIRHLETFDFSRNPHAPEFGKYGHLNVRFGKAMRGSDYKQRNVLAVFPWGSDILAEWIERGLPLFGPQTALFPTERNTLVSESALNDRFRTYRDDLGLGTELKFHSFRHSYITHLIEAGFDPLFVQQQVGHEYASTTALYTGVSSNYRIKTLRDALDGTIGQALKLGVEN
tnsf128node CENTRAL|BCI90527.1 49999-50710_1 MGRRWRSHRADHHRHPGRNPGPATDHDQRWAQIARLLHDDTIELTDRVAGSLLLLYGQQLARIVAITHDQIKTQGQQVFLRLGTDDLHIPEPLAALITALVRDGRPYTGVGTPPTTNWQFPGLQPGRPSPPPDSASACANLGSELNPAAAPHSPTSPPNYPPPSSPTYSASTPTPQSTGSTTPAATGTATPPNPPRTSITNHDECLNRALPAAGHSHGSKIAGYQFAGWHQPESDQ
tnsf128node chel_byblastp 44697-45246_1 MSWEALAWAKDLDIAHPVAKFILVLLANKADENFSCYPSIRTLMAESGAGRSTILRALSHLETRGFMSRRPQFHDSGARRSTRYYLNHPRAPHLLTGPDPGPPRPAAGRGPSRTETGTVSKRHPEGPTAGPLEPINRITIRTGRRRDNGPGVRDQSVETRDPRRAQSSTGHRVCPGARLAGR
tnsf128node chel_byblastp 58776-59700_-1 MVALVPIVVFGVLLAVVTVPFVSLGPGPTFDTLGEVDGKQVVDIEGTQTHPTSGHLNMTTVSQRDGLSLGEAITLWLSGQEQLVPRDLVYPPGKSREEVDKANNADFKNSEDSAEYAALGYLKYPEAVTVASVNDPGPSAGKLKAGDAIDAVNGTPVANIEQFTGLLKNTKPGQSVTIDFRRKNEPAGVAQITLGTNKDRDYGFMGVAVLDAPWAPFVVDFNLANVGGPSAGLMFSLAVIDKLTTGDLVGSTFVAGTGTISVDGKVGAIGGSRTRWPLPVPRAPRCFWCRRKTATRRPPTPRKACGW
tnsf128node tnsc 52352-53369_-1 MKLTRIEVKNFRSFGESDIRLTDGMNALVGPNNCGKSNLVRAIRMAFDPKYPFDPAVDVPGQRKFAFPRTTLTFDCRGATSSESTLLRYLRDYEKTVSRSSSSTYAEDSTVRFVVTYRGGRENVTRQEYFSARGGGDRRGNPELNEKALRQFRKVMRFIAVDSGQSIEELLAGRFREILHTVLKEELKQHLHDAELARKDYVGKLESQLLSPMRDRTLTISKRLFPEVKDMFLTPTVSGLEETLSNVEIRLADSVETELRNKGTGVAGAILVALLRYLTEASKQSMVLAVEEPEAFLHPAAQERLREDLEALAEKDNVSLLITTHSPTFYLGIRRRKW
tnsf128node chel_byblastp 52352-53369_-1 MKLTRIEVKNFRSFGESDIRLTDGMNALVGPNNCGKSNLVRAIRMAFDPKYPFDPAVDVPGQRKFAFPRTTLTFDCRGATSSESTLLRYLRDYEKTVSRSSSSTYAEDSTVRFVVTYRGGRENVTRQEYFSARGGGDRRGNPELNEKALRQFRKVMRFIAVDSGQSIEELLAGRFREILHTVLKEELKQHLHDAELARKDYVGKLESQLLSPMRDRTLTISKRLFPEVKDMFLTPTVSGLEETLSNVEIRLADSVETELRNKGTGVAGAILVALLRYLTEASKQSMVLAVEEPEAFLHPAAQERLREDLEALAEKDNVSLLITTHSPTFYLGIRRRKW
tnsf128node yrec 47527-48184_1 MTRAELQAFFDAADDWAEQAVTSGRKGWLAAFRDAALFKVCYGFGLRRREVAMLDVADFTANPAAPQLGGLGVCQVRFGKAMRGSPPRRRSVAAVMPWALEALEQYLTLVRPRYAAAAHPALWLTERGGRISPRQVDDRFARWRAAAGLPTELSVHCLRHSYVSHLIEDGVDPLFVQQQVGHSWASTTAVYTQVGADAKNRMLRAALDAAFGAELSPG
tnsf128node hth 48281-48506_1 MVLSREQVYRLVAGVPERLSLTTLAALCDILSCTPADLIEPYRVARSRPTRGDSAGPAAPKRPTRARVLPDTGG
tnsf129node CENTRAL|WP_146046309.1 225-1176_1 MERVLAHLPPRHRRILRLYAEWSLMRRARRRAARGRFTSASAAGVRNAVRCSAAFLTWLDDHNISLADLAQTDVDMWLSESRDRRHVRLFLRWAHQRRLTGKHEVLDRPRDEPHRWWTETEHWTHLRRCLHDEALPADVRAAGALVLLYGMPITRIAALTRSDLTGGIEPRLLMGTHPAALPPLVHQLLLRQAEHAEPNSAIGRVTPRTAWLFPGYAAGTHRSAADLARKLRLHNLPARIGRNTALLALAADLPASVLSETLCLSITAALKWTRRAARDWNAYLAARPTPRPNTGPFTKTNSVPGRRIPRYQADAY
tnsf129node hth 225-1176_1 MERVLAHLPPRHRRILRLYAEWSLMRRARRRAARGRFTSASAAGVRNAVRCSAAFLTWLDDHNISLADLAQTDVDMWLSESRDRRHVRLFLRWAHQRRLTGKHEVLDRPRDEPHRWWTETEHWTHLRRCLHDEALPADVRAAGALVLLYGMPITRIAALTRSDLTGGIEPRLLMGTHPAALPPLVHQLLLRQAEHAEPNSAIGRVTPRTAWLFPGYAAGTHRSAADLARKLRLHNLPARIGRNTALLALAADLPASVLSETLCLSITAALKWTRRAARDWNAYLAARPTPRPNTGPFTKTNSVPGRRIPRYQADAY
tnsf129node tnsb 6816->7239_-1 RLAGWAIADHMRTELVIDALAAAGRTRGSLAGAVMHTDHGSQYTSRAFAEACRSAGVRQSMSAVGSSADNAAAESFNATLKRETLQGRKGWSTEREARLDAFCWLTRYNTRRRHSRLGQRSPIAFENTLQPTSTTLAQAA
tnsf130node CENTRAL|WP_037607575.1 49999-52537_1 MTISKDTVASRCDTEPVAAITDIVLAVEPTMSQAEAERAVLDVVTRRDYQRELARALTAAPDLLTSGRPEGPRSVERLIRALLAHGARQVVLPRCPRCGNARPLLCRDGDLRICNKCSHRAASRNQPCAGCGKPRITAYRDHLGQPWCQYCRPGAGTPTDDPLRELVEIVCSIEPGMPQQAVIDAISEAIPLLSQIRQTAGALRDAPDLLTGRGAHGSPRVIALIGALVSRGAANVVAPPCTICGVVKPLRSTLHGLRCCRHCYQLSNQKACADCGQVRSISFRTMEGRLLCRPCSNKQPSAYDDCASCGRRKRIVTRAKGAPLCKTCYLPVVTCSICNKAKPCYFADTD…
tnsf130node hth 49999-52537_1 MTISKDTVASRCDTEPVAAITDIVLAVEPTMSQAEAERAVLDVVTRRDYQRELARALTAAPDLLTSGRPEGPRSVERLIRALLAHGARQVVLPRCPRCGNARPLLCRDGDLRICNKCSHRAASRNQPCAGCGKPRITAYRDHLGQPWCQYCRPGAGTPTDDPLRELVEIVCSIEPGMPQQAVIDAISEAIPLLSQIRQTAGALRDAPDLLTGRGAHGSPRVIALIGALVSRGAANVVAPPCTICGVVKPLRSTLHGLRCCRHCYQLSNQKACADCGQVRSISFRTMEGRLLCRPCSNKQPSAYDDCASCGRRKRIVTRAKGAPLCKTCYLPVVTCSICNKAKPCYFADTDAPRCPNCSRNLATPEPCTR…
tnsf130node yrec 48547-49651_1 MGKVEAGPGSARLVLVDGVALLHPEDAVLDAMLVGWGRQQRGGRRLEPDTIEDRERTVRRFTEFAGEYPWRWTAAHMDEWTTYLIAELGRASSTIRNYQAAVRLFCDYITSPYYEWPEQCEARFGTHPVQICHEWNTAAHLLDYEGDAERRPMTREEIQAFLDYADDRVEFAVRRHRKGAQAAYRDATVFKVIYGWGLRCTETSKLDITDFYRNPKAPELGRFGSISVRFGKGSKGSGPKRRMVLSVMPWAVEALEDYVVNLRPRYRASHKPALWLTERDGRLKAREIEDRFAEYRDALKLDEALTPHCLRHSYVTHLIEDGADPQFVQQQVGHDYASTTAIYTGVSGDFMNTMMRKVLDGAMAAER
tnsf130node hth 49660-49993_1 MKAKLDYHWHLREIMANRGMFSTTDLRPLLAERGIDLSASQVYRLVTEKPERLSLKILMALLDILGCTMEELIEPMAAAGAGRRKTAVGESSGEPGVGDLRPKRARVLPK
tnsf130node chel_tblasstn 47510-48382_-1 -
tnsf130node chel_tblasstn 52555-53241_-1 -
tnsf131node CENTRAL|NLE81161.1 15180-17421_1 MLVNGRSPAPLVVGELLLAARSIGAEQIAPPLCTGCDRPLHGSLARIGENWYCHTCGRPRERCVSCGNLRPVGRRDRHGRPHCHRCPVPDSRDPDAVLVEVITTLDPALTATTIVAAGALAAPRLTARRMLAWTIEDHPGLLTGDGYEAPIPAVLRLIDALCSAGATGIVRPACPGCGRVTPLTRCWEGRRICRRCSIADRSVPCSRCRKPREPAGRDEHGLVLCSRCVLNDPANHEHCTGCGQRKPVEARTQEGPFCWNCRPKQQLTCTICGRRGPAEISRLTGEPWCAACKQRWARCAGCRQVKPIRSGTLEAPLCAGCTDSNHPLCPGCGTAERLVGKRPCTRCVLAERLR…
tnsf131node addTnsF 15180-17421_1 MLVNGRSPAPLVVGELLLAARSIGAEQIAPPLCTGCDRPLHGSLARIGENWYCHTCGRPRERCVSCGNLRPVGRRDRHGRPHCHRCPVPDSRDPDAVLVEVITTLDPALTATTIVAAGALAAPRLTARRMLAWTIEDHPGLLTGDGYEAPIPAVLRLIDALCSAGATGIVRPACPGCGRVTPLTRCWEGRRICRRCSIADRSVPCSRCRKPREPAGRDEHGLVLCSRCVLNDPANHEHCTGCGQRKPVEARTQEGPFCWNCRPKQQLTCTICGRRGPAEISRLTGEPWCAACKQRWARCAGCRQVKPIRSGTLEAPLCAGCTDSNHPLCPGCGTAERLVGKRPCTRCVLAERLRALLADDSGNIR…
tnsf131node yrec 13550-14669_1 MGRGDLAGAAHLELVSGVVQLRPEDALVEAMLRGFRAQQTARGLREETIAAREQAVKRFMAFTNEYPWSWTAGRVDEWSLSLTAEHHLAPSTIRQYQGHLRLFSEYLTDPRYGWVRACENEFGPGVHPVPIVHEWNTIAHLNDYEGNPEARPFTREELQRFFDYADDQVERAVRAGRKGALAAYRDATVFKVIYGWGLRRTETAKLDLVDWGRNPAAPEFGRYGMLHVRYGKAKRGQTPRRRNVAATMGWAVEAVADYVENVRPRFGHADHPALWVTERGGRIKSAEINARFSAYRDALGLPSVLVPHSLRHSYVTHLTEDGVDRRFIQSQVGHECDSSTAIYTHVSDDFMNTALRRALSPAFGALVE…
tnsf131node hth 14665-15004_1 MMAAKLDYHWHLRQVMAARGMFSTTDLIEPLTQRGIRLSSSQVYRLVVERPERLSLKVLMALLDVLDCAITDLIEPVEAASSKPTRAAGGSAAEGVGDLRPRRARIVGTDGR
tnsf132node CENTRAL|APS17969.1 49999-52441_1 MTTADHHGRAVTDPIGLMTDLIADVEMELGPAAIQTVVTAVAGGRAKSRRLAQALATRPGVLTDGRSPAPRAIGDLLIELRKAGATAISPPVCAECGKNLRTLQRQGQDRYCSVCGQESAECAACGNTRRLAFRDREGLPRCSMCPDADDRDPVDVVHEVIAAISPDADRDVVAGALHRSVPTRPAYRRRLVWALEDNPRLLTGDGYLAPHRAILQFIDLLHEAGVAGIVRPACPRCHRVVRIDKPLDGQRVCRNCIAKSRVEECVRCGARREPATRDEHGRPLCPNCLVTDPANTEVCVSCGERRRVQTRTADGPLCPNCCPLPVLACSLCGRTTPCTLSKLTGLPRCGGCDR…
tnsf132node addTnsF 49999-52441_1 MTTADHHGRAVTDPIGLMTDLIADVEMELGPAAIQTVVTAVAGGRAKSRRLAQALATRPGVLTDGRSPAPRAIGDLLIELRKAGATAISPPVCAECGKNLRTLQRQGQDRYCSVCGQESAECAACGNTRRLAFRDREGLPRCSMCPDADDRDPVDVVHEVIAAISPDADRDVVAGALHRSVPTRPAYRRRLVWALEDNPRLLTGDGYLAPHRAILQFIDLLHEAGVAGIVRPACPRCHRVVRIDKPLDGQRVCRNCIAKSRVEECVRCGARREPATRDEHGRPLCPNCLVTDPANTEVCVSCGERRRVQTRTADGPLCPNCCPLPVLACSLCGRTTPCTLSKLTGLPRCGGCDRRQAHCTVCGRL…
tnsf132node yrec 48535-49639_1 MVHQRKVALAGSAHLELVSGVVQLRPEDAMFDAMLRGWRAQQKSRGLKDETVEDRERLVRRFMEFANEYPWQWVPAHVDEWSLSLTGEKHLAPSTIRSYQGTVRLFSEFLIDGRYGWGPACEEAFGTFPVAVCHEWNTIAHLNDYEGDPEAKPFTREQLQLFLDYADDQVDRAVRAKRKGALAAYRDATLFKVIYGWGLRRTETSKLDLVDFGRNPQARQFGRYGTLNVRYGKAKKGQPPRRRNVLSVMDWAVDAVADYVENVRPRFGFPDHPALWITERGGRLQPGSINDRFESYRDALGLPKELVPHSLRHSYVTHLTEDGVDRRFIQQQVGHECDSSLAIYTHVSDDFMNTSPHKALAPAFAGA
tnsf132node tnsc 53193-55845_-1 MKPSRPLYEREPELAAAAEAVDALCGAQAVGGLLVFSGEAGLGKTALLAEIQAMAADRCTVWSARGGETVTSVPFHVVRQLLQPALDRFPPDETRALFGDWYEITAPALGLAEPSGPQPDPQGVRDGLDFVVGRLASRLSHRPLLLMVDDAHWADGESLAWLASFTARLGELPVLVVQAHRPQELAERDANYIADREAERGGSQGTVTRVALRALTPDATAVLVRAGLGDHADDPFCREVWAVTGGNPYEAVELVAKVQDRELPPVEESAGELRELGASARGSGLVARLERLGTNANRFAWAAAVLGTDISQELAATLAGMSSAEAADCTARLRDARIVSGFDPLEFVHPLIATAVYRSIPPATRTA…
tnsf132node chel_byblastp 53193-55845_-1 MKPSRPLYEREPELAAAAEAVDALCGAQAVGGLLVFSGEAGLGKTALLAEIQAMAADRCTVWSARGGETVTSVPFHVVRQLLQPALDRFPPDETRALFGDWYEITAPALGLAEPSGPQPDPQGVRDGLDFVVGRLASRLSHRPLLLMVDDAHWADGESLAWLASFTARLGELPVLVVQAHRPQELAERDANYIADREAERGGSQGTVTRVALRALTPDATAVLVRAGLGDHADDPFCREVWAVTGGNPYEAVELVAKVQDRELPPVEESAGELRELGASARGSGLVARLERLGTNANRFAWAAAVLGTDISQELAATLAGMSSAEAADCTARLRDARIVSGFDPLEFVHPLIATAVYR…
tnsf132node hth 49655-50003_1 MAAKLDYQWHLRKVMADRGMFSTTDLIPPLAERGITLSSSQVYRLVVERPERLSLKILMALLDILDCTMDDLIEPIAVAGAVRKPKKAAAGGGEPAEGLGGLRPKRARIRGVDRP
tnsf133node CENTRAL|MCG2797814.1 20352-21876_1 MSEPIEGLTPRNTTRGRPRTVGDVPCARCGRMAKRGRATWPEGRICNSCFYEATRRHGACAACGAERLTPGVREDGAWLCALCAQIPFDFTCSDCGVEGEVSRARLCARCLLRRELDDLIVRDAADPTAMSRIAQALCAARRPESIRTWKRSPKVQTLLAGLASGTVPLSHDGLDDCEPGLHVEHLRALLQHHQILPDREHYLAQFESWIARKLAPLPTPIAQPVEQFATWHHLRRIRAMPADDRTLRGPVHNSKQEITEAIRFLAWLDATQGRTLSTCRQGDVDAYLQSGPSTRHTIRTFMVFARRHRLSPRLTIPYRTARSRPALTQEQRTAWIGEMLVGTSESLPYRTA…
tnsf133node hth 20352-21876_1 MSEPIEGLTPRNTTRGRPRTVGDVPCARCGRMAKRGRATWPEGRICNSCFYEATRRHGACAACGAERLTPGVREDGAWLCALCAQIPFDFTCSDCGVEGEVSRARLCARCLLRRELDDLIVRDAADPTAMSRIAQALCAARRPESIRTWKRSPKVQTLLAGLASGTVPLSHDGLDDCEPGLHVEHLRALLQHHQILPDREHYLAQFESWIARKLAPLPTPIAQPVEQFATWHHLRRIRAMPADDRTLRGPVHNSKQEITEAIRFLAWLDATQGRTLSTCRQGDVDAYLQSGPSTRHTIRTFMVFARRHRLSPRLTIPYRTARSRPALTQEQRTAWIGEMLVGTSESLPYRTAGMLLLLLAQPLVKVASL…
tnsf133node tnsc 10926-13686_1 MPGPAEPSPAQRYANARVRARTPQLTRFAAGLPFDLDAFQISGCAALEEGRGVLVAAPTGAGKTVVGEFAVHLALATGRKAFYTTPIKALSNQKYADLVTLHGADKIGLLTGDTSVNGDAPVVVMTTEVLRNMLYASSPALAGLGYVVLDEVHYLADRFRGPVWEEVILQLADAVQIVCLSATVSNAEEFGDWLTTVRGPTEVVVSEHRPVPLGQHVLLGGRLADLYARRARGDDREPALNPDLVARLRAGGPPEPGGPRRRGRPGDRRTGPRPPRPASRLVTVQALERAELLPAIVFIFSRAGCQAAVDQCVAAGVRLTSQEEEAEIRRTVERRCAAIPPEDLAVLGVDHLSDALARGVGAHHAGML…
tnsf133node chel_byblastp 10926-13686_1 MPGPAEPSPAQRYANARVRARTPQLTRFAAGLPFDLDAFQISGCAALEEGRGVLVAAPTGAGKTVVGEFAVHLALATGRKAFYTTPIKALSNQKYADLVTLHGADKIGLLTGDTSVNGDAPVVVMTTEVLRNMLYASSPALAGLGYVVLDEVHYLADRFRGPVWEEVILQLADAVQIVCLSATVSNAEEFGDWLTTVRGPTEVVVSEHRPVPLGQHVLLGGRLADLYARRARGDDREPALNPDLVARLRAGGPPEPGGPRRRGRPGDRRTGPRPPRPASRLVTVQALERAELLPAIVFIFSRAGCQAAVDQCVAAGVRLTSQEEEAEIRRTVERRCAAIPPEDLAVLGVDHLSDALARG…
tnsf133node yrec 18960-20028_1 MRVLPSVHTLHPEDQAVEDMLLGWRNQQLSRNLQFATIDQRLRYVRRFMESVNEFPWRWTPMLVEEYFGDLRSVRHLSNSTIRAHQAALRHFTSYISSPDYGWDVECERLFNEHPAQVFFDWNTAPHVQEFEGGPSKRPFTRDELQRLFDYADWEVERVATSRVRGWQAAYRDATMLKVAYSFGLRFNELRHIQLVDFARNPHAPEFGKYGVCKVRFGKSRRASPPKPRAVLTVFSWTPEVIQDWLSNGRGSHDTLDVFPNESGALVSEPTLLRRLRRYCQVLDFPTGLDLHSLRRSYATHLLEDGWDPLFVQAQMGHEHASTTGIYTFVSSSFRTSTLRQALDRTVRDALEGRS
tnsf133node hth 20024-20360_1 MKRDVDYTWRLPELMAARGLHNTTELVPLLAERGIELSRVQVYRLVNQRPERVSLQLLAALCDAFQCEVGDLVTVTAADARARRKTAAAGENVVTLDRSVRPRRARVLDDE
tnsf134node CENTRAL|KKQ99991.1 6319-7504_1 MSKKCPQCNIYFDGHPNRKYCTIECRRKFYEEECSICHKIKMPGSKQNGIIVCAECFRKNKKEICVECGNDRPVHCRMEDGTSLCNQCYRENNKKICDKCKKLSVITINKNNMRLCCNCYKKKENCIKCGKLGVVGKRNSDGTSICDYCNRKDKKEICLQCNKLKMVHSRFDGNSICANCLRKHKKEKCYLCKENKSVSSRDNGKPVCDNCQRKRQIISCYICEKEKQRHRNINGNPICTNCSQFYKKSGYNLELTKEIIKNNKYFHHLIFEKEFKEIFDSEISFARLLIEGIILNNVENSFLRYDYFSKNRKIAVEINEPVHYDKKLFNSRYETKNKNFDDYVRDFKTKLLVANQ…
tnsf134node tnsc 4621-6154_1 MKQEMSLREEVSLMIKSRYPLIYVVSWEGSRVRKELAEIAQESKKQSYFWDVVSGWVDANGHRVNLDAPIQEGTAKKKVSNVEVESAQRAVDGILHTASQPCEAKGRLFILTDFEEYLENGYVRGAMRKCAEKFPYDGHDTIILVSSVMKIPDAMSKDVTIVDAKMPDYRELREHFEKFVESLPEEAKVDLTEDDRETLVKAALGLTLSEAENAFAKAVVQNKRLSRDDVQLILEEKKQIVRKSGSLEYLESKVGFDAVGGMDLLRDWLKKRKHSLNEDAKEFGIPNAKGVLLLGTQGTGKSLICKTLGDLLERPVLRLDLGSLMSKWLGESENNMRKALDAASSCSPAILFLDELEKGFSGMQESGDSG…
tnsf134node chel_byblastp 4621-6154_1 MKQEMSLREEVSLMIKSRYPLIYVVSWEGSRVRKELAEIAQESKKQSYFWDVVSGWVDANGHRVNLDAPIQEGTAKKKVSNVEVESAQRAVDGILHTASQPCEAKGRLFILTDFEEYLENGYVRGAMRKCAEKFPYDGHDTIILVSSVMKIPDAMSKDVTIVDAKMPDYRELREHFEKFVESLPEEAKVDLTEDDRETLVKAALGLTLSEAENAFAKAVVQNKRLSRDDVQLILEEKKQIVRKSGSLEYLESKVGFDAVGGMDLLRDWLKKRKHSLNEDAKEFGIPNAKGVLLLGTQGTGKSLICKTLGDLLERPVLRLDLGSLMSKWLGESENNMRKALDAASSCSPAILFLDELEKGFS…
tnsf135node CENTRAL|WP_211434977.1 3154-4606_1 MSCGWCGGTGGSIVLPHTRICGPCYRRRHYHPAPCPGCDQIRPLAWPDAGGRTICADCAGHPSIFACAQCGREDHPYGHIRCARCTLHERLTALLTDPATGDIHERLRPVFDTLLGGERPQTGIYWLMRGKRIGPTLLAQMARGEIAISHDTFSDLPMDRSHNYLRDLLVAAGVLPPYEPLLERMIPWLRSLGEPLSEHHARLVNQYARWTVLRRLRRQAQDGTLSKGVFQAARSQLRRVVGLLSWLEAHDRSLETATQADLENFLASQPKSVGSELTRFLTWARQTGLNTALTTAVAARPAPQITMSDADRWEHVATLLHDDRIRLYTRIGGLLMLLFAQPLVDICRMRTD…
tnsf135node hth 3154-4606_1 MSCGWCGGTGGSIVLPHTRICGPCYRRRHYHPAPCPGCDQIRPLAWPDAGGRTICADCAGHPSIFACAQCGREDHPYGHIRCARCTLHERLTALLTDPATGDIHERLRPVFDTLLGGERPQTGIYWLMRGKRIGPTLLAQMARGEIAISHDTFSDLPMDRSHNYLRDLLVAAGVLPPYEPLLERMIPWLRSLGEPLSEHHARLVNQYARWTVLRRLRRQAQDGTLSKGVFQAARSQLRRVVGLLSWLEAHDRSLETATQADLENFLASQPKSVGSELTRFLTWARQTGLNTALTTAVAARPAPQITMSDADRWEHVATLLHDDRIRLYTRIGGLLMLLFAQPLVDICRMRTDQVDVTDPGGRVLVTFRDTP…
tnsf135node tnsc 5048-10538_1 MSLHKLTAGDGYTYLTRQVAAQDATERGHAGLGDYYSQRGESPGVWTGSGLTGLTGVSAGQPVDEAQMKALFGEGCHPDAERLERDALAAGRTPEQARAAAALGQPFLVYPTPADGFRARCAHEFAAVNAARRLPRDAPLPAPERARIRGEVARGMFAAEHSRPPADVRELSGFIARASRPATKAVAGYDLTFSPVKSVSALWALAPREISEQIEAAHHAAVNDTLAWLEEHACFTRLGAGGVRQVETSGLIAAVFTHRDSRAGDPDLHTHVAVSNKVQTRDGRWRALDGRVLYKANVAASERYNTRLEANLISGLGIRFAERPGREDGKRPVREIVGLDARLLAAWSSRRQAIDIRRDELATDFQSEH…
tnsf135node chel_byblastp 5048-10538_1 MSLHKLTAGDGYTYLTRQVAAQDATERGHAGLGDYYSQRGESPGVWTGSGLTGLTGVSAGQPVDEAQMKALFGEGCHPDAERLERDALAAGRTPEQARAAAALGQPFLVYPTPADGFRARCAHEFAAVNAARRLPRDAPLPAPERARIRGEVARGMFAAEHSRPPADVRELSGFIARASRPATKAVAGYDLTFSPVKSVSALWALAPREISEQIEAAHHAAVNDTLAWLEEHACFTRLGAGGVRQVETSGLIAAVFTHRDSRAGDPDLHTHVAVSNKVQTRDGRWRALDGRVLYKANVAASERYNTRLEANLISGLGIRFAERPGREDGKRPVREIVGLDARLLAAWSSRRQAIDIRRDE…
tnsf135node yrec 1713-2829_1 MGEVPGSAKLMLAPGVVHLNEPAAVFEAMVAGWARQQKSRQLAEGTISDRERLVRRFAEFTDSYPWQWTAGDVEDFTVSLTSGRDRLALSTIRGYHLTLRLFCDYVTDPRYEWATQCRDRFGQVPAQVCSEWNTVAHLNDYEGKPGRRPLTYDELERLFDHLDDRVDTIVQAGRKGSLAALRDAMMIKTAYAFGLRRNELCSLDVADLRPNPHVRAWGTYGSVHVRFGKATKGSLPRRRTVLAVPEFDWVVDGLRQWVEQARPIFDAAEHPALWLTERLTRVSARHVDEFFAQVRTDLGLDEHLTLHCLRHSYVTHLIEFGYPERFVTDQVGHLWGSTTAIYTSVSNDFKNKTLQAALARIYRPENDGSTP
tnsf135node hth 2825-3155_1 MRTISMQWNLRQVMADRGLFQTSQLLPLLEERGIHLTREHVYRLVTKPPQRLNTDVFVALCDALGCTPNDLVVPVVEQRPAAKTGTTDSGPKIGSLRPVRAKVRRPDGA
tnsf136node CENTRAL|WP_071365063.1 49999-51541_1 MSRPYATDEQYERWFMAECCRCGQRRHKAGTWPDGYVCRTCSDRAVRTRGTCPGCAQDRALPGRHPVDNSAICTTCAGFSQTFDCSRCGFEGKLLGGRLCERCTLTDRLTALLDDGTGRVRPTLTPFFDLLVAMAEPRSGLAWLAMRRNHPGNASQMLRRLARGHIPLTHDAFHELQPWRAAAHLEELLMTSGALPAVNKYICSYQRWLPGHLAGIADPEHVKTIRLFATWHVLPRLRERANRSRITPSVRRFAAEQIKHATAFLQWLSTRNSSLASCGQLDIDAWFAENTEHRRTCLRPFLNWAMQSRRCPRALSIPAQRASRRPALSEDERLDALGRLLTDPDPPMRL…
tnsf136node hth 49999-51541_1 MSRPYATDEQYERWFMAECCRCGQRRHKAGTWPDGYVCRTCSDRAVRTRGTCPGCAQDRALPGRHPVDNSAICTTCAGFSQTFDCSRCGFEGKLLGGRLCERCTLTDRLTALLDDGTGRVRPTLTPFFDLLVAMAEPRSGLAWLAMRRNHPGNASQMLRRLARGHIPLTHDAFHELQPWRAAAHLEELLMTSGALPAVNKYICSYQRWLPGHLAGIADPEHVKTIRLFATWHVLPRLRERANRSRITPSVRRFAAEQIKHATAFLQWLSTRNSSLASCGQLDIDAWFAENTEHRRTCLRPFLNWAMQSRRCPRALSIPAQRASRRPALSEDERLDALGRLLTDPDPPMRLRVAAVIVLLYAQPLTRIVQ…
tnsf136node yrec 48546-49671_1 MGFNGTIPGAARLHLVDGVALLRPEEQVFTAMLTGFANQQLARNLARTTVEGRENTVKAFAAYVNTYPWHWTPAMVDEWLGDLRSLRDLRRSTIRSYSEAVRAFCHFVTDPLYDWAATCEERFGTHPVQVVHEWNTAVHVQDNEADAKKRAFTKAELHAFFEHCDDEVARIRAFGRKGWLPAFRDATLFKTAYAYGLRRNETRMLDAADFGRNPHGAEYGEFGRCQVRFGKAKKGSPPKRRGVLTVFGWTPDVLDEWFTEVRPLLGADGNPAAWPSERGLRIGCQRINSRFIAYRKALGLDDGLDYHSFRRSYVTHLIEDGWDPRFVQEQVGHEHASTTSIYTCVSSDFRTRTLRRHLDATVSAALQA…
tnsf136node hth 49667-50003_1 MKRKVGYTWRLRELMAQRHIFTATELVPLLRERGIALSASQVHRLVSGTPERLSLQVLSALCDILSCTPADLVNTTAENAGVRKTATGDLPTPLDNVAKLRPRAARILPDA
tnsf137node CENTRAL|AXV46709.1 26541-27732_1 MRENHLEAIATILHTMEPGMAFAEILSTVSAAIRTQPPALRIRTLLENEPAVLASGTPRMPRALERIITSLTQQGATTLQRPRCNRCHRVRTLANCIGGALVCGSCHQGSQRTTIDCFGCSEPKRRHVDIGNRSYCRRCWIDKQAGAQTSLINILVTRFPTVPEQDIEAAVEKSRALSANRDRTARLLMECEAFGDTWFVDPAPASALFSRLYDGLREAGAALDEPLCGHCKQPGPLGSRREGLICCRKCYRAGHLSPCDGCGEEAGIERRQPDGTGLCQHCTNHLADESAACSVCGHHRLIAARTPEGPVCSTCRTNLRTDLCTICAKEAPCRFAGSEAAICLTCRSTQRYDH…
tnsf137node hth 37381-39868_-1 MKREAALDDIAELIHRIEPGLPRPRILQVVARTVAARPAVPELLSVLQNDIRFLTSGDDTMPSSLAGIIDQLIHEGATTLKRPRCHRCHEQRRLPNRRGGHGICASCYSLDRRVHIECSRCGQRRKRRAVVDGQEWCGTCWEGQLGQVEAVFRTAVLGSGCGITARQFETVAATVHSTWKAGAILRLSLELNTRSEQWFAQPAAGSVLFLRFHAALEKAGVKVTPVACGRCGREATLANILGGLRCCARCYSASKRETCSQCGREQVLVLHAADGTGICQTCMKKLPDRTATCIDCGQRRYVAWNGPDGPVCSKCRPKHRIDYCPGCQRQKPCLFAGTSRARCHECSRRKETCALCGTQVRAATRNDQ…
tnsf137node tnsc 34080-34662_-1 MIIVLAGIDGAGKTTTGRLLTQRLNAAHYPATFIKNRSGRRSLSTCSARHNIHPPVMVFETIETAIRCVNVLISHCRATFGPGTVIMDRYLYCQVALRRARGLLSGWLLPFLSKILPTPDIIFYFAIPADLAHARIESRATDTEALGHLQAFDAAYREMENFPSFVVIDATLPSGQIVEDMLRELGLCELVLQ
tnsf137node chel_byblastp 34080-34662_-1 MIIVLAGIDGAGKTTTGRLLTQRLNAAHYPATFIKNRSGRRSLSTCSARHNIHPPVMVFETIETAIRCVNVLISHCRATFGPGTVIMDRYLYCQVALRRARGLLSGWLLPFLSKILPTPDIIFYFAIPADLAHARIESRATDTEALGHLQAFDAAYREMENFPSFVVIDATLPSGQIVEDMLRELGLCELVLQ
tnsf137node yrec 25068-26196_1 MVVQPGVPHGAASLYLAAGISFLNEEDAVFGAMLEGWTMQQRGGRNLRKHSVASAIGIVKRFHDFTSEWPWQWTAATMDEWMMHLVAVRKLAPSTIRGYQQAVRRFCDYLCSEHYGWSAQCEERFGTHPVQVCHDWNTTRHLQDYEGIPGRRPMTKAEIQLLFDHADGEVGRRLEAGKKGALPAYRDATLLKVVYAWGLRANEAVNLDSTDFYRNRHAPEFEGFGMLQVRHGKSSRGGPPKRRSVVTLRGWAVEALQDYTENVWPLVKVEQSNALWLSERGTRLRPRELSDRFASYRDELGMDKDLSPHALRHSYVTHLAEEGVDPTFIQQQVGHAYQSTTAIYTAVSGDFANKMMRQALDRLVRPEQ…
tnsf137node hth 26192-26540_1 MNVLGYEWRLREVMAAAGMFSTTKLIPLLKERGITLSTSQVYRLAAEKPERLNMHVLVALMDILDCTADDLVRRVELGTAATPSEATGTDGGSEPSGTSVLREKNLRPKRAQIQP
tnsf138node CENTRAL|MBK6301650.1 49999-51433_1 MWSVLRRWPDGLICSGCYARACETYGVCDGCSTDRLLPGRGSQGQRWCTDCAGGMGDFTCIRCGQEGWNHYKSVCGRCVLIDRLAAALDDGTGQICPQLVPLADWLAAMSRPRSGILWLTKTHVQPILTAIAHHRVPLTHEGVATLTPWRSVIHVRDLLVACGILPPVDRFLFLFEQWLPIWLDTITDSEHRQLLHLHATWHVLRQLRHTAASGPIGHYRHQSARHNLRVAAAFLDHLAEDHVTLATCTQGQLDDWHAHHTHAEAASLRPLLRWAITGHHMPRLRWAAVPERQGTPISHRQWLELIRRVHDDDGLDLTERVLSLLILLYAQSLDRISRLTIDDVITNGQGVS…
tnsf138node hth 49999-51433_1 MWSVLRRWPDGLICSGCYARACETYGVCDGCSTDRLLPGRGSQGQRWCTDCAGGMGDFTCIRCGQEGWNHYKSVCGRCVLIDRLAAALDDGTGQICPQLVPLADWLAAMSRPRSGILWLTKTHVQPILTAIAHHRVPLTHEGVATLTPWRSVIHVRDLLVACGILPPVDRFLFLFEQWLPIWLDTITDSEHRQLLHLHATWHVLRQLRHTAASGPIGHYRHQSARHNLRVAAAFLDHLAEDHVTLATCTQGQLDDWHAHHTHAEAASLRPLLRWAITGHHMPRLRWAAVPERQGTPISHRQWLELIRRVHDDDGLDLTERVLSLLILLYAQSLDRISRLTIDDVITNGQGVSIRLGTPPSPVPPPFDRI…
tnsf138node tnsc 52896-56520_1 MTVSMRVMSAGDGYKYLLKTIAAADGNRPLSTPLTRYYAAAGTPPGRWLGTGVTSLGRGELTAGDRVSEPQLQLLMGMGRDPITGDPLGLAFPVYKTPVERIESRIADLDPSLTPGAKGEAVAQIVAEETARGRRRAVAGFDFTFSIPKSASVLWAVGDAGVQALIGEAHHRAVAEVVAFMEREVAATRTGATAGDGAVAQVDVTGLVATAFDHFDSRAGDPHLHTHVVISNKVKTVLDGRWRSLDGRPMHAAVVALSELHEAVFADHMTRTFGVAWEAREMGRDRNPAWTIAGVPEQLIAEFSTRARHIDAETDTLIDDYITKHGRRPTPAAIMKLRAQATLSTRPEKQVRSLADLTSEWRTRATKT…
tnsf138node chel_byblastp 52896-56520_1 MTVSMRVMSAGDGYKYLLKTIAAADGNRPLSTPLTRYYAAAGTPPGRWLGTGVTSLGRGELTAGDRVSEPQLQLLMGMGRDPITGDPLGLAFPVYKTPVERIESRIADLDPSLTPGAKGEAVAQIVAEETARGRRRAVAGFDFTFSIPKSASVLWAVGDAGVQALIGEAHHRAVAEVVAFMEREVAATRTGATAGDGAVAQVDVTGLVATAFDHFDSRAGDPHLHTHVVISNKVKTVLDGRWRSLDGRPMHAAVVALSELHEAVFADHMTRTFGVAWEAREMGRDRNPAWTIAGVPEQLIAEFSTRARHIDAETDTLIDDYITKHGRRPTPAAIMKLRAQATLSTRPEKQVRSLADLTS…
tnsf138node chel_byblastp 43079-45125_1 MTLDEIDTTAASAFEGYVVRKDLAQQFKGAYPVPTYVGEFLIGRYCATTDPEEIEEGLQVVRRLLADRTVRAGEEELFKSRARERMTVKLIDLVKARLDAKSNAYVAELPSLGLRDVRIDDAVVRENERMLTGGFYAEVDLFYDAAIADENNGKPFAIGSLRPIQLSTRESLSRLAEGRSRFTTEQWKHLLLRSVGFEPAQLTEREQDVLLLRMVPFVQRNFNMVELGPRGTGKSHLFQQVSPYAHLISGGKATVARMFVNNTTGQRGLVAQYDVVCFDEVSGVSFDQKDGVNIMKGYMESGEFSRGRESIRADGSIMLVGNFDVDVAHQQRIGHLLSPLPPEMRDDTAFMDRIHAYLP…
tnsf138node tnsc 57028-60217_-1 MGHRTEDVWATPHVAGKNVVRQLLVPAYDNVDVLEIDSGLEVVNTPFGQWPVTRAAELPTEGPLAAKLPVRRSKNAQIRWEGGREPVQASDVIRSFDGAIGFTAHDQPHSLRRPQIAALHSIVGYQSSGLSEPGIVVMPTGTGKTETMLAWLVAQRPERVLVVVPSTALRDQIATKFETLGILQLEGIVDRAALRPRVGRLEGRFADDAEARAFVEAANVVVATPNAIHANEPEVREVFFQGFTHLLVDEAHHAPARTWTEIIRVFADRPTLLFTATPFRRDGLTLPGRVIFRFPLREAQTEGYFSTIDFTAVLDLDDDDEALAKAAVTRLREDLAAGHEHLLLARVGTKTRADEVHALYSRLAPEF…
tnsf138node chel_byblastp 57028-60217_-1 MGHRTEDVWATPHVAGKNVVRQLLVPAYDNVDVLEIDSGLEVVNTPFGQWPVTRAAELPTEGPLAAKLPVRRSKNAQIRWEGGREPVQASDVIRSFDGAIGFTAHDQPHSLRRPQIAALHSIVGYQSSGLSEPGIVVMPTGTGKTETMLAWLVAQRPERVLVVVPSTALRDQIATKFETLGILQLEGIVDRAALRPRVGRLEGRFADDAEARAFVEAANVVVATPNAIHANEPEVREVFFQGFTHLLVDEAHHAPARTWTEIIRVFADRPTLLFTATPFRRDGLTLPGRVIFRFPLREAQTEGYFSTIDFTAVLDLDDDDEALAKAAVTRLREDLAAGHEHLLLARVGTKTRADEVHA…
tnsf138node yrec 48381-49545_1 MRYCRDRCERWKGCSVGQRVASAGSARLVLVDGVALLHPEPQVFEAMVTGWRNQMLARNLTGSTITGRERQVRAFHAHSNEFPWSWSSCLADEWFADLRSVRHCTRSTVRGYQVSLRGFCDYLTDPAYGWASVCEERFGTHPIQVINEVNSAAHVADSESEPSKRAYTRDELQALFDHADDQVARRRALGRKGWLAAFRDATLMKVAYSYGTRRQETQMLDAADFGRNPDGAEFGDYGVLYVRHGKAQRGSPPKRRSVLTVWPWTTDVLEQWFTEVRPLFGVESPAAWPSERGTRIGLEVLDHRLAGYRDAIGLAPGLDFHSLRRSYVTHLIEDGWDPRFVQEQVGHDHASTTSIYTCVSSDFRTRTL…
tnsf138node tnsc 45174-47784_1 MAGAHWVRAALQVNPYAYQGRNSPSTRFASEADYNKALLDKCDELGIELIAITDHWAIDTASGLIQEATTRGVVALPGFEANTAEGFHVLVIFEAGTTAADVNAAVGACGVTPGCNNGTVGQPFEDILEKMSDRGALVIPAHANVANSGMLTGRQGNPLAKLINQPRLHALGITPSVAAAQEQEGIIERRKPFDRKHPLAVIHADDISHPDALDSEGGSTWFKVSTLTVESLKIAVRTPETRIALADPKEETRPLLKEISWVGGFLDGVTIPLSPDLTALIGGRGTGKSTAIESLRYVLGLAPIGASAKADHEAIVSSVLRAGTVVKLTVEATSPRVQTFTIERSVNNTPVVKDASGTVTSLQSADVI…
tnsf138node chel_byblastp 45174-47784_1 MAGAHWVRAALQVNPYAYQGRNSPSTRFASEADYNKALLDKCDELGIELIAITDHWAIDTASGLIQEATTRGVVALPGFEANTAEGFHVLVIFEAGTTAADVNAAVGACGVTPGCNNGTVGQPFEDILEKMSDRGALVIPAHANVANSGMLTGRQGNPLAKLINQPRLHALGITPSVAAAQEQEGIIERRKPFDRKHPLAVIHADDISHPDALDSEGGSTWFKVSTLTVESLKIAVRTPETRIALADPKEETRPLLKEISWVGGFLDGVTIPLSPDLTALIGGRGTGKSTAIESLRYVLGLAPIGASAKADHEAIVSSVLRAGTVVKLTVEATSPRVQTFTIERSVNNTPVVKDASGTV…
tnsf138node hth 49541-49886_1 MTRQKRKVSYEWRLREVMADHKMYATTELVPLLADRGIVLSPSQVHRLVTQTPERLSLPTLAALCDIFAVEADQLVTTHATNVGVRKIAAGDSPAGAFHADGPAPIRARISPQK
tnsf139node CENTRAL|WP_231157100.1 49999-51763_1 MTAPRICPTCGLRPVAHRKAKYCYNCRTRGSHTPPPCRRCGSLDYYTAGLCRRCHKGAPPLPDSCQRCDSWGLFKSAGGICAACLDWARRHPGEAECASCTRITSLNTEGQCRLCWRRSRSWARDPSDPDRLEAISGGHQLFFNGMEQRLALMVPPHRRPPPQHFRTRRTRSRRRPVLRPITAATHRQLVLFDIRRDYARVRTLTVPEPVLPELLESLEANCLQLGEQRGWTGDTTGAVNRALKLLLATQDTPGAPIEAGAVALLRELALPVQPTIDVLDHADFLTDNRTPAVITWVERKTAHLPAKIRSEIAEWADIMQNGSTVVPRRYPRSHRTTRNHLYAAMPALDS…
tnsf139node yrec 48637-49678_1 MEQECEDYEQELVDQYLLASVGAGVEDVTIAGDRAVLFELIRFVDRPVWTVQPDDVDRFLVHQRKDRDLAKGTVHKKAGSIAQFFDFLIARYQGDVHALTGHVLVQPIDEFNRPAKADYGSPRIPPSSSEVGDFFSAWRTSLPSARKYLPAARDYFAASLWRRAGLRIGETRMLDIRDWRPDLGEYGKLHVRHGKGSRGRGPKARLVPAINSVDALVNWWFTDVRHQFGDDYMDPDAPLLPSERRDPYTGWCRRAGDDALRSGLAKAVGLYLPSWSGRLTPHGLRHFCASEYYAQGLDLKAIQELLGHEWLSTTTRYVHVHSDHIEHTWAAANERVAARLGASNGK
tnsf139node hth 49700-50003_1 MTAAEQGIWKSTEMRRRLAEAGLEISAGKMSALWTGTPTTVRLDDLDIICAVLGCTTGDLLIHEPEAAAARRPAKPTQAEAGGAGTVVPQLGRNRTLPPA
tnsf140node CENTRAL|WP_174835438.1 22759-24268_1 MSEPVGLSPRSTTRGRPRTTGTAVCVRCGRGAGRPRVWWPEGKVCGPCFTVATRTRGICPGCGQDRLLPGPPTPDGGPRCGECAGIPHDFHCTRCGTEGESYRRGTCARCALRDDLTAMLLTDPADPAAMARLVDVLCRADRPESIITWKRSPKVQALLASLAAGTTPLTHEGLDARIGTDGRTVDHLRALLVHHGLLPYRDPYLARFEAWIEDKLRPLAPEVAKPVEQFAKWHHLRRIRSTATPDATARGPVHSAKQEVTETAKFLQWLWDTHHRTAAACTQQDVDEWRASGPTTRKQIKTFFGFARRTRLNTAVDVGSYTARTRPTLAQDQRLAWLRELLTGNSESRP…
tnsf140node hth 22759-24268_1 MSEPVGLSPRSTTRGRPRTTGTAVCVRCGRGAGRPRVWWPEGKVCGPCFTVATRTRGICPGCGQDRLLPGPPTPDGGPRCGECAGIPHDFHCTRCGTEGESYRRGTCARCALRDDLTAMLLTDPADPAAMARLVDVLCRADRPESIITWKRSPKVQALLASLAAGTTPLTHEGLDARIGTDGRTVDHLRALLVHHGLLPYRDPYLARFEAWIEDKLRPLAPEVAKPVEQFAKWHHLRRIRSTATPDATARGPVHSAKQEVTETAKFLQWLWDTHHRTAAACTQQDVDEWRASGPTTRKQIKTFFGFARRTRLNTAVDVGSYTARTRPTLAQDQRLAWLRELLTGNSESRPYRVAGILLLLYAQPLVRVA…
tnsf140node yrec 21331-22432_1 MDRSGRVLAVAGSVPLLHPEQHTFEDMLDGWRNQQLSRNLQFDTIAQRIRYVRRFVDHMNEFPWNWTPAHVEEYFGDLRSIRRLAHSSVRAQQSALRAFASYVANPDYGWDRRCEELFGTHPAQVFFDWNTAAHVQEFDGRPAKRPFTRRELQRLFDHADDEVERAAASGRKGWRAAYRDAVMLKAAYSYGLRFNELRHLQTVDFATNPHARRFGRFGVCKVRYGKSRRASPPKPRSVLTVFDWTPGIFEDWLANGRGTLDTPDLFPSERGGLISESTLLRRLRRYIDELGIPAEGLDLHSLRRSYATHLLEDGWDPRFVQYQMGHEHASTTGIYQFVSDDFRARTLRAGLDRTLEEVLGDSGGAR
tnsf140node hth 22428-22767_1 MKRQVEYRWRLAELMAARGLHNTTDLIPLLAERGIVLSRPQVYRLVNQKPERVALQLISAICDIFSCGPEDLITVTAADVRARRTGTAPSPNVVDLNRTARPRRARIIDDSE
tnsf141node CENTRAL|WP_104132131.1 10819-11989_1 MLKDQIRQTLTGPTGQIPDKLAPLAAALGDMARPNSGLTWIRQPHVDRLLRSIAAGTIDLSHDAFDALPPSQTVEYIRALLIEHDALPTRDRYLAEFTAWSTRKLTLLKDPAHKSVTERFIRWHQLRRLREQIKTDGAVSSGLFLSAKQSTTVTVNFLNWLTDNEATLEDVNQAYVDRWLAHGPSTNALIETFLYWAIGRRLVPPLELPKRSLANRKSFGHDQRVDAIRRVLLSDEMLLNLRIAGGLVLLFGQPLNRIASMKLDHVQLDGDVTRLQIVDEWLDLPAPFDALMRSWLTTRFNLQTAAHTQSPWLFPGLMPGQHLIPAYISTALAREGIPGQLGRTAAWRDM…
tnsf141node hth 10819-11989_1 MLKDQIRQTLTGPTGQIPDKLAPLAAALGDMARPNSGLTWIRQPHVDRLLRSIAAGTIDLSHDAFDALPPSQTVEYIRALLIEHDALPTRDRYLAEFTAWSTRKLTLLKDPAHKSVTERFIRWHQLRRLREQIKTDGAVSSGLFLSAKQSTTVTVNFLNWLTDNEATLEDVNQAYVDRWLAHGPSTNALIETFLYWAIGRRLVPPLELPKRSLANRKSFGHDQRVDAIRRVLLSDEMLLNLRIAGGLVLLFGQPLNRIASMKLDHVQLDGDVTRLQIVDEWLDLPAPFDALMRSWLTTRFNLQTAAHTQSPWLFPGLMPGQHLIPAYISTALAREGIPGQLGRTAAWRDMVKDAPPSILAGLLGMTLET…
tnsf141node tnsc 1819-5632_1 MMTVHVLHAGDGYTYLTRQVVAGDHSVRRGEDLTEYYTAEGNPVGEWLGSGLVNLGVSGNVSEEQMQALFGDGLHPDAEAAIRAAVAGGESPEDAVQASRLGRRFPRIQPKLDGWDDAVADAYQAFEVENGRSPEAGVERDLIRWNIAAARIAATLQRPGTDAEVATHLSQMGKAARQPVAGYDLVFTPVKSVSVLWALGDEATSQQVRDAHNAAWQATVAWLETEAGVTRVGAGGIAQVDTHGFVATAFEHRDSRTGDPNLHTHVAVSTKVQGLDGKWRSLDGRVLHALGVAASERYNTLVEQEVRNRLGVTFVDETRGRNKRSVREIAGISRELRDSFSSRRAAIEDAYETLVQKYVAKHGHTPPKTV…
tnsf141node chel_byblastp 1819-5632_1 MMTVHVLHAGDGYTYLTRQVVAGDHSVRRGEDLTEYYTAEGNPVGEWLGSGLVNLGVSGNVSEEQMQALFGDGLHPDAEAAIRAAVAGGESPEDAVQASRLGRRFPRIQPKLDGWDDAVADAYQAFEVENGRSPEAGVERDLIRWNIAAARIAATLQRPGTDAEVATHLSQMGKAARQPVAGYDLVFTPVKSVSVLWALGDEATSQQVRDAHNAAWQATVAWLETEAGVTRVGAGGIAQVDTHGFVATAFEHRDSRTGDPNLHTHVAVSTKVQGLDGKWRSLDGRVLHALGVAASERYNTLVEQEVRNRLGVTFVDETRGRNKRSVREIAGISRELRDSFSSRRAAIEDAYETLVQKYVAK…
tnsf141node yrec 9300-10191_1 MSELRSGSGVAVSTLRSHQAAIRIFCDFVCDPRYDWVTVCERLFGTHPIQICFDWNTAVHSSDYEGRPGRRALTRVELQGFFDHADDEVVRLRHTGTKGWLSAQRDATAFKVAYAYGLRRREFQMLDLEVFGPNPHAPEFGGNGVLYVRWGKATKGGTPRRRSVLTVFPWVTEVIDEWVGTFRGQFDTAPRSSALWPSERGARVGPEALGRRFASWRTEVGLPSEIGPHCLRHSYVTHLIEDGYDPLFVQRQVGHTHASSTSIYTSVSSDFRTRTLRKVLDASIAAALSDPQKDRP
tnsf141node hth 10187-10529_1 MTAKRRISYHWHLRTLMAAHSMWKTTELGPLLRDRGVSLSPAQVYRLVAEQPERLSLRTLVALCDIFDCTPNDLVEPYVEATVGKQAVNAAPAVDISADSRPVRARIITEEKT
tnsf142node CENTRAL|WP_116648749.1 25838-26987_1 MITRPDGRPHPQLLPVENYLLNSNSNPDSRLEWVTGSVGARLIRRMAAGSLPVSLRAVAELRVTSATAYVAALLIESGAVPADDFSRVRFEAWLTGLLLSIPDTDDRPTVQQYASWVVKRRFADAGESTDPIQRLSRARRELIEIRRFLAATRVAGFTLEDIPQRLLDEYFVRRGDTAHQLVRFLRWARTQHLTQLRSEYRPQLQRGPSISDDQRWEWVRILLSREDISLAPRVVGLFALLFGVPVTRIVTLRRSAITVEGERVTISFGTDPVKLPPRLADLVRRVIEAPPRSPVSEDTWVFRGLRPGAHLANVSVSAALRPAGISVQQGRVVALMTLSRDLQPAIVADL…
tnsf142node tnsc 20110-20830_-1 MQDRSNPARDLAMETKMRVLSVIGQKGGLGKTTTAMNLAACMSRASSVAVVDVDPQLTATDWAEAAGEDLPFDFTSETDPAMLSRMRELEYDVVIVDTPGSLADTDVLNAVLDVTDFVIAPLTPSFMELKPVQRTLQQFVLPRDIPYRVLMNRVDPRDGRAQLEAFQALLDTGSFFDGVTGMPRFRNYIRQAAVMKNMPLEGTVITQYTDTRQSRAAISDYTSVSLELMNLWARKDQVA
tnsf142node chel_byblastp 20110-20830_-1 MQDRSNPARDLAMETKMRVLSVIGQKGGLGKTTTAMNLAACMSRASSVAVVDVDPQLTATDWAEAAGEDLPFDFTSETDPAMLSRMRELEYDVVIVDTPGSLADTDVLNAVLDVTDFVIAPLTPSFMELKPVQRTLQQFVLPRDIPYRVLMNRVDPRDGRAQLEAFQALLDTGSFFDGVTGMPRFRNYIRQAAVMKNMPLEGTVITQYTDTRQSRAAISDYTSVSLELMNLWARKDQVA
tnsf142node tnsc 22042-22675_1 MIILVGSQKGGPGKTTIAVNLAVEYARRGKDVCLVDADPQRSAARWHADREEQGLEPAIACVEKIGSIHQTLQDLATRYDVVIVDVAGKDSKEMRTGMTAADKLVVVVRPSQLDLDTLGHMTEVIEQALDFNPELDVRGLITQAPANPNISERTDAGEYLADYPRIRPLETVIYERKAYRDVVGEGLGVVEWSNPKAKAEIQELAAELVA
tnsf142node chel_byblastp 22042-22675_1 MIILVGSQKGGPGKTTIAVNLAVEYARRGKDVCLVDADPQRSAARWHADREEQGLEPAIACVEKIGSIHQTLQDLATRYDVVIVDVAGKDSKEMRTGMTAADKLVVVVRPSQLDLDTLGHMTEVIEQALDFNPELDVRGLITQAPANPNISERTDAGEYLADYPRIRPLETVIYERKAYRDVVGEGLGVVEWSNPKAKAEIQELAAELVA
tnsf142node yrec 23571-24684_1 MQQFLSVSELRSALLPSLGMGVLRVEEAVWRSMVGSWALQQRARHLATQTIQTRVALIERFQAFTEKYPWRWQASDLDEFTDSYRQRARGHATIRAVHGGIRVFCDYLTSPDYDWVEICEQQFGETPSQVCLPWNTAAHVQEYEGSPRRRALTFEEVQQLFDYADSRVEAVARSGRKGALGALRDAQMFKTAYAFGLRRAELRGLDLADLHYNARVPKWGRYAALHVRFAKASRGSNPRRRTVLLVPEMAWWIEGMSQWVEDARDRFGPRDLAAMWVTERNTRVSAKYVDARFTALRQGAGLDPALTLHCLRHSYVTHLIEYGYADKFVQEQVGHLHASTTSIYTSVSGDFKNRVLAAALARFRQMEE…
tnsf142node hth 24680-25013_1 MKQVETTWNLRQLMAGHQMFKTTELIPLLVEYGVFLSREQVFRLVTQKPERASMQVIGAVCAALNCTPADLITVRLVEEQAVGAEPTSRPIGDLRPPRARIHRPPTTATE
tnsf143node CENTRAL|WP_234001634.1 5873-7013_1 MIADPDGHPHPQLLPVAKFLLDSPSNPNSRLEWITDGAGARILRRMAAREMAVSLRAVAELRVTAATSYVAALLLESGAVPADDFARIRFEVWLTGLLSSVPNSRDRGIVQQYASWVVKRRFAVAGENTDPLQRSQRARHELLEIRSFLAVLRAAGYELEDTPQRLYDEYCAGRGDPAEQLVRFLRWARTQHLTRLRSDYRVQVKRGPTVSDDQRWEWVRTLLIREDISLGPRVVGLLTLLFGVPVTRIVTLRRTAVTVDEEQVTVAFGPDPVQLPPRLAELLRRVIETPSRSPVAEDRWVFRGLRPGAHLANGSVSAALRPAGISVQQGRLVALMNLSRDLQPAVVADLIG…
tnsf143node tnsc 888-2994_1 MATRVAQRPPARPTAPAAVSLGVLPRRQLTGIIPALLCIALATAVTGINAVRPFTDLVPVVWIVAVALAVGAIASGVRAFQRQGRMDPAIEAVLPHLGAAQPTRALVEPVKWTKGWVGLPARIKIRYASHVVDDDPRFVDQIIAGLTRRLGAEYRVRKHNSRRCVLIVELAPASDPVSREQQRAIEVVKQVIDPTASVSVTSAEDASVSKIEVKHNVGPKMAIAARRSQIEKVVSSMLPGRWRAHWDLEGDKIRFEVRPTMPDMVLHEVEPAAALTHSAYKSFRIPIGPDEDGQIQSWHPAVSPHCLVIGGTGSGKTSFQHTVLTHLTHAHWRVWVLDGKRIEFAGFRDWPNVELVGARVEHQVRMLHAAH…
tnsf143node chel_byblastp 888-2994_1 MATRVAQRPPARPTAPAAVSLGVLPRRQLTGIIPALLCIALATAVTGINAVRPFTDLVPVVWIVAVALAVGAIASGVRAFQRQGRMDPAIEAVLPHLGAAQPTRALVEPVKWTKGWVGLPARIKIRYASHVVDDDPRFVDQIIAGLTRRLGAEYRVRKHNSRRCVLIVELAPASDPVSREQQRAIEVVKQVIDPTASVSVTSAEDASVSKIEVKHNVGPKMAIAARRSQIEKVVSSMLPGRWRAHWDLEGDKIRFEVRPTMPDMVLHEVEPAAALTHSAYKSFRIPIGPDEDGQIQSWHPAVSPHCLVIGGTGSGKTSFQHTVLTHLTHAHWRVWVLDGKRIEFAGFRDWPNVELVGARVEH…
tnsf143node yrec 3648-4722_1 MLPGLGMGVLRAEEAVWRSMVGSWAQQQRARHLAAQTIETRIALVNRFQAFTEKYPWQWQASDLDEFTDSYRQRGRGRSTIRQVHGGIRGFCDYLTSPDYDWVEICEQQFGETPSQVCLPWNTAAHVQEYEGDPRRRALTFDEVEQLFDYADSRVEAAVRSGRKGALGALRDAQMFKTAYAFGLRRGELRGLDLVDLHYNSRVPKWGRYAALHVRFAKASRGSNPRRRTVLLVPEMAWWIEGMAQWVEEGRDRFGSRDLAAMWVTERNTRVSAKYVDARFSALRDGAGLDPALTLHCLRHSYVTHLIEYGYADKFVQEQVGHLHASTTSIYTSVSGDFKNRVLSDALRRFRQMEAEL
tnsf143node hth 4757-5051_1 MASQQMFKTTELIPLLAEYGVFLSREQVFRLVTQKPERASMQVIGAVCAALGCTPSELITVRVVEEQAVGAEPTSRPIGDLRPPRARIHRPPTSTAK
tnsf144node CENTRAL|VUQ71655.1 32517-33516_1 MSTDTRGRRTCDGCYAPMITAHKLHKDSEYCASCYSRQFVSSACPTCEGTVVYHKSEQQVPSCSICIREQRCCVRCHRPAPDARIIRDTTPGPDGGSPITHEHIVCLSCFPYTTPELPCPICKELSQRLAGAAHLPANVKACPSCVNEQTHATCKRCRKHRKVISYTEQGEPLCSACSGDQPAEHVCPDCSSMVKGAGMARCDACSIAVRLRREVALNAATIEREWVASLYRAFGEWLLVKNVATGALPKVAVRAVSFFRAIDLDGDTHQPIVAADLLRIFDSKQLRAYLNVTRFICERYGFQIDEKARAAARDQALIERGLQESASKPWAG
tnsf144node tnsa 28043-28703_1 MSRLRTHSPVRKLRNSHRALTGKVNLQAGGMAGFESSLERDLLLILDFDRTVLSVKEQPFSLTHIQDASVRRYTPDVMAEYDRDALPTIVYEVKPIEKLRADWASLRPGFKAAVAHCRLRDWQFKIVTERHIRTPYLANAKFLRRYRDLPPLLVRQAQLRYTASAVGPTTPQGLLAAAYWPKEEQAQAIPALWQMVAAGEFNIDLTKPLSMRMPIQLAE
tnsf144node tniq 31493-32528_1 MRIVWPPQVPDELLSSYLARVSIAYGTSPQKLMALYAPGFQVWTRDIDVCAPEGLLSCLTDPSGKSLQMLYGLTLVGWNEVTKRRCEPPRGVYHWINSMGIYHRTRLRHGLTFCPECLEQNGAYLRPWRLSFWTVCPLHQRLLQDGCPNCGVVIQPHRHGFDLRMCWNCNRSLTTATSPVLDVLPVQSLLFRCLINPTRDFEFSGHTCSGSEALWGADTLLSALKPLWRGLGLASERGPRIEMRRVQERYTDMRMLDHLLSLGPAGLLRLAQSMRVTQRCFRQQMPAWIGGIAANLPEGRARRAVSSNRSELRSVGEAQRRRLGGWREMRAAVLLKMTGRSNEY
tnsf144node tnse 36224-38186_-1 MTDLTDFPDDSRVYFIRHIDGYTQPHKGTESTSVRCYLAPIPPGWGTVPEKLDDRQIARLFSDKNRETFISTIFVGSLATFVVGQCFIRGKDGGGVYAGMLTAKQRKLGNALAFGEDSRIYREFEDESETELYPCTEVGRGSTGERILVLPESQLYLSDLMAYATKILVARDTRSADPRQHVEYIIPRTVIFRAFYAFSSTTADIFTAGPWDTVRSQAISEEEFAGHKTGINEVTGSWTIVLALGMTLDDGPIMALYRFDRYAESKAKRIHEPILQSQLDTALWAGDLTVWCSNAEIPLNPSYGPYRGTVSGYFLNRRKDGGFAGRTFLVTAIHQVSFPKQLPKIAPILVNDSTEGMKVIHTDAPRP…
tnsf144node tnsc 30609-31491_1 MSSFPHLHPQVAAYMGGSNEERIAVSRKDRWIGYPKAMTVLDELDQLIVYPSTQRPPCRLIVARGDNGKTALLRQFQLRHPAVQLGDGGMSVPVLRVNMPAQPDLSQLWSEVLTRCATTHRRGDPASAKYAMVVSVLRVLKVRVLAIDEFNDVALARKGTSDVLAGIRKLSNELNLSIVAAGTEAAVHALAFDAQMRSRFSALSMPKWAMDLPYLNFLNTYERLLPLAKPSNLPGEELAPVLFAAGGEAIGGTVTLLRNAAALAIKSGEERITMEIIRAVQETVSHANALSEI
tnsf144node chel_byblastp 30609-31491_1 MSSFPHLHPQVAAYMGGSNEERIAVSRKDRWIGYPKAMTVLDELDQLIVYPSTQRPPCRLIVARGDNGKTALLRQFQLRHPAVQLGDGGMSVPVLRVNMPAQPDLSQLWSEVLTRCATTHRRGDPASAKYAMVVSVLRVLKVRVLAIDEFNDVALARKGTSDVLAGIRKLSNELNLSIVAAGTEAAVHALAFDAQMRSRFSALSMPKWAMDLPYLNFLNTYERLLPLAKPSNLPGEELAPVLFAAGGEAIGGTVTLLRNAAALAIKSGEERITMEIIRAVQETVSHANALSEI
tnsf144node chel_tblasstn 27709-27897_-1 -
tnsf145node CENTRAL|WP_104169311.1 49999-50779_1 MNTATQSAKQEITEAGKFLRWLLEEHGTVVAGLRQAHVDEYLAEGTSTRKHIRNFVHWLSPGRARQKTITAPHRAAKSIPMLTQDQRIELVRNCLDFQQVALSTRVAGLIFLLLAHPLVKVVALTVDRVERPPDGMMIRLGVNPTSIPELIAPLFWEHLSKRGNQQTANTGTEWLFPGFRAGQHIHHKTLGDRLPVLGIDPQRARNTTLQDLARQVDARTLIDLLGYSGPIIAQHAARSGAPMSDYIDLKRQSHDRPGR
tnsf145node tnsc 42625-46390_-1 MTMHILSAGDGYVYYTNEVATGDAKRESGRELGDYYTEDGNPPGVWVGGGLAALGVSGVVTEEQMKALYGEGLHPDAERIIADAQAQGKTVGEATKAAKLGRSYYGYSTDGTDLSAKITAGYTDFTKLNVREPNVADRRAIRTREGDLAFRDAKGRPPADKEELGRFITAATRPTQQAVAGFDLVFSPAKSVSVLWGLGDEDTRKTIEDAQAVAILDTVSYLEREAIATRAGTNGVAQIDVEGGLVATRFRHYDSRNGDPQLHDHLVVANKVKGVDGKWRTIDSKLLHRQGVAASEFYNQRVMDEVTTRLGLTTELREVTPGKRPVVEIAGVDERLTGVFSTRSADIKKVVGQLEKDYRATHGRSPD…
tnsf145node chel_byblastp 42625-46390_-1 MTMHILSAGDGYVYYTNEVATGDAKRESGRELGDYYTEDGNPPGVWVGGGLAALGVSGVVTEEQMKALYGEGLHPDAERIIADAQAQGKTVGEATKAAKLGRSYYGYSTDGTDLSAKITAGYTDFTKLNVREPNVADRRAIRTREGDLAFRDAKGRPPADKEELGRFITAATRPTQQAVAGFDLVFSPAKSVSVLWGLGDEDTRKTIEDAQAVAILDTVSYLEREAIATRAGTNGVAQIDVEGGLVATRFRHYDSRNGDPQLHDHLVVANKVKGVDGKWRTIDSKLLHRQGVAASEFYNQRVMDEVTTRLGLTTELREVTPGKRPVVEIAGVDERLTGVFSTRSADIKKVVGQLEKDY…
tnsf146node CENTRAL|WP_203755559.1 14384-15677_1 MPEQTCVRCRHQGERYRWWGHRDDGIICSRCHLVERSTAVLDDGSGRVAPSLLALHQAICEQPSADAGLVWLICNRHVAPLLGDLATGRLPLTHATLDAHESPQTAMHLRDMLMQHQILPHRDRYLVLFENWLRGKLNTIEPADDQQLIRRSATWRSLRQLRQRAAREPLRPGLTKRHCHEINSAAALLAWLRQHDTTPRACTQTDLDAWITTGNSSRQGSRAFVVWSTKNGTMPRHLHLPYQQSAAHETITQAQRLQLLRDLLDPAKPFFQRDRAAALLLALFAQPLTRIAALTMNDIDLSGDEVRITLGPHGPIPVPEPFGQILRDHAADRGPRNVEANRTSPWLFPG…
tnsf146node addTnsF 14384-15677_1 MPEQTCVRCRHQGERYRWWGHRDDGIICSRCHLVERSTAVLDDGSGRVAPSLLALHQAICEQPSADAGLVWLICNRHVAPLLGDLATGRLPLTHATLDAHESPQTAMHLRDMLMQHQILPHRDRYLVLFENWLRGKLNTIEPADDQQLIRRSATWRSLRQLRQRAAREPLRPGLTKRHCHEINSAAALLAWLRQHDTTPRACTQTDLDAWITTGNSSRQGSRAFVVWSTKNGTMPRHLHLPYQQSAAHETITQAQRLQLLRDLLDPAKPFFQRDRAAALLLALFAQPLTRIAALTMNDIDLSGDEVRITLGPHGPIPVPEPFGQILRDHAADRGPRNVEANRTSPWLFPGRRPAQHVHSTYLMNQ…
tnsf146node tnsc 24378-29337_1 MSVIAYPGRWAVGDDEQVTDGTDGPMVAGRWQPTRAGAVNSWAWTDETFVFADGWLALAGPNGSGKSLTASMLVTVLLDGEVSQKALSVSGEAAGTLIDRHTDRNAKEDRTGAWWLEYGYREPETDEIQYMSSGLWLRSQSSGLQKAFFLSPGRVGTDLLLQQQRDPVGIDGLAEQVAAVGGRLFTSHERLTVKIREYGNVADENQYRDAIRTSLFAPLDPVQFDALVGVLRSLRSVRTAEAISPNQMRAVLTDALPALDPRALQFIADTMERIADLEEQLKRARAEIRQLEQSEQHYQRYIDAVIAEEAGQLAHAQTVFDDHARQARLAEQQRDTEDAAAQRVSKRRQQLRTETADVRGRLQAAEDA…
tnsf146node yrec 12861-13803_1 MSKVIAELYSLPLFAENARISHAMRGVEVAVPEGSAGLHLVRGVPLLHPEEQVFQAMLDGWRNQQLARNLSFGTIEPRERLVRRFRNYTDAGPWAWSAADADAFFAEARAVKHVSHATLLGYQTTLRQFCDYITDPHYGWPDECQNRFGTHPIQVCTEWNTGRHVQEALGRPGKRALTHDELQALFDYADERAVAAQSSGRKGWSSAFPDSVLLKTAYAWGLRRNEAAHLDLCDLANNPKAPEFDGYGIIRVRYGKAMRGSPPKRRSVLTVPLFDWAVDALKQWVEELRPALAEPGNSSLWPSSATTSSAPGR
tnsf147node CENTRAL|WP_214001835.1 49999-51448_1 MSNKDSRQVCNGCAKTVLKIKKKYKDKKYCSTCYARIFKKRPCPSCGVLARLSKNDSKAKCNECIKKQPCIRCNLTNRPIGKLTQYGVVCNSCSVYFRMIQQCERCNAPSQKLTKISRFKDDLRVCPKCATRDYETCPFCHKYRLLELDENGVKKCKRCKNYKDKPCLICNKLIAAGCGDVCEDCYWYKNLWQKYNQNLSIFESPFLKQQYKKYTSWLMNEVGTHKAALYLNKHTYFFIKSKMLWMESIPTANELLSQLRTHGLRKFELIIRWLDESYDLQILSTSKRECSEQDQTRLLIESLSQLSIAYKVVNSYKKKLDNKMKQGLTSARSVRLAIKPAVALMLLTDQ…
tnsf147node tniq 49999-51448_1 MSNKDSRQVCNGCAKTVLKIKKKYKDKKYCSTCYARIFKKRPCPSCGVLARLSKNDSKAKCNECIKKQPCIRCNLTNRPIGKLTQYGVVCNSCSVYFRMIQQCERCNAPSQKLTKISRFKDDLRVCPKCATRDYETCPFCHKYRLLELDENGVKKCKRCKNYKDKPCLICNKLIAAGCGDVCEDCYWYKNLWQKYNQNLSIFESPFLKQQYKKYTSWLMNEVGTHKAALYLNKHTYFFIKSKMLWMESIPTANELLSQLRTHGLRKFELIIRWLDESYDLQILSTSKRECSEQDQTRLLIESLSQLSIAYKVVNSYKKKLDNKMKQGLTSARSVRLAIKPAVALMLLTDQGGELLPDLKSVKEYLVAF…
tnsf147node tnsa 45337-46048_1 MKRISDEYSPVRKAQTVYGSISGNYSFRGEKTIWYESTLERDFLFKQEYNENVIDVVGQPVAIPYITELGNESTYTPDFLVQFSSAQYEDVDLFAAPLLIEIKPRKKLRTDWKGLRPKFKAAYTFALEKGWKFRIIDESRLYDQYWENINFLKRFKRSYIEKDEQRILTEILEKLGYSTVNQLPTYIFTDQRNILKAIHKIWILISKKIILCDLYSPLSAETIIWINDKNATKGEI
tnsf147node tnsb 46048-47959_1 MIENDSVKIDRKRLIIKPNNVVNYNGSKYRIINILNSEEVVISNLESARCIQVNIRNLSVVDSEDNETSMLNKGEDISDEAWQVALQHYEIIKPLIENSTVETVKKTAEKNNLHVNTIWKWLKAYRENKSILVLIPKKRGWRANKKRLSPELNYIIQQAIHTKYLTSLKPSIAKTILEVKLECFKRKLEPPHDNTIRCRIEAINAYEVTKARYGKKILKDKYEAAAGSFPNADYPLAYVQIDHTPLDVEIVDEQYRETIGRAYLTLAIDVFSRMVVGYYLSLDEPSSISVAMCISSAILSKKRKLLELGIDGEWDVEGLMDSVHSDNGSDFRTLHLSKACLKYDINWEYRPIDGAKFGGHIERLLGIV…
tnsf147node tnsc 47962-48883_1 MEKFNHLAAHVREIMVLSDDERINFLYMDRWIGYQRAITVLNMLTDLLNRPKKLRPECLLIVGDSNMGKTTIIHEFAKKYYINKVNDIDMQLLSLTKPVIPIQAPVRANVKELYINILEHFFVPFRTTDPESKLKNQAIHLLRKYETKMLIIDELHNCLSGSSRQQQEVMNALKTLSNELSLNIIGVGTREASLILHTDAQYASRFDILDLPLWKLDEDFLRLLLSYVKLIPLKKPSNLSSQEIATLLHEISGGNLGDLNRVVVECAKMAILTGTEEITLEIIKKFRWLKPTQGVRNIQNIKINRI
tnsf147node chel_byblastp 47962-48883_1 MEKFNHLAAHVREIMVLSDDERINFLYMDRWIGYQRAITVLNMLTDLLNRPKKLRPECLLIVGDSNMGKTTIIHEFAKKYYINKVNDIDMQLLSLTKPVIPIQAPVRANVKELYINILEHFFVPFRTTDPESKLKNQAIHLLRKYETKMLIIDELHNCLSGSSRQQQEVMNALKTLSNELSLNIIGVGTREASLILHTDAQYASRFDILDLPLWKLDEDFLRLLLSYVKLIPLKKPSNLSSQEIATLLHEISGGNLGDLNRVVVECAKMAILTGTEEITLEIIKKFRWLKPTQGVRNIQNIKINRI
tnsf147node tnsc 52428-54453_-1 MENSNPFSFSKASDYTDEEINTFWVDIDDDFVRKIIDPTSKKSSFILGGKGTGKTHLLRHFSYASTKLRHPNLSGLEIIRNDGFVGVFLRANALDASRFDTSNENEKGKWQILFAIFLELKLTENLLDTLIDIEKTSTDYKFNTKGLLEILSSEISQETYFAQIKSLEELKIWLKKASKKINTAINNYAFTSTLDLIPPFTPGSLSLKFKKALDEWHPVFKDISLVYLIDEIENFYSIEHQEVIQSFIRYGEGMTTFRISGRLYAIKTYSTIGGGEENREDVEFKKINLDEKLKELGAKYKNFANNFIKQRLCVKKLIPLNRLESFNIEDCFESIKSSNYYSEFIDFLELDSSQPQVFVQNFRSTLL…
tnsf147node chel_byblastp 52428-54453_-1 MENSNPFSFSKASDYTDEEINTFWVDIDDDFVRKIIDPTSKKSSFILGGKGTGKTHLLRHFSYASTKLRHPNLSGLEIIRNDGFVGVFLRANALDASRFDTSNENEKGKWQILFAIFLELKLTENLLDTLIDIEKTSTDYKFNTKGLLEILSSEISQETYFAQIKSLEELKIWLKKASKKINTAINNYAFTSTLDLIPPFTPGSLSLKFKKALDEWHPVFKDISLVYLIDEIENFYSIEHQEVIQSFIRYGEGMTTFRISGRLYAIKTYSTIGGGEENREDVEFKKINLDEKLKELGAKYKNFANNFIKQRLCVKKLIPLNRLESFNIEDCFESIKSSNYYSEFIDFLELDSSQPQVF…
tnsf147node tniq 48906-50007_1 MSDHAGQWYIRTPIKNGEIFSSWLIRSALDMGCSPLILVEALWRDWRALTIDLDKGISDIRLNSLLLHCFENKQTILNTMLSSIIPQLYLHPNKIWILVLGQRNRSNLSGRQLCVKCFKDDGVSPYFRLMWRMGWHSCCEKHQVELIDHCPKCGITIQLFKIDLEHGSLAICSSCGYNFIDHQPKVCNLNALDFQINADQVLKTGKGLYNNQSISSYEWFEIARAWLSEIRLLLDTENLRLLEMFKSLGVDLDIPLTITPLSFEYLNIHERTILLSLLDRIMKIPCDLIVDRAYEYGISNASFWDNRKKLPSQLLQMKAAMAKPVRIYPSQRLKSSINQPKSKKNVERKWLKLLRKIKKVGVIEFE
tnsf147node chel_tblasstn 59692-60528_-1 -
tnsf147node chel_tblasstn 44544-45191_-1 -
tnsf148node CENTRAL|MBU2859731.1 49999-51448_1 MIDTVATLSAEVICDECGKRGRKITRVYHGHKYCPTCYAREFKRRLCPKCGNYARLPRRDITAVCRHCALDQPCIRCGKTDFRVGRVTRSGPVCNSCAKYFREAEACELCGELSRRLTRVSRFNHNLRLCSKCAHADHGNCQACHHPRLLVVTDDGRRLCKVCLDGGMILCQECGQSMPAGRGAQCEPCYWRSLLTKRIAMNLAAFTMPVMAGHFERFGAWLAVTVGDNKAAITVNRYLPFFMEIEKVWQAIPDYSRLVAHFGAEGLRRVRLPMRWMQETGLVVKDVAVQAKDSEKRQIAGMLKALEGDPPGLRVLKGYHDTLMAKVKAGKLSLRSVRLAMAPAKALMLEAQ…
tnsf148node tnsc 40459-42079_1 MSLSPVAAAPANAFTDAIRRRRTFAIISHPDAGKTTLTEKLLLFGGAIQLAGTVKARKSSRHATSDWMAIEKSRGISVASSVMQFEYDEHVINLLDTPGHQDFSEDTYRVLTAVDSALMVIDGGNGVEAQTIKLLEVCRLRDTPIITFMNKFDRESRDPTELLDEVESVLGIRCAPVTWPIGMGKRFRGVYHLLRDEVLVFAAGEETREQAVERIAGINNPELDRRFPEEMPELREQVELLRGASHPFSLEEFLQGQQTPVFFGSAINNFGVRELLGALIDWAPSPRPRPTTGRTVMPEEEAFSGFVFKIQANMDPQHRDRVAFLRICSGHFKRGMKIRQLRLGRDIQVHNPITFLAQERELVEEAFA…
tnsf148node chel_byblastp 40459-42079_1 MSLSPVAAAPANAFTDAIRRRRTFAIISHPDAGKTTLTEKLLLFGGAIQLAGTVKARKSSRHATSDWMAIEKSRGISVASSVMQFEYDEHVINLLDTPGHQDFSEDTYRVLTAVDSALMVIDGGNGVEAQTIKLLEVCRLRDTPIITFMNKFDRESRDPTELLDEVESVLGIRCAPVTWPIGMGKRFRGVYHLLRDEVLVFAAGEETREQAVERIAGINNPELDRRFPEEMPELREQVELLRGASHPFSLEEFLQGQQTPVFFGSAINNFGVRELLGALIDWAPSPRPRPTTGRTVMPEEEAFSGFVFKIQANMDPQHRDRVAFLRICSGHFKRGMKIRQLRLGRDIQVHNPITFLAQE…
tnsf148node tniq 49999-51448_1 MIDTVATLSAEVICDECGKRGRKITRVYHGHKYCPTCYAREFKRRLCPKCGNYARLPRRDITAVCRHCALDQPCIRCGKTDFRVGRVTRSGPVCNSCAKYFREAEACELCGELSRRLTRVSRFNHNLRLCSKCAHADHGNCQACHHPRLLVVTDDGRRLCKVCLDGGMILCQECGQSMPAGRGAQCEPCYWRSLLTKRIAMNLAAFTMPVMAGHFERFGAWLAVTVGDNKAAITVNRYLPFFMEIEKVWQAIPDYSRLVAHFGAEGLRRVRLPMRWMQETGLVVKDVAVQAKDSEKRQIAGMLKALEGDPPGLRVLKGYHDTLMAKVKAGKLSLRSVRLAMAPAKALMLEAQKMGLKKPDQKAVDLYL…
tnsf148node tnsa 45465-46155_1 MNINSCNKVDNPSRRKIGTTRRSVSGLYPFRGVGPVDFESTLERDFLIRLETDRRVLDVVSQPTTIEFVGLRGQVYPYTPDYLVTYRAYPGPYHAPILVEVKPASELDKHLPEWKAKFRAAMTHCKERGYIFHLRHEPRIRDQRWKNAMFLQRYRQMQFVPEESEWIIGNLRQMGTATFDHLLARHFFGEVDRAIGISHLWHLLATARMECDWSQPLSQTSELWVPDHG
tnsf148node tnsb 46147-48028_1 MAKPARQTFLPAPGKMVMTSGKIYRITEVLDLETVIGLDVESARSCTLRIADLAPAADGTVMVRDLDTIADEDWKTAQSRYAAIQPLLDRFDVGRREVEARAQEVGINFTTLYRWLKLYRDAGTLDGLMPEKRGVRRGAKKISVHAEQIIQDVISVLYLTVQRPSVQKVVLEARRRCIEAQLTEVPHPNTVRARVAEISERETLRKRGYREKAKNKFIPVPGQFPNADYPLAVVQIDHTPADIILVDDIYRKPIGRPYITMAIDVFSRMVVGYYLSFDAPSVTSVGMCVAQAILPKDDWLVLHKVDAKWPVSGLMTTIHVDNGSDFRSESFRNSCMMYNIRLEYRPVKQPRYGGHIERLLGTMLKEIH…
tnsf148node chel_byblastp 44686-45388_-1 MVHSVALIGRSHSGSHPRPGEISLAHHGVLFLDEMPEFPRAVLEVLREPLESGEIHIARAARRATFPARFQLVAAMNPCPCGHLGDPQQICRCTPAQVSQYRSRLSGPLLDRIDIQMEVPALPVSALQEAAPGESSAYWRERIAQAVDRQWQRQQVRNAQLQGELLDQFCALDTVGTRLLSRATETLHLSARGYHRVLRVARSIADLEGSDPIGTQHLAEAIQYRRLAQTLAQ
tnsf148node tniq 48944-50003_1 MPDEIISSWLVRAALAQGCDPMVLTGEVWPKWRIWTRDADRFLHDLPLNKLTAPAGIPLSSFRAATLKSVAERVSKGPLPDKAVWPWILALGARNTKRRSGLQYCPDCLRDDRIPYYRLQWRLAWHVGCEHHHCLLLDRCPHCGAPLESHRLHAEDGHVAVCATCKGDLRDVGAITPCSDDVMAFQDAGDEAIRHGSGQFMAHPTETDAWFAGASFLSALLRRANRSDAENLHVFLERMRVAVPELPLNPGTGVELLGTAERHLLLGALWKLMRTDLADVSKYLQESGITRQGFVSKGERMPDLFAETFAQLPDNARGPRKQAVRDPGQPRPRHEVMRMWRRLQRKLEMSQR
tnsf148node tnsc 48024-48912_1 MIDLAHIHPEFRHVLGMSDKDRTAFLDEPRWIGYAQANRLLDNLRGLMEKPVRPRMPNLLIVGDSNNGKTTVIRRFQKLHGEGYVNEDAEPVKPVIVSEAPPSADEKGLYIAILERFWTPYRATDSASKLRYQVVHLMRDCHVRILVIDEFHSLLTGTATKQREVMNAIKLLCNELAIPIVGVGTREAVRVLHTDPQHASRFDVVTLPPWELNPEFQQLVASFERVLPLKKPSLLHQSETVSLLFAISEGNLGNLHRLLVECAVEAIKTGTEKIDKSIIEGKQWLRPTHGIRELV
tnsf148node chel_byblastp 48024-48912_1 MIDLAHIHPEFRHVLGMSDKDRTAFLDEPRWIGYAQANRLLDNLRGLMEKPVRPRMPNLLIVGDSNNGKTTVIRRFQKLHGEGYVNEDAEPVKPVIVSEAPPSADEKGLYIAILERFWTPYRATDSASKLRYQVVHLMRDCHVRILVIDEFHSLLTGTATKQREVMNAIKLLCNELAIPIVGVGTREAVRVLHTDPQHASRFDVVTLPPWELNPEFQQLVASFERVLPLKKPSLLHQSETVSLLFAISEGNLGNLHRLLVECAVEAIKTGTEKIDKSIIEGKQWLRPTHGIRELV
tnsf148node chel_tblasstn 44696-45427_-1 -
tnsf149node CENTRAL|WP_238049979.1 12677-13658_1 MIDTEQGRICKKCDEFGEVSCTSCNKLMPAGMGKQCQDCYWLKRLLHEAELNDYLLKSNETKKAYSDFVEWLADCKGSMVAALKHNKFIYFFIRCDEIWHKIPSYESLVQEFKPNGLREHLTVLRWLILTEQITIDSTTKAQVAEQERIVNLLEKFDNKTPRCIEEYHKYLDQKLLEGKTSLKSVRLALQPAVDLCIEYEVKGLNTPTQEHIDGYLLLKQGQYSSLYGFVTFLNKSYELVMVCNKPSKEDVWKLKSKEIEQEIMRLYNKDKPLSPKDRLIWLQLAMAYFHQVNVTLSTLKALTVQQRNEEMYMIVFNEKEYWLPKI
tnsf149node tnse 22256-23984_-1 MTPDFFNGFERIDNLNKIDIHKYTDKFFNNYEYVVIWFGRIFRGSNRQNAVKLIEVKFLNLSNGYTVEVRIPIELAHRLTIGSIWVNGVTHQKFDFDDALTVINEKSDNLTYSNHFGISKEGGTYEFALNNYPVVGLESDTNTLLVINQGSYKVIIHPLLFYMAHYGISKEVNRVLLTDLWVDIEESLNLNHPNPEISNTVIIPDKCVIADAVFLHHLKHDKHTKTVTKQLNKRVLDAFIKSQNNYDLSRKSRLPSAPLKVVPYHEQQIEIGFKGINIEDGVMLCTEITGMSMPRGDAISYAFNEYEKKQGDLSYSESAKRSYRALFNKIDANKLVIEAESNAGNSTTAVVLQHIYTIGEIRELVRA…
tnsf149node tnsa 7637-8279_1 MKQVRKIKPTRRSISGHVAFKGDSIAFESSLERDFIIYHSFRDDVIDIVPQPIAIPFVKNGRSYEYTPDFFVQMKPDTSKSLIVEVKPKTEWQTNWRDWSDKWKATIKFCREREFRFVIYDEDRIHHLALENINFLMRYKNTTVVPEEVKAVLQDIELRGNTTVEYVLERYFKSHFYRNQGKHLLWYLMANKMIGFNIWSDIRSEKLEIWHEY
tnsf149node tnsb 8268-10248_1 MSINNDDYELVNENLGVQVDHHYDNIERNYIQMSLGGVYRRKSNSEEYQLMEYLEDINQAVFKNLSNLRNEVLSVHDFGNITDKNDVSIQVDLNDISDKDWQKAQKKYLAIKPLIGGAYDEYTGERGYERRADETKVSARTLKRWVKSYQSTNSVASLLDKKRGWKSGKNRIPKDLEKLIDDVINEHYLCKQRPSVEATIREVYKRCYRLGCVKPSESTVRRRINSISERDFLRGRGYREKAKDKFTPKAGFFPNAEYPLSVIQIDHTPVDIILVDDKYRKPIGRPFLTVATDVYSRMITGYYISLDAPSVTSVGMCISRSILPKTDLLLEFGLGDATWDVFGMPRKIHVDNGSDFRAVSLQKSCAFHG…
tnsf149node tniq 11095-12256_1 MAKTDKRVAQNYRIKPLTIATPFYKGESITSWLVRAALNQGCDPQTLAYYFWPSRRVWTCDVDKGFKHIDSHIHADMAVLARTVIDDFDNQNLMSLSQPLSDHISSRTPVPWTQPLSKRNRYSRIGYPYCPNCMEDGKSAYLKLQWRFTWSVCCTQHKKLLQTECPHCDHPYQPQLINAEQRFINHCHFCRSKLGKAGHNSIPTVENYQFQLKIDKVFHDKQGTVLGETVSMNDWFDYLIFLINIVRIALRNPNYMFAKLLLDFGIDVSSLSLPKTALRFDYLPIEERALLLRCAFYLFEITCEDWLKGCKELDVTQNSFQWSRHTVIPQAFHQVYNQLPKTPTRKYLAQSEEVQPASPEAVTASWNR…
tnsf149node addTnsF 12677-13658_1 MIDTEQGRICKKCDEFGEVSCTSCNKLMPAGMGKQCQDCYWLKRLLHEAELNDYLLKSNETKKAYSDFVEWLADCKGSMVAALKHNKFIYFFIRCDEIWHKIPSYESLVQEFKPNGLREHLTVLRWLILTEQITIDSTTKAQVAEQERIVNLLEKFDNKTPRCIEEYHKYLDQKLLEGKTSLKSVRLALQPAVDLCIEYEVKGLNTPTQEHIDGYLLLKQGQYSSLYGFVTFLNKSYELVMVCNKPSKEDVWKLKSKEIEQEIMRLYNKDKPLSPKDRLIWLQLAMAYFHQVNVTLSTLKALTVQQRNEEMYMIVFNEKEYWLPKI
tnsf149node tnsc 16572-18774_1 MSKPLNILSQTYAQTGQSKQNNTMGMREMQARAFEKRNSQYLLIKSPPASGKSRAMMFLALDKLQNQGIKKVIITVPEMSIGKSFKLTRLSDYGFFADWDVADRYNLCLILAQSDDRKTAIFSEFMNQDKEDNGLPQILICTHHSFRYGFDAIIKEGGGVEIFNNTLIGIDEFHHVSAGESNRLGMILDSIMTHTTAHIIAMTGSYFRGDAVPILSDKDEGRFEKVTYTYYEQLNGYEHLKSLGLGYHFYKKSFFGALAECLDTTKKTIIHIPNVNSQTAETDKYETVGRIIDVIGEVEGRDEETGVTTIRTHDGRQLLLADLVTDDDTRVRTQSYLATVTERDQMDIIIALGMAKEGFDWEYCEHVL…
tnsf149node chel_byblastp 16572-18774_1 MSKPLNILSQTYAQTGQSKQNNTMGMREMQARAFEKRNSQYLLIKSPPASGKSRAMMFLALDKLQNQGIKKVIITVPEMSIGKSFKLTRLSDYGFFADWDVADRYNLCLILAQSDDRKTAIFSEFMNQDKEDNGLPQILICTHHSFRYGFDAIIKEGGGVEIFNNTLIGIDEFHHVSAGESNRLGMILDSIMTHTTAHIIAMTGSYFRGDAVPILSDKDEGRFEKVTYTYYEQLNGYEHLKSLGLGYHFYKKSFFGALAECLDTTKKTIIHIPNVNSQTAETDKYETVGRIIDVIGEVEGRDEETGVTTIRTHDGRQLLLADLVTDDDTRVRTQSYLATVTERDQMDIIIALGMAKEGF…
tnsf149node tnsc 10247-11138_1 MTSTDYGHVHEKFRPIVLLPDNERIEFIDSPRWIGYSRANEVLDVMQGLMNKVKQHRMPNLLLIGDSNNGKTTIIQDFAKRFGQSYADEDLIVPVCLIQAPPSANEKDLYISLIDYFALPYKSSDSAGVLRAQVVHILRETHVKILIIDEAHSMLTGTARQQRLIMNAIKYLCNALQLPIVLSGTKDAVRILHTDPQHISRFDVAELPLWQNDRDFKKLVGSFERILPLKKASNLTETAILNLIYSISGGNIGNVKRLINECAIEAIKSGDEQITKKMIEDKSWLRPTRGLRKIIG
tnsf149node chel_byblastp 10247-11138_1 MTSTDYGHVHEKFRPIVLLPDNERIEFIDSPRWIGYSRANEVLDVMQGLMNKVKQHRMPNLLLIGDSNNGKTTIIQDFAKRFGQSYADEDLIVPVCLIQAPPSANEKDLYISLIDYFALPYKSSDSAGVLRAQVVHILRETHVKILIIDEAHSMLTGTARQQRLIMNAIKYLCNALQLPIVLSGTKDAVRILHTDPQHISRFDVAELPLWQNDRDFKKLVGSFERILPLKKASNLTETAILNLIYSISGGNIGNVKRLINECAIEAIKSGDEQITKKMIEDKSWLRPTRGLRKIIG
tnsf149node chel_tblasstn 24083-25021_-1 -
tnsf149node chel_tblasstn 6861-7499_-1 -
tnsf150node CENTRAL|SMQ59397.1 49999-51403_1 MMDDLRQCDQCKQYADTIHRKYRGKRYCGPCYTYFFIKRECSNCNKTKRIHRAEKRPLCYQCYSKVTPCRRCERIGRPVGKIDKFGLFCSSCANELRPESKCSLCGRVAILSIGKKYNLSTALCRNCRYRLNPKCPQCGARRALHEIKSGISICSGCANSKIYFCQGCNTPTKGARNALCDHCSALRRNGKRKDINCAGFTSPRIEQLFSGFVDWLTLEVGAEKSAFTQNRFVEFFMRLQESPIVWTEDVFFLSSIHGGFLRASSLPRRYLESTGTHFHRLALKEAMDLRTINKNLDIIRLKSAANCIPLVETYFADRIDEYKTGKTKLLTIRLESTSVRLLFETITDLNLIED…
tnsf150node tnse 53311-55027_-1 MTELVIKDFPQDDIPWTVIEYRHVSWNEQLPDEPLIEVVLTNKVQKKTKIVKIAKSYTLYATKGTIWLKGERIGVRSDAVETEFRFDTLEYSKSITPWEPIISSVSETPKLFYIPPYSYYIPKELRDCRFHVFYAKDGTEVIVSSITLFDGLFGHSMKAKQIVFNYSAEDSMKLMEFTDFDVEDYQEQPTEDEVVIGLAKDIRDNDRYFLYHLKTAINAAHAVNKIYRQLSENRSKKSYIEVQPWFNQDHYWKVQGVWLSERKRFFVLQILNFQYPSSPNFFVVRENHNIAAEEHKEEEKPRPGKKKNTNTKPTAASKTRPGSNSIPTDIKMSGEDELWGSTELRKAIPKENKTKKLTLPPKESDLG…
tnsf150node tnsa 45473-46139_1 MKYQTPVRKIPTNRRSSRGYYAFRGQESIPHESTVERDFIMQMEFDANVAKVVSQPIELSYIDMSGRRQRYTPDYLVYFRSSNVKPWLVEVKERDEIKKDFGKLRLKFAAGFAEAKKQGWIFKICDDMRIRGLRLENIRKLKNFSSHSVSAELREKLLTSLATINTPSTVQAFLESYTNNRNDYLTNISRIWWLTLQHDIELDLSTPLSEKTIILKVKSND
tnsf150node tnsb 46131-48048_1 MTDLHKLSKSKVQLRRGSLLKMDDGDYLLKEFLTSSEVLLQKVDDKDVKVAKLQDIVTDVIQAAPSEHLASDEILAIPPDELKAAKRKFKAIEPILELGPTASVQDIKIQAVKSGVHYTTLYRWLNAYLATNSLVSLINQKRGWQRKNIRTSDDVNKIIEHCIANYYLTKARFTPKMVYDRIKEACKSAGLKAPAQSTIYRRINLVPEERRLRSRGHLDLANNRFSARAGRFPNVDSILSVIQVDHTPLDIIIVDDEHRESIKRVWLTMAIDIYSRMVTGFYLSLDAPSTTSVAMCLSHSILPKQQWLKHLDIALDWYVWGIPKKVHVDNGADFTSDALRIGCLENNINLEFRPVAKPQYGGHIERLL…
tnsf150node chel_byblastp 44658-45351_-1 MWELTGSPPRPGEISLAHQNVLFLDELPEFSRHVLDCLREPLEAGCVTISRAAQQTTFPAKFQLICALNPSPCGHFDGDLSSARATPDQILKYLNKLSGPLLDRIDMQVSVPRQPEALQQQQPVHEPLSNSWRKLVVQARERQHNRQQCLNSELNTKQLTKHCLLTEEDHGFLVKAIDKFGLSHRAYHRLLRLARTIADLEGVNTISRQHLAEALSYRALDRLLQQLRDL
tnsf150node tniq 48902-50003_1 MVYTNGRAAGNSVVRGPWPARLKPLDDESLSSWLVRASLANRSTPSQIVNHVWPKWRAWTRDVDRGLDVSQTNALTQISTLHPEVIKQMLLAPIVQKITGKDSLSNSIAWKWVVQRSTRSVNTNRSTQFCPECLRTDHKPYLRLKWRLSFITICTKHQVELLDCCPQCGESVEIHKLKRGKLKYCAHCRWDISDTDTVNCNPGILILTEQLISELRNKEKAESKFELLRFTIALLRRLTDSKYAITDPLLLSLAAQTDECRLSDIRRLSFDWLNSDDRRNLLTMTAPLIELPPKELASVLLNSGIPIGRLRSFVPHLPKSLEQHFPRRETKSCRLNKTSPKSSLKPTPKRLVQRRWETFLKKHGLS
tnsf150node addTnsF 49999-51403_1 MMDDLRQCDQCKQYADTIHRKYRGKRYCGPCYTYFFIKRECSNCNKTKRIHRAEKRPLCYQCYSKVTPCRRCERIGRPVGKIDKFGLFCSSCANELRPESKCSLCGRVAILSIGKKYNLSTALCRNCRYRLNPKCPQCGARRALHEIKSGISICSGCANSKIYFCQGCNTPTKGARNALCDHCSALRRNGKRKDINCAGFTSPRIEQLFSGFVDWLTLEVGAEKSAFTQNRFVEFFMRLQESPIVWTEDVFFLSSIHGGFLRASSLPRRYLESTGTHFHRLALKEAMDLRTINKNLDIIRLKSAANCIPLVETYFADRIDEYKTGKTKLLTIRLESTSVRLLFETITDLNLIEDGLLTLAIKSPG…
tnsf150node tnsc 48054-48945_1 MDQFKHLSPKFKEVAAQSNENRIEFLKQKRWISYPVANRVLDVFAETLNHPKQARMPSILFIGESNNGKTSMIERFSHLHGQSYTCEETELLIKPVVAIELSGPNMRDLYYTILQEFWAPITPNETLAMLRRTAIDQMMQSKTKLLIIDEFHTLMNGTARARSEILAEIKRISNKLRIPVIASGVPNAANVIREDAQIQSRFSIVRLPLWEKGKDFISLLKTFETMLPLRKPSNLASREIGEKILNISKGNLGNIHGLLQVCAIEAINNGTEQIDKSIVESFSWYTPTEGPREIQL
tnsf150node chel_byblastp 48054-48945_1 MDQFKHLSPKFKEVAAQSNENRIEFLKQKRWISYPVANRVLDVFAETLNHPKQARMPSILFIGESNNGKTSMIERFSHLHGQSYTCEETELLIKPVVAIELSGPNMRDLYYTILQEFWAPITPNETLAMLRRTAIDQMMQSKTKLLIIDEFHTLMNGTARARSEILAEIKRISNKLRIPVIASGVPNAANVIREDAQIQSRFSIVRLPLWEKGKDFISLLKTFETMLPLRKPSNLASREIGEKILNISKGNLGNIHGLLQVCAIEAINNGTEQIDKSIVESFSWYTPTEGPREIQL
tnsf150node tnsc 57824-62069_1 MATLKKKALSHFLRTNCARRLRLDLYPEDSNIEARDERAAQLTMPPADSGRPALVGLTEAGQAWEEEVFNDLIKVFSDEVLFKVNTKSKFTSCSLLDVLNRSELPRFILEPSFTVSPSFEKTFQLNYLSEQLKKRGEHGLRFSKEFRPDIIELITPNDDVDREAISSNGEIEIASQNLIGLRVIDIKLAASASIPYFGEVAFYSMILAAWLVDNNLSDRFFVSAKAAVWPGKHLGSTLGTKYLEAEKAKVILSSEEATSSLHEDLTVLPKDVYTSRVKEFLEEDLPQVLLEQKWDELPWHVSPACIGCEYLGYKWTKNTKIHEEHCWPKAVDKEELCQVIGLTRGASDVLVKHKIKTIKDLSALSATD…
tnsf150node chel_byblastp 57824-62069_1 MATLKKKALSHFLRTNCARRLRLDLYPEDSNIEARDERAAQLTMPPADSGRPALVGLTEAGQAWEEEVFNDLIKVFSDEVLFKVNTKSKFTSCSLLDVLNRSELPRFILEPSFTVSPSFEKTFQLNYLSEQLKKRGEHGLRFSKEFRPDIIELITPNDDVDREAISSNGEIEIASQNLIGLRVIDIKLAASASIPYFGEVAFYSMILAAWLVDNNLSDRFFVSAKAAVWPGKHLGSTLGTKYLEAEKAKVILSSEEATSSLHEDLTVLPKDVYTSRVKEFLEEDLPQVLLEQKWDELPWHVSPACIGCEYLGYKWTKNTKIHEEHCWPKAVDKEELCQVIGLTRGASDVLVKHKIKTIK…
tnsf150node chel_tblasstn 44686-45336_-1 -
tnsf150node chel_tblasstn 75310-76158_-1 -
tnsf151node CENTRAL|WP_111895018.1 49999-51445_1 MESIVDEIEVKICFGCKVELDIPKRKYFGKVFCDYCYQRKFIIKKCNLCQNNKRIFEQDDTCQACLVQTLPCIRCNRIGRKIGKLVEHGIICNSCSVFFRKLRKCDECGKEKRYIHNYSLFDSQKIYCSQCIKKLFHQKCSSCKNKNFIYACNLKQDKFCKKCFLNKKYCRICHIDIPAGSWTTECRNCGAKRLFIERKEEYVKEFDLVVINLYEAVLNVLCEQKGYIIAARMVLQLSPVFKQMNRYYFEFKILPSSSLVKNELKKFKVNYTSLILKVMHDLGSRNHEEFLIKEKIANQILKISITNQFYDCFTSYVEKINKKTSQLHSKRLAITSAVMFVRFVNILEKK…
tnsf151node tnsa 45453-46155_1 MPIKDDFKPVRKPKPVYGSVSGYYAFRGEDTIWFESTLERDLLQKLEFNVNVMQVVSQPVEIPYRTNLDNLSTYTPDFLVQFYETKCYQPPLLIEVKPIQKLKKDWTILKPKLKAGLGYAHEHGWNFKIYDEKRIRDQLLANIQFLKRYKNADFPKDETIRILDRLEEFGVNCVNGLASSLYKSDQKVLQMIAHIWFLIEKKFICCDLTQPLKPTTVIWVNNDLKNYINFEGL
tnsf151node tnsb 46151-48056_1 MMKEQITLDRRLLQLKVGAIVQYHKNEYQISDILSFEEVIGVHLKTFKSEILRIDELSLSELETDQDNHHIEHSEISEDDWKTAIKRYSIIQEFVDKSSKAEVIQLADQEGLHYTTIYNWLSAYRKSKSILALLPNKRGWKESKSRLNDTTEEIIRQAIRDYYLTEQKPTLSSLAEMVKALCLKNNIEPPHPNTVRYRVRQINEQLVLKSRAGKKAAKDKFEPTTGHFPNANYPLAVVQIDHTPIDIIVVDETHRLPIGRPFLTLAIDVYSRMIVGFYLSLDHPSATSVGLCIVNSILPKNRILLEHDINTTWDVWGVMDTIHTDNGVDFRTEFLQRSCLKYGINWEFRPIGKANFGGHIERLIGTVN…
tnsf151node tniq 48974-50030_1 MKLWFVEPYDDELLSSWLIRTAIAQGCEPLTLTHKIWGRSWRPWTSDLDLNIDSEYLEILLSNTMSQDQLLLLTLKNENNIINSRSPQGRWITKLGIRSLDRTGGLRFCPVCLNQQAYLKKSWRLAWNVCCPQHRCLLQTICIDCSLPFSPHKLSYNRLDIRYCVRCGHDLSLQISFNSSNEIFNVQRKLNSYIKVGDRYIDNDLIVNKVFDKYHFLLRFLNHACAIQTVSDIRLINDLSIEISKKSRSSENIETMSPDWLFELMKIISVIQDKSAIELALFFQEFGYTKQSFTSRIIMNRYSFNKDFLEYLPSLPRKKKELIKKKFTHTVEPLPKEQVLEKWNQLLMKLK
tnsf151node tnsc 58003-58849_-1 MSFAKVYTRGVLGLQAPLIEVEVHVSQGLPSLTIVGLPEAAVRESKDRVRSAIINSGFQFPTKRLTINLAPADLPKDSSRLDLPIAVGILIASGQIPDQAIADYELVGELALDGQLRAVSSILSIALACKKARHKLLLPSDNADEAVQLQHLDVYPAHSLQQVCQHLLSQQPIELHVLQTQEIKGSTLLDLADIKGQLRPRRALEIAAAGNHSILFRGPPGTGKTLLASRLPGILPKLDQDESLTVASIYSIANQPYQFGQRPFRAPHHTASAIALVGGGC
tnsf151node chel_byblastp 58003-58849_-1 MSFAKVYTRGVLGLQAPLIEVEVHVSQGLPSLTIVGLPEAAVRESKDRVRSAIINSGFQFPTKRLTINLAPADLPKDSSRLDLPIAVGILIASGQIPDQAIADYELVGELALDGQLRAVSSILSIALACKKARHKLLLPSDNADEAVQLQHLDVYPAHSLQQVCQHLLSQQPIELHVLQTQEIKGSTLLDLADIKGQLRPRRALEIAAAGNHSILFRGPPGTGKTLLASRLPGILPKLDQDESLTVASIYSIANQPYQFGQRPFRAPHHTASAIALVGGGC
tnsf151node tnsc 48066-48978_1 MNEFSHLHESVRQIIFLSNQERLKYLYSDKWIGYDRAKNILDLLDDLLNQPIRIRPQSLLIVGEPNIGKTTIIRKFVERHPQTNIEDQFNKIIEVRKHHLLIDAPIGADEKKLYIAILEQFLVAFKHTSPAIQLKQQVVHLFRKFHIRMLIIDEIHNFLTGTPLKQREIMNVLKSLSNELNLSIVGVGTQEAVQILYSDQQHASRFDVAELTTWALDSNFRKLLASYEKLLPLRQPSGLADKEKAIAIHQISSGNLGDIIRLLMDCTKDAIDSGKENIDISIINHFRERKTNQSYRSIRSINV
tnsf151node chel_byblastp 48066-48978_1 MNEFSHLHESVRQIIFLSNQERLKYLYSDKWIGYDRAKNILDLLDDLLNQPIRIRPQSLLIVGEPNIGKTTIIRKFVERHPQTNIEDQFNKIIEVRKHHLLIDAPIGADEKKLYIAILEQFLVAFKHTSPAIQLKQQVVHLFRKFHIRMLIIDEIHNFLTGTPLKQREIMNVLKSLSNELNLSIVGVGTQEAVQILYSDQQHASRFDVAELTTWALDSNFRKLLASYEKLLPLRQPSGLADKEKAIAIHQISSGNLGDIIRLLMDCTKDAIDSGKENIDISIINHFRERKTNQSYRSIRSINV
tnsf151node chel_tblasstn 58010-58846_-1 -
tnsf151node chel_tblasstn 44768-45301_-1 -
tnsf152node CENTRAL|NWN83646.1 8453-9347_1 MIAGRLPCEACYWGKTCRKRLMINQATFSEPEMSQIFVEFGEWLMHAVGPKKAAIKINHYLAFFLDMETTWQQVPSYPQLLNHFGAEGLRRVRLPMRWLHEAKGVTLDHQAKSLDSDKRRVRECLSSLPPDSRAEKALLGYWEQLASRIKSAKTSYRSARLALRAAASLLRNTDPAGKRLPAQHDVDDYLSATPGQAASLTGFTNFLNRQHATTLKPVTDATRARKKRKENLARSLIKISKHEEKDDAWMLEWIALSMEYFHGRKVSQKAIRQKKIEASDNGIWITLQDMKYWLPMP
tnsf152node tniq 8453-9347_1 MIAGRLPCEACYWGKTCRKRLMINQATFSEPEMSQIFVEFGEWLMHAVGPKKAAIKINHYLAFFLDMETTWQQVPSYPQLLNHFGAEGLRRVRLPMRWLHEAKGVTLDHQAKSLDSDKRRVRECLSSLPPDSRAEKALLGYWEQLASRIKSAKTSYRSARLALRAAASLLRNTDPAGKRLPAQHDVDDYLSATPGQAASLTGFTNFLNRQHATTLKPVTDATRARKKRKENLARSLIKISKHEEKDDAWMLEWIALSMEYFHGRKVSQKAIRQKKIEASDNGIWITLQDMKYWLPMP
tnsf152node tnsa 817-1495_1 MRLPTSVRKIGPTRRSVSGYYAFRGEESIGFESTLERDFLVRADFDLDVLGVISQPCEIPFQHPVTGRWYTYTPDYLVYYQLGDRHYDDYPKPLLVEVKPQAAWRKHWREWLPKWKAALRYAKDQGWTFRLYDESRIRDTTFDNITFLARYKRMTFPPEESQEVLDTVRNMGVATLDYLLTRHFMGIYRTEGISHLWHLLATRQLDCHVALPFSPFTEVWVPDHE
tnsf152node tnsb 1487-3416_1 MSNNSPDTSDPGKGVTQTRQQVKVAVGEYVQKGETVYRITEVLDFATVIGVAVESGRSSPLSIAELLPIDNTPTSPAPDLTEIEDSDWHEAERRFSIIQPLVDRYLIGREVVSARAKETGVDTATIYRWLQRYRSTGSVLALIPQKPGWKKGKTRIPAHAEAVIKEVIKEVYLTPQRPSAQKVILEVLRRCHERKIDPPSPGTVRSRLRRVPERDRMRAHGFRERAINRFQPAAGQFPNADYPLAVMQIDHTPADLILVDDVHRMPIGRPWITLAMDVFSRVVTGYYLSFDAPSETSVGMCVAHSMLPKDDWLLLHGVEAEWPVWGTPRTIHVDNGPDFRSESFRRSCLAHGINLEFRPVRQPRYGGHIE…
tnsf152node tniq 4254-5379_1 MAAPDARDQGSHALMPWTLRVPLLADESLSSWLTRAALRQGCDPLALTGAIWPGWRVWTRDVDRDIPPTRLRPLVKESGIPAPEFQQAALRGDCERINGHPLPEHGTWPWLLALGARNRARHGGQQCCPLCLDQDAAPYFRRAWRLSWHVGCPLHGVLLTDACPACQAPIEPHRLVAEDQHLSQCSRCRFDWRNIACTPLASDTLRFQQHADEVLQANPIFLGDKGVSTTEWFAASSFLLGVVRRASRYPASALAHTLRSLGIPVTDSLLPVTGLPFELLPVSERSALLTAVQRVLDIGLDEVFEAFRRNEVMATALHDPRIPPPGVIRSMMTNGSTHQKNPRSSLPLGHQPKSERAVRAAWARLKRRMK…
tnsf152node tnsc 3412-4297_1 MSTHLHPDLLHILGLSAEERIAFMDQPRWLGYPLANRIIEAMRGLMEKPSRPRMPNLLIVGESNNGKTTIIQRFSQLHGQGYVNEDAEPVKPVIVTQSPPSADEKGLYIAILESFWAPYRPTDPVSKLRYQVIHQLRACHTRLLVIDEFHSLLTGGAVKQRETMNAIKLLCNELMLPIVGVGTRDAVRVLHSDPQHASRFDVVTLPAWTLNQDFQKLLAGFEKILPLNQASQLHEPELATSLHAISGGILGDLHRLLIECANTAILSGAERIDRSVIQSKAWLRPTRGIREVML
tnsf152node chel_byblastp 3412-4297_1 MSTHLHPDLLHILGLSAEERIAFMDQPRWLGYPLANRIIEAMRGLMEKPSRPRMPNLLIVGESNNGKTTIIQRFSQLHGQGYVNEDAEPVKPVIVTQSPPSADEKGLYIAILESFWAPYRPTDPVSKLRYQVIHQLRACHTRLLVIDEFHSLLTGGAVKQRETMNAIKLLCNELMLPIVGVGTRDAVRVLHSDPQHASRFDVVTLPAWTLNQDFQKLLAGFEKILPLNQASQLHEPELATSLHAISGGILGDLHRLLIECANTAILSGAERIDRSVIQSKAWLRPTRGIREVML
tnsf152node chel_tblasstn 32-676_-1 -
tnsf153node CENTRAL|WP_215894184.1 49999-51808_1 MTPGKAHKTCGCCGRSMAKAVAVTDGVAYCATCYAREFKKVPCAKCGKTMRSLGGKTPATCRSCKAQDRHCIRCGKPVPRAGLTVEGGVVCPSCVRYYKEPQACAVCGQKSLRLSRDFQEGFTEPVCNHCRCKSYITCPSCGKHRRPAGPDGQGRVVCKQCLERAGPFICPQCGHEGRAHSKTRCEACYWKDAVEKRMRSAVALLSRPWAKEAFSGFTLELRERVGAQPAAMRLEKYFLYFAKLDTLFTTPGDITAEKLIMALGREGLRRYAVPQSYLIRHGIVPAFSDETLQAASAEAAQTALLTASEGQWYAGLLRRFHAHLAEINARYRTRGWQGKQQRFVPRTVTT…
tnsf153node yrec 48416-49556_1 MVTRKLRSIPESHQGATAVPPVFRLPDKDEVLFREMLEAYVTRRRGALRHQHKSVDRDTRIILEFLQFSGKAPWYWTEEGFEKWSYEIGVVRTLAVSSQRHYQGAIRGFLAYLIENVKFRNVVRREYGVDLVQICHPENCIPHISERELTRERPALTHAEINQFFNAYDTAITEAASFKTKDLRPLQRDKAMFYLTYAAGLRASEIIGLNVSSFQPNPNIPELGEYGFISAWGKGSRGSGPKHRMVPVTHLPVSALLAWYIQEIRPLFMDVSDANDQALFFSERGRRIALSTFEARFQHGIALAGLEDRGFTPHCLRHSSVTHEDLRFSGEMVRRKHGHTYQATTQGYMHHPDEFVNEEITRAIGSQL…
tnsf153node addTnsF 49999-51808_1 MTPGKAHKTCGCCGRSMAKAVAVTDGVAYCATCYAREFKKVPCAKCGKTMRSLGGKTPATCRSCKAQDRHCIRCGKPVPRAGLTVEGGVVCPSCVRYYKEPQACAVCGQKSLRLSRDFQEGFTEPVCNHCRCKSYITCPSCGKHRRPAGPDGQGRVVCKQCLERAGPFICPQCGHEGRAHSKTRCEACYWKDAVEKRMRSAVALLSRPWAKEAFSGFTLELRERVGAQPAAMRLEKYFLYFAKLDTLFTTPGDITAEKLIMALGREGLRRYAVPQSYLIRHGIVPAFSDETLQAASAEAAQTALLTASEGQWYAGLLRRFHAHLAEINARYRTRGWQGKQQRFVPRTVTTALRAAKIFLDFLEIG…
tnsf153node tnsc 47167-48106_1 MPLAIVHSRALTGVQAAGVTVECDLGPGLPTFAVVGLAETAVKEARDRVRSAIQNSGFEFPARRMVVNLAPADLPKEGGRFDLPMAIGILAASGQLPAAALAKLEMIGELALDGSLRPVTGTLSSTLAAGQANRAILVPQGNAQEAAFAQSTPVFACANLAEAVAHLRGTDRLPEVIADAEAQESAIPYPDLHDVRGQESAKRALIVAAVGGHHLLLSGPPGTGKSMLAARLPGLLPPLRRSEALEVAAIHSLQESGFDIRHWGRRPFRSPHHSASSAALVGGGSHPRPGEISMAHHGILFLDEMPSLQYCQ
tnsf153node chel_byblastp 47167-48106_1 MPLAIVHSRALTGVQAAGVTVECDLGPGLPTFAVVGLAETAVKEARDRVRSAIQNSGFEFPARRMVVNLAPADLPKEGGRFDLPMAIGILAASGQLPAAALAKLEMIGELALDGSLRPVTGTLSSTLAAGQANRAILVPQGNAQEAAFAQSTPVFACANLAEAVAHLRGTDRLPEVIADAEAQESAIPYPDLHDVRGQESAKRALIVAAVGGHHLLLSGPPGTGKSMLAARLPGLLPPLRRSEALEVAAIHSLQESGFDIRHWGRRPFRSPHHSASSAALVGGGSHPRPGEISMAHHGILFLDEMPSLQYCQ
tnsf153node giy-yig 51794-52091_1 MPADRTWWLYLIECRGGGIYTGIALDVEKRYRQHVVGKGAKYTQMNPPVRMVACRAYPDHRSAAQAELAIKRLSCLEKWRWAMAYGPPNSCRAAEHPR
tnsf153node chel_tblasstn 47174-48091_1 -
tnsf153node chel_tblasstn 77134-77706_1 -
tnsf154node CENTRAL|NBK99448.1 235-970_1 MPSSEQLVELFGIESLRRAKKPVSWLHSEYGIEIDPTRKKETSEIQQINKMIEQSSLKTNFLTMIDSYRSYLFDKYSKQQTTLRSIRLALRPAISFFISCQNEQQAHPGQDELQHYLNSKPGQRAAITGFINFVNDKYRLNMNIKNIRHRKINHKQHIENQLISLLKTPKKDDGFLMQWVSVGLSYFHNQPSHVITRVSETDVSLENENMIAVKIADKFLWLPHWNNNMGTEINQDGENSITLR
tnsf155node CENTRAL|WP_234917243.1 38165-39023_1 MKKRIQMDCTAFSLPKMAMHFEAFGYWLMGQVGENKAAMTIHRYLPFFMEVERNWKDFPEFAVLLMHFGTAKLRCVLLPMRWVEVTGLVVPDEAAKADDSELRRIVVILDKFAKGMKERTLLEGYYRTLMESLNAGKMTLRSVRLALSPAAALLCKASEMDQIPPNQKVLCIYLAKVPGQRAAISGFVRYLREVHDAKIALPKANPGRAQRQRRKRLEMELLALMTKGGSNQEFKQQWLSVALQYFHGLDKKIRVRMNDTKLSSSNGGVIVTWQNQNYWLPICWE
tnsf155node tnse 40640-42443_-1 MATETPYPLKRYSQVIRLPGPLFDDDKPKVAWWYHGVYKNSSKDAQPHVKIIFRELTNGMLGDYYSQREVPITWLGQIRIGSVWEKNVSHYAMIFEQAEFIVDFSFGKHKNNSFSYAKNLNILPPFPPETYQLGYQPDSNWMIEFDLPSTGKLVVPCLEFFSRCYGRSSEIKRVLTTYAWDVPNGAKYRLYAPLNEPEVNGVWKVKLRRRFVNSDVVFLAHLKYDKKHAQKQAKSIFSTLDVSHHNKKDSLKLGPHFLRINPWFQEKTKMIVRGIPFNDGKSFLALHVVGCGEPGGLDIERSRENANNPLTKGTNLVPGAYSGTPIKHLITPPSIVDLTGDIDPQHAVSAIELHDEDFIITGKPRYV…
tnsf155node tniq 38165-39023_1 MKKRIQMDCTAFSLPKMAMHFEAFGYWLMGQVGENKAAMTIHRYLPFFMEVERNWKDFPEFAVLLMHFGTAKLRCVLLPMRWVEVTGLVVPDEAAKADDSELRRIVVILDKFAKGMKERTLLEGYYRTLMESLNAGKMTLRSVRLALSPAAALLCKASEMDQIPPNQKVLCIYLAKVPGQRAAISGFVRYLREVHDAKIALPKANPGRAQRQRRKRLEMELLALMTKGGSNQEFKQQWLSVALQYFHGLDKKIRVRMNDTKLSSSNGGVIVTWQNQNYWLPICWE
tnsf155node tnsa 33007-33703_1 MHTNSYDEVKPRQIRKIKPTRRSVSGVYAFRGSSGVAYESTLERDFLIRTEFSLNVLDVIPQPAEIPFVSSNGRAYTYTPDFLVYYRLGSHSYYDYPKPVLVEVKPETEWRKHWREWLPKWKAAWSYAQSQGWEFHICDESRIRDQTFDNIRFLERYKRMPFSAEESQWVLETVRHMGCATMDYLLARHFMGIYRAEGIAHIWHLLATRKLDCDISRPLNEFSELWIPTNE
tnsf155node tnsb 33695-35624_1 MNKNDEVEIPNMAFEPNRKRIKIDVGSFVQRDNIVYQIAQILDFESVIGVAAETGRSTALRIGDLRPVADIKDTKLQVNQDLAEIADKDWQIAQQRFAAISPLVGKLQIGRDEAERRAKELNIDPSTLYRWLQRYNAYGTVTALIPKKRGWQEGKSRISPDCDEIIEKTIRDYYLTVQRPTAQKTIMEVQRLCAERGIKPPNHMTIRARIAKVSEKARLRGRGFKEKALNKFLPVPGSFPNADYPLAVVQIDHTPADIILVDDIYRKPIGRPWITLAMDVHSRMVTGYYLSFDPPSETSVAMCVAHSMLPKDDWLLLHKVDTSWPIWGIPRTIHVDNGADFRSNNFQQSCLAYGMNLEFRPVKQPRYG…
tnsf155node tnsc 35620-36511_1 MSSYKHIHPDFHHIMLLSDKERIEFLDEPRWIGYKTAQQVMDTLQGLLHKPVRPRMPNLLLVGDPNNGKTTIVRRFFDLCGQGYVNEDADPVKPIILAEAPPSADEKSLYISILERFFTPYRATDPVSKLRYQVIHLFRACHVRMLIIDEFHSLLTGSAVKQREVMNAIKLLCNELAIPIVGVGTREAVRVLHSDPQHASRFDVMSLPVWELNPDFQRLLADFEKVLPLKNPSRLHQPELATALHAISEGNIGNLHCLLVECAKEAAKSGKEQIDKVIIESKAWVRPTRGIRERMA
tnsf155node chel_byblastp 35620-36511_1 MSSYKHIHPDFHHIMLLSDKERIEFLDEPRWIGYKTAQQVMDTLQGLLHKPVRPRMPNLLLVGDPNNGKTTIVRRFFDLCGQGYVNEDADPVKPIILAEAPPSADEKSLYISILERFFTPYRATDPVSKLRYQVIHLFRACHVRMLIIDEFHSLLTGSAVKQREVMNAIKLLCNELAIPIVGVGTREAVRVLHSDPQHASRFDVMSLPVWELNPDFQRLLADFEKVLPLKNPSRLHQPELATALHAISEGNIGNLHCLLVECAKEAAKSGKEQIDKVIIESKAWVRPTRGIRERMA
tnsf155node chel_tblasstn 43024-43866_-1 -
tnsf155node chel_tblasstn 32251-32928_-1 -
tnsf156node CENTRAL|BCS41898.1 49999-50545_1 MTTLAAFPDGLKHTALNGYYRNLLTRVEQGTTSQRSVRMALTSAGEALLACGPDRDDLPSTQSMLALLRKSPGSTASLTGFVLYLNKCFNRDIDIQLMKQRAQLYAQQKLEQQILDLVQEAQSGVEVEERWIPLALKHFHKVTRMPPGDQLQVRTADEGGLWITLNAREYWVPDPRNLSQA
tnsf156node tnsa 44547-45240_1 MIGNSCDSPTPRQTRAIKPTKRSLSGVFPLRNQAGIAYESLLERDFLFRTAFSVEVDTIIPQPVKIDFTGRDGRIFQYTPDFLVYYHLGNRHYDDYPKPMLVEVKPEKEWRQNWRSWLPKWKAAWRYAHDQGWVFHIHDENRIRDNVFSNIEFLERYKRFNFPVENTDWVLETVRQMGTVPFHYLLARHFSGIYKAEGISLIWHMVATRQLDCDIRQPLNSFLELWVPER
tnsf156node tnsc 54158-59192_-1 MDVSYWEGGLLSFEIDAIDKMAKAFGPKELPSEPGPGSTKGKSFDVLKQLKKPEAGNGVWPWRGYAGFRFANSRGSDGEFDLVIVTHSLVLVVELKHWRGEITNHGGKWHQDGKETEVSPVDKTRRKTFELRKRIKGLKSQLPNGKEPWVDFCIVLTGKCTLNLPEVEMQHVMLLDDFLEMADPKRFKDRFNARSNIGLNEHFGFFDDIINEGTVKPKELVVDDYRAQSQAVFTHPTEVYREYDAVNIHNKDDHAMVRLWDFSKLDDTRARTAEGRYRILSRERDVMVHLRLRDQELMHRCARPKRNASPDSVTEQYAELLEMPDGHYRLNEFINRFVERMTSLERVQLFKILLAQFAGLHGFNIAH…
tnsf156node chel_byblastp 54158-59192_-1 MDVSYWEGGLLSFEIDAIDKMAKAFGPKELPSEPGPGSTKGKSFDVLKQLKKPEAGNGVWPWRGYAGFRFANSRGSDGEFDLVIVTHSLVLVVELKHWRGEITNHGGKWHQDGKETEVSPVDKTRRKTFELRKRIKGLKSQLPNGKEPWVDFCIVLTGKCTLNLPEVEMQHVMLLDDFLEMADPKRFKDRFNARSNIGLNEHFGFFDDIINEGTVKPKELVVDDYRAQSQAVFTHPTEVYREYDAVNIHNKDDHAMVRLWDFSKLDDTRARTAEGRYRILSRERDVMVHLRLRDQELMHRCARPKRNASPDSVTEQYAELLEMPDGHYRLNEFINRFVERMTSLERVQLFKILLAQFA…
tnsf156node tnsb 45236-47159_1 MSWIENKENALVPYEPNRARLNIDVNSTVRFGDNVYRISQILDFKTVIGIDVESGRAASLAIAALIPIGQDKVDGLYANYDVSAIASEDWAIAQRRFAAIEPLLGHAIVGRKETEQRARETGVDAATLYRWIGKYNEWGELLALVPRKRGWQTGNSRISREADELITKVIKDYYLTKQRPSVQKAIEQVRELCDQSKIPPPSATAIRARIKAVSDRDYLRGRGFADKARNKYTPSPGTFPGADYPLAIVQVDHTPIDVMLVDDVHRLSIGRLWLTLAICVHTRMITGYYLALDAPSGISVAMCVAHAALPKEEWLTVHGIEGDWPVWGFPSVLHTDNGPDFQAETLKLSCSNYGIENRFRPVKRPKYG…
tnsf156node tnsb 59921-60656_1 MRSRVNELFTQGRSAPGSRSIMAMMQDDGEQIGRFKVRSLMRELELVSKQPGSHAYKKATVERPDIPNVLNREFDVSAPDHVWCGDITYIWAQGKWQYLAVVLDLFARRVVGWALSEKPDADLVIKALDMAYEQRGKPQGLLFHSDQGSQYGSRSFRQRLWRYRMRQSMSRRGNCWDNAPMERVFRSLKTEWIPPMGYTTVQQAQRDISHFLMHRYNWIRPHQFNGGLPPAQAEKKLNAVSGIS
tnsf156node chel_byblastp 43783-44404_-1 MAHHGVLFLDELPEFDRRVLEVLREPLESGHIVISRARDRVRFPARFQLVAAMNPCPCGYLGEPTGRCRCSTEQVQRYRNKLSGPLLDRIDLHLTVAREATALNPDPTTSENTASAAAVVAQARERQQRRQGCANAFLDLPGLREHCALSSVDERWLETACERLTLSLRSAHRLLKVARTLADLEQVDAISRSHLAEALQYRPSNN
tnsf156node tnsc 37767-40953_1 MLALVAIGVHTAAAFGAAVTLKSLLIQLMRADSSVLSNITQGTTCLLLIYCAWLALNHTFFLAELVGVGSRSYVEQRVLIKRTVAQNGIFALSLTTLLDREAARVESSWSGLITIALALATVLFTSAFFFLALGASAVAALAVIAGSSMIVFWVAQRLGATYEQLSLSATQRIEVGVFATKNRRQAWLKNWNAELIRDYAAKRNLEEGSLKKAARLVAAISLISTMTPITALLSSALLQLIYLGQVDTPGVLAAIALIGGLKSVANNIPDIVQSISQGFVGHRHIEQYLDAPGPVNPPCATSIPPSTKAKHIAIVGAAGSGKTSMLRNCAQRFPGADDQAIFIPDEPWIFAGGLGENLSIYRREFSDE…
tnsf156node chel_byblastp 37767-40953_1 MLALVAIGVHTAAAFGAAVTLKSLLIQLMRADSSVLSNITQGTTCLLLIYCAWLALNHTFFLAELVGVGSRSYVEQRVLIKRTVAQNGIFALSLTTLLDREAARVESSWSGLITIALALATVLFTSAFFFLALGASAVAALAVIAGSSMIVFWVAQRLGATYEQLSLSATQRIEVGVFATKNRRQAWLKNWNAELIRDYAAKRNLEEGSLKKAARLVAAISLISTMTPITALLSSALLQLIYLGQVDTPGVLAAIALIGGLKSVANNIPDIVQSISQGFVGHRHIEQYLDAPGPVNPPCATSIPPSTKAKHIAIVGAAGSGKTSMLRNCAQRFPGADDQAIFIPDEPWIFAGGLGENLS…
tnsf156node tnsc 47614-48043_1 MLTGSVVKQREIMNTIKFLCNTLAIPVVGVGTPDAVRVLHTDPQHASRFDVMPLRIWEPNADFQRLLKGFESVLPLREASGLSKPQLAMLLHSISGGNTGDLHRLLIECTTEAIKSGKEHIDQAIIESKSWLQPTRGIRELI
tnsf156node chel_tblasstn 78938-79780_-1 -
tnsf156node chel_tblasstn 43799-44425_-1 -
tnsf157node CENTRAL|WP_239701583.1 49999-51961_1 MAKPPQQPRVTEVIDLVRPLVPEILPERLAEIVHSVAPVPLTQRLLELALIKQPGVLEGRHANVPVTVQDLARALVEEGADRVVLPTCESCGRSVRMPHKTPSGGRHCSRCERNARSVSCASCGRVRPVQRTIDGQRFCRECWRADPRSFGDCSRCRQHATIIVRRPELVCLACYTAPIKTCGLCGEPGRVGSHLDGRRVCARCYYAMRRPQPCPECGRRVFLTGFMNGQKVCADCAGAPVTMACPGCGSIEEIRKHHLCVECRRPVAIQQLLADDAGEIRADLHPLADYLLTHHSKAASLERWMHKSKCAMVLREIADGTLPLTAEAIITRARSGQSVAFLLSLLVRSG…
tnsf157node tnsc 61005-62697_-1 MGHIEANSVDYFLPDGRPLLGGVSLRVGDGAKVALVGPNGTGKTTLLRIISGELDAHDGAITRSGRIGVMPQFIGKVGREGKQVTVRDLLLTVAPLPIREAAATVDRTELAIMERDDESDQMAYAQALADWAEVGGYDWETLADVCTVAALSIPFDQAQWRDVNILSGGEQKRLVLEALLRGPEDVLLLDEPDNYLDVPTKRWLEAQLNASPKTVLFISHDRELLSTVATRIATLEPQAAGAVCWVHPGSFDTYQQARIDRNDRLEELRRRWDEEHTKLKTLVLNLKVKSTFNDGMASRYHAAQTRLAKFEAAGPPQAIPFEQKVTMRLRGGRTAKRSVICEGLELTGLMKPFDCEIWYGERVAVLG…
tnsf157node chel_byblastp 61005-62697_-1 MGHIEANSVDYFLPDGRPLLGGVSLRVGDGAKVALVGPNGTGKTTLLRIISGELDAHDGAITRSGRIGVMPQFIGKVGREGKQVTVRDLLLTVAPLPIREAAATVDRTELAIMERDDESDQMAYAQALADWAEVGGYDWETLADVCTVAALSIPFDQAQWRDVNILSGGEQKRLVLEALLRGPEDVLLLDEPDNYLDVPTKRWLEAQLNASPKTVLFISHDRELLSTVATRIATLEPQAAGAVCWVHPGSFDTYQQARIDRNDRLEELRRRWDEEHTKLKTLVLNLKVKSTFNDGMASRYHAAQTRLAKFEAAGPPQAIPFEQKVTMRLRGGRTAKRSVICEGLELTGLMKPFDCEIW…
tnsf157node yrec 48613-49669_1 MANPEEQVFNAMIEGWRNQQLSRGLREQTIRNRTATVSRFRDFVDKPPWRWTVADVDEFTAESGGRTRTLSTMRANHGSIRGFCNYLTNPLYDWMEICDREFGEVPSQVCLPWNTVAHRFEFEGDGKRRPFTYDEIERLFDTADARVELLVASGRKGALGALRDAQLLKTVYAFGLRRTEAVMLDTVDLHHNAKMRQWGRYGAIHVRWAKAAGGGAPRRRTVLLVPEFDWWVPGMQQWLEQARERFAPGVDLDALWVTERRTRLSAGYLDRRFAELRDEAGLSKDLTLHSLRHSYVTHLLEFGYADRFVQEQVGHMHASTTSIYASVSSDYKNRVLAEALKALIEGEADDR
tnsf157node hth 49658-49994_1 MTVELDTGWNLRRVMASRGIFQTSKLKPLLEERGIDLSREQVYRLVTQPPQRVRLDVLAALCDALECSLDDLVTIARREASTPVAVGEEATRGSIGDLRPVRATIRRPRTK
tnsf158node CENTRAL|GIJ08432.1 16776-19008_1 MLTSASSDLPLTLVHIAHALHESGFPDVVLPACLDCQATVPQLRNVVDGGRVCDTCLRLRQRVACSACGALVRPGPAVRADGLCRPCRSAARPVETCAGCGRQATITHRQADGTGLCQRCHRAPAGSCSRCGAVGRVYQRGDDPLCRACYTAPHLACARCGRVRPVHARSDDGPVCSSCHQRPLRKCGHCGAIARWHTRPTNGQPGYCNACHRRPVQPCASCGQQRPVSRHKAADGAFTCDTCRARPATCTFCGRHRLINVRWPIGAACSGCYQRIRRAPQPCPRCHQHRILIGLDHIGRRLCAGCADLDYDYTCRRCGASGSFPVDRTCYRCLAQARIHTLIAVEGEDVTARQ…
tnsf158node hth 16776-19008_1 MLTSASSDLPLTLVHIAHALHESGFPDVVLPACLDCQATVPQLRNVVDGGRVCDTCLRLRQRVACSACGALVRPGPAVRADGLCRPCRSAARPVETCAGCGRQATITHRQADGTGLCQRCHRAPAGSCSRCGAVGRVYQRGDDPLCRACYTAPHLACARCGRVRPVHARSDDGPVCSSCHQRPLRKCGHCGAIARWHTRPTNGQPGYCNACHRRPVQPCASCGQQRPVSRHKAADGAFTCDTCRARPATCTFCGRHRLINVRWPIGAACSGCYQRIRRAPQPCPRCHQHRILIGLDHIGRRLCAGCADLDYDYTCRRCGASGSFPVDRTCYRCLAQARIHTLIAVEGEDVTARQALAEALLAAGTGEAV…
tnsf158node yrec 15153-16275_1 MGVRSVDLPGAVHLVLPAGVVQLDPQRAVFDGMLESWWRQQRSRLSRESTIKPRIALVRRFAEFTGLYPWQWTPGEVEAFTSSLVSGGRPLAHSTVRSYQMTLRLFCEFVTDRRYGWAEECVRRFGQPPVQVCHEWNTVAHLSEYEGRPGRRALTYDEVQALFDAADDRVAVIRGRGRKGVLAAWRDAVVLKTVYAFGLRRQEAAMLDVVDFRRNPRVPRYDRFGSVQVRYGKASRGGPARRRTVLTVPEMDWVVDLLREWVQELRPQFGPGEHPAMFVTERRGRISRGYLDVAFRRAARDAGLPEELDLHSLRHSYVTHLLEFGYPPLMVQQQVGHSHASVTALYTSVSDEFRNRLLDAALARFPMA…
tnsf158node tnsc 25956-27072_1 MHPTTAAAGPPAAGGNRRPGYLYQKVAAHLAAHPDQIFTVGELTKTLDVPSTGAVFDALKKMAAAGYTTHLTRPHRFQITQAGIDAAGQMPPPAPHPPRQGQRGAGRRQPVTRPNGDLYFPRKLAGATDVDVLQRLRDKRIPVLLYGPPGTGKTALVEAAFPDLLTVAGTGDTVVEDFLGNFIPLPDGGFEFVYGPLVTAMREGRALLVDDATLIPPKVLAVLYPAMDGRRVITIPSYRNERVEAADGFYVIAGHNPGVHGAILTEALASRFDVHIEVTTDWDLARHLGVPRPAIEVAITLNADLAAGRVSWAPQLRELLGFTRVRKTLGAAAAVANLVGRAPQEDRDHVLAALKQQFGPDISALTLG…
tnsf158node chel_byblastp 25956-27072_1 MHPTTAAAGPPAAGGNRRPGYLYQKVAAHLAAHPDQIFTVGELTKTLDVPSTGAVFDALKKMAAAGYTTHLTRPHRFQITQAGIDAAGQMPPPAPHPPRQGQRGAGRRQPVTRPNGDLYFPRKLAGATDVDVLQRLRDKRIPVLLYGPPGTGKTALVEAAFPDLLTVAGTGDTVVEDFLGNFIPLPDGGFEFVYGPLVTAMREGRALLVDDATLIPPKVLAVLYPAMDGRRVITIPSYRNERVEAADGFYVIAGHNPGVHGAILTEALASRFDVHIEVTTDWDLARHLGVPRPAIEVAITLNADLAAGRVSWAPQLRELLGFTRVRKTLGAAAAVANLVGRAPQEDRDHVLAALKQQFG…
tnsf158node hth 16271-16604_1 MTKRMGIVWHLRLRMAEKGLFQTSELVPLLAERGVQLSREQVYRLVTTPPQRLSMDILAALCDILDVTPNDLIEVTAVNTQVRKAAGGGTAAAPARSAAKRTVIRRPDGA
tnsf158node chel_tblasstn 30864-31979_1 -
tnsf159node CENTRAL|WP_227007366.1 15250-17149_1 MRKVVGEFIYAAIAAGATGLVSPACALCSRPRTLFHSYEDGQRICTSCYSRLRVAICVVCERQDQRIMAVTDAGPVCGRCHQKTRPREACAECGRNRVLTHARDDGRGYCRGCRARRKATEPCARCGVDRRVNARTEDGQALCPSCYSRTSEDECDECGTIGPLVVRAGGRRDGSRDLCVRCYRHPRRRCGICGRDKRIALRATETSSDVCPTCYQAPVIACSLCGQQALGRRTTNRGRPRCFACQAAQQIDAARTGPDGSIRPELAGVCDALTGLERPRSLLTNWHNLASLRLLSDIAAGRLELSHEALDALPQVFSVTYLRALLIAAGALPARDENIARLHRHAAQVV…
tnsf159node hth 15250-17149_1 MRKVVGEFIYAAIAAGATGLVSPACALCSRPRTLFHSYEDGQRICTSCYSRLRVAICVVCERQDQRIMAVTDAGPVCGRCHQKTRPREACAECGRNRVLTHARDDGRGYCRGCRARRKATEPCARCGVDRRVNARTEDGQALCPSCYSRTSEDECDECGTIGPLVVRAGGRRDGSRDLCVRCYRHPRRRCGICGRDKRIALRATETSSDVCPTCYQAPVIACSLCGQQALGRRTTNRGRPRCFACQAAQQIDAARTGPDGSIRPELAGVCDALTGLERPRSLLTNWHNLASLRLLSDIAAGRLELSHEALDALPQVFSVTYLRALLIAAGALPARDENIARLHRHAAQVVADVADPEMRGVLTRYARWH…
tnsf159node yrec 13491-14616_1 MVFSDDQVPGVGVLSSGNVSLLRPAEQFFDEMVAGWSAQQTSRMLAAQTITTRASQVRRFADFCNAPPWEWSPADVEEWTTSLVSGPQPLSVATVRAYQNAVALFCDYLIDHRYGWVDRCIDLFDTHPVQVCHEWNTVIHTSDHEARPGVRPLSREELQMFFDYADDLVDQARSSKRKGWLTLFRDATLFKMIYAFGLRRREAAMLDLPDFTRNPQGWEFGRFGVCNVRWGKAMRGSQPRRRAVLAVFGWTRPVIEEYVTEIRPRFDLADKTILWPTERQGRIRLKHIDDRFAEWRNDLGLDPLLHPHCLRHSYVTHLIEDGYDPLFVQQQVGHRWGSTTALYTGVSGDYRNRTLRRALDAAFTPPEA…
tnsf159node tnsc 26632-28093_1 MHSAVLVAPAKERRRLRKQRRQAAADLVAEQRQKEQAQAREKKAAERAERRATRYLPAAGEPGPAILRTPGRFRLPKHQDTSAMLAGAYPFLAEGGLGSQGVFIGQDLYSGGSFVYDPWVLYANRVITAPNVVVAGIVGSGKSSLAKSLYTRSLGFGRRVYIPGDPKGEHTAVAEAVGGRAIKLGHGLPSRLNPLDEGYRPAGMSDEQWTATVVSRRRDLIGALTETVLARPMSPLEHTAIDTALAATMRANSVPILPMIVDHLLNPAHDDDGRLKEDGRMVGHALRRLVAGDLAGLFDGPSTEVFDPSLPMISLDLSQVTENSTLISALMTCSSAWMEAALLDPAGGQRWCIYDEAWRLMSQPALLK…
tnsf159node chel_byblastp 26632-28093_1 MHSAVLVAPAKERRRLRKQRRQAAADLVAEQRQKEQAQAREKKAAERAERRATRYLPAAGEPGPAILRTPGRFRLPKHQDTSAMLAGAYPFLAEGGLGSQGVFIGQDLYSGGSFVYDPWVLYANRVITAPNVVVAGIVGSGKSSLAKSLYTRSLGFGRRVYIPGDPKGEHTAVAEAVGGRAIKLGHGLPSRLNPLDEGYRPAGMSDEQWTATVVSRRRDLIGALTETVLARPMSPLEHTAIDTALAATMRANSVPILPMIVDHLLNPAHDDDGRLKEDGRMVGHALRRLVAGDLAGLFDGPSTEVFDPSLPMISLDLSQVTENSTLISALMTCSSAWMEAALLDPAGGQRWCIYDEAWR…
tnsf159node hth 14612-14960_1 MTKTVAYHWHLRKVMNEHGMQSTTDLVPLLADRGVVMTSTQVYRIVTGQPERLNMAFLSALCDIFGCTPADLIEPYVASSSQRGRKTGTAGRVKPSASGSKNRPTRATIRGADES
tnsf160node CENTRAL|AKF43790.1 49999-51412_1 MQRAHKIYLTSRYCGTCYARLFKPRMCPGCGSRTRLAIFDDLAVCTSCATAGPCVRCGRTGRPVGKLTAYGPACNSCAHYFTEPGHCEVCNTLSTRLTKKRVGERDLRCCPRCWNTSATCPSCRRHRNLIPGRNGVMECRLCSQIGETSCGACGSEMPAGYGRECQNCYYIRTFRKRLRINTAALSCDSYCQAYAAYGDWLLKKTGGKRAALLINRHLKSFMEMKSRWPELPSYRELVESFGAQWIRRAQLPMEWMIELRGLQVDHELKAEHTELRRIESIISSMVSGASRTLLIDYRKHLESKPNKRRNSSRSIRMALRSAANLLTTGAAAGQELPSSSSLWSLLAETPGAAA…
tnsf160node tnsa 45394-46078_1 MVGNSCDKPRQASVRSIKPTKRSVSGVFPFRGEGGIPYESMLERDFLLRTEFSKDVLAIISQPVSIPFSTNGRPYKYTPDFLVYYRLGDRHYEDYPKPMLVEVKPETEWRKNWRAWLPKWKAAWRYAHEQGWTFHICDESRIRDTALQNIQFLERYERMTFPPEESSWIIESVREMGVAPVHYLLAKHSCSHYRGQGISHLWHLIATRRLICDIRLPFNDHLEVWVA
tnsf160node tnsb 46077-47994_1 MNSDEYEEQLIPFEPDRQQVPIEVDALVAHGDAVYRISQILDFRTVVGIEVESGRAAALPIRGLRALKQGKVEGLYANYDTTLIGSEKWAEAERRFSAIQPLLKDALVGRRLVEARSLEVGVDVATLYRWIKRYKEWGEKLALIPRKRGWREGTARISDEASQITEKVIMEFFLQPHRPTIPKTIEKIQEACEAEQVTSPGTTAIRARLKGIPDKAYLRGRGFAEKARNKYNPTPGSFPGADYPLAVVQIDHTPLDILLVDDVHRRSIGRVWITFAIDVYSRMITGYYLALDAPAGISVAMCVAHSILPKEEWLIAHGVDGEWPVWGKPKVLHADNGADFQSEDVKRSCSNYGIENRFRPVKRPRYGA…
tnsf160node chel_byblastp 44629-45250_-1 MAHHGVLFLDELPEFDRRVLEVLREPLESGHIVISRARDRVRFPARFQLVAAMNPCPCGYLGEPTGRCRCSTEQVQRYRNKLSGPLLDRIDLHLTVAREATALNPDPTTSENTASAAAVVAEARDRQQRRQGCANAFLDLPGLREYCALSSVDESWLETACERLTLSLRSAHRLLKVARTLADLEQVDAINRSHLAEALQYRPSTN
tnsf160node tnse 51395-53174_-1 MQTTQSEKPQSNATPEKFEILCARVGAARVRFQPPKDAPKILVAIWHGSVSKNPGKKNTTPISNVVFRKLRSDNSLGGIHVVPSAISFLGTLRVGSVWSDGAQIGRLAMTMLSPTEVCFDTGAWKCVTAREAGVPERYRGFGLPSSQYNSWLIRLPTYTGKTILVPCLEFFTRCYGRSSETSRLIATYGLDAVEKNYFYGHERDSRTLKLQLRNHISHKEAVFLAHALYSDYTQRKCDDVHNLLKALFSPKDKIFLKAEPWFEGKAIIQGDGFWMDNDTFLLLNIDGISNPEGSAITIERQRYTADEGVAGTGRAYKKPPPEEASNQEIDLIDTEAPDNNHARVVLDSPLSTLGIKRKLIKTKQRIP…
tnsf160node tniq 48838-49951_1 MGTSYAWHSRIDVINSRWPRAQSLMADELLSSWLIRSAFAHGCSPMSLTGSLWPDWRCWTIDLDRGLTAGQVEPLARLSGVSVADICTSTLHPIAQILSPGLDSKKGVWPWILALGRRNRRSTGGLQICPICLSEQIPYYRIWSRLAWHTCCEKHLVRLIDSCPRCGAPLQPHLLEQGASNLYRCDRCNTSLSSALDDLGFTPGALAFQLAGDNALRGMQHDDTGPCEASGWFYRARFVSGVLRVGATTGSKTFAAFREAFNLGEMARPLSGLPIEMLPVVERMNLFSAVWKIMDMGESKIRETIRACAFSRRSVVLPAGEVTFSIQAMLDELAPGAARPHKPVAISTPTPRRRVENMWARLKRKVLR…
tnsf160node tnsc 38932-41008_1 MSELSRVSVTALKGVGEAMAEKLAKVGLETLQDVLFHLPLRYQDRTRIVPIGALRPGQDAVIEGVVSGADVVMGKRRSLLVRLGDGTGVVSLRFYHFSNAQKESMKRGTHLRCFGEARPGASGLEIYHPEYRAITGDEPAPVEQTLTPIYPTTEGLTQQRLRQLCQQSLAMLGPKSLPDWLPEELARDYQLAPLDDAIRYLHHPPADADVEELALGHHWAQHRLAFEELLTHQLSQQRLRESLRSQRAPALPVAKKLPKQFLANLGFAPTGAQQRVGKEVAYDLSQPEPMLRLIQGDVGSGKTVVAALAALQALEAGYQVALMAPTEILAEQHYINFQRWLEPLGVGVAWLAGKLKGKARVASLEQIA…
tnsf160node chel_byblastp 38932-41008_1 MSELSRVSVTALKGVGEAMAEKLAKVGLETLQDVLFHLPLRYQDRTRIVPIGALRPGQDAVIEGVVSGADVVMGKRRSLLVRLGDGTGVVSLRFYHFSNAQKESMKRGTHLRCFGEARPGASGLEIYHPEYRAITGDEPAPVEQTLTPIYPTTEGLTQQRLRQLCQQSLAMLGPKSLPDWLPEELARDYQLAPLDDAIRYLHHPPADADVEELALGHHWAQHRLAFEELLTHQLSQQRLRESLRSQRAPALPVAKKLPKQFLANLGFAPTGAQQRVGKEVAYDLSQPEPMLRLIQGDVGSGKTVVAALAALQALEAGYQVALMAPTEILAEQHYINFQRWLEPLGVGVAWLAGKLKGKA…
tnsf160node addTnsF 49999-51412_1 MQRAHKIYLTSRYCGTCYARLFKPRMCPGCGSRTRLAIFDDLAVCTSCATAGPCVRCGRTGRPVGKLTAYGPACNSCAHYFTEPGHCEVCNTLSTRLTKKRVGERDLRCCPRCWNTSATCPSCRRHRNLIPGRNGVMECRLCSQIGETSCGACGSEMPAGYGRECQNCYYIRTFRKRLRINTAALSCDSYCQAYAAYGDWLLKKTGGKRAALLINRHLKSFMEMKSRWPELPSYRELVESFGAQWIRRAQLPMEWMIELRGLQVDHELKAEHTELRRIESIISSMVSGASRTLLIDYRKHLESKPNKRRNSSRSIRMALRSAANLLTTGAAAGQELPSSSSLWSLLAETPGAAASLKSFVSYLNA…
tnsf160node tnsc 47990-48878_1 MSAYSHIHPDFRPVAVMPDQARIDFLFEPRWIGYPAAQRLLDLLRHLMTVPSRPRMPNLLVVGSSNNGKTTIIERFTELYGKGYVNDDGEAVKPIISIESPPTSDERSFYCAILEQFWAPYRATDAISKLRYQVIHQMRECHVRLLVIDEFHSMLSGTALKQREIMNVIKLLCNELAIPVIGIGTEDAVRVLHTDPQHASRFDVFSLRNWGVGVDFQRFLKAFESVLPLREPSEIFRPHIAGLLHGISQGNTGDLHRLLIECATEAIRSGKEKIDANIIQSKSWVHPTRGIRELM
tnsf160node chel_byblastp 47990-48878_1 MSAYSHIHPDFRPVAVMPDQARIDFLFEPRWIGYPAAQRLLDLLRHLMTVPSRPRMPNLLVVGSSNNGKTTIIERFTELYGKGYVNDDGEAVKPIISIESPPTSDERSFYCAILEQFWAPYRATDAISKLRYQVIHQMRECHVRLLVIDEFHSMLSGTALKQREIMNVIKLLCNELAIPVIGIGTEDAVRVLHTDPQHASRFDVFSLRNWGVGVDFQRFLKAFESVLPLREPSEIFRPHIAGLLHGISQGNTGDLHRLLIECATEAIRSGKEKIDANIIQSKSWVHPTRGIRELM
tnsf160node chel_tblasstn 81754-82596_-1 -
tnsf160node chel_tblasstn 44645-45283_-1 -
tnsf160node chel_tblasstn 92502-92735_-1 -
tnsf161node CENTRAL|HBN9480045.1 49999-51022_1 MLITDADGISRCKICITEGERKCGTCGDEMPAGRGQCCENCTWTAVFAKRSAQNSAGFSSPRIQQHFEAFSQWLLNRSGPHKAALSINQHYRFFAQMDALWGDVPTYDMLLKHIGAAGLRKAENPMRWLQGIGAVTVSDEAREANTERRRLLEMLSVLPDFWSNQLLHGYHDYLAVRVESKETDLRSMRLAMRAALNFLKLAALAPQALPTQKTIEAFWRSSPGQVAAVSGFVGYLNKTRNTSIKARPEKRWLEQARKHKAERELVDLLKSDAQDLIETVWIVKGMAYFHEIYRANRKKLVYQKENFNGMAGFAVEHEGETLWIPSANTYRSERDTKQFL
tnsf161node tnse 51005-52757_-1 MKAPITRTEFKYKRPDIRHPHSSVANLKGDNIVWWYSFIRNNRQGERSIPEVEVIFKTLYGDVPGSITSAIIPLAALPHYQLGSIWSNGACISDTAMTQEKFNVDFSPKGYDITSRNELRKTGQGHIFHDAEYELPLRCWASKLINFRLPNNKNLLVPCAEYFVRAYAHNMIICRSICTLLFDEVLSALFECKTPDAYRWLIKPKSNIPDSEAVFLAHLLYDNFTHNEIRRLNSYFISSAPGEKMFPEVRPWFEGRGKLLCRGRWINEGNTFLCLDLCKSSNPAGPRIELLRDEFDNTNGEAGGRTIIPQPTRTPEDGEPVNEESHVPPDAQAEKIVVNLRPFEIIGPERNVKILKYINETKRGWRG…
tnsf161node tniq 49999-51022_1 MLITDADGISRCKICITEGERKCGTCGDEMPAGRGQCCENCTWTAVFAKRSAQNSAGFSSPRIQQHFEAFSQWLLNRSGPHKAALSINQHYRFFAQMDALWGDVPTYDMLLKHIGAAGLRKAENPMRWLQGIGAVTVSDEAREANTERRRLLEMLSVLPDFWSNQLLHGYHDYLAVRVESKETDLRSMRLAMRAALNFLKLAALAPQALPTQKTIEAFWRSSPGQVAAVSGFVGYLNKTRNTSIKARPEKRWLEQARKHKAERELVDLLKSDAQDLIETVWIVKGMAYFHEIYRANRKKLVYQKENFNGMAGFAVEHEGETLWIPSANTYRSERDTKQFL
tnsf161node tnsa 45144-45690_1 MRFNYRVETVIAQPVSVNFVDSLGRAQTYTPDFLVYYHQGDARPEEYLKPMLVEVKPAYDWRNNWRAWRAKWKAARRHARQEGWTFSIYDESRIRDQALENIVFLERFERYTFDQEVIDMVLNTLKGMGIAPVHYLLARHFNGIYRGRGVALLWHMVAVGLVQCDINEPLNDYLELWVMTP
tnsf161node tnsb 45686-47615_1 MNIYETDSDEHLEPFEPSRARVPIEVGAMVRREKDVFRIVQILDFQTVIGLEVETGKCSSLRVPDLKAVEQEKVEGLYVNYDVSTISSDEWAIAQQRFSAIQPFVNDSIIQRDSVEARAKEVGVDTATLYRWLKRYRNWHEVLALVPRKRGWKAGSSRLTTQADKLISNVIDEFYLNESRKSVQSTIKEIVERAKEMGIEPPGASAIRARIKNIPEKIVLRRRGYADKARNRHTPSVGQFPGADYPLACVQIDHTPIDLIIVDDRHRKPIGRLWLTLAIDVYSRMITGYYLALEDPSAISVGMCLAHSILPKENWLLLHKVEGEWPVWGFPRVVHSDNGADFKAEDIRHSCLNHNIETNFRPKKNPKY…
tnsf161node tnsc 59333-61145_1 MRVARLQIENFRGIKRADVLFPKHAVIVGDNNIGKSTLLEAIDLVLGPERLSRRPVIDEHDFYAGEYVDPQGQPVHITIEAVITDLNLDQEMRFRDHIEWWDNGTGDLLGGPPAESTDDQMVQACLRVVFVGSYDADEDDFTGTTYFCSPMKQDGSYDFFRTADKRVCGFLYLRTIRTGSRALSLERGSLLDIILRLQDDKNFKIWEGLLVELRQLQVADDPEIGINNILANVQASIRGYMPSDDGSDPQMRVTQLTRESLRKSLTVFMATGAQRSDGEAHAAPFQSQGTGTINMMVLALLSLIAELKQNVIFAMEEPEIAIPPHIQKRIINGVRSKSAQALFTSHSPYVLEEFEPEQVIVISRNDGK…
tnsf161node chel_byblastp 59333-61145_1 MRVARLQIENFRGIKRADVLFPKHAVIVGDNNIGKSTLLEAIDLVLGPERLSRRPVIDEHDFYAGEYVDPQGQPVHITIEAVITDLNLDQEMRFRDHIEWWDNGTGDLLGGPPAESTDDQMVQACLRVVFVGSYDADEDDFTGTTYFCSPMKQDGSYDFFRTADKRVCGFLYLRTIRTGSRALSLERGSLLDIILRLQDDKNFKIWEGLLVELRQLQVADDPEIGINNILANVQASIRGYMPSDDGSDPQMRVTQLTRESLRKSLTVFMATGAQRSDGEAHAAPFQSQGTGTINMMVLALLSLIAELKQNVIFAMEEPEIAIPPHIQKRIINGVRSKSAQALFTSHSPYVLEEFEPEQV…
tnsf161node tniq 48459-49581_1 MEASYTWHPGAHCLNPRWPLTPQLLPDELFSSWLVRTALLHGCTPQTLTNHAWPGSRIWSIDMDRTCDETRLANLAHLAGISVERLIASTLLPVSRSLHPQPFLRTSSLWPWIMVLGCRHQVHAGGLQCCPECMAGSTPHYSVHDRFAWHTCCPLHRVLLVDRCPHCFSALQPGLLEQSGSIFKCHHCEARLNSAASFPCSKDALAFQAFADGLYGQSTMFGWDRLSFADWMFVARVIIGLLLGVARHPTSSTRLFCELMQVDAAACQPSSLGLPLEYLSPAERSALMGQTWVIMQAGPERFVECALRAVLPCSALPLPAREAPQVLNQMASALSCSSRCPRHKKEQNHIRRPLGVLRMWLRLQRRIR…
tnsf161node tnsc 47611-48502_1 MTDYAHLHADFRPVLHLSDRERILFMGEPRWIAYKSAVKILDTLGSLLDAPKRPRMPNLLLVGDSNNGKTTLIHQFVKTHGQGYVNEESEPVRPIILAESPPSADEKELYVAILEQMWMPYRSTDPKIKLRYQVIHSLRELKVRMLIIDEIHSMLTGSAIKQREVMNALKLLCNTLMIPIVGVGTPDAVQILHIDPQHASRFDTVKLETWKLDADFQRLLKAFELVLPLKKPSKLFEPQLAQLLHSISGGNTGDLHGLLVECAKEAITSGKECIDRQLIESKSWKRPTRGIRELIV
tnsf161node chel_byblastp 47611-48502_1 MTDYAHLHADFRPVLHLSDRERILFMGEPRWIAYKSAVKILDTLGSLLDAPKRPRMPNLLLVGDSNNGKTTLIHQFVKTHGQGYVNEESEPVRPIILAESPPSADEKELYVAILEQMWMPYRSTDPKIKLRYQVIHSLRELKVRMLIIDEIHSMLTGSAIKQREVMNALKLLCNTLMIPIVGVGTPDAVQILHIDPQHASRFDTVKLETWKLDADFQRLLKAFELVLPLKKPSKLFEPQLAQLLHSISGGNTGDLHGLLVECAKEAITSGKECIDRQLIESKSWKRPTRGIRELIV
tnsf161node chel_tblasstn 69587-70429_-1 -
tnsf161node chel_tblasstn 44257-44889_-1 -
tnsf162node CENTRAL|WP_231019775.1 49999-51097_1 MALVCQSCYNKHLPVCSQCRKQRKAYTYDDEQKPVCRICALEGTRTCKVCGEEFPAGVGRICTSCSSNNSLGRQIDFGQHALSPFMAEYFTQFSQWLVKRRGSQFASNKIKQYFPYFFDLDRFAEELERHPSYEELVDRFTVARTRQNLLVSIFLDEIGVIRIDKRVQEEYSNMDMIERYLGRFPKKTWQADMLHKYSEHLHTKLQNDQTTVRSIRLALGGAVNLLHYCRHFVPVELSNKALHGYLWKFPGQRGTLTGFVNFVNSGYSIDLQLPNAGKTILHTPTKSRQLLERLFLEALRSGEQDLSSVVKKTVLAIEYLHHVGIPDNVVIELRDIKRSKKDSSWSVRLA…
tnsf162node tnsa 45044-45782_1 MQLLGSGKMKISLKNRKIGYTYGSISGYYAFRKEKSIAFESTLERDLLVVLEFYDLVLDVIEQPVTLEYFGADGNCVQYTPDFLVHFKLSSQGNARKPYPKPMLIEVKPSKKLKSDFSTLRPKFKLATKYALENGYVFKIFDEKKIRGQAFKNISFLARYKNYEYDPDERHRIISNLMILGEVTIENLLASLYVTDSERGIGLGHVWHLIANKHVVCDIGLPLGKHTVVWAKEEENNCLGAHYAF
tnsf162node tnsb 45771-47661_1 MHSETEAHKLDRRLVKVEKDGYVQYQGEVYKVSLIIDPHEIVGINTKTGSATRLLARDLKPIEFSESSGYEIIDRDMLDISDETWEKVERRYEGIKPILNGASKVEIEQHAEQMNVHYTTLYRWYKEYRESGTILGLAPRKKGPKPGKSGINSRAEAIIQEMIQKFYLTKQRPNVSSIIHKVFNQCKQENVTPPGKNTIRNRIAGISEYERLKKQGNASIARDKFEPKPGSFNAEYPLQIVQIDHTRADVILVDDETRAPIDRPWLTVMIDLYSRMVVGFHLSLEAPSVTSDALCIANAVLPKDQILLEHGIEEEWDVWGFPQTIHSDNGADFRSESLKRSCLVYGMNYMFRSPGVPSLGGHVERMIK…
tnsf162node chel_byblastp 44274-44931_-1 MGNDSGSHRAQIGEVGLAHNGILFFDELPHFSKQVLEALREPLEDRRIRISRVHSKVEYPTDFLFVSAMNPCPCGNLLNDALECRCSDLEIRRYRSRLSDPFLDRIDLYVQMQPVRAEDSASLTSEAMHETVLRVHSLQRSRGQQALNGRLDDAGIDTYCRLDGESDTLLSQAVQRFALSFRAIKKLQRVARTIADIEGSPEIAAVHLLEALSYRRRT
tnsf162node tniq 48581-49643_1 MRPKPWEDEILSSWLIRCSIMNGSDPTSFADAIWPKSRMWTKDMDRFLPEDKVYALSEATSLSPGEIVGMTLAGVIEKVTHLSRMKPTIAWPWVIPTGSRSRKRVNGLHFCPKCLGLSTVYFKKQWRLSWNVACPHHSILLHIHCPACHSVFSPQLVQYDDGDVSKCHMCGYDLKSTSSLPANEMALDLQEYLNAIAINDQYAKDVFPLLEGKTHLVFATVRLLMRFFRRADRCQAVQRVVGRLDGQEERRLKHAGNLLDMAGVDERHYLLTLVGKLCKMQHNDVLFILREEGVTRQMFERTKCELESTIDDIMGALKDNVRGEVHRKLSTRSLEPKSKREIEIKMDELRRYL
tnsf162node tnsc 47670-48576_1 MSIPYSHIHDDYKHLLDLDAERRIASLDEDVWINYPKSDSVIQLLNRIINMPKKPRMQGLLIIGEAAIGKTSIVNRFAQMHPDVTFEDEDRITHVQRPVIQAVMQNSDERELYIAILETFLTPFRKNDTRLKLKYQAISLMRACHVKMLILDEIHNLLRGTPVQQRSIMDVLKNLSNELMIPIVGVGVHEAALVLGSEPQLASRFDIARLPLWDMDKNFRALLVAFEKRLPLKKPSHIDRKEKATLIYQYCQGNLGDLHRLLVECSKSAIERGLEEITVDLIKENQWVMRSNKQRAREIPL
tnsf162node chel_byblastp 47670-48576_1 MSIPYSHIHDDYKHLLDLDAERRIASLDEDVWINYPKSDSVIQLLNRIINMPKKPRMQGLLIIGEAAIGKTSIVNRFAQMHPDVTFEDEDRITHVQRPVIQAVMQNSDERELYIAILETFLTPFRKNDTRLKLKYQAISLMRACHVKMLILDEIHNLLRGTPVQQRSIMDVLKNLSNELMIPIVGVGVHEAALVLGSEPQLASRFDIARLPLWDMDKNFRALLVAFEKRLPLKKPSHIDRKEKATLIYQYCQGNLGDLHRLLVECSKSAIERGLEEITVDLIKENQWVMRSNKQRAREIPL
tnsf162node chel_tblasstn 44284-44919_-1 -
tnsf162node chel_tblasstn 81040-81885_-1 -
tnsf163node CENTRAL|WP_213416314.1 49999-51412_1 MGTLDDESEIILCFGCGCELERAKRKYFGKYFCNYCYKKYFIKKTCSACKKDKRIYRHEQNCQSCLTKIMPCIRCAKIGVKVGIILESGLVCNACSYHFRVLKKCDHCGQEKRNVHVYTLIDKNNKYCYQCIKLNFYEKCSACGNKEFIHCCDLQRRKYCKRCSLGEKNCQICNIRIPAGKRANKCDSCSYKILFSNRKKKALCGLESSVMKLFECLLDYLCVNKGIEDTARVIPHLYPVMLNINKHFLQFQEFPSMYVIDSLVKESKFKHYHFILSFLHSYMSQDYKDFKTYQMINRQINKINESTPYFDEFEKYIAKIQNRPIQLHSKRLAITSAVMILTFTQSIGAN…
tnsf163node tnsa 45453-46155_1 MSDKDSYQPVRKPRPVYGSVSGYFAFRGQDTIWFESTLERDLIQKLEFNDNVMQVVCQPIEIQYRTNLGNLSTYTPDFLVQFFETPLQQSPLLIEVKPRATLQRDWKMLKPKLRAGFQYAKDRGWDFKIYDETRIRDPLLANIQFLRRYRNSDFQKDETIQILNRLDDFGTHSVNGLANSLFKADQKILQAIAHIWFLVERKYICCDLTQPLKPTSMIWVNDERRDDLIQEYV
tnsf163node tnsb 46151-48059_1 MMQENITLDRRLLELKVGTVICWKGNEYQISDILSFNEVVATHLETYKSAVIPIDEVSLDGVDNNITKLTYDDAVITEEDWSTALKRYSIIQPFIDESSKSEVIKLAEQEGYHYTTIYNWLSAYRKTGSILSLVPNKRGWKESKTRLKDTTELIIKQVLKDYYLTEQKPKLSSVAETIKALCIKNNIDPPHPNTVRYRVRQINEQLKVKSREGKKNARDKFTPTTGHFPHANHPLAVVQIDHTPLDIIVVDETHRLPIGRPFLTLAIDVYSRMIVGFYLSLDSPSATSVGMCIVNSILPKNRILLEHDINATWDVWGVMDTIHSDNGADFRTEFMQRSCLKYGINWEYRPIGKANFGGHIERLIGTIN…
tnsf163node tniq 48974-50030_1 MTLWFVSPHQDEILSSWLIRTAISHGCTPLTLTHTIWGNSWRPWTIDLDFNIPHHKLVPLLSSTLSTRQLQKLTLQDINQKININNDQTRKWITKLGIRNLDRTGGLRFCPLCLSEHGYIKKLWRVAWNIYCEDHNVLLQSCCEKCSLAFSPHKISFNSLDMACCPRCENKLSAQIYKVQDSEIKEIQLELNRMLLQDANKCFTEKFQELLEIYGFFIRFVNSSSLIRSTADQRLIRDIGLNLNKKTGIREEIEKMSAEWLYELFKILVIVRDKSIEDLSEYFNALGYTQQSFTSRLPNPRLAFLQNFISLLPSQPRAPKNITKARFVEAVYPLPREEVLKRWEHLMMRVK
tnsf163node tnsc 58480-59233_-1 MPETAVKESKDRVRAAIINSGFEFPARKITVNLSPADLPKEGGRYDLSIALGVLIASGQLQSPLIDTHEFIGELALTGDLRAIRGLLPTVIAAVSHHKNIIIPKDRSNEVGFLDSPHILVASSLKEVVIFLEQKATLSPPDQADIHHMHSHLDMLDIKGQVFAKRALKIAASGGHNILLIGPPGTGKTMLASRFMTILPDMTQTEAIEAAAIASVSHQGFDIEQFGVRPFRAPHHTASSVSLVGGGCHFY
tnsf163node chel_byblastp 58480-59233_-1 MPETAVKESKDRVRAAIINSGFEFPARKITVNLSPADLPKEGGRYDLSIALGVLIASGQLQSPLIDTHEFIGELALTGDLRAIRGLLPTVIAAVSHHKNIIIPKDRSNEVGFLDSPHILVASSLKEVVIFLEQKATLSPPDQADIHHMHSHLDMLDIKGQVFAKRALKIAASGGHNILLIGPPGTGKTMLASRFMTILPDMTQTEAIEAAAIASVSHQGFDIEQFGVRPFRAPHHTASSVSLVGGGCHFY
tnsf163node tnsc 48066-48978_1 MSELMHLQEHIKPIVSLSKEDRISYLYSDKWIGYDRARNIMALLDDILSQPKRIRPQSLLIVGEPNIGKTTIVRKFIERHPQTNIHNQLNELIEVHKHHLLIDAPVGADEKKLYIAILENFLVAFKRSAPAIELRYQVNHLIRKFHIKILIIDEIHNFLTGTALKQREVMNVLKNLSNELSLSIIGVGTKEAVQILYSDPQHASRFDIAELTSWSLDNSFRKLLASYEKLLPLKHPSNLAERELTTAIFEISLGNLGDIIRLLIDCSKEAINSEKEYIDIGIINQFRRQKDTSSYRSIRNLIV
tnsf163node chel_byblastp 48066-48978_1 MSELMHLQEHIKPIVSLSKEDRISYLYSDKWIGYDRARNIMALLDDILSQPKRIRPQSLLIVGEPNIGKTTIVRKFIERHPQTNIHNQLNELIEVHKHHLLIDAPVGADEKKLYIAILENFLVAFKRSAPAIELRYQVNHLIRKFHIKILIIDEIHNFLTGTALKQREVMNVLKNLSNELSLSIIGVGTKEAVQILYSDPQHASRFDIAELTSWSLDNSFRKLLASYEKLLPLKHPSNLAERELTTAIFEISLGNLGDIIRLLIDCSKEAINSEKEYIDIGIINQFRRQKDTSSYRSIRNLIV
tnsf163node chel_tblasstn 58496-59338_-1 -
tnsf163node chel_tblasstn 44657-45313_-1 -
tnsf164node CENTRAL|WP_139379466.1 49999-51676_1 MLNDQGEPLCKVCRALNRTCVRCGKPVRKAGRLVDGGAVCGPCAKYYREPQACDQCGAMEKVLTGVQTETGRRRLCGRCFRRHKGYKSCSICRKDRLPVGVTADGKPICKTCLSAAGKPFVCPTCGQEGIRHSRRRCQKCYVRDTAKSRVEEYAPLFSHAWTREAWLGFGAETLEAMNPEKLVHRINSYYLFFVRLDLAFSKPTEITPVALLKSVGGLDGLRRYTVPYGYLLKHRIIPETTRSLLQDEAESIRQEAMIAKLDGKWYAPVMARYRNHLLTVRARYDSRGWKGEDTRMKARSITLNLRAARRLCETLDAIGVQMIQQTTPEMLDKFFMDYPGLAVSIRAFVR…
tnsf164node yrec 48309-49428_1 MANPKIVLATSDVASRALAPADAELFGTIIDAWTRRRIGSLRHTHKAVARDVSVLREFAAHSGLPPWLWNEDAFDCWCDHLGLERRLANSTQRHYQCSIRSFLEYLTTNVKFRNEIRRLYGVEPRQICTEENCIPHTVEKESSKERRAFTHEEIELFFDGLRRASVEAGRFRTKDYNPLRRDRTFFFTLYSGGLRISEGLNLNVNSFAPNPALPELGPYGFIKVWGKGSRGSGKRFRTVPVTHPDFPELMDWYITRVRPEFLHRADPNEEALFLSERGTRLKSSSADARFKIATRYCGLEGEGLTPHCLRHSSVTHESLRFSIEMVRRKHGHASAATTQGYMHVPDVMVDDEISSVVSRELDDALNTQ…
tnsf164node giy-yig 51675-51996_1 MAGELTVRKNPYASGQPWWLYMLECKGGGIYTGIALDVDARFEQHVAGKGAKYTRMNRPIRVVARIRYDTHREAAQAEVALKRLKPLEKLRWAYALAGLVGMDKSA
tnsf164node chel_tblasstn 47069-47980_1 -
tnsf164node chel_tblasstn 84382-84951_1 -
tnsf165node CENTRAL|WP_150624688.1 49999-50761_1 MKASQTMRRYLEFFAVIEQRWADVPSYDVLLVNFGAAALRRVALPMTWLAETRRITVDASAREADSEKRRIDALLSAMPVTSVGGVALAAYHRKLQLKVVAGATTVRSNRLALTPALALLSTVDAEGRSLPTQAALVKYLSQSPGQVAAVTGFVRFLNAEHGTSLNVRIDESVLRAHRRRVREKVLLALAKRAVDSPEFELEWIRAGLAYFHDHVKPGGSVVRSPDGSGFSVSVGDNYLWIPSWARFTPTGKG
tnsf165node tnse 54089-55871_1 MHIAPDQIYPRDEVVRADFVLKLGPGDWLAWWYCGIRKNYFDNAQPLVLVDFRQLVNGKVSGNSVLWPVPIALLSKFSVGSIWNDGESRQHVGYPVKEFDVSYDEGGWCVSSFEEAFDSGAKPPYPIGIHRLSNTYDKNKLLMFDLVQGGKLVVPCLEFYSRCYGRSSNLRRLLAADPWQDWQSPSSKFYAPLGEPEEPDVWKVKLRRQMANGDVIFLAHAKYDEYTARAARSINSQIQAQFQPSKASIAFIDVMPWHRGRARLKVAGIPFGDDGSFLALNIVGGSEPGGAPLHRLRDTIDASKSGAEGLGGFPIGGRRQVLSPDIVHVTADDSPDGGAETVEVWDTAFEVLGTSRVVHDSRHRKTAR…
tnsf165node tniq 49999-50761_1 MKASQTMRRYLEFFAVIEQRWADVPSYDVLLVNFGAAALRRVALPMTWLAETRRITVDASAREADSEKRRIDALLSAMPVTSVGGVALAAYHRKLQLKVVAGATTVRSNRLALTPALALLSTVDAEGRSLPTQAALVKYLSQSPGQVAAVTGFVRFLNAEHGTSLNVRIDESVLRAHRRRVREKVLLALAKRAVDSPEFELEWIRAGLAYFHDHVKPGGSVVRSPDGSGFSVSVGDNYLWIPSWARFTPTGKG
tnsf165node tnsa 44811-45438_1 MSGVYMFRGLSAIQYESTLERDFLIRMAHLRDVLDVVPQPVEVPFLEPLGRPNIYTPDFLVYYRAGFPNLDNYRKPLLVEVKPGEAWRAHWRSWSGKWKAARRYAHEHGWRFQIFDESRIRDQTLLNIRFLERFERLMFDETESAWIVSNLAAVGAAPFHYLVARHFMGDDRAIGIAHIWHLLWAGRIECDMSMPLSEHTELWVPEHE
tnsf165node tnsb 45430-47368_1 MNDNDQIDDYGSAYLPSRQRVNLDVGAFVQRENSVFKITQILDFESAIGVDVETGRSSALRIDQLRPVSDVDRSPAGSADLDAIADEDWRVAESRFAAIKPIVDGEVVGREAFIRRAAEVGVDVSSLYRWWNLYKPFGLVSALIPRARGWKPGKSRISPLAETVVAEVLRDFYLTDQRRTPSKTITEIQRRCLAVGIQAPSDSAIRLRIGRLSEREKLRRRGYAEKARNRFLPTAGKFPGADYPLAVIQIDHTPADIILVDDVHRKPIGRPWITLAIDVFSRMVTGYYLSFDPPSEASVAMCVAHSILPKEDWLALHNVDAQWPVWGLPKKIHVDNGADFRSNNFQKSCLQYAINLEFRPVKQPRYGG…
tnsf165node tnsb 56533-57654_1 MKKRFTEEQIIGFLREAEAGLPIKELCRRHGFSEASYYLWRSKFGGMSVPDAKRLKELEAENARLKKLLAESMLENEVTREALRKKLVSAPARRELVRHMTDSGLSERRALRIIGMSASAYRYEPAPDRNQALREQIVALAQRHRRYGSGMIYLKLRQSGMPVNHKRVERLYAEEKLQVRRRKRKKVPVSDRQPLVRPSAANQVWSMDFVFDRTAEGRVIKNLPVVDDATHEAVAIVPERAIGGLALPRILDRVALHRGLPQVIRTDNGKEFCGRAMLSWAHGRGVKLFLIEPGKPNQNAYIESFNGRLRDECLNEHWFTSLTHAKVVIEAWRREYNEERPKKSLGGLTPATYARNLAEKQLHQPSDS…
tnsf165node tnsc 47364-48258_1 MSNNYSHVRPEFQHVLALSDAERLAYLDMPRWIGYTAAQRLLDNLQSLLAKPQRPRMPSLLIVGDSNNGKTTIVRRFLETCGKGYVTEEMEAVKPVILAEAPPSADEKGLYISILEQFFATYRASDPTAKLRYQVIHMFRTCHVRMLVIDEFHSMLTGSAIKQREVMNAIKLLCNELAIPIVGVGTREAVRVLHTDPQHASRFDVFPLPIWSLDKEFQRLLLSFERTLPLKEASNLSEPERATLLHTICNGNLGNLHRLLVECSQEAIKSGTERIDDKIIKSKAWMRPTQGVRHISV
tnsf165node chel_byblastp 47364-48258_1 MSNNYSHVRPEFQHVLALSDAERLAYLDMPRWIGYTAAQRLLDNLQSLLAKPQRPRMPSLLIVGDSNNGKTTIVRRFLETCGKGYVTEEMEAVKPVILAEAPPSADEKGLYISILEQFFATYRASDPTAKLRYQVIHMFRTCHVRMLVIDEFHSMLTGSAIKQREVMNAIKLLCNELAIPIVGVGTREAVRVLHTDPQHASRFDVFPLPIWSLDKEFQRLLLSFERTLPLKEASNLSEPERATLLHTICNGNLGNLHRLLVECSQEAIKSGTERIDDKIIKSKAWMRPTQGVRHISV
tnsf165node chel_tblasstn 43987-44628_-1 -
tnsf166node CENTRAL|WP_143006251.1 22372-23605_1 MRRTGEAVFSAEAARKGFEARQRRLSATCSRCGRSRRIADTTADSRPLCGACSAPIPAVHACPGCGTELPGDGNGFCRTCQNMRRRTQRAETRSAEIRQSWVQELYLGLCRSDAIAKQPNNELAIVDRQLETIRRIDGAFTDPGQLSQESLFGVFGAEGLRRAFHAMAYLCDRVGFAWSVEELERLTEERRQDVIVAAAEAAWFHPVLVAYRSQLRSGRPKSLKARTGRLYLRAAADQLAHARDIQRIEDLSQRHVRGYLRGHKGQAASVSAFLGFVERTYGVALHRPRARRSSPEHLDRLAIREVDELLSTTSSSDPLPQRRAKIVRAISRLYGVPVKKLLALRRGDLQ…
tnsf166node tnsa 17705-18371_1 METRQQAQARRIRPNRRSLTGSIPVKGRAVPFESSLERDLLVLLDFDEDVASVAAQPYTLSFAGPGGERRRYTPDFRVRRHSGPPTVYEVKYRQELRERWPDLKPRFRAAARDARQRGLRFEVVTEVEIRGPRLENARFLRPYLDRRPDAGTESRLLDAMTQLGTAKPGDILNTAFPEHASRSMALPSLWRLVALGRIAADLDAPLTMATPLRAVGEDGRP
tnsf166node tniq 21203-22376_1 MRRGGWAFRLPPHDGELLSSLLVRNAHAHGCSGYRFVNLLWPRRPAWNRDVDRNQDDAWLREIADHLGVPRERLGQATLADYAERLAGPGWARRGTVRLLLSAGILHRTRRRHGLQYCPACLAADRKPWYRKIWRVGFVLQCPEHGEPLRDACPVCDAPVIPHRSAVGHADHCHACGFPLVGELVPSAPEIPGSALRLQDKLLAVLETGTTRDPIGPWTGTEAFAGMRTLMMLASLQNYAPRIRRVLDLPPQAWPDGTEVRFEEARLPVRVSLMETVAALLERWPADFHDVAAELRLSQRFFRRWDVPPALAAEIARLGEGFTRDRRYEPVVYTPEMMRLRRRDPAAYRQARAARLLDACGRSSAGLP…
tnsf166node tnsb 18367-20320_1 MTSRTFIHLKKGATITAGGRTYRVTHYVKPDAVLAQDVDTGNTEEIHVDAIRPQAPAPEEGDDPRAAPTPDVTEYSEQAWSEAERRFEAIKSLIGTQRRRRADVEQAAAAAGVNAATIYRWLNAYLDAECISALIPDKPGPAKGGRKLTPQVEAIIQSCIRDIYLQRRRGRPKEVANEVRRRCRREGLEPPHANTVRKRIKALDPASSMRKRGQKDRARDQYEPLKGQFPGADYPMAVVQIDHTPADIVVVEEESREPLGRPWITLAIDVYSRMVAACHVSIEAPNAAVAGICAARAMLPKTDYLKALGVPGEWPVWGRIGTLHTDNAKEFRSRAFTRACAQHGIDLQMRPVGKPNYGGHIERLIGTA…
tnsf166node tnsc 25131-28365_1 MDSAKLLTYWNYCLKDADLLEIQVKEDTELTYVSQDTLRAGQLDQTAVNALWDSANAESKIGPDQYGETRLEILAAPLVLRAETARGGRDRTNGKPRLVLIVPARLDEAGALHPHPEQGAFVARQFLEPMGGGEPTVAALDAYDAARSIFDEVRADTWSEHLRRAEALLAKTLQAAESGSPPQQSGATEEDPADGAMSAHGGAVPPGWLALDEAALLPTSGLVQAGHHLRRLTAYAAEGDSRKRLRGTALCSVIQGGERRGLRHWRGRSRKQAHLGQMKGDFPLAELQREALAHYNETGDGEVLAVDGPPGTGKTTLIQSVVAHLVVDRARRGAEPPLIFGTSANNQAVTNVIDAFGESSGDDGPLGL…
tnsf166node chel_byblastp 25131-28365_1 MDSAKLLTYWNYCLKDADLLEIQVKEDTELTYVSQDTLRAGQLDQTAVNALWDSANAESKIGPDQYGETRLEILAAPLVLRAETARGGRDRTNGKPRLVLIVPARLDEAGALHPHPEQGAFVARQFLEPMGGGEPTVAALDAYDAARSIFDEVRADTWSEHLRRAEALLAKTLQAAESGSPPQQSGATEEDPADGAMSAHGGAVPPGWLALDEAALLPTSGLVQAGHHLRRLTAYAAEGDSRKRLRGTALCSVIQGGERRGLRHWRGRSRKQAHLGQMKGDFPLAELQREALAHYNETGDGEVLAVDGPPGTGKTTLIQSVVAHLVVDRARRGAEPPLIFGTSANNQAVTNVIDAFGES…
tnsf166node tnsc 20316-21207_1 MSDGQHLAEKVRPVLDYPTEERVRHAWQDRWIGYDRAKEALQQLSDLVQYPRSHRMPSLALVGESGNGKSTILERFANQHPSQRRDDGSGYTPVLRVEMPSGPSETRFWSEILSTLNVPYRDTDAAHRKRGQALDALKAVGCRVVVMDEFHNIEYGTYNKQRQFLGVIKNLSNELQISLVAAGTFSSLRTLQTDEQIARRFEVLSLPQWALDESFLRLLTNFERILPLAKPSNLKSRDMAMKLHGMTDGTIGDLARVLKRAAVDAIRSGEERITERTLDNLERTRLADFTQTAKQL
tnsf166node chel_byblastp 20316-21207_1 MSDGQHLAEKVRPVLDYPTEERVRHAWQDRWIGYDRAKEALQQLSDLVQYPRSHRMPSLALVGESGNGKSTILERFANQHPSQRRDDGSGYTPVLRVEMPSGPSETRFWSEILSTLNVPYRDTDAAHRKRGQALDALKAVGCRVVVMDEFHNIEYGTYNKQRQFLGVIKNLSNELQISLVAAGTFSSLRTLQTDEQIARRFEVLSLPQWALDESFLRLLTNFERILPLAKPSNLKSRDMAMKLHGMTDGTIGDLARVLKRAAVDAIRSGEERITERTLDNLERTRLADFTQTAKQL
tnsf166node chel_tblasstn 37998-38816_-1 -
tnsf166node chel_tblasstn 12222-12890_-1 -
tnsf167node CENTRAL|WP_051777355.1 36108-38268_1 MNGTEARQEVLQLVSAALHLLDEQVVAQAVAGAVAPRTGRSTLAYLKEHRDWLTAGDPRLPRTVLRLLAELRAAGAAEAVVPGCADCSRPRALTGRREDGSRICRSCASTRSSETCQRCGRLRRVAARQADATALCDTCYQRPTTPCSGCGQDRPVKAHTANGPVCKGCYSRSPRTCGGCHQERQIAIKASASHPDLCAGCYNGPRRPCSRCGKTRTCRGVRTGTYLCLSCAPRPQAACARCGKVRDVKTRWPIGPVCSSCYGFIRRHPTPCPACGDRQPMIGTTPDGSPRCGPCSGVDRRYACPRCGGPDSPGRPGECARCRSADELRRHFGTGPLLAPLIAGLEASER…
tnsf167node hth 36108-38268_1 MNGTEARQEVLQLVSAALHLLDEQVVAQAVAGAVAPRTGRSTLAYLKEHRDWLTAGDPRLPRTVLRLLAELRAAGAAEAVVPGCADCSRPRALTGRREDGSRICRSCASTRSSETCQRCGRLRRVAARQADATALCDTCYQRPTTPCSGCGQDRPVKAHTANGPVCKGCYSRSPRTCGGCHQERQIAIKASASHPDLCAGCYNGPRRPCSRCGKTRTCRGVRTGTYLCLSCAPRPQAACARCGKVRDVKTRWPIGPVCSSCYGFIRRHPTPCPACGDRQPMIGTTPDGSPRCGPCSGVDRRYACPRCGGPDSPGRPGECARCRSADELRRHFGTGPLLAPLIAGLEASERPDNVLHWLQRPDSSATLLR…
tnsf167node tnsc 28959-29667_1 MRTHRDPRTLADGPSVLDRMARILAARGIDHAQVDALPDEPEPFSPEAELSAGMPPRYRDAIADHPLVLAWTRQVAAQATAPSTGARRQVTRGPSLLMAGVTGAGKTHQAYGAVRVLVRTGIGVRWRATTAADLYAELRPSSDTDAERVLAAYSRMPLLILDDLGAAKTSEFVEEQTYRLINRRYNHCLPTLITTNLAIKDLRTCLGDRVTSRLAEMTTRVEFEPIDRRRPQRAA
tnsf167node chel_byblastp 28959-29667_1 MRTHRDPRTLADGPSVLDRMARILAARGIDHAQVDALPDEPEPFSPEAELSAGMPPRYRDAIADHPLVLAWTRQVAAQATAPSTGARRQVTRGPSLLMAGVTGAGKTHQAYGAVRVLVRTGIGVRWRATTAADLYAELRPSSDTDAERVLAAYSRMPLLILDDLGAAKTSEFVEEQTYRLINRRYNHCLPTLITTNLAIKDLRTCLGDRVTSRLAEMTTRVEFEPIDRRRPQRAA
tnsf167node yrec 34655-35780_1 MDRVLDLPGAAHLVLASGVAYLDPEPAAFEAMLEGWALQQRARFLDVEQTIAPRLRLVRRFAEFTNEYPWQWTPLEAEAFIDSLRSRRQGLAVSTGRSYQDALRLFCGYATDGRYGWPARCLDLFGTVPAQILHEWNTVRHTSDYEGSPRRRPLTYDEVQALFDAADGRVEEIRARRRKGALAALRDAVALKTVYAFGLRRQETCCLDLPDLRRNPKAPQYRRLGALFVRYGKASRGGPPKRRTVLTVPEFDWIVEVLEYYLQEVRPAFAPGKHPALWMTERVGRLSLRRLDEAFETAQRLAGLPEELDLHCLRHSYVTHLVEFDYPERFVQEQVGHAYASTTAIYTGVSDDYRTRLVQRALKARHAG…
tnsf167node hth 35776-36112_1 MIRKMGFRWHLRQLMAQRDMFQTADLVPKLAERGVHLSREQVFRLVTQPPQRLSMDTLAALCDILGCGVQDLIEVVIVDEQVRKTGTGGGADPAAPAPMARRTTIRRPGQT
tnsf168node CENTRAL|WP_016325411.1 49999-52504_1 MDESLPRFAIEPETVIGEIVRSVDSSCATIDITALLEEVFCYRSQRRTLAEVLHTDAELLTSGRPEGPRTVERLIRALQAKGATGLVLPRCGKCGRQRPLTALADGRRICRSCANRRQVQANPCGICGSIDYAGRDRDGTPRCRAHPPGGDIDPAVELAGRLAGPTGLPIETAVAAIRAVARNRGGQLRLLWAFEDHPDLLSGGGAKGPPKTGALARALINRGATGVQVPRCPLCDRAAELRLLHQGQRCCGRCWLARHREVCADCERLLPVGGRTFDGKPVCVGCRQADPFNRRRCDGCGQLRVVKARTGDGRALCSTCHDIPRARCATCGELGPCRFVTSEPPRCLSC…
tnsf168node hth 49999-52504_1 MDESLPRFAIEPETVIGEIVRSVDSSCATIDITALLEEVFCYRSQRRTLAEVLHTDAELLTSGRPEGPRTVERLIRALQAKGATGLVLPRCGKCGRQRPLTALADGRRICRSCANRRQVQANPCGICGSIDYAGRDRDGTPRCRAHPPGGDIDPAVELAGRLAGPTGLPIETAVAAIRAVARNRGGQLRLLWAFEDHPDLLSGGGAKGPPKTGALARALINRGATGVQVPRCPLCDRAAELRLLHQGQRCCGRCWLARHREVCADCERLLPVGGRTFDGKPVCVGCRQADPFNRRRCDGCGQLRVVKARTGDGRALCSTCHDIPRARCATCGELGPCRFVTSEPPRCLSCCAKQRKEANCVGCGNWRRV…
tnsf168node yrec 48529-49636_1 MSGAGVSEASARLVLVQGVSLLHPEDAVFDAMLSGWERQQRGGRRLQPDTIDDRTGMVRRFAAYTNSYPWQWTASDLDEWMTYLIGELKRAESTIRGYQGAIRMFCDYVTSPHYQWPAECEARFGTHPVQICHEWNTTAHLVDYEGQPARRPMTREEIQAFLDHADAQVERAVRHGRKGALAAYRDATVFKVMYGWGTRCTETSRLDEADFYRNPKAPELDRFGALHVRYGKRTRGSPPRRRTTLTVMPWAAEAVCDYVTNIRPRYPAAASSAALWLTERGGRLKPREIEARFAEYRDALGLEEALVPHCLRHSHVTHQIEDGADPVFVQRQVGHVYPSTTALYTGVSGDFMNTMMRKVLDRALDGGG
tnsf168node hth 49645-49993_1 MAAKLDYRWHLREVMATRGMFSTTDLGPLLAERGIDLSPSQIYRLVAERPERLSLRTLMALLDILGCTMDELIEPVAAAGARRRRAAGADLNDPPGPGEAGVGGFRPRRARIVPE
tnsf169node CENTRAL|WP_210972598.1 49999-52207_1 MAKTTTRERVAATLAARARVLDHLVAHLPGVDRDQAREILIAVNADGYTGLRNLDAHLQTNPDALVAGSPECPTVLVRLVQHLAARGFAVVLVPCAGCGRTDKPLPLQGTGGRICDTCWVRDPSRHEPCARCGKRRRPQKRQPDGSALCSSCHANPQYRCSGCGQVDIAAARGPDGPLCPRCYESTTRPRRRCGQCGEVRIINKRDPDGDRELCKRCNHTIAQCSRCGRRRPCRRAATDAPVCRSCVDVPTSPCARCDRPRPVAAYWPIGGVCRDCYRTSRANPKLCPSCGHIRPLIGHDPAGRDACGPCSGADVDYACRTCGSGAEELFHQGRCVRCVAAERLRCKFVD…
tnsf169node hth 49999-52207_1 MAKTTTRERVAATLAARARVLDHLVAHLPGVDRDQAREILIAVNADGYTGLRNLDAHLQTNPDALVAGSPECPTVLVRLVQHLAARGFAVVLVPCAGCGRTDKPLPLQGTGGRICDTCWVRDPSRHEPCARCGKRRRPQKRQPDGSALCSSCHANPQYRCSGCGQVDIAAARGPDGPLCPRCYESTTRPRRRCGQCGEVRIINKRDPDGDRELCKRCNHTIAQCSRCGRRRPCRRAATDAPVCRSCVDVPTSPCARCDRPRPVAAYWPIGGVCRDCYRTSRANPKLCPSCGHIRPLIGHDPAGRDACGPCSGADVDYACRTCGSGAEELFHQGRCVRCVAAERLRCKFVDENGDVPAALQPLLDSLARA…
tnsf169node tnsc 56977-62038_-1 MTGSVACGDRELEPGESLSDYYTAHGYPPGQWFGRGAAALGVDGEVTAAQMNALFGEGRHPEADRIEAEMIADGASQAEALAATKLGYRFRQHSGADELRSKVIDAYKTYNLENDRPIGAPIDEATRASIRRDVQVQAYADEHEGQHPSDAELKRWLAEQKRELKSATSGYELVFAPPKSVSVAWALSDDATRERIVELHRQAVRDTLQYFENNAAYTRKGDGGYAQVDVKGITAALFEHWDSRAGDPHLHTHVPISAKVQGADGRWTSLDGRTVLAAAVTTSEYYDSRLRDLFREAGASWSERAKGGFDLKRVGWELDGVSDALLEGFSQRSSQVEADRARRIVDFRREHDREPSPSELREISRCA…
tnsf169node chel_byblastp 56977-62038_-1 MTGSVACGDRELEPGESLSDYYTAHGYPPGQWFGRGAAALGVDGEVTAAQMNALFGEGRHPEADRIEAEMIADGASQAEALAATKLGYRFRQHSGADELRSKVIDAYKTYNLENDRPIGAPIDEATRASIRRDVQVQAYADEHEGQHPSDAELKRWLAEQKRELKSATSGYELVFAPPKSVSVAWALSDDATRERIVELHRQAVRDTLQYFENNAAYTRKGDGGYAQVDVKGITAALFEHWDSRAGDPHLHTHVPISAKVQGADGRWTSLDGRTVLAAAVTTSEYYDSRLRDLFREAGASWSERAKGGFDLKRVGWELDGVSDALLEGFSQRSSQVEADRARRIVDFRREHDREPSPS…
tnsf169node yrec 48582-49686_1 MPGTARSVLADGVVHLDPAPAVFAAMLEGWARQQRVRFLRDETIKRRLDLLRRLHRFSELYPWQWNVGEVEAFFDHLRSGSRPIAASTARGYQTDLRMFLDYLVDARYGWTELCSEKFAEVPRQLLHPENSVVHAAEFEGRPGRRPLSYDEVQELFDAADGRVEQIRARGRKGALAAQRGAAMLKTIYAFGLRRREAWGLDVVDFRRNPKVREFGQFGGVFVRWGKSSRGGPPKRRTVLLVPEMDWVVPVLEQWVAELRPMFSPGKHPAVWITERRGRLSYRKIDQLFAVVRDEAGLDPELDLHCLRHSYVTHLIEFGYPEKFVQDQVGHSYASTTALYSGVSDEYRNRLLTSALRSRTSDLWESTP
tnsf169node hth 49739-50000_1 MFQTSDLVPLLAERGIHLSREQVYRLVAQPPQRLSMDVLAALCDILGCQPNDLIEVQVVNEERRKTAEQGRTAAPPVRRSTIRRPD
tnsf170node CENTRAL|GIE24831.1 49999-52108_1 MTAPTGPSRKEDVSDADPAQVVAAVVARLDPTTDRPELAALLCAMVPYPRWRQKIADQLTSRPELLTGAGAYGSASVVTLIQTLRERGVPGVVIPACPFCDRLVRLSRSRDGLRCCKSCWNQAHVKRCARCGELAVMTRRTGDGQSLCAACCRTEPSIAETCTSCGRKALPARRDGEIVQCQNCCTPPVATCSVCRHRKPCALAGTDAPRCKACTDRLRVEPCSECGRQSTVHRRTSSGKPLCKSCGSMDTCTGCRRRRPIRARTEHGIFCQSCYRNDSASHRACVRCGSVERLHHFGLCTNCAWPEVARGLLTGPDGAVQPAIEPVLVALAATDAAAGLNWVARARTQQMLAE…
tnsf170node hth 49999-52108_1 MTAPTGPSRKEDVSDADPAQVVAAVVARLDPTTDRPELAALLCAMVPYPRWRQKIADQLTSRPELLTGAGAYGSASVVTLIQTLRERGVPGVVIPACPFCDRLVRLSRSRDGLRCCKSCWNQAHVKRCARCGELAVMTRRTGDGQSLCAACCRTEPSIAETCTSCGRKALPARRDGEIVQCQNCCTPPVATCSVCRHRKPCALAGTDAPRCKACTDRLRVEPCSECGRQSTVHRRTSSGKPLCKSCGSMDTCTGCRRRRPIRARTEHGIFCQSCYRNDSASHRACVRCGSVERLHHFGLCTNCAWPEVARGLLTGPDGAVQPAIEPVLVALAATDAAAGLNWVARARTQQMLAELAIGMCPVTHQFLDG…
tnsf170node yrec 48633-49668_1 MLDAMVSGWEKQQRGGRRLQRETVDARTSVVRRFIEFTNEYPWHWSAAHMDEWTAQLVMEQKLAESTMRNYQGAIRMFSDFITSPYYQWPEECEARFGTHPVQICHEWNTVAHLVDYEGGPGRRPMTREECQALFDYADEQVDRAVRLKRKGALTAYRDATVLKVIYAWGLRCNEASKLDRTDWYRNPKAPELGKYGQLNVRWGKRSKGSPPKRRMVATVMPWAVEAVEDYLANARPRFGLADHPAMWVTERGGRLRPREIEERFAAYRDALGMDTDLVPHCLRHSHVTHLIEDGADAKFVQDQVGHRFASTTAIYTGVSGDFMNTTLRQHLDRGLAPADGGTA
tnsf170node tnsc 39766-41167_-1 MASAGPVGGFEGRLWNVAGAVATFTARDLELATVTTAVSDNTGVPVVLHGVPGVGKTQLALAWVYGYAESAQVVWQIRAANRLEVVADLAQLADRLGMAVGGDLEQAARAAMQELNGRDDWLLLFDDATPDSVAGLVPVRGGRVLMTSRNPNWALTGVPSEVGLFAPHVAAVFLDPSAGEAAGLLASELGYLPLALEQARAYCAAPAGRLVVYLADFRRQRLLGQGIDHTLHAPVTVTLALALDEVRRREPGAAQLMMVLAQFAPAAIPWDLVAVGAMVQPVPLDDAAIDGVYADQLIGVLRELALVTADRSGLLRVHQLVAEVLREHPLPVPDNYSLWQSPLRVIGAGPPPRSWIQEGAELLAEAL…
tnsf170node chel_byblastp 39766-41167_-1 MASAGPVGGFEGRLWNVAGAVATFTARDLELATVTTAVSDNTGVPVVLHGVPGVGKTQLALAWVYGYAESAQVVWQIRAANRLEVVADLAQLADRLGMAVGGDLEQAARAAMQELNGRDDWLLLFDDATPDSVAGLVPVRGGRVLMTSRNPNWALTGVPSEVGLFAPHVAAVFLDPSAGEAAGLLASELGYLPLALEQARAYCAAPAGRLVVYLADFRRQRLLGQGIDHTLHAPVTVTLALALDEVRRREPGAAQLMMVLAQFAPAAIPWDLVAVGAMVQPVPLDDAAIDGVYADQLIGVLRELALVTADRSGLLRVHQLVAEVLREHPLPVPDNYSLWQSPLRVIGAGPPPRSWIQE…
tnsf170node hth 49664-50003_1 MTVKLDYTWNLREIMATRGMFNTTDIRPHLIDRGITLSPTQIWRLVTEKPERLSLKILVALMDILDCRMEELIVPVAATARRATAVGESPGTDAGRESGVGTFRPKRARITD
tnsf170node chel_tblasstn 62307-63692_1 -
tnsf171node CENTRAL|WP_059202434.1 49999-52441_1 MTGLADEVLADPVGLVVRLVGNAEKHLPAEHIRDIVLTVVHTRAGRRSLAQALHDDPSLLRTGQPPAPYCVAKLLMALNDAGAQNVALPRCGECGRACRYVGSSTGGRWGCSPCFDKPAVCAGCHQERRVTSRDRHGEPRCQNCPDTDGDPLRELTELITNLDPGLNTDAILAALGRATVRPAGQRRLAWAVVARPELLTGAGYEAPTPAALRFINELVEAGATKVVRPACPRCHGVKALSKLLEGKRICRACFARHAAVACSGCGAVREPATRDSEGRPLCPNCMIRQPANLEECVGCRRRMPVATRLPDGPRCNNCRPRITAECGICRRMAPCEMSRATGQPWCERCQ…
tnsf171node addTnsF 49999-52441_1 MTGLADEVLADPVGLVVRLVGNAEKHLPAEHIRDIVLTVVHTRAGRRSLAQALHDDPSLLRTGQPPAPYCVAKLLMALNDAGAQNVALPRCGECGRACRYVGSSTGGRWGCSPCFDKPAVCAGCHQERRVTSRDRHGEPRCQNCPDTDGDPLRELTELITNLDPGLNTDAILAALGRATVRPAGQRRLAWAVVARPELLTGAGYEAPTPAALRFINELVEAGATKVVRPACPRCHGVKALSKLLEGKRICRACFARHAAVACSGCGAVREPATRDSEGRPLCPNCMIRQPANLEECVGCRRRMPVATRLPDGPRCNNCRPRITAECGICRRMAPCEMSRATGQPWCERCQHRWVTCSGCDSVAQA…
tnsf171node yrec 48537-49641_1 MVHQQKVALAGAARLELVSGVVQLRPEDAMFDAMLRGWRAQQKSRGLKDETIDPRERLVRRFLEFTNDYPWQWTPAHMDEWSASLTGEKHLAPSTIRSYQGDIRLFTEFLIDGRYGWGPACEEAFGVHPVAIAHEWNTLPHLQDYEGDPEARPFTREELQRFLDYADDQVARAVKSKRKGALAAYRDATLFKVIYGWGLRRTETSKLDVVDFGRNPKARQFGRYGTLNVRYGKAKKGQPPRRRNVLSVMDWAVEAVEDYVENVRPRFGFPDHPALWITERGGRLQPSSINDRFEAYRDALKLPKELVPHSIRHSYVTHLTEDGVDRRFIQQQAGHECDSSTAIYTHVSDDFMNTALSKALAPAFAGV
tnsf171node hth 49658-50003_1 MAAKLDYHWHLRKVMADCGMFSTTDLIPPLKERGITLSSSQVYRLVVERPERLSLKILMALLDILDCTMDDLIEPIAVAGSATKPKKAAAGGTSISEGVGDLRPRRARITGVDR
tnsf172node CENTRAL|MBB4681757.1 49999-50812_1 MTRKQPAPLSEALVAKTTRLLMGAVPSLDTDQAWELLIVAAGKNASMRQVHDFLSRHPDALRHGLSDSPLALGRLARLLVDLGVGDIVEPTCFDCGRTIARPHRVEGGRVCRRCYRHRLTGLCCRCGQSRPIMARLPEGVICPTCYGRETRELCANCGGLFRVTARRADGKPLCQTCRPRRLEKCVVCGTEQPVAMRYEINAVCKRCYRLTFQPRRECGRCGKTAQIAKAATAEQPDICTNCNAGPIQTCSVCGRRRPCHRGKHGVPRCE
tnsf172node hth 51160-52360_1 MIAFDAVDKPRSVIRWLSKSAGARLLSQIASEESEITHATLDKFPQTLHLNHVRQTLVHTGVLPERDEYLDRIDPWLDTLVSSHPEERAQLVRAYARWHVLRRARSRASRRTFTSDAGRRARTMIRVALEWLTWLDDIDRKLADVRQDEIDQWLTANPTRRGYMIDGFVAWAKGRRLMEGGTIPSYPKGEPACFLDDDQRWQQLKRCLDDDGVALTGRVAGALVLLFGQSPTRLIHLSAAHVEQQGEHTFLQLDERPVLLPPKLAKIVIKLRDTGRPSSVLGRAHPGTHWLFASVTPGRPLSIAGLRRRLDELGIRTRPARNAAMMALATDLPAAVLADLFGLHIVTAVRWVKYAKRDWAAYVAERATE…
tnsf172node addTnsF 49999-50812_1 MTRKQPAPLSEALVAKTTRLLMGAVPSLDTDQAWELLIVAAGKNASMRQVHDFLSRHPDALRHGLSDSPLALGRLARLLVDLGVGDIVEPTCFDCGRTIARPHRVEGGRVCRRCYRHRLTGLCCRCGQSRPIMARLPEGVICPTCYGRETRELCANCGGLFRVTARRADGKPLCQTCRPRRLEKCVVCGTEQPVAMRYEINAVCKRCYRLTFQPRRECGRCGKTAQIAKAATAEQPDICTNCNAGPIQTCSVCGRRRPCHRGKHGVPRCE
tnsf172node yrec 48627-49683_1 MVHLDPASAVFKAMLEGWETQQRARFLKAGGTIKPRLDLVRRFAEYTNQYPWQWEPAEVEAFIVSLSIAPSTARNYQNCLRMFCEFVTDARYGWPAKCLDIFGAVPRQILHEANTISHVTDYEGNPGRRPLSYDEVQALFDASDGRVEEIQSRHRKGALTAMRDSAMLKVIYAFGLRRQEAVGLDVADWRHNPKVPAFGRFGGVFVRWGKSTNGSPPRRRTVFTVAEFDWIVPVMEHYLEEVRPLLAPGKHPAMWVTERCGRISRRRLNRTFGLVRDLAGLPSELDLHALRHSFVTHLVEFDYPEKFVQDQCGHSWGSTTAIYTGVSDEYRNRLVQRALRERHPDLWKDQP
tnsf172node hth 49679-50003_1 MIKKMGFQWRLRLRMAEKGYFQTSDLVPLLAERGIVLSREQVFRLVTQPPQRLSMDTLAALCDILDCQPNDLIEVQVVNEKVRKVAGEAKRSAPQARRTTIRRPEGL
tnsf173node CENTRAL|TYC99351.1 49999-51457_1 MTGPRTPGRRCCVRCAATGVKFATTWPEGSICRRCYQQATRRHGICPACLTQRLLPGRIGDANVCTDCAGIPKDFHCSRCGREDEPVRIGLCAHCALNDDLTVLLDDGTGQIAPALLPLHTALTEQRHARSATIWLITNPDATALLGDLARGTQPLEHSTFTSHPHPRKVAFLHELFIEHQLLGPMNLDIERFQTWLTAKLSFAPETDARIITQYARWVHLNRMHRLAETGMLTKGTILSARQSTTVALGFLAFLAGRDSTLAQCTQTDIDQWLADGPTTHSLSRGFVRWAIEHHHAPHVDFPYRVAKTEPILSQPQRLASIQLALDEHTDLTDADRAAAVLFLVFGQPLTRIS…
tnsf173node hth 49999-51457_1 MTGPRTPGRRCCVRCAATGVKFATTWPEGSICRRCYQQATRRHGICPACLTQRLLPGRIGDANVCTDCAGIPKDFHCSRCGREDEPVRIGLCAHCALNDDLTVLLDDGTGQIAPALLPLHTALTEQRHARSATIWLITNPDATALLGDLARGTQPLEHSTFTSHPHPRKVAFLHELFIEHQLLGPMNLDIERFQTWLTAKLSFAPETDARIITQYARWVHLNRMHRLAETGMLTKGTILSARQSTTVALGFLAFLAGRDSTLAQCTQTDIDQWLADGPTTHSLSRGFVRWAIEHHHAPHVDFPYRVAKTEPILSQPQRLASIQLALDEHTDLTDADRAAAVLFLVFGQPLTRISRMTRDQIERRHNATI…
tnsf173node tnsc 45857-48239_1 MTMTGTAAQAGHAADTHDLIRVRGARENNLKDVTIDIPKRRLSVFTGVSGSGKSSLVFDTIAAESQRMINETYSAFQQGFMPTLARPEVDLLEGLTTAIIVDQERMGANPRSTVGTATDVNAMLRIVFSRLGQPHVGSPQAYSFNVASISGAGSVTFERGDTTVKERRSFTITGGMCPRCEGTGSVTDIDLTQLYDATKSLNGAALTIPGYSMDGWYGRIFGGCGFFDADTPIEQFSEGQLHDLLHREPTRIKVDGINITYEGLIPKLQKSMLTKDREAMQPHIRAFVDRAITFTPCPDCDGTRLSEAARSSRIDGVSIADACRMQISDLAGWVRGLDEPTMAPVLAALGETLGSFVDIGLGYLSLDR…
tnsf173node chel_byblastp 45857-48239_1 MTMTGTAAQAGHAADTHDLIRVRGARENNLKDVTIDIPKRRLSVFTGVSGSGKSSLVFDTIAAESQRMINETYSAFQQGFMPTLARPEVDLLEGLTTAIIVDQERMGANPRSTVGTATDVNAMLRIVFSRLGQPHVGSPQAYSFNVASISGAGSVTFERGDTTVKERRSFTITGGMCPRCEGTGSVTDIDLTQLYDATKSLNGAALTIPGYSMDGWYGRIFGGCGFFDADTPIEQFSEGQLHDLLHREPTRIKVDGINITYEGLIPKLQKSMLTKDREAMQPHIRAFVDRAITFTPCPDCDGTRLSEAARSSRIDGVSIADACRMQISDLAGWVRGLDEPTMAPVLAALGETLGSFVDI…
tnsf173node yrec 48541-49669_1 MRSVIEVGPGSVPVHLQGAVAVLNEEETVWEAMLSGWRAQQFARNLAPSTVDRRRELVTRFRVCADAYPWSWTVGAVDEFFLELRAVGGAAQSTILGYQGALRMFLEYVCDPRYGWVEQCWQRFGDHPAQVFHEWNTARHAQNGIAQPGKRPYTRDELQDLFDCADERVVRIRQKGSKGWVTAFRTATMMKAAYAWGLRRNEVRSLDLVDCASNPAARQFGDFGIIYVRFGKAMRGSPPKRRSVLSLPEMDWSTEIMRQWVEEVRPLIARPRASCLWPSERGGMITADAVSRAFNEVKREAGLDDELDFHSLRRSYVTHLLEDGYDAFFIQQQVGHEHASTTSIYTGVSPDYRARVVSDAIARMATTM…
tnsf173node hth 49670-50003_1 MRRRIEYTWRLRELMAARGMNTISDLLPHLADRGIELSASQIYRLVGSKPERMNLTLLGALLDTLDCSFEELCPTTIEAESSRTTKKAVGDGPSPDGSIRPARARIRRPE
tnsf174node CENTRAL|WP_137316032.1 49999-51280_1 MRCTKPVPKAGRLVGEQAVCPSCVPYFKDKEHCAQCGAESSRLSTMPSAGIDVKICESCRNQYTHKTCSVCRKYRKVSAIIDGRAYCNGCHVDPGVSHACPTCASLVFGAGQSRCRACTNEEAIQREVALSQHVFEHAWAGDVWNAFGTWLYQRDPGKPRLLHVLRSHQPFFERVDANFQSSAELTGVALLRLFGTAQCRKHLLPIQFLQQSHGVVLATQEKTQSAESDRIASILVQARREPWVGVLDAYSEHLAAAGLATRTSRMYLAAAASVLRELGVIDQPWPHSTLEGYLAKHPGAKNNVSRFVTFCREVLRWDVRLAEPAPLVRPLDDPARSVSKLAKSLRKAEA…
tnsf174node tnsc 51519-52929_1 MRLESLRLKNFRSYEDREFLLHPQFNLIVGENGAGKTSVLEAASVAIGSWFLGIRGYDSRNIRPRDVRIERAMIEGRYRELKQYPVRVSATAVFHLWEAHRDAQSNLVEVVRADDCKLRWTRSVEGENGRTTQQEAKEIRKLAEDMAKRVYGRTPRILPLIRYFGAGRLWESVRDTEKSKAQRAAKLPQELENIDDVRKAQAEHAELSKPFYGYKFSVDKRCSADEIIKWIEFERRNELDDEEPSQALALVYKAILSMLPDARSVRYQLKQKSLLIELKDWRMLRFDELSDGYRNVLALAADLAIKAAMLNPQLADRALELTPGVVLIDELDLHLHPKWQRQIVEAFRETFPMLQFICTTHSPFLIQS…
tnsf174node chel_byblastp 51519-52929_1 MRLESLRLKNFRSYEDREFLLHPQFNLIVGENGAGKTSVLEAASVAIGSWFLGIRGYDSRNIRPRDVRIERAMIEGRYRELKQYPVRVSATAVFHLWEAHRDAQSNLVEVVRADDCKLRWTRSVEGENGRTTQQEAKEIRKLAEDMAKRVYGRTPRILPLIRYFGAGRLWESVRDTEKSKAQRAAKLPQELENIDDVRKAQAEHAELSKPFYGYKFSVDKRCSADEIIKWIEFERRNELDDEEPSQALALVYKAILSMLPDARSVRYQLKQKSLLIELKDWRMLRFDELSDGYRNVLALAADLAIKAAMLNPQLADRALELTPGVVLIDELDLHLHPKWQRQIVEAFRETFPMLQFICT…
tnsf174node tnsa 45222-45903_1 MEKQVNARLDELKPVRKIRSNGRSLTGRLTVATGPGVAFESSLERDWLICLDFNPQVKLILEQPFTVTYETEGCTQRYTPDVLAQYDDVDGLTPIIVYEVKLLEDLRKSWSKYRKRFSAAVSFCRERDWRFKIVTEKHIRTPFLENAKFLRTYKRSPVQQLYRDQLLYSLKALGPATPQSLLAFSYLQFESKMAALPELWRMVATGELGAELSKPLTMSSPIWMPK
tnsf174node tnsb 45899-47828_1 MRSDNRIHKAFYTAEPGQLVTSGGRRYRITHLVSVDSVFAVDLETNESTRLRIDTLDFTPVLEDAAAKAEVPRKDLAQYSDEEWAEAQRRMQAIKPLLDRPMRPRSETEKIAQGVGVHVSTLYKWLKAYQLAGHVSALVPSKPGRRTGVRLLTDEQEKLIESVIADDFLTKQRNKPQHIVDEVNRRARLAKIPAPHANTVRNRLKSLPARQTLRERGRRDLARGLYEPIKGEFPGADFPLAIVQIDHTPADIIVVDEAHRRPIGRPWLTLAIDTYSRMIVGLYLTFEKPSSTSVAMCLANAICPKREYLATLGVAGEWPVWGVMNVLHLDNAKEFHGAVLERGCEEYNIDLQWRRPGVPEDGGTIERM…
tnsf174node tnsc 47824-48715_1 MTTVLSHLAPDAMAALELPSDERDDFCKKDRWIGYERATQIMQQLDEVLLYPRTLRMPNVLIVGQSGNGKSAILKQFCDRHPVQITAAGDPVAPVLPISMPETPDEAEIWSEILWALGVSHGERDSTKVPKSNAKSVMKYANIRVLAIDEFNNLVYAGRRAADILALIKGISNDLKISIVAAGTQAAINALNSEPQMKSRFEPAALDRWRLDTTYLRFLASFERTLPLAEPSNLASRELAPLIYGIGGETIGGTVKLLKAAACKAIELQRECIDADVLKKANIVRRDGWDDVMRRI
tnsf174node chel_byblastp 47824-48715_1 MTTVLSHLAPDAMAALELPSDERDDFCKKDRWIGYERATQIMQQLDEVLLYPRTLRMPNVLIVGQSGNGKSAILKQFCDRHPVQITAAGDPVAPVLPISMPETPDEAEIWSEILWALGVSHGERDSTKVPKSNAKSVMKYANIRVLAIDEFNNLVYAGRRAADILALIKGISNDLKISIVAAGTQAAINALNSEPQMKSRFEPAALDRWRLDTTYLRFLASFERTLPLAEPSNLASRELAPLIYGIGGETIGGTVKLLKAAACKAIELQRECIDADVLKKANIVRRDGWDDVMRRI
tnsf174node chel_tblasstn 70812-71666_-1 -
tnsf174node chel_tblasstn 44464-45120_-1 -
tnsf175node CENTRAL|WP_086928897.1 5196-6180_1 MKAQAAIDLMSDEQAQHLTLSFVGWANESGRHSKLAAGFARYAQALMRIDNAVLASGGVIDSAFLQKLFTTEEIRSMGILAQYMTETGLLTANNQERLEASLQRLVERQLQEVVGKSWEMDVKGFHRFMQAKEKPLSLRSVKVYLNVAIQLLQHSKVNRAAELSNAALEKYLRKSPGSTASASAFVSYLRATGVVALHLQKKAGQSPTVAHRAKEVRRIQDRLEYVVQRHERLPLIAKLVSLLFGARLEHVLQLRMDQLAVSASGTRVFLKDEWVDAPEEVAALVHEMAAGSSPTRESGERWVFPGRMATDHLSTAAVQYHLNKLNQ
tnsf175node tnsb 9400-10486_1 MSGRPKTPLVLSATEREQLIALAKRRKTAQALALRARIVLACAEGLDNKVVAARQRVTQQTVSKWRGRFVELRLEGLLDAPRPGAPRTIEDERVDAVIAKTLESVPVGATHWSSRTMARAMGMSQTAVSRIWRAFGLQPHRQETFKLSSDPFFVEKVRDIVGLYMDPPLKAMVLCVDEKSQIQALDRTQPILPLMPGIPERRTHDYMRHGTTTLFAALDIATGQVIGELHRRHRSTEFLQFLRSIEANVPAQLDVHLVMDNYGTHKTPAVKAWFARHPRFHVHFTPTSASWLNQVERWFATLTEKCIRRGTHRSTRQLEQAIHQYLELNNSDPKPFAWVKSADDILASIERFCLRISNSGH
tnsf175node tnsa 99-822_1 MTDHEITIVDVTESEKGVRKIPMSYRSVTGRAQASGETVPYESTLERDFAYLADFDDEVDTIISQPLCIRYRVNNGRLRRYTVDFLLKFRPQDGLRRRRPGLYEIKYREELRDRWGELEFGFRAARQLCRSRGWSFRVVTERQIRGPYLENVLFLRGFRTYDDNAGLGLRLLETLEELQVTTPAILLAAAFQDLENRAMAVGVMWRLLTMGYIGANLAFPLNMASEIWFEEVLNDDSDAA
tnsf175node tnsb 799-2749_1 MTTQMPLETVTAFDVRPEATVAYKNELHRVCAVLSLDRVIIQHVQSGRTESVLLDHLRHPSTVLELSAEKAEPLPALEAFSQAEQDLAKKRLEQLGELIGKDSRTREDVARVATTMDLSTASVYRLIKDYEQAGSLVGLIPGQRGPKGPRLPERVEEIIRDIINELYLQDQKLKVVDVFQELEERCKAEKLKLPHINSVRNRIKKIPAKEVLRGRGYSQEADKFTPTPGEFPPTRNVLGVVQIDHVRLDITVVYSDTREPWGRPWLTLVIDVMTRMIVGFYLSMSAPSSTSAGMALAMGMLPKKDYLADLGLSGSWPVQGKIHKVHCDNAKEFRGAVLEHACHEQRIDTEFRRVKTPRYGGHIERMIGNVN…
tnsf175node tnse 6183-7830_-1 MDQQTRRVMVYLAEMEELTTGDAIYARREDGSIKFLVIDEAAGSIPSLILGSFWRDRTIQPDDLQNWVQVRDAILPEQTWQLTTLGALGLSTNPSSDSKGLPLAGTDAAGKAINVGRMPVLHGQTESGLDIYIPCYEIFRRFFGITTELANALVGGRWSNEVGKLVNLETTRVTEEGDFEIEPLVSLSNVACRAIALFQTAPHALTRAAAIYVNIVNAIRALDDSPWIEAWPPWQNQEMRISFMGEPLPGGGVLALWIHDAQFPKLPYPITRLTQQIIPKAEPEAPTGAVEPEQKTQQDEDESTSITRPGDVRPMGRAVHLAIQDTWSDLEPLRRRVISTRTIPYDPGKPKRKRTPPKKRVGTGARSRQ…
tnsf175node tnsc 2748-3645_1 MDFEHLHPDARAVLQSSLEDRLEFVRRDRFIEYPAAEAILRDLADVVAYPRVQRPPCRAVIADSDNGKTSLTSELIRRNPVVLDATGNPITKVLWAECPPAPDEGRLFSSILTALDVLHRPDAAPERLEAIVSQELIAHQTTTLVIDELHAMLNGTARNQRLFMAALKRLSNTRNISVVCCGTQEVTRALATDSQFMTRFQKLALPRWQANEDFQRLLVSFEMFVPLPKPSGLSQGKLVQLIYMKSARTIGSVRAIVRAAAEMALREGEDRITYALLDKAVAGLVERLLNGGRNDGAI
tnsf175node chel_byblastp 2748-3645_1 MDFEHLHPDARAVLQSSLEDRLEFVRRDRFIEYPAAEAILRDLADVVAYPRVQRPPCRAVIADSDNGKTSLTSELIRRNPVVLDATGNPITKVLWAECPPAPDEGRLFSSILTALDVLHRPDAAPERLEAIVSQELIAHQTTTLVIDELHAMLNGTARNQRLFMAALKRLSNTRNISVVCCGTQEVTRALATDSQFMTRFQKLALPRWQANEDFQRLLVSFEMFVPLPKPSGLSQGKLVQLIYMKSARTIGSVRAIVRAAAEMALREGEDRITYALLDKAVAGLVERLLNGGRNDGAI
tnsf176node CENTRAL|WP_010981593.1 49999-52414_1 MTQPDRILSDPCGTIVDMVARVEPDLTVEQIRDAVKQAAPSRTARRSLAKTLTADPALLTSRRPEGSRSVERLIHKLLAHGARQVAVPLCAGCGKPEPLPQRRGKLRVCAYCDATARAQQQPCADCGLPRVIRYTGRNGEGLCSSCQPKDNIDWAQRICDHIATVDPTVPAETVRQIITTITRGRPHYVRRLAWDLEDRPGMLTGNAGHGTPKVIALIDALRDAGAQAIVRPPCPHCGRTSVTLRNTLGDVRVCPTCYNTRKAVNCSRCKRRSPVARRSPDGQSICNHCDRTDPINHEECSGCGRLRPIIRRNSPTGPLCDTCYRPPVAICLLCGHARPCFGVAGGMPRC…
tnsf176node hth 49999-52414_1 MTQPDRILSDPCGTIVDMVARVEPDLTVEQIRDAVKQAAPSRTARRSLAKTLTADPALLTSRRPEGSRSVERLIHKLLAHGARQVAVPLCAGCGKPEPLPQRRGKLRVCAYCDATARAQQQPCADCGLPRVIRYTGRNGEGLCSSCQPKDNIDWAQRICDHIATVDPTVPAETVRQIITTITRGRPHYVRRLAWDLEDRPGMLTGNAGHGTPKVIALIDALRDAGAQAIVRPPCPHCGRTSVTLRNTLGDVRVCPTCYNTRKAVNCSRCKRRSPVARRSPDGQSICNHCDRTDPINHEECSGCGRLRPIIRRNSPTGPLCDTCYRPPVAICLLCGHARPCFGVAGGMPRCENCTRLREPCLDCGRTMPV…
tnsf176node yrec 48525-49668_1 MARDVEAPIGSARLELVEGVRLLHPADAVLEAMLTGWGRQQRGGRHLQEKTVSDRIATIRRFVKFADAFPWTWGAADMDEWTTHLVAEKHLQPSTIRATQGAVRMFCDYLLDPRYDWAVECERRFGTHPIQVCHEWNTLDHLLDYEGDPDRRPMTRGELQQLFDHIDERVDLAIRRGRKGALTAYRDATLFKVIYGWGLRRTETARLDTFDWYRNPKAKEFGRFGMLEVRYGKSSRGQPPKRRSVCSTMPWAVEAVEDYTTNIRPRFKGHDRSKALWLSERGTRLSAKEIDERFSVYRKALKLDEDLVPHCLRHSYVTHSIEDGADPVFIQQQVGHEYASTTALYTGVSGDFANTMMRKAIDSALQRD…
tnsf176node hth 49664-50003_1 MTAKLDYRWKLREVMATRGMFSTISLQPLLAERGIDLSSSQVYRLVTERPERLSLKVLMALLDILDCSMDDLIEPVASASSAAKPKRAVGDADTSVGSFRPKRARIVPRSEP
tnsf177node CENTRAL|CRX68675.1 49999-50821_1 MLERPWLAELYRGYGEWLLSKSIPTAALPEKAAAAASFFRKIDLDDDVRQPLIASDLLRIFDSGELRKHLNAQRFVCEHYGIEIDQSARSQARDLARIERGLKEAAGKPWESLLRQYRQALAGKPARTTAQYLAVAQAFCVDGQISGPFGQAEIVAYLSKVPGARATLSTWVSFVRTHYGWQVSMPPKHPAKVSIKRDALKLNDLLQHVANPQLASDEDLVAILHLVYQFDSTHLKRHITSVDLEGNIQTKNGAIAVQKEMKGLVLEWAKRNL
tnsf177node tnsa 44941-45544_1 MTGKVNLEPGGVAGFESSLERDLFLVLDFDPQVLSVREQPFTLTHIHDGRVRPYTPDALAEYDRERTPTVVYEVKPLEVLRAEWHALRPRFKAAVAYCSQRDWQFKIVTERHIRTPYLDNAKFLRIYRAMEPLLVRQAQLRYTATALGPTTPQALLAAAYWPKDEQALSIPALWQMVARGDFMIDLQKPLSMFSPIELRE
tnsf177node tniq 48368-49343_1 MRQAIAHGSSADKFTRLVLPHSSVWNRDLDVCAGSEFMSALCASSGHPPELLDELTLYRWTEVTRRSEVRTKGVYHWIGCLGLYHRTRRLHGQAFCPDCLGEYGGFLRQWRLSFWTVCPFHHRLLMDACPHCGAVVQPHRQDFDLRLCWSCSGDLTSCSPVCAVPTASQGLLFNALVGPSDWLEPCNFRCSGRQLLWGADVLLSAFYGHGRQEEQASDEHSRVEKRRIELRHADMELLDSLLAADARTIGPVAASYHVTQRCFRQEMPGWLQSLVALLPTGRVNKGFAAGRREIKAVVDAQRSRAPGWQELRADLLFKMIGRRA
tnsf177node tnsb 45547-47431_1 MTASNFFEISPGREVMVGQRRYRITHSLDLHSVLAEDVETSQSTRLRVETMSRVIEAEAPDGSPNYSVHHYSEKDWAVAQRRFEAIKPLINNPYRTKRDVAAAGLRIGVKTSTLYKWIAIYLDHQHVASLVPRKPGPNKGGRYLSAEQELVIASAIEDEYLTKQRRSPAAVVLEVLKRCRVAKIDPPHENTIRNRIADLRPASALRRRGQKDKARDSFEPIMGAFPGADFPMAVVQIDHTPLDVIVVDEVHRKPIGRPYLTLAIDVFSRAVVGLYVTLDAPSATSVAMCISHGMNTKSDYLRELGVEGDWPVWGQIGTLHADNAREFKCKAVNRGCQANHIDMQWRPVKKPHYGGHIERYMGTVATEM…
tnsf177node chel_byblastp 44079-44694_-1 MLFLDELPEWNRSALETLREPLESGHIRIARAARSVQYPARFQLVAAMNPCPCGWAGDRSNRCLCSDERINRYRARVSGPLLDRIDLHISVARMDAVELRESTPLGEPSAAVRARVEAAHARQQARGGLNAHLPPAALRACTRLSEADQDMLEQAIERLQLSARAMHRILRVARTIADLAGCEVIQTAHLAEAIGYRQLDRGKP
tnsf177node tnsc 47430-48312_1 MSTYAHLHEKVIPYMHGTVEERIAVCRADRWIAYTKAKSVLDDLDQLVVYPITQRPPCRLILARGDNGKTALLRQFQLRHQMKARSDGTMCAPVIRIAMPATPDLSQIWSEILARCATTHRKSDPAHVKYSMVVAVLRSRGTRVLAIDEFNDVALARKGAADILAGLRKLSNDLNLSIAAAGTEAALHALSHDPQMQSRFTSVAMPRWDLEVPYRSFLNTYELLLPLAKPSNLASEGLSALLFDLGGVAIGGTVKLLREAATNAIRTGEECITEETIRSAVSATDSKAVAAEL
tnsf177node chel_byblastp 47430-48312_1 MSTYAHLHEKVIPYMHGTVEERIAVCRADRWIAYTKAKSVLDDLDQLVVYPITQRPPCRLILARGDNGKTALLRQFQLRHQMKARSDGTMCAPVIRIAMPATPDLSQIWSEILARCATTHRKSDPAHVKYSMVVAVLRSRGTRVLAIDEFNDVALARKGAADILAGLRKLSNDLNLSIAAAGTEAALHALSHDPQMQSRFTSVAMPRWDLEVPYRSFLNTYELLLPLAKPSNLASEGLSALLFDLGGVAIGGTVKLLREAATNAIRTGEECITEETIRSAVSATDSKAVAAEL
tnsf177node chel_tblasstn 44092-44739_-1 -
tnsf177node chel_tblasstn 70211-71062_-1 -
tnsf178node CENTRAL|GGD78960.1 49999-51466_1 MNIPPDKPHAVCARCQQSGVKFATTWPEGRICRRCYQRATRIHGACISCGTTRLLPGLIDGEPACVDCADIPKDFRCTRCGREDEPVRRGLCAHCCLTDDLSGLLAGDDGDISPIVRPLFDALSTQTLARSATIWLTVNPAAKQLLRDLATGAAPLTHDTFTTHPSPEKVLFLRQLCIEHGLLERVNFDIERFQAWVDQMTAAEPASEARLIRQFARWVHLQRMHALDAAGKMRKGTFLSAKQSTSTAIGFLRHLRERGHTPSECVQADVDDWLTGGPTTRSLARTFVRWGVKNGHIASVEFPYRVAKTQPIITQQQRVQHLRTLLNTHVESETAEQVAGMLFLLYAQPLTRIA…
tnsf178node hth 49999-51466_1 MNIPPDKPHAVCARCQQSGVKFATTWPEGRICRRCYQRATRIHGACISCGTTRLLPGLIDGEPACVDCADIPKDFRCTRCGREDEPVRRGLCAHCCLTDDLSGLLAGDDGDISPIVRPLFDALSTQTLARSATIWLTVNPAAKQLLRDLATGAAPLTHDTFTTHPSPEKVLFLRQLCIEHGLLERVNFDIERFQAWVDQMTAAEPASEARLIRQFARWVHLQRMHALDAAGKMRKGTFLSAKQSTSTAIGFLRHLRERGHTPSECVQADVDDWLTGGPTTRSLARTFVRWGVKNGHIASVEFPYRVAKTQPIITQQQRVQHLRTLLNTHVESETAEQVAGMLFLLYAQPLTRIARMRLSQVADAGDRLT…
tnsf178node tnsc 45046-47404_1 MADVSHTADSHDLIRVQGARENNLKEISVDIPKRRLTVFTGVSGSGKSSLVFDTIAAESRRMIDETYSAFVQGFMPSVPRPDVDVLEGLTTSIIVDQERLGANPRSTVGTVTDANAMLRILFSKLGQPYIGGPTAFSFNIPTQKASGVMTGPGGEKKIVKDAIYLGGMCPRCEGRGAVSDLDLAQIVDESKSLDEGAIMVPGYTADGWMVKGFSQSGFYPADKAIADFTEKQRHLFLYGEVTKVKISGINMTYEGLIPKITKSMLSKDLDALQPHIRAFVERVATFATCPDCDGTRLTEGARSSKIEGVSIADACRMQVTDLAAWVRGLDMPEAGPLLKALSANLEAFVTLGLGYLSLDRPSGTLSGG…
tnsf178node chel_byblastp 45046-47404_1 MADVSHTADSHDLIRVQGARENNLKEISVDIPKRRLTVFTGVSGSGKSSLVFDTIAAESRRMIDETYSAFVQGFMPSVPRPDVDVLEGLTTSIIVDQERLGANPRSTVGTVTDANAMLRILFSKLGQPYIGGPTAFSFNIPTQKASGVMTGPGGEKKIVKDAIYLGGMCPRCEGRGAVSDLDLAQIVDESKSLDEGAIMVPGYTADGWMVKGFSQSGFYPADKAIADFTEKQRHLFLYGEVTKVKISGINMTYEGLIPKITKSMLSKDLDALQPHIRAFVERVATFATCPDCDGTRLTEGARSSKIEGVSIADACRMQVTDLAAWVRGLDMPEAGPLLKALSANLEAFVTLGLGYLSLD…
tnsf178node yrec 48516-49662_1 MRTQSPRSPDASTVRALLPPGVAILNEPETVWAAMLDGWSAQQLARNLSLSTIVSRRRLAERFRDFAEEYPWAWTVEQVDHFFMELRALRGGSRSTVLGYQNALRMFLGYLTDPTYGWGELCWERFGTHPAQVFHEWNTARHVQDAIGEPGKRPYTRNELEDLFDCADERVVRIRRAGSKGWIPAFRIATLMKTAYAWGLRRNEVRMLDLVDLASNPQARQFNDLGIVYVRHGKAMRGSPPKRRAVLTLPEFAWAVECIEEWLTEVRPLFVAPLATMLWPSERGHGASPIAADSVSRAFNEVKREAGLDDTLDFHSLRRSYVTHLVEIGYDAFFIQQQVGHEHASTTSIYTGLSPDYRARVVNDAIAR…
tnsf178node hth 49667-50003_1 MQRRIEYTWRLRELMTAGGMHNISDLIPQLKDRGIELSASQIYRLVGAKPERMNIALLGALLDVLDCTFEELCPVAVVATPARLAANGTNGGSSDRKDAMRPRRARIHRPE
tnsf179node CENTRAL|WP_181954340.1 3682-5221_1 MTESRFRECVRCRLVGTTVMLPTGPICYRCRRNIAYHPAVCPECFELRPIAYPSMSSYGVLVCAGCAGEESVFACAECGREDHPYGATRCARCILAERLAELLTDPGTGTIHAGLRPLHDELAAATRPQSVITWLKKPPATGAELLGRMARGELPISHDTFRALPADRSHNYLRELLTSAGVLAPYHPPIEQIERWLADLLDGLDHDTAAVISRYGRWHHLRRLRGLAERGTLSKASIYSARSKINGAIRLAQWAAARGITVDQLTQTELERYLADHPGGRTSEQSFVAWLRRTRTNTRVNIPWREETIPQVVVSDADRWNQINLLLHDDTIGLYARIGGLFTLLFAQPLET…
tnsf179node hth 3682-5221_1 MTESRFRECVRCRLVGTTVMLPTGPICYRCRRNIAYHPAVCPECFELRPIAYPSMSSYGVLVCAGCAGEESVFACAECGREDHPYGATRCARCILAERLAELLTDPGTGTIHAGLRPLHDELAAATRPQSVITWLKKPPATGAELLGRMARGELPISHDTFRALPADRSHNYLRELLTSAGVLAPYHPPIEQIERWLADLLDGLDHDTAAVISRYGRWHHLRRLRGLAERGTLSKASIYSARSKINGAIRLAQWAAARGITVDQLTQTELERYLADHPGGRTSEQSFVAWLRRTRTNTRVNIPWREETIPQVVVSDADRWNQINLLLHDDTIGLYARIGGLFTLLFAQPLETIVAMRTDQITIEEDGPVLV…
tnsf179node tnsc 5866-9490_1 MTVSMRVMSAGDGYKYLLKTVAAADGNRPLSTPLTRYYMEEGTPPGRWLGAGVAALGKGEIQVGDRVSEHQLQLLMGTGHDPITDEPLGRAFATYKSQEERIEARIADLDPTMTPGAKGEAVAQIVAEETARSTRRAVAGFDFTFSIPKSASVLWAVADAGVQALIGEAHHRAVAEVVAFMEREVAATRTGATAGDGAVAQVDVTGLIATAFDHFDSRAGDPHLHTHVVISNKAKTVLDGKWRSLDGRPMHAAVVALSELHEAVFADHMTRTFGVSWEAREMGRDRNPAWAITGVPEELVAEFSTRARHIDAEKNRLIDEYVAQHGRQPSNATILKLRAQATLATRPEKQVRSLADLTAEWRTRASKTLG…
tnsf179node chel_byblastp 5866-9490_1 MTVSMRVMSAGDGYKYLLKTVAAADGNRPLSTPLTRYYMEEGTPPGRWLGAGVAALGKGEIQVGDRVSEHQLQLLMGTGHDPITDEPLGRAFATYKSQEERIEARIADLDPTMTPGAKGEAVAQIVAEETARSTRRAVAGFDFTFSIPKSASVLWAVADAGVQALIGEAHHRAVAEVVAFMEREVAATRTGATAGDGAVAQVDVTGLIATAFDHFDSRAGDPHLHTHVVISNKAKTVLDGKWRSLDGRPMHAAVVALSELHEAVFADHMTRTFGVSWEAREMGRDRNPAWAITGVPEELVAEFSTRARHIDAEKNRLIDEYVAQHGRQPSNATILKLRAQATLATRPEKQVRSLADLTAEW…
tnsf179node tnsc 11622-12264_-1 MAFGNDVARRAGKVVVFEGYDGSGKSTLISELRRRLPNASIRVVGRKAESQLVDIAKILEREDQRPDPNAEILLRIAVEFERLGIVSESLQHNDIVVCDRGFVSLVSWLDYLGVERAAFESLLVQLGDYYQSALTLVCEADFETCWTRSSQREQLSRKDRLGKEVNRRYFEQYDANIHAYAASNPGCVMIDTLVNDISGSGNQMIAAIEAHEI
tnsf179node chel_byblastp 11622-12264_-1 MAFGNDVARRAGKVVVFEGYDGSGKSTLISELRRRLPNASIRVVGRKAESQLVDIAKILEREDQRPDPNAEILLRIAVEFERLGIVSESLQHNDIVVCDRGFVSLVSWLDYLGVERAAFESLLVQLGDYYQSALTLVCEADFETCWTRSSQREQLSRKDRLGKEVNRRYFEQYDANIHAYAASNPGCVMIDTLVNDISGSGNQMIAAIEAHEI
tnsf179node yrec 2274-3351_1 MLASGVVHLDEQAAVFEAMLVGWERQQKSRLLSEATIEPRIALLRRFTEFAGSFPWEWNAGDVEDFTVSLMSGGARLAPSTIRGYHLTLRMFCDYLLDGRYGWTAECEHRFGAIPSQVCHDFNTVAHLSEYEGRPGRRPFTYDELQHLFDFLDTRVERVQRSGRKGAWAALRDAQMIKTCYAYGLRRRELCNLDVADLRPNPHMRQWGRYGAVHVRYGKGVRGGTPRRRTVLTVPEFDWAVDGLRQWVEQARPLLEPGTRDALWLTERGQRISVKTMDHRFAWLREQAGLDADLSLHCLRHSYVTHLIEFGYPERFVTEQVGHSYASTTAIYTSVSNDFKTKTLKAALARVYESTEER
tnsf179node hth 3365-3686_1 MLWHLRQLMAAKGMFQTTDLMEPLHERGVELSRQMVHRIVTKPPQRINTDLLAALCDILECTPSDLLELHVDHQRATKTVNDRGGPGIGDLRPVRARVRRPDGIEE
tnsf180node CENTRAL|WP_193590568.1 49999-51568_1 MTTDQPTGLTARNTTRGRPRTTGTATCARCSRSAGRTRATWPEGKICGPCFTTATRTHGTCPDCGQQRLLPGPPETSGGPRCAPCAGITHDFHCTRCNHEGEFYRTGICARCALRDDLTQLLPTNPAEPATAARLIDILCQAERPESIITWKRSATVQALLRSLTNGTTPLTHEGLDTYAETAERATNHLRALLVHHGLLPYQDPYLARFEAWIKAKLDPLPEQVAKPVEHFATWHHLRRIRTTTTPEKNARGPVHSAKQEITETIKFLLWLWETHQRTGATCTQQDIEAWLAAGPTTRKQIRTFIVFIKNTGTNHRVELGYYTPKTRPTITQDQRLAWLRELLTGTSES…
tnsf180node hth 49999-51568_1 MTTDQPTGLTARNTTRGRPRTTGTATCARCSRSAGRTRATWPEGKICGPCFTTATRTHGTCPDCGQQRLLPGPPETSGGPRCAPCAGITHDFHCTRCNHEGEFYRTGICARCALRDDLTQLLPTNPAEPATAARLIDILCQAERPESIITWKRSATVQALLRSLTNGTTPLTHEGLDTYAETAERATNHLRALLVHHGLLPYQDPYLARFEAWIKAKLDPLPEQVAKPVEHFATWHHLRRIRTTTTPEKNARGPVHSAKQEITETIKFLLWLWETHQRTGATCTQQDIEAWLAAGPTTRKQIRTFIVFIKNTGTNHRVELGYYTPKTRPTITQDQRLAWLRELLTGTSESLPYRVAGALLLLYAQPLVK…
tnsf180node tnsc 44083-46477_1 MTIAAGSDTQSPAMNIADTHDLIRVQGARENNLKDVSVEIPKRRLTVFTGVSGSGKSSLVFATIAAESQRMINETYSAFVQGFMPSLARPDVDVLEGLTTAIIVDQERMGSNPRSTVGTATDANAMLRILFSRLGQPHIGSPNAYSFNVPTVKASGAITVDRGEGKTKTEKASFNRLGGMCSRCEGMGSVNDFDLTALYDESKSLSEGALTIPGYSMDGWYGRIFSGTGYFNMDKPIAKFTKKELHDLLYREPTKVKVEGINLTYEGVIPKIQKSMLSKDVDALQPHVRAFVERAITFTTCPECEGTRLSPEARSSKIKGKSIADVCTMQITDLAEWIRQLDEPSVAPLLKGLQHLLDSFADIGLGYL…
tnsf180node chel_byblastp 44083-46477_1 MTIAAGSDTQSPAMNIADTHDLIRVQGARENNLKDVSVEIPKRRLTVFTGVSGSGKSSLVFATIAAESQRMINETYSAFVQGFMPSLARPDVDVLEGLTTAIIVDQERMGSNPRSTVGTATDANAMLRILFSRLGQPHIGSPNAYSFNVPTVKASGAITVDRGEGKTKTEKASFNRLGGMCSRCEGMGSVNDFDLTALYDESKSLSEGALTIPGYSMDGWYGRIFSGTGYFNMDKPIAKFTKKELHDLLYREPTKVKVEGINLTYEGVIPKIQKSMLSKDVDALQPHVRAFVERAITFTTCPECEGTRLSPEARSSKIKGKSIADVCTMQITDLAEWIRQLDEPSVAPLLKGLQHLLDS…
[truncated: 5,391 more rows]
