# Supplementary material for: Modularity and diversity of target selectors in Tn7 transposons
Source: Mol Cell. 2023 Jun 15;83(12):2122–2136.e10. doi: 10.1016/j.molcel.2023.05.013 (PMC10293859; doi:10.1016/j.molcel.2023.05.013)
Supplement: Data S1. An archive containing data used in this study related to Figures 2 and S2–S4 — Data includes: (A) LOCIannot.txt: Tn7-like loci used. (B) Tn7_clade.lst: nodes belonging to the Tn7 clade. (C) TNSC.csv: information about TNSC representatives. (D) TNSC.tree: tree of TNSC representatives in newick format. (E) TNSC_for_tree.fasta.alig.trim.walkers: TnsC alignment used to build the tree. (F) TNIQ.csv: information about TniQ representatives. (G) TNIQ.tree: tree of TniQ in newick format. (H) TNIQ_for_tree.fasta.alig.trim.core: TniQ alignment used to build the tree. (I) TNSF_vin.csv: information about TnsF and relative systems. (J) TNSF.tree: tree of TnsF in newick format. (K) itol.link: links to interactive trees displaying features described in the paper are available via Itol TNSC: https://itol.embl.de/tree/13783123246421658282398 TNIQ: https://itol.embl.de/tree/13783123282721658801217 TNSF: https://itol.embl.de/tree/13783123254041660094518 [file mmc2.zip › TNSC_for_tree.fasta.alig.trim.walkers]

>node70825node
LLTLSTPQATDTIKKAAYLLQNQPILYITGRSGSGVSTVAQGIYLSLGVFIMPQTGVDPGLPPIARLLRHFGFECTSAMNQLPAPVMNLAQMLGSVVIVEDYLTGVASHIEQWKKTAFPLTLKLVLAAPLDQKHSWDNQES---TLEHLHINEWERLLSSYLDDLLDASNHMKEIYKLSKGNTAHMLIHIRQCAIHSILSNSHIPSELFRLSLKELT
>node40674node
RLNVPTPQVASTANTIVSTILNTSVHIILGKTGSGCSTVIEMCHKKLNTVVLRFSPLDQEFHPWRLLLQHYGLHFNTKKNSMPRVVINLIEHASDCIIFEDFSEGLNKAVETWLGARHSISVDVILSTHNAACSKWFKNEE---SVTFHHIDEWQEQFSLFVGELIAVTGRINNLYKFSKGNTGNLFNLVREYAVAQLLSPKADSDVTESLSLKNVV
>node53295node
ETFVSYPEADDVLTQCEWRIVSSPHLIVLADEKNGSGAIVRWVCRRHPVLVTDLPLLPESDDLLFNLASALGLLRCRDWE----RLRQRFQAASRLVFVRNAHEFGNWVLRQLLTFAEEAGIGLVLCALPSFQRSLIDHRDLLGAVPRLKLPSWTPRLGPFLEELSK-PWNAAALCADAGGCIGEILRLVEKNYED-------PDRQ----------
>node7995node
DHIVDVVQNRESYRLL------GAAIVLEGPPGCGKTVAVERLVFFLPCHHVDAGSIASPY---------------ETSRKISTLFREAIDTAPSVIVIDEMDAFLSEIAEFLRRIPDAIKAGVLVIGMTNRIDIIDPAILRRGRFHVVTVDYADAEVLDLLGMLVP-AE---LAGRLGGRPLSDAAFVVREAARQAARRRKRIDADDFGKALETVV
>node30142node
EHIVDIILHRDRYKAL------GSAVILYGPPGTGKTFAVERLVDFLPSFQIDASSVASPY---------------ETSKKVAQVFDKAMENAPSVLVIDEMEAFLADVAEFLRRIPEAVKNEVLIIAMTNRIDMIDPAIQRRGRFHVIKVDFASEEVQSLLDKLVD-KP---LAQELAGRPLSDVAFVVREGARLAARSGDRLEQASLLAALRTTP
>node73044node
M-F---YNRNAELEKLEKIYAHPTFVLIYGRRRVGKTALVREFLRSK-GLYFFVGE-KDETMLETVLGEHLPSYKPSSLEELFEFLLNFSKERKLVVVFDEFQNFRSVFFSSLQKLWDMKN---IAVGSYVGRIFMDNKEPLFGRVEWIKLRPFDFTAYDFVNTFADVPDYFVELYSALGGMPRYLLYLKRYY--------GNVAETLN----NLFF
>node23716node
R-F---YCRDEELRKLNKRYENGECVVIYGRRRVGKTALINEFCKDK-TIFFSALN-TTGKENERPNAES----SPTTYDAALDELTALSKEQRIVFVIDEYPYLAKAISAMLQHIIDHKQMYLILCGSSMSSQVLGKESPLYGRRAQFKIMPLDYETAVF---HPNLEEDNALIYGITGGVPHYINKLDVRD---------SVDEALM----ENLF
>node3624node
K-F---IDRKREMSTLEKEYNRESFVVLYGRRRTGKTTLIKEFIRDK-AFYFFADK-QNESLQKNQLAEHFKDEKINDWDTIFDYFINKIGNEKFVLVIDEFQYLCLMFSSIFQRIYDEKS---ILCGSLISSEVLSYDSPLYGRRVQIKLQPINFYYKEF---FDNKKRELIEFYSITGGIPKYILEFDRNK---------SPLWNIE----NNIF
>node61274node
M-F---VNREKELKILENEYNRDKFCIIYGRRRVGKTTLIRKFLKNK-HIYFLATL-ENEKILKEIVAESLEDEGITSFESIFKYIARK--KEKLVVVIDEFQYLSKVIASIFQSIAENLPLKRLQKGTV---------------------------------------------------------------------------------------
>node50516node
TQTVNTEYRQTELNRITASLLASGSLLVAGEEGCGKSVLASVVVEKLVVAHI---EPTTPKQMLIEIAYQLGVETQLSAEQLKRAIANY-LEMNAFLVIDDVQVCEAKFRMWLKQLRK-LNVPMLLLATNPQRH------DIFINIPRIELQPLPEAIRELMEQA---PADLSKLQERAGGNPMLAIRAIEEEYL---------GLEV-EGA-----
>node22819node
E-RFETVTTKRVAKALDRLQSSGGIMVLSGPHGQGKSTAVQMAMLDRRSLVTPTGERCSPRGFYQDIGLSLGIACHFSAAQMAAEVARTVNKGGLLLALDNAEEMRAVHFSCVRYLAD-LVPGLVLVGSDALMHKLRRQEAVRTRVLPIEAAAVTAELQRFFGAE--FQSFLVQLHEESAGNWSAIWNSVDAARDSGQRT-QDFGAEQAASL-----
>node30630node
PEFVLTLQAKRILNFISLAHVTRGINILHSSSGCGKTTTVKAYMKDNNTYYIPVNPIRSKTEFFKALAWTILGRK-GCAGMVFDEIATKCSEQGALIFVDDAHLLYTEAFEIIRTLND-RGIGFIVSGNGSLRDKVTQYQQLASRSKIQQIPHFTEDVGLVVESV---KDVFEYLYEMTNGSLRIAVETLKLAALTASSMNEKLMVSHLKLAADQVL
>node23521node
DLVVKTTAFKFIEGGIGWLIDEPKLGLFWGEPGYGKTTAIKLICSQFNGIYLEAIQGWSPYHFINHLLKISSGEK-RSFAGALEGAIDYLQASRRPVFIDECERLLGRLVEAVRVLHDQGNVPVVLVGMTGSYQRILQYPLFFDRFYLGEVPRASLDIEEISRLC-EFSDILNAIFEDIACNCRRVAWALGRIEKWAFANDGEVSLRDWGN---RSF
>node16264node
KRFVQTKEYGRFVEFCEECRASRYIGVCYGAAGVGKTESAKEYARWDPTVALYTPTTVTARALLRWSLRVIGEAAR-AVPQEVETVEGMVRPGQDLLVVDEADRLKPQAVEVLRDVYDRSPTGLVLIGMPGLEKRLAAIRNCIRGWLSINIGRWEKNSRSLLNNR-LLEEVREE--DREGGSGADYS-----------YDGREFSADGTVA-LANE-
>node53100node
MSFDDVVSQPHITTTLKNQIKSGHAYLFTGSRGTGKTTCARIFAKAIPCLECEICKDADNGTLS-DIIE-IDAANSDDIRELREGVVYTPERCKKVYIIDEVHMLSAGAFNALLKTMEEPPPHVKFIATTEIHKV---PATIVSRCQHFDFHRIRNDIVSRLMYI---EDAAGMIARLSDGGMRDALSLLDQCVAY----E-DITLDVVSSASGIAG
>node59765node
RNFSEVLGQNHIVRTLKNQIKTGHAYLFCGTRGTGKTSVAKIFAKAVPCNRCQICESANNNSLI-DIIE-IDAANNDDVRELRDNIIYAPSICKKVYIIDEVHMLSGSAFNALLKTLEEPPSHAIFIATTEPNKI---PATILSRCQRFDFKRIPSVISQNIGKI---NRAIAMIARHGNGSMRDAISILEQCVSY----N-VLTYDDVCDILGTVN
>node59674node
RSFKEVVGQEHIVRTLKNQIKLKHAYLFTGTRGTGKTSVAKIFAKAVPCNSCEICQAINNNTTM-DVLE-IDAANNNDVRELRESVIYAPSQAKKVYIIDEVHMLSTGAFNALLKTLEEPPPHVIFIATTEPDKL---PDTILSRCQRFDFKRIPTLIAQNLDRI---EKGLKTIAIYGNGSMRDAISLLEQCASY----KGLITYEDVCEMLGVAN
>node59321node
----TIPHRDKEIEAVASILAPSSNLFIYGKTGTGKTLCVQYVTQEIRVIYVNCKLRKVADTEYAEIISSLGSSVPLPTDAVYSKFIELIDNKQILIVLDEIDQAVKKLYTLTRLNSELKNAQISLVGISNSLTFMDELDPRVRSSEELIFPPYNAQLLDILKERGILEGVCAAFAAREHGDARRALDLLRVAGELAERESDKLGLKCIDKANEKIE
>node73517node
AIF-YVNVRQKEIDGLSAHFAPIIHLSILGKTGTGKTVTILYFLNLIRYIYLDLTTP---KPCFNDLACFLDASKRISLDELMCRIESKIQTQGFILLIDEIDHV-RRLKFLVKRLPQRVNVRLVLIFTSNKLNWMEAIDPRVKSFNEMVFNPYNADLKKILSLRGGIEGVIAAISSRTHGDARKAVELLSKSAQLAEKEGKVITVEIVDKALEEIE
>node77605node
EIF-NRNIREKQLSRIISHITPVPSALVYGPTGSGKTVTLIHVLSTFHYRYIDLTSP---KTYFNEVAIAIDSSNRIPVEYMQTRIIEGIARKGVTLLIDEADNI-LPLTFLAKTLPRKISCRLILILLTNRLDWEKTLDPRILSFTDIIFEPYDADLLEILKLREKVHAAVAAYASRETGDARKAVELMAKAVKVAEETTGYLGEKEVDIAESRLE
>node77864node
EIFIPMKVHLRLYEELTNMVLQSSTILLCGESGLGKSYTVQRILESIPFIIVNMNSTGSIKTLMLDILKEIDAKSSFTDATLVNLLSKIVLGHSGCIIIDELQMVKNILTSFLTNLINKVSTTFLFIATPVLYYLLDDFA-VVRRLAFIEIEEMSREYHFFLSELHVLETLFEYYYAKTGGNTDLTFKFYLKMLSFQVKNDITVSISDYDKIYSEEF
>node33515node
RFRFVKEEHYDLYEKVHLLIRRPETAAVVAFSGVGKTSSIERILSSCTYIKVDMHHDGSRSELLKRLLQEVDYPNPATIARMVETVRTVFVRHHGLFVIDEVQVLSSTMIQLFDDLSNNLKIPHIKVGTTDSILLFSDRMRHQRRLEIIELARITDEMEAFNEAFNVSDDVINEFWIQSAGIPSTLLDLFRTCLKEIVPRNKALTPALISKIMKKHF
>node53296node
FVFVRHSMVEAGLEALQAMYLFENAAAIIASSGVGKSQLLEGFKRDIDVVIVEPSWDGQPIHLLNEIAEALRLSLRSDASRMLNDIVDYVRTAKAAIALEDLHDLFNMCLKLLRVLMNRTLVPFIFTTLPSGMRDIIVDPQFNDRVCKIYLSDWIHEIIVFLNELSNLK-PIRKWLVQNAKNTRVITQNIRDSTREAILDGERITLALLKRLYPTAP
>node7234node
PDVRTFFGREVELVQLREAIANCRCLVIYGAPGIGKSAMSAKFIEKTDLIWKSVHYGPTLKGLLADLLDELALPAIQSTQELATLLIKAISMRR-LIVLDSAEAWLRKYGIFLRQIIEEHSSCIILTSREPFRDLMKLQR--SG---SFKLEGLDVAAKEILQARIGL-SCIKNFFSGSVAKFDLISKIFKETLA------HQYQPERLSVLEQQIL
>node22174node
--IFIFDQ--------RD-TKRPWSLCVYGTTFSGKTTFFDYFTDALGIIKITCLTNATLKGIYRDILHELDWPRSDSIQDLEVLVGIAVRKRGKLIIIDEFNQLYSP----LRNIPNRTLRPLVVVGTMPTRTLIQMDPETSNRFKSFEGEGGKDNAYEIKFELIGIRSVLNTLLNGSKGKMGALVKIYEETVNIAVSNGKELNPSFLK---EA-L
>node76037node
NRNPRSEEFQRFVNKVAQELAMPASFIICGETGVGKTTILNNALSCINYVKFDSARSGQIERFFYAVDQALGTDYSKDISILTSSIRKIIAIHAGLIVLDEAQNLSSKSINFIETLFNSCGSAFVTISTTGGLAGLMSKSELSRRFEIVYIKPYKKDFTIILNKYPQFATFRDHVFEYTQGVADYIKKLVAASFEVCQQKHTVVNPRVLRMIAENFR
>node7378node
FRWLKGSGNQASLEACYQWASAERILCVSGESGSGMTTLLFQLEKQLRVLSLRDDTDANERFILAQLVEELRLPNAYDSFNFLGVYEYVLTLRKAFIIIHDVERFMSFNFDAISLLLNVIGCRIVIAGDSEAIEKYLS--YFSGCCGFVGLIPMSLEYTDFVHNV--LTAVVKEIHNATGGLVGTTFTYLSMRSA--------------EQAIG---
>node7168node
FSHDFPAQRKPVLGQLHHLARYSLLLLVTGPLGSGKTLLRQALVASTLSVVISARTAAD-ETS---LLRQVAQGLSNQA-----SLEAILTGQDVYLMVDDAEQLQDS--VLL--LTNEGRLHVFLFGEPSLLPRLEVFSEGE-RFHAIELQPYSEETRDYLAQRELINDLLVDIHEQSEGWPGAINQVARDALIEA--------MLANRGAARKAT
>node20348node
FAHV-LDSQTELLDRLELLTNFGNLIAINGPDGYGKSWLAQRYLELGQCLLLCHATQDD-VQRRVLILSQLVSDALNQQEPLLDSLERILEPCDIAIVIDDAHLLSETLWTLV--LKPNWTINVLLFTQESVLSRLS---YGQLKPVELDIDMLSEEARRFFESLEK---RVRDAFKKVDPIPGDIM-----ALGEM--------KVEKRIIIRSIV
>node1889node
LAHE-LESQTELLERLQLLTRFGNLVNVCGRQGAGKSWLAQRFLDSWQSLLMCHPNQSD-EQRRVTMLSQLFSEPLNSKDALAESFARLFQNCDIVIVVDDAHLLSESLWMLV--LNPRWNVNVVLFAQDALLTRLS---YGQHKPVDLEIEMLSEEADRLFENRER---KVRNAYKKINPLPGEIM-----ALAET--------KNEKRVVIRSIV
>node56583node
PQHI-KPSQQQVIDQLHEQCQQSSLIMLHGKEGSGKTTIAEVFLEQAEVAFISANERSTNDRLRAQILNQLFGTISNDE-----SLSRQI--KHAIVVIDNGEQLSESCISTVTQLQR---TSIIVTGDQRPAPHLRV-----QGPTMIEVQPLNHEQIRFVQAL-FWLERIQQFLNSIHGFPGEIQQRLQFTLTTQAARYTTTDENSDKNADGKNA
>node5201node
TQHI-KPSQQQAIDQLHQQCQQSSLIMLHGAEGSGKTTVAELFLEQAEVAFISANERSTNDRLRAQILNQLFGTISSDE-----SLSRQI--NHAIIVIDNGEYLSESCISTVSQLQR---TSIIVAGSQRPAPHLRV-----QGPAMVEVQPFSHEQIRFVQAL-FWLERIQQFLNSINGYPGEIQQRLQLTLTTQAARYSSPTEQEQ--------
>node22161node
SARILHPAFYHALSSIADLWAFSKAKLLYGPRGAGVSAVIAAFVDCLLRVSLAAPSMSNNR--SKSALRQPSDPTSNGVTEEVDLICSTAQMHNRLLILEEAEVLMDSVAEFLERLLHGLPCNLLISGKCPI-SILAEFAPIASRIGVIPMLPYDWEFMRLLQDISRFADFARRLYAASGGLLGPLVDYVSLGMKLAARRDPAIDVSLMAEAYALRH
>node50264node
GERDA-PGRGDALSALAESREGPGLCALVGERGAGKSRLAEEIAERSGALVISLRAEAGPPDLRARCVERLGQPLGRRSRALAEGLRRRAEERPVLVILDDAHLADR-TLDALEARRERRALWVLLAG-APELAA-RRHGARASARDEIALPPLDEAGLLLCADLPN--AALRRIWAWAGGNPRALVELTRALK--------HAG--YVRQRARSAL
>node12130node
SLFEPTLPQQNEPT----FISDERVRIICGLSGAGKTTWAAHAALL-PCAYYDVGDLPGPSSLVRELASKYSKRDPSG-YEAITTFDREQSGAPLVVVIDNAHRIPV---ANLRDLLNTRHIRFILLC-QPHEN-----IMA---LRRETLPGWDITVAR-VAST--GAQAFEQLRIYSGGLPLYVDSAITVALS------YGGDIEALCADLAQQ-
>node29645node
ALFEPAPPQREEPS----FVSDERIRIICGLSGAGKTAWAAQAAQH-ACAYYDAGDLPGPSTLVRELAARFATQEQSG-VEALRTFDTQQRNDNLLLVLDNAHRIPV---ENLRDVLHTTRIHFVLLC-QPHDN-----VTG---LQRESLQGWDITVAA-AVAD--AALGYEQLRSYTGGLPLYVESAARVAAE------YKGDIDTLCAELRQQ-
>node38755node
ALFEPAQPQIDEPA----LINGERIRIICGFSGAGKTSWCAQAAMH-PCIYFDARETAGPRSLVREIAGGLVD-KPSG-IDSMTALGREIQGIEPLVIIDNAHEIPA---ADLQAVFGTTQMRFILLC-QPIGS-----ISG---VSREVLQGWSLSVAA-EASR--GVETMERVRVLTAGMPLYLQSAARLAAK------YAGDLSALCTALEQQ-
>node39773node
MHFESVEGRYQEIAALEKALKGGRSILICGEPGSGRSTMKRRALDGV-YI-LQTQGLSMGRQIAREIAQLLQE-EPKLAHVMVEAIHTLSARKRVILVVENLQWLDPDLRLLTTVMLESPSQAILLATNRPLDDALSALQ-----MLILTLRRFTVACHSLIKKAQAGGELLEQIYNETEGNPFLLNEYIAMLQR-------GES---L----DHP-
>node37553node
-LPKPAAVRAQL-QLPEAFR-DGRISTVIAPAGYGKSTVMAQWQHALRTTWLNLDEDSDPARFARYLGGALRRGGGTLSGVLEALATE-ELSHRLVLFIDDVHFVRGDVLEVLRWLVNAPAQVQFVLGSREDVP------RVRRKLQEFGVEKFSDETAALLSSRAA--ADIHSLVQRTEGWPAGLELAALILE-------GAQDPSAVVRAFAGN-
>node79320node
---KAPYNRSVLLTRILDEH-HARVILLQAPAGHGKTTLLQQLQTGYVTGWISIDESNDVRRFYAHLRALISDMRGDFSDWL--I-AQ-EIGRPVRIILDDLHAISGPTLNVIRELIDAPDGMQLVIASRALPE------VVNNQALILRADSFSRETYSFFAK-SD--NEIDVIQRQTEGWPAAIQLYRLALS-------NPAIRQSLHRIGEYR-
>node21432node
HVPTPPPARPHLLALLEQGL-RGPVTLVSAPAGSGKTTLLAEWAA--PVVWLSCEEGNDPARFLSSLIAAFARVDGRITRLLNDL-ER--LQHETVLILDDVHALMTESQALLLFLLNLPSRLHLLIGTRVDPP------RARQQIAELRREGFVPEVEAFAQA-GS--EAIRLLEERTEGWIAGIQLLMLVLR-------GHADAAEVLRATDVT-
>node29267node
---MTVSERDGEIESLTRWWREARLVLVGGDAGAGKTVLVEEFSRRL-LLRGSCEPLTTPLAPLRDMAHSLSPPLR---DPVEDELRGGGPRAPTLVVIDDAHWADA-TLDLLRFLIECPAMLVVVYR-QDELRVMAGDLPV---VRRLTVPMLS-AAVARLA--D-----PVELYRRTGGNAFFVTQ-----------------------------
>node26048node
SVHSTT-GRHTEWNAFQTAWRHPHLLLLSGEAGIGKTRLAEEMETWVAHCYATLTPLAYTSVWLTDIARLLPLDAR---VPPPTALTRLSARQPMLLLLDDLHWCDH-TFEWLQYFWQQARLLLVATV-RSEEVHPGHPTQRQAQVTELSLTPLGLETTTLAEQFA--PEVMSKFYRETEGNPLFVVEMIRSGTL-------THQPGHEQ---EASL
>node77988node
SIPPPSAGREQEWNTLRQTWGGARCVVIQGVAGIGKTRLAEELLRWVTRCYAAEGRLAFAPLGLSEVARLLPLREH---LPRPPPLARLRDHRPLLLVLDDIQWCDP-TLEWLHYLLRTAQLLLVATL-RSEERRDNIAQRQWGRLSELELGPLNEHTARLAAQVD---TSFTDFTRLSL-------------------------------------
>node56666node
----IVEGRERELAVLNQAWNETRIISIDGDPGIGKTALVRRFLREA-LVWASLTQIAQA--STP--------------ARADPLARELQDRKDLILVIDDAHWADR-SLATIRRRLLADPILLIVIH-QT-PGPLDRIITLDDRGLRLSLHGLT--APDLIRLAS--GG-AARLHTHTGGHPLHARHLLNE---------------LHA-------
>node25515node
ILAPAVIGREQELAALLHLLGLPAAAVVVGEAGIGKTTLSLAAAE-ALVLSCRLADLIGGDVQRRALEAALALSES---APADEALRRLAVGNRLLLAIDDVQWLDA-SQAMLRSRLEKQPVAAILTA-RD-E----------ERLLTIELGPLSVALRELLRTRP--PTL-LRIWETSGGNPFFALELASAIQ--------RRG--GR--------
>node57803node
------------------------MLVLHGEPGVGKTALLEYLTEQA-IARVALQQLCAPAHQREALSVAFGRGVG----PTPDLLAAAADDQPLLCVVDDAQWLDV-T------------------------------------------------------------------------------------------------------------
>node66967node
------LGREPEISRVLRGLEDAGALLLVGEPGMGKTALLHAVAAEATALRCALHQLLRPNHQDAALSRALGMRHA---EGGDELLLASASHRPVTIVVDDLQWLDD-SLETLLRRTAGEPVGLLAAV-RG-DGV---------DFEPVPLGPLSGAAGRLLDAQP--GRVRGQVLRLAAGNPLALIELARDAE--------ERG--GRD-------
>node37986node
------AGRDVELRRSLGALGEFQGVALVGDSGVGKSTLARMLAKTVTVRFALFSR-------------AVSLGVA---EPA--AHHTLSQDKNLVVVVDDAQLLDP-SATFV-QLAAGRSAKLIVTI-RSGDSVLDAVT---RLLLTVHIDPFTRQTEALAGAVP--L--VDELSERSAGNLLLLRGFLTAGR--------ENGVQGEH-------
>node50262node
GRFEAGLGRQEELDVLLRRWSKGQVVLLSGEPGIGKSRLTAAVVERLRLYFCSIAQTFTSRQDAALLGEMLSLPND---YPSLEQLEALSKSSPVLMIFEDVHWIDP-SLEALSRAVDNLGVLLIITY-RPEFN------IGKPYVTAVHLNRLDEDSKA-IIDRL--AGIRQDIIERTDGIPLFVEEMTKSVM--------EAGDEGAE---R-SA
>node9957node
SRFETTLGREEEFELLLRRWSRGQAVLLFGEGGIGKSRLTAALLERLRLYFCSITQTSTSPEDAALIAEMLSLPND---YPAPEQLEGLAQLRPVLMILEDAHWVDP-SLEVFGRIVDTIPVLLIVTF-RPEFD------VGRAHVSSLMLNRLGEETAA-IIARL--ADVLAEIVERTDGIPLFVEEMTKAVL--------EAEGEGTA---RDTA
>node51427node
EEPAP--GRERELKELRDDIERARVLLIAGRPGSGRTALAEELTRRLGLLRVRLTESGGTERAARELLAGLDVPGA---DELSEMVREALAVRRVLLLLDDAPD-----AEQVDPLLPNPGCLVVATS-EGPLT-------GIPGVRPCTIGGLDASAVQLLGRADPLAQTLAEEC---GGQPAALVMIGGWLA--------ARPTASVAD-ARRRL
>node68810node
APPPPTRGETTTLDGLCAYLRQSKLVVVHGQPGVGKTALAVNAAHEVGQVYLDLHGDKTSPDALGRMLRSLHVDQK---DDRAAMFRTLTADLRLLVVLDNAHS-----TDQIEPLLPGPGCSVLITS-RRALSFNSITQRLPDD-----------NALAVLAHY--AMTAAVDILRFCGNLPLALRLVGCKLR--------ESGHGRMRQALTDRL
>node29318node
AERTPPAGRAQEQQDLADCIDRAAVVVLHGPPGVGKTSLAVDAAHRFGLLYLDLRGMDTPERAAARVLRAFGVPDA---DDRFRLYRSMLRERTVLLVLDNAAN-----EAQVRPLLAGPGSLVVVTS-RNVLAXDCRSR-----------GPLSHGAVELLAQADRKADLVASLCGR---VPLALAIAGHRLTG-------TWSLRHLADQLSDRL
>node43885node
PERTPPAGREAEQQQLAECIRRAAVVVVHGPPGVGKTSLAVDAAHRFGCLHLDLRGMDSAERAIARLLRAFGVPDA---DDGLRLYRSMLRERTVLLVLDNAAN-----EAQVRPLLASPGSLVVVTS-RNVLA-NSRSR-----------GPLRHGAVALLAATDPEADRVATLCGG---VPLALAIA-----G-------TSSLRHVAEQLSDRL
>node78852node
---------------------------MVGPPGAGKTSLILRAAHGLGQIFVDLHPPATPDRLVRRVLRSLGGTPA---GEAGARLRDMLSRRRVLVVLDNADT-----EAQVRPLLVDVRSAVLVAA-RRELS-PGQFA-----------GALGRDAHQMLEDLERSATAVVEFCAR---LPLALHIAGLWLST-------HRSLRDLAHRLADRI
>node5269node
HDIGPTIGRKQELDAIQILLNDTRLVTILGAGGIGKTRLAITYALQQSVCFVSLESLSEANHLVAAITRTLGLQFS---LDPHQQLLDHLRRRRLLIVLDNFEHLLE-GM-YIRDILAALNVKILTTS-REKLNLQGETISYS-----TEPENLTESAVQLFNQTDLETKYINQICKLVDGMPLAIELASAWVD--------VLSPKQIIDKIEESL
>node31729node
LHPGPVAGREEELATVLQLLDGRRLVTITGPGGVGKSRLLADVGAAL-VVHLTLAGYRTADDLATDLALAMGVPLG---DAVT-SLVRSLRSAQGIVLLDEAEWVVQ-VAELTLAVLAAPDVQVVVAS-RIPLQVVGERVPTPPPDSPP--EVLRAPAIRLLADRSLALRVLAEVAARLDGLPLALELAAAAAD--------ITSPAQLVDLVRRPL
>node76159node
RRPTPPPGREDDVGAVLDALRHAPAVTIVATGGAGKTRLAVEVVHRLPAVVVELAGLRTPDEVLPAVVGALGGAET---NSVSERLGAAVQDLEGVVVLDNCEHVLA-AAEVVAELVAGPDVAVLATS-RAALGVVGEEVPD--------------DALDLLEARDPD---ARELCHRLDNLPLALELAAARLR--------TMPVTDVLAGLDNRF
>node16266node
----PVLGRWQEPEALAALLQRSRLLTVTGQAGVGKTRLALQAAARLGLALLPLAGIQDPTLLLPTIAAHFRLGNR---QPLLEQLQTYFQDKQLLLVLDNFEQLLP-AP-LLAEVLFSPQVKVLVTS-RVALRLRGEQLAVPDLAQDPTREELLQPSVQLLLGYTDELLALAQISTRVAGIPLALELAAGWLQ--------TLSPQALIMRLQQHL
>node16489node
EGFVPSAGRQAAISHIVTLMSAYRIVTLTGPGGIGKTVLASEVARRLDAFFVELVSLSDPSLVPTTLAQALDLRLQ---DVSAQLVARAIGNRKMLLLIDNCEHVVD-AAEMVEAMLRCPNVSVLATS-RELLRIEGEFTDVPANE-KV--GDPLTSAVQLFIARSEDVSIIAGICRHLDGIPLAIEFAAARAA--------TLGLQQIAGRLDDRF
>node44809node
DRIVPSSGRNKAMEDVALALASARHVTLIGSGGIGKTRLAIEVARGLGVYLVSLASACDASSVLAMFATSIGVNPA---GPLTLRVRKELSERCALFIFDNCEHVLT-AAELAETLLSSAAIRVLATS-REPLRVVDERLQVPAQEDQC--QDVLQSAVQLFLSRDERVYLTGTVCRRLDGIPLAIELAAARAA--------ILGIETLADHLDDRF
>node36832node
AALPSSLGRDAEIAQIVDMLERTPVITLVGAGGIGKTSLAVRVAHGVRVLFVELARASTRDDMLIALAAELGLDT----GVPAIRIGDAFATSRCLLVLDNAEHIVD-VASLVETLTSAGSLRVLVTS-REPLHISAEAVAVPDGNASA--AEIVRSAVELFLERDEAVRLIGDICRRLDGLPLAIELAAARVA--------TLGLAVVASRLDDRL
>node44810node
HRLPPPNGRERAVQRILAMLESSRLVTLVGIGGVGKTRLALEVARRTPSYFVDLSGLTTRDGMLEAIMTGCGRPTG---GVPAEGVARALSNLRGLLLVDNAEHLIA-VAEIVDALLANNHVRVVVTS-RERLRISPEHTETPPASAAQ--DDILASAVRLFLQRDGRLQLVGEICRRLDGIPLAIELAAARVA--------DLGLDGARRCLDDRM
>node25641node
VVSVPPRGRDSDAARVMVQLLHPRLLTLVGPGGVGKTSLAVEVGHRG-VYFVDLAQVEDDHLVLVALASSLSIAVQ---DPMR-VLLAHLRAQRLLLIIDNCEHLID-VCAIVEQIRDAPGVTILATS-REPLRARAENVGFPEQMQGLSVEQLLAPAVQLFIERAPGTHLIADMCQRLEGMALPIELAAMRVA--------VYGVHATHALLGERF
>node11365node
SQPLA-VGRDEDISILIEKLNASRCVTLVGPGGMGKTTLALSLGHRLGVSFVDLSTVGDDQYAIAAIAAGVGARQR---DTLS-EIIERLHGRSTLLILDNCEHLAP-ISSVTRRLLELPTIRILATS-REPLSVDREEVSIPGTFAGATALSALEGAVRLFVARSDAAPLVSAICRRVDGIPLAIEMVASKTF--------AYGLQTLLAMLEQRF
>node66774node
ASLAPPRGRQAVVENLVDHLPRKRFITLVGTGGIGKTTVALRVAERLGTYLLDLSLLNDPAMIAPDLCALLDLPQP---DPPA-TIARQLKDRHLLLVIDNCEHLID-VAQLCETLLRAPHLHILATS-REGLRAEGEHVAFPPRETPIEGYPALEPALQLFAERTDRVPLVADICRRLDGIPLAIELAAAQVG--------RFGLEALHRQLQDSV
>node66773node
IREKPALGRDKVLGRLLAEVPRQRLTTVTGPGGVGKSTVVLRVAELLGAWFVDLAATTEPCQVRARIACTLGL-------EPD-TLNEQLERRRMLLVLDGCERQLE-CRELALALRATAGVSLLLSS-REPLSLTDEHITVASPLEPE--QQLLAPAVQLLKERSDRLVAMAQICQRLDGLPLALELAAAQVS--------ALGVAGVLEQLEFGL
>node75239node
MSRPGRWGRQTEMEALKRLLDQRQLVTIVGPGGIGKTTLAARVTQALGAFFVDLASSRDPAEVASAIATAFGVTIS---DPVA-GLAGFAKSRELLLCLDNCEHVVD-VAALVEGLLACPSLRILATS-REAIRAEGEQRTAPPLGTSLTADEVMRAAAQLFVDRVDAAVAVARLCHRLGGIPLAIELAAARID--------QFGVQGLLDRLDDRL
>node75240node
TARAPLTGREAIIEALVARLPERRFVTLVGPGGMGKTTVALAVADATPAVLVELAPLSDSKLVPAAVAAALGLSLP---QPMP-ALVGALRDRRLLLVLDNCEHLIC-VATLAAVLHRAPNVHILATS-REPLRVPGEWVALPPPSMELSAQSALLTSVQLFVERADIAASAGEICRRLDGIPLAIELAAARVG--------MFGVQGVAARLNDRF
>node75238node
DLPPPRTGRDHDVANLVARLPQRRFITVVGPGGMGKTTLAVAVGERMGVFFVDLAPLSDPAGVPGAIAAALRLSIG---RTLE-RLAETLTDREVLIVLDNCEHLVE-AALAAEHVVRAARVSILATS-REPLRAEGESIGLPADEDDTHADQALTPAVQLFVERSNHAATVVSMCRRLDGLPLAIELAAARVD--------TLGVQGLSDHLEARL
>node53309node
IMPPPRRERDDDLAAVARLLGGERLVTLTGPPGVGKSRLALEAAARFGVGFADLAPLRDPTLVATAVAGAVGLAER---RPLPEQIAAHLGGRPLLLVLDNIDPVVE-AQ-FLADLVAAPGLRVLATG-REALRITGETRDT--------------SAAMLFVERQA-RANIAGICARLEGLPLALELAAARLR--------FLAPGEVLTGLESRL
>node56260node
ERVAPSLGREAEIAAVGALLRPPRLLTLLGPAGVGKTRLAVAVANTLGVTWVDLASVRDHRLVPATIARAVDLRES---RSAVELLRLHLHDLERLLVLDNFEHLLP-AS-LLADLLVCPRLAILVTS-RTALRLLREQRPTPEA--SPDLTAIAAPAVQLFVERDHSAAAVASVCRRVEGLPLTIELAAAWVH--------LLSPTLLLRRLEGRL
>node49719node
-RPQPTLGREQEIAAVCALLSRPRLITLTGTGGIGKTRLAIHVAAEVGVFFVSLASLSDPALVLSTIAQILDVKES---RPVPELLTAYLRDKYLLLCLDNFEHLLE-SP-QLTDLLRCPHLAILVTS-RAVLHLQGEHLAVPDLTGPLTAETLPNAAVALFLQRTSTARPIAELCIRLDGLPLAIELAAARIP--------LFPPQALLARLNQRL
>node19282node
---MPAPGREGEEEAIVRLLQESRLLTLTGPGGVGKTRLALAVATTLGVVFVDLSALRDAALVAATIAQAMSLHES---QNAYELLSAHLQTRRLLLVLDNFEQVLD-AG-LVAGLVGCPRLVALVTS-QMALRVRAEQQTTPVSGRSP-EE-GERAAVRLFVARDGDMAAVADICCRLDGIPLALELAAARVA--------LLPPAALLARLDRPL
>node56526node
GTIPPAIGRETESSTVKKLLQQGRLVTLTGPGGAGKTRLSLEVGSELGVFFVTLASISDSNLVASAIAKTLGVKET---RSLGESLKHYLSERQMLLLLDNFEQALA-AP-LVVELLVAPQLKVLVTS-RAVLHLSGEHQTVPELKSPP-VEVLEQSALALFSERTDKASVVVEICRRLEGLPLAIELAAARIR--------LFSPAEMLRRLKDRF
>node12078node
GMDTPTMGRTDELIDLARTLREARLLTLTGPAGIGKTRLALELAGQEEVAVVRLSQLTEQEEIRQRILTTLDAMPD---D---------GAEKDRLLLLDDCEHVLD-CGTLLTGLLPHPRLRVLVTS-REPLRLPGESVALPDLDSGTELTACLRDAVTLFMDRTEAAADVGEICVRLDGVPLPIEMAARLMR--------VFPPAEVRARMDDSL
>node33952node
MGPPPLLGRRHELTEVRNLLSGSRLVTLTGIGGVGKTRLAFRVASTAGVCLVELGKLRNESLLLDAVASALGVQDH---RPLREVVVEYLATRELLLLLDNCEHVVD-VAELTEGLLQCPRLRVLATS-REPVVIGGEAVTVPDPIRPPSLRGLPQDALALFAERTDEMSTAVRICHRLDGLPLAIELAAARLR--------AMSPEQILQRLADRY
>node33426node
-MPPPAIGRQPEVAEVRERLAESRLVTLTGPGGVGKTSLALRIARQHGTYFVDLAPLTDSADLIDTVAAAVGGPKQ---SPLA-QLCRFLHDTAALIILDNCEHVLE-CAVAVDRLLRAPRLRVLATS-RQTLRVHGEHVPVPEGDAADS---IEDDSVALLVARTDDREAVARLCRRLDGIPLAIELAAARLR--------ALSVSDVVARLEHRF
>node21470node
NIV-AAADRPYELEDIWEAIDNGSHILLCAPRRVGKTSIMYKIVDEPIPIYIDTESADSEAEFWSKVFNAL-MEEDGML-DHKQAFHRLDHDKKLIIMIDEFAQIIKKAISLLKAHRESQKVTFIYAGSIGLESVVSKAIKHINDLNNIKVPPLTPEAEKFTIALNQ--TDIDYLLTIHWLIPFYIQLITQEIK-------QKLDQTVIDQAIHNA-
>node8887node
EPYSVA-GRSAKVKAIANKLKPMTSTYVTGQKRIGKTSLAKAVVNYLHSLYLEYGEYTTPQGTLKTLGENI-----AFSADLNLTAKKRHPNKKFVIILDEFDEIHPEFFA---NLRTAKNLAFILVGGEKMPFIIGAQGDQLNKFSRETLDYFSWEYLELITKPDN--EAINQIFTLTHGHPYYTKLLCSKIVS------TEIIASDVSNALPKL-
>node2224node
QPYSVD-GRKEMLENIYSKLLKGESSIIYGQKRVGKTSLAKTIQNRFIAIFIETGSLTSPGRFIKSLGDKV-----YVDSPLVSCIEDAHPDFRIVLIIDEFDEIPSDFFH---NLRSGGRVSLILVGGENMGVIMQ-STDKLNKFDASNVGYFNWDFKELLVTPSD--EAILKLYEATEGNPFYTKFVAK-VLY------CSISADEIEDAVRDS-
>node36102node
NVFGDI-TRQIYDFKDKLELT-DHHIVIFGETKVGKTFLRKKYIPT-VVI-VDCTKGINL-DIYVQILY------KSVSPYLPNTVSVLEKSGKLTIVLDDFHYLPLYLAF---DLKMQNGIRFIILGKITSGYFEKFNGELSHRIDYIDATKWSNELREIVDKGSN--PLVNYFVEASNGIVAVFQGLLFELC-------EVTELQ-AQ-GIVNT-
>node15295node
NVFKYP-SRNYYELRLKQALRAGCLTSLIGPSKMGKTILCEKVIGF-VEIS---GADFNSTDFWAIVAAKVGLPYKSEKKD---TVIQYYKEHDKVLVIDDFHYASKTMAQ---QLKDRRELKVVVVSPHRADDAIRQNADLSGRLSLINIEAWEKDLKEIALKGTD--EVAEQLAVECLTSPQLMQYICLSICT------HIVNFEMAYK------
>node74398node
DVFKQP-SRQNFEAKLSQALNRGSVCVLTGPSKTGKTSLYSRILAE-EALRVRCDGSLRASELWKKALEQVNFTRVTRQDPGPEHLVPLLKQLPLLLVLEDFHYLDPTVFQ---QWKTDEEVSVLVVGTHHAADLAHANKDLVGRVFQIDLTTWSDDLSKIASEGAA--ETSKAIAAESVGLPIITQAVCLSLL-------EITRVRDAYDALHRV-
>node36142node
DIFNVP-AQDDHEFSLRQSIKKGTLCLITGSSKTGKTTLYRKVLKS-VPLVVRCDGTVNSEEFWARLLEEVDFSRLSREKPSPSHLVPLLQNSNAILVVEDFHYLTEEIFQ---QWKTDHEVSVIVVGTHHGVDLAHANSDLVGRIQQIDLKRWSTDLKKISIKGSV--SVLNLIAKESSGLPIITQQACAQLF-------HGTVIQCAFKALHNV-
>node55984node
DVFLDFRSRRRYEEELKNC-LVRTNIFISGESGTGKTWLYEIFFNK-NFVTINLAEVSMYDSLFYLLEKN-ILENID--EILESCYDK-NNSKPSYIVFDNLEHLADRLISLLHNLDNKYNVRIMLVGPNSLKDFFANMNPIANRIREIKLNGFEKELLNFLDQTTK--TNFNYIASVTDLIPLRVQQYLLYLSK------KVFSKELFSKASKKW-
>node37667node
EVFTREPHRPRLEKDLARA-FRHSHTLLFGESGNGKTWLFKKSLAA-PYIAVNCANASRANSLTQEICRC-IIEPGE--EPLLRAFKLGGVDQKKIIVLDNLESIFDSLADLVILLDDDCNINFLIVGPNGVLQYFRETKSVSNRITEIKVGSLDSQVQEIVRKGEA--VESDHIWSITLGIAQRVHEYCEALAE------WIYDSDLLDLADEAW-
>node46063node
EVFTSSPERKDLEKSLRRS-IGSMHSFLFGESGTGKSWLYKKVFGE-KYVVANCASASIKRSITNEILSV-SLKAGE--DDLIKAFES-SGNKKTVLVFDNLETIFKDLSDIIILLDDKYKVKFLIVGPNEAIRYFSSSKSVGNRIEEIRVTGFDYQVLELFERGTE--TQAVHIFNITLGIPQRVHEYCEVLAY------WQYNTQLIEEADQAW-
>node57395node
KWFTPA-GRGTLDRTIFREFAQGRQVLVFGPTGAGKTSMVLDNLSKLDYIRVSMTNSTTIESFIANVAYKLNLVRSQVTIGTDDFVILILFKRNTVLVVDDMENLS-ILAEIAKNMSDAVNAKIVFVGARTAEELWRDVQSLKSRLATISVPYLSDESEKIIENGSE--GQVKRAAYISSGIGKVVHELGQKTGY------WTVEDQYIDGAIQET-
>node27482node
ESLSPITGRIESFEQICRELNFHGIPFVYGYRGVGKTSLSTTAAQIVEYVYVACAPGSRMLDIFREIGEKLILGVGSKLENSNAAVRVPVAS-KTVIVLDELEELD-TLAYLIKQIGDNFNLKFVLVGAENVHELIGAHESVPRYIKEVYLEPLRPFLMEIVKNAHQ--QILYRIAIIGNGYPHFAHLIGKAILV------NIVDDNIYQKGITTA-
>node19338node
SVASPIIGRETQINTVEEAIYPGRHVFIYGERGVGKTSLAKTAGRAVTYFQFGCGSDTTFGSLMRQVIEAF--------ITVSWAADVDGKNTIRVVVIDEMERLTSRFAELVKLLGDGALITFIFTGGADLEAILGSHPSSFRQFAQVKLERIVFPSLDIIDDANQ--EARYRIAGIANGFPVYVHLLIEKLLY------TEITLDHLRQAIEAA-
>node22078node
EELSPVPGREAALERVRTSLARGRQIFIHGDRGVGKTSLAQTAAFRFQPVITSCHKASTFESVMQDVIVKLRGGNPELLRDANAAVTLRGLSKQPIVVIDEFDLMS-SFADLLKQLGDRVPIKFIFCGGDTVDDLLEAHGSANRYFDGVKIERLNVSRWDIIDKSDD--EVRHRIAAISDGFPVYIHRICEKLYQ------DVVGISHLDTAIVET-
>node46403node
VALSPVPGRERELEDIDRALSPGRNIFIYGDRGVGKSSLGATAAYEYRPIVVGGSPNETFDSIIATIANQA-----KVKRTIGDAVDLRVHSKQPVVVIDEFDTIPDNFAALLKALGDEVDLKFIFTGGRSLEELLGAHPSAYRQLATFEVHRLGWARREIVTQADN--DVNWRIAIVSDGFPHYVHLITEHMIW------DVLGPHHYQLGLRKA-
>node7976node
EVLFPIVGRQQELDRIEKALFSGRHIFIYGDRGVGKSSLAATAANQYEYIDIGCSPDATLKSIVANIAYRA-----ALHVSLADAVDVSLHSERPIAVLDEFDRISDAFADLIKQMGDKVPLKLIFTGGKSLDELLGAHQSAIRQLEGIELPKLSWARWDIVLAADK--EIYIRIAAVCDGYPYYAHFITEKMLW------SEIKWEHYHTGLRDA-
>node6038node
SLISPIIGRAKELERITRALFPGRHIFIYGDRGIGKSSLAASAAAQAPYIDVSCSTDSTFRSVIANIGSQA-----NLFRTVGDAVEVAVHSIRPVVVLDEFDRMASGFSDLIKQLGDKINVTFFFTGGHTLDQLLGAHPSAIRQFETIELEKLNWARWNIAVNAED--NIRVRIAAVSDGYPAYVHLITEKLLW------SNVDWNHYNGAIQDA-
>node38661node
NPFTGTPGRTAELERFDLLIAYDRGLMLQGLRGVGKTTLLATMADQAVVVEVEAQTSVEGAEALRRRI--------PLGVEFEDLVEDRKDGTALGLFIDEMQELEPALQVILATQHRQREWPFFVCGGPNLAQALADARSYAERQFDYTIGPLADQARDAIVTPDA--EATDYVVAASDGYPYFLQVFGHE-LW------SPFTLADAEDAVDTG-
>node4688node
EFFSGFSRKVEILEQASVLIGPEKSILVVGPSGSGKTALLNEIEQIAQTIFVSLREEKPLAELLVPGLKKTLFELGGLEIDLAILLEALEREVQIALLIDDIHYLSCVLSALIMAMHKQRRLPLVLFGGSTLPKLMGNSQAYAERLFSFSI------------------------------------------------------------------
>node19007node
NPYIGLPGRDALRNTVRIAIASAKSVLMVGLRGVGKTVLLQQMRFDAYTLHLTSHETLSLPVVLAIQLREFLRCVSGRLEDLSTALERKSRGTALVIFIDDAHNLEKTLGMLISALQRLSRLPVMLVGGAPLRELAGNAKAYAERLFDFGIELLSGDAAQAITQPET--AAVDLIVEKTRGHPYIIQEWCKQ-AW------DTITVTVLQNVLGST-
>node38632node
NPFAGSPGRQVIIEDARIAIDPSRSQMFLGLRGVGKTVLLNAVETMALTSSIEAPENKSLGELLLPRVHQVLRKLSGLENDLPELFVRKAAGKAWTLLIDEVQYLSQKLAALIVSLHKQSQLPVLFFGGPQVAALSGEAKSYAERLFHYEVGALPEDAKDAIQQPNE--DALIEIFRKTKGYPYFLQEWGHQ-SW------NIITVEDAKQAEAIT-
>node22606node
NPFAGSPGRMPILDLADLALRHGKSMILVGLRGVGKTVILSRIHAAAYAALLEAQDSKSLADMLLPALRQLLFGLSGFEADLSALLQAAERKRAIALCIDEVQYLHERFGALIMALHRQRRLPLVMMAGPQVRGLAGRSKSYSERLFDYEIGPLNFDLTEALQKPSN--AALNAIYELTEGYPYFLQQWGYD-SW------PVIEEEDVRRATAEA-
>node6134node
NPFAGSPGREDVLESVAIALDHAQSMILLGLRGVGKTVLLNTMRRAALCVPIEAPEGQSLPAMLVPALRTAMLKLDGLDADLIDLIDLAERQTALVLFIDELQYVPERLAALIAALHRQNDRPITLVAGPQLAGQMGKAKSYAERLFLFRIGPLGIAATAALVHPEA--DAVAQIIAVTQGYPYFLQEWGKQ-CW------CPITAADVDLAHPTA-
>node16673node
NPYSGTPGRDQLRERVRQSIGPAKSVILVGVRGVGKTVLLNQMLRDALAVYVESSEYRSLPAILAPQLRLALLRLSGLEEEFTTLLTKKAAHTVLVIFVDELQNVAEELAALIAALHRRLILPVALVGGPQLRHPAGHVKNHAKRLFDYEVGSLEPQTRLAFVKPDS--EAADMVAHLTRGYPYFIQEWGSH-VW------NHITLADVQKASGHV-
>node6596node
NAYSGLPGRGDLRERLRVSIEPAKSLIIVGLQGVGKTVLLNQMLRDAHTAFADALEKRSLPSLLVPQLRTALLSMGGLEGDLVTLLTQRHASSVLVIFIDNLQYVAEPMVALVAALHRQLSLPIIIVGGPQLRGQVGSAKSYAERLFDYEIFPLQ--------------------------------------------------------------
>node26944node
NPYLPVKGRQRELEQIIQAVTPTQDILIVGERRTGKTSLLNQLQKRLPVVVLNTSEEPTAESILKLIIQETLHNLV--NIDFIKQYKQKVSNLKIVLLLDEADYLLKVLNTIDERIQNRAALQSNEIGDRAVVAATTDHSSPFYNHFRFPLKPLSVETEDLIVKPPD--SAIEKIIKLSGGQPYYAQAICYE-AF------NYISDEDVYIAEQKI-
>node26840node
NPFVPV-GRINEITTAFEQINNGGNLSIWGGPGMGKSSFLDKLADPHIALRFNCEEPFTPAGFWREILLAVAAKLA-KRDNLQLALKK-EHNKFLLLLIDNYDHALRYEAQMDAFVKDR----YL--AAATERKYLSMVVSSLQRLSELSLKLFSQEVEQILKAN----SLQEAIAEISGGHPYLVQIAGFM-VY------QIINPTHFDQAFADE-
>node23264node
DAFIPFECQTNFAHNLLRAINSGLSGALMGYPRMGKTRLIKRALLTVNWMRVACPVTPSIKSFCSLMFDQFADLLGAMSEKMPSQVGQLAQMHSGCLVVDDIQNLRHAILSLLAELSTEAGVPVILVGTPAAYEMLQGEARNAALCSDVWYRHENNGWKQFVRTLTPITEIEDEIYHACQGLTELAVKLYQQVQLSKLKEEAPISGIFIKQTAGQLF
>node48612node
SILLLDPEYVSGFSETIALHAPRLGFALIGPSGSGKTTAIRRALEVAGYLYLECPSSVSRSGIVNAFFHALSEALHDSIEQGIHEMTDKIRCNDGILVIDEIERIFHPVMNFLTSLVNSLGIPIAFVGTPDLVPYLEAERYLERRSGMITIGALSDEFRNFIDRIVAIDAMYDAFDRTTGRFPGSIIQLWRRAQGDALDYQPCVTPASIETSYRKWF
>node59395node
HSFIETPFARRFQGFINEVRVEKKWAVIGAYSRNGKTWSIMDIIKSSPIIAVRSPDSSTPNDLISSLCRCFGSVPLSSSSAQKKWLISAIPRLGEQIIVDDAHELNLNHLKFIKWLTDSLNISLVLSSIISIWNKIQQMQQLYERFLCREIPGHTYEVAEILYGYN-IVKYTDNIYNCRRVAMEHLSKLIFESVKIAYIQSIDIPLDLIFHVYKSSF
>node71774node
YTFIETAFSQRFQDFINEVRLKKKWAIVGAHSRNGKSWCIKDLVKNSPVLAIRSPESNNASDIISSLCRCFGTLPKSNNSVLKKWLIDNIPNFGEQLIIDDAHELNIHHFKFIKWLTDTLYISVVLSSILSVWSKIMNMQQFYERFLFRVVQGHTPEVAEVLYVYQ-IIQWSDTIFNCRRVAMEHLAKLIYESVRVASIQKNEIPIDLLNYIAKLHL
>node39138node
HVFIETGFXT--------SRRKKDILVIGAHPRNGKSWCVRDLVLNSPIIAIQAPDSKNSNQIVRDMCRCFGKFKLSTIDDMKNWLIDNIPVFGEQLIIDDAHELNQDHFKFIKWFNDKLDISIVFVSIMGTWQKLSQTQQLYERFVPYQVYGLSPEVTQVLFDYK-IIX-----XGTGRVAMAHISKLLYESARIACIHNSDIPLDLLFHVFKIHL
>node56257node
TDFIDTPFEQRFQWLLRLGWKQRTWHVIGAVPRSGKSFGIDDLLERSPLLVIRSPKNRTTERACVALAGAFGVIPKMTADTLHSWLVAECVRAQECIIIDDAQDLSVAHLRYLKELTDDLQVGLCLVSATYLQKELNQ-AQFRERLRYCRVPGHTEEVHDILGAYD-LRKWTKSIYSSRRVVMYHLSTFVRLSLKRAAEARTNVDKSIMETVANLMT
>node53501node
KVFLETAFEKRFQGLLRHAWHNRSWHVIAALPGSGKSLGIQDLVLRSPVIAIRSPKNTTREQAGVALSAAFGTVPSMNWQVRRTWLVKAMASAQECIIIDDAQDLTLPHLAFLKELTDNLQVSLCLVAATVFKETFAG-RQFRRRMAYCIIQGHTEEMRHILTTFS-LHRWTKPIFATGRVTMDALTRFVTAALRRAYEQKNDVNETILEATAELMI
>node26045node
NIYIETPFEIRFQAMLRYAWDKRSWHVIVADPGSGKTVGIREMIKTA-ILAVVAPKNDEDEQAGDQLYAALGVQSKGHWRTRKPRLMGHLHQSGECLVVDDAHDLSLEHLMFLKELTDQ-PFGVCLVAAGRLKEYFDQ-QQFFRRLQYCRIEGHTSEVREILAALQ-LLRWGSSIYHSGRVTMNYLMKLVKTALEWSYEAKTDVLIEMLEKAATLLV
>node17789node
DIFVETAFEKRFQAMLHAAWHNRSWHVIVADPGAGKTVGIRDLLKTA-VLAVVAPKNNEDEQAGDQFFTALGLPLRGHWRTRKPKLMGHLHQYGECLIVDDAHDLSMP------------PLGLCLVAAGRLKVTLDQ-LQWRRRLSFCRIASHTSEVRDILATLQ-LRQWASSIYHSGRVTMDNLMKLVIAALEWSYEAKTDVQAKWLERAAELLV
>node22492node
EMFVETAFAKRLQKMLYASWDNRSWHLIVADPGAGKTMTIRDLQKRA-VLAVVAPKNNDDEQAGDQLLAALGLPIRGHWSTRKPKLMGHLHQYGEFLIVDDAHDLSLEHLMFIKEVTDQ-PLGLCLVAAGRLKETFDL-LQFRRRFKFCRIASHTSEVRAILATLQ-LRQWTSSIYHSGRVTMDNLMKLVTTALEWSYLAGTDVVPARLKSAAELLV
>node49743node
ELFIETAFERRFQAMLRFAWHKRSWHVLVADPGAGKTMGIRDLLKAA-ILAVVAPKNHQEEQAGDQLFTALGLPLRGHWSTRKPKLMGHLYHSGQCLVVDDAHDLSLEHLLFLKELTDQ-PLGLCLVAAGRLKETLDQ-LQFRRRFKFCRVESHTSEVREILATLQ-LRQWTSSIYHSGRVTMDYLMKLVTTVLEWSYQAGIDVRAELLEQAASLLV
>node23070node
-MF--TDLKLEFEKFLNHSFAN--FMFVDGVSGMGKTSFAKETINEFSVLLTQAPYIDNEREFRSLLRDEFVFNKKMSKTNLKTILLTKLS--NRYLVIDDSQNLLMNHFWLMSWLVNETNI-----KVMYFQEFLEERSVVYNLKS----------------------------------------------------------------------
>node56318node
RTLIITTPLKQAVDQIQHYISLCQGLRIIGGAGTGKSTVIRLLRHQLKLIYTRIGHKDTRLSQIRLGLHALGHPLGGKGDIKFELLVQNMKARKVCWVFDEAQNLFTTVTDFIRSISDRLKIPVVLIGTPALAKLEEFDVGLTSRANSLVLPAL-NLWQTMLKGYKPLKPSLVKIRDHVCGEQRQLKFLFSEIAALAV-DQSVINDEILDLAIQ---
>node53574node
LTAISTEDLSTGVERLTRIYSLGQGGMLIGEPGSGRKMLLETFHASLTVLQVSLDEAISRRSLVSKSLVAMRYPIQGTGIETFRLLRMYLSKRGRLWVVHNADIFVRTLAFFLSSISNELKLPLLLVGTKKLRELSTTAPHLAACTIEIAMGDLSANWLRMLSGFSQIQVGLSMIAQYVGTSKLKLARLMLEVLMIVVRDQAAVDD--LKEALSYLA
>node42812node
EVVEVD-TLLKINEICTDCHDFHIIIG---NPGTGKTESFTEHAANSKVKYICCNSYSTMTEIATQLLDGGGNG-SHRIELCKTAL-------KWLLIFDELDRVTPRVVEGLRAIYDSGGIGMVLGGTSVFMKMLSRGSHLYDRAFIVNLNNPNDDITKYLASQD--RKMVRETA-K-KGSFRRAANDLWQAKRIAKLNDKVLQAARLMRT-----
>node19128node
SVIKPTRNLAIVHEACE---HAAVIVGISSRAGYGKTVGLETYRRIRAVYYAHDKASSTKDAMIQSLASGLGR--NVSIGKLRRALVNHLREIGPLLIIDEADTIQFRTLEVLRGICDELRCGMAMAGVEGYMERLLTEEQLLSRVAIVKLLDPDDEIQMIADDYR--IDFIRQWALV-TGGYRRARMLLEDSQEIAA--GKKINLAVLKRAAQYLP
>node59424node
----R---------GVVNTLQIRPHALVWGVWGNGKTFSAKAIARENDVFYYKVPAEITASKLVKGISLACGAGMRQTKEATLDLLKFTIATQIPIVVIDEAQRVLKRLLNELKDLAEDTDLSYIFLGDQSLPKVVQSPHSIYRRVKEL---------------E---GEVEVFY---DRG-WTTL-------------------IYFIASILQKKA
>node47071node
----E---------KAVQNLTFYAHGALWGEWMAGKTKSALRVASRNKVKYMKFPERITETQFVSQIVLSLKVGPKRSFVENLDLIKEWITHNEYVLIIDEAQRLFEKFLSILKDIVEEIELLLFFLGDRKLSRFLTNYHSLVKRIKALF-E---AEITALLKSE---GELDVAL---KKG-LKEI-------------------PQSLEKFLKAVG
>node47072node
----NTTVLKKF-AALVHELKLSAVAVAYGSYGIGKTWGIKALEKDNGV--VKGHPKDTPNKFLRAVASAVKCPTGRSFDDTLKYLTRFAKY-RYVIIVDEAEFVLSHTAATVKLILEET---FVLVGNENLPKLVARVGSLDERVVSLV-E-----------------DPEAAY---KYG-LSIL-KFVNALKLISK--P----KALLKQMFERVA
>node27716node
STAQE-----KIRDRIFK---MNFFELILGESGMGKTFLLEMTAH-EDGVYVKARKSLSASAFMSLLLRAIGEKPSGNMDDKFEAFCEAITQSKRLIIVDEADLFVKDLFELLREIYEYGKIAVIAVGLGVLKKR----------IKLGEMV---RELIKIGQMN---GEIAEFL---EGDNARLYEKTSLNL---AL--G----EAKVAAN-----
>node78268node
SLSQE-----KIKERIRR---MKFLELITGESGMGKTFLLEMVVK-EGGLYVKARKSLSASAFMSQLLRAVGERPRGNTDDKFELFCETIAKSGRLIIIDEADLFVRDLFELLREIYEFSRITVIAAGLDTLRTR----------IGLGQMT---HELLNIGKLN---EDVSEYL---ECDNARLYEKTALNL---ML--G----NEKVSAN-----
>node8109node
TDG-E-----KLINGILN---LT-FAAVVGPSGIGKTYTAKLFSEAHDTAYIRCADGMCQGDVVNMLLEIVGLPTYGTKTQRMRRAIAAMRESGKMILVDEADLLVTDKISVFREIK----IGVAMIGLESFDNA----------LLVGRVK---AELAYFISKL---PETPEAR-HAKRGSLRLIEKFAQTAN--II--G----REALAVI-----
>node77411node
--FIE-----NF-KRITRAC-RKIRMVIDGWTGMGKTHTLEHFKATNYVLYVKCTQNMSAKDLLEEILGAMGVHQRGNHA-KLKTIKSMVLRHRYLIIIDEVEV-VKPIYAILKDISDWAQAGFIICGMDII-NK----------LRLANQVRLTQEIVAVCEFE---NTGAQNV----------LAQYVTDLD--ML--A------QYAAD---IK
>node53631node
------PILEFNYVKGARARISGKIALLRGDSGTGKTTLLREFNERYNSFIVQAYKGMKKSELVKMICKSSGVDI---KNATLSDIVPRV----KILILDEANK-LSGL-EWLRSLHDKSGMAMIWGGTYEDITEILSQPELNRRCKV--MENLTKELRALVESY---DRYTDLLWAH-FGGVMGL--SVEVLRD-MK--G------VINGVMPD--
>node39846node
EICEDSDIVPFRNTVVIIASVIKALMKIVGKSGTGKTTAINALSKKLQSIVITAFAGMNKKDLLESIAFKLGVMP---KRTGISHLIEAIKDGGRVLIIDEANF-ISTL-EQIRYLQDMTKTPIILVGTENLEKEIAKHEQVATRINT-ALRVFGEEVEMLFEKE---KKTADKVWKR-CKNLREVKYALDDLNEIYK--G----IAKIDAVLPR--
>node54899node
DRFQAEPFVEIGLARLVQGVVKSSIGAVIMNPGEGKTTMANACRKLIGAVMVTIETGEGDHGVLRKLYAALGVSG---DRSRRRVLKEKLRD--VVILVDESQK-LTAL-ETLRDVHDNAGIPMVLFGDHDFYVLRGRKPQLARRMPILRVEKFTEELVKILRND---TDDAIAYLTRNYGALGTVIAASRIAYDISQ--G----TITVEMVKEALR
>node76679node
----ESRFVGTTIKSVVQVC-LRKMARVVLPAGAGKTQALLEVKRRYHVLYVQAHQGSTITGMLRAVARAAGISVSRNDS--SDEIYEKIRDRLALILLDEATA-LSGL-NYVRQFHDDQAAAVVLADTEDLASMLAS--------KL-YPSSLTRDAMRACGHE---ADAAKFL--HDDGTLRNVEQRVTAVA-----------------------
>node76663node
HLYFKLPWMAEAEKAVEDVMALPHCVKAAGGTRASKTSFQRAVVRRHPYACFKTPSTPSPAAIDLSILKALGEPAWCKPVERLSRIAEVSEMVGLGLGLDDFQHLVDTTLDRLKEIGDLIKVPFVYSGLTRMQKAFETNEQCNGRTSTIRFRRLDWRFRKIIAEFFDLDGNLFRLYISVGGLIGNLIRVLRVAAAICIKTKTRLTVLTLREAVVKVI
>node75135node
PPYMNFDDQLRTKRKLREAY---EFLLLYGYSGCGKTTVLTQFH----IHLITDFTSLSPANLIVKMGEFIGLPL-LRSSEIF-TLQDRLRSMSVMYLMDEVSLDGP--LELLRKIYMETHVPICICGVPRLYYQDK-YCSLITRLD---EHEMRGDAGNYLNMVQ---ALIRIALSKNAGGIHAFTTIIGRCITLA----VMYYKAPGRS----FP
>node25351node
-PTMETKSYAEVMGTIKMGI---KLTAVFGTPGSGKSSLLNDIE-----HRILCAPTMTMKNLLVQIANNINTHV-GDTYTVQQQLTEALVADPHILLFDECENLHR--IDVLRQIYDESNIPMVLCGTYQLQALDHNQPQIFRRLF---KAEFKLEFTKYIELLN---ELFALCTDVENGGLGIFIYLLENTLPFV----PE--------------
>node53304node
-PRMHTAAQDTVLGGIIKHV---KMVIVLGEPGEGKTITVLDFC----SHYKKCTANTTMNSMLVFMANSLGIRV-GGNDELQERIQNRLHDDPHCFVFDEAEYLAY--IDVLRQIYDETSVPIIICGTYVLKDLTHNRPQIFRRLR---KEEFDREVKDYLTLLT---SLIANCRDRQSGGLGNFVEILELLFSQV----PE--------------
>node59275node
-PH-LEAVHKAVAGALKRAH---GGLIVEGEAGVGKTTTITEVTELGQWVVITLYGVVTPKTLLELCVKS------VRGADLADTLSNLISNCAVLVVIDEVHFLKASTVNFLKDLTNRTNAVFLMAG---VSRGLEAQQQLSRRFKRIKIGR--LDLFQVLKVLSNWAEVVDHVYDRTQGVLQHVVALIGEAAQLAIGSEEVISPSLLDEVQL--S
>node66861node
QPFVETRLGLDMRTAIPRLIDTNRCIILEGPETAGKTTSTM--FEALPFAYTQIGRHWGENDIVRNVQDFLC--FPARMTDLRD----NAERMDRAAFIDNAHNLRPD-PDGINTLLSGMPCSLIFIGLAPMSALGSSARQIKRRAR-PHSSEFELDWDRSTSALDL----RDLLYERTSGLFGGTYDVLREAALDTIWEPLAYEKAIRQRMEK-LP
>node18549node
PIWVATPFAAAVAGTVRRVTARNRVVAVNALPHMGKTRSIERVSETAPWIYARTGATSGPRDFIHAIARGFGRQNPPWMAEVA-------EQSEVGLAIDEIHEVQGR-THIIRNLMAVLPVTIVLLG-ARLEAVSIASEQIEERTTWVHEREHTMQWQALMRKLDTFAELSAVMHARVGGRIGRASKRINDAADVVA-HRGSFLSALLQQLDI--P
>node73798node
RVWVPTPFASAVAKAIAEAAAENVVVVVDSLPHTGKTSAVERVQQTAPWIYAKCGPASGPLNLISAVADAFGRRNPRWVLDIA-------FETGVGLALDEVHEIKGV-AHLVRNLIADFPGVVVLMG-AGLDALSIASDQVVRRMLTVRGDEYQLGWRHFLRQIDLFREVCALMHDLLDGGIGAAARCIREAAIRSS-GDGVFEDYIIAQFNG--G
>node80650node
PPFMLTDEHNRLVDALNSHVNTNRGFWVDAESSTGKTTSVMEWQELVPFACMTLSERPTPRTINQDLSHFFPGPPAYAINAI-R----LMEKCGEVLLIDDAHSLANRTSLHLKYLMSRSKVTLVLVS-ADDRARVDYDGQLKHRFVPYKMNRFQ-QWRKAVASIDAFR--RDLLFDLSGGFLGSIWLIVRLAAERAIRTGEDLTEPLLLQVHR---
>node57186node
KTVVSHPAHDAACTTLRKFLS-AAVCLVTGPKDAGRSTVARAVF-------LTPAGPLAGRGFRARLLEAIKAPMVAAEATLVGAISQMRKYRGRFLVLDDADPLVGL--EHVDWILRVGLRLVLVTSNHTAATVLEKLAHAVEW-HLVEVQRYTSAFTGFRDALFPP---TEFYYVYSLGCFGRACQYLERALAKQGAARGILTVEDMRLDGAAEE
>node59158node
KTEIAHARQEAVLRTLTAQLRGA-FNLLVGPPGVGKSLVAKLVCEWANHVPIGVPGRLAPIVAVVRWLEES-DELI--DATFQRF-VKKVRRGNHVVIFDDAHDLLPLYAQPLKWLPKD---PVLLIGTHDLLRFQRQSGELIRRSRRTEYDRYLRCFKGVLKAFFKL---EALLYEGCVGCVGTLRDWIDAGLLLAVAAGRQLCLADLEAAQLSSD
>node16166node
---------------------------------MGKTNAIKTVGAMLNSLSLSTNGSLSTKSFAV--------EMLQSEHDLRRAGENALRYGNHFLFIDEAQHLLHAILDSWKVMAQK---VLILGGTHELGELLLNSAHIIGRSASVEFPRYFKGFMEVLVTF--L---HEFLYTYSHGCVGILHRWIRKALANAYANNDVLCFTNFDRTKLSER
>node35318node
------------------------------MPGAGKTFLRNEVLREIPATELDTNSTFSPKAFAARC----LKPDLTPEHEYWRAFGETLIDRKKYVLFEHGAAIGKSHLWNL--MSLLGILNLIPEG----YQLWEGRPEIAERLERVFIRPYDV----QLNEFYALRCQIIEIAIATATSMRPVKKMFAKAQVNAASRGEKISAADLAAAFETPD
>node43908node
----KHSRFEDTIGLAHAAAVMADVILIVGPSGVGKTVLLDALMDRLPMVRVIES-GGLMKAVAYEY----SNPFMNTETALRASARSLAHARGRYLAMDEINHIQPSRLDSLKMLAGSGDVVLILAGHYSVLDLLRFNRQLHRRIFVIAIHPYSD----DVLEWFGFRSINDLIFEASFGCIGHLTRRLEFAEAIRTSRGDRLTLEHVAMAAPFAS
>node79304node
----LHTKYKDALEVAYTHINYATMVLIIGMSGSGKGTIAKKIKGRLPIIENAENSYYSSKDTASRL----KDPFHVPEGTIRQQLHRLLLAKNKYIIVDEADMMCVSHLESWRVLALDEAIVIFLAG-FRMLRIWDRTSQFTRKMPTVHVDRYSL----DIESFGESKNA-AALMTATGGIFGQLKALYERADDRANAKGESLSLNDIVYALPKKK
>node28407node
TKTVMTRYVTEGRDWLYEVYAN-ELYRIIGPAGVSKSTTIAKFISENPVLKIEVPPGVGKNGLYVEILSQLGWS--GAA-------RKALKIHRKMLVIDEAQNLVFSAHEVLRALINENSCQIVLVGVEELASVANVERQLERRLGTLYMHPYHAEFSKIIKALPELSQYTEEFFEATNGILADLVKLLTIAVKLAFKEGEYVTKNDLLYAYAERL
>node40348node
LAEFMSFISDEALNLIANVHATHRCGLIYAPTDTGKTALINAYKRQYPILHIKLPASCTIDRLLVALLKELGDIAPGSVAEKEGRLLALVMRRNSLIIIDDFNRLLRDSIGYIQYLLDDHKRPILMTGVMSCRYILGELDELERRTFKLQLKTFDCGFRLFLEILISIELMAKRLFYLSNGVPGPIKTL-VEQSILAKQDIKKLCLKDYARGFSNIY
>node75973node
RPTFTYPQFDTALEQLSFTYNMQRLALVVGVSGTGKSMVAQAFVNKLYRVELNRPKS--ITVLLEQIAAPLVTL-SVGESSMRYGLCAAIQSQNKFIAIDNAHHALPIALSEFNHLNDSCDATFVLFGTEPTESNMLEAE----------YKKLSFTWFEAMKYMLKLNELLFKMFVATDGNFMVLNDLLIGAHVLVDQGQNVIDDDTLAWAFDHVC
>node57098node
RNIFIHPAFNEPFRVLKEAYALSSIALVTGRAGVGKTTLSKHCESYIHRVQLKSVNS--ETDIIVQSARGLFGI-PSTPAEKLDAFCSSFKNQNKVLIIDEAQHMLTQRYSFIKVLADE-GICVLLFGVEDAEKLFTTEN----------YSLMVKSWEKTINYYIDLRQVLNKLFEVTNGNFRALDRIFTICHLRFESNKDSITEQLLSDVVKNVT
>node20479node
LALWNQ-QYREVDELVNRLMRFNG-GSLIGETGTGKSHYADKKREKLPVLIVTAPKHSKPKPIILDMLHELGDL-PGTVRELMTRLIWLLKKLEKLIVIDEVHDFLPKVLSWIKGFMDETCIPFLFMGTERARLLHEIDKELASRIYSASLSSISYFKTNKLQFV--FLPLLDSLFVATKGVPRALRDFFLEINVEMEDDKFNPNLSSLSEIYFRLQ
>node60700node
LAIWNE-QLVGAERMIKRGLRYHG-MIIKGDAGTGKTHFAKKLKEELPVLMISAPQQSKVPDMIQKLLYELGDIKPGKHNDKLNRLFRLLNELKELIIVDEIHDYLPKALSFLKLLMDEALIPILFMGTEKASMLSTMSDELGSRLYSYTFSKLPYFQNRSLNFV--FTKLLDRLYVATNGLPRGLRDLFLEINIEMEDDSFSPSLDSLARIYAGLE
>node47377node
LALWNH-QFCELDNMVDRLLRFHA-MSLIAREGAGKTHFALKKQEQFPVLITRAPKQSTVRTFVERILYELGDIKPGSADEKEKRLLALLRKREKLIVIDEIHDFLPKALAWLKGFMDETLIPILFMGTERAGLLHVIDKELASRIYSATLASLPYYPLKQLMFV--FMNLLDRFFVATDGVPRGLRDIFLEINLEMEDDAFTPNLESLSKIYKRMT
>node4404node
LPLVRHTRFEDAYKYIERCRDTRKLGFVLGEPGVGKSRLVSMVKDKSPVVILKAPTRFTESAFYTEILISMGIRQKAKTSELKIRVRELLKQHHELIVLDEAQDAIPLVVKALKFIVDDTCAAIVVIGTLAAKPLAFEEEQIASRSPPFILQEFHYDWRRFIKRV--RQELSDRLMLATRGDLRALERLLIDIQAEDLVQQQVSTAEQALLLFENVW
>node75001node
TRYIHTPENARIWGEIDDLMLQRKCILLVGEPDSGKTTLLRQFKYAYDIRLFRLMSRTLLKGMAAGLCRELKIPDVWTTSVLINKAAKKLFYDKMLLIVDEFQKLLKIILEGFNDLLNESHVPMVVAGVNGVEEILNIWGTFCSRFIEIKLNPWNDNFIAFLATIPDTDKIRELIIKLTDGLTGSIITLLKWTAKDLIRHGEVITADLLKKTSEKIQ
>node61816node
AHHVPCSQQDRVASSIVQTAKRDSVTIVGGESFSGKTTMLLRLSECRFAS-LDLSSYFVFESLRCTISDCLRVSFSDWDPVIMPALQRYLMLSQRVFAVDDIQQMLHMFLSFLARLVEP-NMSLILCGPPEMLTGA--IAEAGNRSTMLSIEPWRYD---FLC-FKALGNLPSLIFRLSGGLTGTVVSSVRIVVRS-RHDPDERVMQAITNGWEI--
>node50980node
AAYIPNTVQAKALDEILEAVKTNGIVCLHGETLSGLTTVLHCLLQNRSPWLLKMVPLTHLSGVRSAILHSMRLPDEFWSEALIPRFHDYLVCSRRVVLVDDFHIVQKLFQNVIKRLIQA-SLTFVLAGNFATLSGA--DGWSDFKLALAKFKSSRHV---FACRYHQSFDDARAILALTKGYVGEVVSFLSIMARESRHAFSSR--YRVRNG-----
>node14880node
MRVFRCPLQRQARLSVTRALLDKDLILLRGAPLSGKSIVLSVLFSSNWPIVIRSPHVHVGKSLRLAFAHALGLPSSCSSPRALNSLHELNSKDAVVLAIDDIDIFFLGACDFIFYLSKRLRLKIVGFSRFEKIRSI--AKDLRME-LELQ--CWPAEFCDFVKYVQV-KAFLQALFESTRGATGAILTTIKILVMSGVFEGEVASPVHLGQLWRF--
>node48258node
MKYLSCPKQYQAEQSIVESYSNNLFTILGGESQAGKTTVAKRLLKNAYTAYVPGVFTKLYNDVHLALSSALGLPVTFTSFRNIERLEDLIGGR-FRLVFDDASVHFGGSISLMQSLIQRFNLKILLVSNLDILDGP--LKEFVAK-VDIG--VWQYQYRNFITKVQL-DDFIKGLLDRSHGASGALFRILQTLARNPRCQAKTLPVNCLRNMWKF--
>node10938node
----MCPRQRAAEQCITQKFHTTRVAILGGQPLTGKSTLAKRITTNSCSTYVPGNFTRVYSDVRFAFAAAIGMPLDCTSLKNIELLRGIIGCR-FRVIFDDARIHFGGSLRLMEWLILHFEIQVLLIGESDCLSED--LKALFDS-TAIE--SWSLEYCAFVARIQL-ESFVNALFRKTQGATGAVISILQTLARHPRYKDSELPAESLNNLWRF--
>node15856node
GLGIDYVVTPRIKTHLAAIEQLRDIMILSGPSGSGKTTLLDHFDKQHPIVFARCPDRSNFKQLAAAILDALHVTPATEKDM-TRQIIKQLNGQRQLLVLHDMHRIVGNGANVITDLCEDGRTPIVIAGLTEVARFVKKNSSLRRRIADVTLEPYDWELIGLTKMLFPIEFVHRL--TWAHGLIGNIVQHMK-RTEKAISITSGVKRPAEIYAYRAMR
>node74536node
T-IIDTDTVLRVGECLDMALASHHVAAIVGETRFGKTTGFMVWASAMPVLCVGVAPAPTYNGLLMDTIFAITRTVPPSHAQLVNLLRRQIIEQGKVLVFDEAHRIVRAAGDVFSTLAKQTKVEIVLIGREQLADLFDDNDELTEMKQEYEIRAMDYPFAKFVRKFSPSEGLAQLIHRWVHGAPGPTALLLALATKYAITKGGCVTLPVIGLALE---
>node10082node
RAFIQLSTSERIIDCLQTALRLHKIHAILGTSHVGKSTAIDFWMKQTPVVRIQIVGNPTFKALGDDTLRGLVRGRAKNGGDLASLLATHLTAFQKVVIYEDIQELAKVAVVLLRNLCKVVRVEVVVVGTEGTLEVLQSENETRKLVTNVTIRPFSREFVTFLTKLSPIEKLADMLWRYSKGVIGDIKHLMLAATDTALQSGSGIDRTALRKHLE---
>node43873node
I-VIETPAVANVGRRLMALYRRMSILTITGASHCGKSTAVKAFAYHTPMIVVSLTEEATIRDLWCDILRAFGDPEPGPKQRLQNRAIRLAAEHGHIVAIDETQHLS--LHNALKRIVQRSQFAIVLIGEKHHIRSALADIQVGNRAPKIVFDRFDGQFMGFLANLSRLEG-------I-LLHTKGYVGVASKIIEMAIEHYRDFTKAAIARAD----
>node8666node
R-LVEAHQTFETMRDEVARARRGLIQPVIAQSGMGKTTNAQTFVECIPAVYAELRPGTVLKTFFSDLLKGFGCNFPGTVEEKRTRMEHFATLRPDIVFIDEMHNIV--LLRTLKSVANRAQFAIIAIGTEELLASFCMSREIRNRCPPILIYPADVLMLGYIGKLSGFDDLPACFAEV-EGVTGSNTGVISKLVRHAIEPMRRTEREIITREDAGWA
>node39134node
TWFVEYPGLAPIKRTVMRTL-PS---LLYGHSHAGKSQLIRNCVTQFP---LECTSKMDEMKFYEQLINKTGAPSLTAVAPKRTQGLTVLQNLSCVVVLDELNTLTLTFLAFMKYLTNSEEHRFICAGTHAARSALYADREMSTRF-EVHVGPVENDFQGVLAALSNLPSLAGLLNEMSEGLVGEVAQLLEDAALRAIDDGEQVTQDVLARL--DWT
>node59179node
PRMFAYPVLKSIQQRVDFLRVHQVGIAISGVPSQGKTVLLEYLH-ATRSVMVTMGNLWSVNNLYNSVFEALNVPTSGDEQEKYNALSNLVKRLNQQILLDDFHEVLRALLSATRRLCNLPGVTVIIAGTPSVHNLLATDDQLKTRFERFELKGWTLEYIGLLRELSGFTGLASEALRLGAGTLGGIFRRVADAAVYCIERNPCITAEALQNCKPYQS
>node34320node
DRWLSNPVSDAALERALMALLSARALLFTGPPNSGKSALRQKLMMEMVTLEIEAPTEAG----FYEAILEAGHRYIGAARTLLRAVNSFFEDLRDALLIDEANNLSVFCLNAIRRLCNVHKVSLLCFGTPPAKMAFEADEQLENRFEIVELAPLAPF-VEFVTLLAEW-QMLDMAYELTGGYVGRAAYLIKESAIEAVRIGEQITAEIIQAPELATR
>node77218node
DRFVEHPSATAIMEEM-RFIYGAYNLMVVGDSGAGKTALLEEFVRRYRTIAIEMPVNPS----LLSAISEAGGLG-D-KPNLGRFVTG-ADRSGRLIIIDEFHNLDAACLNLLKWLGNQTGLSLIIAGTQNISRIMSYDEQFEKRFRALKLPNWRSHLERFVYSYKSL-RL---FVALLKGPSPRIAFTLSQAAYEAQRSGPEIVEEIIGR------
>node53223node
DRFVEHAYASTVLDAAEHLLTHPLGVLLAGPLGAGRSMLAEAIMRRFQVPVI----RFSPRALCTRALDAFGDKYEGRGDPERRVLRR-MGETKRLLIADNVHDIYALMLKALQYIVEEGPRRAIYITDPGTVGWLVSHDFINVNFSYHELPVWTMAYTGMLGLLSKLTGIAEHILRLSGGNTGRLMRIVKNAGVLAIHTGEAITKGTLDAATQPLP
>node73927node
GLVIRHPSFQHAYNRILDVIEFNQSVLILAESGCGKTTLFEDLQNNLPFFSSAIPTDATPNSMAQQLFASMGVGD-RNKHAAEQRIKNALKKAGQAIFYDELNNIAGSARGWLRDLISSSGVMIVGFGLPECEDIFLSEAQVHKRFWILSMENFKFEFCVVVKTMPRMESFLISLYATTGGSINALKKLYEGVQMETFK-GHILNTEKFSQVADVMR
>node58789node
KVICLHPEYDKAMAKIRKVIRYNSSILVLGQSGTGKTTLRDTIASMMPFFDSSVHTDATPTAMSNEILRHMGIGA-VKSSGAVDRVRACLKLAGFAFNYDEIHNLAGNARNWLRDLITNTGVMVIGYGTPNCKQMFLGEPQLLKRFIILELNLFEFVFREVCEAFPRMESFLVAMYAASGGSINAIKKIYESAVNEAFL-GGRLDHEKFAIVVDDLT
>node58781node
RIVAPHRYFAEGLTTLTRHLALVHLLLLSGDTGAGKSFLLE-LVDTYKAAVPQMPPNPTPKGLYAEILRLYEITDISDLKRRT---LAALKECKEILAIEELQHLTDRVDDIFKVLHDSTPCLMVLSGLAELEAVVASNKQLVTRVGHIHLPRFDWEFIFCLEQF-SFLKFDFRLYCATGGIMRLLANLLEEVLSTAG--GSCLNLEDFENAYHTFR
>node5267node
VTSIPLSIYDEISVTIEQTLEQAHCVVIKGVAGCGKSHFATVKILESPRALIQIPSETTLLQLLRSILISLSEPIVTEIDGLMQRVIDVIQLAVDYIILDDFHYLDSVAMDAIAEIISRSGKCFVLMGLPDQDRLISKSLRLR-IISVV------IEFDEFVSHARRTEKLLERIYTATKGTVGNMINLFIFAEGRATQLETVVDLSILAWAYDIRL
>node5268node
FRTITHTIYDDTIRDIRFCVRATHCVPIEGGTRYGKTRMAEQLVVDNPIWLVRVPSKATPLELVQYMLISLGEHPDSMIAMLAKR----IKECIDFVILDDIHYLLNVIAQVLADVIKRSKTTFVILGIPNTGKVLDEDSQLRNLFSTIHLQPLQIKFAEFVTKATGDEELLRRIKYVTDGVVGHIINLLIFAEGVAYEKSLLISLDVLSEAYEKKF
>node16703node
MNAFEHPDFLNEMNFMNYIYRDAKGVLITGQEGTGKSTLVAHF-LENGILAINIPSRTTLRSFIYTLLKKLGEET-SPVEHLMSKII--LNEKEFMIILDDFELVLDEVLNLLKQIQLDTNVSIFALGLPSCHLIIKQNPQWTRLF---------LDKKRM--------------------------------------------------------
>node39570node
VNVIEYSTISNAIALMRGCHHLSDGLLITGKDGTGKSTLVAHY-LRKGVLAMVMPSSASSQKIINIILAKLGYC--SEKKMTMSKSSEVLKEKEGLLIIDEFHLIIDSIQDLLSEIQMQAKVAIVALGTPVCEMIVRQNPRLARLF---------FEFIKFLKKLSHLDDFLNQLINVTDGLISKIIQFFITATDIAIAKENKIEYEEFTEAFDIIS
>node17293node
EIVIMHDELRQIYEVLKETINITDSICLTGNAGTGKTTLSKILMKEFPILFTSIQG----KSVNGVMLAQLGDSAKNEKTGLTERLKRQLKSARNLIIFDEFHELLTDVLGWVKALINATGIPILLMGTPGVESLIETNDEDVRRILKLYIGKLQPQFYNYVDVYYGFSDF-LRIFLATNGYPSNIAELFKNAAKAAIREGIEVTINHLATGFNFSK
>node77311node
ELNIKHPSLADALD----TIQIATCGVITGPTGVGKTTLCNFVKTSLPCIYVSIANMSTPKSVTG-ILEEFDQEVPATEHQMLRQLKELFTTCENIVLLDEIHDIVTGVMSWLKSLVNETKAAIFLAGTEDSEAIVDANPELKTRFMRMRLHYMNPEFEMYFSDIFTPTEL-ARLYLTTDGNLENISTLMIEASRTAMKAGSSLTFENIREGFHKTG
>node61024node
---MNNNSHIQTLSNLRNFICHHNGCLLLGDGGVGKSTICKLIKSKHLIFYFPVPSPITIKSLAIRMLEELGCTD-GTSEQLNYRLRILLKECKQLIMLDEFHHIYSKVANWIKTLADETKICICLIGLPNIQENLFIDSQLARRFRVLKLNPLKLGTLRFLKYMPDID-LLKRIFLATTGYQAYVMQLIYQSCLCALKNNSIVALSDFHEAYALKS
>node30763node
RRYFVSRWDNDLVERLEMILKRDKGVTVTAASQDGKTTMVIQVMKRLQIAYCRLRGDATVKSVCMDLCRTTDYHNPFTRTEANELATHRLRQAGKIIVMDEVHNLLGKVNLFLKTLADGGGFCVILIGTPKVQEFVYQRSENIELARYLDLLPFERETIELIRSMPSIPYFADRIYDGCRGSYGRCMFLIANAVIRALEEGDTVDIEDFRKIFELKY
>node15612node
KRYMVSNWDNQLVQRLEMVLKRDMGIAVTAPAREGKSFLVQQVLSKVSILYCRLRTDATVKGVYKDICAKTGFTTPMTRAQANELATHRLKLKGKIVILDEVHNLLKPVNLFLKTFLDGGGYCLITIGTTKLRSFIYDDPQNDELARLLDFEAFPRDTVSMIGQLPTVPYFSDRVYDGCKGSYGRCMRLIATSVVRAKEDGVALDIEDFKATFELTF
>node39203node
NCYVSSEWDNQFLTRLGMVLRRDKGISVVGPSGEGKTTLVKKAVARAHVVYCRVRSDATIKGVYMDLCRLTGFSSPMTNIEAKHLTVHRLQLAGRVIILDEVHNQLGKVNLFLKSFLDGRGFCLIVIGTSRLRQFIL-RPENDELPRLPEFVPFKPASISLINDLRSIPICR---------------------------------------------
>node39204node
NRYVSSDWDNDLLARLEMVLCRDRGIAVTGPSRDGKSTLVRRVLEREHVVYQRVRTAATLKSVYRDLCAATGFTRPMTIPEAQELAMHRLRLADRIVILDEVHNLLGYVNLFLKTFMDGGEFCLIAIGTEVLRKFIYEREENLELARLLELKRFPQTSLALINGLPSIPYFAERILEGCRGSYGRSMRLISTSIVLALEEGSALDIEDFRRVFDLDL
>node20475node
SVHINYRPQLELASKLDYLIKLSPGLTVFGPEGAGKSYPLARFAEMTKVVYFSFKTARGTGAFLNRLLTEIGADRPGERQAQLEMLADVIRANKLVLIIDEIANANFVMANWIKTAQSDRLLSIVLSGTEDSRLLLTRR-DVRRRLEDCQIPLLTQQDIIFLVHL---PETLSKIIAATGGGLGYIIDLLKKAAVNATRRGSMIAEIDLALGIAQKL
>node58154node
AEHFVVHPQMQRAIAMDYIFTQPECLHIGGPSGTGKTILTKHFLRRNSVITADLSGIASESDFYRCIADGCIDR--DNTALRYSGLFRIIKNRGHLLLIDEADRIAELILAQIKRLTNTFEMGLVLLGTRKLDALLNSEDTLRHRFPDVQLTPLSDQLRAFVVNLP--IDCIRVIFENTGGRQPNVSGLIRRAAIHALVQGESLNSEVLSAGIA---
>node55181node
------------------LVTDPRSLALIGPANSGKSRLITQFMKMHPILLLRMSPLRNTSQLVDRLL-ALVTPVKGNEDARTEHLLNLLDVVGRVIVLDEFHDVLSVMLTKIKDLNN-AGLRIVPVGTERMVDALSINPEPSTRFRTDALTFEDSVALAFFAHLLEEDTAAEMVYVRTSGIIGNQLDVLEDVVLQAT-------QSGAKVT-----
>node61750node
------------------LVKTPRAPALIAGPNEGKTRLV-RFLRDEKIVYVNMADVDNVAQLMEELLRALGDVDPGNAKQRYGRFRELARMAQAVIFLDEFHDS--VFLRAIKKMMNDAKFVVIPMGIPELAGILRRDKQLATRFTV-RLPRLKDEVKTIMQDLHPEDECVLYAAAQTKGVLGHLLDLVESALVIGND---RLTLKNLKEA-----
>node62909node
------------------IATDPRSIAIVSESNGGKSALIARYLYLHPAIRLTMTDFPRVSDLSVALLTAIGAPGAGTHAARMGRFVELARKVKGLIFLDEFHDC--AFLRCIKALILQ-GLCVVPVGTEDLAAILSLDSQLNTRFFS-RLTRLRDVVKALVMEIDHEHAAVKYLLAESKGIMGHLLDFMEGTLLA-HG---NLKLESLRQY-----
>node48282node
AEKREKYPHL-------TIKVDPPVIAVIGPSGASKSHIVKTYQEQVKVIDFELSVDATKRQFQVDALTALGDPDPGTEPMLRRRVSKLAQGQEELGFVDEVQHFIESVADAMKKTVNSGVYALVLLGTEKADAIFESNQELAQRVKRAREDVPEELFISFLSEIKALPETVGALFAQVTGRLGTAQRVMKAALRVALERGNALLPAHFAIAIRQGK
>node59116node
KIIALLHKISELKCGVSHLVS-HPSMSIWGPPASGKSGIILKLLQTLPYLYLHNTVATSAKQAVTALLTQLGTIVGLTEDFALTELINYMFVYNSAVIIDEVEMIRAALRNFWLLLMN-CRIPMVLIGNPDARDLFNESFKLQHRMGTVIYDKLPLQWRFFLEELTPLEELIVAMYRHSQGFIKITMRLYVWVQRLAITKGEVITPELIEEAARQNA
>node76110node
SLILPTQSIEDLLEQCKEWIAAM-GGRVYGNNFAGKTCALNYVVQNLPIFTLLTRTTNNEGAFWGEFLLDVGHALTSRDNRGRERFIRFLIYRKIVLFIDGTHKLERTSLLWLNEAIGEITVSLIMIGGMEVTKIIHNQLENIGYIDTHRFIGLKDEFTLLFKRET--------------------MQVIYTMFLAIWKQRLELPMNYLMISLTYFF
>node73539node
RVQIKTAPAEELMVYLEENIIAGKGKVVQGNFRDGKNSGIRYSLKKFISWEITANYDKKRQLFFSRILATLGHEDPGTSKEIFQRLIAFLTLARFILWFDDVHTYEMIYFFWLFDISNEMKLFIILSMPKTLETLKQKRGDIVQRFLPFTYRGLRTELKEVLQRFEFPQLFRM-KM-GKEYSLEALAEPLWAGFRKRWKKKFELGMKWPCSAAARIL
>node74992node
GPRFPLPPLKEFASTFSDLCYSAPALTCVGMPDTGKSTAFLFIKEHI-VVYHAVMADGTSRQLARELVSSEEGRIQITS---DEALVRRAEGVGVIVLLDEAQLLNKRQLEYLRGAMQKFGVFFALFAQPEILTMPKGDASLVNRFSQHRFRGLRREFKVFLECLTGPEHFARSFW-AAGGRMLQLDEYFQNSFTALATKDDDIPTKYVASASKYML
>node11087node
RYFIPMPEMIVFHEHVMDTYDLGCGTICYAAGGTGKTTAIAYSSNKVPAVLVSILGIYQPKALLCELTKDFGT-LKVTLERMKDAVIAYLS-NNILMYIDEAQSMSTENLTVLMYISNILSITYILVGQMSLKYLRNEYEHIIRRFNEHEVHGLNGDIYCFFKGHNDLGYFFPNGF-AKGKLLADEAQVFYDVLKEESG-EPEMTMFEITTIIRHVF
>node69058node
FILTPSREQALILDQLHDWTLSQSGGLLIGEPGVGKTAIIR----MFPVFYNEGINNLSD--CFGRS---L-DILASTTQSNFLQIINSYIESGVITFIDDVTNWSPNHYYWLIDLQNEL--GFFLTGTVDLEYRRHEYPQIQRRFSAIKISNYKI-------SV----------------------------------------------------
>node68232node
FNMTTSRKQ--ILAQLYNLTTSQTGALIIGEPGAGKTTIIN----AFPTFYNKGMNNLSE--CFEIS---L-GLLSHDTQTRFQRIINNYIESGVVTFIDDVTNWSHDHFYWLIDLQNEL--GFFLVGTDKLEFVRHNSPQIYRRFNTIKVSKYES-------SV----------------------------------------------------
>node79138node
ENTIKTTEIRDLFESIYQWIARKQGAIIYGKPRVGKTRALELLSKELPVYYLSGQDGKTERYFYVEMLRALHQ-VSNETATLKRRIINTISATRAVLIVDEAQYMDNSRYSWLKAIYDELSLVVLLVGMDNLMKIRQESSYIAARFTTFQFSGIKGSMMEILKVIGEIKQLFPKSF-ANGKSLLQLAVPIWDAFNNYAKKKKEITMQAFMNCITMIF
>node59163node
QNTVPTKQIGLFVNEAMDYIESGPGMIVYGIPRVGKTRAAEYLEMELPVYYWSVQNALSDKEMIGQLLRATGDPICGNSSR-MARLVTRMSTYRAILIVDEAQNMRDRHYDTLITLYNDLRLTVILLGQPELKQIKQEMPQVVGRFTEYEFRGIQSDMIIAALSLNCLSVFFPEAV-RKDPNF-TIAGTMFAAFARLG--K-NIPMQLFIETYSECL
>node19040node
QITYPTQASEHLLRSCEHAIRARKGFVVVSKPLMGLTTALRILVAGWPIALVRSPGVYHPVRFWSSLVTQLIPNLARNPDALRLGLLRNLLTSDLLLIVDRAHTLLPEELLQLAVFQDDLNLVVALAGYESLRTIRDAREEPVRRYEEHYLYGIRSELAYFLESFSEWRFCFPKAF-DRGWRLWHEAARAWSIFSGYAIRVAEVEMQYVTETACSLL
>node19003node
KITYPTRASEDLLVQFESAVLTRKGLVVLSKPLMGLTTAIRIAAAGWPIVVVRSTGKFVAKDFWTSLVMQVAPSLAAYPEVLRHRLLRNFTTADLLLVIDRAHTMLSEELSQIALFQDDLDLIVALTGHESLRTKREARDEPVRRYEEHCFYGIKSDLNYFFESFSDWRFYFRDMF-DRGWRLGHESPRAWSVMAGFAGVEVEVEMQYVTETVCALL
>node19489node
SFAIDSPPMREFEVKVYETVEAGPSLSAAGPQRAGKTTTAHFLAKTIVIGPIQVPRDIDEHEFWAWMLASLKNDV-ATAGDTRKVLFNEIYINRVFLIFDEAQNLTVQHLALLKMMVDVLSPFALLIGQPELYSMVRDRVDLIDRFTRYQFRGITPELPLVLAAYGSIAHFAPKLV-QDGWRLANTANALETEFRRVFNQPKELGMKYITAAVRILL
>node23321node
DYMVVTPMMLELFEIVSNDVNNMTGICVWSTSRFGKTTAKEYVINELTTIDISMGTRDSAANFFMYFLIS--LDDEQSTGDYVSDISRRLLVEPVLITIDEAHKMTGKRYFFLMDLTNELAPIVFSIGQPEILELRSKKKEIVGRFEPIALLGVSCSFRQVLECYSGIAVFAFNQY-RSGLRLENFAKAAWQAITSAANSLPMVGMKSLVKIIQCAL
>node50460node
DYNLVTPMMDDLELIVASGVERMTGICITAPSRFGKTRALNHVERMVTIERLICKDRESDRT----YLRSVQLDYENRSDDTLDALVRALLTDPILFLIDEAQRLTERQYSYLIDLTNELASTVALMGQTELLGIRDKRYDIIGRFEPLILQGVDNALTKIAHQYSQNAAYLPHLF-KSGFRLEHHVQLLWKSLEAIAGASPVIGMKGATRVIERAL
>node24111node
-GRIWTEPVTEFCRQVLWLLAAGESRCFDAVPDSGKSTAIAMAEGRIPIYVVSVSNANAIREFFSYWVGILY--N-GQSDTLLRRVSARMVESSVLVFIDEAQNLVMSDLLMLKDLHNDLRMITVSVGQPFMERSINDRKDVVKRFDRRGFRDLSVELEKLLQSIPPQQFFVPNAW-TRGWRLKGEITNLVLAFEHGGYL-RTIPVGIAMKAIREYL
>node15631node
-YIFETEAIRRFYCGIKFLIAAGDSCSFGAFPRSGKTFAILKIMHYLPVYVFNVPRNRYTKGFLDRWLRTVKHPE-GQIHLLRTRIVERLLSSRVLVLLDEAQNMGPHDLQFLKDIYNELYLVTVSVGQPDLDEALESFRDLIPRFGKREFRHLEYDVSTIFASIGGMQFFAPNLW-KKNWRLVGEVTTLGEVLNDLGHLKLFVAAGLLFGAMRYFL
>node73562node
-AVLETPPIREFYAQVKFRLVAGDSCCIPGRFRFGKSKAIGVLRDYLPVFILSCTNQSFSREFLASWSDVV-RGG-GTAYGMRERIQHALIDSEIVLFLDEVQNMRLHELQFLKDIYNSLRLLTISVGQPDLTKNLEKREDLVKRFGKRTFRGIRLEVKEIFRTI-TEQFFAPKQW-ADGWRLENEATAFTKALSQCGLVSTEIAAEVLFSSLRCYL
>node70602node
-PLLETPPVKEFYAHIKFRLVAGDSCCIAGHQRFGKSTAIAMTCRYLPVYVFNCTNQTFSREFLAQWSAVV-RGG-GASYSMRANIEHALIESDIVLILDEVQNIRLHELQFLKDIFNNLRLVTISVGQPDLGRRLTERQDLVKRFGQRTFRGIRLEVQGIFSCV-DVEFFTPARW-RRGWRLAKEAAAFAEALRKCGLIDTEVSADVLFSALRCYL
>node71730node
-AVLETPPIRMAYREIKVLLVVGQSCCFTAPSSSGKTCAIALIREYLPVFVFNVTDDQPTKEFLVQWLHVLCHGD-GTAYSLRQRIVKRLLDARIIFLFDEAQNMTARDIKFLKAIYNDLHLVTVSFGQPDFATKMKAHRDLVRRFARFRFGDIALEVKALFHEI-GVQFYAPYAW-EKGWRLEGEVATLTDALRETGFLRETISMGLLLPALRRFL
>node8980node
QGLIFTNPVNELYKSVAYQLRMRSGLYIGASSGDGKTAAIQLICQKIAIGVHDLLNIPAPVAFHAGFLESLGNSN-GSTFHVSRRLVHTIVSDCYVLFLDEAQVVSPREFQHLKDLENAVTLLPILFGEPVLQQRIMPAQGEASRFAEVKFRSYSSDIWNILDQIDGVEFFFDNAF-NGKFRLAHEAERFFAALARVHESTLGFSARPVFSSIRAFV
>node50967node
GVRLWTKPIEELNRTIHNAVLRRSGIWVPASPGDGKTSAVIAVTKDLAIVRLNYTGSPTIRGFHMQFLNAAGIDD-GETPQLRIRLTNALVDDNVFLFIDEAQQMRPMEMRFLKDLSNDLQLVTFLFGQPELGEAVAGGFDLVSRFSEVRLRSYSTDIADLLDKVNGVAFFLPEAF-TNGFRLKDEARRLFGALRESMSN-LGYPARQVFWSIQDFL
>node58105node
GVRIWTKPIDELYAAINNAVIRRSGIWVPAASGDGKTSAIIASTKRLALVRVNYMNAPTVRGFHVQLLKALGIKE-GETPALRIRVINGFVDDNVYLFVDEAQQMRLLEMRFLKDLANELQLVTFFFGQPGLSDAVAGGFDLVSRFNEIPLRSFSTDIAHLLDGIDGVAFFLPKAF-EGGYRLKSEAKRFFKAMQDMVSD-LGYPARQVFFAIQDFF
>node59383node
NVAIPTPPILDMYALIKRMIVLRPAVTFEGPSGAGKSYGTTVLEAMICVVVHHAHNYASIRAFFKHFLSTVGHKE-GETFDLRERLVRILVDMNIVLMVDEANAMGMEDFLFLKDVSNDLQLITFLLGQPDLGMVLDGRLDLLARFLRIPIRQCSTDLRQIFAAITGIAFFVPEAF-KAGFRLVQQAENCERALHQILNSKASFPTRQLFAAIRIFL
>node35214node
NTALVTPSIKELYLNVKRRIILRMSVAILAPSGAGKSMALSMLHAFILVLIHNAHNYTSIRAFFKHFLATVGHKE-GETFDLRQRLLHILVDRNIVLMIDEANAMKLDDFLFLKDVGNDLQLITILMGQPELDMVLDRRLDLLARFLRLEMRECNSDLKAIFTAILGAAYFIPKAF-KAGFRLVQQVENCDRALKKLLRYSASFPTRQLFVAIRIFL
>node40420node
NTVMLTPPITEMFNAVRKLMLLRTNCCFTAPSGAGKTRALRMLEYLLAIYLHNIQNTPSIRGFFKHFLTTVGHAD-GETYDLRSRLSHRLADSRVVLLIDEANAMTLQDFQFLKDVGNDLQLVTIMMGQPEFSEVMNKRLDLVGRFRPIPYRSYTSDIVEIFRQISGIQFFLASAW-EDGFRMENQVDGFLHAGEHCFHDSVGYPAKQLFGAVRFFM
>node21043node
GTVIPTEPINELYQIVRQLVFVRTGCCFTAHSGVGKTRALMMLEHLVLVIPHNTWNVASIRAFYKHFLAAIGHPD-GETFDLRHRLIRRLVDSPVLLLIDEANAMRIDDFLFLKDVYNELQLITVMMGQPDFGDVLAGRLDLISRFRKMIFRAFSKDFRGLFRHFGGLQHFMPVAW-EKGFRLADQVGTFLDAVDRCATPRVGIPGRQLFIAIRRYL
>node19551node
NAIITTEPINELYQIVRLLILVRTGCCFTAHSGVGKTRALIKIQQALVVIRHNTWNVSSIRAFYKHFLTAVGHPE-GETFDLRHRLICRLIDAPVVLLIDEANAMRLEDFLFLKDVYNELQLITVMMGQPDFAEVLGKRLDLISRFRVVPFRTCSTDIRFLLSHYSGPQHFLPHAW-ENGFRLGDQASNFLRALEQCAPPRSGLPSRQLFTVVRRFL
>node52708node
NTVLLTEPIKELYQIVRHILLVRSGCCFTAQSGVGKTRALVLLEHLLVVIRHNSWNVSSIRAFFKHFLTAVGHPE-GETFDLRHRLVRRLIDSPVVLLIDEANAMRLEDFLFLKDIYNELQLVTIMMGQPDFSDVIGGKSDLISRFRRQSFRAFSYDVASIFAQYTSQQFFMPTAW-DAGFRLENETTRFFDAVKKCSPHHVGFPARQFFTALRRYL
>node48452node
SVLLQTPPIDDIYRIVKRAVLMRTGCVFTGESGIGKTDAIVRVMTLLCMFAHDAHNISSVRAFFKHFLSDVGQKE-GETFDLRARLITILVDMKVVIFVDEANAMQLQDFLFLKDVYNDLQLVTILMGQPDMQNVIAGRMDLISRFMMHHIRGYNCDLKVIFKGISGIAFFIPQAW-AAGYRMENDALHVFKVIQKALPGRISLPARPLFLAIRSFL
>node55724node
TVLLRTNPSDELYLAIKRIIIVRTGCVFTGAHRIGKTDALDRVKAMLCIYSHDAHNLPSVRAFFKHFLSTVGHAE-GETYDLRERLVNVLVDSGVVMFIDEASAMLLADFLFLKDVFNDLQLITILMGQPDMQHVIDGRGDLVARFNVIEFRAFNCDIWTILSGISAIAFFLPQAY-QKGFRLIDQSQHFMDAILANVSGQVAFPAGATFLAIRKFL
>node39915node
DVLLPTKPINELFLAIRRVVAMRTGCCFTGHSGVGKSSALEVVDAMLCVVHHDTHSMPSIRAFFKHFLTSIKHSQ-GETFDLRQRLVNWLVDLNVVIFIDEAQLMTIQDFNFLKDVFNDLQLITILMAQPDFDGVIDRRLDLIGRFMILPFRAYNCDLKLILNGISGIEFYFPNAF-GAGFRLVGQLDSFMDAITTSAPKMFDFPARQTFMAIRAFM
>node77643node
KVLLSTPPIEELYRIVKRIVVLRTGCCLTARSGVGKTSALAMVEVMLVVFRHDTHNIPSIRAFFKHFLATVGHMD-GETYDLRARLVNCLIDRNILLLVDEAQAMSVQDFNFLKDVYNDLQLISVLMGQPDFTAAINARLDLIGRFMKIPFRPYQDDIAKVLKGISSVAFFFPVAF-SNGFRLESQAKAFLDAIEAIVPQRPGFPARQTFLAIRTFM
>node65538node
QVLLPTKPAKELFSVVWRAVLLRTGLCLSASSGAGKTSALEMIEEMIPIFRHETHNIPSIRAFFKHFLVTVGHSE-GETFDLRQRLVNSLVDQNVLMLIDEAHAMAVSDFNFLKDVYNDLQLVTVLMGQPDLSILIKGRLDLIGRFMILPFRAYKTDLKLILSGISGIGFFFPYAY-AEGFRLEDQAQNFLDAIQTEMPKSIQIPARQTFLAIRTFV
>node35871node
SVLLPTAPIREVATMARKSCLLRSGLVFIGKSGVGKSCALEMIESTLAIYRHDTHNIPSIRAFFKHFLATVGHHN-GETFDLRAILVNSLIDERILLLVDEANAMDVTDFDFLKDVYNDLKLVTILIGQPEFSQLVDQRLDLIGRFIIVPFRAYRGDLEEIFEGITGVEFFFPLAY-AAGFRLKNQVSSFLSSIETSKPALSEIPARQMFSAVRSYL
>node23324node
DYILRTAPINELLVNLRRAVMLRQGCCFTATSGYGKTYGLALAEGELPIYRHLTQNQPSIRAFFKHFLITIGETN-GETPDLRTRLTNNLIDLKMVFLIDEAQGMALQDFNFLKDIGNDLQLVVVMMGQPDFSNVVSNRVDLITRFLRMRFRGLSTDFGELLALITTCQFFVPNAW-AAGFRMKDQVDRLVGALETLLPDLHGVSARQLFVAIRRFI
>node51226node
KVVLPTPPISELYRTIKRIVLLRPGCCFTAKSGVGKSYALTMVESQLCVFRHVILNVPSIRAFFKHFLRTARHSE-GETSDLRERLINRLIDLDVVLLIDEAQEMALQDFKFLKDVGNELQLVVIMMGQPEFDGVIQGHLDLVSRFMKRSFRGLSTDFTAVLAGINGSQFFIPRAW-TAGFRMQAQAKALLDALISAAGSTAGFPARQLFLAIRALL
>node53329node
NVALPTPPVQELYRALIRVVLLRAGCCITAPSGFGKSSALRLIRLQFPVYKHSAFNVESVRSFFKHFLETAQNSN-GETYDLRSRLSHTLVDLGVLLLVDEAQEMLISDYGFLKDVYNALRLIVVLMGEPRFGTQITGRADLVNRFEKFSLRPLRADMRAILREIPALEFFFPTAF-QSGFRLENECERFTDALARIARPKVGYPAKQVFSAIRALV
>node66935node
SIALPTPPIKEVYQDIRRNVVLRPGCCILAGTGVGKSFALHVIAEQLVVYRHNAHYVASVRGFFQHFLSTVHQPN-GETFELRLRLVNTMADLRVVLLIDEAQELLVSDYRFLKDVYNDLHLICVLMGEPSN--RIPGDQSLIDRFHIFELRSFVSDIRYVLQAIPPVQFFFPLAY-DHGFRLESQAGVLLAALKNVAHLLAGVPARLLFGAIKVFL
>node50660node
-------------------MILRS-AYIEESTGRGKSIAMEFAINRLPCVSFNAQTVPSVRAFFKEFLTALHHDK-GETWELRNRVRRRLEESGVILWVDEAQALNVADFLFIRDVQNGLDLLVFMTGEPYLHRRIEASPAVADRFMRMWLGGYG-ETRELFGMVSGIQFFLPEAF-EAGFRLQSQAMACTSALESAKSKQR-----LLKMVVQRFM
>node76650node
ESPLWTLPISNFYDNARTLLFLRS-FFIEEIAGEGKTIMMNVLRERLHVLSYRGLNIFSHGGFVRDLLYTVNHAA-GNSYELSRRLINDIVAWKIVMLVDEAQALRPIDFGFIKDLHNELDFVVICCGEPKIRELFRQQIGCLDRYRRLRLSGYG-ELQDLLEVIFGPEFCFPLGY-ASGFRLANQASLFWQAMKEVHEPQGKLLSRRIFDALGFLA
>node27744node
NSPLWTPPIRHAYAACKLCILQRS-FYISEDRGEGKTSFLRALREQLFILYYSAANANSIRAYFIEFLRSIDHPT-GETARLKARVGDKLEVWKVVLLLDEAQAFLPEDFGFLKDIQNELSLTVVTCGEPFMKNMLTGAGACADRFLRVRLRGYD-SLREVLRAVSGCQYFFPKAF-SNGFRFENHVDDLWAAFTEFGDEEECLLSRRIFEALPYLA
>node44865node
NTPLWTPPIRQAYAACKLCILQRS-FYISEVTGEGKTSLLRALSAQLLTLDYSAANVPSIRAFFIEVLWSIDHPK-GETPRLKVRVCNSLEVWNMVLLLDEAQAFLPEDFGFLKDIHNKLSLIVVTCGEPDLKMKLEGAGACADRFLRVRLRGYN-SLQALLHAVSGCQYFFPKAV-AEGYRFENDLEVFWKSFESLGSGMRYLLSRRIFDALSYFV
>node1049node
-TSLWTPPIRRAYDSAKLHILQRS-FYIAEATGEGKTTLLKAMQEELYVAYYSAPNAPSIRAFFKKFLYSLDHPL-GETGDLRERVSKRIECYSAILIVDEAQAVDSDDFGFIKDIQNDLSTVVILCGEPELEDRLSLRKACADRFNRVRLGGYD-ALKVLLRAISGIRFFFRDAF-DKGFRLENEAEKLWKCLGSEGDATGTVLSRRLFEIVGDFV
>node14464node
FYMLETDTFKRADAFLKNWVELGGGLAFSAPSRMGKTYAIRKLYGSLACVSITAETRDRFSRTYSELLQQLKKDDPLRSKN-CDVFAGHLMSALCVVFLDEAQKFNEQQWNALYIALNRLGMLVYSFGNEELNRGKLGNQGIGGRFVMMSFEGVRTELRTLLKQY-HWRYFARAKY-DHNWRLEFESDAYWSALCEYAGVRSGFCMQWITDPIHFVL
>node24916node
NYLLSTTMLEVARKLIFTWVELGSGLAFAGSSRAGKSTALRAISAALLFVDFSSETPDRYERLFTQFMEQLAKGSSRRTQD-CHALANCLMSAACVVLLDEAQRLGVHQWEALSILWNRLGMCVFSFGSEELHKSKLGSQGVAGRIVVFDFDGLRSELKLLLAQF-QWRYFAQAAY-DGGWRLATEADSYWQALCTHSCIG-GICMEWVVDPIHYVL
>node19562node
FYRAQTPVTDEVYDAVYSDVIRGGGCMFSGTQRIGKTHCSYVVFDRLALEYVVAKDGRKYSDFCMHMLGAFGHATERKFTNWERLIIDHVRTCKFFMVVDEAQRLRIEQYRHLFNLSNALRLATILFAQKRSSHLMMDQIEISGRFVPLVFRGIRTELESLLDQYQGWRFYACDRF-DEGWRLSHEASAFWTALEGAAGVDVGFGMNWIVRAIHYYL
>node9937node
NYVLDTDVIEHAYGLIFEWAMLRSGLVFTGRQRNGKTYACYRIIERLPVLYMSAERNERKEKYFMRQLERWRFPVQSRNASFQQIFSRYLITNRVLLIVDEAQCMTIKEFSYLIEIWNLMQLCTVLIGQPELKALLGDYEEVKGRFVDYPFLAVKTELRNLLRQYKDWRFFAHASY-DAGWRLVDETVAFWEALNLVAGA-NGFRMTWITDAVHHFL
>node71804node
RYTILTHEIEQFHNLSYDWAIARSGLYFTGLHRQGKTTAIKSTIVSLAFLTCNGQRNKSKEAFCRYLLESWGYPASRRGVRVENVLANLIIVGICVLLIDEAQLFSVVHYRYLLELWNSLILCTILVGQMDLLQLRADHGAVVSRFVGHTMGGIKTKLEELLSHYREWRFFCKEAF-DRGWRLGGEWRNYWTALTKVSNAKSGFRMAWIVDAVHGFL
>node22433node
HYIVQTEEVDNFINLCFDWVLARSGLYVYGHYRQGKTKAINSAIEDLAVLSCIGQRHQSKENFCLYLLDHWGHGITRRNMRVEPVLLNFLMSGRCVLFIDEAQLFSVQHYRYLLEIWNCMILSTILVGQPGLTQLKDDHGAVVSRFVGHSISGIKSMLSKFLENYSTWRFFLSAAF-EHGWRLKNESPIFWQALCSESGAKTGFRLAWVVDAIHGFL
>node64290node
CYFIETDGTSAFYEIVCDHAIARSGLYITGEFRVGKTTSIENTMLRLAVLYHSAKRGQSKKALCDDMLRSFRCPTSQNS---ADLLARFLMASKCLLFVDEAQMLTVMQMRYLLEIWNEMILVTVMVGQEGLNSLKKDHGAVVARFVKYVLGGLHTDLKNYLAAYSNWRFFCKKAF-DAGWRLESEADRLWKSLIKCSRALAGFRLAFVNDSIHSFL
>node74299node
---YPTLAIENFIKVLMTWVDLMSGGIVYANSGVGKTLSIHYIIQTFPIYTYSVS-QTSEANFYKEILNYLNFNNNGSVANNRARIADFLSAESVMLFIDEAENLSHNQLSWLISIQNQIKLMTILVGTNELKDKKEGQRQITRRFTEYRFPGLSVDINSLLSAIKEQSYFIPAAT-KGSFKIREYSKEVYELLIGSINHLKELPMEQVMGYIIHLL
>node7829node
SYGMPTLPIEEALNAILTWMTLDPGGVIYAPPRIGKTSAIRIIVPLLPVYTFQCPAFPTKNVFLQRFLTDIGHFLSGRANIKEERLIEFIALADVVLIVDDAQWLTERTYHWLMDIHNRLQLTTLLFGQPELLGARAKQYQIVGRFQIHAFRGIRDDVEAVFRVMEGAQAHVPAAY-AAGWRLRTHASRVWDRFRHYY--GLQVGMGAFMPFCRELL
>node60632node
QYTIPTKSILDLQNKVEEWIAMNCGAIIYGESRVGKTRAIRYISQHLPIYTFTA-TIPTQKTFYASLLASIGHEEPGTAVQMRQRLVHRIIVYRAVLFIDEAYLLNDKEYLWLIDIYNELLFTVFLFGTKELKEQKTGKKQIVLRFVEFEFKGITNDAAICMASMESVDFFFPIAY-QDGFKLSAYAKDLWNAFETVKYETNQILMKYFIDAILYCM
>node18560node
EFNITTPAIMELQKQVFRWVSDGPGSIIYGRPRIGKTRAILYIASVLPIYVLNA-TIAKDKFFYSELLKVVGHPEFGTVSMLKERLLNSLFTYRIILFIDEAYNFTEKDFKWLMDIYNNLHLYVFLVGSEELIARKQKQHQIVGRFVECHFHGIQSEMSICLANYEQIKEFFPDAF-LDGKRLFSCDDTLMDEYLKIMKEASEIPMMYFVNTIKYCL
>node18850node
EFNIQTPAIISLQQNITKWISNGPGAIIYGRPRIGKTRAILYISAALPIYVLNA-VITNDRYFYSELLKAVGHVEFGTATILKDRLINTLLAYKIILFIDEAYNLSEREFKWLMDIYNNLRLYVFLFGSEELLARKQRQHQIVGRFVECHFRGIQSELAACLFNYKTIKHFFPEAF-ADNNYLISCAEAMMEQYIKVMKETSEIPMMYFTNAVKYCF
>node68422node
EFMIATKSIFDLYEKMDNWILTGCGAMIYGRTRVGKTSAINYISYKLPVLIWTL-TVPTDKSFYASIINAMDIGEIETALNLKERVINYMRILKIVFMIDEAWKLAAKEFDWLMDLYNTLQMSVFLFGTKELLALREKQNQIVERFLSHRFYGIRSELGMCLMELNGKEFYFPEAY-NDVAVFYTLTIDYWEAFQIVKKYEEDIPMMYFMGSFLKIL
>node29172node
SFHIATNSIFELLYKINGWLLSGCGAMIYGRSRIGKTSAIAYIVDALPIIVWSL-TGATDKAFYAGILNVLGIDIGITALELKIKVINYIAIFFAVLIIDEAYKLDGDEYYWLMDIYNTLQLSIFFVGTPEMLSTKNKKSQIVERFLEYKFCGIRNELSYCLAELSNVEFFFPYAY-ADKATFLSIAGDYWDAFNEVKIKVEDIPMQYFMQSFLQCL
>node52825node
DFIIYTREIADLERRIMEIVMLGCGACVVSRPRCGKTTSMIYISHSLPVVMWDI-TAVTEKNFYSTLLTALKITHSATALELKNRVLSELVTFKVVLMIDEAWRLDEKDFTWLMDLYNILQLITVFFSTNELLDLKKGLDQIVERFLIYNFHGIRDELMICMHAFEPIDFYFPRA---NEQHFYDLTSTFWEAFINIRVDVDDIPMEFVVGSFRILL
>node27365node
KLVFPTKSILDEERRINSWLGIGCGSITYGRARIGKTVCMNYVAESIMVIIWNV-TPETERNFYASILMAMGYECPSTALILKERVLNELILFKAVMFIDEAWKLREKDFYWLMDLYNNLQLSVFMYGTRELKDLKHGKDQIVGRFIESQFFGIQDELQFCMASVLSDDFYFPYA---DGKTFFDISNDFWEAFQSVRIQAEDIPMKYFIDSLVICL
>node61282node
RFVIATRSILELERKVYTWLKIGTGACIWGRARIGKSYAVQYIAKSIPVIIWNI-TPATEKNFYASLLMAMGLSCPDTALFLKERVLNELIIYRVVIFIDEAWKLNEADFSWLMDLYNNLHIVSFLFGTRELKNLKNGKDQIVGRFVEEQFFGIRTELSFCLTAFADKEFYFPHA---DDRTFYSLADEYWDAFQNVRAKADDIPMKYFIDSFNVCL
>node42789node
NFIIPTKNILELEKIIYTWVRIGTGACIWGRPRLGKTYAVQYITDGIPVLIWNI-TADTERNFYASILLALGYSIYNTALVLKEKLLNILETHRIIFMIDEAWKLCDKDFSWLMDLYNNLQLVCFLFGTRELKDLKNGKDQIVGRFIEKQFMGINNELAFCLSAFLQEEYYFPNA---HNQSFFNLADDYWNAFQSVKAKAEDIPMKYLIDSFNICL
>node17756node
KYKIKTSVVEEVINKIDEAIRFRQGLIIYGPSGYGKSTAVEIIKNEILAFI-STMPIKNSNVFYSRLLKATGHDLYGSVQDKSDRLCSQLVSNKILLFIDEADALDKTDFQCLKDINNQLGMTTILIGTEDLISQRNKETQIIRRFETYVFNGIKSELQDVLAAYSDWKYYFPEAF-ENGMYLSHVTQDLYKCICNTYGDKHGLSMNHLCKIVEYLF
>node61503node
NYKIKTSIVEEAIKKIDEAIKFRQGMIIYGPSGYGKSTAINIIKNEILTFV-SSMPLKNTNVFYTRLLKATNHDLFGSAQDKSDRLCSQLINNRILFFIDEADALDKNEYQCLKDINNQLEMTTILVGTEDLISQRNKEVQIVRRFQTHIFNGIRTELQDVLGAYSDLNYFFPTAF-SESKFLIHETENLYNCICNIYGKSHGLSMSHLCNMIEFLF
>node53778node
NYTLQTPPIDRFAGFISHLLEFNPGGYAWGNSRIGKSRATRFVRGTLTTFGVHCNRIVTERKFYEMMLLGARVGLIGTAWQLRSRLVQHLIAYPVVVFVDEAVLLAPLQFSWLLTLHNDLRLVTILVGSEALKWRRDHEQQLIGRFVGHGIAGIQTECRIVIAAYTNWRYFATTAF-EHGWRLAALAEPVWEALMLARASGPNVPMQVLVTVARALL
>node48254node
MYRIFTPAMDKLARQIAEWIKDKTGAYIFGYSRLGKSSAVEYLRELLPLMFYTHDSKGNTKALWDSIIAQNNISIP--TRGGIGILLNSCVAVHVALIVDEAQELSAAHWRWLKDFETRLSLMTYSIASHQLKHQQDDDYHIAARMERWAYPGIESEIEFVLQGY-GPAYYAPHLF-ASGKRLAQSAKEFWEALMSCLPKSPSFPMKHIARAVERQL
>node38760node
DYGLFTPAAAEMADVVFAWLYNRKGAIIYGPSQFGKTHVLTWLRKLLPLVIWSH-QGSSPGMLHGKLLAATG-PIG--RGTTIS-LVERFVQDRVVLVIDEAQSMSEREWRWLVQLHATLQLCVISVAAFQFNDRPRGSAHVSARFLDWPFRGIRTELKFVLQGYSGIAGLAQQAF-AEGFRVKNYTHELWSALNTLLPAGIEFPMQSITIGARQVL
>node40213node
EYSLFTASIESTVDSVGAWIDQRKGGVILGPSQYGKSNGLAWLQAELPLTFWSY-EGSS--QLHNKLRRAAGHPLR--RDA-L--LVEKLIAAKTMIIVDEAQAMTEREWIWMVQLHSRVQLAVVPVISLQFNQRPYGSAHASARFLEHQFHGMRSELRAVLLGYSGIAGIAPRPF-EAGLRLSSYASQLWTALFQNLPSGYDYPMQSVALAARNVL
>node29229node
EYSLYTQSIDDMVVKIAGWLDDQDGGTVYGPSRFGKSSAVNWLQSLLPMVIWSH-IGATIGRLCSHLLEASRHHLH--PRSPEDRLIERLATGRVVLVIDEAQGMTQREWLWLVQIHSQLRLCVISIASLQFFDEPVGGAHVAARFLSERFNGIRSELRFVMRGYSGVASVAEKAW-ICGFRLQDHADTLWTVLNRELPEGIEFPMKTIAQVCRNIL
>node70850node
DYSLFTPAIEKMVSTIGRWLDDQDGATIYGASRLGKSSAVDWLEGLLPMVIWSH-TGGASGRFYANLLEAAKHRLA--TRSPTERLVDRFEQGRVVLVIDEAQGMTMREWLWLVELHSMLRLCVISIASVQFRDDPIGGAHVAARFLAARFHGICDQLGYVMSGYSGIASIVPELW-SNGFRIASYAAPLWEEFINQLPHGHEIPMKTISVVCRRIL
>node48280node
DYSLFTIAIHDMAERIGSWLDDQDGATIFGPSRFGKSSAVDWLQRLLPLVIWSH-TGSAVGCFYAHLLEASGHRLA--RRSPLERLVERWIEGRLVLVIDEAQGMNQRVWLWLVELHSLLRLCVFSIASLQFYDEPFGSAHVAARFLAEPFHGVRTELAYVMRGYSGHAGLAPRPW-AGGFRMEHHADALMRAMLDRLPPGIDFPMKTVAQSCRHVL
>node13633node
EYSLFTPAIARMVDRVAGWIDDQDGATIFGPSRFGKSSAVHWLQALLPMVVWSH-SGASPGQFHSHLLHASRHPLA--VRSPMNRLVERLALGRVVLVIDEAQSMTQREWMWLVELHSRLRLCVFSVASVQVFDEPVGGAHVAARFLSERFNGVRGELRYVLAGYSGLQGLAPRAW-EEGFRMAALAEPLQQAMVDALPEGIEFPMRSVAMSARHAL
>node45923node
DYSLFTPSINAMVSGIGQWLDDQDGGVVFGPSRFGKSSGVDWLGSMLPLIIWSH-SIS-AGIMYGSLLHAAHHGLA--VRTSLQRLIEKVVHGRVVLVIDESQGMTEREWLWLVEIHSLLRLTVISIASVQIFDQPMGGAHAAARFLQYRFLGISSELEFVLTGYSGIKGVAPLAW-EKGFRMAECATLIWETMVKELPPGMEFPMKTISQVSRNLL
>node58183node
EYAIYTPPIHEMCETITRWIEQRTGGYIYGPSRFGKSKGIKFLAKILPLMIWSH-PSKSEREFWNLLLMASRFEFKIKPKAKMEAFKQHLITYNIVILIDEAQLVLLNEWHWLLSLQNELRLSIISVGSHQISFQPNGDAHIVTRFMHARFHGIRSELEYILEGYSGVKYFLSDAF-DDGFRLTSLAFLIWNELIEKYNLDIEIPMNQIANLIERIL
>node56309node
RYAIFTPAIAACADKLGAWLDNKSGAYIYGPSRFGKTRAVQFLKSLLPLHIWIR-PFTGAGEFYKSLLESIPHAYT--RLSPTDRLREYFLSTKVVLIIDEAQGMTTKEWLWLLSLQNLMVLSVFSVATHQMAYEFDGNPHVAARFVQWRFPGVESELGFILEGYDGVEHFAPVDF-GQRKRLANVSTSMWRALVALLPSGITFPMKHIALAVEDVL
>node5795node
QYAVHTPAIEDMARTLGDWIARKTGGSIYGPSRFGKSKGMRHLLDLLPLHMWSRVPHNSQSEFWKALLMATGHRYA--RHTCAARFAEHLMSSNVALLIDEAQSMTVREWNWILGLQNLLLFSVYTVSSHQMGYQYEGHPHVAARFVHAPFSGLTCEIKFVLEGYSGVAHFAPDAY-ARGERLAHCAPTVWRVMNALLPEGPNFPMQHLALSVETIL
>node29533node
EYAVFTPPVHAMAQTIGDWIDQRPGGYIHGPSRFGKSRGVKHLKSVLPLHIWSRPAHVNEGEFWVSLGIACGVRYA--RATRGDRLTEFLIASNAALLIDEAQAMTFREWNWLLGLQNAMRLSVFSIASHQMDYTYEDHAHVAARFVHWPFPGIGSEVEFVLRGYSGTAHFIPEAY-ARGARLTPCAGTLWRVLQALLPRGPEFPMQHIAWAVEEVM
>node60354node
EYAIYTPPMDELIETVGDWINRKSGGYFYSPPRYGKSRTIKFVSDALPLVIWIRRNQVTESEFWYEILLASGFIFAKIVKTKSKYVLSRMISNNVVLIIDEAHDMTVKEWRWLLGLQNHLRLSVFSIGTQQIGCQHDGNAYISARFVNSRFHGIRDELKFVLEGYSGLKYFSPDNF-SLGNRLADCHEVFWQALCDLIPKMIGLPMKHIALSIEEAL
>node69909node
-------------------MNRMSGGYVYGPSRFGKSRGIKFVRTALPLVVWVRRPHVSETEFWRDLLLASNFLFTQRIRTRGGLFRSRMVTSNVVLLIDEAQDMTLREWQWLLGLQNVLRLSVFSIGTQQIGYQHDGNAHIAARFVHSKFHGIRGELRFVLDGYSGAQHFSPEFF-SMKKRLADCTDTLWRALEDLLPVKVEVPMKHVALSVEEAL
>node49759node
KYTIYTPPMDEMISVIGNWIEQRSGGYLFGPSRFGKTRSVRYLIIELPLVLWSR-KLMGEGEFWNEILKASKYELYKKPKTKIVAVEERFKTSNVILLIDEAQEITLKEWKWLLGLQNNLKLSVFSIASHNINYKPNGNPHITARFTNYRFKGITDELIFILQSYSGTEYFAPRGY-KKGKRLFNYADLIWEAFQKEYPQNFEIPMQHIAALIERTL
>node25768node
EYAIFTAPIDEMIQTIGNWIDLRTGGYIYGPSRYGKSKTIKFLFSLLPLVVWIR-RSITEREFWNDLLQAANYEFYLKPKSRTVGFTERLYTRSVTVLIDEAHEVTLKEWKWLLGLQNALRLCVISIGSHGILFQPNGNAHITARFSDMRFRGLRSELEFVLNGYSGIQYFAPDYF-KKGKRLAAYSTDIWDAFVKLTPDYPEIGMKHVAETVETIL
>node14718node
EYAVYTPAIDDMVCTLGDWIDQRTGGYVFGPSRFGKSRAVKYVRAELPLVVWSR-PKIPETEFWNQLLAASEFHFYLHRKRGPIAFEEQLITQNVLLVIDEAHDVTLEEWRWLLGIQNDLRFSVFSIGSHQMAFQPDGNAHIAMRFADARFRGVMDELTFVYNGYSGVKYFAPAQF-AQGRRLAHHAGDIWAAITKQLPDFTGIPMRTVAHGAEKLL
>node31018node
EYAIYTPPMEKMICKIGDWIDQRSGGYIYGPSRYGKTRTIKYLKNELPMLVWIR-KLMSEAEFWNQLLFASNYELLNKQKNKVTAFEERIKTSNVVLVIDEAHEMTLREWKWLLGLQNTLRLSVFSIASHSILFQPNGNPHIATRFADLRFNGIQKELYYILQSYSQIQYFANEHY-QSGERLSNYTELIWQAFEELFPHIFEIPMQHIALTVERAL
>node59129node
---MFTPPMDGMISTLGDWLELRSGGYVHGPSRFGKSRTVKYLRNLLPLVVWIR-QLLSEGAFWNGLLRASKFKPFLKPRSRGAAFEQRLFTVNVVLVIDEAHAMTLAEWEWLLGLQNVLRLTVFSIGSHELRFKPDGNAHIAARFADTRFHGIASELGYVLNGYSGIQYFAPSDF-SNSKRLIDCSGLLWRAFEELLPPMMEIPMQHLTHTVEQAL
>node46402node
-----------MINQIGDWIDQQPGGYIYGASRLGKTKCVKYLASKLPIIIWSRPAQTSEVAFWYQILKASKFEFANSRQSVRKLCEQRFISSNAILLIDEAHDLTLREWKWLLGMQNALILSVFSVGSHQLGYQHDGNAHVAARFVSARFHGLRSEIEYILNGYSQIQHFAPSDF-SRGRRLAESSKLFWKALEALTPTKKEFPMQHIARAVEGVL
>node45911node
QYAVYTQPIHEMTVQIGDWIDQQPGGYIYGASRLGKTRAIIYLADVLPLIIWDR-SLPTEAAFWHQLLVASNFQFVRKPAKKTEGCLQRFISRNVVLVIDEAQEMTLHEWKWLVGLQNRLLLSVFSIGSHQLGYRHEGNAHIAARFAHARFHGIRTEIRYVLNNYSGINCFAPTSF-AQGKRLVDCAEYLWRALIELRPANTEFPMQHIARTVEEIL
>node48410node
RYAVYTPPVHQMIQQIGDWIDQQPGGYIYGASRLGKSKGIQHLTEVLPLIVWCRRPQASEADFWNQLLVASNFEFAGKPPKKSEACINRFIARNVVLMIDEAQDLSFREWKWLVGLQNQLLLSVFSVGTHQLGYQHEGNAHVAGRFAHTRFHGLRSELRYVLNGYSGIEYFSSSDF-KAGKRLADHSAIFWNALLELAPKKLEFPMQHIASAVEVAL
>node22079node
QYAVYTPPMHEMIEQMGDWIDQRPGGYIYGASRLGKSRCVQYLLKVLPMVVWNRRAQVSEAAFWQQILMASKFSFARKRPARVESCKERFIARNAVLLIDEAQDMTLREWKWLVGLQNDLLLSVFSIGSHQLSYRHEGNAHIAARFAHAKFRGLQSELEYVLNAYSNIEYFAPGAY-LSGRRLTEAVQQFWMALVELSPNRREFPMQHIARTVEALL
>node23327node
DYAVYTPPISEMVDTINRWVDQQTGAYIYGASRFGKSRGVQFVCDALPLVVWLRRAQLSEASFWHALLLAGKFAFALKPPSRTKGVYEMFVTSNVVLLIDEAHDMTHKEWKWLVGLQNALRLSVISVGSHQLNFQPTGNAHVAARFMHERFRGIRSESAFVLNGFSGLQYFAEDDF-RQGRRLAQCAGDLWKALQDLNPPKSEFPMWQIATVAEDML
>node47937node
QYAVYTPPMNEMISQIGDWIDQQPGAYLRGASRLGKSKCVKFLSQVLPLVVWIRPPHLSEAGFWHMLLLASRFVLVAKPPPRAEGCLQRFIARNVILLIDEAQGMTLREWQWLMGLQNDLLLSVISIGSHQLNYKYDGNAHVSARFAHAQFHGLRTELDYVLNGYSEIEYFAPECF-GRGRRLAECGADIWTALQELSPDRGEFPMQHIARTIEATL
>node64143node
QYAVYTPPMHEMIKQVGDWIEQQPGGYVYGASRLGKTRCVQYVAKVLPLVVWNRRPQTSEAGFWHQILLASRFEFATKPPKKAEACKHRFIARNVVLLIDEAQDLTFREWKWLVGLQNDLLLSVFSVGSHQLNYRHEGNAHIAARFAHARFHGLRSEIEYVLNGYSGVQHFAPDQF-AAGRRLAGSAGQLWAALVELAPGKLEFPMQHVAKATEAIL
>node29464node
QYAVYTPPMHEMIGQIGEWIDQQPGGYIYGASRLGKSRCVQYVANELPLVVWNRRPQTSEAGFWHQLLLASRFEFATKPPKKVEGCKQRLIALNVVLLIDEAQDLTFREWKWLVALALHPRLPE------------------FGRYANRQSRGLGRTFTFLGDPIVVRAYHAV-------------------------PTAGAF-RHHVVNLWRRTL
>node55371node
KYAVYTPPMHDMILQIGDWIDQQSGGYIYGASRLGKSRCIQHLKEVLPLVVWNHRPYKSEVFFWYQLLAASKFRFINKLPKRTEMCLQRFIARSVILLIDEAQDMSFNEWKWLVGFQNELSLSVFSVGSHQLNYRHEGNAHIAARFAHFQFHGLKSEVEYVLNGYTGIQYFSPEDF-SEGLRLSNSSKDLWKALIELTPSKYEFPMQHIARTIESII
>node15195node
DYAVYTPSIDRFFNQITVWVDNMPGAYIYGRPRLGKSRSIRWLNDLLTLYRMQYKLNSTENNFLEELVSAVKGPNTGRARSKTLKIADHIITSNVIFVIDEAQNIPEIGYRWLCNFQNQLRITFLLVGSNELSHQSTGNAQIIGRFLSSKFHGVLSELRYVLDGYSKTAFFFTNAY-QNGFRMSSYADVFWNIYTEQFP-GLEVPMEHIGKAINFIF
>node54802node
DYAIFTVETENFLHQLSIWVNNMPGAYVYGIPRVGKSRAMKWLVNHFKVFRLIKKNALSENGFLDEIIVALKGQYVSNTNSKAKRVYNHMATSVALFVIDEAQNLKDNEFKWLTNIQNMLRLTYVLVGTEELNALKTNETHIIGRFLDYRFSGVRTELEYIFTNYSKIEHFFTAAF-KRGFRLKDYAELFWQEYQDIYAQKLEVSMEHIGKAINYLF
>node18568node
DYALYTKPIDEMYQKIEHWIDCRTGAYIYGLSRTGKTKAVKWFPALLAVFRCIYERQPSQLGFAMALARGIQHRFPVKTRDLEWRLANYFIVLKVVLFVDEAQYLREPEFHALCNLQNLARLSVIAIGTHQLLQQQQHNIHLSARFARSRFRGIRSELSNVLHGFSGTKYFFPQAY-ENGFRLANYSQTLWNIYLDQAPTELEVPMEYVATPIEILC
>node52809node
DYTVFTPPISKIFDQLREWIDSRTGAYVYGRSRIGKTRAVRWLPNMITVLRCVHTQTTSQNQFIRALAQGVSIPFTTRGGPLETDIGNVITDYRVVLLVDEAQYLTEREFHVLCNVQNRARLTVFTVGTQQMTQSQRGNLHLATRFAHARFRGIASELRFVLRSYSKQAYFFPEAF-KQGFRIAHCATELWELYQELAPSALEVPMEHVVSPIEWIF
>node58874node
TYALYTRPIQEFISILAEWIDEGPGGYVYGPYRHGKSTAVNFIKVRLPLFTFSYDKRFSEHDFLSDLLTASKHNFTRSCRVKTERLTNFYATGNVLLVVDEAQRMHGPEYHVLCNLQNRLKLTVISVGSHQVAYQHGDDLYLAARFVGAQFRGIIGELEEVLKGYSGTKYFFPKAF-EAGFRLSASAAELWSIFEEMGPAHLQVPMQHIARTVEALI
>node14244node
EYAIYSPPIAEFFDVICEWIDNKPGGYVYGMSRLGKSWAIKWMTLLIAFFHMHYSQRPSELLFLSEILAALENAFPGNKLAMYKRAINHMCTTNILLMVDEAQYMHEQEYQWLCNIHNSLRFTVISVGSHELTYQHEDSAYLIARFVNQMFHGIRSELKYVLNGYSGTHYFFPRAF-KAGFRIEEISDAMWKIFVELAPDKLNIPMEHIAKSVEYLF
>node25546node
EYAIYTPPIAEIFDVICEWIENKPGGYIYGISRLGKSRAVKWLNTLIVFFHVVFKEDHSERRFLEMLLRASGNIFAGTAGDMLQRLLDHLITTNIVLMIDEAQFMKDEDYAWLCNVQNGLRFTVIGVGSHELTYRHEEGVHLLSRFVNYCFHGIRTELRYVLNGYSGVQYFFPRAF-EAGFRIAEIADDMWKVYVELADDELNIPMEHIGKAIEYIF
>node48608node
KYVIVTAPIFRLFTALCRWMIGLSGCIVYGQSRIGKTWSITALTSMLSILSHSMLEKRTEKEFFRNMLGSFEHARAGNAGQKFDVMIDFLVECKLLLFIDEAQWLKAIEYGYLRGIFNMLLPMFVLVGDDSLYKEYENNKEITGRFNIYQFRGARTEVHIALHGYSGWKYFFPSAY-ESGWRLASQAKILRNTYTEIREESIEIPMSHLAPAVQHLL
>node29216node
QVLLLTPAINGLLNTLKIWLEGRPGGLIYGVPRVGKTRAIRYLIRENPYISVTMRKPSTPRAFWAHLASQLKYPIEGTTQNLWERVYLKLTEKDLVLFINDAQKLTEHQYELLHDLHNILYACFVLVGQTQLLNIRNGMSEIVGRFSDYCMRGITNELSFVLEGYSKCQYFFPEIY-QCGWRLANEASILWQAFERVHQECLEIPLQYVVHAINYGL
>node33938node
DYLIPTDAISLAWEQLNKALRRRGGLIVWGQWRIGKSSAIKYLQKVARSAILDGETYISERDFFADLCKELKIST-GSSGECKRRAVDTMIKKRFLLFIDEPHKWTDLQINWVCEVYDKLRLITVMVGQRTLMRARDGNGVVIDRLRVIEFSGVRDELKVVLGGYSDWRFFFPVAY-ASGFRLRESAGVIWDAFMQAIADTCPIPMKHLTLLVEAIF
>node30424node
NYLVPTDSISMAWEHLDKTLRRRGGFIMWGRWRIGKSRAIKYLRMVAYTVILDAETYISERDFFADLCKELGVSA-GSSGECKRRAVDRMISKRFLMFVDEPQKWTDLQLNWVCEIYDRLRLISVMVGQSILVAFRQGNGVLIDRLRAVEFHSIRDELKVVLAGYSGWRFFFPQAY-SSGFRLQEATEMIWDVFVEAIDSLYWIPMKYLAMLVETLF
>node32519node
EYLLSSDPISYAWEHLYRAIRRRGGLVFWGMYRAGKSKMIEYLALEAPTAKMDAEQYVSSKEFYVGLCNAVGASA-GTAGECKRQAIRRMVEPQYLLFIDEPQKWTDLQLTWLCEVYDKLRLISVLVGQRELVTFRKGNGVVITRLNIVEFMGLRSEVAYVLQGYPDWRFFFPRAY-AKGFRLENCATVIWRAFSIATDNNCRIPMKHLTGIVEILL
>node63865node
IYRVPTPSIAAFRTLIDECLFLYTGALIHGRPRIGKSYAIEFIRRDLSVYKMRCTRTASENNFFAALLHTVNHPAQASKTALRGRLLHKLRQDDVVLFADEAQNLREIEYEWLRDLHDEMRLFTFLVGQPQLLAQKSDKEQIVARFVELAFRGIVSECAAVLSAYSGWRFYVPKAH-AAGLRIGESAGRLWDAFEDAHIKGVEIPMKYFTAAVEAAL
>node26184node
HYRVATAAIEGFVDLVEHCVRVLPGALIYARPRMGKTHAIDYLALHLLVLRMSCEYTDYEGAFFSALLSAAGIRDPPRFADKRFALMRRINEGHVVLFCDEAQRLSKHALEWLRDVHDQLRLITFLVGQPQLMEQKAGDEQIVARFIQLHFRGITGEAATCLASYTGSAFFYPDAY-AAGLRLEQSAAALWNGFVNAHKVGIELHMDYFSRAVESVL
>node59492node
NYRVATAAIESFVDLVERCLRVLPGALVYARPRMGKTHAIDYVCLHLLTVRMSCEHSDFEGPFFSALLIAAGATGQNTSTNKRQELIRRLREGHVVLFCDEAQRQSKNSYEWLRDVHDQLRLITFLVGQPQLLAEKAGDEQIVARFIQLQFSGIQDEAATCLAGYSGPGFFLPQGV-AAGLRLEDCGADLWNAFVRAHAEGPEIQMDYFTRAVESLL
>node26238node
NYRIATPAIEAFYELVARCLRYRMGALTYGPSRIGKTRAIEYVRLLLTSYHAQCEHRHAEGPFFANLLEAVGDPDPGSNPAKRMRLALRIRESGVLLFCDEAQLRCG----------------------------------------------------SCLYVR----------------------------------------------------
>node61141node
TYRIATPAIVGCYALLQECLRYRPGALIYGRPRLGKTYAIDYLRLLLASFHIQSQHGHSEGGFFAHMLRATGYPEPGRNSVKRARLTARLRESNLVMLCDEAQRYSYNEYEWLRDIHDELRLHTLLVGQPQLLHQKNGDEQIVARFIEFKFYGIRSETATCLNGYSGWRFFYPDAY-EAGLRLTESAHLVWNAFAELHHQGLEIPMEYFSRAVESAL
>node67432node
SYRLATPAIEAFYELVTRCLRYRMGALIYGPSRVGKTRAIEYMRLPLTTYHAQCEHRHAEGPFFANLREAVGDHAPGTSSAKRLRLALRIRENGVILFCDESQRYNENEYEWLRDVHDALKLFTFLVGQEELLAQKTGKTQTVARLVELAF------------------------------------------------------------------
>node50962node
NYRIATPAIEAFYELVMRCLRYRMGALIYGPSRIGKTRAIEYVRLLLTTYHAQCEHRHAEGPFFANLLEAVGDYDPGTNPSKRMRLALRIRESGVLLFCDEAQRYNENEYEWLRDVHDALKLFTFLVGQQELLAQKTGKTQIVARLVELSFYGIRNDVATCLNGYSEWRFYIPQAF-DSGYRLVSDADTLWQAFEAAHHKGLAIPMESFARARGDCL
>node59238node
NYRIATPAIQAFFELVIRCLRYRTGALIYGPPRIGKTRAIEYLRLLMTTYHVQAEHRHAEGPFFTNLLDAVGYPDPGSNQSKRIRLINKIKESGAIMFVDEAQRLAENEYEWLRDVQDHLKLFMFLVGQQELYSIKVGRTQIVARLVELAFFGIRNDVSSCLSGYTDWRFYLPQAT-DSGYALLLDAQILWDEFAALHNKSLEIPMESFTRMVEIVL
>node78462node
TYRVATTAIEQCWLLVSKCLQYRPGALIYGESRLSKTYAIKYLRMLIPTFHVQAEYSRSEGAFFSSLLRAVRHPQPGRNAYKRKALHDRL--GAIVLFCDEAQRYSLHEYEWLRDVHDELA------------------------------------------------------------------------------------------------
>node33616node
NYRIATPTIEAFYDLVAKCLRYRMGALIYGPPRIGKTRAIGYLRLLLASFMVRALVKRELLPGVTPFVDSVRTGTPGRRLYRLRDWTDDLKRGMRVEGCREVS-ARLHSAEWVADAQINMG------------------------------------------------------------------------------------------------
>node26542node
TYLLPTQAIDLIYAMVMKVINRKTGLLVYGNTRYGKTRSIYYCTKMLPVRLFSVHLAASEGKFFTLFLEAVKHA-DGSVADKRIRLANYIIDRRFILFIDEAQKLWAVHYEWLRDIYDQASLLVILVGQLDLYTQKKKKGEIVSRFTDMQFYGIRTDFASCLSQYSNWRFFLPTAY-ASGFRLGANAQVLWDAFLKQDEEDPEIPMKYFTKTVEIFL
>node43905node
TYLIPTYSIGETYAMVLKAIKRLSGLVIYGRVRYGKTRAMLYCRQCLPVAIFFAERSPSKGGFYTSLLEVVGHAKECSISIKKSRLKNFIIDRRFILFIDEASRLLPIHYDWIKDLYNALTLLPILVGQSQLLGHKEGEEAIVNRFLEHSFRGIRDDFVECLGYYSNWRFFFPEAF-AAGLRLQDYGDMLWDAFKESYKGAMEIPMKYFTKTIEILL
>node32512node
RYLIPTFSIGETYALVLKVIRRRSGLVIWGHTRYGKTWAMLYCQQCLPVVIYNAKRSATKGNFYNSLLAVVGHKQNVSLSKKHLRLVNFMEQRQFILFMDEAQRLQQQHFDWVKDIYNDLTLLPILVGQQQLLDQKEGVEAIVNRFLEHPFRGIREDFATCLGFFSTWKFFVPQAY-ANGFRLAQVKDILWDAFCDAYKESMEIPMQYFSKTIEIIL
>node33217node
TYLMPTYSIGETYAMVLKTIRRRSGLMIYGRPRYGKTSAMLYCRHCLPVAIYNAKRSPHKGNFYISLLEVVGHKRESSVVVKHARLVNFMADRKFILFLDEAQRLLHAHFDWIKDIYNDLTLLPILVGQRQLLDQKKGEEAIVNRFLEHPFRGIKADFLDCLGHYSGWRFFLPEAF-SAGFRLQTYGDILWEAFNDSYNAEMEVPMKYFTKTVEMLL
>node2225node
RYLIPTDSISATYALVLKVIRHRSGLVIYGYPRYGKTSAMMYCQHCLPVAIFNTKDSPNKGGFYTTLLEVVHHKLKCSVTIKHIRLVELMAERGFILFIDEAQRMMLPHYQWIKDIYNDLTLLPILVGQKELIDQKAGKDAILDRFLEHAFRGILDDFETCLGYYTNWRFFFPLAY-ANGFRLASSVDVLWDAFKESYEGSMEIPMKYFTKTIEILM
>node20160node
VYVIPTPSIDEFYSWILRCIKYGQGGGLYGLQRFGKTRAIRFVRKALVTHEFLCLKTRSESAFFSYLLRAIGHKSAGSIDRKRDRLIQKLVEERIVIFVDEAQRMDVYEYEWLRDVYDQLVAIIFMVGQPDLVNQKDGQMQIVGRFTMMPFRGLLSDVATCLSAYSDWRFFFPRAY-AEGLRLVNSATAVWNAFAEAHDAFIELPMKYFTQAVEIAL
>node49410node
RYLVATPTIDLVTQRIVKQIKLRPGAILYGYPRFGKTSSIRYVIHYLVCVNFRCETSGSEDSFLIALLTAVGHKEPGKISRKRHRLLEHICMKDIVFFADEAQKLQVIEYEWLRDLHDALRMITILVGQPQLLDQKSMNTQIVLRFVEIRFGGIVSDVATCLAAYSAWRFFYPQAF-AAGMRLSTYAHALWKAFERAHKAEIEIPMAYFARAVEHAL
>node75378node
GYMVPTPSIGAMYMRILRCVRHGSGAIIYGHTRWGKTYAIRYCVRLLAILHVGMPQSRSEGLFFGMLLAAARHDRPGSALQRRFRLYNRLAEGKLIVFVDEAQRLEIEHYEWLRDVQDELRMYTFLIGQPGILNRKTIDTQIVSRFIEMRFEGFRSDLEVPLSAYSDWRFFFQRAY-DAGFRLGGQNELVWDAFSEAHRRFMELPMEFVARAVEFAL
>node59155node
KYIVPTPSIDGLVSRVKKIVRLRPGGIIYALPRYGKTYGIRYVIYELVCVSFGCEKTPNEDAFFFNLLSAAGHSGAGTPQKKRFRLTERICEHNVVFFGDEAQRLESIEYNWLHDVHNDLRMITILVGQPQLLNRKSRETQIVLRFLEMRFDGIRSDTATCLAGYTDWRFYYPAAV-ANGMKLEDQAGQVWDAFLNAHNGFMEIPMQYFAHAVEIAM
>node71870node
KYIVPTPSIDELYVRVKKLIRLRPGAIIYAHPRFGKTYGVRYVSRMLVVISFGCQKSHSEDAFFANLLDAAGHKDPGNITRKRFRLNERIKELNVVFFADEAQRLDIIEYEWLRDVHDELRMITLLVGQPQLLNQKSKQTQIVSRFIEMRFRGLCSDLATCLAGFSKWRYFLPAAF-GDGLRLMDQAAMLWRTFQEAHEEYLEIPMQYFARSVEIAL
>node23885node
KYILPTPSIEEMYLRVKKLIRLRPGGIIFAHPRFGKTYGVRYVMRVLVVLSFGCQKSKSEDAFFSLLLQAVGHPGAGSVPKKRARLNERIMEHNFVIFADEAQRLDVIEYEWLRDVHDELRMITLLVGQPQLLNQKSRETQIVARFIELQFHGLLSDVATCLAGYSEWRFFLPAAY-STGFRLVNQAAVLWDTFKTAHDAYLQIPMQYFARSVEIAL
>node73715node
TYIVPTPTIDALVERVKKLIRLRPGAIIYGFPRFGKTYSIRYVISTLVFISFGCEKTPSEDAFFTNLLIGAGHKH-GTNPRKRVRLIEKICEYNVVFFADEAQRLDVIEYEWLRDVHDSLRMLTLSVGQPQLLNVKSGHTQIVLRFIEMRFDGLRSDFATCLQAYSGWRFFFPEAW-SAGLRLVDQAGQLWAAFNRAHRLFMEVPMQYFAYAVEIAF
>node73479node
AYLLATPSIDEAYQHIKRCIRTRPGSIIYAITRYGKTYFIRYAMGTVVAINFGCQLKPSEGAFFSMLLLAVGHERPGSVMDRRARLMNKLLDQRLVVFVDEAQKLEIEEYEWLWEIHDALRMITFLVGQPKLVNRKTGESQIVARFIESQFHGLRNEVERCMRGYTDWRFFLPKAW-SHGYRLETCSSVLWDTFDSIHRSSMEIPMTYFTRAVEYLL
>node40828node
KYIVGTHSIDQLYMRIKKCIKLRPGSIVYARTRYGKTYACRYVASALVTFTFSCHKVPSESAFFTNLLFAIGHAESGTAPRKRIRLINTLILQNLVVFADEAQKLELDEYEWLREVHDELRMITFLVGQPQLKNQKTRQTQIVGRFIDIEFRGVCSEAASCLLGYSDWRFFLPLAW-SRGVRLSPQAGVLWQQFEDAHRETVEVPMTYFARTVEIAL
>node41553node
KYIVPTPSIQALYDAVRKCIRMRPGGIVYAFTRFGKTYAIRYILGMLVTFRFGCQKQPSEGAFFSMLLKAAKHPKHGTNKQLRHRLIQYFVDLNLIVFADEAQKLEKEDYEWLREIHDELRMITFLVGQPQLKNQKDRENQIVGRFIEFSFRGITSDAASCLQGYSGWRYFMPEAW-AHGFRMELCTALLWSEFVAVHAEDVEVPMTYFARAIEIFL
>node29394node
TYIVPTVSIDDAYVQVKRCIRHRPGALLVGQSRFGKTYCARYISRQLVVISVGSEKTPVESAFFESLLEAAGHKEIGTNSAKRRRLIERLTEQNLVLFFDEAQRLSMEEYEWLRDVHDQLRMITFLIGQQKLINQKNGETQIIGRFIELPFHGVRTEAATCLNAYSDWRFFLPLAF-ESKFRLVDQAANVWSAFLSAHASFIDIPMQYFSRAVEIAL
>node22561node
KYIVPTPSIGALYARISKCIKLRPGSIIYAMTRFGKTYAARYVSILLVSFTFGCVKIPSESAFFTLLLEAVDHDRPGTTPQKRIRLINRLLDQNLVVFADEAQKLQMEEYEWLREVHDQLRMITFLIGQPQLKNQKSRQTQIVGRFIDIEFHGVCSDAASCLLGYSEWRFFLPEAW-SRGVRLQDQASALWTEFQNVHDETLEIPMTYFARSIEIAL
>node8256node
RYRIPTPSIAQFYALLVRCLSLR-GAMIYARSRVGKTYAILFLESLLPILRMRCQHIATETAFFSALLTMARHKASRDPTQLRHRLTQRLLESSILVFLDEAQHLGSSEFEWLRDIHDELRLVTMLVGQPSLRARKSGEEQIVARFTELPFHGVRSECSTCLQGYSGWRFFFPRAW-DAGMRLATEGAALWEAFDDAHKRGLELPMEFFTRAVQHIL
>node41426node
HYTITTPMLSALTPIVVRWVARNTGNILRGNQRHGKSHACPYFSGKLLTYTIICRTKPTERAFFERLLEATHHLDPGTASAMRNRLTGFLVEQNIVLFIDEAQKLLETHYDWLIDLHNELDMTVILVGQNELIDQRSRKNHIFGRFREYELAPIRTELAECLKKFSGIAHFFKEAY-AAGWRLANIADVLWESFDEVRVRQLEIALEDFFLTIKTFL
>node76012node
IYRLPTVAMENMLNAVFGWIDKLPGAIVYGKPRSGKTESIFEIVERLPVDIFDCAHTANENRFYQELLEKFGYALKINVAINYSRLITYMIQDFFILFLDEAQCLHENHYKWLMGIHNKLRLIVFLVGQPELIARRHSRKQIVGRFVAHEFFGIRNEMKTFLKGYSSCNYFLPNAY-KHGFRIQDYNNEFIKSFKMLSEERFEIPMESLPLAVGYIL
>node58853node
RYVITTPQVEALCSEAVNLVNNRPGGLFWAPPRTGKTCSLDILLLEYPVLILPVWEVAREGPFLEDLLKAAGHAIVGKPEEKRDRLVELMAEKGIVLIVDEAQQLHEKHYKWLMGIHNLLHLITLLVGQHQLLHQRNEKENIVGRFVMFQFHGIQNEMAESLGAYSGWRYYAPRLF-AEGWRLKTLAPLLWECFYAARKLAKDVQMQYFCRTVEYIL
>node75443node
--------------------------MVTGLSRIGKTTAIKYWNVLLMRVTLLCIHVVTENHFLEWFLESVNHEFPGNAERKRKRLIEFLCEQRAVLFFDDAQELHPDQYGWLMAITNELQLTVVLVGQPDLEHQRSKYLQLIGRFVSVQFHGIRSELAYCLRAYSGYRFFLSESF-DIGWRLESMAPLFWSVFREAVRAELQIPMQYFTYVVEELL
>node59113node
EYAICTSSTYKMLKTILGWIEVRPGGMIYGAPRLGKSKSIEFISKYLPVLIFECYKLPSENMFYQEMLDTVNHAYSGNSGQKRSRLRDYFLSHKIVIFFDEAQNFGEQQYKWLINIYNDLKPTFIMVGQSELQSLRDHNKQIVGRFLVHKFRGITGDIEVCLRAFSGCEYFFPIAY-KHGWRLQDQAETVWKAFSEIKQKTSEISMNFFFGALNYVL
>node3296node
NFLIPTPQIQELSQTIQWWLENRTGAVIYGKPRIGKTSAMMLIGETLPYFYMSAVQKPSESSFYSNLLQAVNHPKPQNKAQKRIQLLDYFLVQDLVLMIDEAQNLTEYHYDWLISLYNELQLITFLVGQEQLNLQKQGMAQIVGRFVSQEFYGIRSEIKEVLKAFSGVNYFFK-----SGLHLSDYSDNLYMALKNINLEPSEIPLYSFIPIVREAL
>node6983node
HFIISTPQIEELAEKIQFWLDNHSGAIVYGKPRIGKTYALKLISETLPSFYMSAIRRPSESAFYTNLLRAFRHPHISSAYHKRSKLLDYLLLQEIILLIDEAQNLTDFHYDWLIGIYNELQLITFLVGQQQLKNQKEGMEQIVGRFMSSQFYGVRTEVHSILQTFSKQQYYFG-----DTLKLSDYSTELFEALSRMYQNKFDIPLLIFIPIIREAL
>node39136node
KYRIPTASILTLMDAIMEWINNRPGGIVVGLQRYGKSSAIEYITNNLSVCSFECKKRPNENRFYEDMLLQIKHKLPGSASRRRARLVEYIIEDGLVIILDESQKMDLIYYEYLADFHNDISPLFVLVGQPELLNMRSKKGQIIGRFLEHFFHGLTNAIRAALQAYSKCRFFFPDAF-EAGWRLSNEAARIKECFDSSRVEIEDIPMQYFCTAIENFF
>node24035node
KYMIPTASILSFMDELSEWINNRPGGIVTGLQRHGKSSAIAYITTNLSVFSFECKKTASEGRFFEDMLLQSKHKFPGTSSKKRARLVEFIVEEGLVIILDEAQKMELSYYEYLADFHNDISPLFVLVGQPELIHVRSKKNQIIGRFLDHHFHGLTNAIAAALHAYSKCKFFFPVAF-EAGWRLMDEATHLKKAFDDCSLEQSDIPMQYFCTAVENFF
>node44392node
RYILSTPPVNEVIQNISACIDKKTGAIIYGRPRLGKTFALRALKVYLPIFTINQTWYAREKRFYEDLLASSGHDLIGNSDEKRRRLINHLSNKGMVLFIDEAQHLLEPHYYWLMDIYNALYVFYLLVGQKELRHRRSERQQIVGRFVEYAFSGIRTDIKELLEGYSNINYFFPEAF-STGHRISTFSEKMFNIFTNKRIEGPEIPMKYLTSTIEYLF
>node71763node
KYILPTAAVRSLYDATREWVEARPGAIIWGYQRMGKTRAIRHLRLGLFTFEMPCRSISGEGNFFSDLLAAAEHAIPGSPAQKRNRLIEFLVDEDLVLFIDDAQRLTEIQFEWLMDIHTDLAFIVLLVGQPELAKRKEGQMQIVGRFVSRRFMGLTSEVQQCLKEYSGCRHYFPRAW-NQGWRLADHAQDFWEAIRLEAEGKDEVPMAYFTRMVGILL
>node19384node
NYVVRTQQISDLFDSLDEWLNNRPGAIIYGMQRAGKSRGIRYQREALFTFHFPCNTLPSEGAFFSDLLKAAGHMIWGSPTMKRYRLVEFLADEGIVLFADDAQRLREIQYNWLMDIHNELHLIAILVGQEELLQQRDKQKQLIGRFVERQFYGIRSELQQCLTAYSGNSHFFPEAW-KRGWRLRKEAEMIWGAIRECAQERGEIPMQYICRIVENIL
>node71764node
NYVVTTTEIEKVGNAVLEWAGNRPGGIVHGPQRTGKSRAIRFLSAALFVVHFPCKSTRSESAFFSDLLKAAGHSLFGNIAKKRDRLTEFLADEDIVIFADDAQRLSDTHYEWLMDIQNELSLITILVGQPNLLEMRTKQKQIVGRFVVIDFHGLRSDVKRCLKSFSGRCHYFPAAW-KKGWRLSSLSDPLWEAIGEAARERKEVPMQYFCRVIENIL
>node49215node
NYLFDTHEINSLKKEILGWIKGRPGGIVFGNPRMGKTRALEFLVRSFKSFRFNCQKRPNENNFFEYLLRDLGNEFFGKASAKRDRLFKHLTYRKIIIFMDDAQRLQEIEYEWLMDIFNELTLTSILFGQEELKYLRSNMKQIVGRFIEYNFRGISNSLGYFLGGYSGWRYYFPKAF-SIGRRLEEFTEELWVMLKDMHTGTFEIPMYHLTFVINTLY
>node13664node
EYIIDTLTIVNLYNTIEKWIMNKPGAIIYGDPRLGKTYAVKYLKRLFPIFSFNCRARPNENAFFSYLLKDLEHELHGNAIQKRNRVFQYLLSRKVLLFIDDAQRLNTIEYEWLMDIFNDLKLTSILIGQSDLKLKRNKQRQIIGRFVQYQFTGIISYLAYLLMGYSKWRYYFPLGF-SKGKRLVRSVDDIWTVFEEVHQKVIEIPMYYMTNIINDVF
>node5061node
DYSIGTNAISKLYSYVTKWIQNRPGAIIYGYPRIGKTGAVRYLMRVLPLYHITCKSNPNENAFFEDILVGIKHDLAGKANVKRNRLVNLLIESNVIIFLDEAQNLFEFEYRWLMDVYNDLHLIVFLVGQRELLNQRTGRYQLVGRFSAYEFKGILDDLEEFLLGYSSCQFYFSEAF-KNGFRLSSLASTIWEIIEESRRIGLDIPMQYIVLFIENLF
>node11121node
RYTLSTPPLSRFCDDLKGWIKNRTGAMVTGQPRTGKTRGIRFAVEEIPIMTFSCEDRPTEARFFEFLLSEFGHSLSGTTGAKRARLIQLLIQHNLIIIADEAQRLNTPQYNWLVDIYNALATTFVLVGQPELANQRDKKMQIIGRFVLHEFTGLRNDFTYCLKGYSGCKYFFPSGF-QAGWRLASQAKVLWKAFQEVRDEGAEIPMQYFSRTVEFAL
>node73814node
KYLIATNEIDRLCYIVSNWIENRPGAIIYGRPRLGKTRAISYLLKVLPFFHIRCRSSSRENSFFEDLLNGVGHSLAGRPSEKRERLKNFLIFQNIVFFIDDAQKLKDMEYDWLMDVYNELILTTILVGHEELINQRKKELQIIGRFSSYLFSGLKNDFKTLVEEYSQIKFFFRDDF-APNFMLSNYAEDIFNEFRIVQIEVKEIPMQYAVLTIEFIL
>node20577node
KYLIATNEIDKLCYIVGNWIDNRPGAIIHGRPRLGKTRAISYLIKVLPMFHIRCRTSARESNFFEDLLDGVGHAAPGRPSEKRVRLKHFFINQNIVIFIDDAQKLSAIQYDWLMDVYNELVLTTILVGHDELIDRRKKDFQIVGRFSSYQFNGLRDDFKILLEQYSEVHYYYRDHF-ENGFRLVNFADEFYEVYLELQLENKEIPMQYVTLSIEYIL
>node54737node
SYIISTNQINNSKAIIYNWINLRPGAIVYGKPRVGKTSLINYIRHTMPNFHIKWTNSSKENTFFENMLSEVNHGIPGRPSEKRKRLSNFLINQNIIFFIDDAQRLKNNDFEWLMDIFNELSLITILVAQEEIIETLNKKLQIVGRFADYRYTGFIKDFEAVLNEYSNIKHYFSQQY-DEGFRLMNSIDDFLKAFATIQDDEREIPALYVIRAIEYTL
>node52566node
RYIICTEQINNAKAIVFNWIDKRPGAIIYGKPRMGKTSLINYIRRTLPTFHIMCKTRPKESTFFGDLLASVGHSLSGSTPEKRIRLNNYLVNQNLVFFIDDAQRLTDIQYNWLMDIYNELCLISILVSQEEIIARLNKLTQIIGRFSDYRFTGVLTDLAYLLNEYSNIQHYFPTNY-EEGFRLFNYLPQLLSAIAQIQDEEKEIPMLYITRAVEFIL
>node28135node
DYQIPTNEILKVFAAVTRWIKLRTGATIYGRPRLGKTWMVKFLEKNLPIHHIVSLHIAKEEEFLETLLSDMGHDFAGKTSVKRNRLIAFLYQYRVLLFIDEAQCLEELHYEWLIDYYNKLTLILILVGQEQLNGQQLHADQIIQRFIEHKFVGIRTDIKVCLKCYSGWRYYFPEAF-AAGERLQNFSKEIFEIFTTLRQKGFEIPMKHMTMAIKIVL
>node47421node
DYQIPTNEIMKIFKSVSRWIQLRTGAVIYGRPRLGKTWMIKYLKNKIPIHHIVSLHIAKEEEFIESLLSDMDHAFAGKVGAKRQRLLKFLEQLRVVLFIDEAQCLDSLHFEWLMDYYNKLTLVVFLVGQPQLYTQKTHEDQIIQRFIEHKFNGLKNDIKSCLISFSGWRYYFPEAF-TVGERLQNFSKDIHDLYVELRTKGFEIPMKHMIIAIKIIF
>node59425node
DYQIPTNEIIKVFASVSRWIEYRTGATIYGRPRLGKTRMIKYLIKNIPIYHIINIHIAKEEEFIETLLSDVGHVFAGKVSAKRQRLINFLIQRRVILFIDEAQCLDQQHYEWLMDYYNKLTLILFLVGQEQLNAQKTHSDQIIQRFIEYRFSGIKTDIVTCLRCYSGWRYYFPEAF-ATGERLESFAKDIFEIFINLRQKGFEIPMQHMIKAIKIVF
>node68231node
KYLFPTNEIMRLSKAVGEWIEDRPGGIIHGDQRLGKTHAVSFLCEMLPIFFVPSRHNANEEAFYEMLLVGVKHALPGKKNQKFERLARFLLERKIVLFIDEAQFLIESHYNWLIDLYNWLRLTVILVGQPELKHQKDKKRQVVGRFVDFEFKGARSDIKTCLKGYSGWRYYFPESY-ASGNRLENCAEELYEAFISVCKEGLEIPMQYLTITVKYAL
>node69057node
KYTVPTNEIMKLYKKVVEWIEDRPGGIIYGFQRRGKTDAIKYVRDKLPIVFVPAKHTANEEVFYELLLLWSGHQFPGKKNHKFDRLAKFLHEFKVVLFIDEAQALLEAHYKWLIDLYNYLKLIVILVGQPQLKGNKDGALHIVGRFTEHQLFGVKSDMSVCLKGYSGWRYYYPEAY-AAGERLEKCASTLFEAFATVRQEGMEIGMQDLTNTIKHAL
>node9892node
DYIIPTKEVLRLMGSMMRIVNNRPGMIVYGRPRIGKTWALRFAIEHLPILLANCNSVPSEEKFYSDLLSDFKFPFTRNPPELRRQIVNFMLELRLVLIIDEAHRLTEAHYNWLMDIYNALSMTVISVGQEELLARRTKRSQIIGRFTEHDFHGIRTDMQLILGGYSGWQYFFPEGY-KKKERLENEAKMLFELFADLRKEALEIPMEYFSFTIENAL
>node16699node
HYLLPTKEVIRLMDNLKKIVLNRPGMIVYGRPRLGKTTALKFALENLPIFIANSNSFPNEGRFYADLLHDFEFPFIRKAEEMRNQIVNLLKELRVILIMDEAHRLTESHFIWLMDIYNQLSMTVICVGQEELLTRRTRKSQIIGRFTEHRFFGITSDIKSVLRCYSDWRHFFPKGY-EKGHRLEDAAALIYQQFQDLRSESLEIPMEYFTYAVENAL
>node76109node
HYIVPTREVLRLMESMIKIVANRPGMIVYGRPRIGKSKAVEYALNYLPIFITNSNLVPSEEKFFKDILNDFHLPDPRKPTELRRQIVNLLMELRVILIIDEAHRLTEYHYNWLMDIYNELSMTVICIGQPELLSRRTKKAQIIGRFTEHEFFGIRSDIRFLFKCYSGWRYYFQEAF-EQGDRLENSATEVFELFKEIRKENIEIPMEYLAYTVENAF
>node13824node
HYLLPTKEVLRLMKSISKIVNNRPGMIVYGKPRLGKTSAVKFAMENLPILIANTNWVPSEEKFYYDLLQDFRFPFPRKPAEMRRQIVNLMLEMRIVLVMDEAHRLTEFHFNWLMDIYNELSMTVISIGQEELLSRRTKKSQIIGRFTEHHFMGLRSDIRFVLKCYSDWKYFFPIGY-EEGNRLEQEAAHLYQLFVEIRKETFEIPMEYFAFTVETAL
>node54985node
HYVLPTREVLKLMETLMKTVSNRPGIIVYGRPRIGKSSSIQFAMRYIPIFSTSCNLMPSEEKFFLDMLNDFKFPFPRKPSNMRSQIVNLLIELRVVLIIDEAHRLTELHYNWLIDIYNELSLTVISVGQEELLSRRTKKSQIIGRFTEHQFYGIRTDIKFCLKCYSGWRYYFPKAF-EEGHRLEKCAADLYSLFKDIRREKLEIPMEYFAFTVENAM
>node61683node
QYVLPTIEITRLMDKIIQIIKDGPGMIVYGRPRLGKTRATMFAVNYLPVLVADCKSVPSPEKFFRDMLSDFSFGFNKDEIVLRNQIVNLMHELRIVLIMDEAQKMTEWQYDCLIDISNQLRMTTISIGQEQLVNRRSEKAHIVGRFAEYRFKGVQAEMEFVLQSYSGWKYYFPQAF-NSGRRLSEFSSSLFNLFLEIRQEGFEIPMEYIAFTVENAL
>node68229node
GYILPTMEVKRLMESLTKIVINRPGMIVYGRPRIGKSRSVEFALNYLPILRTQCKSVPTEEKFFGDLLADFKFAFPRNPSLMRRQIVNLMLEMRIMLVIDEAQRLTEYHYNWLMDIYNDLSMTVISVGQSELLARRE--------------------------------------------------------------------------------
>node57193node
DYIIDTIAINEILEPMRHWIQMRPGGIIYGAPRLGKTRAIKYIQNTFLNLKIKTRKTPSEDAFFEFFLKDVGHDLYGKAVAKRNRLSNFLLDRKIVLFIDDAQRLTDIEFEWLMDIYNELTLTTILIGQNELTHRRSAK-QIVGRFVEERFYGVREELSYMLSSYSNCNFFFPNGF-NKGFRLENEAEYIWSSLLELRAEKVEIPMHYLISIVNHVL
>node79830node
DYLIDTISINELADSVLKWINLRPGAVIYGEPRLGKSYAIKYIQKVFFTYIVRTRKNPNENRFFEHLLKDIGHELYGKVDAKRDRLINFLFERNIVLFIDDAQRLGTVEYEWLMDVYNELTLTTILVGQKELSNRRNDK-QIVGRFIENRFYGLREELAFLLSSYSGWRYFFPVAY-SEGLRLENETEVIWQCIQEIRAKHIEIPMHYMIAIINYVL
>node73592node
DYILYTVSINELLDSVIKWIQLRPGAIIYGPPRLGKTWAIKYLKKYFYMIVVKAEKKPNEDRFFESILKSVGHLLYGKTSAKRDRLTNFLIDRKIILFIDDAQRYTDYEYEWLMDIYNELTLTTILVGQAELSFKRSHK-QIVGRFIEKRFYGLQDELVYLLTSYSGWNFFFPIGF-ANGKRLENSATDLWNSISELRTKSTEIPMHYLISIINYVL
>node34278node
IYFIGTKEVRRMYKNIKQWIENRPGGIAYGRPRLGKTWAIDYLTKELPILKFKCEQRINETTFYEELLVQFGHGIPGRKTMKAERLKKYLQESKLILFIDDAQRLVPVQYNILMDIYNYLSMTVILVGQEELKHVRSKMGQIVGRFVEYKFSGVRTELQTCLVGYSGWRFFFPEAY-EQGFRLESSTEELFSTISNIRKEKLEIPMQYLTLTIEYAF
>node55045node
AYIIPSNEVLKMYQSVCKWIKYRPGGIIYGRPRLGKTRAIEFLIRTLPIFHIRSLHIPNENNFFETVLNDVGHSIPGKTTIKRNRLSKFLIEHKVVMFIDEAQCLHEIQYGWLMDIYNELALTAVLVGQQELLHRRSRRHQIIGRFVEHQFRGVKSDLRICLQCFSGWRYYFPEAY-ALGQRLEECTDDIYEVFSSLRQDGLEIPMQYLITTIEYVL
>node62159node
YYLISTNEITRMYKQVVTWIQSRPGAMIVGNPRLGKTRAVKYLVSSLPIYTIKCNKNPNEGDFFESVLKDVKHHTPGKAISKRRRLYNFLIERNIIFFLDDAQRLHELHYEWLMDIYNELIMTFFLVGQRELFDQRTNKKQIVGRFVEYQFKGLGNDIKTCLENYSDWRYYFPEQY-AHGFRLANFAEGLLEVFQDLAREGLEIPMFYFTGTVENAL
>node34210node
KYLISTNEIDRMYQTVLQWIGNRPGAIIYGRPRLGKTRAITYLMNCLPIYHVRCRTRPNENSFFEDLLLAVGHSIAGKANVKRNRLLKFLVETNVVFFIDDAQRLVEIHYDWLMDLFNELTLTTILVGQKELVHQRSEKFQIVGRFSEYQFKGIKTDLKICLIGYSNWKYFFADSF-IRGLRLQNSAEELFQVFVDLRREQVEIPMQYITLTVEYAL
>node34node
SYLIATNEINRMFKRVVMWIQSRPGAIIVGNPRLGKTRAIRYIISTLAIFNIKCSKNVNENDFFELFLREVNHATPGKAVAKRQRLYNFLIEKNVILFLDDAQRLTELHYEWLMDIYNELLLTVFLVGQRELLSQRSNKKQIIGRFLEYHFKGLVSDIELCLKSFTEWKYFFPEQY-ENGFRLSTFSKELYSAFVEIIRDTIEIPMFYFTGTVENAL
>node43100node
RYVIPTPPIQSLSLTVTHWIHNRPGAVIYNRPRTGKTRAIRFLNQLLQIINMLCREIASEGTFFEDLLRASGHTMWGKTSAKRHRLNQYLIEQNLVFFLDEAQKLHEPQYNWLIDVYNELAPIILLVGQDELLNQCNQKTQILGRFVQFHFRGLKNDIKSCLAAYSGWSYFFPNAH-QLGFRLKDAASDVWQAFKETKENGLEIPMQYFCTAVETML
>node22159node
RYLLPTASIDNSYKAVLQWIDNRPGGIIYGKPRFGKTRGIQYLTMLFPVITLLCRDVPSESTFFEDLLRVAGHALYGKAAAKRNRLIEYLNEQNLILFIDEAQKLLEQHYKWLIDVHNELAMIVLLVGQDELIHQYSEKTQIIGRFVRFQFHGLSGQIKRCLEAYSGWRYFYPAAF-NSGFRLKPYANTLWEAFRLTKDEGREIPMQYFCRTVEFAL
>node64231node
RYLLPTNEIIRMYDTVAQWITNRPGGMIYGRPRLGKSRAITYLSYELPIFTMKCRQQPSESSFFEDILNDVGHALPGKANLKRDRLYRYFVEQKIILFIDDAQRLFEIQYGWLMDIYNELSMTVILVGQEELVHQRSKKAQIIGRFVEFNFKGIVDDMAVCLSGYSGWRYFFPDGF-DHGCRLENCAKDLFSIFTNLRKERTEIPMQYLTLTVENAL
>node58941node
HYVLATPAMEQFCRTIVRWIRQRSGGIIYGAPRRGKTRAIRYLVRMLPLVSFSCREVPSESIFFQDLLRAANHLLAGNAAAKRGRLVEFLKEQDVILVIDEAQKLHEAHYKWLIDLHNELSLVVLLVGQEELVHQYSNKTQILGRFVQFCFHGILSDVGTCLQGYSGWRYYFPAAF-ETGFRLRSHKDLAWQAFKETKEEGLEIPMYYFCRTVENIL
>node25038node
--------------------------MVYGPPRFGKTWAIKYLTLVLPILTMSSLNNPREGVFFEDFLRAAGHSLWGTAAAKRHRLNEFLVEQDLILFVDEAQRLHEQHYNWLIDVHNEMVLIVILVGQQQLLHQFSSKTQIIGRFVRLKFQAITSDLRACLVNYSGFRYYFPAAF-ESDLRLERSASIAWQAFREVREEIREIPMQYFCRTVEYVL
>node56545node
RYILATNEIERLYDTVHRWITNRPGGIVYGRPRLGKTRAIRFLQYALPIFVIKCNHQATERVFFEELLRNVGHGDSGTLNSKRERLYRFLLEEQIVFIMDEAQELQDNHYQWLKDIYNELSLTCILVGQEELLRQRAKKQQIVGRFVDFKFMGIRTDLQTCLRGYSDIQHFFLEAY-EKGFRLYQYAEEMMEAFRREREKAAEIPMQYITSTIEYLL
>node38627node
RYLLATNEITNLYDTITRWIDCRPGGIVYGRPRIGKTRALKFLMSQLPIYIINCRHSPNENIFFEDLLRDVGHAFAGKANIKRERLTKFLIEENVIFIMDDAQELHEMHFKWLMDIYNELQLTVILVGQKELLSQKSKKAQIIGRFVEHEFKGICSDLHTCLIGYSSYQFFFPELF-KDGFRLTDHTKDFYELFQEVRREGFEIPMQFLTTTIEFLL
>node5590node
RYILATNEIQRLYEAVHRWITNRPGGIIYGRPRLGKTRAIRFLQYALSVFVINCQYQATENTFFEELLKAVQHADPGKASIKRERLYRFLIDERIIIVLDEAQKLTETHYQWLMDIYNVLDLTFILVGQEQLESQRTKKHQIVGRFVKFKFTGVKMDLQKCLAGYSGVQWFFPDQF-KSGLRLQLYAEEIMEVFKQTSQASVGVPMQYITKTIEYIL
>node25964node
RYILATNEIERLYDTVHRWITNRPGGIVYGRPRLGKTRAIRFLQYALPIFVIKCNHQATERVFFEELLRNVGHGDSGTLNSKRERLYRFLLEEQIVFIMDEAQELQDNHYQWLKDIYNELSLTCILVGQEELLRQRAKKQQIVGRFVDFKFMGIRTDLQTCLRGYSDIQHFFLEAY-EKGFRLYQYAEEMMEAFRREREKAAEIPMQYITSTIEYLL
>node49874node
RYLLATNEIHRLYETISRWIFSRPGGIVYGRPRLGKTRAIQFILKALPVFKFNCRHIASENTFFEDLLKDVGHSDPNKTNAKRERLYSYLIEENVILIIDDAQELHEIQYGWLMDIHNELDLTVILVGQKELLGQRSKKAQIIGRFVEYKFVGIKSDIHACLLGYSGFRYYFPEAF-SNGLRLSTYTQELMDIFTEIRQKKLEIPMQYFTRTIEYIL
>node30305node
GYTIPSNAINKLYDRVKKSIENRPGTLIHGRPRLGKTRAIEYLADTLRIYKILSREKPNEDVFFTELLRDVGHGIAGKATVKRERLNSYLVEQKSVFFIDDAQLLHESHYKWLMDISNELSLTVFLIGQDELLNQRSEKSQIIGRFVPYKFHGARADIRECLLCFSGWKFFFPIAF-ENNFRLSHSAEKLYDVFVQLRQEGFEIPMQYLIRTVEYAL
>node60node
KYDIPTNEINNLYARVKESIEDRPGTVVHGRPRLGKTRAIAYLMKALPMYNLLCREKPNEDVFFTEILKDIRHGFYRNAVVKRERLLKFLIEQNTVFFLDDAQRLHEIQYGWLMDISNELNLTVFLVGQNELLNQRSEKYQIIGRFVPYKFHGIRSDLNECLLCYSAWRYYFPESF-EEGFRLSNYAKQLFDVFVSLRQEKFEIPMQYVTRTIEYAL
>node23073node
RYLLSTNEISKLYEKLKKCIQNRPGAIIHGRPRLGKSRAIKYLMNILPIYVLLCREKPNEDVFFTEILRDIGHSLSGKAVAKRERLLKFLVQLNIIFFIDDAQRLHVIQYGWLMDICNELSLTVFLVGQEELINQRNGKQQIIGRFVQHQFSGVKTDLKECLVSYSGCRYFFPNV---QNFSLAAFAKELFNIFSEMRLETFEIPMQYVTLTIEYAL
>node79832node
TYIIPTNEIDKLFQKISHCLINRPGAIIFGRPRLGKTRAIKYLQTVLATYFIMCRKNANENTFFEDLLEGVGHALPGKANRKRERLFKFLIESNVVFFIDDAQRLSEIQYDWLMDINNELSFTVFLFGQTELIHQRTGKHQIIGRFVHHQFRGIENDLNESLKGYSNYRYYFPHQY-IKGFRLSNFSDELFNAFKELRTEEMEIPMQYITLTVDYAL
>node5179node
NYYLPTNAIIELYAVVNRWISNRPGGIVYGRPRLGKTRAISYLEVYLPIFKMYCSHKPNENRFYTDLLRDIGHSAFGKVEAKRDRLIKFLIEHHIVLFIDDAQMLYEQDYNWFMDIYNQLTFTVILVGQEELLHQKSAKMQIIGRFVEHKFSGIKSDLKMCLHGYSGWRYFFPEAF-EEGMRFANEAQIIIDKFKEVRSKGIEIPMQYITLTVDNCM
>node57613node
RYLLQTNQIESLKETIVRWVDNRPGGIVYGRPRLGKTRAIKYLMHVLPVYSLKCRQVINENVFFEDILKDINHAYPGKASQKRERLTKYLKEQHLVFFLDDAQRLADIQYGWLMDINNELSLTVILVGQKELIHQRSKKFQLIGRFIDYRFSGVKNDAQTCLAGYSGWRYFLPDAF-ARGFRLEDCAADLFDCFCSARTEQAEIPMQYFTLTVDYVL
>node78680node
RYLIGTNEIDHLYKKVVQCLTNRTGVIIHGRPRLGKTRALEYLMRILPIYFLLSRENANENIFFQDILLDIGHAVPGKADKKRQRLLWFLIEKRIVFFIDDAQRLVDMQYGWLMDIYNDLSLTVFLVGQDELVNRRSGKQQIIGRFVQHQFSGVKTDLEEILEGYTTWRYYFPTAY-LNGFRLKNFTDSIFEAFIQLRKASIEIPMQYITLTIEYLL
>node79523node
RYLLATNEIQKLYFKIQQCLNNRPGAIIYGRPRLGKTRAIKYLTHILPIYFITCRKNPNEAVFFEDLLIDVGHGIPGKANVKRQRLLKFLIQQKIVLFIDDAQRLHEIQYGWLMDINNELSLTVFLVGQQELLDQRSGQAQIIGRFVQHKFEGVCNDMYECLLGYSGFKYYFPDAF-VNGFRLANYTDELMEIYTEMRRESFEIPMQYLTLAIEYAL
>node29881node
RYTIGTDEISNMYDEIKQWIENRPGGMAYGRPRLGKTYAVRYLKHALPIFHYSCEQQANDNKFYEDLLVAVGHGLPGKVPMKSDRLVKYFIETNILLFIDDAQSLLELEYKILMDIYNRLSLTTILVGQEELVHQRTKKAQIVGRFVEYKFSGLKTELETLLDGYSGWRYFFPQAY-INGFRLKTYSEDLLNTFKEMRTEKLEIPMQYLTLTIEYVL
>node36361node
TYLIGTKEVAKMYEEIKQWIENRPGGLAYGRPRLGKSRAIRYLSQALPIYHMLCDLTMNENKYLEELLIGVGHAIPGKTIMKRERLIKFLKETHIIFFIDDAQSLVELQYEILMDIYNKLSLTVILVGQEELIYQRTKKAQIVGRFVEYKFSGIKKDIETCLDGYSGWRYYFPDSF-EDNFRLKNYAKDIYDTFNEIRTEGFEIPMQYFTLSVEYVL
>node19509node
RYLIGTEEINRLYEVVTQWIENRPGGIIYGRPRLGKSRAISFLMHILSIYDLSSYQSPTERSFYEDLLSGVGHDLAGSTSEKRARLVRFLIENRIVFFMDDAQRLSELQYNCLMDIYNDLQLTVILVGQPELLHQRSKKTQIVGRFSDHEFTGIQNDLKYCLTGFSGWRYYYPEAF-NDGHRLENEATNLFELLKECTSSKIDIPMQYLMLTIEYVC
>node77635node
RYLIATNEIDRLYDSICHWINNRPGAIVYGRPRLGKSKAIEYIRKILPVYKIICRHNANEGIFFEDILKDIGHNLPGKANIKRDRLSRFLIEQHVILFLDEAHRLQELHYGWLMDIYNELHLTVILVGQNELLYQRTKKAQLIGRFVEYEFTGIKDDLKPCLSGYSGWRYFFPTAF-DEGYRLNQCAEDLMEVFTELRRKKVEIPMQYLTLTIEYAL
>node46444node
KYLMPTPSVERVSERAVSRIGRRACCAFAGLPRFGKSSAIRYLEADLLVLPVNSKAAFSNWLYETDGGP----PF-SEAGDPVIRVVNRFLAANLILLVDELPRLTIDELTTLADILNKLRCTVVSFGTEQMVHLKSKRTDLVGRFALTSFDGISSEAEAVLGQFSGWRFFCPCAF-VNGWRLSHEAKHCWCAFQTAAREELQVGAEYFTAAVEYML
>node39168node
PVKVLTQSIKESFLIISAVIKFKPGCAFSAKFRSGKSTALLMIKEQLAYGLISAKDAVTERVFWGDNLIARGLV--GTAQERQNRLRAAIISGKFCLLIDEAQNWGNREYTFLRDLTNQLTVTTIAFGDPRLDETSSKRKDLWARFMLHPFYGIRNDLEYFLAEHSGIEFFLPSAY-ESGWRLKSQAQCVWDAFTRAAAKQIDIGMQWVGEAVIHFL
>node48851node
PVEVLTRSIEEAFLQVVTAVKYRLGLCFQAPFRLGKTTAACIIATNIAVHLAVAKTKVSERAFYGDLCDSFMLT--GTSEERSGRLRKAIVAGNFLLMIDEGQNWGEKEWEWLRDTSNVLTLTTVTFGDMRLGAVRGTRQDLWARFMSTVFSGIRHDLAYFLSQLSGIEFFFPLAY-SAGWRLENQTDAIWQAFERAAAKKDELGMQWVSDTVVDFL
>node65558node
RAKFPTLSIRNVYKIISQAVVHRSGVAFIADYRFGKTYAIDALIKQFAVCSVVAKHRSSEVSFYTDLLSDCGHTGAGRTAERRARLLRMWIASDLLLFVDEAQSWHEEQWTFLRDLSNDLRLITVSFAQPLFRAIREERMDLVARFLVNQFKGIGSDATALFEMYSGINFFRPKEY-FEGWRLQNEAADCWSAFVAAAGK-PEVGMLWMASAVRNYL
>node51225node
----LTPPICVAYPHILKAVTLHTAVSFVAPSGFGKTSAIEVLTDQLPVLRTIAKNRFSEAKFFAEMLEGCTCALAGQAGALRNRLIRFFWESDIALFVDEAQSWTQPEFNCLRDISKDLHLIVILFGGPDLAKTRDESTEQIGQFGQNKLQGIASDLMQTIRCYSVKEAFMPVAF-ADGWRLESEAPILWERFQTVATR-REIGMKWIASTVRNFL
>node38670node
KIWLPTPSIRAAFEVIANTALERPGVSFYGSSRVGKTSAILVLREQLPTMTVNAKWRFSETIFFGEMLTAVAHVMSAKVEVRRGRVVKLLWTSDLVLFVDEAQCWLDAALTMLRDLANDLQLIVVLFGTPELLSVHTGREDLVGRFPRHAFRGITDQLRSTMQFYSGLECLLPIAY-RSGWRLENEAPLLWEQYRRMALG-SEVGMQWINASIRDFF
>node55529node
KIRLPTPSIRTAYEVLANTAFQRPGCCFYAHPRFGKTEGITVLADQLPIFSASAAWRFSELTFMGELLTACTHVMAGKVEQRRARLRNFMWTSDIMLFVDEAQNWHEPELTTLRDLANELQLIAVLFGTPELTSLRTGRIDLIGRFIQYEFRGVLTDLAIIMSFYSGYQLLMSQAY-ASGWRLQSEVETLWGQYKLAAQA-NQIGMLWVADSIRRFF
>node43229node
RARLPTPPVKAVFDVIERTIYQRPGSSFIAHPRFGKTFAIQVLTKQVPVIIISAKGRFSEVAFYTEILENCKHSFSGKVSARRSRLINYLWTSDIVLFIDEAQNWAEAEFSCLRDLSNDLRVIALLFGQTELASIRTKRTDLIGRFMQFEFKGLTSDLVETMECYSGIEYFLPAAF-QGGWRLSKEAGRLWAQFEHAARE-KQVGMHWVAACIRSFF
>node14475node
QIRLPTPAIRMAFDVLANTALQRPGCCFHAHPRFGKTSAIEVLMQQLPMYSISAVWRFSELVYMGELLAGCSHVMSGKFEARRMRLLNFLWSSDIFMFIDEAQNWHEPQLTMLRDIANDLKLIAALFGAPELAALRTGRTDLIGRFILYDFRGITSELATTMAYYSGKQYLLPQAY-ASGWRLEHEAARLWDQFRQAAQA-NQVGMLWVADSIRQFF
>node32885node
GVFFATKPVRAAYEQLATCITHRSSRCFVAAPRCGKTHAIEVLRGALVIISINAKGANTEKALFGDMLDDVGLRFDTTAFTRRQRFKQHIKTSSVLLFIDEAQSWHEDEFTFLRDLANDLTLIAALFAQSKIVLTRSDRADLVGRYRPISLPGIQTDLEDVLRRCSGVEFFLPRAF-ASGWRLVWEAPMLWRHLIEQVGAQVSIGMAWIISAIRDFL
>node60248node
RVEIPTPEVQRAYEETVAAIVKRPGLCYYGEFRAGKTFAISLLQRNLPIRSIVAKDKPTEKALFSDMLFDLDHAAHGSAPDRRIRLIEHLRSSDLLLFVDEAQNYSIPDLSRLKDIGNDLSLTVIFFGDCRLLNMRAQRTDIVGRFLSRPFNSVNSDARSILQAMSGIEFFQHPMY-SRGWRLTDEAPKCWQAFATIGRCELRVGMQWFMSTASDFL
>node6node
RAKIATPSVKAAEERISELVYHRVGGYWVAPPRSGKTSAIALISEMIFVAVFGAKATHSELTYFTDLLFDLGHGG-GRVSDKRVHFLKTVIASDFLMFVDEGQNWREFELELLKDLENDLTTITIFFAHTNIEVERSSRTDLVDRYVGNEFLGTGSDVREVLAAYSGLEFLLPRAF-RQGWRLAAEAEGAWAAFQQSTQFDNSISMNVVARSIRNFF
>node9834node
SAHVATPVVEVTEKLISQVVFTRVGHYWIGEPRIGKSFAIDLIADTLLVQIWIAKDRESETNFYADVLLDLGHGA-GNMSDKRTDVIQTVIGCKFVLIADEAQNWGEFELGNLKGLVNDITVVTIFFAHPMIETERTNRTDLIDRFARHTFGGIGSDLKTTLDAYSGIQFFLPKSY-GFGWRLGQEAEAAWKAFVAAAPLHHTASMNIVAKAIRNFF
>node7548node
SLHLATEPVKEVFEVVQHLIIHRPGSPFIGAFRMGKTHTIQILCDELAIGTLIAKKKPTEKAFWGDALDDYEHGASGTAPERRRRFMSMIVSGDYVFFVDEGQCWTLSEWVWMRDLTNDLRTTTIVFAHEELNVLRDGRTDLIGRFHPYVFRGLRNELQSMMQCLSGIEFFLPAAY-CAGWRLATEAPHLWAAFGQVAARIKDIGMQWVMSSIRAWL
>node55946node
VVVVPTNAIQEAFSVVQDALLRYSGVCFLGESRFGKTSAIRAINAAIPRILFNAKEHATERALYTDMLVDLNYREAGTAVARRIRLFTLLLDSDILMLIDEAQNLRRDDFTHLRDLSNDLKLVTVLFAHPMLNQLRNGRTDLIGRFLPYAFHGIRSDLADTLNCYSRISFFLPEAF-AGGWRLKGEAKVCWDEFVKVRGHDGDIGMNWIGRAISDFL
>node16259node
QVIAPTPAIKEAFDIVEDALIHYSGVCFVAESRFGKTFAINLIDTTVPRLRVSAKEHPTERALYTDLLLDLGHGSPGTAIARRIRVFSLMLASDILLFVDEAQNWKTADFTHMRDLSNDLSLVVVLFGHHQLHTLRTKRTDLIGRFLPYAFHGVRSDLLVTLQCYSGVSFFLPRAY-DAGWRIQREAPACWDAFATFGNHHAEIGMKWVGGAIRDFL
>node32373node
EVAVATPPLREAYGAIEGVIVHRPGTCLLGDFRAGKSTAIERAVRELPVGIALAKGAFTQGTFFSDLLVDFAHGGAGTAQEKRLRCLNMLLASDYLLMVDEAQNWGEQQWTWLRDLANDMRLVTIAFGDGALSELRARRTDLIGRFLPREFRGLNSELKATLEEYSDVEFFLPKSW-GRGWRLAHEAQGMWSEFKAVSSRSSSIGMNWIGGAVRNFL
>node61101node
TAMIATRPVREAYDVVTRAIVHHPGTCLIGEFRLGKTTTLVKIAETLPVGRVNAKGKPSEKVFYTDILTDYNHGGAGTTSDRRTRVLNLLRASNYLLLVDEGQNWGESELQVLRDLSNDLDMVTVMFGHPEMHHIRSGRTDLIGRFLPCEFRGMRNDLTHCLQAYSGIAFFLPQAW-GRGWRLAEEGPRFWNAISRVAARTNNIGMSWITGAIRNFF
>node50622node
EFTTYTPSIPKVIGIVLDAVMLHKSMCFNALPQMGKTKILHSCVAALLIIKISVD-PYKHENVIRNVFRTFGLEMPFNLDLAREDVIATINGGRVVLFIDEMQALKNDDFECLRFLQNELSMTVIGFAQTDIEVCLNGRPELIIRFNVVAVPFCDNWIRLTIAPYSQCRFFLPMAY-EAGFRLANHAHEIFVALDEERVSSPCIPTVCAFEVFRLIL
>node5428node
DYTIVTPSIPPVLNIVAESVMLHRSICFRAYPQMGKSTACRLSRAAIFCLMITAD-PRRHEHIIRTIVRNLNLAIPPKLENLRRDAMAAIENGRFVLLIDEMQALLIHEYEHLQFLQNELDMTVIGFAQTQVDDSITGRPELLVRFNVYDLPHCKNWLTETLTLFSKCEFFLPLAF-AGGFRLADSAKLIFLQMEQAIRESKLFPTAHVLEVCRLIL
>node23398node
QYKVLTPSMPIVVEVVMDAVELHKSLYFKGLPQMGKTTCCVFAIKCIFVCHVTAD-PLRKEGILNNIARSYLLALPPNLDQVRAAVVSYVSGGQLVLFIDEMHTLTIADFENLQYLQNVLGVTVVGFGQTQITETMEGRPELIARFNKFDLPRCEDWIGATAAILSDCRFFLPQAY-EAGLRLARISGDIYRIMNGVAKENAVLPTVYILDVIRFLL
>node5605node
NYVALTPSMPVALGKAMEAVMYHKCLVFEAIPRAGKSTTCRFVVSALFMTCISADTPKYRESIIKILAKSLEILAFKPYKVVRSDVINSIESGRWILFLDEMQALSKEDFRNLQVIQNELDTTVIGFSQSQMLWRISNCKELVARFSICNLPCCSDWMIETLKRYSGCQFFLPRAY-AAGFRYASTAPDIYQVMSQCAKNNNVLPTALIFDVFRFIL
>node34431node
NYVALTPSMPQVLEVVMDSIALHKSLVFKAFPRMGKTTICKFVLSALSVSLVSADTLKRRESIVISLAKVLGILIPPVIASIRTKVLHEIESGRWVLVIDELQALSMEDFEHLQHIQNELDTTLIGFSQTQIAHKINKRVELIVRFNVWDLPYCADWIGQTLKSYSDCQFFLPQAY-AAGFRIAAAAPDIYKVMATSAKASPLVPTEYIFEVCRLVL
>node48738node
DYVALTPSMPKVLEIVIEHIMLHRCLVFKAYPRMGKTTTCNFVISALFVTRVSADTLKRREHIVKSLANALHLFVPLDTAALRQDVLNAIESGRWVLFIDELQTLTIEDFEHLQHIQNLLDTTLIGFSQTQINFAIEKRVELNARFSVLDLPCCDDWMEETVKGYSNCQFFLPRAF-EAGFRLATYAPQTFKVMSEVVTGARVIPTEFVFEVFRLIL
>node43748node
QAQIITPAFIWAVRLCLDRVAMRSAVMFRGHSRVGKSRCAVFVAEQLHVVLHIALKDSR-PNLLRELCYSESIHPKR--VDLRYHLVAHVESAGYILVIDEIQRLLPVDYFDLADIYNLLCMTLIAFAQPHIDEQITRDQQLIARFTILTYPGCRGELGVILNAYSGTAHFIPKAF-SAGFRLALATESLWLELSASTSGYNNIPMDHLCESVLNLL
>node43745node
QAQIITQQMVRVYQLCLDRVAARAAVLFEGSSRTGKTCCSEFVAAHMLVMLHVARSARQRQSVLKELCISERILPQG--VDHLQHLLAYIESAPCVLIVDEIQSWEPNDFHVLADLYNYLTLTLIGFAQPEIYERRNEHYQIIARFSIIPFRGCQSELATILQACSGVAYFVPQAY-AAGFRLVPLAELFWNAFGDSVAGYKNLPMQHLRESIACLL
>node65822node
HVRFVTNEMVRVLRLCLDRVRARSAVIFEGCSRVGKSNCSLFVTETLHVTRCVARTNTRMSLLLNEICFAEEALPKR--VDLLFHLVGCIESDKHVLVIDEIQRLSSLDFYQLADLHNYLKLTVIGFSQSEIYDKRSEQHQIVARFSIIPIYGCRNDVSTVLRACSHIAYFLPKAF-ANGFRLATLADVFWRLFAESVSGYNNLPMEHLRESIANYM
>node71749node
QALFITHQMVRVLRLSLDRVAARSGVLFEGASRVGKSRCAKFVAEQLFTVLHIARHPGRRQSALKELCESEHTKPAG--VDFLQHLLAYIEAAPCVLVIDEIQHWRHNDFHVLADLYNYLYLTVIGFAQSEIYQLLSQHLQTVARFSIIPFHGCQKELATILQACSGIAFFAPEAF-AAGLRLAPLADLLWKAFDESVAGYNNLPMQHVRESIVDLL
>node49758node
YFWVSTAQVSKICSLAEFKVLMRTGVIFCGQSRLGKTKCCEIIEKTLYITLLPAVNGNSHATVIQQLANVLGVSLSKTRLSVFLEVVDTIVFGNFVLLIDELQRFGRDDFYQLADLYNALKMTVISFAMPEIIDKRDEQRQIISRFSVISFKGLQSEMRVILKSYSGIRHFMPIAY-DNGFRLEELSKLFWRELNKLSSGYKNLPMEHFMMSIKYFL
>node71745node
TFTVITTPLADACSVAMDAVFMRTGIVFYGLARLGKSRCAEVLKSRLYVTQIEVLR-SYTSNIAVQIGLEEGCEFKELAVLRFERIVNAIEFCNWVLLLDEFQRLRVFDLHQLADMFNMLIMTVISFAMPGVFKLKEDAAKLISRFSFIEFAGCRKELKLILDAVNGLQSLVPAAY-SHGFRLANYTDEIWKALQFMAFGYRNLPLEHVFRTIGYVL
>node10049node
DFTVITNAIAKASSTALEAIFMRTGLIFHGLSRVGKTSCIKTINSKLYVIQIEVVKGSFTNNILDQLATEEGVKFRETPVGKLDRISEHVINCNWVLLLDEFQRLRPHDLHVLFDLFNRLTMTILSFAMPAVFKQRENSEQLIARFSLIEFKGCTSDLAVILQTFSGINGFAPQAF-ATGFRLEPLHGSFWKALNSASAGYNNVPLEHLFLSIRYLL
>node41435node
SFTVQTDAIAEASNEALDAIFMRTGLIFYGMSRVGKTRCIIAIKRKLYITQIEVMKGSHTNNIIEQIATEEGLPFAMLAVSKLTALIDTILFCNWVLLIDEFQKLRVYDMSLLSDMFNRLTMTVLSFGMNSVKRQRDDSAQLIARFSLILFKGCTNDLETILRAYSQIAGFLPAAF-ANGFRLESYSRDLWKSLNSATAGYNNVPLEHVFLSLRYLI
>node76946node
DFTIVTNAVSEASNIALEAIFMRTGIIFYGLSRVGKTCCIKSIHAQTYVTQIEVIKGSYTNNIVEQLAKEEELVFRTLAVEKLGQMADMIINCNWVLLLDEFQRLRVHDINILFHLFNRLTMTVLSFAMPQVFKQRDDNEQLIARFSLVEFKGCRSDLAVILKTFSCEQNFAPAAF-KAGFRLADYVQSLWQAFDAGAVGYNNVPLEHVFLSIRYLL
>node48245node
DFTVITPALAEACSVAMDAVFMRTGLVFYGLARVGKTRCVRILKNKLYVTQIEVIKKSYTSSIALQIGLAEGCEFKELAVPRFVRIVDVIALCNWVLILDEFQRLRVFDLHQLADLLNMLIMTLISFAMPGVSDLRKDGAKLISRFSFIEFPGCKSELRVILDTFSGIRSLVPTAY-AYGFRLAPYSKLMWDSLNAEAQGYKNLPLEHVFMTLRYLL
>node55568node
EFLIATPEIKRVCEIALDRIFMRTGVIFYGPSRLGKSRCFEVLNDSLYVIRVVPVDGQRCTQIIMQLADSLGYVRKDTRYIVLKYLVNTIYLCNCVCLLDEFQRLRSDDLYQLVDLYNLLKLTVVSFAMPEVIPMRGEQRQITARLSLIEFKGCRDDIEAILNGYSGIKAFLPEAF-GGGFRLLTYAPHLWQAMNSYASGYNNLPMQHILEALTNIL
>node52744node
QFLIASNEISRISTIVKDRVFMRTGVIFYGPARLGKSQCCKALKGYLYVNSVTVINGLNCSNIIRQLADIENCPIKETRLSIFKKLTDRIVLCNYVCLIDEFQRLRSADLYQLADLYNSLKMTVVSFAMPEVIQLRDEQRQIIARFSFIVFKGCSSDLTIILKGYSRIQAFAPIAF-SSGFRLEKYAKPIWLALTGCAIGYNNLPMEHVLFSIKYIL
>node21361node
YFRLNTPVLKDVVSQVFFAIAMQTGVIFNGPSRIGKTRCSEALAQEVLVIRLIAVSNRHRSTVIHQLINQEKIPVKDSSLTQFNMLVDRIRQKTLVLIIDELQRFASADFYQLSDLVNILKMTVVSFAMPEIVDIVNVQSQLISRFSVRGMTGVESKLAQILKLYSGIQHFFAAAF-AQGWRISSIASVFWSEMNKKATGYKNLPMEHVAAVVRYFF
>node77655node
EYQLNTPTMEYVIENVCFKVLMRTGVVFTGEPRIGKTRCCEALIIGIYVFMLVATNLPQYSSVVHQLLELEGIKPNVTFIERQSMLIERLKLANIVMVVDELQRLSARDFDQLADIYNRLTLTVVSFAMPTVEGAISSGRHIVGRFTIKPLHGVTSDLHTILNLYSAIEEVLPKAY-RNGFRMSSLADQLWDSMSKVVSGYKNLPMEHVTQSVAYIY
>node15873node
EYRLNTPTLLAVVQNACFKVLMRTGVVYTGEPRVGKTVCCEALLEEIYVVMIPAINIPRYSSIVHQLIDQEGILPKTTFVQRQSMLLERLKTAKIVLLIDELSRLSIADFKQLADIYNKLTMTVISFAMPSIEKVVADDRHIIGRFSIRPLYGVTTQLNQVLKLYLGHRNVLPQAY-AAGFRLTSITADVWREMSRIAAGYNNLPMEHVALVIAYLF
>node54752node
EYQLNTPTLMSVVQNACFKVLMRTGVVFTGEPRIGKTRCCEALVHEIYAFMIAATNIPQYSSIVHQLIEMEEIRPSTTFIQRQAMLIERLKIAKIVMLIDELQRLSAGDFNQLADLYNKLTLTVVSFAMPSIEKRVVDDRHIIGRFSIRPLYGVTNQLCTILSLYPRDKDLLPKAY-ARNFRLADLSEDIWREMSRVASGYNNLPMQHLTQTIAYLF
>node8848node
EYRLSTPTLLAVIQSACFNVLMRTGVVFVGHPRVGKTSCCEALIDEIYVFMIPAANIPSYSSIVHQMLALEEIVPKTPFIQRQDMLIERLMIARIVMLIDELQRLSAADFSQLTDIYNKLILTVISFAMPSIEKKITEDGHIIGRFSIRPLTGVTSQLSYVLGLYGEISDILPKAF-SVGFRIAALSSEIWREMSKVATGYNNLPMEHVTQTVAYIF
>node25718node
DFKLNTPALLAVVQNACFKVLMRTGVVFTGEPRIGKTSCCEALVYEIYVFMIPAVSVSRYSSIIHQMLDLEEITPRVTFIQRQSMLIERLLIARIVMLIDELQRLTVADFNQLADIYNRLTLTVISFAMPSIERKVIDDRHIIGRFSIRSMHGVTSQLTCVLGLYSEMSNLLPMAY-SRGFRMASLSEEIWLEMSKIASGYNNLPMEHLTQVVLYLF
>node42785node
TYFTLTPTIVDVYERVRDLIYLSPSMYFWSTPRMGKTECAKAIRYLIMIILASCDP--KEKGIVPTIFKSLGLEKKISLAEIRDRVIDHIVCGKCLLMIDEMQAMVDKDYQGLQAIQNELSLTTVGFAQHQINSMRTGKIALVARFSRGRFHGCKKWLASTLQQFSTCQFFLPTAY-AAGFRLQSFSELIYKEAKKAVSNKKIIPTAHLFTAIGYML
>node8944node
KFTTLTKTIELAYGMIREQIWLGPSLYFYSTPRMGKSQCAMAIEHLIYVVLVSCDV--ESESIVETICKALNFMQKEKLAKLRGRLTTHIACGNFVLILDEMQALSLDDYKHLQVIQNDLVTTTVGFAQSEINSRHSKEDAILARFSRIAFEGCTDWLQSLLKNFSKCRFFLPSAF-ANGFRLSNYAPVIYKAAKQAVG-AIPIPIEHLFIAIEYML
>node61404node
SYFVLTPTIEWAYKQVREQVWLSPSVYFQSVPRMGKTQCATATVEILYVKFVTADI--REDSIIQSMVKAIGLVVKTKLSGIRDAVIDHIICSTFILVLDEMQALDYRDYQHLQVLQNILKLTTVGFAQTEIEAVRNKHMAILARFGKIDFVGCGSWLSSILAYFSKCEFFLPNAF-HAGFRLMSVADEIYKHSMNCVVAGQTIPTEHIFLTMSYLL
>node52128node
NFLVITPTINWAYEQISEQVWLRPSVYFQSLSRMGKTECARAIVDFLYVLFLTVDV--GEENIIQTMVKAMKLETKEKLSSLRDAVMNHIICDTFILVVDEMQSLTYKDLQHLQVIQNRLQLTTIGFAQEQIKGLITRHMALLGRFSRVNFVGCTSWLKATLSAFSGCRFFLPKAF-DSGFRLDSLADLIFNESMIHIKSGSLIPTENMFMALAYLL
>node69073node
-------------MILIERVKYRTGCYLYGTPRTGKTRCANAMEVLLFILSFDADRT--KSVFVSRMLDSFGLIHPSTVSESMNLILAHIVTGDFLMIIDEMQFLSENEYIQLLSLHNRLSMTTVGFAQPEINDQRTNSHQLIARFAPIAFIGCDGTLRDILRCYTKCKYFVPTAF-DSGFRLEKFVELLWGIFETVLRPARDIPMEHLTRTIESIL
>node78457node
RYTVPTPMLIHAHEESRDRVWTRTGIVFYGEPRVGKTTCARSVMYFLYITMASCRRNPREGLMSRLILEGSDHILASKPDDLFQTVISDILTGDFVLILDEVNLCNESDLTELLQIHNKLTMTTISFGQSTVLNLISEEFQIVARFRPIPFLSCNSTLAAVLQCLSGCNFFFPKAF-RAGFRLYQYANPIWNALVNASP-RWGFTMESITLTVNGIY
>node19643node
HYTIPTPMLIEVHDEARERVGARTGIVFAGETRAGKTTCARSIKDYLYIVMASGRHRPKQGLMSRLILEGSGHILAPDPEALLRNVILDVMTGDFVLILDEVNLCNESDFSELLEIHNILTMTTISFGQPEILNLISNKKQIIARFRPMLFQCCNSILAGILKCLSGWYFFFPKAF-TAGFRIYTYATAIWSALVNASP-KGSFTMETIVLTVNGLY
>node12553node
RYTIPTFMIQQAYRAIRERVYARTGLVFIGRTRCGKTTCARAVRQYLHVIVVVARERPVSGHAYRVILESVGHVCATDATLLLRNVASDIETGNFVLILDEVNLFNQHDIGSLLELGNLLTMTVISFGQPNVEHLITNKLQLIARFRPKSFDGCTGMLTGVLTYLSGWEFFFPQAY-RQGFRFHHYAELIWSEMSAATS-VSGLSMEAIAMTIEWLF
>node50684node
TYTIPTPMVMSAYVVIRERVFSRTGLVFVGDTRIGKTTCAAAVRDFLHVTVASARTRPTNGHVYKVILEGEGHACATDATKLLHNVVSDISTGDFVLILDEVNLLLQSDMVNLLELHNLLCMTVISFAQPEVSNLISNKKQIIQRFRPLKFKGCGSILHEVLEHLSGWYFSFPRLT-KMNSDLK--------------------------IMPEKYG
>node33568node
DYTIPTPMVRYAYQAIRERVFARTGLVFVGKTRYGKSTCALAVQQYLHVIVVPARSRPIDGHAFRVILESENHVCATDAGILLRNVVSDVETGDFVLILDEINLFKQHDIVNLLELSNALKMTAISFGQPEVEQLITNKHQLIARFRPKSFDGCRSMLEDVLRFLSGWEFFFPLAF-SRGFRFCKYANLIWNEMTAAIP-VRGLSMEAVAMTVEWLF
>node25618node
DYTVLTPMIKATYGLVRERVWTRTGSFLYARPRTGKTRCAMAIRRLLHIMFLSADKSTSDLGFVLDLLSSEELVINISYREALLKLLTHIETGNLVLLVDELQLLCEADFRLLLVIHNRLAMTTLGFSQPEILHVRTHSFNLIARFSPIVFDGCAGDLEVILEAYTDWRFFYLKHI-RQGFVLEGMPKRSGPRLRRPPGLQNILPG---PSSIS-CL
>node70539node
RYTIVTPMIKASYAIFRERVFFRSGAFMFAPPRMGKTRCAFAVRELLYVLYHTMDS--RTTYLVRDLLTSAELAVAETRAIQLERYIEHIAAGDFVLIVDEMQLMLVQAFNDLLVIHNRLSMTTLGFGQPQILDTRTEAFNLVARFSPVRFEGCLSVFQAILYDFSGWHFFLPIAF-SNNYRLAAQHSEIWSALTQLVGEMPRVPFSFIIRLLNHLL
>node41917node
QYTVITPMIKDAYSMIREMVWLRTGLFMYATPRMGKSRCALAVMELLYPAYHIADS--RMASFTRDLVVSLKLVKKESYSLMIEKIILHVRSGNFVLIIDEMQQLTLENYETLLVIHNRLSMTTVGFGQPTILKRRSKAYNLVARFSAIQFDGCLSCFMNILFQFSGWRFFLPKAF-AAGFRLSTQHERIWHLLEIRVGEFPSVPLEYIFRIVEASL
>node26470node
RYTVITPMITKAYSIIRERVFARTGTFMYARPRMGKTRCATIIRDLLYILYYTSDG--KSGRLMGDLVKDLKLPTREPYNQLKEKFLLHVIAGNFVLILDENQMLTVDAYNELSVIHNKLNMTTLGFGQSEILERQTGATNLVARFCPIKFVGCLSDFTSILNEYSGCQFFLPLAY-ASGFRLAKAGGLIWTALINIAGDGIALPLEHTLRVVEDIL
>node49155node
FYTLITPMIEKVYSIFRERVFSRTGTFLYAQPRMGKTRCANAVRDLLYVLYHTADG--KSAHLTRDLVFGAGLYKNESYSALIEKFILHVRVGRFVIIIDENQLLSIDSWNELLVIHNRLSMTTLGFGQEEILQRRNGATNLVARFSPIHFDGCLSDFESILNEYSGCDFFLPKAF-AANFRLTSYKKLIWAELMNVAGEGRVLPLEHIFRVIERIL
>node70497node
RSLILTPMIEDAYKKIREKVWLRSGLFLYAQPRMGKTSCLTAVQKMLYTSQLEADG-K-SANFMKDLVKAAHLFHKELYPELLERYLGHVEAGDFILLIGEMQNVSRDHYGVLLTIHNRLSMTTVGFAQPQILNRRSEATNLIARFSPVPFPGCVSYLRGILKSFSGWRFFFPSAF-AAGFKLGIYLDLIWGALSEIDR-GNHLPMEHVFRIIEHLL
>node70112node
NYKVLTPTIENTYKIIRDRVGMRTGALLYAAPRTGKTMCASIVEVLLYVIRFTADSSRNDVAIVRDILEGDGLIF-QKYQDLLSKLIIHIKTGNFVLIIDEMQMLSEDDYRVLLVLQNRLSMTTIGFAQPEILERISKALNLIARFCPIQFEGCN-DIKNILSVYSQWRFYFPQAY-EAGFRLANFERMIWEALSDATRPGVSIPMEYLTRTIEYIL
>node22377node
DYTVPTPMMKRAYDIVRDYVWARTGVVFYASPRTGKTWCARAIREKLYTLMVSVRSRYSDAHLPRLILEASAHALANKPAKLFINAVNDIRVGTFVMLIDELQLLNEGDLQQLVCLQNTLKMTAVSFAQPSIIHRRTSDQQIIARLTPVLFEGCTSDLAVLLQAYSGCCFFFPLAF-EHGFRLLHSKDRLWDALTRASGNSSAVSMELLSLTIEHLL
>node14497node
EYTLPTPMMQRTYALVRELVWARTGTVFYASPRMGKTRCALAIRDLLYVTLLSTRPRPSTAHMLRLILEAESHALSPDADQLFGNAVADIRVAKYVLLIDEMQLLNDVDLQQLVCFHNQLRMTAISFAQPEILHRRTNARQIIGRFSTLQFDGCASDFGNLLRSYSGIQFFFPVAF-LSGFRLESYRTTMWDALHRAAGSAQGVPMEHICLTIEDLL
>node59746node
TYILPTPTLQRTYDLVRERVWARTGLNFYSTPRIGKTTCLMMIKGMLFFLLISARARPSEAHMYRLLLEGLNHELATNTGVLFRNTVTDIAMGMFVLLIDEMHLLSGTDLSQLLVVHNDLNMTTLSFAQPEILHRRAGERQIIARFSPLAFNGCTSELEEILKTFSGWRFFLPRAF-EQGFRLQIYASKLWSALTTANVGEGGLPMEHTIVAIESLL
>node57187node
EYLLPTPMLRAAYDAIKDRVWARTGLVFMAPPRSGKTRCAIATMQQITVCLLTARRRGAAGHIYKLILRALGHVTGTNEDLLFENLITDIRVGRFILFIDELQLLNNTDLEQLFCVHNALRMTTVSFAQPEIVQRRTNDRQIIARFAMRSFHTCLSELFVILEGYSGWRFFLPLAF-AAGFRLSAHSQLIWKYLKAVGG-DYPVPMEHLCLSIENLL
>node59557node
GYTLPTPMLERTYRIAREKVWTRTGVVFYATPRMGKTTCAKEIQNLLYTLLLSARRQSSEYHMYSLILEAKKHILSTKVGFLLENIKTDTILGSFVLIVDEAQLLSDTDLEQLFVLHNALKMTTIFFAQPQIMHRRAGQHQIIARFSPIAFEGCSSELQLLLKAYSGWRFFLPEAF-AKGFRLHRYASKLWEALAAAAGPGGMVPMEHVCLSIEYLL
>node59149node
EYRFETPMIGRSYAIVRERVAARTGIFFYGPPRLGKTTCAEEILLLLYVLLISARDRPSDSHMFKLLLEGQNHTLATDTSLLLRNIKTDIQLGTFVLIVDEMQLLSEMDLKQLLIFHNALKMTTVAFAQPEIIDRWTNQSQIIARFSPLQFEGCSSELRSLLQLYSKIQFFFPEAF-ACGFRLANYTKKIWETLIKHVVSPSGLPMEHVCLTIEYLL
>node39070node
NYRLPTPMMERTYALIRERVWMKTGVYLYASPRTGKTTCAEATQALLHILRIAARRRPSDAHMFRLILEGMNHALSPTADLLFHNVKADVMVGSFVLIIDEMHRLNDLDLEQLLAVHNALGMTTISFAQPEIRQRVTGQHQLLARFAPILFEGCTSDLQKILNSYSGWRFFLPQGY-ESGFRLTNYTNEIWEALSYALGSTSGVPMEHVCLTIEYLL
>node39916node
EYLIITPVITNVYALIRDRVFMRTGTFLYATPRMGKTTCAKATKILLFVMSFIAEPKKQEAALLIDILESDKIGIPARYKPLQRMLLRHILSGQFVLMIDEMQNLGEEELQALATIHNRLRMTTLGFGQPEILSLRNSQHFLIARFSPIPFDGCASDLEKILYAYSDYRFFLPDAF-DNGFRLSSYAKPIWSVLRKAT--NESLPMEHLSRTIEFLL
>node56236node
DFVIVTPVIEQAYSLIRERVWMRTGTFLHASQRVGKSTCAQTIEALLAIMSFSATKESRTTAMYIEMLRAEGQHVPPRFERLENTLMTYILTSTFVLIIDEMQNLEEKDFYLLLAIHNRLRMTTIGFAQPEILMVRTKSHHLIARFSPIPFSGCSTDLHAILQAYSGIEFFLPIAF-EGGFRLSGYSNQIWKELKKAASEERAIPMQHLTSTVAYLL
>node59218node
KYWIITPVINNIYSIIRDRVWMRTGTFMYAPPRLGKTTCAKIVKTLLLIISFTAEPRKQESGLFVDILQSENLAIASRYKDTQRQLITHIQAGQFVLMIDEMQKLGQDDLDMLATIHNRLRMTTIGFAQPEILNIRTGQSFLIARFSPIAFDGCATALKAILESYSDFKFFLPFAY-DRGLRLSDYSDEIWSALVCAAKQTASIPMEHLSRTIEYLL
>node42250node
DYLIITPVITDVYSIIRERVLMRTGTFMFASPRMGKSTCARAIRHLLFIMSFVAEKRIQEAALFTDILQADGLSVTERYPDIQRKLITHIQSGNFVLMIDEMQNLGDAELEKLATIHNRLRMTTIGFGQPEILEVRSNKTYLISRFCPIPFHGCATDLEIILEDYSDLRFFLIEAF-DNGFRLRQYATPIWKALKKAAG-GETIPMEHLSRTVEYLL
>node14661node
RYQIITPVVCQAYGMVRERVYMRTGTFMYATPRMGKTTCAKIIKVLLFILNFIAARRAPEDEVLCSIMHASMLLTPIIAAELQRNLIVHIQTGDFVLMVDEMQHLGDQELDCLATLHNKLSMTTIGFAQPDILDVRGNKTYLIARFCPVKFTGCISDLKAILNDYSGCKFFLPKAF-DNGFRLSEWADAIWKVLKSSAG-SESIPMEHLSRTIEYLL
>node22356node
KYLVVTPTIKRVYSLIRERVWMRTGTFLFAMPRMGKSTCAEAVQDILFTILFTAEKKQSDSGLLIDILRADKLPVHTPYKDLFNHLITHIKVGAFILLIDEMQLLSELDLNVLLVLHNRLKMTTIGFAQSDIQHLRSKALNLLARFSPIPFDGCANDLEEILNEYTEFRFFLPIAY-SNGFRMNEYAAPIWTALKKASKPEQSVPVQHLFRTVEYLL
>node18816node
DFTLLTPPMKMSWEVVKDDLRLGTSCIQIASPRYGKTEASRHVAARLFVLWFDAYRLPSDKRFFGDLLVSAGHSLAHEAERRKSRLIEYLWTGQVILIIDEIQEMKPAHWRWLRDVWNALKTQVVGFGQMQVLTVKNGEEGLISRFSVIVFQGLTTDFEEVGAAFSGLQFRLPRAF-SQGFRLRDQGSAVHTAFAQATPTDLNVGMEWAMLAYRAYL
>node18503node
SFLLPTPVITESGKLVSSDVYNKTGTGFVSPPRMGKTSCLLSMVESIAVLFMEAYLNPTENAFYADMLKGAKFPLRRTGAERREQAKDLYLANRVVLFVDEAQNWGECEWTWLKAVQTHLALVVISFGQPQLIERRNGRRDLTDRFRLRAFRAIRTDAEAIFKLFTGVEFFFPQAF-RAGWRFKHESKLALQAFIGNGP-EINIGMEWMALAIKHFL
>node25216node
RFALPTPSLDAVADIVSQSIYARSGRGFFAAPRYGKSTAIHYLTECIPVLVLEAVPRPSESDFYGDWLDAAGYKLRRVPRERRKQLVNFLWTERIVVFVDEAQEYGEHHWGWLKAIQNQLSLIVFPFGQLELDHERSGRDDLVTRFRLYEFQGINSELRRVMAVFDGWQFFYPRAF-GAGWRLVKEAPRAWQAICEAQLHAGGVGMEWIGIMLRHFL
>node57792node
NAILPTRAMKDALARVMTIAIRAASIAFYAFPEFGKSSCLRALEAEIGVLNLEFGDAPSEGRMLETMMFAAGYGDGKSIAGKREQIHRGLLADRIFLFIDEAQEMMNQHFRWLKRVINHLDVTTVLFGQRELLNTKAGRSDLSIRFKIIPYRGVSTDIKVIMRSIHELEFLFPKAF-RAGFRFEQLSDKVSASLS-NLPKQNGLPMAVIGSFLSLLC
>node55772node
RAILPTLSLMNVISRVWSLGRKGGSIAWYAQPLSGKSFCAEALVVEMGVLIFEVVENQAEGRLLSEMLNQIDYAPKRDLAGKRTQVHRALLAARLFLIFDEAQELSGDEFAWLKSVINRLKVTVVLFGQIELKDQRS-RSDLEKRFSLNELKGPRGELAVPLEAISGLQLLLPRFY-AAGGRLHRSTGDIAQQLKRLRLTENVVSMSVVASYLANLF
>node14836node
TAILPTFAGKDVVARVWEVARKGASIAFFAQPLSGKSTCTRLIAAEMGVMVYEAAERPAEGRLISDILNKMNYAPKSDLAGKRTQLHRALLASRLFLIFDEAQDLSCREFAALKSVINRLKVTVVLFGQVELKEKKK-RSDLEKRFALLEFKGIQNELEPLLAAISGLHLLLPRFY-EGGGRLAGCGNLFWHELQQRRLPITVVDMSSVASFLASLV
>node41954node
AAVLPSTSVQNAVWAVIEGARKTFSYASWADPVTGKSRCLTAIENFIGVLRYEAMRSSAEGRLLEDILLQMAIAAPRSLAGKRDQLTRALLADMLYMLIDEAQELHIRELNWLKGVINKVKVTVVLMGQKQLLDRIDGRQDLLERFKVVEFKGCRTDLATLCEAMSGWMFLFPRAY-ENGLRLQAKAQVLWQAFTALRSAERGIPMEAISSYLAQIC
>node48679node
NAVLPTKSILEFVGAVMAGARTACADTAWADPQTGKSFCLDAIAAHVGIMRYEAVARSAEGRLLEDIILEIGLGK-HSVAGKRDQLNRGLLADMLFMLFDEAQELGINELSWLKAVVNKLKVATVLMGQRELLDVAEGRSDLYARYKITEFRRCSDGFNVICEAMSGYQLLFPQAF-ANKFRFQRHSKMLWAKLTGSLGEDRGLGMDTIAAYLAYLC
>node33083node
AAVLPSLSVQDAVKEVMCSAGWLHSHVFWADPCTGKSFCLASLENHIGVFIYEPMKLTFEGRMLEDILLQLEVGFPRSPAGKRDQLTRALLADMVFFLIDEAQELHIRELNWLRGILNKLKVIVVMMGQRQLLDRVDGRKDLMDRFKVTEFKGCTSDLDALCEAMSGWQLLFPRAF-QAGFRFQVQGMLLWNALTYELSAERGVGMEDVATYLAEIC
>node34338node
SAILPTRPVQNALARVLALSRKKASIAFWAAPVTGKSSCLRAIKYGVGVLELETVEQQAEGRLLEQILRAIKYAPKRTVAGKRDQVCRALIAAKLFILLDEAQEFTVAEFAWLKHVINGMKVTTVIFGQEKLKERRQHRADLGERFKLFEFKGCREDLQIMCEAITGWQLLFPKAY-TAGFRFVDLVPRLWEAIRERVSPNNGLPMEVIAATLASLM
>node26603node
CAVLPTRSVRDAVARVLRITRKAASIAFYADPQTGKSSCIRAIKRELGIVSLEAVDQQAEGRLLIGILNAIDFAGKRDLAMKREQVKRALIAARIVIVIDEAQEVSNDEFVWMKAVINGLKVTTILFGQRELVARKTGRSDLAKRFKLVPFRGLRVDLSTLLESLKEASNLFPEAF-EGGFRFHNWLGAFWDRLALMVPQMAGLPMDIVAAFLANIC
>node28454node
CAVLPTRAVKDAVARTLQMARKASSIAFWADPLTGKSFCIQAIRRAVGVLMLESVEKQAEGRLLTSILKSIGFAHKRDLAEKRDQVKRALLAARIFIIIDEAQEMTNNEYAWLKAVINGLKVSTILFGQRELQSRKTGRSDLSERFRLREFRGVRVDWLAICEALSGWKSLFPQAY-DSGFRFASVAPVIWEKIRALVPRMKGLTMEMMAAFLAELC
>node19297node
SAVLPTPPISWAQALVKSCGRRHSSLAFWAHPMTGKSACIRSLEKMLGVLIYEGKVAVAEGAFLEDILKTLNYEPKHSLAAKRDQVKNALYAGRLFVLIDEAQELKEQELCWLKEALNWIKVAVILFGQQELLDLQRGRSDLHIRYSLMEFETIRKDLAPPFNACTGWRFL----------------------------------------------
>node14826node
GAVLPTEPVKEVAQLVFDRALRFSSIAFWAHPLCGKSSCIYALQKLAAFVVYEPSSVAAEGALIEDLLSTIDYEPRRSLAGKRDQLLRALYAGKLFLVIDEAQNLHAKDLGWLKRVVNWLKVTVVLFGQMQLCSMHQEMPDLTIRFALIEFRSLQDDIRAVLASCSGWEYLWPCAH-ANGFRLASCAKDVFEAFRLQSGGVEGISMQWIAEALMLVA
>node6176node
NAVLATPVVREAATLTFDKARRASSVAFWAHPLSGKSSCIAALRKLAGFIVYEPSSVPAEGALIEDLLSEIGYEGRRTLTGKRNQIERALYSGRLFFVIDEAQNLHAKELGWLKRLVNWLKVTVVLFGQSQLCALHDQMPDLSERFSLNEFRSLQDDIRVCLRCCSGWQYLWPRAY-NHGFRLEKCANDMFEAFRARSGGIEGVSMQWIAEALMLVG
>node77210node
RPNIITRPQDRLAQDLGLALMYGPSFRIIGSGRAGKTTAARILELTL-GLRMVAGSRHTEGNFLREMVLGMGLKGAANAQDSTARIIRAVEEADVIIVVESAELLTLEDYEHIAKVHNHFSLFFLFVCQNDNKRGGDAPPHIYGRYVRHVFTGLQDDVALALREYDSPETFATRAF-ANGWRLEQERDPILAEIKLLCAQVSDWLMVSFEVFVYHVL
>node64757node
RPNIQTLPLLRMASGFATCLEYGPSLRIIGDGRCGKSTATRILETTT-GLRMVVGKTPSEGNFFREVILGLGMRATASPQDLLLRIIRAIEQADVVIAIDTAEQLTLKDYAHLAKLQNHFQPFFLFIHQSNSVIGGD--------------------------------------------------------------------------------
>node30398node
RPIILTRPAERLATHSRSSLEIGSAVWIEGFARFGKTCGARQLSASE-YVEYSYTKKSSEGYFVVGLLEHHGQKAFDFSNQTIFRFTRMLREAEVSLIFNEANRFTTEEYDTLLSIDNELRTFHFLVNQCDTQRFGEPPAQIAGRYTTHHYTGLHTDVALAFKEYSGVQYFAPKAY-GLGWRLGSQIDLIREVINEMRAEPAQWPMQSFEHFVYVVL
>node69799node
RPLIFTRPGERLASATRAGIEMGDALWIEGNGRVGKTFGARQLVQTD-YTEFTYSRKPTESYFMTSLLTQMSQNVATSSNMLLTRVVRTLNEADIGLVFNEANRFTSEEYEHAMSIGNELRVFYLFINQSDAGQLGGPPRHIFGRYISHHYTGLQIDVALAFMEYSGIQYFAPKAW-ANGWRLGSQIDLIRRVTNEVRAEPTSWPMLTFEKLVYTVL
>node8779node
--MIFTRPAERLATDCKNSLEIGNAIWLQGFARFGKTFGARQLVQST-YAEYSYTRKPNEGYFSSGLLEQHGQVTAALSVNTVMRYTRMLREAVVGLVFNEANRFTVDEYENLLTIDNELRTFHILINQCDASRYGAPPRHLFGRYTTHNYTGLQTDVALAFREYSGIQYFARKAY-ASGWRLGTQIDSIRKVIEDVRAEPHEWPMQTFEHFVYFVL
>node73155node
RPLIITRPGERLAGDARNSIEIGDAIWIDGFGRIGKTYGVRQLIQTD-YIEFSYTKKPGEGYFASSLLLQQGQTVAATSNGTLMRAVRMFQEAQIGVAFNEANRFTADEYEHVMSIVNECRIFFFFINQTDSGRFDSPPRHIYGRFTSHHYTGLQLDVALAFREYSGIQYFAPKAY-ALGWRLGTQVDLIRLVINSLRAEDVEWPMQSFERFVYFIL
>node50432node
RPIVITRPTERLAGDGKNALEIGDALWVDGHGRFGKTFAYRLLSQID-YAEYTFTKKAGEGYFFSSFLLQDHQTVSAMSNVPLARLANMWRTADICVGINEANRLTLEHFEHIVSLSNELRVFFFFINQIDAGVNVSPPPHISGRYTAHHFTGLQHDVALACREYSGVQYFAPKAY-ANNWRLGSQIGFIREIVDVMRSEPKDWPMLTFERFVYHAM
>node52413node
--MIVTGPINRMGDTFASALERGRGVLVTGNGRDGKTWGVECLILNP-AFVMDYGKKSTENYFSGSILAAGDMKVVASGVESMSRACNLLLEEEIGVVINEANRFTAVEREHLVTLDNMIRVFYILIYQNDAEFTGEPPPQITGRFSAHQFTGLQNDVSMALNEYNGVAYFARNAY-ASNYRLTSQAGLFREVVEDVRLKVAPFPMQSFERFVYFLL
>node18304node
GYRINTKPVERMADFVLYNIQQGHGCSLYSESGVGKSTAQDYLVETDGVRAIVATSCRSPLSFWHALSHQLGMPRWARPHELRARIHNHMRAVRYVLFIDSAQRLTNLEFQCLEDLDNLMTLFLVFVYQSDQQGIEGHPSHVVRRWLSAPFLPLAAEVRHALSRYEDMRYFATDAF-DRGWRLESETEMICDAVSALRREESGWPMCSFTSTVRNLL
>node67809node
GFQIYTRPLERYMNFILSNINEDHGAIAEGPGRTGKTNILRYLCNHQGVARLIMPGRKSDGAFYSSMGDALYLTAAPIGSLKKDRIIDFVLNVNMVLFVDNAQHISLAELDYLCGIDDVIRLFIAFMRQSDASGIDSYPSHIVGRFMTHRVTGLRGEVAHALQRYSDIANFAPSAV-ANGYEFESQAPMIMEVVKDIRVAPNDWPMKTFTSMVKFLL
>node49257node
GYQINTKPTERLANFIRMNLFEGHGCSVYGSGGVGKTTAITYLTDNAAVARMVMPSRRTDRAFWRAMTERLGLGTSATSAVGMAKIRNLIASVNFVLFIDNAQRISEAEYEYLEDLDSMVSLFLVLVRQSDAEGVDGRATHSIRRWMTAPFGPLQGEVTHALSGYPDMRYFAREAF-DGGWRLGSQSPLIWEVANEMRKKDDSWPMATLTLMVRHLL
>node73542node
GFQIYTKPTEAVANFILGHIENDHGASFFGGGGLGKTSAQQFLTDHAGVSRLIMPSRRSDGAFYTAMTNGLRLTNALSPCKGKDRLINFVKAQDMVMFIDNAQRITRAEFDYLADVDEQLRLFIVFFRQSDASGVDRYPSHMLRRWMTHPFLPLTGEITHALDRFPDMRYFAREAF-DNGWTLASQAPLMMDVVAMIRTEPDAWPMATFTGTVRHLL
>node61288node
GYQFSTKPIETAANFILQGVENDHGCSLYGGGGLGKSSAVLYLTDHCGVSRFIMPSRRSDGAFFTAVCNGLKISNTLSPKRGKERFVNFVKTQSMVMFIDCAQRITRAEYEFLADVDEQLRLFLVFVRQSDATGIESYPSHMVRRWMTHAFQPLMGEVMHALSRYSDMRYFARNAF-DGGWTLAQQAQLLMDGVNALRLEAEGWPMQTFTHTVRYLL
>node14816node
GYHINTRPTERLANFIRASIHQGHGCSAYGGGGVGKTTAISYLTENAAVMRMVMASRRSNRAFWSSMNERMGIGASLSASAGLAKLRHLIGSVNMVLFIDNAQRISEAEYEYLEDLDALVSLFLVLMRQSDAEGVDGRPSHTLRRWMTTPFVPLTGEVKHALSGYPDMRFFATQAF-DEGWRLGGDAPLIWEMVKEMRKMEQFSPMATFTLMARHLL
>node61312node
GYAIYTKPVEHLANFLLANIAEGHGATAEAGGGVGKSTALRFLTDNAGVARMIMPSRRGDRQFWGAMNSRLKLGNALDAGVALERLVNYIRTQRMVLFIDNAQRITDAEYDYLEDLDALISLFILLMRQSDATGVKSRPSHTVRRWMTTSFRPLIGDVVHALGKYPDTRYFARDAF-DRGWTLSSQAALIIEVINSLRRKPDAWPMATFTLTVRYLL
>node80864node
GFHISTRPIEAFANYVLSNVELDHGAPAYGGGGLGKTSAQEYLTQNVGVSRLIMPSRRSDGAFYTALNTRLNLTTSLTPQRGKDRIVNFVKTLPMVMFIDNAQRITRAEYDYLADIDEQVRLFIVFVRQNDATGVNHYPSHLLRRWMTHAFQPLIGEIAHALDRYPDMRFFAPGAY-DSGWRLAAQAGLILEGVIALRAEIDAWPMATFALTVRHLL
>node54063node
SYQIYTKPTEYLANFILSNISQGHGCSVYGGGGLGKTTAQQYLTGNAGVARMVMPSRRSDRAFWTAMNRRLKLVNAMDPGLGLERLVNFIRTQRMVLFIDNAQRITEAEYQYLEDLDGLVSLFLVLVRQSDAEGVDGRPSHTVRRWMTAPFRPLMGEITHALGRYPDMRYFAKNAF-DRGWCLSKDAPVIFEGVRSLRTEEDAWPMATFTLVVHSLL
>node75449node
GYHHSTRSIERTANYLLQAIENDHGAPVSGCGGLGKSSMIEWLSDNSGVTRFIMPSRRSDSAFYTSVCNALRITSSLSPKRGKDRLVNFVKSLPMVMFVDCAQRILRHEFDFLADIDEQARLFLVLVRQSDATGIDSLPSHMIRRWMSHRFEPLLGDISHALSRYADMRQFARHAY-DLGFRMGNQGALLMEGADALRAESLRWPMQSFSHAVRYLL
>node14496node
RPRIATRPIEFLADAILLALEDGRGIQIHGRSGDGKTYASEYLSMHP-PCWVTMPRHSSDTVFYNIIQQSMQLAHHSSAIDRLTQIVDRIVSSRYVLFIDEAQRLSADDYDFLANIDDAVRIFCVFINQSDDSRHQRLPPQAVRRFMEHTFRGLLGEFAHALGRYEGVAHFAPPAY-EAGWRLENEAPRFVAALGELRTEGGDLPMAIFEPAVRRLL
>node53280node
RPKVATKPIESLGDAILIALEDGRGIQILGRSGDGKSYASSYLSTHL-PCWVSIPRNGSDNVFYKVIQGALKLSYHSAAIDRLGQIVSRISSSRFILFIDEAQRLSVDDYDYLANIDDAVRLLCVLVNQSDDAKAKEMPPHVIRRFMEHTFRGLEGEIAHALSRYLGVAFFGPGAY-AVGWRLASEASKFVAALNEIRQEGSDLPMMIFELAVKRLL
>node58116node
RAPFATRPIERMADAIVSAIEAERGIVIYGMARFGKSWAVKYLCGDA-FARVNVPKKRTDGAFFSLWLERFSLSLPTTPLDRMARLRNFLIATDAVIFLDEAQRLFPDDYEHLVTLDNEMMLFVVLVVQSDFSGTAEPPPHVRGRFIKHEFGGLDGEIDHALGRMSGRHHFAQDAF-ESGWRFRQHAAQLHQRAEKLRLQGWTWAMKSFEVCINFLL
>node8913node
RPTVATNPIERLADAINSALDVGRGLGIFGFARFGKSEAVQYLMHHPAAFRMDAPDKRSDTTFFKMCMALLGVRIPATQVELGAMVAGRLIETRIVLFIDEAQRLVPTDYENLVSLDNRMYLFIAFVHQRDITGFTEHPPHVVGRFIKHEFTGLCDEAAYVLSRYSAIQHYACQAF-ANGFRMSQYATRLWAMASNLRTEPWTWPMKTFEATVVYLL
>node10003node
RPSIATCAIERLADGIHSALDVSRGLGVFGFARFGKTEAINYLMSHLGALQVDAPDKRTDSTFYQSWLTLLGVRIPAQPDELCGLIMGRLIETRVVVFIDEAQRLLPLDYENLVSLDNRMYFFAVFVHQRDITGYSEYPPHVAGRFIKLEFTGLQDEVAFALSRYSGIQHFASVAF-VNGFRLASYAQALWDAACHLRNGPWTWAMKSFEATVVYLL
>node70144node
DYLMTTRPIERIAQTVVRWIQFNPGGMIFGQRRRGKSRAVSWLKKYLEVVNVCARKPYRVQHFLDNLLDAVAETASETTSAKFTKVRNKLLVARVVIVIDDAQRLKKPHYEWLMSFLNELQAFVILVGQPELVQIREGALQLTGRFPAVEFVGHRSELRYSFDRISGVAYHAPEAA-RDGWGLALEAERFWKLWVQMREACDEMSMQALTGIAYFTL
>node29488node
DYLILTRPIDRVIKSLVRWLQLNPGTIVYGQRRLGKSHCAEFIKKYLAVVLMCVRFSYRENDFLDEIMEALGESTPAGKVMRQKVIVNRFLVYKVILVLDDAQRLQNMHFEILMTLQNELMLFTLMVGQPQLKTKRDGEKQITARMAEIEFVGQRSEVKFSFNRISGTQGLAPEAW-AADWRLGNEAEPVWTAYTSRREEPEEISMEALTKMASYIF
>node39582node
DYLILTKPIARIMVSLTAWIRLNSGVMIYGQRRLGKSHCAEFIKRYLAVVLLCVRKIVREGDFLDKLIRSLGEIPPGSKDQKMELIVNRFLVVRVILVLDDAQRLETLHFEILMSIQNELMLFTLLVGQPQIKAKREGEKQITARLADVEFVGHRSEVKFAYNRFSGIQGLALEAW-EANWRLANEAEPIYTEYVRRREEPEEVSMQALTTMATYIF
>node40452node
NYVIPTAAMERWFNAVRSWSGTNLGGITPGRPRLGKSFAIRFLVDHHSVVSMEVVPMTSEKMFFGDALRTMGYPTTDPEA-RRNLFVGRLVDRRIIVIVDEGQNLDSFTLSLLSAVHNELTCKWLIVGQEELGTIRQGKRQLVARFRTLEFGGLCADFGYCVACYHGPEYYAPAAV-AGGYLIESDAQLILETLQEQAAAPNELSMEGFISVMNHLM
>node24305node
HYIIPTEPLEEFVNVCVGWINSNSGALVPGLQRAGKTYAIRYFFSNYRVLIAEVLYSNSEGQFWSDLLKSMGRPTNSPDD-RRELFVGRLAEKKLVIFLDEAQYLMDMHFKLLIGIHNELRCAWILVGQPELETFQTGKRQIVGRFAIYRFKPLIGDFTDAIECFDGPDYFAPIAW-QSGYRLALDASTIFGCVAEARARDQGMTMQGFTTLMNYVL
>node19201node
RYVIPTIALEEFVNVICSWIRTNLGGLVPGKQRVGKSVAIKYFAENHGVVSLEVRYQTSEPMFFSDLLESLGFPSDRLPD-VRNLLIGRLVQSKIVIFLDESQLLDDHMFKLLIGVHNQLSVLWVLVGQPELEGYVAGAGQVIGRFTTYVFQPLSEDFQKALECYDGAEHFAPEAV-ARGWSLAAQSTLIWNEVDLARTETNGMTMQGFTTLMNYIL
>node48780node
YAPLWTPVIERNLAMLLEWIVADRGCLFAGRPLVGKSHFLLYAKRAIIQ-LWSFLGCGSKEEVLRSLLLQSGCRAARSPSVLLDRLINHLVSSRVVLLIDELQELPPDMYPVLMSIVSGLVPCCISMAQPEIQERIQAKLQVIGRFSVKRFDALTIEAIETIRNI---AKWFPHLR-DIGWSLDRLGPPLHASIDELRAQQVLIPFNHLRPALKFMF
>node24290node
NRPIWTPEIERKATVVADWVECEEGGHIWGIQRVGKSEFAKYLEQGLVV-IFEFLLPKTAEAVLKKCLLNLDSTAARELPMIYSRVLGMIVAARVVLIIDELQNIPHELYPVFMSLASDVVPHMLSIGQPEMKTTIDNYLQMIGRFQMAIYHGLTIDIGALLTNM---TRHFPERA-RQGWSITELARPMEEAVTALLTETARLPFAYLRPALNSMF
>node16712node
EGIAWTPQIEEAAQIVALWMTCDCGAGFWGLPRVGKSEFSKYLEKVAAVVLLNFDGFDKPEKFLVRALVNLDVRAIRLPAVLRVRLVDAIWETEVLVIADEMQNVAPAVYGQFAILESNIKPFMLVIGQPELQSTVAKSINVTGRLQVREFCGLSFQLEEFLRVL---MRHFPGRA-VGGWSIVQLVAPIKAAVLSLVDLLLFLPMAIVRSTLIYLF
>node59240node
EGISWTPQIEDAAQAAALWINCDCGAAFWGLPRVGKSEFAKYFEKVAVVVRLQFGGFKKPEQLLKRALTNLGVRS-RERESLRIRLMDEIWLTRVVVIGDELQNVAPDLYGEFALMEAAIIPCLICIGQPELQSTIAKNLHIMGRQQLREFRGLSFQIAEFLQAL---WKHFPKRA-QGGWSIVRLVPAIEQAIRSVHDVMLFFPMAYLRQTLNYLF
>node38669node
GAPCFTPEIDLACQQVSNWTRCDPGAFIHGLQRLGKSWCGRYIHQAVISVLWSAVDKQSKSEFLRDRLRQVKHPGFTRESVLSQRLLDHLVGATILMIFDEAQKLAEAHYHQIAALTDALRPFVLQIGQPDLSTHMDNSMQLTGRFPSHEYMGIAIDIADVLKEM--SERFFPERA-ARNFQLSHAAQPMREALESLAAVGIRLPMQYLRGAMSTLL
>node38138node
NFLIWTPEIDALAEHVARCIRLGPGIAVTGKPRVGKTNACKYLKHLICVLNWEIPELASEREQIQCALQNMQCAQFRDIAILRSRLMDEIYTSRLLFIIDEAQNLKLDFFGLLVHVYNMLKPFFLLVAQPELTAIRHSKYQVLGRFNMPEFCGILPDFDAVLTSFDDPCAYVPNLY-EYGWRLNSLAHGYRAALEVIRTERVRMPMQHFRMVTIDIL
>node51165node
HDLVWTPEIEQLVLKVAMWIRLEPGGTAYGPQRNGKTSACEYLGTVLITIRWTMPDAQTDREWIQQRLAQSGCEAVRDKGVLQGRLIEHLIETRILIVIDEAQNMTAADFGRLIYLHNLLRPFALLVGQPELRQIASGAHQVVGRFAQHGYRGIRADFEQVLEQFPAKGSRFQTTY-DTGWRLPNLGAALRDAITTLQTREILLPMQYFRSTLIAIL
>node75237node
DVDVWTPEIDRLVANVSKWVRMDPGAAVYGPQRVGKTHACQFLFRALRCIHLTVGDAKSEHAFLQRLMAQSGCRAYRDTEVLRGRLVEHFMESKLVIIWDEAQNLQRSHYGWLISMFNELRPFFLLVGQPELRDITKGAQQVIGRFSGHEFLGVADELKVVLRALDVARRFLAKQY-AQGFSLERLAEPLIQVMEMLRKKHVRLPMQYLRSAVIHVL
>node72016node
DTDVWTPAIDRLISSVSRWIRMDPGAAVYGPQRTGKTHACQFLQAALTVLLLTLGGVKSERAFLQHVMANVKCKSYRDDEVLRDRLGEHLYDSKIVLVWDEAQKLTEPQYGWLISLFNELRPFFLLVGQPELRDVSQGSQHVIGRFSQVEFAGIEDELREVLRALD-GRRYMPTQY-AEGFELESLAEPLAQALDVLRNRQVRLPMQYLRSAVLVAL
>node50035node
DAAVWTPEIEYLVQAVVEQIRLDPGMIVNGPQRNGKSRACGYVEAVLTTFTWTIPEAATTRVFIQERMLQSGCNAIRDLAVLRNRLINHMTEAKIVIIVDEAQNLGRNDYGALVFIFNELRPFFLLVGQPELGKLSQDAQQMVGRFTTHDYLGIRLDLEVVLAGFPEAFRTAPTAY-AEGWRVQQLAPMMRDAVRRVAAAEVRLPMQYLRACLLSML
>node73660node
NVTVWTPEIDRLCATVAGWVRMDPGGTVYGQQRNGKTRAAQYLASAIAVLHWIVPEKQTEREFVQEMIQQSGCMRVRDLAILRRRCHTHLVDSKLIVIIDEAQNLTRSQYGYLIFCFNALFPFFLLIGQPELRNAPESGMQVLGRFAEHIYRGVNCDVEAVLQSFESAARIFPSAY-ASGFELAKLSPVFVEAMEIVMKQGLRLPMQYFRASLLGLL
>node42591node
NVTVWTPEIDRFGQSVARWIRMGPGGAVYGQQRNGKTRACSYLVRFLAVLHWSIPEKQTEREFIQEMMHQSNCARVRDLAVLRRRFLTHLAESKIVVIIDEAQNLFRAQYGYLIHCFNSLQPFFLLVGQPELQNTPVSGMQVLGRFAEHRYRGVDREVEAVLDGFEACAKRYPAEY-EAGWCLRKLAPFFVEAMDMVMQQSLRLPMQYFHSTLLDLL
>node41587node
DGIFWTPEIERLGRQVAHWVRIDPGATAYGKMRVGKSSALTYLSETLEVVVWEIPQGESPREFLQSRMNDSGYPAIRDIEVLKNRFFQHLEQARLVVIVDEAQHAKKHHLGCLVEYFNKLKPFFLLMGQPELG-GAIGDMQIIGRFVQYHFRGIALDLEEVLYEFGPPTAYLPQAY-ANGWRIADLAPSLREALELVMKQEIRVPMQYLRSTVGAYL
>node70688node
DVIVWTPAIERLAQIVAKWVRLDPGGVVFGKQRIGKSAACVYLAAVLATVMWGMPTSVSEREFIQERMRQSGCSAVRDMAVLRGRLYDHIEQAKVIVIVDEAQALARPHYGYLIHCFNELRPFFLLVGQPELASASCKRHQIVGRFVQHQFKALAMELDAVLTEFNTPAMHLPTAY-ADGWRIAQVAPILRDALTLAKNQEIYIPMQYLRSTILAFL
>node19752node
DAIVWTPVIERLGKTVAGWLRMDPGAMVSGKPRLGKSAACRYLAQTLAVVIWSIPDAMRERDFIQERMLQSGCVAVRDIAVLRSRLYDRLAHSKVVIIIDEAQHLSADHYGYLIHCANELRPFFLLVGQPELEDMARMLQQVHGRFTEFIFTGIARELAEVLAQMERPEALLPAAY-AEGWRLSELAPQIGQALLAIATQGILVPMQYLRSTVLAFF
>node2721node
HVIVWTPAIDRLANTVASWIRVDPGGTVTGKPRTGKSDACVYLSAVLAVVIWSMPRSIREREYTQERMKQCGCSAIRDIAVLRTRLFDHIAQANVVVIVDEAQELADEHYGYLVHCFNELRPFFLLVGQPELESGKYEFHQIAGRFVRHQFKGIDKEFAEVLVEFASTA----MKL-PDGWVLSDIAPALASAIDIVRNREVPLPMQYLRSTILAFI
>node47939node
HAIVWTPAIQRLAEAVTNWIRLDPGGKISGKPRTGKSAACVYLKVVLEVFIWSMPRSTREREYTQERMKQCGCSAIRDIVVLRNRLYDHVAQENVVILIDEAQELAAEHYGYLVHCFNELLPFFLLIGQPELESGKYEFHQIAGRFVNHKFKGIMSELKEVLAEFAVTA----SKF-FEKNTLANLAVPLSEAIGKLRAHEIQLPMQYLKSTILAFI
>node75538node
GFHVETAQTKACCAAILHWLRIGLGGLIVGPARHGKTCAIRWAIKAIPVFEIPLRSEPKERDFFEHLLLS-----VRDWGEKRNRFSDFLATIKVFVHFDEAQYLHDQHWEWIQNIENEAKVFFLFSGPLELEAAKEGMSHIVGRFSVFYLRGLSEEIKECLGGFGKKAHFVDLQA-RPDFSLASYAPAMWRKFSSIRTSDMFVPMHYLTAAVLHFL
>node56265node
GFLIKTPPAARLLADILQWLITGRGGCVFGPPTIGKTSAIRWALGALPWFEIPVRGNPYKREFFQHCLRC-----VRYYGDKRDRFSEFLIELNVVLFLDEAQQLQRKQFEWLLDIGNEARIFFILGGQKKLVAMRDGDMQFVARFSLHSFSPLSEDLFACYEQFGNPQHFVPTSW-ELGFRPQHLVPSVWAEFSQISRMSVSVPMANATVALMTIL
>node41577node
GFLVKTPPCSFYLKALTNWLITGHGALVYGRPRLGKTSATRWVLRVLPNLEVPVRGIASERAFFQHLLRC-----ARH-GDKRDRLTEWLMAVNAVIFFDEAQLLQDCQYDWLLNMGNELRLFCLLVGQSELAQTKAGKEQIVGRFVELEFSGISEELASCFKEFGTSANFIPKAI-QSGFCLQELAPAFWSVFQEKWLSHAAIPMHYINASLIGLL
>node56324node
GFLIKTPQSAYYLKQMKNWLTTGQGALVYGRPRLGKTSATRWTLRMLPSVEIPVRGIASERAFFQHLLRC-----VRH-GDKRDRFSEFLISINAVLFFDEAQLLQDRQYDWLLNISNELRLFCLLVGQSELTRTKTGKEQIVGRFVELEFSGITQDLVSTLNEFGQLENFIPLAI-KGGFDLASIGPAMWQSFEDLWIRDVTIPMHYFTAALIGVL
>node19087node
GFLIKTPPAETYLRELHGWLSSGLGAIVYGRPRLGKTSATRWVLGQMPWIEIPLRDIATEREFFQFLLRC-----AREYADRRDRLSEWIIAIGFVFFVDEAQRLTQMHFQWLLNVSNELRLFCIFVGQQTLKKKKAEQEQIVGRFIELAYVGINDQIAECLIQYDQKSNYVPENF-KSGFRLSALSGLVWSSFQTAWSEKAEVPMHYLASTVICLL
>node57655node
KIMLKTPQVEDLMLAVQQWLWVGPGGFVYGNPRVGKTTGIKYASESIPFIYYSVQRRKTDKKFWSAILLALRKDITRTAIALYEQLMGQIDIERVILCIDEAQDLSLQELRWLICLHNDLNLLVTQVGTLELKDRQKETDHIKGRFNEYRFHGVRTELQQILLIF-SQSFYLLESC-LQGAKLCDLLPFFWRIWTDKIKP-SEWPTFYLIGAIRTFF
>node39686node
RYRVQTQAIEQLHQTIKQWLYTGTGGYVWGEPRSGKTTALEYVSAALRVFTYNAKTVTTDNKLWTAILSALGHGMAGNAIDKYERLVSFLAEVQVVLIIDEAQKWQRLEFEMMVDLGNDLQLCLILVGTRELRERAQLNGHIRGRFLMAEYRG----------------------------------------------------------------
>node52931node
RFPFETPAISKLKSEICLWANSGTGGVVLGDGRTGKSISIGVIKEAIPSITYRAKKKRTIAQCYRNLYRITGEKDKYSPEDMMDQIVCYILDNRVLLFVDEFQRMTLDQLIVFAELQDELLLNVFLFGNIESDHLLNQYNFLHGRFIKYVFRGITNELSKCLRQYDGPEHFLPEAF-KNGWRLENLTDLIWKTYLRVKKP-TSWGMKYFTGTIAPLL
>node27203node
LLQIHTLEIEALLQFCSSIIGLSPGALIAGYCRSGKSTGTKKITPYLPSEIIYIPSRKTNRGAWRQLAYNYDFPLKATSDDISRHYITYLLDSTIVLMVDEAQRLSINQFAIYAEIFDRLSCHVFFVANLNFKDTYREDMHIYERFKVFFYKPITSSVRHILRQYSNIQYFLSEQN-KDSLRLEDYSTLIWQVFFEFKTP-KYWSTESFFCFVNLLI
>node39828node
EFFIPSPMVERLHERVIQWTWCGTGGVIAGSSRCGKSTALRALDHAIPLFRVTYGEATTIRSVFNKVARSLGFKVKHRSDDLVEMICVALADTRVILVVDEAQILTIQQLSGFAEIFNVLNVVIIFAVNSQFQPLAEKNTYLRERFSVYEFYGIQTELASCLRAYRRIQWYCPALD-KLGWTLDQIAEPYWRLYDEYREP-TSWPMAQFVRATNILL
>node10040node
TFWIPTPMAQALANRVEAWVRCGTGGLIIGEARLGKTKAVKALQHQLRVLYTHYGLVETIRAVFAKVARALDFEVKKTADVLLENIVIRLADTRVVLIVDEAQLLTIAQLNAFAEIYNDLNCSVFFIANQQFHTLGKENRYLRERFNFDYFYGIRSELKACLHEYSSIEYFCPTLY-HQGWRLANIAPLYWRHYREYGIP-NSWGMAQFTRATNLLF
>node39745node
SFFIPTPMVDALHQCLEEWTQCGNGGLVVGESRQGKTTAVLALSDRLPLFRMHFGRVDSVRAVFGKIARSLGYQVRQTSDELQEQISVRLAEDRVVLVVDEAQMLSLQQFDVFSEIYNQLNFVVFFVANQLFQPLAQEYRYLRDRFNLTFYYGIRSELAQCLAGYERIAYFCPSLY-ERGWRLAHLASAYWRHYREYGVP-KAWGMNQFICSTNLLL
>node57640node
KFWIPTPMASRLRDRIEQCLQCGTGCVIVGEARLGKTLAIRRIINELHAFYTHYGQTETVRAVFAKIARALGAEVDQTADKLLDWITLHLADTRVALIVDEAQLLTAKQLNAFAEIYNELNCSIFFVANLQFRQLARENRYVRERFYVEYFFGIRSELATCLNQYPGREFFCTELY-EQGWKLASIAPFYWRHYREYAST-QSFGMAQFVRATNLLV
>node50089node
FLSIPMKAHRLLLEVIQTWIWMGAGGIIVGDSREGKTTAIRAILNKLPSIFITIAKQETIRAVLFCIYTEMGLVSRQTADNLSAQIRIALRESNIVLFVDEAQRLTPKQLQVFAELYDKMQLTVIFIANLESRHLLAVHAHIRGRFRAHTYQSITCDIKFCLRQY-NEQTFLPEQY-EEGFRLEDIGKPLWNRFNDIRKD-ITWPAQYFFSTVNILL
>node61291node
AMVIDTPMLTGLEETVLSWLWCGAGGIVLGDARHGKSTAAREVSTRLSSVYISLAKLKTITAVFRNLWFSIHNTVKATSDELAYDLVNYLADNRVVIIVDEAQYLSISQYDPFMELGEKLSLMVVFIANCEYDRFVEELDKYRGRFNCYYFTGLQCNVKACLLEYNKKEVLRPYDA-PDGWEICSLAPLLWEIFNEYRKP-RSWGMQYFTTTVNTLL
>node73864node
EFFVKTPMAVSLKNQLNAWLQNGTGAVILGPSRAGKSRAIEYASQRLPARSLTIHRAKTETSIFRNLCLSLSLKPKANTDDMSDLVFHHFCDTKVVLFVDEVHRLTIEQLEAFCEIYDKLNISIFFIGNQSCSPLLQKNELIRGRFTHVKFTGLRNDVRATLSEYDGPSRFLAEKC-GADFNLRTLSEILWEVFNDFRVN-KAWPMQYFVAVVRMLL
>node2851node
QFFIMTPMIQTLSTQINKCLWNGAGAAVYGDYRLGKTRALDYLIDILGAKSISIAPQNTIAGIFKNICHSFGFELKATSDDMSNIVMHHLGDTKVVLIVDEFQRLNVNQLEAFAELYDGLNLFVLFAGNDDSLRIRKQNELIRGRFTEFMFYGIRTELVFCLNEFDGPKYFVGNTV-PDNWRLKSLADNIWPIYLDFKSQ-KSWPMQYFISMIRILL
>node2850node
GFFIETPMVSQLKSKVQSWLWNGLGGYILGNSRVGKSAAMRVIKNDLPVHLFSVPEVTTVAGILKKLCYSLRMKIKATADVMSNDLVHYFADTKVVILVDEMQRLSTHQIEVFNELHDALNLSVIFIGNLTSEPLLRECDHIWGRFKEYLFHGIRNELFKVLAEI---EIFLPELF-KDGWRIQSISHLIWDVYTDFKSD-HSWGMQYFIAMIRILL
>node34670node
EFFIQTPMINELKGKLHSWLWNGTGGLILGDYRIGKSRAVRHISDQIIVKCMTVKPINTIRSVFRNLCFALEIESKSTSDDMANQLIHFFGDTRVVLMVDEFQRLSINQLHAFAELYDNLNLTVIFIGNFASRHLIEEHELIRGRFTSFNYHGIRGDLHGCLSAYDTVEAFLPIEY-SHGFRLAALSSDIWDIYDNYRQT-KSWGMHYFTAMMKALI
>node52488node
KFFVETPMIERLIEHIHSWLWNGTGGLIVGDNRVGKTRAIKRLSNALPTHHLSISRQNTVASLYRNLCLSLDIIPTTTADQMANDLLHYFGETKFVLFIDEFQRLHPRQLEAFAELYDKLNLCVIFVGNRSSKQLLEANELVRGRFTSYHYTGISNELKRVLQAFLNVKYFVGDRC-PCGWKLSSLSDEIWAIFSEYKQS-QSWGMQYAISAIKALI
>node12656node
LFRIWTPHIKVLQESITKLVWLGTGAVVVGFSRAGKTSAFEMIKSNIPVVVYSVHRCKTIKQLYKHIFSKLKLDFKDDYEDFADKLCMHLAESKVVFVVDEAQRLSIAQLDLFAELCDVLLLTVIFVGNRQLKRLLDENEHIEGRFRKIEFHGLESDVEYCLEQYDNPECFLPEAY-ADGFRMKSLSTSIWGVFNEYRKA-REWGMEYFIISTKLLL
>node50087node
AFRVPTRAEKILLDQLHDHLWTGPGAFFHGPPRIGKTTAFLNVRDSIPALYTSMPPKNTIREVHYKCLTHTGLSFNATCNELANTLVAHLIEHKVILIVDEIQRLTPKQIEVFSELYDTLRLCVFMVGNSSSHLLLSCNESIRGRFTQHKFKGIHSDVEFILKQYTGPEFFSEKEF-NNGFRLAQLSSIIWDTFNTYRKQ-SSWPAQYFFSALNLLL
>node49418node
GLKLPTQQITTLHKTITQWIWFGTGGYIEGDSRAGKTTAVEMLSTSLPSMIITVPENKTVRAIHLNNCVVAGIPFTVSSDALSAAWCFRIAESNFVLFVDEMQRLIPKQFNAFAELHDKLLLVVIFLGNRESNELITRFSHIRGRFVSTKFHGLRNELKQCLSLYSSIEHFLPQQF-LNDWRLEAQTELIWNVLDQYKKD-ESVGMQYVIMIIKLLL
>node34312node
EVVFDTQASLQLEETVKRWLWTGTGGYIIGPARIGKSFAVRRLVDRLPVIYTSINRIKTIRGVFNNLCLSVNVPVSDSSDVLAARFVQHALDTYIVLIVDEMQRLSLDQLYAFSEIFDAFRLMSVFVGNQESNQLLDTNDHIYGRFRHTSFYGVQSALREILTQY-GPAYFLPRAV-EQGWRFVNMASDIWRVYCDQFCQ-SQLTMEICRATLDILL
>node14609node
EFLIPTPAMHFVRESITRCIYTRPGMVITGASRAGKTSVARSIEGPIPVLYSSIPSQTTIRMVLRNLCLAADLHITDTADTLSEMYFSYILDSDALLIIDEFQRLSPFQLDAFAELYDRSDLTTVFIGSYDCRGLLEHYTHIYGRFRHIKFKGLRTDVRDCLRQY-GPEYFLPDTM-ADGWALSDMAKDLWSAFVAHTQG-QYWGMQYFISTVNTLL
>node7440node
AVQFETPAYLNLVTTLTEWLWQGTGGFIVGEPRVGKSWAMQSLTDQLPVTYMSMVDQKTIAEVPRRACIDSELAITARADQLSKQLHTYICDVRSILIVDEFDHLKPRQFNAFAEFFNMLSLVVVFVGNKEACVLLRQHKRIRGRFKLIEYYGLLNELAFIMGQY-GPAAFLPDAT-DAGWRFKSLAKDLWRVYALIARE-DSWGMEYAVGTLNVLL
>node55647node
AVQFETPAFEHLVGILTEWLWSGTGGFIVGAPRIGKSWAARSLNNRLPVFYISIVDTKTIAEVSRRACIDQQLPIAATADRLSEQFLTHVCDVRAVLIVDEFDHLTPRQFNAFAEMFNRLTMMTVFIGNKEALRLLGEYRRIRGRFKFDEYYGIRNELTALMKQY-GPAAFLPEAV-KAGWRLACLSKDLWRIYAEIAKG-DSWGLEYVVGTLNILV
>node19956node
QLRLETPAIARLREDCQRWLWTGRGALLLGPSQVGKTTALVTLCNKLPTFYVSIPDTNTITAVLRALCHSAQLSLNEVADTLSDRFVHVLVDVDVVLMVDEVQRLQLGQFNVFAEISDKLDLLVLFAGNDECGPMLEQYAHIFGRFRTSLLQGLVSEVAQVLGQYDGPEWALPEAV-ANGWQLAELSQDLWRCYRVLAKQ-SSWGMGDFIISTNALL
>node75252node
LLHLNTPAMKNLHDELHHWLWTGTGGLIPGTSRVGKTTAILSVSDELPVYYISIPDQHNISSIFKLLCFNENLRVKDSADNLSNRFIHYIADCQAVLVVDEMQRLRVKQFNAFAEIYDKLNLTVIFIANDEVWQLVEKYAHIHGRFMGLSFKGLTSDVKVCLNQY-GLEYFLPKAI-ETNWKLSSLSNDMWRVFREYQKQ-ESWGMKYFTVSVNTLL
>node67974node
RLHLETPAIQGLRDELHRWLWTGTGGLILGAARVGKTTAVRTLASQLPVYYVSMPLQHTVMTVFRQLCWSVGLRSADRADHLADRFLHYIADSRAVLIVDEMQRLTPLQFGPFAELHDRLALTHFFVGNDESSELLERYAHIHGRFARTTFPGLTSQVHFCLSQY-GPGYFLPEAE-QQGWRLASLAGDLWRVFREYQTA-DSWGMQYFVATVNTLL
>node75308node
NPTLQTPPMCQLEQRLTQWLWTGSGAVVTGAARVGKTTALDILVPKVPVFRVSIPRRPSIVSACRQLCVAVGLRVSDTADRLAETYLHYMADVGLVLVVDECQRLTPDQFDVFAELYDRLWLLTVFVGNDETRMLIESYAHIRGRFLRWTFPGLRSDVRDCLAQYTDRQGTLPEAL-STDFRLATEAGLLWRVFRDQQKR-GDWGMQSFSITVNTLL
>node15851node
QLVLDTPAMAQLRGEITQWLWTGPGAIIAGPARVGKTTALDAVCDDLAVFRVSMPMQFTVVSVFRQLCTGAGLEFTHTADQLADRYIHCIADIAAVLMVDECQRLTPKQFNAFAELYDRLALLVVFVGNDETWSLIDYYAHLHGRFRRREFRGISSEVGDCLRQYSGRAEFLPEAV-AAGFRLASASSLLWRVFRDYQKA-DAWGMQSFAITTNTLL
>node1587node
NPVISTPAMLDLENQLTQWLWTGTGAVIAGASRSGKTTSFDVICSRLPVLRMTMPLQKTVLSVYRQLCWAAGLNINHTADELAVRYLHLISDLEALLVVDECQRLSPLQFNVFAELYDRLTLMTVFVGNDETWRLIDQYAHIHGRFLRRAFSGIQSEVRYCLAQYSGREAFVPQAA-AAGFRLASASDLFWRVFRGYQQR-GSWGMQSFSITTNTLL
>node25667node
-----------------SWRYRDP-----GPARVGKTTALETVSRHLPVFLTAVEKHPTIKSMNWQLCQDAEIKTTQTAYQLSSAFGQWLMDVSMVLLIDECQRLTPDQFNAFADLYNKLYLLTVFVGNAETSRLFEAYAHIRGRFNRWRFHGLRSEVRDCLAQYTDRHGHLPEAM-DSDFRLASAAPLFWSVFRDYQQR-TEWGMESFSITTNTLV
>node11030node
KCEIVTPMAREMYRTFKVAILLGHGTYYTSQAKNGQSSALRVCMQLLVTYYHCSTEILQERVALQDMLASTGHAV-GGVILMRERLVSKIDDGYAVWCVDNAHNMQRRELEILADLQHRLQLLTVMM---DGRPSVDISCPLLTRFFERQLRGLSKDLSEILDAFTSVEFFLPKAY-NNGFRLAGEAVNLYEALMRCSPD--PPPLDVLFRAVRWAL
>node74153node
QTQVVTPMAKEMYRNFKAAILLGQGLYISGERKDGRSCALRICMKLLGAYYHCASAVPNQKAAWQAMLSSTEHAF-GDVIPLRERLVTKIDDGYAIWCVDNAQEIQERELEALFDLQDRLVLLTAMV---DNQRDI-PPYSLLRHFCHFGLRGVTTDIEVILEAFSDVEFFFPQAY-ANGFRLAEQTLHVFETLSQCFPN--KPTLGVIFNAIRWTL
>node52475node
APELPTSPAIQAYLMCKDEFLYGSGFTLLGERGSGRKIALLVIRNLFATATWAPLPLTTAAGTWRSLLAAVNHRF-GASQDITSRLEKVIEEVYFVLFVQNIETVDGATLEALAGLRDSLQLFVVGS---EIRARTDGPTETIESLGGHVLRPLTSDLVSVLHALGGVQFFVPRAF-AAGFRLSDQVATLKGAVDAYAA---RVTARFIFKTIKRML
>node19641node
SPVIQTEPAIQAYLEFKDEFLFGSGFTLLGQRGDGRKTALLVMRNLLETVTWAPLGLTTPTARWGSLLAAAGYRF-GTPEEIKWRLLNLIDEVYFVLFVQSVEKLEWEMIQALAALKTNLQLFLVGT---EIKAMVEALDATIRSLGGRVLRPLTSDLDSVLREIGSVQFLLPKAC-KAGFKLSDQAGAFKVAVDEYAA---RVTAEFIFRTIKRSL
>node25856node
VPIIRTPQSRNAYHSCKERMCYGDGFTVLGEPGMGRRGVVSVIRGYLTTFEHTISRSTKPTGALSALLAAAEHEL-GVRERQLDRLAKILEEIRCVLLLHNSEFASETFCKTLMDLRDSLRIFFIHC---EILKLVGRGFAEIRAIGAHEITAPGSDYAEIFTEIGNMGALLPQAC-QGGFRLASQAGVLDGAIKD-VA---RLDVRMFFEVVRTVI
>node44388node
EPVVKTAPAREAYFALRERLLYGSGFTVLGQRGMYLQGTLRVIHQYIAIYEHVVARSITRAEALLGLLGSIGHGI-GSDEAKMRRLVNMQEEASSIWVIHNSELLDVETCKALLDMRNLLRLFLIHG---YVMKNIPRKFEELRTLGAHPLRALSGEFADVLMEISPIEALLPQAY-RNDFRLANEALALHAATLAGCP---AFTDQALFDTVRSVM
>node25857node
EPVIKTAPAREAYYALRLRLLSGSGFTVLGKSEMGPGETLKVLCQYLPVYEHVVWRSPTQSRVLSALLSSAGHGI-GSDEDRMKRLLNMQEESPSVWMIHNAELIDVWTCKALLDMRNALRLFLVHG---NVLRRVSPKVNELRTLGSHTLRGVSGEYAGILMEISAVQALLPEAY-RGGFRLKNQAPALHAAITERNL---EFPIRALFEVIRSVM
>node73540node
TVPILTPPVARSYALIEESTLHGSGGYVCGAHGDGISYALQFSKAMIATFYHSFGASSDDRDCMAAFAQSFDVGI-GRTADLRVRILRNVALLRAVFFLDNAQYMQEDDIGFLYDLRHHLSAVFVAGIFSDLNSR-----SLETSVEDLGFSSIGTELRKLFGTVGSKAHFLPRAF-RKGYRFEGEAQVL---FSLL--SALGFPAKALFACIRSFL
>node4111node
TEPVLTPPVSRIFSAVEQSALSGSGSYICGNHGDGVSMAISYSKQVLVTFYHSFGADSGDRDTVSAFANSCGVGV-GRTADLRVRLLRHIVVLRAVFFFDNVHHMHDWDIAILYDIRHELAVNFFAGTFYDIDQR---ATSLKSSIEDLGFTSIGTELRSLFRSVSQKAHFLPQAV-KKGYLFENEAETL---FRML--DTAGFSTKALFACIRRFL
>node389node
KEPLATPAAVRLFQHTMRAIRTGSGYHFLGAHRDGITRTLFVLQAMVVTAYLTFSRRVPLRHVCLSLLQSGNCPN-GKTEDLRIRAFQRFVGKSIVLFLDNVQDCAPEDIFAIDDLRHELPLLVLSAGHSGMQSS---KV------GRLQFSAIASEVRGILQLITGESFFLPEQT-DRGFTLESETENFIMALGGR--EFTGIPQGAFFETVRLFL
>node40601node
QYPLQTPNVQRMFRSVRTLIRNNSGHYFKAYPGDGVTETLQALAEMLKIVYHSLAKTQNVRLLYLNFWLTLAGSF-GYTEDIKARLLIRFEEPRILLLIDNLHHVEEEDVSFLSELRHYLKLIVFSGGHDGMEEK---KI------GEVPFSGVQSEVREIFEAIAGTGFFVQRPD-GRDFVLAGEVHNFEVAFREVSSGLIGMPLRSLMYTVRLFF
>node70213node
EPIIPTAAMEDGVDQIKLSVDRRHGVGFHSMPRFGKSTFSEYLAYNRYVPRHALARGATFSLFADWFLAQIGFEALQTPQRKLDRIINSISTSSLFLIVDDANQIERDAFQHFVTIDNEMHLFVVFLFQDNHTSNKSVTPQVRERYCFHRFHGIRDDLRLFIQRFAAVMSTAPHLY-EGAFRLHAYSTSIWEAGVSARVAEDEWPMQPTRLIVDYLS
>node18274node
EPIIPTRGMEDALTKIISALEVDRGIGFHSLTRFGKSTLAQFICANTYVAKQANLRGPGESAFLDWFISQLGSQVIQAADRKIERIVNTVDLGGLFFIADDANLLEQAAFQHFITIDNALSLFVIFLFQDNHTSSRRVTPQVRGRFTYHRLHGIRGDVETFLERFAGVRSLAPELY-DGEFRLRHFSEQIWNAGCSCRAASDEWPLKAMRLIAYYLA
>node48863node
EPIIETVAMEETLTKIVLAIEKGRGIGLHSQTRFGKTFLSQYICKNLCVAVSAIVRGITESAFMDWTIAQLGQRPIQSAQNRVDRVINTIEMVDLLLVIDDANLIETAALQHFATLDNELSIFVIFLFQDNHTSDKQAPPQIRGRFTFHQFHGIRSDLEVFLERFAGVRSLAPHLY-DGAFRIAKCSQRLWDCGVQQRAAEDEWPLQAVSVMAHYIA
>node81047node
KPIVPSLSMEDSLTKLASAIEAEKGAGLHSLTRFGKSTLAEYIYAYHYVAKRADVRGSGESAMFDWFLTQIGVQPVQLPDQKLNRIVNTVTMARYLLIVDDANLIEPDAFQHFITIDNALSLFVVFLFQDNHTTSKRVSPQIRSRFTYHRIFGIRGDIFVFIQRFAGIRSMAPALY-DSNWRMRNASGMIWEQGCIHRAADDEWPMKAFSLIVYYLS
>node204node
DVSVVTEPIREFFAQTLTEVTFGNSLFVTGHDSDGVSCAIELALEMMYGIVYRLPELEKRKIVALNHLLKMGSQM-GDPTDVRWRAINRYVSIDFLLCVDNAHLMTLPDVTFFYDLRAELRLVTLCAAREDDLTRLLEKRCLLGGMKQLFFRGFQSDVELLLRKIDGIAFFLPHEV-SRGYKLSDESKNLSDALFGCSKVRIGVPAASVFEVIRSYL
>node35328node
IPFHPTYNYKVFRETAAICEKYMEIGVVTGAPRFGKTRAAKKYKEDHSTIYIELRRTFTTNILIRKLFEAVGGNGRVTLDDMVSFIVEKLKGSKRLLIFDQMEYASYKGIDTIRSIWDECTIGVLFTGLEDLIYQLKNFPQLHGRIWYRKLGGMTDDVEMFVSVFPKASKIINDFAEAGEYNPGYLKKILDRGLRLSEVNKLPLSKELILKACKSAK
>node79674node
ATTVATQDLKLAHFTIDEVMISGGMGTILGKAGTGKTEAVKAYAENHEAVLIETIPSISLKSLLTKILEAQGDSPVGNSEQLLMAVVENFKRSERVLLIDEAENLTTTNLEAVRRIHDFSNVPVVLIGTYSLLSNLRGLLQLYSRIEKYKMQGLNDDRDLLFGDMGQH------IKKFTQ-DIRRSCHIFRKAKRMSGMTNEVLSPMHIKMASNSVI
>node56130node
FRRVATSVSEAVFLAAKTCQNQGLMGLLTGVGGRGKTTAAEMYAASNNVIYVRTSPFMTRKQLMTAISVPCDVQEK-SAYEMLVKICEKLQQAKSLVIIDEAENLSLDLLDAVRQINDWAGAGLLFIGQENFYTMLARHEYLVDRFLRMRVADLGLDVQYLVTTEIANNGHASAFLKACGGSARFLETLTYKLLPR--LQGEVLSDRMIFETAESVR
>node75466node
FEPVATRPFQAITALCQYAQNRGVGAIVLGDAGVGKSTALKAYAAENNAYYVACDETWGRAQLIRAIGQAVHVQHLSRSFWVRRDVVEALHGTRGVLLLDDAHFLSIGSLNAIQTLHDATRVGFVLSGLPRLHAQMARFAQIRSRCAMRLLDEPSRNIIEAARGGIDIPGAENILVEQVPGALRRVRQIIGLAATYAGK-GKKLTARDVQKAVAYRG
>node59112node
IPFVRTRPAKETYAAAEFAHQHGVICIVVGDPGVGKTRALRQYALDHGASIVESPATASAKGLLEELCAARRLSESGTLRALERRFCGACSGTGMVAIIDEAHHASDKALSELQSLHDRTGMGLVLCGNPTIHRRASRFPQLQSRVYFRDLNHLGVDVKLISQELGEAPEIVEYLHKKALGGVRTVINIARLTASIETQQHRRPTMEDLEGVASFIG
>node13952node
KQWVETAVARDVLAVVGIVAETCKIGVLFGPAQIGKTFTLQAIEGDFSPLLIRVDESRTPCALCKHVATRFNLSTRGSFDAIFSRLVTRLRGTKRLLIFDEIDRAQYRTLEFLRDLHDETGCPLLLCGKPVIYDRLGGMDQLSGRVVCRDLLLYTLDIRALVGQAGLVPDAERWLQDRGQGGVGKALVYLYLGAKLAFVQGDVLTSDHLEAVVDLAM
>node59263node
PDFVSTSVAERVEDVLRLAQVERAVALIMGGTGVGKTMAVQHYCDSEDAVYVVAGPGASAAALLKVIAGRLAISISSSILALRQALVETLGGTDRLLIIDEADYMTESALQSLRIIRDEAGIGLVIVCTPAYLDKLRAINQFLGRVYTETVPEAPSDLEMIASQFKL-DDALRVLIDGSCGSARRCRAALVAAQRT---NGGEFSAHGIAEAFNQLM
>node74291node
NV--KTMNFLSAERFIRDTIGRKGIGAVIGEKGSGKTHIKRQVIGALKIIDVT-PGVRNITQIMSAIIQDISGEGPHDSEARRRQLRRILG-SDIILAIDEAQDLHKSTLRGLKKLHELRLFSIILFGQPSLKDRIA-DDELRPRFR-LQMSDLTAEKALFIENH--FEKALDTFLKRTKKTPLAVITAY-EELDEMSDLDKKI-------------
>node77779node
-I--KTSNYIAAEKFIKETIDRNGFSAVIGEKGSGKSHLLRQIIGSYKVIPIT-PDVKSITQIMSAMIEDISGESPRDVEARRRQLRRILG-KKIILAIDEAQDLHKSTIRGLKKIHELKLFSIILFGQDTLKDRIS-DDELRPRIR-HLMKELTEEKLSFIDT---FEKALQIFIKSTRKTPLSVISSY-ENLLMIEDLEKKI-------------
>node26702node
DVFIETKNSKRLLKFCTDNIKRNQWCAVVGQAGSGKSEVKKELMRKLPVLEVP-VVQPRSAAIMKELIRAINPDVHGSIESKYRLLRNVLA-FKVVMIFEESHNLSHNMMRELKLIHEIHLFSMVMFIKSSPVEIFK-TREIGKRIV-EEMDLPTQEAIEIAEGRESV---KTEFLEITGEYPASIKHLA-LSLWLLPDFNQ-----VS------NS
>node26216node
EVFVRTKNSNRILNFCTSIADKNQWTAIIGQPGSGKTEIKKEFLRLLPVVEIP-VAQPRTAAIMKELIKSIDPDIHGSIEFKYRVLRSVLV-KKVVMVFEESQNLSHNMMRELKMLHEINLFSMIMFLKTSPKEVFK-TREIGKRVV-ENMQLPTSEALEIAQKRAAA---KSDFLQATGEYPASIKHLA-QTLWKQPGFNK-----VS------SL
>node51379node
PNFVDTNYTNRVIRSVRESVNENAWLAVIGQVGAGKTTLFEKLKHFYPVIDLQRSFSISINFIMKMMIQELAPDASGNAHAKLAILKELLLSKKIILMLDEAQVLKLSLLRDLKKIHEINLFSIIMFGKNEGPKSLR-GNEIGLRVK-TMLETLKREVLDFANRAGDKEKAKQIFLKHVDNSPLVIR-------DQISKLKNPIYAETITNPNG---
>node60301node
FLL--TDQLKKVLRKVDNTVKENGWLLVTGDVGTGKTTLRRYISEEWEIMNVT-SGRSRVPVLMKRMIESLSPDTLIDVELREEKLRGLLLRKRIILVVDSAQDINDPTFRELKKLREIPLFPIIMFGNESSITVLS-GREVGYRCH-VELDYLDYEILEFAEQGGKAALARELFCEV-HPSPLGVEYFK-GCLDEFSGFDV-----AT-NLIKQAS
>node26231node
FLL--TDQLKRVIRKIEKTAKDNGWLLVTGEVGTGKTTLRRHILGDWEVLSVT-SGRSRVPALMKRMILSLSPDTPGDVELREEKLRSLLLRKKVILLVDSAQDVSDSTFRELKKLREIPLFSIIMFGNESLVSVMN-GREVGYRCH-VELKHLDDEVLDFAEKRGKSVAARVLFCET-HPSPLGVEYFR-SCLDDISGFSM-----VT-DLIKQAS
>node26372node
TKLVETRNVRAVKAACTRALQTNGMLAVMAEVGSGKTTLYNHMVDYWPVVKVK-AGPSRISALSKLLVRAIDPELHGDIESRYEVLARALR-RRVILAIDEAQDLSLQTFRDLKKLHEINLFSILYFGKLHNTRLFS-LPELGYRIR-VKLELLTSEIILFAEQKIKT---KERFPAVVHKTPLGVKYVS-MALRQTEEFVWPDHQPITVDHLQILP
>node18222node
GCNNETADRMRIKKTVALAVRSHALVSIVGERGSGKTWAAVAALEKL-LIDAD-YRRLLITDIEQEMIMTLSD-PMRGKSIRKRQLRRVLGEKQVVVVIEEAHALHGNTIRALKTLRRLDLFTVILLGQSDP---LQ-VSEIRLRGC-VRMQGLS-EARQYVED-SVFDAAVDALAGR-GRNYLDMQEAVIRVMGRAWAEGDKVQKEDVDAVFGAKD
>node25081node
GHNFETGDSLRVRRILTMAVESNAMVSIVGERGFGKTEAVKAALRKI-MVALD-KSAVKIGDIERALVLDLSQ-PKSNGEIRARQLRPIIGERKVVLLIEEAQRMHSATLKSLKTLREIELFTIVLVAQSDP---MARVSEVALRST-VRMQGLS-EAASYIKA-RHFEEALQAMGEFPEANWLELQALIVRVLNRAVADGKEVTLQDVLQVAESAQ
>node19449node
RDVLEVFEHTNAVDRICDAGTYGEFLILVGPQGTGKTIAVDAAEYHLHVVRPD-TETIRISHIINSVSRGIGCL--YNGWDQNRKIENILDIARILIVIDDGHALHPRTLVAIKRLWDTHMLGIVILAQPHIKPVLARLEEVRTQAI-VEIWGLM-EIREYIDLKEIDHTKIWNYEQKSTIEPRHLNQVMIDLLNRAALLGAKITEAHVSYVYTR--
>node17386node
AGFYATDKIKRLHEKIKNALSYGSLIAVSGTVGSGKTTFINELMHEMKVSYSD-REGVNVKTLLTALVIDLNKSAPTAHEIRDRHLVTLMEE-PVVLFIDEAQDLHGNTLSSLKKISEMQTLTIILAGQPKLKNTIRSMEEIGSRAI-IDLDEII-KKDKYLQWADVIAEALTFLTDNL-ITPLQIISHFNRALEVGYSTGKPINKEVVEQVLKLAK
>node16352node
AGYFVDESYGPMFEDLKKYMPSGDLIALTGPIGVGKTSSLHKIMIDLKVVSID-KNKVNLNTLIDAMVADLADELHKRTELRMRQIQKLITR-PVAIFIDEAHDLPMQTLIELKRLMELGRLAIVLVGHPRLKFELHRMQEIGMRTH-VIMKGID-CEEKFFDWMDIFPGARKTIISKL-KTPLEMECYTWRVLSEGYLTAKPISESTVCDVIGNTE
>node71144node
KKYVDLESHKKAYKNLRFLISNSGIYALIGLVGSGKTTLLNKLQSDLKISRTD-KKRLKIAALFTALFYDLNTEIPTTPEKRERELIKLFQK-PVVLIIDEAHDLHNQTLVSLKRLVETYQLSILLAGHPKLSGTLFSMEEISARVS-TILEPNK-DNETLIKNWQVIKEAISYLATEL-LTPLQIEFYLEKAILSTYEIGSKISLDIAKDTLYDAD
>node6414node
IAYFETTQLQQAVTELKLAIKDSKLIVLAGMVGTGETTMLQQIQDLLQIANLD-VSQVTPATLVQTLFSELAIDMPKVVGLRERALRDLIRK-PVALFIDDAHQLPTKTLIALKRLMEIGTLSIVLAGHPKLKNDLLRMEEIGARTF-FELNGFG-DKKKYLYWLTLIEAAVTLLSEKL-TTPLQFELYLTRAFVEAFRVGKPVDADTIKDILADTD
>node73034node
VGNYETEHQRALVREVCAVVQTGRLVVVAGLVGSGKTHLLTRIEEELRVAKVD-KRRTSLPSLIEAMFYDLTPGISKQPERRERELRDLMRK-SVVLIVDEAHELHHKTLTGFKRLMELVVLSVLLIGHPKLRNDLRRMEEIGYRTT-FEFEGVS-SRREFINWLDLMADAIELLAERL-RTALQIEMHLTLAFQHAFRLGKRVSAEIVEQVLSATA
>node77351node
AGFFETEWHRQMMADLRAAILAGRLVAITGSVGVGKTMMLNRLQTELAVARID-KPRVVLPALLTAIFLDVSGDVPTQPEKRERKLQDLIRK-TVVLFIDEAHDLHGNTLTGLKRLMEIGVLSVVLVGHPRLRNDLNKMEEIGHRTK-IMFQGLG-DSRKYLDWLDIIDDALDLMVERL-STPLQFTEHLTRAFTEAYKLGKPVTREIVEETIAGAE
>node63848node
AGYFETERLVQFREDVMAAIMAGDLIAISGPVGVGKTVMINRLQDQIAVARVD-KPRVVLPALITALFLDITGDVPTQPERRERLLQEAVRK-PIALFIDEAHDLDGHTLNGLKRLREVGSLSVVLVGHPRLQNDLRRMEEIGHRTK-FEFSSIG-ERREFVSWLDVFDAAQEYLAERL-STPLQFAEHLNRAFIDAYRMGDQVTRDIVEETISGSD
>node21914node
ASYYETEQRKKLYKELKFLVQAGGIYALTGMVGAGKTTLLNQIQKELLVSRTE-KNKLNVSTIYLALFYDLTKDVPIQGEKRERQLLDLIKK-PVALFVDEAHDIHGQTLTALKRIIEVCQLSIILAGHPKLGNSLSKIEEIGARTI-FSIDSAM-NLEKYVEWLDVIPEASLRLAQAL-ITPLQIHKYLSSAMEIAYNAGKPITEEVINKALADAE
>node59914node
VGYYETPMHQKLYNDLKAHIQFGGILAFTGSVGSGKTTLLNRIQNELEVSQTE-KRALTIQTLFLALFYDLSPEVPTQNEKRERELIELMKK-PVVLFIDEAHDIHGLTLIGLKRLVETCKLSIVLAGHPKLGNALSRMEEIGSRTT-FSIDNAI-SKEKYIIWLEIIDEAIQKLATAL-QTPLQIQDYLTRLVQQGHQLGKIITPELIEQVLRDVE
>node44807node
STYFETTQSQHVVKELKLAIKDGKLIVLAGIVGTGKTTTLRKIQDALEVAKVD-GGQISLGTLILALFCDLTTVMPTQTERRERALRALIRK-PVALFIDDAHQLHPKTLIGLKRLMEIGTLSIVLAGHPKLKNDLLRMEEIGARSL-FELDGSD-AGDRST-----------------------------------------------------D-
>node53672node
TDYFETEAFKGVLSSLEIAVLSGGIIALTGIVGVGKTTIIRHFQDSLKVAKTD-KRRVNINTLYAALFADLPTAVPTQTEIRERKLQELIRK-PIAFFIDGAHDLHWRTLISLKQLIETGTLTIIMVGHPKLGNDLNRMEEVGARAL-FSLDSWG-QKQRYIEWVEIVPDAINLLAERL-ITPLQICHYLTLALIKGATTGKPVDVEIIEAVLSDAE
>node45140node
AGYYETAHHKQLMKDIKGAIREGRLIAVCGMVGSGKTVTLRRLQQQLDVARVD-KQSVRLATLINALFYDLAQDIHKQGERRERELQELVKK-PVALFVDEAHDLV---------------------------------------------------------------------------------------------------------------
>node55894node
ADYFETENYQNMFTNIKLAIKNGGLIALTGIVGIGKTTTLRRLQQDLEVSKTD-KRHVNINTLYTALFVDLATKMPTQAEKRERKLQSLIKE-PVALFIDEAHDLHPRTLISLKHLVETGTLAIIAVGHPKLANDLRNLEEIGARAL-FELGSLG-NSPKFIEWLEILKEAIELLAERL-VTPLQINYYLTRVLEKGCQVGKPISAVTAESVLSNAD
>node32912node
ADFFETDAFRQTLLNLKAAVRSGGIVALTGIVGSGKTTALRQIHQSLELAKTD-KQAVNIATLYTALFADLPTGPNLGTEKRERALQGLIRK-PIVLTIDDAHDLDGRTLIGLKQLVETGTITILAAGHPKLSIDLNRLEEVGARTV-FQLEGLG-QRREFIEWVAIFEAAVEFLAERL-ITPLQISYYLSRALAKGVLVGNPVDVDLVKTVLSDAG
>node49591node
VDGFETDHHRQLLKDLKIAICEGGLIALTGILGSGKTVLLGRLQDQLAVSEFN-VQRVNLDTLKLALYYDLATELPSKTEKSERALIRVMRR-PVVLFCDDGHDLHAQTLRGLKQLLEKARLTIVLAGHPRLKHDLRRQEETGARAV-FEFEGIQ-HQRRFISWLDILPDALDLLAQRL-VTPLQIQHYLPRMLEQAHRLGKPVTPTIVNATLADTE
>node69856node
VGYFETEYQTQLFKELKILIRSGRLIAISGIVGCGKTTTLQRLQSELTISRVD-REKVNSNTLMTALFSDLTTDLPSQPEQRERKLASLIQK-PVALFVDEAHDLSPKTLVGLKKLIEMGTLSVVLAGHPKLKNDLRRLEEIGARTV-FSLEGIK-QQKQYIHWLDLIDEAVEILAAKL-VTPLQIEHYLGLAFEEAYKIGKPVTVGIIEAVLTGIN
>node79329node
VGFFETPQHTQLMRELKLAIRQGGLITVTGVVGSGKTTLLRQLQIELRLSSVD-KNRVNLGTLITALFFDLATESPSQPERRERKLLELIEK-PVVLIVDDAHDIHSQTLVGLKRLIELRVLAILLAGHPKLKNDLRRLEEIGARAT-FTLEGIR-QQLPYIQWLSLVEDAVALLAEKL-MTPLQIKHYLRLAFEEAHQVGKPVSVDVIEAVLSGVN
>node50515node
VGYFETEDQTNLFKELKLQVRQGRLIAVTGVVGCGKSTTLQRLQLELNTSRVD-KDKVNLGVLMAALFWDLSTEPPTQPEQRERKLLALIQK-SVVLFVDEAHDLHNSTLVKIKRLIELCTLSVILIGHPKLKNDLRRLEEIGARTV-FSLEGIR-HQVEYIKWLDLIDEAIAFLAERL-TTPLQIEHYLQRVFEDAYQAAKPVTTDMIEAVLAGVE
>node9445node
VGYFETTEQTNLFKELKPQIRQGRLIAITGVVGCGKTTTLQRLQLELSISRLD-KDKVNVGVLMSALFLDLSTEPPTHPELRERKLLALIQK-PIVLFVDEAHDIHHSTLVKIKRLIEL--------------------------------------------------------------------------------------------------
>node73960node
ADYLETDHARQLLKHVKGAILEGRLIALCGIVGSGKTMLLRRLQEELEVSKVD-KRRVTLGTLIAALFYDLSSDIPGQGEKRERDLRELVKK-PVVLFVDEAQDLNGNTLNGLKRLMEVGLLSVVLVGQPRLRYGLGRMEEIGYRTV-FDFEGVA-VQRPYIEWLSILEAAVDVFAEKL-RTPLQIQWHLTRALEAGYEAGKPVSVMVVESVLSQKE
>node48742node
SAYYETEHYRQLFKDIKASILEGRLIAVCGVVGSGKTVTMRRLQQSLDVSKIE-KRRTNLGTLISALFYDLSLGIPSQGERRDRELQELVRK-PVALFVDDAHELRRNTLNDLKLLIEVGQLSIVLAGHPKLSNDLRSMEEIGYRSV-FSLDAIT-SQREYIHWLSIFTEAIDLLSSKL-RTPLHVAACNHNH------------------------
>node46016node
VEFFETDHHAQISRDLRTAIMSGRLIALTAVIGSGKTVLSRQLRTELRVSRVD-KVKITVPLLISALFYDLSSDISRQSERRERDLQELFRK-PVALFIDDAHALHPKTLTALKRLIELGQLSVVLVGHPKLKNDLRRMEEVGDRTV-FEFGGLR-RQRDFLDWTDVIEEAATLLAVRL-KTPLQLSSSLVRVFEAGFEAGKPIDKAIVETVLSRTE
>node56548node
AGFFETEQHRKIFKQIKADIQKGSIITVSGMIGSGKTVTLRKLRERLKVARVE-KHKVQLSTLITALYYDLNRSIPGRGEERERVLTNLIRQ-PVVLFIDEAHDLPLQTLKDMKRLSEIVTLSILLAGHPKLANDLKRMQEIGQRMF-YSLDNAI-SRRQYIEWLQLLPAAIDLLAEKL-ATPLQIEQHLALALEAGHDVNIPVSVEVVSTILTGTE
>node74953node
AGYYETEHHKDLIKDVRGAVQEGRLVAICGVIGSGKTVLLRRLTKMLDVSKVD-KHNIKLATLIEALYYDLSSEIPKKIERRDRQLQEMILK-PIVMFVDEAHDLNGHTLTGLKRLMELGLLSVVLAGHPKLRNDLRKMEEIGARTV-FSLDGIT-AQREYIEWLSILDDAIDLLASKL-RTPLQVQLHLTLALEAGYQTGRPVSVDVVESVLSHTE
>node40561node
AGFYETENHRQITHTVRAGIGTGRLIAVTGPVGIGKTVFLHRLQDEIRVAEVD-KARTTVPTLISALFYDLSREIPTQGEKRERELQKLVAR-PVALFVDEAHDLHGKTLIGLKRLMEVGNLSVILVGHPKLRNDLRRMEEIGHRTI-LPFDGLG-DARADLDWLEIIPAALDLLAERM-R------------------------------------
>node34176node
ADFFETDTAKRLFKQLKKIIPEGQLIALTGVVGIGKTTYLERIQKQLAVAKVE-KSKTNLTTLITALFYDVSGDVPKLGEKRERDLQELIKK-PVVLFCDEAHDLHHRTLTGLKRLMEVGKLSIVLAGHPKLRNDLKSMEEVGYRAT-MSLDASQ-ILRDYINWLDIIDQAVDYLAEHL-TTPLQVEQHLTLALEEAYAVGKPINVDLLEETLSRID
>node79293node
AGYFETEHHLQIAKELKAQVKQGRMIALSGIVGCGKTTTLKAIRQELKVSKIE-KGRVNLGTLMMALFYDLATEIPTQPEKRERMLQTLIRK-PIALFVDEAHDLDSKTLIGLKRLIEVGMLSIVLAGHPKLKNELRRMEEIGSRTI-FSLEGIQ-QKIAYINWLDVFDEALAQLAERL-TTPLQIEQHLRLAFEEAYRIGKPVETEIIDAILADTE
>node74390node
AGFFETEQHKRIFSQIRDAIRQGGLIVVTGMIGCGKTISLNRLTDNLKVSQVE-KGKYQVSTIIEAIFYDLKNDIP-HGEQRERRLRTLIRS-PVAVFIDEAHNLPIATLKGLKHLVETGCLSVILVGHPKLQNDLKRMQEIGYRSP-FSLDGAI-GRRQFIEWLDVFSEAIDLLAEKL-VTPLQIVEHLNRAMEAGHAAGKPVSASIVTSVLSVTN
>node77906node
AGYYETDHHRQLIKDVKASILAGRLVAVAGVVGSGKTVLLRRIQDELRVSKVD-KDRTTIPTLITALFHDLSPDIPTLGEKRERELQQLVRR-PVALFVDEAHDLHGKTLIGLKRLMEVGMLSVVLVGHPKLRNDLRRMEEIGYRSV-FEFDGMA-NQLAYIRWLDLITVAVELLAGRL-KTPLQIEQHLTLAFEEAFRVGRPVTVQVVESVLAHTD
>node56070node
ADFFETESINAHLREVKSAIYAGGLVAVSGLSGSGKTVSLWRLQETMRQCRTE-KEKVTLASLIYALFLDLSPKIPSQGERRERGLLELIKQ-PVVMFIDEAHELHSKTLKGLKRLIEISLLTVVLVGHPKLKNDLKRMAEIGHRTI-FTFDGVA-SRREFIEWLDILPEAIELIAERS-ATALQILEHLSDILDAGHETARPISPALVESFLADTD
>node21905node
AGYYETSHNQQLMSDIRGAILDGRLVALSGVIGIGKTVMLERIRQALEVSQID-KRAIKLSTLVTALFYDLSGDVPTDIETRDRQLHELIKK-PVALFIDEAHDLNTYTLTSLKRLIELGRLSVVLAGHPKLRNDLRRMEEIGHRTL-FSLDGIT-SQREYIYWLSILEDAIYLLSSKL-RTPLQIEDYLTQALTAGYQTGRPVSVEIVNTVLTHTE
>node12480node
AGYFETAHHQQLMRDIRGAIFEGRLIALCGVIGSGKTVMLRRLQQLLEVSRIE-KHNIKLATFIAALFYDLSTQIPTQIEKRDRELYELVKK-PVALFVDEAHDLNGHTLTGLKRLLELRRLSIVLAGHPKLRNDLRRMEEIGYRTI-FSLDGIA-SQREYLHWLEIVEEALDLLASRL-RTPLQIQLHLGLALEAGYQTGKPISAELVQSVLSQTE
>node5107node
LGFFETASQKHLEKELKITIAQGRLIAISGIVGSGKTTFLQRLMADLKVSRVE-SSKVSLLTLMSALFYDLSPDVPSMSEKRERHLLELMKK-PVALFVDDAHGLHNQTLVSLKRLVELDKLSVILAGHPKLKNDLKRLEEIGGRTI-FALEGIR-HQEEYIQWIDILSSTISFLGKRL-STPLQIEQYLTLAMNEAYQVGKPITTEFMETVLAGIR
>node5263node
AGYYETESLRRLFAEVEAAIGSGKLIAITGVIGCGKTVALRRLQAVLKVSQVD-KRRATLPSLIAALFYDLSSDIPSLGEKRERELRELFRK-PVALFIDEAHDLHSSTLTGLKRLIEVGTLSIVLGGHPKLKNDLRRMEEIGYRTI-FALDSLG-AQAEYIRWLELIPEAIEFLAEKL-RTPLQIEQHLSLAFEQAHRMGPSVGVDVVKSILSQTE
>node41849node
AGYFETAHHQQLIKDIKGAIFEGRLIALCGVIGSGKTVMLRRLQQVMAVSKIE-KHSIKLATFIAALYYDLSTEIPTQGEKRERDLRELVKK-PVALFVDEAHDLNGHTLTGLKRLMELGRLSVVLAGHPKLRNDLRRMEEIGYRTI-FSLDGIA-SQREYIHWLSILEDAIDLLATKL-RTPLQIQLHISLALEAGYLTGNLSQRSWWNPCC----
>node26945node
AGYYETEHQKQMFKDIKFAIYSGKLVAITGIIGCGKTTTLRRLFEVLKVSKVD-KDRATLPTLIAALFYDLSTDIPKDGEKRERELRDLIRK-PVALFVDEAHDLHYSTLKGLKRLIEIGTLSVVLAGHPKLKNDLRRMEEIGYRAV-FSLEGIV-SQREYIEWLDILAEAVELLAMRL-RTPLQIEQHLTLAFEAAYLFGKPVTTTIIESVLSQTE
>node25187node
ENIFMYGPLNHIEAALMRGIHRRHVLAVVGPPGAGKSTILRRLYGKSRMLSIN-RKEIDHSALTVAILRDLIGERGMSKEQRADLLRNTLEDIYPALVIDEAHLLKTTALLALKHLWDSRQLAIIMVGQLPLQGKL-DLRELTGRTI-LDIPELG-HTAAYLRWRQVFEDAYEALAMRG-KYPLWINNLAVKAIHYAHAMGERVTARCVGRA-----
>node25143node
KNIWMSAQLKVAERQVWRTIKSRGIIAITGDYGMGKSTFLRHVISKLGVIMLD-RDMMTGGLLTEEIISQLGG-MPRSAGQRDKVAKRLLEDVYTVLAIDEAHDLKEKIFISLKRLWDSKLIAIVLIGAWGLRGMI-NIKEFAERCV-VDLGKLN-NMSDYLDYREIFPDALALLSQRA-KTPQMANNVAVRAMKNAYQDGTAVHFDHVNDA-----
>node61318node
REIWLNNHLEYVKHLIQRTAENRGMMVLTGDYGAGKSTLLRHVLGEMAIIMLD-RRAMHGDMLTLAIVDQLGGGIPRSVLQRDRLAKRLLTTEHPLLVIDEAHDIRTELFVALKRLWDSREIGILLVGTWGLRWEI-NIREFAERAL-VDLGRLA-TLPEYLAWREVFPGAVEVLTEQA-QTPQLVGIYAVGAMREAYLDGLKVSADHVLR-V----
>node49869node
GDIWRNDRLKLVRAKLEQAIEHQEIAVVTGNFGAGKSTILRHCLGALRIITLN-RREMTGDMLTAGILDELASDRPREVVKRDRLAKRLLSQERPVLVIDEAHDLRDQVIISLKRLWDSRTLAIVLVGAWGLRWEL-NLREFSERTL-IDLGRMV-DLPDYLAWRAVFGLAVTDLVERA-RTPQLLNTLAVKAMKAAYIDGRRVMAHHVGAVH----
>node54798node
EDIYLNQSLLMNKEAMINAATTGGMISIIGECGSGKSILKELFVDELDIIELD-RHRITTSSVTAAVFEALHI-IPQSIEQRDRLIRREVKKKRFVFLVDEAHALHYSVIKQLKCLREAKVIGVILLGQPELHETLSGTREFSWRCR-METRALG-ETQAYIEFKDVFDDAVAAIKQRLCTYQLHVNNLCNEAMNVAARVSPLVSAAIIKKCRGS--
>node54639node
EDFFLTDSHLQTIEELIAAARANSMVIVTGECGSGKSMIRRLFEHKVELISRN-RKKITADGISRALCRSLGV-LNNS-EDRDDEIENTLIEYKHLLIIDQAQDLTEEMIRELKCLWEVRVIGIVLFGQPELREKISAMREFNMRID-IRMRPLG-DAIDYMKHKKIFEDALSAVRGKCYTYPLNINVWLAHTLNIAATIGKNIDEKFVHKV-----
>node6995node
DDLFLVDAHRIILEDMLTAANAGSMIALYGECGSGKTIIRRTFIHQVQLIQLD-RRKITAESISTAICRALQI-KPSA-EERDAAIEEALIEHLHLMVIDEAHDLSADVIKLLKRIWELRVMGIVLIGQSELAKKLSGVREFSWRCQ-IRMQPLG-YVPQYIRHKKIFEDALCAIRGKCMSYPLNVNTWLAKAMNAAAQIGQQITESLVLKV-----
>node14761node
SEIFMGSSHQFAFEVMKQTAETGGFAVITGEVGAGKSTIRRKFFEYAQIIYID-KSRLTAKDILHAIVYDLTE-PAMGKEALSRQARSLLLGERTVLVIEEAHDLPVMTLKFLKRIWELRLLGIILIGQNELETRLYNIREVTARTH-AKLEALD-ELPAYITHKKVIPAALSLLVERMQGYPLFVSNIMTRLMNYAAEAGEQITPEIIAAVGV---
>node39046node
DDVYLTPHMRERLIDMESAVLNRRFIAIYGESGSGKTELRKLLLDRV-VINIG-MHTLRIDDIYHAIAMALDPSLKRNREDRAAQLRDMLME-PVCLVIEEAHRTPTVTLQSLKSLRESAALGVLLIGQQELHTRLSKLREVGQRAR-CELQPLG-YMAEYMAHRKVWPGAVAALEQRLVAYPLMTGNCAVSVMNFAASLGAQVSADIVQEWRMA--
>node63967node
DEVWQSRDVRLIREHLMHTAKHGGFHALVGESGSGKSTLRMDLEDRIKLVQIA-AKTLRSTHIAEALLSAVAPHLPSSPQARFKALHESLIEYKHCLIIEEAHDLPINTLKHLKRILELNLVGIILIGQPELMTKLNSIREVVQRCV-TRLKPIA-DLDKFIAHRQIIQEGIAALVDRLTLFPLAVGNFLIAAMNLAADIGLVITNEVIQGVGGG--
>node72335node
EDVYLSDEQRYIRQNMLFAAKQSGFIAIIGESGAGKTTLKRDLIEGIQIIQID-KTRLTVAHLCDAIIEDVSQGPRRTMEAKARQIQRLLTDNKHCLIIDEAHDLTIAMLKYLKRFWELRLLGIVLIGQPELKLKLSNLREVVRRCQ-IELQPLN-YVEDYLKHKEIFADAASGLTQRLTLYPLVVNNTVICALNEAAKLGRQVTADIFNAI-----
>node53450node
AELFQNGELRFVREAMWQAGKNGRFVAIVGESGSGKTTLLGDLEDRIHIVRLS-MRLLKAGDIIAAIILTIDPQLPASHEARTRKMLRMVEENSHLLVIEEAHALPVATAKALKRLHECPALGILLLGQPELRSKLSRMREVVQRCV-VELPPLD-DLRSYLAHRELIEQGVEEIRARLTLYPLAINNLMTAALNAAAAIGPVVDRDVVRAV-----
>node70985node
EQMFVGNEIAYCREAVWQCVHTAGFVALVGESGAGKTTLLQDLEARLAVIRLG-MKAIKSADLLHAVITTLKPDVPQTLQARTVRAAKLLTANEHLLVVEEAHCMPDATLKHLKRMHELPLLGILLLAQPELKKRLADLREVAQRCL-VELLPLD-DLRAYLKCRALMETAVEQLRARLTCYPLAVNNLVTRALNAAADLGPVVTGDVVKAL-----
>node56270node
EAMFVNNEIAFAREMCWQTATAGRFMALVSESGGGKTTILQDLEARIRVIRLG-MKTLKATDILAAVITTLDPLVPQTLEARSKKMARLLAAYQHLLVIEEAHCLPDATLKHLKRLHELPMLGILLVAQPELGMKLDRLREVTQRCV-VQLMPLD-DLKAYLEHRELFERAIEALRARLTLYPLAVNNLATAALNVAAELGPKVTSDVVRAV-----
>node7866node
EQFFAGDDIRYVREAAWQCAKNSGFVAIVGESGAGKTTIMADLEARLIVIKLG-LQVLKATDILHAIITTLDPTVPQTLQARTVKATKLLSANSHLLAIEEAHSLPNETLKHLKRLHELGLLGILLLAQPELKVRLDSLREVAQRCI-VELLPLD-DLAAYLELRALLAKAVDQLRTRLTCYPLAVNNMVTRALNTAAELGPLVTKDVINAI-----
>node15530node
EEMFVNGEIRFVQEAAWQAALGGRMVAVIGESGAGKSTLLGDLKEKIRLVEEG-METMRSADIHAAIIYTLNAKVARGKEKRSRQVQSLLEERSHLLVIEEAHALPIPTLNHLKRLHEMPMLGILLMGHPELEDKLNRVREVMQRTI-VRLRPLG-DLAGYLKVRELIVDGVDELRSRLTLYPLNVNNWMVAALNAAAEIGPVVNRDVIAAM-----
>node12610node
SDMFLNGEIRYIHQAAWQAATGGRMVAIVGESGAGKTTMLDHLRDQIHCITSS-MNPLRIADLHAAILYKLAAGVPQNSQKRFVAVQAALEERGHLLIIEEAHAMPVATLNQLKRLNEMYMLGILLVGHPELEKKLTRVRESMQRTI-VHLQPLG-DLAAYLQHREFIVDGIDELKTRLTLYPLNVNNWMTLCMNTAAEIGPRIDRDVVRIANPV--
>node57909node
AEMFINGNIRFVREVAWQAAVGARMVAIVGESGAGKTTMLDDLKDNIRCIEEG-AKTVKAVDIHTAIVRTFNAKVASNAEARSRQVNAALTEHSHLLIIEEAHALPVPTLNHLKRLHEMPMLGILLVGHPELEKKLARVREVMQRII-ARLPPLG-DLSAYLQCREFIPEGVDELRSRLTLYPLNINNWMATALNTAADLGPRVDRDVVRAI-----
>node25505node
NDVFLSDDIRYIRQTLASTAKYGGMIAIVGESGSGKTTLRRDLHDRIRLIEWG-MKTLKVNSIAECIISTASPSICRSSEARDKQAIQVLRDYRYLLIIEEAHAIPVPTLKHLKRMMEMTLLGVVLFGQTELAQRLSNVREVVQRCL-VTLPPLD-ELEAFIQFKTIIASGIEGIRAKLTLYPLAVTNLLIGSMNLAAEGGAQVDGDVVKEA-----
>node30483node
ADVFLNDNIKKVRAAVRNVAEHGGMLAVIAESGAGKSTIRKDLAHWINVIEIG-MRPLKAEDVVTSVMRRLSPSIARSNQKRLEQMHDQLKINHHILIIEEAHRLAVPTIRHMKTFYELPLLGILLVGQTELGWKLGNVREVVQRLK-RYIEPMD-DVTLYLRHKKVFADAVEAMVQRLRCYPLAINNLASGAVNLAHQGGELVTAALIAQVGR---
>node73896node
ADVFMNDNIRRVRAAVRNVAQHGGMLAVIAESGAGKSTLRRDLAHWIAVIELG-MRPLRAEDITTAVIRRLLPGVRQSDQARKAQMHDALRANRHVLVIEEGHRLARSTLRHFKGFYELPLLSILVIGQTELDWKLGDVREVVQRLK-RYLEPID-DVDAYLRHKQVLPDVAAAVVARLRCHPLAINNLVSGAINLAHQGGDRVTGPLIAQVDRG--
>node80672node
ADVFLNDNIRKVRAAVRNVAEHGGMLAVIAESGAGKSTVRKDLAKWIGVIEEG-LRPLKASDLVEIIITTVTPGIRQSYQARLNQMRDALRANKHVMVIEEAHRLATQTLKHLKNFYEMPLLAIILIGQTELDWKLDSVREVVQRCK-RFIEPLD-DVEAYLRHKKVFADAAEAIVARLRCYPLAINNLVSGAMNLAHQGGEHVTAKLVAQVGR---
>node41822node
SEVFLSRAGRVVREAMWQTAINTNFLAVVGESGAGKSTLREELAERLALIALG-MRCLRSDHIAEAILHAVAGSPKRSPEARFRQLHEALIAMQHLLVIEEAHGLALPTLKHLKRFLELRLISVLLLGQPELREKLDRVREVAQRCI-VTLPPLD-ALGDYLAHRAIVPTAVDALMQALTTHPLVANNLLTAAINQAASLGPRVTADLVRAVREM--
>node61954node
REVYLSRDIRYVREALWQVAANTKFLALIGESGSGKSTLREDLEERLLLIQLA-MQYLRSDHIAEAILHAVASGPRRSPEARFRQVHEALIAVQHLLVIEEAHGLPIPTLKHLKRFLELRLLSVLLIGQPELRDKLDRVREVAQRCI-VSLPPLD-NLGEYLAHRAVVPAAIDALMQALTTHPLVANNLLTAAINQAATLGPRVTAELVRAVREM--
>node29605node
ADVFLNDDMRYARALMDDAASRGGFIAVVGESGSGKTTLKNDLIDRIRVIQLA-MKTLKAVHIAEAILREVAPHPLRSAEARFRQVDRALRENKHVLIIEEAHSLPIPTLKHLKRFLELRLLSIILIGQTELATVLSNVREVVQRCI-INIPSLG-TLEDYIQFRKVFAEGIQAIYDLLQLYPLAVNNLSIAALNLAADMGPNITADIVNEVRHY--
>node66242node
DEFYANEQLRYTRAQLLDACKRGGFVAVVGESGSGKTTLRRDLQERVRIIRVG-MKTLKAGAILDAIMATIAPHLRSSSDARYRQLENRLKETRHVVLIEEAHAMPKATLRHLKRFVELRLLSVILLGQNELAEKLDDVREVVQRCI-ITLPPLG-HLEDYLRFRKIVADGLQALRERLSLYPLAVHNLLTAAMNLAAENGPAVSADIVMETKWN--
>node6666node
AEFYQNEHIRFTRAAMLDAARRGGFLAVVGESGSGKTTLRRDLQERIRVIRIG-MATLKAAHIAEAIMTAVAPHLRASHEARFRQVETALREMRSVLLIEEAHALPLATLRHLKRFIELRLLSVILLGQPELAVKLNNVREVVQRCL-ITLPPLG-YLEEYVAHRTVIADGLQAVRERLELYPLAVHNLMIAAMNLAAENGPCVSADIVMEVSWR--
>node43232node
DDIFLSPDFRYCREVLWDVAKNGGFCALVGESGSGKSTLREELHERIRVIELA-MRVLKSGQIAEAIIRCLNPGVSRSLEGRYHQVHDLLKANNHLIVIEEAHSLPIATIKHLKRFWELRLLSIVLIGQSELKTILTNVREVVQRCV-VELAPLG-HVGEYVAHKEIFTTAFEAIRTKLTCYPLVVNNLVARAMNYAALIGMKITEEIITESA----
>node71871node
EDVFLSPDIRYVREAMWDVAKNGGFCALIGESGSGKSTLREEMVDRIRVAELA-MKTLKSSQIAEHLIRSIDPSPKNQPQARFEQLHRLLVSYTHVLLIEEAHCLPTATLKHLKRFRELRLLGIQLIGQPELGIKLSSVREVAQRCI-VQLEPLD-HLEGYITHKDVFADAVDAIRSKLTCYPLVVNNLIARAMNNAAAIAPKVTAELVMEAV----
>node39448node
DDVFQSPSIRFARAALTDCAQHNGFMALVGESGAGKSTLAEDLEERVAVFRQG-MKTLKSGAIAESIVFALDPHVAQSAQARFRQIHELLKSRRHLLLIEEAHDLPVATLKHLKRFLELRLMGIAMIGQPELRKRLSNVREVAQRCI-VELEPLN-ELEAYLKHKDVFDDAAAAIRNRLICYPQVVNNLVCRAMNAAAFAGDRVDAEVIVGC-----
>node46029node
DDVYQTPSVRYARAALLDCARHHGFMALVGESGAGKSTLAEDLEERLAVIRLA-MKTLKSGAIAEAVIAALQPHPRASAQARFAQVHALLRERRHLLLIEEAHNLPTATLKHLKRWLELRLIGVALIGQTELRRRLSNVREVAQRCI-VELEPLN-ELEGYLRHKKVFPDALDAIRARLICWPLVVNNLVCRAMNAAAVVGPVVNADVIRGC-----
>node36044node
EDVFATQHGRYVRAAMLDAATNHGFIAIIGQSGSGKSTLREELEERIELIKQG-MKPLRSGHIAEAIVDALAPGLKSSPQARYKQVHELLKGYTHLLVIEEAHRLPIPTLKHLKNFMELRLLGVCLIGQNELFDILSNVREIVQRCQ-ITMEPLD-DVEAYLQLKKVFPDAMDAIRARLICYPQVVNNLVCRALNAAAAVGPKVDAQVIAGC-----
>node5011node
DDVYQTPSVRYVRAALNDCAQHHGFLAVVGESGAGKSTLAEDLEERLAIIRLA-MKTLKASHIAEAIAAALDPQVKSSPEARFRQVHDLLKARRHLLLIEEAHCLPGATLKHLKRFIELRLIGVALIGQPELRDRLSNVREVAQRCI-VELEPLD-ELENYLRHKDVMPNAADAIRTRLVCYPLVVNNLVCRAMNAATRAGPQVDAEVIAGC-----
>node18785node
ADVFSSPTNRYVRTAMMDAALHHGFIAVVGESGSGKSTLLEELEQRIDIIRLA-MKVLKSGQIAESIMRTLAPNIKSSPDARFKQIHDLLKSYTHLLAIEEAHCMPIATLKHLKRFTELRLLGVALIGQPELHTLLSSVREVVQRCV-YDLPPLD-DLEAYIEHKEVFPDAFDAIRARLVCYPLVVNNLICRAMNACAANAPIVDGDVVGSC-----
>node58925node
DDVFQSRGARYARAALMDAASNGGFIAIVGESGAGKTTLVEELEERVDIIRLG-MKTLKAAQIAEAIVAALDPQLRQSPQARFRQMHDLLKARRHLLVIDEAHCLPIATLKHLKRFLELRLIGIALVAQPELRALLVNVREVMQRCI-VALDPLD-ELEAYLAHKQVFKDAFDAMRQRLICFPLAVHNLVCRAMNAAAQVGPKVDAQCVLGA-----
>node14330node
DDVYQTPSVRYVRASLLDCAMHHGFMAVVGESGAGKSTLAEDLEERITVIRLA-MKPMKSGQIAEAVVRTLAPQPKSSPDARFAQVHQLLKARRHLILIEEAHTMPAATLKHLKRWLELRLVGVALVGQPELGARLSGLREVAQRCL-VPLGPLD-DLEGYLRHKQVFPDAADAIRTRLICYPLVVNNLVCRAMNEAARVCPVVDASVVKGC-----
>node22818node
ADVFASAATRYARAALLDCAINSGFMALIGESGSGKSTLADELEQRIDIIRLS-MKTLKSGQIAEAIIRTLAPGPRSSTEARDRQLRDMLISFSHLVLIEEAHSLPVATLKHLKRFLEIRLLGVALIGQPELHQRLSSVREVVQRCI-VELRPLD-DLQAYIEHKDVLSGVYDALRARLICHPLVVNNLLARALNAAAGAGAKVTADIVAGV-----
>node14304node
ADVFASQNGRYVRAALWECAQNHGFVAIIGESGSGKTTLREDLQERIELIQRA-RNPMQPTHIEAAMFRALGAGRKSNPDDRSAQINALLAAYTHLLLIEEAHRLPVDTLKQLKNFMEMRLLGVALIGQPELRDLLTNVREIVQRCQ-ITMEPLD-DLEGYLTHKDVLHDALDAIRARLICYPLVVNNLVCRALNAAAAVGPKVDAQVIAGC-----
>node22816node
ADVFASPGTRRARAALLDAALNQGFVALVGESGSGKTTLREELEERIIIIKME-MQFMKSGQVAEAIIHTLAPAVRASTQARARQVHELLTSYSNLLVVEEAHRMPKPTLRHLKSFMEMRLLGVVLIGQPELDAILSDIREIVQRCR-REMLPLD-DLPAYLAHKDVFDDAFDAIRARLVCYPLVVNNLVTRAMNAATAVQPRVTAQVIAGC-----
>node48301node
EDVFLAPDQRYIREHMFSTAKHGGFLAIIGESGAGKSVLRRDLIDRIRPIFID-KERLTASAVCDAIIEDISQ-PKRSLEAKARQIEKLLTGNSHVLIIEEAHDLTIPTLKYLKRFWELRLISIILIGQPELRGTLDNAREVIRRII-ADLAPLD-HLEGYLGMKDVFADVYDAMRERLTLYPLVINNFTVKCMNLAAELGRKVNADVVKGA-----
>node16113node
KDVYLSEDARYLVAAMRDVARHQGLLAVVGDSGAGKSILRKQLLEELLVIQID-KTAATAPGLCDAIIEDISD-PRRSMEAKARQVENLLLIQRHVLIIEEAHDLSVPVLKYLKRFWELKLLGIILIGQTELGVKLNNLREFIRRCV-QPMPPLG-DLVAYLEHKRILKDCFDAIRMRLTTYPQIVNNLVARAMNYAQELGEQVTSDIIKEC-----
>node10032node
DDVFLSPGQRYIREYMFSTAKHGGFLAVIGESGAGKSVLRRDLLDRIRPIMID-KGRLTAGAVCDSIIADISQ-PRKELEAKARQIERLLTDNSHVLIIEEAHDLTIPTLKYLKRFWELRLLSIILVGQPELRGTLDNACEVIRRIV-AEMEPLN-HLQEYLTLKACFPDAFGVMEERLMLYPLVVNNLVVKCMNLAAEVGQKVNAEIVKGV-----
>node61316node
DDVFLAPDQRYIREYMFNTARHGGFLAVVGESGAGKSVLRRDLIDRIRPILID-KARLTAGAVCDAIIEDISQ-PRRSLEAKGRQIEQLLTGSSHVLIIEEAHDLTVHTLKYLKRFWELRLLSIILIGQSELKSKLDNAREVIRRIV-AELVPLN-NLEEYLGLKDVFADAFEAIRKRLTLYPLVVNNLVVKCMNLAAEIGGKITADVVAGV-----
>node27243node
EDVYLGDSSRYVAEYMYMTAKVGGMLAVLGESGSGKTTLRRYMSDRIQVIFID-KTRLTATSIADAIVEDCST-PKRTLEAKARQVERILTAWSHVLVIEEAHDLAIATLKYLKRFWELKLLAIILIAQPELKSKLDNAREIIRRVV-AEIESLA-ELEAYLQLKELVESAYNAMRERLAAYPLTVNNLVKRSMNLAAEIGSRIDAETVLSA-----
>node53349node
RDVYLSQSGRYVAEYMYMTAKAGGMLAVVGESGSGKSTLRRLLLDRIRVIFID-KGKLTASSICDAIVADCSE-PKRTLEAKSRQIERVLTAWSHVLMIEEAHDLDVRTLKYLKRFWELKLLSVILVAQPEIKGMLDNAREIIRRMV-AEISPFE-ELKEYLTLKEVMEGCYQAILDKLVAYPLTVNNMVKKAMNTAADIGTLVDAETIASI-----
>node41603node
DDVFLTPTARFIRETLYHAASSGGFIAVIAESGAGKSILRRDLIDRIRLISPD-KEKLTVTSIIEAVIDEINP-GKRSIEAKSRQMVKLLTDMKHCLIIEEAHDLTLPMLKNLKRFWELRLLSIVLIGQPELKNKLNNAREVIRRCI-AELQPLD-HLKDYLIHKKFMDDAFEAIRSKLTTYPLNVNNLTVKILNHAAEIGTPIDAGIVQSL-----
>node74193node
EDVFLSDDVRYVRETLWHTARHGGFVAVVGESGAGKSTLRRDLIDRIRVIELGMKGTLKAVQIAEAIIAAAAP-IKRSSEARFRQVHRVLRDMKYLLVIEEAHGLPTATLKHLKRFFELKLLGIVLIGQTELRMRLSNVREVVQRCV-VELSPLD-ELESYLKFKNVVSSAIEAIRAKLTIYPLAVSNLLIASMNLAALQGPKVDGDTVKEA-----
>node59187node
DDVFLSAEFQYVRESMYATAKHGGFLAVVGESGAGKTTLRRDLIDRIRIVQVD-KGRLTAGLICEAIIRDLSQ-LRQTLEGKARQVEEILIGNSHVLIIEEAQDLPVATLKYLKRFWELKLLAIVLVGQLELKAKLDNAREVIRRCI-VELPALD-HLEEYLTMKDIFKDAFDAIRAKLTLYPLVVNNLVVKAINVAAEIGKKISADLINEL-----
>node16371node
SDVFLSDDIRYVWEAMRQTAKYGGMLAVIGESGAGKSTLRQDLIEWIVVIELG-MKALKSVDISGAIVNAIDPQPRRSAEARARQMHDLLKARKHVLIIEEAHGLPIPTLKHLKRFYELKLLAIILIGQTELQYKLSNVREVVQRTI-VNLKPLD-KVEEYIKHKTLFPSAFDEILNRLRCYPLAVNNLVTGALNLACRIGPKVTGELIIESVKR--
>node56452node
ADVFITDDIRYVRAAMRHTARHGGMLAVVAESGGGKSTLRQDMIDWITVIEIG-MKALMAADITGAVIRTVAPGLRMALQDRAAQMHNILKAQRHVLIIEEAHALAIPTLKHLKRFYELKLLSIILIGQTELEKKLSNVREVVQRCL-VKLPPLD-HVEGYLRHKAIFPDAVDAIRATLRCYPLAINNLVTRAMNEAVKIGPKVNSALIAAAVR---
>node16672node
ADVFLSEDIRYVRATIRQTAKHGGMLAVIGESGAGKSTLRHDLIEWIAVIELG-LKVIKSIDIAAAIITTIDPNPRRGGEARAKQMHELLKARTHVLMIEEAHGLPIPTLKHLKRFFELKLLAIVLIGQTELRWKLSNVREVVQRCT-IELPPLD-HVEAYLRHKALFASAVEEIRNRLRCYPLAVNNLVAGAMNEAVKIGSKITGELIAAAVR---
>node48846node
EDMWINPDIRYVREHMYATAKHSGITAVVGESGAGKTSVRKALKDRIQIAELA-SKTVKSTHIAEAILRAAAPLPRMSADARFYQLHRVLKDQRVCVIIDEAHSLSIPTLKHLKRIYELNLISIILIGQPELLMKLNNIRELVQRCV-VTLSPIP-DLEGFIDFRDIIATGITALADKMVLYPLAVGNFVVAALNLAAKIGPAIDADIVKEVV----
>node4690node
EDMWVSPDIRYVRECMFTTAKHGGFLAVIGESGSGKSIIATDLEQRIDLIKLA-ATMLKSAHVAESILRTLAPNVRIGPEARFRQIHNALIEYSNCIVIEEAHSMPITTLRHLKRILELPLVSVIIIGQPELKIKLSNVREVVQRCV-VNLNPMR-LVEDFLRHRNIIQSGITRIAERLVLYPLAIGNFILAAMNTAANIGPVIDSSIIDEVV----
>node65366node
EDVFLTPDARYVREALFQTALHGGFMAIIGESGAGKSTLRRELIERIHVIEIA-MKTLKAASIVEAILTAVSPGVMRTPEARFRQLHEALKERNHVLIIEEAHSLPLPTLKHLKRFFELKLLSIILIGQPELKDRLSWVREVSQRCT-IELAPLD-HLEAFLAFKEVLESAFDAIRASLAVYPLAVSNLVIAAMNAAAELCPTVTNEVFKNL-----
>node60016node
EDVFLTPESRYVREALYQTARYGGFIAVIGESGSGKSTLRRDLTDRIRVIELA-MKTLKAASLAEAIVHTLAPLLKRSPEARFRQLHRLLKEYSHVLVTEEAHCLPIPTLKHLKRFFELKLLSIALLGQPELGDKLSLVREVVQRCV-IDLPPLD-HLSDFLDFRNVLPDAIPALRQRLSLYPLAVGNLVTDAMNLAAENAPVIDANIIHSV-----
>node15801node
DDVFSTPDIRYVREAMYQTATHGGMLAVWGESGSGKSTLRRDLIDRLRVIELA-MKTLKAASIAEAILRAIDPNPKNSPESRFAQVHQALKDSSHVLIIEEAHSLPVPTLKHLKRFLELRLLSIILIGQQELRDKLSNVREVVQRCL-IQLEPLN-DLDAFLTFKEVMTSGIQAIRDKLTLYPLAIGNLVIAAMNAAAVIGPVVNGDVINSLGR---
>node50834node
ADVFMSDDIRYVREVLYGTALHGGFVAVVGESGAGKSTLREELMDRLRVIELA-SKPVKAQHIAEAIMATVAPLLKSSPDARFRQVKKTLVEYRHLIVIEEAHTLPASTLNHLKRFLEIKLIGIVLLAQPELLLKLSNVREVVQRCV-VTLMPLG-NLDGYLKHRRVLRDAVDALRDRLALYPLAVHNLLARAMNLAAELGPRVTVDVMRGV-----
>node9228node
EELFLNSDINYVRQALYQTAKHGGFIAISGESGSGKSTLRRDLLDRIRIIEIA-TKTLKSSHIAEAIINTVSAQPRMSAEARFRQVHMILKNYSHLLVIEEAHSLPIATLKQLKRFFELKLIGIVLIGQPELANKLSNVREVVQRCS-VTLEPLT-SLVEYLQHRSIIEEGIQAVVDRLTLYPLAIGNLITSSMNLAAEIGDVITRDIVMGP-----
>node74707node
SELFLTPDILYVREALLHTAKHGGFIAITGESGAGKSTLRKDLLDRIRIIELA-CKTLKSVHIAESIMSVVNPLPFRSTEARFKQLHNALKEFSHLLIIEEGHGLPIPTIKHLKRFYELKLLGIVVIGQPELAIKLSNVREVVQRCL-VTLDPLT-GLGDYLRHRTLIGSGIQALAERLNLYPLAVGNLLTGALNDAADIGPIVTRDVVMGV-----
>node27737node
DELYQSNDTAYVRAAMHHTAKHGGFIAVTGESGAGKTTLKRDLIDRLRTIELA-AKTLKAAHIAEAIFNALSPLIKRSPEARFRQVHNVLKENSHVLIIEEAHSLPIPTLKHLKRFFELKLLGIILIGQNELGLKLSNIREVVQRCI-VTLEPIA-ELSGYLAKRSIIESGIDAMVSRLVLYPLAVGNLVTGAMNMAASLGPTITRDIIMNV-----
>node58712node
DQLFINEDINYVRQAMYQTAKHGGFIAVSGESGSGKTTLRLDLEDRIRLIEIA-AKTLKSAHIAEAIISTISMQPKQSAEAKFRQVHQLLKANSHVILIEEAHSLPIPTLKHLKRFFELNLLSIILIGQTELAVKLSNIREVVQRCN-ITLSPLS-GLEQYLQHRDIIEDGIQAIVERLVLYPLAVGNLITGAMNAAAALHPVIDRHVIMGV-----
>node75659node
DDVFSSSDVRYVREALFQTAKHGGFMAVVGESGAGKSTLRRDLIDRINVIEIA-MKTLKAAHIAEAIITTLAPLVKRSPEARFRQLHRVLKDYSHVLIIEEAHSLPVPTLKHLKRFFELKLLSIVLVGQPELKLKLSNVREVVQRCV-VELAPLD-ELENYVAFKDIFDDAFLAVRRRLTLYPLAVSNLLTAAMNMAESLGPKVNADVIMNV-----
>node22241node
AQVYDTPEVRYVRLALAQTLTSERFIAVCGESGAGKSTLRRDLIDRIRIIELG-LKSLKATDIAAAIIRTVDPQMRISAEARYAQLHNVLRENRHVLIIEEAHGLSIPTLKHLKRFYELRLLSIVLIGQTELAEKLARVREVVQRIL-ITLDPLD-HLEGYLTHRDIMQGAIDALRNKLTLYPLAVGNQLIAAMNKAAEFGPKVTADVIKAV-----
>node71072node
DDVYMTPDVRYVREAMFQTACHGGFVAVVGESGAGKSTLREDLQDRIRLIELA-MKTLKAVHIAEAILEAVSPGPKRSPEARFRQIHRALAENKHLLLIEEAHGLPLPTLKHLKRFFELRLLGIVLIGQTELAQKLSNVREVVQRCV-VTLLPLD-KLEGYLKHKKILQSAIDAVAERLTLYPLAVNNLVAAAMNQAAELGEMVDGDVVRGV-----
>node20659node
DEVFSSPDVRYVREALFQTAKFGGFVAVVGESGAGKSTLRRDLIDRISVIEIA-MKTLKASHIAESIINTLVPLVKRSPEARFRQLHRVLKDNQHILIIEEAHSLPVPTLKHLKRFFELKLLSIVLVGQPELKLKLSNVREVVQRCI-VELAPLD-CLEQYVEWREIFKTALDAVRNRLVLYPLAVGNLLTGAMNLAAELGELVTADVIKGV-----
>node34460node
EEVFTSPDVRYVRAALAQTLTSERFIAIVGESGAGKSTLRRDFIDRIRVIELG-LKSLKSTDIAAAIIRTLDPKIRISAEARFAQLHRLLRDMRHVLIIEEAHGLSIPTLKHLKRFYELRLLSIVLIGQPELAQKLARVREVVQRIT-ITLDPLD-HLDEYLSHRDVIPTGIEALRSKLTLYPLAVGNQLTAAMNLAAELGPIITADIVRSV-----
>node70113node
EHIFDTSDIKYVRISLQQTLTSERFIAVVGESGAGKSTLRRELADKVRIIELG-LRTLKSQDLAAAIIRTVAPLLASSAEGRFNQLHQVLRDHRHVLMIEEAHALPIPTLKHLKRFYELKLLSIVLIGQPELAAKLTNVREVVQRLM-ITLEPLD-NLEEYVAHREVFPGALDALRDKLTLYPLAVGNQITAAMNKTAEIGPRITKDIIRIV-----
>node10704node
EEVYLTHDIRYVRESMRSGAKFGTFMAIVGESGAGKSTLRKDLATWANLIELG-MKTLKSGHIAESIMRSVAPGIKASSEARFRQCHEALLENRHVLIIEEAHGMPIATLKHLKRFYELKLLSIILIGQTELGRRLDNVREIVQRCV-VTLRPLD-HLEGYLQHRKLMANAIEALRTKLTLYPLAVHNVVTAALNEAAQLGPKLTADLIKGV-----
>node18721node
EEVFLTSDFRYVRESLRQTAKHGGFIAVVGESGAGKSTLRRDLAEWIRLIELG-MKTLKAGHIAEAILAAVAPRLKQSPEARFRQVHNALREHRHVLVIEEAHGLPLPTLKHLKRFFELKLLGIVLIGQPELGQKLDNVREVVQRCV-VTLRPLD-ELEGYLRHRQVMATAIDALRIKLALYPLAVHNVVTAALNEAATLGPHITADVVEGV-----
>node77841node
EEVYLTPDARYVREAMRQTAKHGGFLAVVGESGAGKSTLRRDLAEWIRTIELG-MKTLKSSHIAEAIMAALAPRVKRSPEAKFRQVHEALRQNRHLLVIEEAHGLPIPTLKHLKRFFELKLLGIVLVGQTELAEKLDNVREVVQRCL-VHLRPLD-ELENYLNHRDVMESAIDALRVKLSLYPLAVHNVLTAAFNEAAELGPRLNADLIREV-----
>node61293node
EEVFMTPDARYVRESMRAAARHGGFIAVVGESGSGKSTLRKDLAEWAEMIELG-MKTLKARNIAEAILAELVPHPKRSQDAFYRQLHEALRENRHLLVIEEAQGLSIPTLKHLKRFFELRLLSIILIGQTELGQKLDNVREVVQRCV-VNLRPLD-ELENYLHHRELMDEAIQALRQKLSLYPLAIHNVVTAALNEAAEIGPKLNSDLILEV-----
>node5021node
ADLFVSPDIRYVRESLYQVTRYGVFLAILGESGSGKSTIRKDLHERLTVIEIG-MKTLKAMHICEAILATVSPGMPRGLDARYRAVHNVLRENRHVLVIEEAHAIPVPTLKHLKRFFELKLLSIVLIGQSELANKLSRVREVVQRCV-VKLNPLD-HLGDYLKHREVMEPAIEALRSKLTLYPLAVHNMLAAAFNQAALVGTRLSADIIAEV-----
>node69890node
DEVYLTPDSRYVRESLRAIAKHGGFAAIVGESGAGKSTLRRDLIEWAAIIELG-MKTLKAGHIAEAILAAIAPRVRQSPDARFRQVHHALRENRHVLVIEEAHSIPIPTLKHLKRFFELKLLSIVLIGQPELAQKLDNVREIVQRCL-VTLRPLD-HLEGYLQHRKVMAPAIEALRAKLTLYPLAVHNVLTAALNEAASLGPRLSADLIQGV-----
>node64229node
EDIFVTPDIRYVRESLYQTASHGGFIAIVGESGSGKTTLRRDMKKWIHVIEIG-MRTLKATNIVESIIKCVAPQIKCSLEARYRQLHQILIQVRHVLVIEEAHSLPISTLKHLKRFFELKLLSVILIGQPELKIKLSHVREVFQRCV-IELLPIE-DLEEFINFKDIMVNIVGAIRMWFMSYPLSIGNLLIAAMNFTAEIGPLVNEDVIKEIMKQ--
>node39715node
EDLFVSPDIRYVRESLYQATQDGVFLAIVGESGSGKSTIRQELHERLNIIEIG-MKPLKAGDISAAILYEVAPELPQTYEARFRAVHKALRENRHILIIEEAHSLPIHTLRHLKRFFELRLLSVVMIGQTELGERLSNVREVVQRCI-ATLQPLD-NLTAYLKHRNLVPEAIEAVRQRLQLHPLAVHNLLIAAFNAAAEVGDRVEADIVMGV-----
>node46294node
DEVFLTPDSRYVREALRATARHGGFMAVVGESGAGKSTLRRDLIEWIRVIELG-MKTLKAAHIAEAIMATVAPGPKRSPEARFRQVHNVLKENRHLLIIEEAHGLSIPTLKHLKRFFELKLLGIVLIGQSELAENLDNVREVVQRCV-VTLNPLD-ELEGYLKHRDVMSAAIEALRAKLTLYPLAIHNVLTAALNLAAELGPQLTAELILEV-----
>node24047node
DEVFATPDIRYVREALFQTAKHGGFMAVVGESGAGKSTLRRDLIDRIAVIEIA-MKTLKAAHIAEAIISTLAPLVKRSPEARFRQLHRVLKEQSNVLIIEEAHSLPIPTLKHLKRFFELKLLSIILIGQPELKLKLSNVREVVQRCV-VELMPLD-ELEGYVAHLDLFEDTFLAVRQRLTLYPLAVNNLLTAALNTAFTLGPKVNADVIHNV-----
>node78204node
DEVFLTPDIRYVRESLRTFAKHGGFAAVIGESGAGKSTLRRDLIEWANIIELG-MKTLKSGHIAEAIMDAVAPGMMRSPESRFRQVHQALKENRHVLVIEEAHGLSIPTLKHLKRFFELKLLSIMLIGQPELGNKLDNVREIVQRCM-VTLRPLD-HLEAYLEHRKIMPDAIEALRNKLTLYPLAVNNVITAALNEAAEIGPQLNADLIQGV-----
>node22850node
DEVFANAEFRYVRESLRQTAKHGGFLAVVGESGAGKSTLRRDLAQWADIIELG-LKTLKASHIAEAIMAKIAAGLRRSPEARFRQVHAALREHRHVLVIEEAHGLPIPTLKHLKRFYELKLISIVLIGQTELAIKLDNVREVVQRCV-VTLRPID-ELEGYLAHRDVMASAVEALRQKLSLYPLAINNVLAAALNEAAKLGPKLNDDLIREV-----
>node31378node
EAVYLSDDGRYVLANMLDAALHGNFLAVVGESGSGKTTLRRLMLERLDVIELT-ARPLRTGHIAEAILAAVAPGVPASAEARNRLLHECLRQNRHVLLIEEAHDLHMQVLKSLKRFWELRLLSIILIGQTELGVKLSAVREVVQRCV-IPLPPLH-DVPGFIRHRGAFEDALFELRQRLIAYPLAVTNLACRAMNLAAAIGPLVTADVVRQVKA---
>node5409node
EDVFLSNEIRYVRESLWHTARHGGFMAVVGESGSGKSTLRRDLCDRIRVMELG-MKTLKALHIAESIMSTVKPLILSSPEARFRQVHKTLREWSHCLIIEEAHALPIPTIKHLKRFLELKLISIVLLGQPELMQKLSSVREVVQRCV-VELAPMN-SLPKFVDFKEIITDAVEAIRAKLTVYPLAVINLLTAAMNLAADIGPTITPDIIEQV-----
>node76595node
EDVYLSESIRYVREAMYHVARHGGMLAVTGESGSGKSTLRRDLIGRIAVIELG-MKTLRAMHIAEAILATVAPLSNGSPEARFRQLHNALRDYKHCLIIEEAHGLSIPTIKHLKRFMELKLISIILIGQPELRLRLSNVREVVQRCI-VELKALN-DLDRYLAFKSIIEGGINALRDKLTCYPLAVGNMLIAAMNQAADIGPIVTADVIRAV-----
>node10939node
ADVFMSQDIRYVREAMYATARHGGLMAVAGESGSGKTILRRDLLERLGVIELG-MKTLRSTHIAEAILRTVVPLVAASPEARFRQVHRALSANSHVLIIEEAHDLSTPLLKHLKRYIELSLLGILLIGQTELKTKLSNVREVVQRCL-VELPPLN-DLHAYLRFKKIIDDGIEALRARLTCYPLAVGNFIVAALNTAAELGPIVNADVIRSV-----
>node25317node
ADVFLSGEIRYVREAMYQTAGHGGFIAVVGESGSGKSTLRRELVERVGIIELA-MKTLKSLHIAEAIMAEVAPAIKVGPEARFRQVHRELRDWAHCLIIEEAHALPVATIKHLKRFLELKLLSIILLGQPELNHKLSNVREVVQRCK-IRLAPMD-SLAEFVTFRTVIPDAVEALRERLTVYPLTVGNMMTAAMNLAAEIGPIITPEIVNQV-----
>node76059node
EDVFLSGEIRYVREALYNTARHGGFLAVIGESGSGKSTLRRDLVDRIRVIELA-MKPLKALHIAEAIMATVAPSIKSSPEARFRQLHRILRDWAHCLIIEEAHAMCIPTLKHLKRFLELKLVSVVLLGQPELEYKLSNVREVVQRCV-VRLRPMN-SLTDYLRFRKVLPEAVEALRAKLTVYPLAVGNLVTAAMNLAADIGPRVTAENIANV-----
>node15615node
EDVFMTPDSRYVREAMYQTARYGGFLAISGESGSGKTTLRRDLIDRIRVIELA-MKTLKASSIAEAIVNTLAPLLKRSPEARFRQLHRILKDYQHVLIIEEAHSLPLPTLKHLKRFFELKLLSIILVGQPELELKLSNVREVVQRCV-VNLRPLN-YLESFLDFKKILNSAIAAIRDRLCLYPLAIGNLVTAAMNMAAINEPTVDANIIRSV-N---
>node16759node
EEVFLSADIRYVREAMFLTARKGGFIAVIGESGSGKSTLRKELVDRIRIIELA-MKTLKAQHLAEAVLATVAPSLKSSPEARFRQLHRVLRDASHCLIIEEAHGLPITTLKHLKRFLELKLLSIILLGQPELKHKLSNVREVVQRCK-IELRPMN-SLPEYIKFRKIIADAIEALRSNLTVYPLAVGNLVVAAMNLAANVGPQVTPEIVNQV-----
>node25968node
EDVFLSSEIRYVRESMLHIAKHGGFLAVIGESGSGKSTLRRDMVDRIRVIELA-MKSLKALHIAEAIMATVAPGIKSSPEARFRQLHRVLRDHAHVLVIEEAHGLPLKTLKHLKRFLELKLLSVILLGQPELKHKLSNVREVVQRCV-VELKPMN-SLAGYVAHRKVIEDGIEALRSKLTVYPLAVGNMITAAMNLAADVGPVVDPGIIAQV-----
>node41440node
EDMYVNPDIRYIRESMYQVARHDGFLAVVGESGAGKSTLRRDLINRLAVIELA-MKALRTSHIADAIVDTVAPLPKSNPEARFRQMHRALKNFRHVLIIEEAHSMPISTLKHLKRLRELKLVSIILIGQTELMVKLSNVREVVQRIV-AELLPVS-RLGEFLAFREVIPSGVQAIAERLTLYPLAIGNLVVAAMNLATSIGPLITDEVIKGV-----
>node48842node
AEMWVSSDIRYVREHMFQTAKHGGFLAVVGESGAGKSTVRRDLEQRIDIIQLA-AKTLKSTHIAEALLAAVAPLIRSSPEARFAQLHKALISYRHCLVIEEAHSLPIPTLKHLKRIMELKLVSVILIGQPELLVKLSNVREVVQRCV-VKLTPVA-ELTDFIDHRDVIDSGIAALVDRLVLYPLAIGNFIVAAMNLAARIGPMVDADIINEVIS---
>node77248node
EDVFTTPDIRYVREALFQTARHGGFLAVVGESGAGKSTLRRDLIERIRVIEIA-MKTLKAASIAEAIINTLAPLVKRSQEARFRQLHRVLKDYSHVLVIEEAHSLPLPTLKHLKRFFELKLLSIVLVGQPELAMKLSNVREVVQRCV-VELLPLD-QLEAFLTFKEVLASATDAIRARLSLYPLAVSNLTIAAMNLAAQIGPVVNADVIKGI-----
>node25472node
DDMYVSQDIRYVRECMYQVARHDGFLAVVGESGAGKSTLRRELVARLAVIELA-MKTLKSAHIAESIMAVVNPTPKSSPEARFRQMHRALLAMRHLLIIEEAHSLPIPTLKHLKRLRELKLLNIVLIGQPELLTKLHNLREVVQRIV-VELEPVP-ELETFLRFRKVIAEGIRAIGERLQLYPLAIGNLMIAAMNLAADLGPVVTGHIVMEV-----
>node11296node
EDMYFSGDIRYIRESMYQTARHDGFLAIVGESGAGKSTLRRDLTHRL-TIDVG-MKTLKATHIAEAIMYAVAPLPKSSPEARFRQVHTCLKNNRHVVIIEEAHSIPTQTLNHLKRMRQFKLLSIILIGQPELLIKLSNVREVAQRVI-AILPAIP-DVEQHLAFRELIQGGIHAIVERLALYPLAIGNLFNAALNLAAEIGSRITADVVKGV-----
>node14697node
SEVYTSPDIQYVRVAMLDKVRHGGFLAVIGESGAGKSTLREELVDRLRVAQLA-MRILKATHIADAIMATVAPLVMSSPDARWRQLHTTLRDHRHLLLIEEAHALAIPTLKHLKRFIELPLISIILLGQPELGAKLSNVREVVQRII-VRLPPLD-NLGAYLVHRDLIAPVLDAIMTRLTLYPLAVHNLLARAFNQAASLGPKVTAAMVRGR-----
>node63188node
EDMYVTQDMRYVREAMYVTARHDGFLAVIGESGAGKSGLRKDLEQRLRVIKLG-SKPMKSLHIAEAIMTAIAPLPKSSPQARFTQVEAALKAQRHLLIIEEAHSLSTPLLKHLKRYRELKLISIILIAQPELAVKLSNVREVTQRII-TWLHPLP-QVEAHLAHRDVMDGAVQALIERLSLYPLAIANLVRAAMNLAVQIGPRVTADVVREV-----
>node5974node
NDMWLSPDIRYVREAMWQNVRHGGFLAVVGESGAGKSTLRRDLAERIQIIELG-AKTLKVSHIAEALLSAVAPLIKRSSEMRFAQMHRALKDYRHCLIIEEAHSLPIPTLKHLKRILELKLVSIILIGQPELLSKLSNVREVVQRCV-VTLSSIE-KLGEFLAYREVIEPGIAALAQRLVLYPLAVGNFMLAAMNLAAQLGPVVTADIVGGV-----
>node18433node
DDMYVSPDIRYVREAMLQTAKHGGLLAVVAESGAGKTTLMRDLEDRIRLIKLG-MKTLKATHIAEALMAAVAPLPKSSPEARFAQLHKALKEYRHCLVIDEANALPIPTIKHLKRFFELKLLSIILIGQPELKAKLSDVREVVQRCM-VELAPLE-RLEEYLKFKEVIASGIDALRAKLSLYPLAVGNLLAACMNLAAQLGPVVNADVVKGV-----
>node65248node
DDVFTSPDIRYVREALYLTARHGGFMAVVGESGSGKSTLRRDLIERIRVIEIA-MKTLKASHIAEAIINTVQPLIKRSSEAKFRQLQRVLKEYSHILIIEEAHSLPLATLKHLKRFFELKLLSIVLIGQSELGLKLSNVREVVQRCV-VELLPLN-KLEEYLQFKDVLEDALEAIKARLTLHPLAVGNLITAAMNLAAEIGPTVTADVIKGL-----
>node67655node
DDMYLSPDIRHVREAMFQTAKHGGMLAVVAESGAGKTTLMRDLEDRIRLIKLA-MKTLKATHIAEAIVTAVAPLLRSSPQARFAQLHRALEDGRHCLVIDEAHALPIATLKHLKRFFELKLLSIVLIGQPELKIKLSNAREIVQRCM-IELPPLD-RLDEYLAFKDVIAGGVDALRGRLTLYPLAVGNLLTAAMNLAAGLGPVVTADVIKGI-----
>node39141node
EDMWVSPNIRFVRETMYQTARHGGFLAVVGESGAGKSTVRRDLEQRITLIELA-AKTLKSTHIAEAILSTVSPLPKSSPEARFRQLHQALKDNKHCLVIEEAHSLPIPTLKHLKRIMELKLVSVILIGQPELLVKLSNVREVVQRCV-VELLPIA-ELDSFLGHRNVIDSGLQALTERLVLYPLAIGNFLTAAANTAAQIGPIVDREIIQGV-----
>node26544node
DDMYVNPDIRYIRESMYQVARHDGFLAVIGESGAGKSTLRRDLVNRLAVIELA-MKALRSTHIAEAIMNAVAPFPKSSPEARFAQMHRVLKNFRHVVIIEEAHDTPIPTLKQLKRLRELKLVSVILIGQSELKVKLSNVREVVQRII-AELAPVS-NLPSFIEFREVIPEGLQALADRLSLYPLAIGNMMVAAMNTAAQIGSVVTADVIREV-----
>node75307node
DDLYVNPDIRYVRESMYQVARHDGFLAVVGESGAGKSSLRRDLLVRLSVIELA-MKTLKSAHIAEAIMATVAPLTKSSPEARFRQLHNALKSYRHVLIIEEAHSLPIPTLKQLKRLRELKLVSIILVGQPELLVKLSNVREVVQRIT-VQLEPVP-MLDEFLAFRNIISSGVEALADRLTLYPLAIGNMLVAAMNLAAEMGTIINADVIREV-----
>node45079node
EDMYISPDVRYVREAMFQTAKHGGMMAVVAESGAGKTTLMRDLQDRIRIIRLA-MKTLKASDIVEAIKSAVAPLNRVNPEARFKQLHTALCDYSHCLIIDEAHSLPIATLKHLKRFFELKLLSIILVGQPELKAKLSNVREVVQRCV-VELLPLD-RLEDYLKFKEVIASGIEALRAKLTLYPLAVGNLLTACMNLAAQLGPVVTADVVKGV-----
>node15590node
EDMYVNPEIRYVRESIFQIARHGGMLAVVAESGAGKTTLMRDLEDRIRLIRLA-MKTLKATHIAEAIMAAVSPLPKSSPEARFAQLHRCLTAFRHCLVIDEAHSLPLPTIKHLKRFFELKLLSIILLGQPELRIKLSSVREVVQRCM-VELAPIE-RLEEYLQFKDIIAAGIEAIKAKLILYPLAVGNMMTAAMNLAAEIGKVVTADVVRSV-----
>node73120node
DDMYVSPDIRYVREAMYHVARHDGFLAVVGESGAGKSTLRRDLVHRLTPIELA-MKTLRVTHIAEAMMAAVAPLPKSSPEARFAQLHRALKVFKHVLIIEEAHSLPIATLKHLKRLRELKLVSIILIGQPELGTKLSNVREVVQRII-VELESIP-AVEKHLEFREVVASGIQALIERLSLYPLAIGNMMIAAMNLAVHVGPLVTADVIRGQ-----
>node56501node
KDMWISPDIRYVREVMYQTAKHGGFLAVQGESGAGKSTLRRDLVNRVEIIELA-SKSLKSTHIAEAMMARVSPLPKNSPEARFAQLHKVLKDYRHCLVIEEAHSLPIPTLKHLKRILELKLVSIIMIGQPELSVKLSNVREVVQRCR-IMLPPIE-LLEEFLKFREVIAGGIQAIAARLSLYPLAIGNLLIAAMNLAANLGPLVTADIVKGV-----
>node76063node
EDVFLSKDIRYVRESMYHVARHGGFLAVVGESGSGKSTLRRDLVDRIRVIELG-MKTLKALHIAEAIMATVAPLIASSPEARFRQLHTALRENSHLLIIEEAHATSAPLLKHLKRFLELRLLGVILLGQPELKQKLSSVREVVQRCM-VELRPMN-SLVDYLQFKKVIEDAVEALRAKLTVYPLAVGNMLTASMNMAADLGPLVTADVIKSV-----
>node23617node
DEMWVSPDIRYVRDSMYTTARYGGFVAVIGESGSGKSTLRRDLVQRIDLVEVE-AKTFKSSDITSALLAAVAPLPKISPQARFRQLHQALKDYRHCLVIEEAHSLPIPTLKHLKRILELKLVSVILIGQPELADKLSRVREVVQRCV-VSLNPID-DLAEFLAFRGFLESAIDAIVARLRLYPLAVGNLMTAAMNLAAELGPQIDAQTINGV-G---
>node23822node
DEVFLSPDIRYVRESMYQVARHGGFAAVIGESGAGKSTLREDLVDRIRVIQLA-SKTLRSHHIAEAIMAAVAPLPKSSPEARFRQLHESLRDHSHVLVIEEAHSLPLPTLKHLKRFRELPLLSVILIGQPELGVKLSNVREVVQRII-ITLPPLD-ELGAYLSHRKVVQGAIDALRAKLVLYPLAVQNALTAAMNRAADLGPTVTADVVRGV-----
>node1584node
SEIYLNGESRTIRQVLYEQARTGGFMALIGESGSGKTTLKEELITRAEFIELA-MKPLVAAHIEDAILSTVAPGIPVRPELRRRRMHEILKAMRHCLIIEEAHDLHRQTLKSLKRFHELRLLSIILLGQTELEKKFSDTREVVQRCV-YHLPAIS--PGDFLRYRAIFPDAVDAIRESLTGYPLMIANLATAALNLAASVGKQVTADVVRMQ-----
>node25426node
DELYTSPDVNYVRMAMYNAAKQGGFIAVCGESGAGKSTLRRELIDRIRTIELA-AKTLKAVHIAEAILHAVAPLPKVSPEGRFRQIHKLLKDNQHVLIIEEAHSLPLATLKHLKRFFELKLLAIILIGQNELALKLSNVREVVQRCI-VTLDPLT-GLTDYLNHRDILETGIMAITQRLTLYPLAVGNLLTGALNSAAELGPVVTADVVAGV-----
>node14274node
DEVFLSPDIRYVRESMYQVARNGGFMAVIGESGAGKSTLREELQDRIRIIELG-MKTLRAQHIAEAIMATVDPLTKSSPEARFRQVHETLRNHSHVLIIEEAHSLPMATLKHLKRFRELPLLSIILIGQPELATKLSNVREVVQRIV-VTLPPLG-NLGDYLGQRKVLNGALDALRARLTLYPLAVHNALAGAMNRAADLGPHVNADLVRGG-----
>node21826node
DDIFKSDDVRYVREYLYDTANHGGFMAVVGESGAGKSTLREDLHERLTIIELA-MKTLKSVHIAEAILEAVAPNAKRSPEARFRQVHHALMENRHLLIIEEAHGLPVPTLKHLKRFYELRLLGIVLIGQSELAHKLGDVREVVQRCI-ATLMPLT-KLGVYLKHKQVLKSAVNAIAERLTLYPLAVNNLVSMAMNTACELGDIVDGDVVKSV-----
>node67676node
EDVYLSPESRYVREFMYDAARHGNFLAVVGESGSGKSTLREDLIERLEIIELS-MKPMLARHIAEAIIATLAPGIPRSQEVRDRRLHQLLKDMRHVLIIEEAHDLHTQTLKALKRFWELRLLSIILIGQTELMDKLGQVREVVQRCP-VKLEPVK--PADFLAHRAIFPDALEALRDRLIGYPLAISNLASAAMNLAAGLGRTVTADVVRQA-----
>node27487node
NQVYQNSDIKDIREALWQTARNMSFVAVIGQSGAGKSTLRRELIDRLRVIELA-TKTLKSVHIAESILATLAPSAKRSPEARFRQVHNLLKENHHLLIIEEAHSLPIPTLKHLKRFLELPLLSIVLIGQNELKNKLSNVREVVQRCI-FELAPFD-SLEAYLQHREFIESGLNAIAHRLSLYPLAVGNLLTGALNVASELGPVVTGDLVKEV-----
>node16559node
NELYNNSDINYVRESMWQAAKNTSFIAVIGQSGAGKSTLREELHDRIRVIELA-TKTLKAVHIAEAILSALAPSAKRSPEARFRQIHNLLKEHHHLLIIEEAHSLPIPTLKHLKRFIELPLLSIILIGQDELKIKLANVREVVQRCI-VTLEPFT-TLADYLKHREFIESGLDAICTKLTLYPLAVGNLITGALNAAAELHPVVTGDLVMEV-----
>node8174node
EDIYMTPDARYVREAMYQTALHGGFLAVIGESGAGKSTLREELHDRLKVIELA-MKTLKSVHIAEAILEAVAPNPKRSPEARFRQVHKALMENRHVLVIEEAHGLPLPTLKHLKRFYELRLIGIVLIGQTELATKLSNVREVVQRCL-VTLLPLS-KLSGYLKHKDVLDSAIDAITERLTLYPLAVNNLVCAAINSAAELGDVVDSDIVKNV-----
>node76603node
ADVWLSPELRYVREAMYQTARHGGFIAVVGESGAGKTTLREELIDRLRVIQLA-MKTLKAQHIAEAIMACVAPHIRISAEARFRQLHQSLKDHSHVLIIEEAHSLPLVTLKHLKRFRELPLLSVILVGQPELGIKLSNVREVVQRIL-ISLPALD-DIESYLKHRAVIKGAIDALRAKLTLYPLAVHNALTAALNVAAELGPLVTADIIRGA-----
>node53617node
EDVYLNSELRYVRESMYQVARHGGFMGVIGESGAGKSTLRMELLDRIRVIELA-MKTLRATHIAEAMMAAIDPLIRSSPNARFHQLHESLKNHSHVVIVEEAHCMPRQTLKHLKRFLELRLLSIILLGQPELLQILSNVREVVQRII-VTLPALS-DLGAYLKHRKVVAGAIDALREKLTLYPLAIANALTAAMNRAAEVQPQVSADVVRGI-----
>node25345node
EDVFLSPDIRYVREAMYQVARHGGFMAAIGESGAGKSTLREELVDRLRVIELA-MKTLKAQHIAEAIMSAVSPLTKSSPQARFEQLHAALRDHSHVLVIEEAHSLPLATLKHLKRFRELPLLSVILIGQSELAVKLSNVREVVQRII-VTLPALD-DLDAYLAHRQVLTGAVDALRRKLTLYPLAVHNALAAAMNRAADLGPQVNADVIGGV-----
>node52953node
DELYFNKRSRFIRECLLDAALNGNFLALVGESGSGKSTLRMELIENLRVIELN-MGTLKARHLLEAILSKLNPDIPLSPQILAKKVHKALLDFKHCLIIEEAHDISMHTLKALKRFWELRLLSIILIGQPELSRILGAVREVVQRCV-VELGIID-DIEEFLTFKDFFKDALPALSDKLHSYPLAILNLATAAINKTAELGEKVTKNIVTGI-----
>node60992node
SELYSNPDINYVREAMWQCIKNSTFIAVTGQSGAGKTTLHDETLDRIRVIKIG-AKTLKASHIASAILRAVAPSPKRSIEALYQQIHSVLKEYHHVILIEEAHSLPLPTLKHLKRFIELPLISVILIGQDELKIKLANVREVVQRCI-VTLEAFT-QLCEYLKHREFIQSGLDAICEKLTLYPLAVGNLLVGALNVAAELGAVVTRDVVMEV-----
>node50626node
KDIFMSGEHRFLREMMLDAAQYGGFVAIVGGVGSGKSVMRKVAVEQLQIVFID-KSRVSPASLIDAIVMDISD-PKRSLEQKTRQAMRLLKAMKQVLMIEESQMIDKRAFKALKQIHELRLIGIILIGQPELLKKLDNIREVTRRIT-AEIQGLG-DVAAYLRHKDILEDVYPAINQKLSSYPLSVNNLVARAINLAADMGEKVSADLVMTC-----
>node77997node
RDVYLNEDARYVLAAMKDVARNQGILAVVGDSGAGKSVLRRMLLDDLKIIQID-KSRATAAGICDAIIDDISS-PKRSMEAKARQVERLLMGQRHVLIIEEAHDLTVPVMKYLKRFWELKLLGILLIGQTELSDRLDHLREFIRRCV-VVMSPMD-DLDKYLTHKKIMPEAILEMNQRLRVYPQVINNLTTRAMNLAASLGDVVSVDIIREL-----
>node61624node
SDVFMSEEHRYIEAAMLDAARHSGFLAIIGEVGSGKTVIRRKVMEQLKVIFID-KTRVNFSSICDAIIMDLSE-PKRTLEAKSRQVHKLLQEFRSVLILEEAHDLSIATLKYLKRFQEIKLLGIILLGQTELNNLLDHMREVIRRIT-AEIKGLN-NTKEYLRLKDIFDGAFKALSDRLTAYPLVVNNYAARSMNMAFEMGKKVTADVVMAV-----
>node14535node
ADIYMSDEHRYIEAAMLDAARHGGFLAVIGEVGSGKSVMRRKVVETLKVIYID-KTRLTAASICDAIIQDISS-CRCKLEDKTRQVQRLLMDYRHVLIIEEAHDLNVRTLKYLKRFYELKLLGIVLIGQSELKHMFNNMREVIRRVV-AEIRGLN-NLKDYLSLKDIFNDAYAALSQRLTAYPLLVNNYTARALNMACEMGPLISADVIAAM-----
>node50483node
NMFFGEASRQSTFEALLYTIQRGGIVKVTGEVGCGKTMILRMVAENLNIVYIN-SPNLSPKDILFFIADELAVSVNYAKFQILKLIKNRLIEKNVVLLIDEAQSIPIDTLEELRLLSNLKLLQIVLFGQPELDTALKKIRQLASRIYSINLPKFKPEVMSYLNYRDIFLKMAKEIYKVTDGLPRGINEVADKLLMAMFSQGTKATRKHLKALQLRPV
>node14366node
EKILTTPQLERTLALARDCLGLNCLGMLSGPSGTGKTVALQAVESRYPCCIVQ-GPTRGIKDILDSIGIRAS--LLPPNATLQSTIKLALREQIRLLLLDEADSWGLDSLEGVVSLYDWQPISLLLAGTSDMVKWLGNYTSGLSRTRCESFTPMSPLMLGVLREWDKELALVKLVHKATSGSFRRLNYFARLMALS---PSRIDRLPV---QSAPWL
>node58774node
ERILITPEIERALELAKHVVTLSCIGVITGPPGTGKTEALLTIQNKYCCCKAE-GTATGVKQILVSLGMKEA--MNVRGISLDLAIRMACRLDYRLLLLDEAEQLDEASLAGTISMLDTHPMGVILTGVADIDKWLGQNTSSTSRTQWEVFAPQPIRCLSVMQEWDKDQKLIRLIHKGCGGNLRKLKFFCQLYFLH---FKMEVNMESINAVFAKML
>node53381node
EVIVTTPFIEKATSFMLDCCGVGGWGLITGDNGSGKTITLQRLAARYACCRPAEGTTRAVKDLLAEMEIGGALMQQGNGAPLQLLFKIAFREDIRLILFDESTRCDSEAIEGIVALYDYHPLTIILASNVPRPEWVDAVPSARSRTAMVQTQQLDILMLGVVREWNKDAHTVEAIHARVGTNLRRLNYFVRLYLRH---FQEEVTLARVKEVFARMT
>node53380node
DAIVTLPVLAMAAELLMDCNATGGVGVIAGPSGSGKSVALRRLVTRYACCQTSAGSTKGIRSILADIGVGGAIIANGHGAPMQLILKIALRENIRALLLDESDRLDRDAVAGIFALHDHHPISLLMVTNQDHPAWLADADPIRSRTRVIRVDHVSVEMVGIMTAWDKADEIARHIHDSTEGDLRRVNFFARVYLRH---FAKDLTMKSTEATLERLD
>node19329node
TEILSTPFIERCVALLKNCSATESIGAIIGGNGTGKSCAMRALELRYCCCQIEAGATRGIRDLLLELGAGGAALMNGSSVSVHVLSRIAIRENIRTLLLDEADQWSVQTLGGLVSLYDLHPITLIVAGAERHERWIGALPAMRSRTHFENSTNLDEGMASVLKSWENPKRVFTRIFKGTSGNFRRLFYFTELAKQH----PQKIDTALVDAVLAKMV
>node56216node
GQILEVPLVVQAIDLLKLCSLSGAVGVIHGPNGTGKTEALRKLERDYVCCQQE-GASRGIKDLLLEIGAGGVFVATGQTASVNLLCKAATRADVRMLLLDEADLWDTAALGGLVSMLDYRSVAAILTGAHHPSDWLRHVPALDSRTHVIESENLDRGMMGIFLRWDAEGKVAKYLFSVTAGNLRRIYHLS-IALLE----AEKITMETAEAAVRRTS
>node59323node
PDVVLTPKMLQAQDRILHAHPRGQMVVLTGDAGAGKTTAALHIANSIEYFVSSDLRKVGLLSEFAKMVLRLSMPRDLRSLDVPGLLTSIAAGNTQVVFIDEAGHIPPEGLDHLVTINTVHPLTVVLVGMDDLPINVDVMPQVQRRVDRVFFEPYDTTALFVLRMATVASEVMEFLLSSHGGLIGYMERAESMAVEM-----IPFGIRALRMVHAISE
>node73650node
PRTVVTPTIREAMQRIFAAHTRGQMVVMTGKAGAGKTTAALHIVDEVEHYVATELRRGDALAEFARQVLQLTFPSDTRSIDMPALMNGIASGNIQLVFIDEAGHLPPAALDTLATINIVHPLTIGLVGMHDLPTNVQQLPQVERRVEFIHFQPLDDTALKVLHHVSQDRAVMDYLLSSDGGLIGLVERAASYAKNH-----LEMGLLTLKTAFVLKS
>node58957node
KVIIETPFMIEVMDGVMRNQLAGNMSCWYGLAGIGKTTLAEHLEAKIPHYQVGANSKQGIKTVYVSMGITLS-DGEYRFRQTHELADDAVEIRTKVFFLDEAGNLSTNAIRGIVTIRDRWPISFVFIGMDDLPQKLDMLPQIRRRVPWVYFEQYSIETWELLSKLNQEIAQVKFIYETFGGYPGTIIDFDSAIKAH-----GDVDERFLRSVHYLMT
>node20164node
DVIVETSLMQRTAKRTLAVHPLGGLAVWHGRERIGKTTTALWLVNKIPHYEVGEIPKRGVRSLYHATVGRLD-EGIYRQYPIEDIAEQLVHGSIQIVFVDEAGWLSRDAIRGMVLVSDVWTLTLVFIGMDDLPQKLMRKEQIHGRVEWCYFEPYSLETWDLLAQLNKDRDQVKFIHDTYGGVPGYIQRFEHRLKEH-----GKVDSTLLRVVHLLTL
>node17787node
KKIVETKLMKQTISRTLAVHPLGALVIWYGASRIGKTTTAQYMVAKIPYCEVGEIPKKGIKSLYFAAFSNLD-ERVYRRDPPEAVAALLVHENIQMIFLDEAGGLSIDAIQGMILVRDTWPLTLVLIGMDDLPVKVNRKSQIKGRIEWCYFVEYGFDTWNLLTELNEEREQVEFLRTTYGGFPGLLVRMEYRLQDH-----NLIDLRFLRAVHLLTA
>node56383node
EVTVLTGMMLEVINRTAAVHPGN--SLWYGESRIGKTTTARYMAQKIPHYEVGEIAKKGIKSLYYATLGRID-EGIYRHDPVESLATQLVHGNIQIIFVDEAGTLSLEAIRGIVLVGNVYPLSLVFIGMDDLPTKVQHLPQVDKRFEWCYFEAYSLDTAKLLAQLNPVYEQVECIYEMCGGFPGLIKKLTHYQKQE-----EQITVAYLRSIHLRTV
>node5412node
DLLFMSKTHGKALSYLRYGIQERGFILLTGEVGAGKTTLIRELINRHELSKVF-NTKADSQQLLTMINDDFSLETERSKATMIRDLNEFLIDRRAVLIIDEAQNLNTELLEEIRMLSNLKLLQIILVGQPELRQTLDTLLQLRQRIIGCHIQPLNAEVKEYVYYRAQFDQALYLVHEQSRGIPRLINILCDYLLIDSFANQNTVNEADVSDIVTELD
>node22736node
SSYFAFDDFARALENLENAFRNERYLMLTGETGVGKTWLCRQLNTVLRVFYFS-HARLSATALIRVLATWMRLPTRRSHSETLQGLISALGEHQLLLWFDEAHELADETLLEAKALAESCPVRILLIGMPLLRDRVQAIAPLWRRIVREELTGLTFELPPFIEHH-RIQQGLHILFERARGIPGLVVPRFKKILAEN--KSGPIDPLFLDDMLQRWE
>node53545node
A-AYPYRDYAAARTLLESSLKAGFYGLVLGGSGTGKTSLVRELSHSLRLLYLT-TPRVSLLSITRYFAQVLRVTPRRSSLETIKVIADALQATRLIAWIDEAGSMPVDTLGELRSLAEFQIFSVVLSGTAELKSLLDALFALKRRIIRATLEGLRRELDAFLLHR-RLLSLRDELFERARGIPALVDSVVRHALARA--GSTV-TDEHLREALDAAA
>node14398node
--PFIYQDFKEAFISLKSALTQGSYALLLGESGTGKTTLLRALNAKLRILYLC-HGQPSPSGLARVLAEALHLPLRRTRAETSRLLVQTLRNTRLLFWIDEAQMIRDDTLHEIRLLSEAPLFSVLLSALPDLKDRLLALFPLWRRITRVSLTGLLRELRPFLIHS-RFDDALSIIFEQARGIPALIQSFAAHCLKIC--PQKI-TTDLVAEALDQLE
>node16777node
---ALLPQQKTILDIIKIHAQQGGFSVIVGEPGVGKSVL-KEHLEAQNIVSCS-RTMHTYLQILLQMAESFKIEVP--ERQLEKELIKAAFEKTLYILIDEAHLIEMNVLRKLRLLFE-KKHNLVLFGQRDLLHYLSLNQDIKSRIYSATIKPLNPDLEHYIVKENTFPAAIELIVRSANGNLRLCRNLCYGSLVEAARETKTVTITHVNAVLVQPH
>node25188node
---VLLKQQQDIVDTIKIHATQGGFSVIIGEPGVGKSML-KSHIESWNVVSVS-RTMHTYLKILLQLGQSAKLDVP--DKTLEKALIEHMFAKTLYTLIDEAHLLPTDALRRLRLLVD-KKHNLVLFGQSDLMHYLSLNADIKSRIYSNHLQPLTDHLTEFIERENTFEGALELILRNANGNLRLCKNLCYGSLMEAARKAKEVTINHVNAILIQPH
>node43167node
---TLLPQQQAIFDIIQIHAQHGGFTVIVGQPGVGKSSL-KRYVEQLQVVSIS-QTLHTYGKLIKQLATAMKIDAP--EKQLEKELIQHAYRKSLYTLIDEAHLLDMDTLRKLRLLFD-AKHNLVLLGQPDLLQRLAMNADLKSRIYSANLLPLNDDLEQFIMNQNTFDGAIEVVLRNAQGNLRLCCNLCHAGLIEACRENTIVTLRHINQVLVQPH
>node77125node
---ALLPQQAEAVEMIRVHAQHGGFSVIVGHPGVGKSVI-REHLEHLKVVSFS-QTMHTYQPILKQLAESLQVNAP--MKDIEKELIQAAYRKTLYIVIDEAHLLDVGILRKLRLLFE-KKHNLVLLGHPELMFRLSMNEDIKSRIYSRQVLPLHDDLTKFVVTENTFEAALQVVLRAVQGNLRLCRNLCYASLIAACLDHRICTVSHVNAALLQPH
>node54799node
---QLLKQQQSIFDIIQIHAKQGGFSVVLGQPGVGKTVL-REHIEKLTVVSCS-RTMHTYRQIVRQLADAFKLDCT--DKTIEKELINAAFSKTLYILIDEAHLLEIAALRKLRLLFE-HMDV---------------NVDFA-----------------------GAIAPQKIITWCCLVNLNCCM-----------------------------R
>node77121node
---ALLPQQAEAVEMIRVHAQHGGFSVIVGHPGVGKSVI-REHLEHLKVVSFS-QTMHTYQPILKQLAESLQVNAP--MKDIEKELIQAAYRKTLYIVIDEAHLLDVGILRKLRLLFE-KKHNLVLLGHPELMFRLSMNEDIKSRIYSRQVLPLHDDLTKFVVTENTFEAALQVVLRAVQGNLRLCRNLCYASLIAACLDHRICTVSHVNAALLQPH
>node53730node
---ELLPQQQEIHDTLKVHCQQGGLCLVLGVPGSGKTVI-KQSLQRLEVAGVA-RTLHTYTNTVKILCDAFHIEFGSSAFQCERRLIEQAFSKSLTTILDDAHLMDMANLRKLRLLFE-KNHNLVLIGRPSLLANLDLNQDIKSRVYSVITKRLNSDMRDFILRENTFRPAVDLIVRSADGVLRRARNHCVGCLIEAVRSAKTIDIDNVNRVLLQPH
>node23533node
---PLLDHQQRHFDILKVHSQQGGFCLILGEPGTGKSIL-KNAIIRHPTPVIN-RSLHTWPNLLRLLCQALQLDTLGNDTKCEARLINEARAKTIIPIIDDAHLLPVDALHKLRLLLE-KNHNLILIGQPSLNTTIQLQQDLKSRVYSAKIDALAPALSSFIYQQQTFNEAVNLILRLSEGTLRAVKNLCIGSLIEAVRDQKIVDLKQVNAVLMQPH
>node49196node
---TLLAHQQEIFDILRVHAQQGGLCLVLGEPGTGKSVL-KQTLLTHPTPVVN-RTLHTYHNTLRILCEAFQIEFEGRDHHCERLLVQQAFSKMLVPIIDDAHLMPPDCLRKLRLLCE-RSHNLVLIGQPPLLQSLSLNEEIRSRVYSALLSRLAPTVEQFILDQNAFPEALALIVRSGEGLLRRTRNLCLGALIEAVRDQRIVDLKQVNRVLIQPH
>node77667node
---TLLEHQQEVFDILKVHASQGGLCLLMGEPGTGKSII-KNAITQQGVVNIA-RTLHTYQNTLRILCHAFNVEFDGSPFKCEKRLIEQAFNRSIIIVIDDAHLMAMDTLRRIRLLLE-KKHNLILAGQVDLLHHMALNEDIKSRVFSIILRKLNPQMEAFILSQHIFENALSLIVRSSEGVLRRARNLALSCMLEAVRSHKTIDIDNVNRVLIQPH
>node22326node
---TLLAHQQDIFDTLGVHCQQGGFCLLLGQPGTGKSVI-KSTLLECPIAPVA-RTLHSYSNTLRILCAAFQTDTDGGDFKCEKRLLAQVHKKMIVPLIDDAHLMNTDCLRKLRLLFE-KNHNLILIGLPSLVSTLNLNEEIKSRVYSVSLPRLNPQIHDFILAQRTFAEALDLLIRSADGFLRRTRNLCVASLLEAVRDNKTVELPHVNRVLLQPH
>node53290node
---TLLPHQREVVDILRVHCQQGGFCVIVGEPGTGKSVI-KHALCQHPTPVVN-RTLHTYHSTLRILCEAFQIEANGVDHRCERRLIEEARRKMLAPIIDDAHLMDVSALRKIRLLFE-KNHCLVLVAQPELLSKLALNEDLKNRVYSVLLKKLAPSVADFIRAESTFDDALGLIVRSSEGGLRRARNLCLGALLEAVRDRKTVDLKQVNRVLLQPH
>node25461node
AEPFSTKGETLLLERMQMLLGQGKSVSVTGEPGSGKSMLLKTLLSGLQFAYVP-YSGLKPNILLREICDKLAIDTTGRGS-LLGRLHKAF--PYPVIVLDEAHAMPGEALLEIFSLTQDASASLVLCGHPVLEKTLSLHAAIKTRIARLSLRPLQGEVGEFIRFRDLFKDAIKLIELDSKGNRRVIMNLAGNCMDLAVIRQKLITDELAREVCDQA-
>node61268node
KTPYLGEQDKRFLRTAISLISSGKSFALSGPSGAGKSTLINYVLSQLAPSLVH-YGGLQRNGMLKAFADVLGVETNGRTVPLLISLQKQITNVFPVFVIDDAHLMEKESLMDICSLMFNVAASFILVGDETFEKKLSLLASVKTRLGQFNLNPLNDESLEFIKFRTLFPDALNILSSHCRGNRRHIMNMGTLLLTEAFYRQKTISAELIF-NCDQIE
>node22785node
EQPFYSQRDQRIADQGMQLLQHGKSFAVSGPSGAGKSTLVQHLLASLAGLYIH-YGGLQRTALLKTVGEQLGVETQTRAVPLLVKLQKHIGMVHPVILIDDAQLLERESLMDLCSLIVCAAASLIIVGDDMLAKQMTLMTPIRTRLVNFRIDPLDEETEQFIDFRDLFSDALALVAAHCHGNRREIMNLGTLLLSEAYYRNKTVSAELFT-DCDLI-
>node77949node
RQLWMSDDDKRKSETIRRLLHHGKSTALYGPSGSGKTTLIHGLISDLKPVLLP-YAGHPRNGLTKVLAQALGVDIKGRGTPLITRIQQHIEARHPVLIIDDAQRVEPDSLWDLCSLLFRVAASLVLVGDENLARQLELMLPIRSRLGIMKINTMNEETRLFILSRDLFEDAIDLIAAYTRGNRRGVMNTATVALEEAYYHNKNVTAEILY-NSDWFN
>node21071node
KKPFMPEKDQQQMETILRLLNTGKSLALCGPSGSGKTTLAHALLNSLKTIFIP-YAGYPRNGLARIIAEALGVDIRARGLPMVARIQQHIEALHPVIIMDDAQRMETDSFWDLSAFLFQAAASLILVGDEKLAKNLELMLPIRSRLGIMRLQPMNEDTRYFIQKRDLFSDAVDLIAASTRGNRRAVMNMATMALEEAYMREKTISAELFY-CADWFN
>node25000node
-KPYASATFQEIRHRLEQLVAVRAGGLLHGPNGVGKTLLVQHFLQGLDTLVLS-HSSVTGTDLIRLLCAELGQTARMRRSDNVLLIRQGWQQLWPVVVIDEAQNLSATALEEVRLLTCDPPFSLLLVGDEQLLPRLQMNAPLLARLFCLRLQPWTGELTGYVQARNPFAPALALLLQAGNGLPRLLNHLAQRSLEEAAAQNRAITAAHVQRALELLP
>node75337node
-TVYVHPAWQQAVRRLDQLAGVHASGIVHGPHGMGKSLLLHHWSERLPVVRLA-HSSLMGSDLLRQLVKMGGAIPRFRRGDNVSVLAELWQSVWPILAIDEAQDLGTAALEELRLLTCATPFSLLLCGDDELLGRLDLNRALMSRLFCEHLGNWPAALQEYFEHRSPFAAAEKLLLQSAQGSPRTVNTLMQRSMEQAATAGRAVTTADLHAALDALP
>node47718node
-QWVAIASQQRAVTLLNQTVALRGVMLLSGGNGMGKSTLVGRWVRQLNPVNLT-QATLSSSGLLASLARGVGKRASMRRERNLDELSSYLSEETLVIILDDAQNSSHSTLEELRLLLGLPTFALVLIGDEYLLGQLQLHRALCSRLAHHLLTPWTLEIQTYLKTGSVFPAAVDLLVRATAGVPRSVCLLARAAWLEAARAEREINAQTLQQAMEQVP
>node74446node
EKLFLTPCFEQALGLLQQTAALRSVMILSGANGVGKSALVAHWIETLPPVVIT-QATLSGAGLLGTLLAKLGQTPQTRRHTNLTLLEEVIRQIIPVLVLDEAQLYRPGALDEIRLLLGLPVFALILIGDTYFLDAMRLQRALYSRIAAFNLEPLDRQVADYITHAPCIPAALDLIATASDGLPRTINFLARMAWIEAAQAKNSITPAHLQSALRLVP
>node1928node
NELFASATHREALSLLDTTAALRGVMMLTGSPGAGKSTLLKTWLAGLPPLLIT-QSSLSATGVLEVLLAKLGERARFKRSTNLLLLEKHLADVTLVLVLDDAQNYPGPALEELRLLLGLSAFALIMLGDDYLLGSLRLQRALFSRIAATTLAPLPRDIAPYLDWHDIFPAAVDLLAEASEGNPRTLGLLAQAAWLAAARQNFTIEADHIHSALRQVP
>node63730node
HFYFESGTHRKAMSYLGYGLAGEGFIVITGDVGAGKTTLVGHLMNTIPAVKLV-STQVEGDDLLRLVAEQFGIEWEQSKAELLRSMEEYLRERRTLLIVDEGQNLAISALEELRMLSNFSLLQIFLLGQPEFRQTLHSLEQLRQRVATHHLDPMEPEVEPYILHRPSFPDAFEEIFDYSEGVPRKLNVLVSRLLLYGAVEQHRITAQNVRSVVAEIE
>node75217node
SFYFGSRQHRRAMAYLEYGLHNEGFIVITGEVGAGKTTLVRSLLSKLPAAHLV-STQLDADNALRLVASVFGIPIAETKADLLVALEAFLVNKRCLLVVDEAQNLSMQAVEELRMLSNFALLQSFLVGQPEFRYTLQSLTQLRQRVAACHIGPMDAETQAYIEHRPSFADAFPAIYEGSAGIPRRINAICDRLLLSGFLSNKAFSESDVFEIVREIE
>node26756node
SFFFGSKWHKRAMSYLQYGLSAEGFIVITGDIGTGKTTIANSLLDNMEAAQIV-SPKLSPDELVKMVASKFNVPVKSTKSDILNDLEAFLMGKRALLLVDEAQNLPLETIEELRMLSNFPLLQSFLLGQEELQPILRAMEQFRQRIASCHLAPLTDECQAYIEYRALFAGAYDRIFQFTHGIPRKINTLMDRILLFGFLEEETLDEEAVENVIKEVS
>node22211node
EFFYSGANRGEMLNALIYAVSHEGIIKVSGEVGCGKTMLCRMLLERLTAIYLA-NPSLTRDELLYAVADGLELDGQ-RVSVLIQNLQDNLVAEQCVVLVDEAHAMPSETLEELRLLYNLKLIQIVLFGQPELNNKLEQMRQLKDRIHHFNMQPISKVIESYLMFRDIFSPAVSLISKASNGLMRRVNILADKSLLAAFVENHRIESRHVLAAIRDSE
>node5110node
ALFFGLSPHYEAIQTVTAGVALEGVLKVTGEVGTGKTLVCRMLIKQLALVYLP-NPVLSGAELRIAIAKELGIE-QCQQHTLLEDIQKKLIERPVVALIDEAQALSDEALETLRLLGNLKLMHLVLFGQPELDTRLEQLRQFRQRIFSATLRTMAKECFAYVEV-----------------------------------------------------
>node20726node
EFFYPHEGVQASLNMLLVALRSEGFVKVVGELGCGKTVLCRQLLKLLSTAYIP-NPDMGPDDLLMALVQELGMVRPLSRHKILGALHACLLGRSVVLCIDEAQAIPLRTVESIRLLSNLKLLQIVLLGQPELEQKLALIRQLLQRIFSEYLGPMHARVPVYLQHREVFPQAAEALALWSGGVPRLLNIMAHKCLMLAYGEGYRVSARHVLLAAQDTP
>node4662node
HFYLDSLSHQNAFQTVRVALDTEGFIKIVGEVGTGKTLLCRRLLNTLETAYIP-NPQLSPLDLCLAVAEELDVMPGAGQHQLLKKINEKLVQRQVVLVIDEAQAMPDATIEALRLLTNLKLLQVVLFGQPEFDELLSRLRQLKQRIFQEYLKPLSSQVGHYLQHRGLFPKAIKWIGRSSGGVPRLINILAHKALLAAYGDGRQVSGKHVRRAVKDTE
>node25239node
RFLYTSPVHHAALQKIRYVVAAKGLAVCFGKPGMGKTTLARLLHQTLDAVFLT-NPSFTPNQLLRAIIQEFQVTRTASFLDLMNIFKSFLYARTLVVLIDEAQTLRFPLLELLRQVINYKFLQVVLFAQEEFRAALHRARNLENRVMSSTLESLSRDTREMLRFRFPFHEAVEAIYEAAQGVPRSAVILADNALLAAALHRSTIGAETVWQVVR---
>node53314node
RFIVFTPSYNEVLASLYYGLENKGLIVLTGEVGTGKTTALRWILRRLSAAYIF-NPRLSIDEFYHHVTQMLGITD--NKAELLTEMGRVLESLRTVLIIDEAHELSDYVLEEIRLLMNFKHLQIVLTGQPELREKLNQLRQLKQRVLRMHALP-NVEIERYITERNVFPGAIDFIFQCSEGIPRQINNLCDNSMLAAYAAGEIIGRQIVEEVAGNL-
>node59684node
SFFYESLTHRTAKNLLKYVVENEGFCVIVGEPGTGKTTILRKFLSDLDYALIL-NPNLQPEEFLKTLMDEFSLEYDKSKDKILKILKLFLLEIKTLIIIDEAQLMPVETLEELRLLSNLKLIQIILVGQPELEEKLKLLRQLDHRINKMFLNFLNLEVEKYVMHRINIPKVFEELYKNTEGIPRLINSVMSKALMSAYLENQVIKPHHIRSALKSLL
>node40428node
RYLFLSQRHQEAMQNLQAGLGEGGFAMLTGEVGTGKTTVAKAMLSSLNAGLIL-NPTFSNTDLLEAICDEFEVEY-PSLKQLSQAIHHFLLDIQTLLVIDEAQHLAADVLEQLRLLTNLKLLKVLLVGQPELQQHLQTLRQLAQRIGRYHLLPLNTETGKYIAFRMLFNRSIKLIAQYTHGIPRLINLVCDKALQLAFHDGPLPNNETVNRACQQVM
>node54170node
DYLYMSPRHKEALAHLTFGLREGGFVMLTGEVGTGKTTVSRKLLQQLDVAMIL-NPTLSAIELLATVCDELGISYDPSLKYFTDQILSRLARMNTVLLIDEAQHLMPEVLEQLRLLTNLKLLKVVLIGQPELQQLLKRLRQLAQRIARYHLLPLTAEVSAYMAHRSIFPAAVRTVHRITAGIPRVINLLCDRALTLSFTKQAVVKKSVLLAAGEQIL
>node29517node
AFLYWSKAHRNAYTILDYGIFSAPITVVTGEIGSGKTTLVQHLLKQTAIGLIS-NAQGGRGELLQWVLNALSVEVSNKFQK----LQDFLIARRVVLIFDEAQNLSMEGLEELRMLTNIELIQLILIGQPELRDVIRSMKQLAQRVASFHIPAMDETVAQYIQHRDEFIAACKMVHDQTGGVPRLVNQLCDIAMVYAWSKERTVTEDILQS----VL
>node35847node
RFLYLSQQHREALAHLQYGLVCGGFVLLTGEVGTGKTTVCRCLLEQVELAFIL-NPGCSVLELLAALCRELAITVPE-GQQLTDAIHHHLLDRQTVLIIDEAQNLSTEVLEQIRLLTNLKLLQIILLGQPELADKLRQLRQLSQRIARYHLGPLTFEMKAYIAHRALFHNSLRRLYRLTGGVPRLINVICDRALLGAYVQRPRVDLATLNRAAVEVL
>node40367node
RYLYMSARHREALAHLLYGLKNGGFVLLTGEVGTGKTTICRQLIAQVDLAVIL-NPKVNVSELLETICDELGIAVAA-IKSLVDSLNTRLLARKTVLVIDEAQNLAPDVLEQLRLLTNLKLLQIILLGQPELRDMINGLRQLAQRLARYHLGPLDGEVAAYIEHRLLFPAMVRRIHRLSKGVPRLINLLCDRALLGAYSMRDRIDGAIIRQAYREIF
>node76749node
RYLFMSERHREALAHLLYGLRGGGFVLLTGEIGAGKTTVCRCFLEQIPVAYIF-NPKLSVIELLKTVCEEFHIPHVATVKQYLDPLNEFLLRQNNVLIIDEAQNLSAEVLEQLRLLTNLKLLQIILIGQPELRSMVAQLEQLAQRVARFHLQALSAETAQYVQHRAPFAAALRRVHQLARGVPRRINLLCDRALLGAYAQGRQVKRATLNKAAAEVF
>node13014node
RFLYLSERHREALAHLLFGLGEGGFVQLTGEVGTGKTTLSRAVLEQVPVAMIL-NPRINEHELIATLCDELGVAYPASIKALTDALTRHLLRRRTVLLIDEAQNLSREVLEQVRLLTNLKLLQIILIGQPELKGLLARLRQLAQRIARYHLEPLTRETRAYIQHRDLFPAAMDEVQRLSGGVPRLINILCDRALLGGYVEDRHIDRRIVRRAAGEVL
>node69902node
HALFSSQGFQQGRLRLEEAVQRRGLALVAGEPGAGKTALVRSLLTRLSMLYGA-VPVAKLHAAIEGLLLDLGEKIPFNNGPALALLREALR-RRPVLVLDDAHHLGEAGWLGLKALTNCMPFTMLLLGAQELLTTLNWLEEIRSRLFCYHLKPLAEEIEAYLTAHALFREVARDLHRRANGLPRKINQLAYNCLAAAALEGELVDQPCLEQATSELT
>node25691node
EALWPLPGAELFARRLESLVSQGGFSLITGEPGYGKSKTLQWLGARLQVVGME-RPQSKVADFYRELGELFGVQLNANRYGGFKALRERWRALRPLLLVDEAQEVSSECLTELRLLQSASLLFTVLCGDARLPQRFRTLLPLGSRIARLELSALTPELASYLDYVQLIPELIQTLATHAHGNLRVLTHMAAELLTAAAERNPRVN-GDA---KVYQF
>node50256node
EALYVPPPVDVSLRRVELGLAHGGFAMLTGDPGTGKSIALRLLAARLAVVGIE-HPQSRAGDFYRELGDLFGVPLSSNRWAGFKALRARWAERRPVLVLDEAQETSTPVLNELRILSSKQLLCVVFAGDSRLPERLRTLLPRE--------------------------------------------------------------------------
>node49592node
EALLVTPRIESFCWRVENLAREGGFALVTGDPGAGKSVVLRLAAERLAKVGLS-RPQSGLADFYRELGELFSVQLTHNRWAGSKLLREKWQAFRPVLVVDETQEMLPAVLSELRLLASTILLTVLLAGDARLTERLRTLLPLGSRMVRLSLERATPELLECLRHAKLMPELMATLTEHAAGNYRSLMNLAGELLATAAQRERHLD-EKL---FLETF
>node56794node
EALLATPLIADFLWRIEHLCVEGGFAMVTGGPGVGKSVTGRLTARHLGLVAFQ-HPQSNIADFYRELGELFGVPLRHNRWAGFKELRARFCAMRPILIVDEAQEMNHIVLSELRLLSSTSILGVLLVGDERLPDKLRRLVPLGSRLTRLVLQPHTPELAECLTHRSLMPSLMHTLCEHALGNPRVLLNTAGELLHAAAQKDAQLD-DKL---YLAVC
>node35415node
EALLISASIENFCWRVESLVNEGGFALLTGDPGMGKSVTLRLLASRLTSVGLS-HATSNIADFYREMGDVFGVTLRHNRWGGFKALRERWVAVHMVLLADESQEMPPAVLNELRLMTSDSLLSVVLAGDARLNSKLMRLLPLSSRIIRLALEPSDRTLVRLLVHLSLMPELMKTLAEHAMGNPRILCATAAELLAAAAHQESVLD-EKL---YLEHF
>node70954node
EALFISPRIEHFGFRLEGKVREGGFALITGAPGTGKSVSLRILAERLGTVGVS-HPQSGVSDFYRELGDLFGVPLARNRWGSFKCLRDKWQAMRPVLLVDEAQEMSAQVLGELRILSSACLLTTVFCGDARLTERLASLVALGSRIPRLVLEPASPELSQFLGHTRLLSELVATLAEHAAGNYRVLCGMAADLLAAGAEREKQLD-EKL---FLEIF
>node38557node
DGLMATPAVDSFCHRVEHLVRQGGFALITGEPGTGKSVALRLLADRLRRVALS-HPSSRLGDFYREMGELFGITLVGSRWTSFKGLRERWLALRPLLLIDEAQELHVTVLSEIRLLGSIAILSVVLAGDNRLLDRLGQLRPLASRIQRLVMAPAETELARLLDHLALMADLKDALCAHASGNPRTLTVMADTLLAIAAEQDEVLD-EKL---FLETW
>node30631node
EAVYVSPRVENFCWRIEQLIREGGFAMIHGDPGSGKSVALRLLASRLRTVGIT-HPQSSLVDFYRELGDIFAVPLKHNRWGGFKSLRETWFARRPVLLVDEAQEMAPATLSELRLLASAPLLCVVLAGDARLIEKLRRLLPLGSRITRLATEHASPELLACLDHVSLMPSLRHTLCDHAAGNYRILTTLAAELLAVAAQREPLLD-EKL---YLEVF
>node59409node
EALWAPKEIEHFSYRVENLVMDGGFAMVCAQPGMGKSKTLQFLTRKLSVVGME-RPQSTLGDFYRELGEIFAVNLSVNRYGGFKALREKWKAFRPVLLIDEAQEMPAVCLNEIRMLASISLLSTVIAGDMRLPERFRSLVSLGTRVVRLLIEPYEKMLLDYLNHAHLMKELKQTLVEHCAGNLRILNSMSAELLITAAQKEPQLD-EKL---FFDVF
>node73676node
EALWVQPGMDSFFFRMEDLVRHGGFAMISGEPGVGKSKILQQLAHRLRVVGME-RPQSSVGDFYREMGALFGVNLSANRYGGFKALRERWLTFRPVLLIDEAQEMVAACLNELRLLTSASLLTTVISGDLRLPERFRALVSLGTRLVRLNLEPLSRHLLDYLEHTQLMEPLRQTLADHSCGNLRLLNSMAEEMLVAAVQREPQLD-EKL---FLEIY
>node19331node
EALHVPPKVENFCWRIEQHLREGGFALIQGDPGTGKSVVMRLLAERLRSVGIH-HPQSNLSDFYRELGDIFSISIRSNRWGGFKALRARWLDRRPVVLIDEAQEMTPMVLSELRLLASAALLCVVLSGDGRLLDKLRRLIPLGSRITRLTTGAATRELLTCLEHLGLMKELRHLLCDHAAGNYRILIGMAADLLMSAAQTETVLD-EKL---YFHVF
>node48310node
ESLFTIPGTEPFVQRVQAMASQGGFAMITGDPGLGKSKTLQSIAHRLQTVGMQ-RPQSALGDFYRELGELFNVGLSANRYGGFKALRTRWKNLRPVLLIDEAQQVSTDCLTELRLLQSHNLLFTILCGDNRLPERFRTLLPLGSRIPRLVLSPLSPQLRDYLDFAQLMPELIRTLSAHAANNLRVINQMAAEMLSAAVERNPSID-EAL---FFELF
>node35413node
EALYVTPAMEHFCWRVQTLVGEGGFALLTGDPGTGKSVTLRVLAAKLTSVGLE-HATSSIADFYREMGDIFGVTLKHNRWGGFKGLRERWAAIRPVLLVDELCGYPHNSSNGASLL---------------------------------------------------MRDRA---------------------------------------------
>node22735node
EALWRPPAIDSFFFRIENLVKEGGFALICGEPGLGKSKNLQLLVNRLPIVAME-RPQSSLTDFYREMGDLFEINLSANRYGGFKSLRIRWHELKPVLLVDEAQEMATPCLNELRLLGSACLLTTILCGDNRLPERFRALVSLGSRIVRRQLEPYTKDLLDYLRHAALMKELMQTLAEHAGGYLRVLNSMSNDLLVEGAQREAQLD-EKL---FLELY
>node7779node
EALYLSPKINDFFWRIENHVREGGFALISGDPGTGKSVVLRALADRLRTVGLN-HPQSNLGDFYRELAEVFGVSLKSNRWGGFKTLRERWVGSRCCLLIDEAQEMSPKTLLELRLLASAPLLAVVLAGDGRLTDALARLLPLGTRIVRLPLDYASRELAACLDHLALMAPLKHTLCERAGGNYRVMTNMAAQLLAVAAQRQPTLD-EKL---YLDVF
>node73732node
DGLWLPPKIEHFAWRVEQLVQEGGFALITGESGTGKSVALRIVAERLALVGLQ-RPQSKTADFYRELGDIFAVKLSANRYGGFKVLRERWRAIKPVLLIDEAQEMAADVLSELRLLSSASLLTIVLAGDGRLLERLRQLIPLGTRITRLNTASASRELLELLNHATLMTELKDVLVDHAAGNYRLLMTMSGELLAYALAQEAQLD-EKC---FLEVF
>node57951node
EALLVTPAVESFYWKIEQLVRDGGFALVTGDPGLGKSVVLRLLAERLTTVGLT-HPQSHLADFYRELGTLFACPLKHNRWGGFQALREKWQVLRPVLLVDEAQEMSAAVLSELRLLTSTLILSVVLAGDGRLVERLAQLLPLGSRISRLTLEPLSRELRAHLTHLSLMPPLQDTLCEHALGNLRVLANLGAELLAVAAQREPQLD-EKL---YLELF
>node59315node
EACRKTPRVESFCFRAEALAREGGFALVTGEPGTGKSVALRLLVERLGTVGLT-RPQCSVGDLYRELGEVFGVALSHNRWAGAKVLRERWQAARAVLVIDEAQEMKPPALSELRLLSSSSLLTVVLCGDGRLSETLRMVLPVASRIVRLAMEPLSSELVETLKHASLMSELMNALADHAAGNLRAMMTMGAELLDIATQKQQRLD-ERL---FFEVY
>node59361node
TALWVPPSIQSFCWRIEHQIGEGGFALAVGEPGVGKSVALRILAEHLGCVGLT-RPQAKMADFYRELGHLFGVALSNNRWYSSKALREKWLAYRPVLLIDESQEMNSLVLAELRLLASASILTIILAGDGRLSARLAELLPIASRVSRLRLEALPPQLQECLNHVKLLPALIQTLCEHAAGNLRVLMNLANELLVAACQQEEVID-EKL---YFEVF
>node48569node
TALTISAQVEAFLFRLEQQVRDGGFACITGQPGTGKSAVMRLLAERINTVGLT-RPHSNNADFYRELGHLFGVTLSHNRWAGSKVLRETWLATRPVLLIDEAQEMKGSALAELRLLSSMALLTVVLAGDDRLTAKFRTVLPIESRISRLHLDYASAQIHASLARLDLMDGVLVALAQHAQGNMRAAMTMADNLLAHALQHNPGID-EQV---FFEVF
>node59002node
EGLFISPRTELFCSRIERLILEGGFALITGEPGSGKSVTLRILAQRLSKVGLS-HPSSNLADFYREMGDLFEVELRHNRWGGFKVLRERWQSVRPVLLIDEAQEMHPQVLNELRLLTSKTLLTIIFAGDGRFPEKLRRLLPLGSRITRLTLEHASRELVETLNQLSLMAGLMQTLSDHAIGNYRVLTTMAAELLHLATEKEAQMD-ESL---YLEAF
>node19332node
EALYLTTRLESFCWRVQQLAGEGGFALVTGAPGCGKSAALRILSASLTAVGIS-RPQANIADFYREMGELFGVELRHNRYGGAKILRQRWQASRPVLLVDEAQEMQSAVLAELRLLASAILLTTVLAGDGRLAERLSAFLPLASRVVRMAIERATPDLQDCLRHATLMPEVIAAICDHAQGNPRALMIMAGELLEAAAQRDRQID-ETL---FFETC
>node48269node
DSLWLPPAMDSFFFRLENLVMDGGFALIAGEPGLGKSKCLQLITHRLRVVGMG-RPQSSLGDFYREMGDIFGVNLSANRYGGFKVLRERWQKCKPVLLIDEAQEMFSVCLNELRLLGSACLLTTVLCGDTRLPERFRALVSLGSRILRLTLEAYDRILLEYLEHGHLMPGLMETLVDHAAGNLRVLNNMAAELLLSAAQKENQLD-EKL---FLEVF
>node153node
EQMYLLSSMVEISKRIQFAIQNSMYFTLIGDVGAGKSTTLRYVLSQLAVIDLV-GGQWSFVEVLRQLMASLGLFTRNQPSTMLRQIHEALDLKRPVLVIDECHHFTGDFYAQLHLISQQXXX-------------------TSPRQ-----------------------------------------------------------------------
>node58876node
KDLLRLPGMIGVHERLTYTHGIGGAMIITGEVGSGKSTSLRWSLSQFRVAFFV-GHGGSFTEILKLVAMELGLDGSSSRTRLLTQIRAAVRDQQVLLVVDEANLLRPEVLAELHTLTQFNLLTLILCGQSSLLDRLHLSLPLASRVAKTHLEPLNRDMDDYVSHHKLFDSALTALYQGSSGILRKANALARGGLVAAAVDGDTVNAENIRIAMSELL
>node73161node
KELFPLPGLAPFIDRFDYAVANGLSTVITGEVGSGKSTSLRAAADRLPVIALV-ATSGSLMELLRQVCIALGDPPTNSIAKMVALVRSLLLDQIPVLLIDEAHLLRLDVFDQLHTVAQATLGPIVLSGQINLIDKLLFSKPFASRIGRSHMEALQRHMADYLAHHPIFADAVTAIHQSSGGMLRRAGNLARGALMAAAIEHPIATAEHVRIAATEIM
>node75454node
ADLYRLPSLEPMQQRIRFAISMRSFSLVTGDVGSGKSTSLRYVVDNLKVLMFT-AGSYTMVEFLRQVLLCFGIVSNYKVPLMMRQIQDQLLEISPVLVIDEAHMMRAEIFSYLHLLTQYPLMSTILCGQEGLIEKLMTAKPLASRIGRSHLEAIRKVMEEYIAHHGIFDSAIMAIHQGSGGLLRRANNLAKGAMLAASMEKQTVSAEHVRMALTEV-
>node61681node
KDLYPLPALEPLRQRVFFALEQKAIAVITGDVGSGKSTSLRYVSSKCSLITIV-GGNFSPMELYRQILLTFGMSYMFQVSIMISKIRELILEVIPVLVIDEAHLLKRSVFTQLHTLAQFPVMPMILCGQDFLLDHLMAVRPLASRVGKNHLESIKKVMEDYLNHHKVFDEAIFAIHQGSGGLLRKANSLAKTALLACAGDGQTVSAEHIRVASTEIF
>node77606node
DQILQTAEVVAVAERFDYTLRLGAVALVTGEVGAGKSTALRWAISRLPPIWVT-ATSGSILELYRQLCSALDCDLQSSRATLLRIIRRQVLDQTPVLVIDEASLLRLEVLAEVHTLLQFPYLPMILVGQNHLADLLTYSLPLSSRIARYHLQGIDRTLGTYLLHHPLFEQALTAIHQGSGGILRRANHLARGALIAAAAEKQQVAAEHVRVAATELL
>node73348node
KELLETPDLKAVKDRFDYAVRLGAVALVTGEIGSGKSTALRYAAGHLTTLHVT-ATSGSITEIYRQLLDELGASNVFSRALLLKRIRSEIMEINVVLLIDEASLLRLEVLTELHTLCQFPWLPLILAGQSNLVDKLMYSLPLASRIARSHLEGVNRGMGDYLKHHTLFDTAVTAIHQGSGGLFRKANHLARGALIAAAHDQMTVSAHHVRLASTEIF
>node18107node
NEMLETHELISVQNRFDYAVGLGGIGLVTGEIGSGKSTALRYSAAMLPCVYVV-ASSGSIIELYRQIISKLQIFLSNSKALMTDMIRKEIKKIKPVLIIDEASLLRLEVFAELHTITQFPWLPVILAGQSNLIDKLMYSGPLASRIARSHLEGLNLMMRKYLAHHNLFDTAARAIHQGSGGLLRKANHLARGALIAAAAQKMTVKADHVRLASTEIF
>node19032node
EDLYPLPGLKAVTERCLYALSLGAVSIITGDVGSGKSTALRHAAGKLPVVSIV-ATTGPMADILKQICSGFDMDGQNSLARLIRTLKTVVIEQTPVLIIDEASLMRLEILAQLHTISQFPLLPIILAGQNNLVDNLMFSRPLASRVGKSHLEGLKYDMDGYIKHHQLFDEAILAVHQGSGGLLRRANFLAKGALVASAREKQLISPEHVRIAATEIM
>node174node
EDMLKSQAVVGVKERFLYTVHIGAIAVITGDVGSGKSSALRFASSALPILYIT-ATSGTIAELYKQICYCLDVEIKSSKAVLTRVIRSCLIEQKPVLIIDEASILRLDVFTELHTLTQFPVLPIILSGQNNLIDNLMFSRALASRIARGHLEALNIEMGLYLQHHNFFEQAVTAIHQGSGGLLRRANNLARGSLMAAALEKNVVSAEHVRIASTEII
>node22164node
KDILPTDQIADVKTRLDYVIRLGAVGLVTGDVGSGKSTAIRFGEGNLPSIYIT-ASSGSIMELYRQLLSELSIHRRNSKITMLRLIKKEITDLKVVLIVDEASLMRLEVFAELHTICQFPYLPIILAGQNNLIDKLSYSQPLASRVARSHLKATSLGMKTYLAHHNLFQTALTAIHQGSEGLFRKANHLARGSLIAAADEKTMINAEHVRLAATELF
>node29412node
--SGETPSIKGVEERIRYAVSLGAVALITGEIGSGKSTALRYVSGRLPVIHVT-ASNGSILELYRNILGELDLEPSSSRTRMTRQIKQEIKDIKIVLVIDEASLLRLDVFAELHTLTQFPFLSMVLAGQGNLADNLKYSMPLASRVGKCHLQGVDRGMETYLLHHNLFSAAVTAIHQGSGGLFRKANHLARGAIIVAARNKIQVLADHVRVAATEIF
>node22762node
TDILETDQLAAAKNRFDYSLGLGAIYLITGEIGSGKSTAIRYLVNGLPLVYVT-ATSGSILELYRLIMGELGMKPATSRAAMTDGIKREVLEQNVVLVIDEASLLRLEVFVELHTLCQFPYLPMVLAGQTHLIDNLRYCLPLASRVAKSHFIGSKKQMQTYLQHHMLFGDAITAIHQGSGGIFRKANHLARGALVAAAMGHKTVNAEHVRLAASEIF
>node74130node
DAILQTPELLAVNQRIDYVIRIGGIGLLTGEVGAGKSTALRWTAGRLPVLWVT-ATSGSILEVYRQLLAELDINTASSRAILTSNIRKQIQNQQPLLIIDEASLLRLDVFTELHTLTQFPWLPIILAGQNNLADNLLYAIPLSSRIARSHLEAVNRKMEDYLLHHSPFEAAVTAIHQGSGGLFRKANHLARGALIAAAAEKQTITADHVRIADSELL
>node53216node
KEILVTPIITATQERIDYAVQMGGVALLTGDIGSGKSTTLRYLIGGLPVIAVT-ACSGSILELYRQILGELGIENAGSRAMMARRIKQQILDMKTLLVIDEASLLRLDVFAELHTLTQFPYLPVLLAGQANLIDNLSYSKPLASRVARCHLTGIDRAMEGYLRHHMLFDTAVTAIHQGSGGLYRKANFLARGALIAAARQETLVSAEHVQAASTEVF
>node49772node
EHIMQTPALQSVSERVHYAMSIGAIALVTGEIGSGKSTALRYVTGMLPSLYFV-ATTGPISELYRQLLHALGASMAVSKAIMVQRIRNELLELKVVLVIDEASLLRLEVFAELHTLTQFPYLPIVLAGQANLADSLMYSLPLASRIARSHLEGVSRQMHEYLLHHDIFNAAVTAIHQGSGGLFRKANHLARGAIIVAAKNKRTVTAEHVRTASTEIF
>node26226node
KELLPTVNVTSVLERMRYVMELGAVGIITGDIGSGKSSAVRFAINKLPILYIT-ATTGSVIELYRQIAHSLKLETRPSRSYLQRAIKQAVTERKLLLIVDEASLLRMDVFGELHTLLQYGLLPLLLVGQSNLVDMLSFAKALASRVARGHMQPLSEEVRQYLEHHNLFEEAMTAIRQGASGALRKINNLARGGLIAAAKQEQEVSAEHIRVAATELI
>node59423node
SKLYPLPGVNELVERFDYVVGLRTVGIITGEIGSGKSTSLRLASSKYSILSVI-AHSGTTKEFLRHIAYALGIESISSITTLLRVTRTTISEQIPLLIIDEAHLLRPEVFTQIHTLIQFPVMPLVLCGQNQLLDKLHYSRALASRVGRTHLKALDLAMTGYLKHHQLFEQAILAIHQGSGGLLRKANILARGALICAARNNHNVSPDHVRIASTEVI
>node14024node
GKIYHFPGIEEMNARFSFAVDSGMVLVITGAIGAGKSTFLRYACSKFPVVPVI-ANSGSLLEILRQIASAFDIDAGNSISKLTKEIKLVMADTTPVLVIDEAHLMREAIFKEIHTLLQPKLMPMILSGQLVLIDKLKYANALASRVGKAHIDGLDLRMTEYLLHHMLYEASVLAIHQGSGGILRKANFLARGSLLAAALKNKLISAEHVRLAATELL
>node61568node
-ATYLDIPRKQALKNMSNFLHYRGFAVLSGSPGTGKTMLLNHLCSQLPILYIP-FSMLSPTDMLKSICIKLNLEPTIYTSKMLASIQNCVTQVNPILILDEIQKISNPTIETIRLMTNVNLFSVLMAGNDEFLQRVRLNEPLRQRICYSRLDALSRDTKEYIKCQDIIEQAATFVHDLTAGIPRLVNSLVFAALEAAAEDDQLIDLKHINLAEKIVI
>node77197node
RDMFDSRGQRELYQALLMWADLRGIALVTGASGVGKSITLRRFVADLEVVRFT-YLPTTVTGFLRSFSRSLGLRMRLHGADLFDAAREHLVTQHPIILIDDAEGVSVPVLDAIRRLTAFDRFSILLSATDGLLATLRHLDSLRSRIYAQILKAFTIDTRNYIAFHDLFEDAVKRVFQATQGKPRSINQLCLQALVQAVVRGDRIDSRFMLGQIKAHP
>node56205node
KQLFSTQAFKEAFSGLLWGIPTEDLMLVSGPVGCGKSVLVGALMRELPPLYVR-GHNLSEGELYKTVLTALDQPAPHFAHTAKQM----FFRKKPVVCIDDAQESREGALLALKSMCNFSRITFILCGQPELKATLKLFLPVRQRILFFQMEAMSLETCQYIDHHSLFDGAKAEIFRYTEGIARRVNFICFRSILSAAMKGQLIDSKNL--VLDELS
>node62174node
KTPFESDSFLKNMALISAAFFSRHLVVVTGMAGSGKSSLLFYALNQLPVCHVE-LSNPNKKALYKAIAVKMGLTPAFNGDDIKLQIISFFN-KFNCVIIDETHTLSIPMIDELRSFYD-ANFSLVLVGLPPLSKTMNLNQPMKQRILWVEPLPMTPESMEYILYQPIFDKCYPVIHQLSSGLPRRMNQLCYRALIQAYIDKSIITADDITTLCGK-A
>node41510node
KNSFKSALFEDNLLFLSTVFNSRQIAVVSGPSGSGKSSLIFYAVNELPVVHLE-LSKPKKKALYKTMAVKMGLKPAFQADDIRLQIIDFFH-KFNCVIIDEAHSLSIEMIDELRSFYD-ANFSLILAGLPQLNRNLNLTIPMKQRVLFLECTGFSLETKDYVSYQGIIEKCYPVLHSMTSGIPRKINQACYVALLECFKNKSIITADVLKKVNEK--
>node41744node
FKTFMNKHHENALLRLTQLLYTREIGVVVGESGSGKSTLIDIFLSGLSIIRIE-NPQNKPREMYRGIAAAMGVNTTWFGADA-LKVIDLLIYRPSLVMIDEAHILTPSMLNELRLLTNTPLITLMLFGQPSLASTLKLMVPLAQRIAWIILKPMTEESLSYIDWHGLFDETKKAIFRRSQGNARLINRLCLECLNQGCLDGKTISEELFSYVCKNLG
>node70338node
DNTFLDNRMNEALSRLQQLLATREVGVVAGEAGTGKSTLLDIFLNRVNVIHIP-IPQAKPRELYRAIAAALGVNTSWFGADA-LKVVDLLTYRPNLILIDEAHFLTPTCLNELRLLTNAAVITLVLLGQPSLATTLKLLIPLAQRIAWINLGGLNEETCRYLDWQEIFLATQKAIFRRSQGIPRMINRLALECLHQGCIDSKVITEDLFTYVCKNLG
>node44995node
GFLYQTDIFRGACLKLKMAIENNSFALLTGVPGTGKSTLLRYFTSQLEVMYVS-LSNATPRWMYIAPLNQMGVKSKYYVNDARLQLHREIETKKVILIFDEAHLLA-SLLEEIRFLLNGSPLTLILSGQKEILSVLKTCKAITQRIYFSSTQNLTNQVGSYIGSHNPFYRAVEKIGDLSGGNPRLINKICMHALSYTCLKREKVTEATVTEVANNEV
>node44992node
EALYQSEQFLDSMGRLLYAAKNKQFAVLTAAPGCGKSTLLRALSAELDILYVS-DSNLSARWLYAIPLTKMGYEAKFHTKDARIQLQDMLYKKNVVIIVDEAHLVDH-TLQEIRFMLNCNPLSLILSGQNELWDLIAHHKAIIQRIQICKIPALDNQVAQYIETHTIISAAIEMISNASAGVPRVINKICTHSLIYAAKCRSVINEDLVRAVIEREL
>node23956node
EFLYQNDRTREILSKMSFAAADNRFLVLSGPVGTGKSTVLRCFTGGLKVFYIS-CSAMTPRFFYLAPLLQMGIKPKFYMFNLKEQFNKEVIRKKVVYIIDEAHRLEQECFEEIRFFLNINPLSLILCGQEEIWEQLGNCKAIVQRILTCKTEALTVEIGAYIAAHDLFKDAIKLIANSSGGIPRVINKICTQGLLYAMSQSNVVTGEMISSVFANEE
>node73651node
NAVHRHRGFDEAFERLRLTVEIDGICALLAEPGCGKSLLLGQLADDLTVHYFA-HSTVGPFGLLNVLARKTGLVPRRSRAETALAVSEKLLGRRHLLVVDEAHVMPDDTLEDLRLLTIASPFGLILAGHPSLDDRLAENHALDQRITLARLAPLSLETREYVRLRPLFDEAIAALFESSTGVPRRLNRIASAAMIVAASRRNIVAAQDVNDARIDRG
>node76770node
AALLSHQSLRDAVERVRFAIDRDGIALLTAESGCGKSTALGWLARELPVVYSA-FATLGPFSQLSSLVVKLGLRARRFKGETAQELVAHLRGKRTVLILDEAHDLPDASLEDLRLITADSPFALVLAGQPLLRERLTEHYALAQRIVRARLRPLTEEVALFLDKHTLFTDTIALIFQHTRGVPRLVQNLALGALLCAASQNKSVDQDSVQQALLELD
>node22514node
ESLQLLPSVEKNLAAARLLVDTHGIGAMLGKSGTGKSCLLRLLAAGLAPLYLC-HTSVGILEFYTHLCALFGLSSSCRRATMFRDLQEHILSLHPVLLIDESHLLSNEILAEIRLLTNFNALTVMLCGAESLSQRFGLLEALANSIVTIPVEGLSPESISFIESRPLFKNALTLVHQASGGILRTIGTIANAALFKAFLAKTQVEAEHVQSVVQR--
>node55341node
SALKKLPGVNNALDQLQILFDTKGFGILTGQSGSGKTCILRMAVDALPPYYIC-HTSVGIQEFYTHLCTTFGLQPTGRRAAMFKSIHEHILNIHPVLIIDEADKLGTDILQELRLIANFNAITILLCGQEPLIQKLGLLESLANSIVTVRIKSLNKETFSYIEQRSLFKGSMNLIHDASNGIMRVINNMARNSLLKAHLTNPIVEKEHVQAVLSR--
>node13851node
KHPYPSANVLRFQERFRWLLSEGGLGVLTGESGAGKTLALHWAARELPVAYLE-DSLAGPNDILRSLAASLGLAAPFRRSALWQELKGRMTKQRVIAVIDEAHRLPPAFLKSLGALMNFEILTVWLAGDSQLVRTLSLHRDAMTRVVRAHIEPLSRESREFALHCQIVDTALEAAHRLSQGLPRTAAKLLGLALRIAHEQGDIICDRVIDDARREAL
>node7858node
KTFFDKGPHARLRRAFQQTIDDRTLGVLSGEPGVGKTTAIRNLIAELRVLYLC-NTSGSPLDLYRAIAAEIGVRSSHRRGELWTDIKKTVVHVVPVIVLDEGHRLSDSFLADLAGFLNFDVLPLWLVGQPPLVKRLHQHDALRTRIVEMRLEALDRAFGAAVEHAAVLDPAVELLFRASRGVLRVAAKILRVAMRMAHEKNAFLDEHIFEAAVAELG
>node17831node
KTFFDKSPFKKLERAFRQLVADPGVGVLTADAGVGKTAALRHLCAQLKVLYLC-AA-VGPFDFYRALALELGLRPAHRRAELWASIKKSLLHIAPMLILDEAQHLSDAFLIDLSAFLNFDLLTLWLVGLPPLARHLRMHAPLAMRIHYIHLEPLDRAFSAMIDHANILDSARELLFRASRGLPRVAAHLLHRALYEAHELNNFIDDHTMEAAIDQSP
>node73649node
KTCYDKSAYCRFARSFQQLVDEPGLGVLSAEAGVGKTTAIRNQCMALRVLYFC-DTTVSPLDLYRSLAGELGVKPSHRRGQLWADIKRALVHTAPIVVIDEAQHLSDAFLLDLSGFLNFDLLTLWLVGLPPLTRRLHMHAALATRIAEIRLEPLDRTFIAAVDHAKILDPAAEMLFRACRGVLRVASKILRAALRVAHARGTFLDEPTIQAALDETG
>node33773node
---------------------------------MGKTAVLRHLTRNLPTIYLA-ETEFGRIDLYRSLARALGLEPNYRRADLWRELKLRIAEVLPLWIIDEAQNLPPEFFRDFPSFLNFSLITVWLAGHRRRVVSR---------------------------QG---------------------------------------------------G
>node61119node
TKLWDDGDIKHLQEQFQWLLESPGVGVLTGEPGVGKTAALRHITSKLPVIYTA-ETDFGRLDIYRSLAVAFGLEPAYRRANLWRDIKAHIEEVLPVWIIDEAQNLPLEFFRDFPAFLNFNLMTVWLAGHPMLAHTLDRYAALSSRIARVQLQPVEARFSKLIDFARLFDSGMELLRQSSRGLPRHAGRIITTAMRMAVPKGNHLPDDLLQQAIESLR
>node14743node
QQLWDDGPIAALKERFQWLLENPGVALLTGDPGVGKTSALRLIADGLPVIYMA-ETDFGRMDLYRQLGLALGLEPAFRRSQLWRDIKAKITEILPVWIIDEAQNLPMEFFKDFPAFLNFDLMTVWFVGHSTLAQSFTRLAALASRVLRMHFAPVERRFSNMIRHGTLIDSGIELLLQGSQGIPRKAGLILRTAMRLAVPKGTHLPDDLLKDAMEELK
>node21494node
ENLWHDETHERLKNRFQWLLESPGVGLLTGEPGVGKTAWLRHLTEGLPLIYLA-ETDFGRVDIYRALALELGLEPAYRRAQLWRDIKQRIEELLPIWIIDEAQNLPTAFFRDFPAFINFELLTVWFVGHPYLATLLERYNALNSRIVRLQLKPVERLFRQLIEHATLLDSGIELLHQASGGIPRRAARLLKTSLNLAAEKGNHLPDELIQAAIEELR
>node39185node
KQLYQDSGFRSLSERFQWLLDSPGVGLLTAEAGIGKTATLRRLTAELPLIYLP-ETDFGRVDLYRSLALALGLEPAYRRAQLWREIKERIQVQMPVWIIDEAQNLPREFFRDLPAFLNFELITIWLVGLPPLAQTLDRYSALRSRIVRHQLHAFDRSFAALVQHGTLLDSGMEILRQACKGNPRHAGLLLKQSMRLAVPKANHLPDELIQQAIEELR
>node62558node
KTLFDNAQLTLLQERFQWLLDSPGLGVLTGYAGVGKTAALRQITAPLPTIYTQ-DTDCSRRDMYSHLALALGLEPAYRRTQLWREIKARVLEIQPVWIIDEAQNLPTEFFRDFPAFLNFELMTVWLVGLPSLLHTIDRNAALSSRIVRVSFQPIDHHFRALIEHATLLDSGMDMLRQASQGIPRHAGQIIKTALRLAVPKGNHLPDDLIEEAVEVLR
>node68412node
PVLWDNGQLIKFNQQFNWLLQSPGVGLLTAEPGFGKTALLRQATQGLPVYYIA-DTDFGRLDFYRELAVVLGVQPAYRRAQLWRDIKAHITHILPIMVIDESQNLTTDFFRDFPAFLNFEYMTVWLLGHPELAREVDRNKALASRVARFKLQPIERAFKQLVIHGSLIDSGFELMRLASKGNPRLAHQIIVTSLRLACDKNNHLPDDIINEAILILN
>node352node
RALFDTEPLRLLKQRFDWLLEHPGVGLLTGPPGVGKTAALRQLTQPLPVIYLA-ETDFGRLDLYRSLALALGLEPPHRRAALWREIKARLRELLPLWIIDEAQNLPNEFFRDLPAFINFDLMTLWLVGHPSLAQTLQRYEALASRLCHIQLPPIDPQFTALVRHGQLMDSGLHLLLMASRGRPRTASQILCTAMKLAVPKGNHLPDELLQEAIEALR
>node16604node
ADLWDDGALGQLAERFAWLLHSPGVGLITGEPGVGKTAALRQLTRGLPVIYQA-ETDFGRLDIYRGLARALGVEAGYRRAQLWRDLKERILQLVPVWIIDEAQNLPLEFFRDLPAFLNFDVMAVWLIGHPTLAQTLERYAALAGRIVRVQLKPVERRFAQLIQHSTLLDSGLEILRQASKGLPRHAGRILRTAMRLAVPRGNHLPDDLLQLAIEELR
>node6522node
DKIYRYGQLEQLFANLAATVEDCSMALITGRAGTGKTTALRTYLELLSVIYLG-QDQRS-SGLMARLSAALGLRTNCISGKRLLQIT---NRRRLILVVDEAHALEQPTLEDIRFLTNQSPVTVFMIGQHWLRNMLKKHEALWQRMLRFSLEGLTEETAEYIRHHDVFPKAIAMIFNASDGILREINNLAFECLLKAALSGRTVDERLATRVINERE
>node717node
KYLLDYAQAQELAGEFSTLVEDGGIGLLIGEVGIGKTTALRGFLDGLEVCYQG-GYKHS-TAVLQEMVTQMGYQPAHLRAACLRQLSEAISRKKTFIILDDAQTLEENLLEDLRLMTNFEPLALLFIGHPSLQDRLRKHLALWDRLVLYRLEGLTLETHEYIDRHELFSEAKVAVFEHSQGIPRRINRLGLQAVKLSARQKATIDEEMAVRVFDGV-
>node22329node
PALLRYEQLEETESYLTFVVEEGSIGLVTGEVGVGKSTAVRAFLSTLDVCYVG-SSDAT-RSVLRRLAWSYGMRAAHLQGDLKDDVHQRIGDKRTVLVVDEAQAYGAKALQELRLLTNFSPLALVLVGQPNLRSQLRTHAALDDRIIRQHLAGLSKETGEYIRAHDLFPDAVAAIFDWSGGRPRRINKAGIQTIVKGGHKERAIDGDFVLKDIDQE-
>node26242node
AELWLPASKEAVVTDVIDALDSRQSVLVAGEPGVGKTCVLRALRQRLKLSYCH-NATLGRRDFYRQLCLALGLQAKATAAAVFHAVTTHVQEVHPVFLLDEAHLLHPDVLGHLHILLNYPLLSVILVGLPELEARLCTHKPLLSRLTRVRIAPVCLDSAEYLRHRELFRDAVALLHEASEGAHRELDRLALLCLRDAARLKKLVDGELARGVIERA-
>node22191node
AELWLPPSKLALVEDLTDAMHARDSALLTGEPGVGKTCVLRALRHALPLVYCP-NSTVGRRDFYRHLCLALGLAKANTAGDLFLAVNSHVEDVCPVLLVDEAHLLHQDTLDHLHILLNYPLLSLVLIGLTDLEDRLRLNRSVYSRLHRFCIGSLSPDTADYLRTRDIFADALAMLHEAAASSLRDTDRIATAALRAAARKKKLVERDVLSRILQTE-
>node4874node
ADLWLPTSKAALVEELGEALRNRASVVLTGEPGVGKTCVLRALRHRLALTYCH-NATLGRRDFYRQLCLALGLKPSATAAAVFYSVTTHVEQLHPVFLLDEAHLLHQDVLDHLHILLNYALLSLILVGLPELESRMVRNRSLYSRLTRLRIEPLTPDTAEYLRVRELFSDALAMLHEAASGALRDVDRLATAALREAARRRKLVERDVLARVLDTV-
>node25315node
AELWLPESKAALVADIQEALGDHQSVILLGEPGVGKTCVLRALRRTLQLTYCR-NATLGRRDFYRYLCHALNLHPSSTAANLFLAVETHVHEIHPVFLIDEAHLLHPDMLAHLHILMNYALLSLVLVGLPELEANLSRHRSLLTRIHRFLLAPATVDTAEYVRYRALFDDAVATLHELSQGRFARTGSQTSAGHHEKARRSRLDDHRPAGAQRPSSS
>node73223node
EALWRPPSKSNLIGTITRGLRHRENILLTGEPGVGKTCVLRAVRQELELTYLH-NSTLSRRDFYRQLCVALDLEAAATVASLFHAVSTHVEETHPVLLIDEAHLLRQETLEHLHILLNYPLLSLVLIGLPELRDRLELNRSLYSRIHRLRLEPNDPDTRNYIDFRDVFRDAAALIHEASLGTLREVDRICQSALEVAAGQGTLVERETVTQALDVEP
>node39697node
DELWVPSSREALIDQLVEGCEERGHVLLTGEPGIGKTCVLRALRKRLDLTYCH-NATLGRRDFYRQLCLAIGLNPKATAAAVFYAIHQHVRDVHPVFLLDEAHLLNQQVLEHLHILSNYPLLSIVLVGLPELGDRLRLNRSLYSRITRLHLGDAAPDTAEYVAHRDPFSDALALLHEASGGRLRDIDRIATDALKRAARRKKRVDRTLIASTLDTE-
>node22280node
GDLWLPPSKQEIVDGLCEAAEEHECALVVGDCGLGKTCILRAVRHRLPLTYCH-NATLGKRDFYRQLCLSLGLNPKATAASLFFAVSSHVQEIHPLFLLDEAHLLHSDTLDHLHILLNYALLSLVLIGLPDLLDRLGLHRGLLSRIRRFVLSPLTLDTADYLRTRDLFEGAVALLHDHAGGALRDIDRLAAAALREAARKKKAVDADTLQRVLDTE-
>node54969node
ADRYPLQVYDDALKGLTEAIDQRMSCALVAPAGTGKTALLRSLVHALETHYVK-VTGLSKRDMCREIAAALGLPPAGTYPSLVRKLQENFTELRPVLILDEAHDLRVEVLAMLRILTNFLVLSIVLAGQPKLRDALRRLDDVAKRIHFATLRPLSRETQAYIEHRVPFGGSLDAIFEIGRGNLRATDQLARKTLGIAHDSDGTCCAAYVAQAKKVLW
>node22784node
ADHFVNEAYTQVFEHLYQAVDKRMSAALIAPAGTGKTTVLRRLVSGLELHYVK-VTDLSKRDLCREIAVVAGAEPAGNYPALVRRLQERLAALRPVLLLDEAHDIRPEVLGMLRILTNFLVVSIVLAGQPPLAKLLRHLEDVARRLHCATLRLLSRELKAYIQHREPFTGAIEALYEIGRGNLRATDHLALKSLEIAHTLDDVVDSNHVTQARSMLW
>node53203node
RHRFAHEQFDIVLDDLRTALNDRMSAAMIAPAGTGKTALVRALRDALEVHYVK-VAGLSKRDMCREITAALGVQSAGSTPGMIRNIQAAVRGLRTVLIIDDAHELRPEVMALLKTLTNFLLLSLVLIGQPPLSELLRRLDDVARRIHYATLRLLSRETRAYVVHRVPFDGAHDAIFEIGRGNLRATDRLALKALQVANRRDDVVDHTAVIEARRALW
>node76771node
DELFLTEVFTQAQDRLRYLVDRRGIGAVFGAPGTGKSTLLRAFLGGLKVCYVS-HSTCAVLDLFREIARGFAIDPRYRKADVIREVKERIVKVQPVLVIDDAHLLPTHVLDDLRLLTSFDDLTMVLCGHPQLEANLRLNEAIAQRIQRVRLRSLHPEVDAYLRFRKLFPEASEAIARAARGVPRLVDRLAEHSMLIALRNKTEIDTDVVTAAIDEVD
>node59405node
QDVFETEPFKEAIARFDYIKRRGGILLLTGDPGVGKTLALRRYVDTLEPYYTP-LSTLSRADLLYHLNRILGLPPRLSKSAIYGQIQKTLLEKAVFMIIDEAHLLQTGPLEELRLLTNFDPFILVLSGQSDLKRIMEFMEPLNQRIMRYHMPGLNPQTKHYVAHHPLLEHAIEAVHQVSFGIPRKIGAVVEQALIYAMFNQRTVTPEMVLKVKNLEG
>node28465node
NEAFKSNSFTNAIARLQYLKETRGIGLFTGGPGVGKTYTLRYFADDIKVIYIS-ATKLTKFEFLNCLCKNFGLDVGNCYTEIEEKIQNAIKKKRLILILDNVENLKSEIILELKILYDFDYVSIALVGNNVIRDELKKYESFQQRIVKYDLENLTKEVKEYVESRNIFNNAIYALYMVSKGNIRVLNVLIINCLIIGSQQQEIIDEDIVRLAKEQNE
>node13481node
EDIFSSAAGRELFQRFEYMKQKRGIMLLTGMPGTGKTLHLRTFVEKLPFHYLP-LSTVNTMDFYRQLAVALGGEGCWKKSDLFVSIQKAITHKIPVIIFDEAHLMKHENFYELQIIANFDPALFILTGQPHLRDKLLNHQAFNQRILKYHLTPLGKEISPYINHQTIFQNAINAIYKNSVGIPRVINALALKCLTLGALEKESLTEEDVYTASKEL-
>node76709node
KQLFASQAWNQVKARLQFLVDHHGTGLLTGEVGAGKSTAARTFIAGLPILYLH-WTSGSALDLLRQIALELDLEPAHYRGDLVRQISQAIVHQHPILICDEAQLLRHPALEQLPLLLNFHYLTLLLVGEPLLRRTLSLHEPLRQRIVQYHLDGLSRELDAYLVHQPLLETARQALYQATKGILRKVNKLVLTALRLAATRKSTVDEAILLDATSEAL
>node35087node
NDVFATNAQTEAQIRLNHLLELRGIGLLTGEPGSGKTTLCRRLTDGLPVIYVP-LSTGNVMDMYKSVAWDLGLPTERSRASAFRAIRAEVSRQQPMLIIDEAHHLRNDVLEDLRLLTNYNRLCLLFVGLTELRRRLQMHESLDQRIMRYQLGALTREIADYLTHRPLFDSAIEAIYQATQALPRKVNRLAHYALTATAIAQRIVNADLVQSALQEIG
>node48568node
EDLFESEALDEVRARIKHLLDMRGIGLVTGESGSGKTTSCRSIVSTLTVIYVT-LTTGNVMDLYKTIAWELGLTAERNRAGLFRSIRGEVSRLRPVLIVDEAHHLRTDVLEDLRLLTNYNRLCILLVGHPELRRRLNMLDALAQRIVRAHMRGLTREAGAYFEHHPVFAPAIEAIYQATSGLPRRTNLLAHHALLAAAVAKTNVSAEHVQAALNEL-
>node14676node
DELFESNARREAEARLGHLIDLRGIGLLTGEVGSGKTTVCRRVAAQLPVHYVS-LTTGNVLDVYKAIAWEIGLPIERSRATARQAIRNEVSRQLPVLVIDEAHHLRNDVLEDLRLLTNFQRLCLVLVGLTELRRRLAMHESLSQRLVRHHLSGLDREVDAYIKHRPLFEPAVEALFQSARGLPRQINRIAHYALSAAALDERTVSAEHLQRALEELR
>node30181node
DELFGAVALREAQARLQHLVELRGIGLITGEVGSGKTTACRHLASALPLFYVT-LSTGNVLDMYKSIAWQLGLPIERNRACAYRAIQAEVLRQHPVLVIDEAQHLRNDVLEDLRLLTNYRRLTLLFVGLTELRRRLSMHESLEQRIVRYHLNGFSRELPAYLTHRPLFPAATEALYQASQGLPRRVNRAAHYALSAAALAKQQVSTEHVQTALEEFR
>node58875node
EDLFVSAASKELETRLHHLLDLRGIGLVTGEVGSGKTTVCRKVATSLSVFYVP-LSTGNVMDLYKTIAWELGLPTERSRAALYRAIRGEVTRIRPILVVDEAQHLRSDVLEDLRLLTNYNRLCLLLVGQGELRRRLSMHEALSQRIVRHHFVGLDRELPLYLAHLPLFPAALEAVFQATSGLPRKVNLLAHHALLAAAVVKKTVTAEHVQIAMPEV-
>node26026node
DKLFGSKAADELEARLHYLLKLRGIGLVTGEVGSGKTSICRKMAASLTVFYVP-LTTGNVTDIYKSIAWEMGLTTERSLAALYRSIHMEVNRIRPVLIIDEAQYLRNEVLENLRLLTNYNRLCMIFVGQAELRRRLSLHEPLAQRLVRYHISGLAKELLPYLKHRDLFQPALEALFQATNGLPRKINLLAHLSLNVAALQNQLVSAEHILTAVEET-
>node19470node
DKLFRSAGLDEAHARLTYLVEMRAIGLLYSEPGCGKTTALRRLRESLPAIYVH-YTNVGTGDFLKQLAGELGLVPSFNHVTTFRAVQQEIARLTVLIVIDEAHRLRPEVMADLPSLCNFARLALLLCGQVGLRQRLRLLEALAQRIVRCTLRGVDRTTRAYIEHRPIFEPGFEAMFGASQGVFRRIDVLAHNALAVAASANRIVDADHVLRAAEEVR
>node72202node
GRYFESDDLKQVLSRLNLLKTTRGIGMITAPPGMGKSMALKVFADSLPPVYIS-FTTVTVPEFYRQLSDTFGITDVKGKTARVRALKEQIAYQTVILILDEAQYLNQGILNDLQMLMNFNCFALVLSGEPYLNTVINKHAALKQRIVHYEYNGLSGEVKEYIFFKAIVPAAISVINGYAGGDPRIIDNIMYDSINIGEQQNMTINIDIVRAAAQNRS
>node44891node
DMAHPTEDLRQVHARLGHLARTGGIGLITADPGVGKTFAVRTWADGLPLVYLC-LSTVTNMEFYRELCQGLGVEPCFKKSDMFRDVQACVRSQRVTLVIDEAHYLQSSVLRDLQMIANFDMLAIVLVGHSVLAQYLSRHESLRQRLASYRMRGLDGEAADYARSMEIFDAALAGAHGCSGGSVRRLNSVLTNALTIGAQQRRAIDAEMVRCAADELA
>node58956node
TRLYQSNDYRQMASRLQFLIRTKGIGLFLGEPGTGKTASLRSVLDGLEVVYIR-LTTVTPIDFYHALNDALGLEESSRKSVMFAQIQHEMERVSVILAIDECQYLTVQVLKEFVMLMNFDCCTLILMGQPEALRTLRALEPFKQRIMNYFLTGMDEEVRGYVLDRDLFDECYHTLHSLMRGSARLLNNLICKSLQIGMIRERHITTEIVMAANEEVS
>node1665node
STLFTSNDFKQMTNRLEFIIRSRGIGVFLSSPGMGKTTCLRKTLEALPVIYIC-MTTITAIDFYRMLNDALGLEETTKKSQMFKQIQDELKRMEVIIAIDEAQFLRKEVLREFIMLMNFDYCTLIFVGQNEFLRTLRLLEPLRQRIMNYTFTGFNEEVKDYVVSRDLFDECYHTLYSMMNTSVRILNQLINKSLILGMHYNETIDSELVMQASKEL-
>node55651node
-KVIETVDYKELNVRLKYLTDVLGIGLVTGRPGAGKTVILREYARRLTVVYLP-LSTVSVSDFYNQLAVSIGIEPAFRKSAKFRQIQERILEVTPVFILDEAQYLSGLIYNELVLLTNFNKCIVILAGLPQLTQMLQRFEAFRQRIVKYQVMGLEYEVHDYVREKEVIEDALKTIYSATGGSIRRLDQMITKCLIIGAQEEQQIGNEVVHKASAEVA
>node13022node
TKPFESEDVANMTDRLKYLKTIKGIGVFTGPPGSGKTSIVRDYVNKLRVIYIA-MTTVTATEFLRQVAYGLGLEPKNRKCDLFKQIHETIESVTPVLILDEAQYLHNAILHDIKMLLNFNRMILIFVGESGFNGILGKHDALRQRVINYDMQGLQKEAEAYVKHCPVFPEAINAAWEIGNGSVRRMNNILEKALIEGANRKKPIGTDTILMAQQEVE
>node28462node
ELLVFNKNYEEAKIRLDYLLQTKGLGLITGEPGCGKTTIVRNWSKDLNVIYLP-LSTLTVMESYRQLAIGLNLEPKYKKYQNFIEIQSAIRRITPIIIFDEANYMPSSFLNDLKILFNFDLAVVLLVGQPVIVNTLNLNEAVRQRVTSYNVETMTIESIKYITSKQIFEQAIRAIASYSSGIPRVISRVCDISLMIGNKLNNIIDEDVALMAINEVG
>node3575node
EVIVETGEYQEARFRLDYLLSTKGFGLLTGSPGRGKTTVIRNWARGLPVIYSS-LSTLTVMEFYRNLAAQLGMEPSYRKNDNFRIIQEAINRQTPVIIMDEANYINPKILNDLKILFNFDRAVILLSGLPQLNNTLRLHEPLRQRIMNYDLDGMSKEGRRYIQEKTVFENALEAVLNAANGTPRLINKLCNASLLVGNSRNNFITADAVMQAISECE
>node59818node
SFLIETSQYREVISRLNYLDQVKGFGLITGQPGMGKTTAIRNWARSLPVVYIS-LSTLTVMEFYRMIAEELGYEPRFRKNENFRTIQNAIDRMTPVFIFDEANYMKSATLNDLKILFNFNKAVIILAGLPQLNNTLRLHEPLTQRITNYEMEPLQLEGKKYILDKEVFKSALEAIVNASNGIPRVIDKIVNQALVIGNALNNIITSETVMKTVEDLQ
>node18592node
EIFVSTDESKEVLFRLDYLAKTKGFGLLTGSPGRGKTTAIRKWVQTLNVVYTC-FSTFSPNDFYRNLATELGAQAHYRKPDNFRVIQEELTRKTPVIIIDEANYISSAILNDFKLLFNFDRAVVLLSGLPSLNATLRLHEPFRQRIV----------------------------------------------------------------------
>node39437node
DILLETTESSEARTRLDYLKDTRGFGVLTGEPGRGKTTAARTWAGSLPVSYSS-LSSLTVMDFYRQVAAGLGVEPCFRKNELFDDIQHEVKRVTPVIVIDEADMLSHKVLSDLQVMFNFDLAVVLLVGQPRLNTTLNQHESLRQRIMNYHMAGISKEGRTYITRKTVFANAMEAVLNAAGGTPRMINKICSRSLMIGASQNDIIDADTVRKAVEDNQ
>node9441node
EILVETSDYKEVTFRLNYLLNIRGFGVLTGQPGLGKTTLLRNWSHALQIIYIS-MSTLTVLEFYRQLASQMGIDPYFRKIDNFKAIQDVVIRIIPVIILDEAQYLKHATLNDLKIIFNFDKAVILLAGLPQLNNILSLHEPLRQRIMNYELQPLDKEASRYIEEKKVFSNAMEAILNAAGGIPRMINKICNACLMTGNSRNNIISADTVMDTVNDLQ
>node74957node
DVLVETNDYKELIFRLNYLVQTKGFGVLTGGPGRGKTTMIRHWVKSLQVIYIPMLSTLTVMEFYRQLAEALGLEAYHRKSDNFKAIQKAIERMTLIIILDEANYLRNGILNDLKILFNFD-------------------------------------------------------------------------------------------------
>node68010node
MKHIETSEFREVQARLRYLQENHGFGLISGESGRGKTTAVREWARSLPVVYIS-ISTLTSLEFYRKLSEELNCVPAFRKVDNYRNIQEAINRITPVIILDEANYLSNTILNDLKMIFNFERAVVLLVGLPQLNNILRLHEPLRQRLMNYHMEGLSIESKDYIRIKEVFENALQAISNGASGIPRMIDNLCSRCLLIAEKREYRINADIAMAAINDSQ
>node12529node
EIIIETSDCKEVICRLNYLLNNKGFGILTGGPGRGKTTIIRNWCHGLAVIYTS-LSTLTVAEFYKNLAQQLGLEPMARKIDNFRIIQNEINRITPIIIIDEANYISNGILNDLKMLFNFDRAIVILVGLPQLNNTMRLNEPLRQRVMNYNIDNLSKESKEYIISKNVFETAFEAIANASNGIPRIINKICNSSLIIGNTKNNTINSDIIMLAVNETE
>node73674node
ETVIETAQYKEVQYRLNYLKEMKGFGVLTGGAGTGKTTSIRNWQMTLPVIYIS-LTTVTAIEFYREMSLQLGMESRYKKIENYHQIQEAVNRITPVILLDEADHLSSSILCDIKVLFSFDRAIVVMTGLPIFNNTLRLNEPLRQRIMNYNMAPLSEDGLQYIHGKPVFPEAERAILNASGNALREVNKICDHCLLLGDARKETINAELAMDAINDAA
>node77103node
DHIYQSQDYKQFSSRMEYFKTVRGFALVYGEPGSGKTTSLRAFTAKLPVVYLP-LSSVTVMDFYRHLAVGLGLEPRFRKVDLFHQVQDYIVNMATFVIIDEAQFVHNAILNDLRLLFNFNYAMVCLSGQPPFLNQLALNEPLRQRIVSYGFKGLAKEIGPYLSSLPLFPDAVEAMAASSPM----------------------------------AS
>node18472node
KNFYKSYHFNQALSRLDFLKQHKGFGLITGEPGTGKSSLVRYFKESLPCVYIP-LSTLTVMDFYRALCDGLGVEPANRKVTIFKQIQESIFNITPIIILDEVQFLKNSVLDDLRIIFNFDLALVLLTGQTNFINQINRHEALRQRIVSYHMEGLTSEVKDYVLSRPIFDDCYELIYTMTNGQFRQINSLARICLIAAASKGRTISKEDLFQAQKEAS
>node53704node
----------------------------------DKIRLVRSVKELDVCIYIP-ISTLTVMEFYRAICSGLGVIPSYKKVDMFKQIQEAIYTITPVIIVDEAQFLKN-------------------------------------------------EVEEYILSRPIFDNALELLFSSTNGCVRPLNSLARMCLIQGANQKRAIDTEIVFQVQTELN
>node69650node
KYHYKSQDYIQAMSRLEFLKDKKGFGLITGDPGSGKSYTLKCFVNSLPVVYIP-ISTLTVMDFYRYLSDGLGLIPKHRKCDMFCQIQDVILSITPVIIVDEAQFISNSILDDLRIIFNFNYALLILSGQTQLIIQLNRHEALRQRILNYSFKGLNKETKEYITSRTIFDDAIELIYSSTNGYLRKINLLAEMSMILGAKESKTINGELVFRAQSDIN
>node76483node
KDHFKSKDFNEALSRLEFLKNTLGFGLLTGEPGVGKSFLLRYFVDSLPPVYIP-ISTLTVMDFYRALCSGLGIIPAHKKVLMFKQIQESIYTITPVIIVDEAQFLTNSVLDDLRLIFNFDYAILILSGQTPFITQISRHEALRQRIVNYYLKGLTKETKEYIKSRPVFDSAYELLYSSTNGSIRTLNSLVKMCLISGANEKKSIDSELVFVAQNELN
>node53472node
ADSFPSTSYREMIARLEYMKKTRGMGLIVGEPGAGKTFALRSFAESLPVIYFP-LSTGTVMDFYRGLAVGLGEGPKFRKVDLFHQIQQAINVITPVFILDEMQMAKDAFLNDLSILFNFNPFILIIAGLPYLLDRLSLNRPLSQRIMRYKVEPLAKEVAAYINHHTIFDNAIQAIASLSRGWPRLINKIATHSLLAGYQAKDLIDEEIVRLAAEDAG
>node60216node
SDAYVSTPHQEALGCLNCMKQVRGMGLFVGEPGAGKTYALRVFTESLKVVYFP-LSTGSVNDFYRGLAFGLGDEPKNRKVDLFRQIQQTITVVTPVFILDEMQMAKDVFLSDLNLLFNFNPFILLLCGLPYLRDRLALNRPLAQPH--------------FRSDC--LPAD------QQTGDPRLAAR----------------------LYEESRT
>node41411node
KDLYQSENLKELSARLDYLKKTRGIAVIIGEPGSGKTSALRSMADSVPVIYFP-LSTGSVMDFYRGIAIGLGEEPKFRKVDLFNQVQAAILKITPIIILDEMQLAPNKFLSDLGILFNFNPFILILAGLSHFMTKLNLNQSLNQRVMKYQLNPLNKEVKEYVEHQPIFPQALEAIALRSRGLPRLINNIAVNSLLLGFQLKEQINQEIVFKACEKDT
>node59758node
SEAYQGAAFQEALRALEYVKRTRGIGLLIGEPGAGKTFALRAWKESLPVVYFP-LSTGGVMDFYRGLALGLGEEPKYRKVDLFRQIQQAIERITPVFILDEMHLAKDAFLQDIAILFNFNPFVLILAGLPHLQGKLRLHRPLDQRIMRCRMGPLEKEVAGYIEHRPIFPSALEAIVLQSRGWPRVINTLATTCLLYGHQLKDVIDEEVVRMGCRGNG
>node44672node
KNLFPSESFTELSARLNYLKDSRGIGVVVGEPGAGKTSTLRSFVNYLPVIYFP-LSTGTVMDFYRGLAYGLGEMPGFRKVDLFRRIQKGVTTITPVFILDEMQLSSNKFLNDLSILFNFNPFVLILAGLPYLMDRLALNQSLNQRIMRFKVNPLSKEVNAYINHHEIFPMALEAIASRTHGWPRLINNLATNCLLYGCQKRNTIDEEVVMKVSNETG
>node76866node
QDAFLSCSLKETRARLEYLSRVRGMGVLVGEPGAGKTFALRVFCANLPVIYLP-LATGTVMDFYRGLARGLGEEPSFRKIDLFHQIQQAVQVITPVFILDEMHLANPKFLLDLALLFNFNPFILVLAGLPFLLSRLELTQSLAQRLVRFQVEPLNREVGAYLEHHPLFPPAVEAIASRSRGWPRLVNNLALTSLLWGAQLKQLISADVVRQAAAEIG
>node8931node
SDAFPSTDYQGALNALNYLQKSKGMGLLIGDPGAGKTFTLRSFKESLPVVYFP-LSTGGVMDFYRGLVYGLGEEPKFRKVDLFRQIQQGIERITPVFILDEMHMAKDAFLQDIALLFNFNPFILVLAGLPHLKTRLALHRPLSQRMMKYEIQPLSREVSHYIHHHTIFETAVEAIASRSQGWPRVINTLTINSLLFGSQLKELIDEEIVRLAIEDNG
>node25138node
AHMFSSSSYEELLARLAFLKDSRGMGLVTGEAGSGKTSALRAFVCSLPPAYFP-LSTVTVNDFYRGLAFALDISPAFRKVDLFRQIQEAISEITPLIILDELQLATPTFLNELHLLFNYNPFILVLCGMPPLLNKLSLQQPLNQRLMRYKMQPLSKEVASYIEHHPIFATAIEAISTVSRGWPRLINSLASNCLVYGCQKGQQLDEEAVRMAASEVG
>node50987node
EEMYLSSSHQELLARLNYLKHSRGIGMVVGEPGSGKTSGLRTFVVSLPVAYFP-LSTVTVTDFYRGLAFSLGLEPAFRKVDLFNQIQEAIQNVVPVIILDELQLASTKFFSDLHLLFNFNPFVLVLCGMPALAIKMSLNQPLNQRLMRYKMAPLTKETKNYLEHHPIFDTTVEAIATVSRGWPRLINNLATTSLIFGCQKLKYIDEEAVRQAAVELG
>node26394node
AMLFQSEAYKEVLARLDYLKTTRGFGLITGDPGVGKTSTLRVFADTLPVMYFP-MSSGTTMDFYRGLAFSLGEQPRFRKVELFFQIQNAITDITPVFILDEMQSASAQFLHDLSIIFNFNPFILILTGLPTLANRLALNRSLDQRLTRFHFSPLTPEVRDYIKHRNLIENAYEAISSSTGGYPRLVGNLVTQCLILAFQKQDLIDEEIVFAASAEAG
>node22954node
KNMFTSNSYNELTARLNYLKDNRGIGMIVGEAGSGKTSGLRSFTTSLPTVYFP-LSTVTVNDFYRGLAYSLDLEPASRKIDLFKQIQEAILSITPFIVLDELQFATSSFLSDLHMLFNFNPFILILCGMPSLSMKLSLHQPLNQRLMRYKMQALSREIKAYIEHQPIFDAAIEAITSVSRGWPRLINSLATNSLVFGCQKGKYIDDEAVRLAAIDLG
>node15968node
KHFFSSQGFSEGTARLEYLKSTRGMGVVIGEAGAGKTSLMRNFAASLPAIYFP-LSTVTVSDFYRGLTVGLGQEPKFRKVDLFAQIQQATLHMTPVFILDEMQMVSNQFLNDISLLFNFNPFILIMVGLPHFMERLRLNQPLAQRVMRYQMNSLSKEVRHYILHQDIFPQAIEAITSRSRGFPRLINNLATNCLLYGCAKKELIDDEAVFAVASESG
>node27997node
ENCFSSRNWSEAKARLQYLVKARGIGVLVGEPGSGKTFALRSLAAGLPVIYLP-LSTGTVMDFYRGLAGGLGEEPKFRKIDLFEQIQRSVLNSTPVFILDEMHLASPKFLLDLSILFNFNPFVFVLSGLPFLLNRLGLTQSLAQRVMRYKMEPLEREVKDYRGHR--LENG------EQSCRHRYAWR----------------------SAQGVSC
>node44331node
KDLFPSENFSETMARLTYLKDTRGIGVLTGEPGAGKTSALRHFVNNLPPIYFP-MSTGTVLDFYRGLTMELGEEPSFRKVDLFKQIQRVIYSITPVLILDEMQMSSNKFLTDISILFNFNPFVLILSGLPFLMDRLSLNQPLAQRIMRYKMAPLKKEVKSYIEHHEIFPHAIEAIASRSRGWPRIINNLATNALLLGYQFKNIINEEIVFKACEETG
>node70942node
DKLFSSNDSKELDSRLKYMLDNRGICLIVGEPGSGKSTSLRKLTDNLNPCYLA-LTTLTVKEFYQAMASMLGETPSHKKFLLFQQIQNAIQNITPVIIVDEIHMAPITVLDDLRLLFNFNPFVLILSGQPQIRNKLALCYPLRQRIMRYSMQGLSIETADYCISREIFPAALAAIHTISGGFLRTINNIALASLMYATARKANVDEEAVYQANIEMG
>node75316node
DKLFLSKNLEELTSRLMYLQKARGIGLIIGEAGTGKTTALRQYAQSLPSFYFP-LATVTVQEFYRGLALELGEEPKHKKVDLFRQIQSAIGSVTPVIILDEIHMASNKLLEDLRLIFNFNPFILILAGLLSQKSD---PYPS-----------------NY------------------------------------------------FILNIIVK
>node6338node
SDVYESEDIKELNSRFKYIQNIRGMFLLVGEPGMGKSTALRKFSAGLPPCYFS-LSTVTVMDFYRGLLISLGEVPSHKKVTMFHQIQQAIMSITPVIILDEVQMLSNSILEELRLLFNFNPFILILSGQSQIRNKLQLNAPLKQRIVKYVMQGLKPELSDYIFTRNIFQAAIEAIYSASKGVPRLVNSLATSSLMYACSIKKHIDEEIVYQGQKDFD
>node25985node
NDLYISEDIAELNARLKYLQETRGIGLIVGEAGSGKSTALRRYAESLRPCYFA-LSTLTVREFYQALAMILGETPSYKKVTLFHQIQRAITEITPVIILDEIQLVSNDVLEDLRIIFNFNPYILILSGQPHIRNKLALNSALRQRIIKYVMQGLKKEIQDYIKTRDIFPSAYEAIYSLTKGLPRIINNLVTASLLYAYSKRREIDEEVIYQAQNEIS
>node57424node
SELFQGSDFLELESRLKYIQATRGIFLLTAEAGSGKTTALRRFSKGLPPCYYS-LTTVTVMDFYRGLILKLGEEPTHKKVTMFEQIQKLINSITPVIIIDEAQSLSNKVLDDLRILFNFNPFILILAGQTSLRNRLQMNTPLRQRIVKYHMQGLKKELKDYIHSRNLFDSAFDSIFSITKGAPRLVNSLVTSCLMYACANQRSLDDEVVYEANRDIE
>node30719node
EQLFASSSSIELRSRLGFLETTRGIGLVMGEPGAGKTTALRAYLKQLPICYFA-LSTLNVREFLNGLAMELGESPAFQRVKTIHLIQQAIRSTTPVIVLDEMHLASSAIFDELRLILNFNPYILIMAAQPPIRAKLNLHLPLRQRIVKYTLQGLKEELGNYLATRQIFEPSLSAIYSVSGGLPRVVNSLATNCLIYACQQGRYVDEECVYQAANELQ
>node36906node
DKLYISQDLQELEQRLKYLQNTRGIGLVAGEPGAGKSTTLRKFVSELPHCYFS-LATVTVSEFYQGLALELGEQPVHRKVAVFRQIQQAISSITPVIILDEIHLASNKLLEDLRLIFNFNPFILILAGQSTIRNKLGMNKPLRQRLVKHIMQGLKQEIKGYCNSREIIDAALEAIYANSNGMPRLVNSLMTNSLIYACNQNRRIDEEIVYHAQNELN
>node76466node
DIEISTNDFKEALGRLNYLKDVRGIGLFTGRSGTGKTFIMKKFSETLPVIYMP-MSTLTTIEFYRELSSQLGLEPQHKKIDNFRNIQAHIKKIVPVIILDEGQFLKTEILNDLIMLLNFSYVILILTGTPVLNHTVNRHEALKQRIIQYETSGMNEDIERYVVEKPLIPDALKALSNASQGSSRKLNNLLTHCLIIGAAREMVIDNETVMEAANEI-
>node38030node
DTTVETIDFKEMQGRLAYLCQTKGIGVFTGRPGVGKTYALRQFVSSLPVVYMP-MSTLTTIQFYRYLAGSLGLEVGSSKIDNFMNIQEYLKRIIPIIILDEAQYLRSEILNDIKLLMNFNHCVLILAGLPTLVNTLKYYEAIRQRIIQYQIIGLEPEIKSYVESKPLFEDAMTALGNSCQGSIRKLNNLLTQCLIIGANRQRDINNEIVMMAVNEVD
>node19357node
RDAFMTMDMEQVKGRLEHLKAHPGIGLFTAAPGQGKTFSLRCFADSLPFYYIC-LSTVSTTEFYRQLCVTLGLEVSYKKTVMFQRIQDYLYSIHCMICLDEAQYLNADIFKDLKMLCNFNCFSLLLLGQPVLNSLMMRNEALRQRIVSYNFNGLTEEAIRYISNRRIFDSAMITAYGSCNASLRQLNLILTKALTIGAQNNQNIDSDIVLAAVNDIA
>node52611node
KDAFLTKDMKEMNGRLDYLKNNPGIGVFTAGAGQGKTFSLRCFSSKLPFTYIC-LSTVTIMEFYRQLCDSLGLDAASKKSTMFRIIQEYFETIHHIVCLDEAQYLNSDILRELKMLTNFNCFSLILLGQPIINNILMRHEALRQRIISYNFEGLNEEAMEYIRNRSIMENAMLSTYSSSGASIRKLNLIMTKALMIGAQNNQIIDTDIMLSAVNEIE
>node25581node
KQFYRNHDFNEMTKRLEYLKNVKGIGLFTGLAGTGKTACCRAFVSSLPVVYLP-MTTISASEFYRDLAKGLGLEACYRKIDNFRNIQERIKKTTLTVLIDEAQYLSRAVLSDLKILMNFNYAVLALAGQPTLNDTLSMHEALRQRIINYNMQGLTAEAADYAKDRDIFPAALEAAYGYCCGSIRMLNTLLHRALIIGCEQKDTVGTETVMDAANEID
>node67240node
KNFFQSNDFSQAMSRLEHLKAVKGIGLFTGISGIGKTYTLRCFTNSLPVIYLT-LSTVTVLEFYKSLAYGLGVEIYSKKIDLFKAIQERIISITPVIIIDEAQYLKTEVLNDLKLLLNFNYAVLILCGQPLLNNILSKHEALKQRIINYNYEGISKEISEYISSREIFANALEAINSCCNSSTRILNSIIEKCLILGCQQNKVIDTDIVMLAQNEIN
>node35164node
KKTYIFRDMKNVLDRLDYLKQTKGIGVFTGQPGCGKTYTVRTFANELPVVYLQ-LSTVSVLEFYRQLAVGLGLEPKFRKVDLFRQIQDTIRYCTPIIIVDEAQYLSNQILNDLKLLLNFNYCILILIGQSTLNGILKKHDALRQRIINYDLEGISREAKEYIEHCPIFEEAIEAVYSIGQGSLRKMNNILTKCLIEGANEERVIDAEIVLKAHDEVE
>node63264node
KDAYMSNDLKEMISRLEYLNEARGIGLFTASPGSGKTFALRCFAKKVPVIYLC-FTTVTTTEFYRQFCISLGIEPSSRKSDMFKSIKDYMESVHYILVWDEAQYLNNDILKDLKLLMNFDCFSLVLIGQPVLNNILEKHEALKQRIINYNFEGFSEEALEYINSREIFNNAVLAAYRSCAGSIRRLNMILTKALIIGAQHENVIDTDIIMAAANEIS
>node52462node
KYAYETADFKILKNRLEFVKDNKTMALITGNPGMGKTFAIRNFLNELRIIYIC-MSTVTTYEFYKQLCYELGIEPPYKKIDMFREIQERILNINIIIVLDEAQYLKTGILNDLKILLNFNYVSLILVGQPVLNSILRRYDALNQRIV----------XXXXIDSRRIFEQAVEAIYNACNGSIRVANNIITKSLIIGKSKQQIIDSDLIIEAVNELT
>node21379node
KTYFNSNDFKNATARLEHLKNIKGIGLFTGFSGTGKTFALRYFSKNLPVIYIQ-LSTITVLEFYKSLSYGLDLEPPNKKVDMFRDIQQRIVSITPVVIIDESQYLKTDLLNDLKLLMNFNYVVLILLGQPVLNNILSKHEALKQRIISYNFEGISKEVKEYITSREIFNNAIEAIFGCCNGSTRKLNNIVDKCLVIGYMNKTIIDTDIVMSAQNEIE
>node25035node
SDSFESSDQKSMMNRLSYLKDVRGIGVFTASPGMGKSFCLRQFESSLKMKYVC-LSTVSVGEFYKQLCDQLGLETKGGKTVMFKAIQDRIHYQPLILAIDEAQYLSNAVLKDLKMLMNFNCFTLILSGEPYLNNTLEKHEALRQRIVHYSFRGLGPEIPAYIRHKTLVEDALSAVTGYCHGIPRIIDNVMSDAIMLGAQLGSCIDSEVILAAVNEQA
>node41751node
LGFFQSHDHREMTTRLNYLKDIRGVGVFTAQPGMGKTCSFRCFLKGLRAAYLC-LSTVSITEFYRQLCGALGLEGAFSKPAMFKSIQERIYYQPLLLALDEAQYLNPGILRDLKMILNQNCFSLILIGEPYLNSILEKHEALKQRIVHYNFEGLSSETSAYIFQKGILDAALSATYSYSRGNPRLVDNVMTDALTIGAQNQKSIDADVMMAAINGQA
>node67553node
KDHFVSHDFTEMTNRLNYLKDIRGIGVFTARPGMGKSFCLRCFASGLPMEYIC-LSTISVADFYKQLCAILGVSDKGGKTGMFRAIQEQIYYQPLLLAIDEAQYLGTGILNDIKMLMNYNCFTLILCGESHLNDTLPKHEALRQRIVHYNYAGLFDEVSKYILHKSIIPSALAAVHSFTQGNPRLIDNLMTDALTIGSQQDKVIDAETIRAAVDNQG
>node22229node
KDCFISDDHKQMISRLNYLKDIRGIGIFTAPPGMGKTYALRCFAHDLPMVYIC-LSTVSVSEFYRQFCSMLGIEAGGRKTDMFKAIQERVYYKTLLVAVDEGQYLNSAIFRDLKMLMNVNCFALILVGEPYLNNILEKHESLKQRIVHYNYQGLSGETADYIYHKSIIVAAVNAIAGFCQGTPRLIDNLMTDALTLGAQLKQSIDTDIILAASNNQS
>node15723node
RDAFRSQDHRQMLSRLDYLKNVRGIGVFTARPGMGKTYALRCFMNGLPTAYIS-LSTISVTEFYREFCEVLGLEAQGNKTGMFRAIQERVYYQPLILGIDEAQYLNYNILRDLKMLMNHNCFSLILVGEPYLNHILDKHEALRQRIVHYNYEGLSDEVPDYIYHKNILGGALSAVHGYSEGNARKIDNLMTDALTIGAQQDHCINAEIILAAANNQS
>node73850node
QDMYRSHDYSEMLSRLNYLKDVRGIGVFTARPGMGKTLVLKAFSQSLPMEYIC-LSTVSIAEFYRQFCGVLGVSSRGGKPGMFKAIQEQIMYQPLLLAVDEAQYLNTAILNDIKMLMNYNCFSMILCGEPHFTDILRKHEALRQRIVHYEFHGLSDEVPAYVKHKSIIDAAMASIHSLGQQNPRVIDDLMNDALQIGAQTGQVIDADVILAAANNRQ
>node53284node
SESFHSKDHKAMLDRLEYLKEVRGIGVFTASPGMGKSYALRCFSKALDMEYIC-LSTISVSEFYKQFCLALGLDTNGGKTTMFKSIQERIYYKPLIIAIDEAQYLNSGILKDLKMLMNHNCFSLILAGEPHLNHTLEKHEALKQRIVHCNYQGLDDEITGYIHHKSIIDAAISAAHSYSRGNPRLIDNVMSYALDLGAQKQKVIDADVMMASIDAQS
>node54888node
NHAFQSRDYQQMLSRLDYLKNTRGIGLFTAPPGMGKTFALRCFAKNLPLSYIC-LSTVSVSEFYLQFSFELGLDYSSKKTVMFRNIQERLFHKTFILAIDESQYLNAGIFRDIKMLMNVIALLLSS---------LDNLPLSKNRFMNLSNNALSF----------------TTTRGFPPGKRKIIF-IPGLKLLV-------------------AP
>node73984node
KDAFESEDFREMTARLEYLKEIRGIGVFTASPGMGKTFALRCFAKGLPCAYLC-LSTVSVQEFYRQLCEALGLESGFGKSQMFKSIQERLYYQPFICILDEAQYLNSNILRDLKMLMNQNCFSLILCGEPYLNHILEKNEALRQRIVHYNFHGLTDEVSDYIRQKDIITAAISSVHSYSQGNPRLIDNVMTDAMTLGSQMDKVIDAEVMLAAINNQA
>node49679node
KDAFQSRDHLEVQNRLAFLKNTRGIGLITAPPGMGKTFALRCFSDSLPMFYTC-LSTISVTEFYRQLCTQLGLDAGGRKSLMYGSIQERLRYRTIFVVVDECQYLGTDILRDFKLLMNQDCFALVMVGLPHMNAVLEKHEALKQRIVHYNYNGLSAETAEYIYSRSIIDAALRAVTGYCQGTPRIINSVMSNALILGAQLKQCIDSETILAASNSIT
>node15478node
KHAFNSKDHKNMLDRLNYLQKTRGVGVFTASPGMGKTYALRCFADTLPLSYIC-LSTVSINEFYRQLCLELGLEPLSRKADMFKAIQERVRYKTIMIAVDECQYLDTRILRDLKMLTNQDYFALVLVGLPHVNNILAKHEALAQRVVHYNCEGLTKETTDYVYTRSIIEPAIHAISGYSNGAPRIINSVMTNALLLGAQLQKTIDSEVVLAATNNLI
>node53160node
SGYFESGDHKEMLSRLNYLKDIRGIGIFTARPGMGKTCSLRCFMREIRPVYIC-LSTVSISDFYSSICDALGLTTSFHKSTMFKEIQERAYYQPLILAIDEAQHLHGSILCDLKMIMNQNCFSLILVGEPYLNSIIERHEALKQRIMHYNFTGLTEEGPEYIFHKGIIEAALSAVTSYSQGNARLIDNVMTTALTLGAQNNAVIDADVILSAVNEQA
>node53442node
ANCFQSNDFKQMTSRLNHLKDIRGIGLFTASPGMGKSMALKYFADSLPPIYTC-LSTVTVGEFYKQLCDALGIVEVYGKSGRVNAIKGQIRYQTLILIIDEAQYLNTSILTDLKMLMNFNCFALILCGEPYLTSTLNKHISLKQRIVHYEYAGLQDEVAEYVRHKSIIEAAISALHGYSQGNPRIIDNIMSDALIIGEQLNKTMDADVILAAAENRT
>node57642node
TGLWQDQRMKEGLARLDFLITMGELGMLTGPSGVGKSALIKRFLSGLPVVYCH-LTHLPSNGLMKLIVTQLGEPPRRGKDRV----YEQILEGTLLLIFDEAHLLTSESLTDLRLLISSPPLKILLAGQDSLRGTMKRHADLLNRIVRYQLRPLNKQTTQYVDFQKIFEEVKDLLHDFTGGLPRAINNLAIACLMQATAAGARVDEDVFRQATAEFQ
>node22171node
NSLWQDPRMEEAQARLTFLVDHGTLGLLTGASGLGKSALIKQFMHGLPAVYCH-LTHLPGSGLLRAVLNQLGEAPRRGKERL----YEQLLDGGLLLVFDEAHLLDGDALTDVRLLISSPPLKILLSGQDSLRSTLKRHQDLANRIVRYHLRPFSKDTGKYIDHQQIFDSAKMVIHDYTGGVPRQINQVATQCLVQATASNVRVDDELLQQVLSEIH
>node56061node
ERLWNDQRMTQGLARLRYLVEGGTLGLVSGGTGLGKSALLRRLLHELGTCYLN-LVRLPALGVLQQLVRRLGETPQWHKEGL----FCQVVEGTLLVVLDEAHLLPPESLIDLRLLVSSPQLKLLLAGQDGLLDVLRRHRDLWDRIIRYHLHPLSKQTRQYLEFQDVFTEVKDLLHDYTGGVPRQLNNLATACLLSAATSGDCIDDAVFRSTVREFH
>node14653node
EALWQDDRMRQGVARLRYLAEQATVGLLTGASGVGKSAVLKRFIYELRPVYLH-LTRLPSAAVLKLIVTQLGEVPRRGKERL----FEQILEGALVLILDEAHLLDGDALTDIRLLISSPPLKIVLAGQEPLRNTLRQHTALLNRIVRHHLAPLTKETATYIDFQKLFVAAKELIHDFSGGVPRQINNLATACLVQAMADSSRINDAVVRQTLNEFT
>node61271node
DWLLTDSRFEQALARMKFFLEQGRLALITGQTGVGKSSLLRLVRQNMQPLYLH-LTSVKSGAFLRLIVTELGEAPRFGKDRL----FLQIVDTETIIIIDEAHLISVETLIDLRLLISTLPLKIILSGQETLTVQLKRLADLVNRIVRYHIKSLTRQTIAYIDHRRLMSDAKALIHDYAGGVPRSINNIATACLIHAASQNTAINESIVNDTMAEFK
>node80427node
EWLQRDPRIEQALARLKFFEQQGALALIIGQTGLGKSSLLRLFIHELHPIYLH-LTPIQANAFLRLMVTKLGEKPKMGKDRM----LLQILDKCTLLIIDEAHLIDPQTLTDLRLLISSISLKIVLCGQDSIRDILKRHTDLAHRIMHFALHALSKQSGAYIDNRKIFTEAKNLIHDYTGGVPRQINNVATACLIHAASRNKK-------STTPWST
>node38485node
ESLLSLPQHREALARLKYIIASKGFGVMTGSPGMGKSSILRTLDASLKFCYIN-DADLKPKNLYSKIPYYLSVQPSTYLDRMKKQFRDAVVNRLPIIVIDNAQDLPIQTIKEIRYLLNFSLLSLILVGHPELRDTLKLFEAVSQCIAHYRLSPLDEQTYEYISHHMLFEDVVNRIHQFTSGIPRVINQICRHCLIDMDSNQELADHQVLERVLSEFQ
>node26327node
ERLFPAPSWQEARARIRHVLEDRGFLVLTGESGVGKTTALRAVLHPLPLCYLP-VETWTPRHLYRAVAHALAVPVSPRTDDTERAVRHTLWTRLPVLVLDESHLLSPHVLQSLRLLLNFAPLALMCVGHTELRRKLALLEAIRQRVVAYHLAPLTVETADYLRHHPVFEAALAAAHAWSQGIPRRINHWARASLMAAWSQQQIVDEAMVAIAEAELQ
>node20912node
ETLYLSPPLAECQARLHAVIRDRGVLAVTGESGAGKTTALRATVAALPPLYLP-VEDWTPRVMYRAVAYELGLLPSGQALETERTVRQTLWARLPLLLLDEAHLCSPHLLQSLRQLLNFAPLVLILAGHTELRRKLSLLEALRQRIVAYHVRALTAETIVYVTHHPVFDSALQAGVEWSQGLPRRINTWATACLLAAYSGQPVIDDEVVATAQAELQ
>node60215node
KEVFVSKGHRELLARLRHVIKTGSLAVITGQVGSGKSTAIRSVMQSLAYIYLA-SSQLSPAEFYKSLLYQVNIRPSRGFSENKRLVAQAMLEIKPVVVIDEAQELTVQMLSEFRFVLNYSPLMVVLAGQPQLAEILRLLECIRQRIVHYRLPCLGEEIAAYILHHQIFDAAVQLIYQFSKGIPRRINNICRYAIVAAVVADPTIDADAVQKGLEDDE
>node67634node
SDLFTSRQHKELLERLRYAAERRLVMLLTGEVGSGKSTALRALREHLSVLYLA-DVAFSPRSFFHRLLEELHVEAPYQLTRAKRLAYRTLLERTPVLVVDEAQHLPRAVLEEVRGLLNYAPFALILSGTRPLAELLQLLEPLSQRILRFHLQGLTLETQQYVRHLEIFREALTRLHLASEGIPRKINRLATLTLMAAAAQERVIDDGFLDQVASAEL
>node22421node
SMLHRHRTHAEAVARISWLIGERALGVVTGEVGAGKTVAARAAIASLPVIYLA-NPMVGERGLYTHIVRSLGATPRFHKANVILQATELLTARTPILVVDEAHLLGCEQLEEIRMLTNHSPFACLLLGQPMLRQRIKLMAALDQRILRYHLDGMTLETASYLRHHTLFDDAIALIHQTSRGIPRATNNLATHSLLAAFADGGVVDETSARTAIAEVT
>node22632node
GMLFRSADHAQAAARIGYGIDTRGITVITGEVGVGKTVAARAAICRAPLIYIP-DPTIGARGIYHHVVTALGGKPSFHNAALVPQARDALAARVPILCIDEGHLLDHHALEALRLLTNHSPFATVLLGQPTLAAKMNLLAALEQRIVRRHMTGMTSETAGYIRHHPLFDDAIALIHQSGRGKPRNVNRLALSALIAACTAGNLVDETSARSAVTENN
>node11246node
GMLHRHAGHGEAVARITWCVDQRAIGVITGEVGAGKTVAVRAATANLPFIYLA-NPTIGVRGMLTHIVATLGHTPAYHKSALAPQAAEALASRNPVLVIDEAHLLDNHQLEAIRLLTNHSPFAVILVGQPSLRHRLRLLAALDQRIVRYTIAGMSGDTADYIRHHVLRRDRVDSRHRRRKGRPHRVHDYNFAAIVAGLPDNVLATPQLSPPPQTPIA
>node39325node
NKLFDRAAHAEAVARIHYCINESALGVVVGDTGSGKTVAVRAAVASLRVVYLS-NPSGGCRGLYVAIATALGATPRFHKAEAINQAAALLAARKVVFALDEAHLLSPEQLEEIRLLSNASPFAGILIGQPTLATRLRQFAALDQRIVRYTIGGMDLESIGYLRHHPLIDDAAARLHRYANGLPRALNNAATAALMAAASDSSLVDDACAKKAIAELT
>node41757node
GALHRHAGHLEAVARVGFLVAESAAGVLTGEVGSGKTVALRAAVAGLSVVYLA-NPTIGVRGMHAAIVSALGGVPRFHAAALVPQTADLLAQKKVILAVDEAHLLSPEQLEGLRLLMNASPFSLVLCGQPTLRRRIRLFAALEQRILRYHLQGMSAETGDYIAHHRLFDDANSLIHQVSRGLPRAVNNLAVQSLVAAYGEKAIVDESSARMAVAEIT
>node19590node
KDLFVRAAHAEAVARINFCVVESALGVITGDVGAGKTVSVRAAVAGLPIIYVA-NPAFGTRGLYVTIVRSLGAEPRYLKAELMAQAQDLLAARRVVMIVDEAHLLDTAQLEELRLLTNSSPFAGILIGQPTLSRQLRMFAALDQRITRFTIKAMDIESAAYLRHHALFDDAVARLHRVANGLPRALNNAATAALIAAAAEGDLIDDACAKKAVAELT
>node23856node
AMLHRHAAHNEAVARIGWCIAERRIGVITGGVGAGKTVAVRAALAGLRIIYLP-DPTVGVRGIHHRIVASLGGQPLTHHATLAPQAADALAARTATVVVEEAHLLGHDELEAIRLLTNHSPFACLLVGQPTLRRRMKLLAALDQRILRYAMPPMTDETASYLRHHTLFDDAVALIHQTSRGYPRAVNNLALQALVAAFGTNAIVDESSTRAAIAEVT
>node78062node
GMVHHHQAHDQAVARISWAINETAIGVVTGEVGAGKTLAIRTATGALPVIYLP-NPAVGTRGLYSAIVTALGGTPRFHKSALIPQATDALAVKTVTVIFDEAHMLQSEQLDEIRLLTSASPFACLLVGQPTLRQRMKLFAALDQRILRCELTGMTPETASYVAHHTLFADAVGLIHQTSRGLPRAVNNLAVQALLAAYAANGIVDESSARQAVKET-
>node53312node
--------------------------MVTGEVGAGKTVAIRAALAGLTTIYLS-NPAVGGRGLYAGIITALGGVPRFHKAALIPQTMELLAARTVVLILDEAHLLVS-------------------------------------------------------------------------------------------------------------A
>node63200node
GMLHRHSAHNEAVARIGWCIADRRIGVITGEVGAGKTVAVRAALASLRIIYLP-DPTVGVQGIHHRIVASLGGQPLTHHATLAPQAADALAARTPVVVVEEAHLLGHPSVALQRKA-Q------------------------------------------------------------SRGCP---------------------------------R
>node74444node
SMLHQHHSHREAAARIAWCINNRAIGVVTGEVGSGKTVALKGAVASLPVIYQP-NPEVGMRGLYDRVVTSLGGTPKFHLAALATQASAALAARTPAVVIDESHLLDHQELDAIRMLTNYTPFAVLLIGQPTLRKRMKHLAALDQRIISYRMPTMSKETSSYIKHHTLFDDAVELIHLTSRGRPRSVNNIAWQSLIAAFTEEGIVDESSTRTAITETA
>node23851node
SMLHRHPGHSEAIARIGWCVDQCAIGVITGEVGAGKTVAIRAA-ATLPIIYLA-NPTIGVRGMLTHIVATLGHTPAFHTARLAPQAADALAARNPVLVVDEAHLLDNHQLEAIRLLTNHSPFAVVLVGQPTLRHRLRLLAALDQRIVRYTLPGMTADTADYIGHHALFDDAMTLIHNASRGHPRAVNNLALHALTAAFAAGSIVGEKAARIAISETA
>node59157node
AMLHRHAAHNEAVARITWTVTEHALGVITGEVGAGKTVAVRAALAALPVIYLG-NPSVGARGIHLATVTSLGQAPRFHTAALIPQAADALAVRTPVLVIDEAHLLSHAQLEAVQMLTT------------------------------------------------------------TRWSP---------------------------------A
>node16898node
QALNPYPSHREAIARIDWCVSQRQLGLISGEVGAGKTVAVRAALAGLPVIYIP-DPTITMRGIHTRIVTTLGGTPAFFSGVLASQTAELLAGRLPVVVIDEAHLLTNTDLEALRMLTNSSHFAMLLIGQPTLRRRLKLLSALDQRITRYTITGMNADTTDYIRPHNLGRHGRELLRLENRVLSNSLNPCPLSGVKVSR-ARGFVGQRNSRIRVEPPP
>node27272node
GMLHRHDSHNQAVARISWCIAERSIGVVTGEVGAGKTVSVRTCLDALPVIYIP-NPLIGVRGIHEEIVGAFGQTPSHLGSRLAVQTARALLSRTPVLVLDEAHLLSYEQLETVRMLTNQSPLSCLLVGQPTLRRTMKLLAALEQRTLRYTMPGMTSETTSYVAHHQLFEDALTLIHTTSRGYPRAVNNLALQALVAAFATGNLVDEAAARASVSEVV
>node77745node
GALFASASHQEAVGRIAYGIDTRQITVITGEVGAGKTVAVRAAAARLALITIP-NPQVGARGIHHAVVTALGGVPRFHHATLIPQAAEHLAARLPVLLIDEAHLLSHDQLEAVRMLTSASPLAVLLTGQPQLRASMRLLAALDQRIVRYAMAPMTPETSEYLRHHQLFDDAAELIHQAGRGFPRAVNRLAAAALLSTYTTHTIADTTAVRAAITEVN
>node28046node
SMLHRHSAHNEAIARIGWCIAERRIGVITGEVGAGKTVAVRAALAALRVIYLP-DPTVGVRGIHHRIVASLGGQPSPTTPPWPTGRRRGPHAGTPARPLDKARLIQPVRLPARRP----HPAAANETRRARARPTHRAHNAAHDRQNR-QLPTS-PRAGRARRHVS----------SHQPGYPRAVNNLALQALVAAFAADATVDESSTRTAIAEVT
>node63969node
DVLFASSSHKEAAARLEYAVQNRQFCLLTGEAGMGKSTAIRSLVHHLPYLYIC-DSSLTPKLFYREVLQNFGIQPAFRSNDVKRQYQSLMLDKQIVIVLDEAHHFSDSMLQELRFILNFSPLSLIVAGQPSLRNLLKVLEAIDQRIMRCQMSSLTEETADYIGHQEVFEEAIQAIYNFSQGVPRKVNTLCSQSLLDAFIQGKVVGESHIHRVINEL-
>node25568node
TDLFPCAQHQELLARLQYCVRHRAFGLITGEVGSGKTTAIRTLYDLLRFVYIA-DSKLTPTAFYRDVLTQLGVAAPYLSREARRLFEQTILDLQPVIVLDEAHLLPHAMLQEVRFLLNFCPMTFLLVGQSELRGMLRLFEAIAQRVVRYHLGPLSEESVAYIRHHDIFEQALQKIAAESRGLPRVINTLCTNCLLDACSRERFVDEANVDRVLFELQ
>node15488node
EFIFPSKAHQELIARLEFAIENRLFSLVTGDIGSGKSTAIRTLASSMPFVYLS-ESRMSPRIFYQEVLYQLDTEPGFLQATAKRRFVETIRDVLPVIVIDEGQELSTAMINELRFVINFSPLALILTGQPELKDRIKLLRAIDQRIVRFHLRGLSEETKDYIFHSLFFEDAIKAIFVHSNGIPRIINSICTDCLVDAMIREHTIDGTNVTRVISER-
>node26276node
VDCFSFRGHEEAFARLSVAVAQRQLGVLTGEVGSGKSALIRRLFRSLPPVYLS-QSNLKPRDFYSELLRQVGEVPPYSLPKAKRLWEEVLQQRSLLVVVDEAHEMSEEMLLELRFAMGASYFPIILSGQPELRKKLRLFEAIAQRIMQYHLTGMTREAGAYIKHHPVFESAVQMIHAASQGLPRVINLICTHALYDAEGKGEVVEEAHIGRVLADLD
>node76778node
------------------MVERRILGVLTGEVGSGKSTLIRQLVDSLTVSYLC-QADMKPRDFYESMLRHLGEEVPFGVTKAKRRFQERLAQKELVVIIDEAQDVTPAMLLELRYILNSSLLSLILVGQPELRITLRKYDAIAQRVLQYHLNGFNEETSSYIRHQPLFTGAIRQIYASTRGIPRMINHICTLALFDAERTQDIVEESQIGRILADMA
>node8340node
ELCYESRGHREAAARLEWMVQHKTLGVLTGEVGGGKSTLIRRLFATLPPIYLC-HATLKPREFYGGLLEAMGVEPVYTVSKARKLWQETVKSRTIVPIIDEAHEMSEEMLLELRFALNTLLFPLILVGQPELRKQLRLYEATVQRILQYHLGPMSKETGAYVRHHPVFESALHRMFAASQGLPRVVNQIGNQILLDATARNEVIEEGDVVRVLADMD
>node15554node
DNLFLADAHAEAIARLQLMVENRYFGVLTGDVGSGKSTLIRHLVHTLPAVYLS-QAGMSPRDFYGELLRHMGEEPLFSLTRSKRLFERVLTDKVLVVIIDEAQEISPAMLLELRFALNQSLFSLILVGQPELRRTLRKYEAIAQRILQYHLAGLTAETAAYIRHQLLFDSAIHLIHSETKGIPRLINHICTHALYEAHRKGEVIEDSLIIRILSDAE
>node70943node
STLFESAGHREALARLRLMVENNYLGLLTGEVGSGKSTLIRCLLEGLNPVYIS-TSSLKPRDFYGELLRSLGEVPPYSLAKAKRLWGDVLTARTLVIVADEAQEMSEAMLVELRFLVNHSLFPVILVGQSELRRTLRLHEAIAQRILQYHLSGLTPETKAYVKHQPLFDTAMGRIHAASQGIPRLINHFCSQALHDADQRGEVIEEAHISRVLADYD
>node27932node
TGWVETAKQKEALARLHVMVDRGYLGVLTGEIGSGKTTLIRRFVHELPPIYLS-MSGLKPKDFYGEILRHLGEEAPFSSVKAKRLFQERVEQKQLVVIVDEAQDLSDMMILELRFVMNHSLFPLILVGQPELRKRIRLYEAIWQRILSYHIGGLTEESIVYIRHQPVFDSAVHLIHGASQGIPRIINQICTQAIYDAALNGEVIEDKHIHRVLIDQQ
>node53697node
SAMFESDGYREGLARLNLMVKHHYLGVLTGEVGAGKSTLVRKLVNSLAPVYLS-IGGLKPRDFYGEMLRHLGEVPPYSIVKAKHLWESILNTKTLVIIIDEAQDLSEQMLLELRFVMNYSLFPLILVGQPELRRTLRLYESIAQRVLQYHLGGLTLETAAYIRHQPVFDSAVNLIYGMTKGIPRLINHLCTQALYDAACKKDVIEEQHIGRVLADYD
>node25824node
ENLYLSLRFKELLARLDYGVKKRCFCLVTGDIGAGKSTAIRLLARNLELLYVS-DSNLKPRDFYRELLFQLGSSPGYLRIDAKRQFNQLILDITPVVVIDEAHLLSHQMLQEIRFLTNFSPMALILVGQPELKGTLAMFQAITQRIVRYHLSGLTLETGAYIAHHQIFSDAVKEIFAYSKGIPRVINNLCIQAMLDARIQSHVVDREGVLRVIEDFR
>node27511node
KQLFLHADFQELKGRLQYAIENRLFAAVTGEVGSGKTTAIRAVVEEIPIIYIS-QSDMSPKAFYNEILEQIDMTPSYFKPDSKRKVNKAMLEKTPIVIIDEAHLLSEKMLEEVRFLVNFSPLSLILVGQPELSEMLTNMRAISQRIIRYMLKELDLGVEDYIRTHELFGEAVREIHTYSTGIPRKINLLCDKCLLNCYLNKRIVDDIVVKRVIKNEL
>node20234node
KELYQHQDFVEVKHRLKYVMEKRTFAVITGPVGAGKTTVLRCIREELNYIYIS-QSALTPKIFYNEILKQLNLNTVYAKPEAKLMVNKAVLSKIPVIVVDEAHLLSDAMLEEIRFLINFSPLSLILVGQPELRQRLKLLEAIAQRVVNYHLDGLDRGTEDYILTHPLFDEAINEIFQYTAGIPRKINNLCEKCLLEGYIHEKLIDDILVKRVIKNEF
>node64246node
VQLYPSMAQQELLARLYYMVEHRCFGLVIGEVGAGKSTTLRSLYEKLPFIYLS-DSSLNPRGFYRDLCRRMGLEPAFLKSDAKRQFQTAVMEKTPVVAIDEAHLLDHRMLEEVRFLTNFSPMTLILMGQPELLKTLSLFEAINQRIIRFHLMGLSEETRSYIQHHAVFEEAMKLIHQYARGIPRKINNICTSCLLHAFAGSPLVDDHSVKRVLMEFK
>node13829node
SKLYQSSSFKECMARLHYIVRTRSFGLLSGEIGSGKSTAIRALRDALMFIYLC-DSSLKPRDFYRELLHQLGIVPQNLKSDAKRQYEHAIWDKTAVIVIDEAHLLQGDMLQEIRFLTNFSPVSLLMVGQPELRSTLQMFKPITQRLIRYHLGGLGAEMKEYVEHQPIFAEAIDAIYAHTRGIAREINNVCTACLLDAVVRKKLIDTIHVAKILTNTS
>node44640node
RHLHRSKRFEECVARMQYMVMTRSIGCVTGEIGCGKSTAVRYLKDQLPFIYLS-DANLKPRDFYRELLHHFGLPPKFLRSEAKRQFQHLVWDKVAVIVVDEAHLLSGDMLQEIRFLTNFSPLALLLIGQPELQATLQLFKPITQRMVRFHLEGLSLECRDYISHHPVFTEAMDAIYAHARGICREINNVCTAALLDAVLRKKMIDTVHVTRILAEFK
>node55905node
EHLFMSARFQEVQARLMFMIQQRSFGLITGDVGAGKSTAIRALKDRLSFLYVS-DSSLKPRDFYREMLLQVNIEPEFLANDLKRQFKKALLDKTPVVVIDEAHLLSPSMLQEIRFLTNFSPLALILVGQPELRDKLRLLEAISQRITRFHLDGLTYELAAYIIHQQIFEAALKKIYKETRGTLRLTNRLCTECLLDAVSRKELVDEDSVQRVLDDY-
>node46421node
NNLYLSEQFKETQARLQFMIQQREFGMLTGYVGAGKTTAIRALRDSLSFLYMS-DSSLQPRDFYREMLIQLGIEPKFLVNDVKRQFKAALMDRTPIVVIDEAHLLSATMLQEIRFLTNFSPLALILVGQPELREKLKILEAISQRITRFHLTGLGEELASYVSHQQIFTAALREIYKHTKGILRLTNRMCTDCLLDIVIQKKVVDADTVERVLIDQ-
>node69156node
ECLYETKAMSDVLGRLMYVADKKLFAVITSEPGCGKSTLLRKFDAMLKLLYLS-DSKLTPKWFYKGLLEQLSIDSGFYRGGAKRQLQASIEVKRVVCILDEAHLLDKEMLEEFRFMLNYSPMALVLAGQTELWDKLKLYAAIRQRIIYCTVPPLDRECEDYINAHNIFDSAIDRIYQI---------------------------------------
>node51918node
DQLYMDQENTEIQNRLVYVSQRQLFALLIGDSGSGKTTALRRFHDTLRVLYVT-ESKLTPTSFYNILLKQMGSEKRYKRSDAKNQLFKQIELRKLVVIVDEAHLLDKEMLEEIRFLLNYNPLALILSGQSELWNRLKTYRAIRDRLVECFMEMYDLRTQSYISSQQIFEAAVRKIYEYSSGLPRMINRACTLSLCLAYQTNLIVDDRMVSEVLEERV
>node69843node
GDLFLPPELSEVVSRMEYVSDRHLFAVLTGDCGTGKTTILRRLSDTLPMLYVS-DSKLTPRSFYRILLEQLGIIAKWNRADAKRQLHEQLSVVNAVCVVDEAHLLSFEMLEEIRFLLNMSPIALILSGQPELWKRLSLCAAIRQRIIQSVLNHYDRRTGEYVRHQEIFEGALDRIFEYSTGIPRTIDKVCTSVLIYGSQNRRLIDDHAVQTILECEF
>node59168node
GFLYSSQAMEECLGRMKYVSSEQLLAVVTSDPGCGKSTMIRRLVHELSCLYLS-DSKLTPKWLYNGLIQQLGGTQKFYRGDAKIELQKEIELKKVVCILDEAHLLDKETLEELRFFMNTSPLALILVGQTELRTKLNLYAAIRQRIINCVLPHLDRETERYIDSHEIFSRALDEIYRSSTGIPRVINRICEKSLLYAFQQQRLIDDHMVLYVIEDEM
>node10057node
DMLCKTHQNAEILDRLEYTAMHQLFTLLVGEPGTGKTSALRHLKDKLEVIYIS-DSRLKPRSFYYYTLGMFGCKASIHTSISRQELISQTEIRKVVVIIDEAHLLGKEMLEEARFLLNYNPVSLILSGQTELWDKLKLYRAILGRVIECFLTPMDFDTKKYIESQPIFEDAMRSIFEFSGGNPRAINRACTQSLIYGSQMKTCIDSKSVDIVLKNEV
>node52852node
SELYVDSDTSEIHNRLVYAAQRQLFAVLIGDAGTGKTTALRKLKETLGVLYLT-DSKLTPRHFYNGLLEQLGLETWFYRGDARKKLHQEIEIRKLVVIVDEGHLLSKEMLEEIRFLMNYNPLALILAGQTELWDKLKMYRAIRHRIIQCFMMPYDFQTKAYIEKQPIFEDALQRIFEFSSGVPRLINRACTQALIYAYQNRAIIDDRMVQIVLEGEV
>node19163node
ERLYESASTANILGRLGYVADRQLFAVLTSDAGCGKSTMIRKFADSLRLLYLS-DSKLTPSWLYKGMLRQLGLEPKFYRSEAKDQLQNEIRRKKIVCVLDEAHLLDKETLEEFRFLLNFSPMALILVGQTELWAKLRLYAAIRQRIVNCVIPHLDRETERYVRSHEIFMKALDVIAKESAGIPRVINRICEKSLMYAFQLQKLVDDYMVNFVLEHEI
>node19390node
DMLYRDRMTDEIHDRLLYAAQHQWFGLLVGDSGCGKTTTIRRLASSLEVLYLA-DSKMTPRTFYNGLLEQLGCEGRFYRGDARKLLHKQIEIRSLVVIVDESHLLSREMLEEIRFLLNYNPLALILAGQSELWDKLQTYRAIRHRVVECFLTTYDYQTKAYVEKQPLFDEALRCIYDYSSGLPRLINRACTQALGFAYQNGSIVDDHIVKIVLTTEL
>node25758node
EQLYSSIMLEETLGRLEYAASRQLFAVVTGDCGTGKTTTIRRFKDMLSVMYLA-DSKLTPRHFYKGLLEQLGAESKFYRGDAKRQLHREVELLQIVVIIDEAHLLDREMLEEVRFLLNFSPMALILVYFWTLY--------------------------------DTFDELFE-------GKPHSGDSFV-AVPPPAAQP-------ADHEVIGGRD
>node25353node
DALYQTHQNAEVLSRLIYAAKRQQFALLCGEPGTGKTTTLRRLRDELGVLYIS-DSKLTPRSFYNYLLNQLGCKSETQRSSARCSLHHQIEICKAVVIVDEAHLLQKEMLEEARFLLNFNPLALILSGQNELWEKLRLYRAILERVIECFLTPMDLDTQRYVDAQPVFEDAVKSIFKFSGGNPRLINRACNQSLIYAAQSLNNIDSRAVDIVLQNEV
>node27525node
DSLYMSDAVNESLGRLCYAAENQLFAVVTAEVGCGKTTLIRRLSKSLPVLYLS-DSQLTPRWFYNGLLQQLGAEGKFYRGDAKLSLHRQLEYKKVLTIVDEAHLLKRETLEEIRFMLNYNPMALILAGQNELWDKLNLYAAVRQRILKCNLPFLDRQTEGYIKAHDIFDKAIDEIYKYSSGAFRAVNKVCMHSLLSAAQRNKLIDEHLIHLVIESEL
>node53319node
QDLYTPPVLKEIAGRLTYAAKRQLFAIFTGEAGTGKTTTLRWFKDQLAVFYLS-DSKLTPRHFYKGLLEQIGCEAKFYRGDAKRQLHREIELVKPLVMLDEAHLLDREMLEEVRFLLNFSPMALILSGQSELWDRLKLFAAIRQRILVCRLSPFDRQTESYLKRHDIFEGAIDALYAYSGGIARLINKVATQCLIYGAQSQPIIDDHMVKRVIDAEM
>node52454node
EYLYEPSFMKETLSRMAYVAENRLFGVVVGDSGTGKSTLIRKFVERLVPIYLS-DSKLTPRWLYKGMLDPFGVDSKFYRGDAKRQLQTELAVKKVIFILDEAHLLEKETIEEFRFLLNYSPMALVD----------------------------------------FFDPVVHHFAADSRN------------------------------NLRIHI
>node10960node
SALYMPPELMEVSNRLSYVAKRRLFAVVTGDCGTGKTTIVRSFKDSLRFLYLS-DSKLTPRNFYRLLLEQMGFTPKYNRGDAKRQLHEEIEIIQPVCVCDEAHLMNREMLEEIRFLLNTSPLGLILVGQTELWNKLKLYAAIRQRIVISILNHYDRQTGAYIKTQDIFEAAIDEIHQHTAGTARMIDKVCTSLLLYASQSRRLVDDHAARLVLECEF
>node78608node
DKLYITPALQEVLDRMTYAASHRMFAVLTGDCGTGKSTILRKLSDTLLMLYVS-ESKLKPRNFYRILLEQIGVQARWNVSDAKRQLHEKLSVIRTVCVVDESHLLSFEMLEEIRFLLNMSPIGLILAGQPELRAKLGLCTAIRQRVIQSILNHYDLETTAYISHQEIFKEAIRKIFEYSAGIPRLINNHARA-------------------------
>node44876node
EELYESPAMAEAFARLNYAADRQLFAVLTSDAGCGKSTLIRRFNDNLKLLYVS-DSKLTPKWLYKSLLDQLGLEAGFYRGDAKRLLQKQIEIRKVVCVLDEAHLLEKETLEEFRFLLNSSQMALILVGQNELWDKLRYYAAIRQRIITCILPHLDLQTQMYIDSNPLFEKAVEEICKSSTGIPRIINRVCEKCLTYAGQQRRLIDEHIVQHVIQHEM
>node53159node
GLLYGSPYIDDAIGRLTYAADRQLFAVVTADAGCGKSTLIRRFVDMLKVLYLS-DSKLTPRWFYKGLLDQLGMESKFYRGDAKTPASEP----------DRDHTRSPEQ-----------------------------------------------------KGH---------------------------------------------------S
>node51921node
ERLYESKQVQDAKGRLLYAADRKQFAVVTGDPGCGKSTLIRLLDASIKLLYVS-DSQLTPRWLYSGLLEQLGIKAHFYRGDAKRQLQRALKAKNTICVLDEAHLLERETLEEFRFLLNSSPLSLVLVGQTELWEKLRMYTAITQRIINIVLKPMDRETGLYIRSHEIFPGAETEIFKVSAGVPRMINRICEKSLMYSAQQKKLIDEHVVRYVAEHEM
>node25463node
DALYLSDKHEEILGRLGYVAQGNRFAVLTAGVGVGKSTLIRRFVHSLPALYLA-DSQLTPRWFYKGLLDQLGIEAKFYRGDAKRQLHKQLKLRNIIVIIDEAHLMDRETFEEVRFVLNTSPMSLVLVAQNELWDKLRMYAAIRGRIIKCELPGMDRDLEAYMKAHDIFDSALDELLKYAAGSARAVNKASTHCLMNAAQRAKLIDDALVKHVIDAEL
>node14161node
DKLYMSPIMRETLGRLKFAVSHRMFAVVTSDVGCGKTTTIRKFTNDLRILYIA-NSKLSPSWFYKGMLKQLGVEPKFYRDAASRQLHRELEIRDVVCIVDEAHLLSKETFEEIRFLLNSNPLSLILVGQNELWDKLKLYAAVRQRIIKCEIPQYDRETARYIDCHEIFEKAFDEIYKYSAGAARAINKVCLHSLICAAQRKKLVDDYLVMEVIDGEL
>node59170node
DELYESKAMSDALGRLAYAADRQLFAVVTADAGCGKSTLLRKFNASLRLLYIS-DSKLTPRWLYNKLLTQLGLETKFYRGDAKESLQREIEIKKVVCVLDEAHLLDKETIEEFRFLLNYSPMALILVGQTELWDKLSCYTAVRQRIIYCTLPHLDRETEKYILSHDVFQKAIDEIYRISTGIPRQINRVCEKCLMYSFQQQRLIDDTAVRYVADHEM
>node997node
ERLYSSRQIEDALGRLTYVADRQLFAVVTADPGCGKSTLIRMFENRLKLLYLS-DSKLTPRWLYAGLLDQMGLEARFYRGDSKRQLQKEIETKKVVFVLDEAHLLGKETLEEFRFLLNYSPMSLILVGQTELWDKLRLYAAIRQRIMNIVLNRLDRETGKYIAAHDLFSGAEDEIFKVSAGIPRMINRICEKTLMYAYQQQRLIDEHMVRFVADHEM
>node30720node
KLLFQSEAHQELIGRMVHVAENRKFALCTGEVGAGKSTAARAVSEQLPVLYIT-DSDLTPRNFYYEVLHQLGIPPRFYRGDAKRQLVKALMDRIPVIIIDEGHLLGREMLEEIRFLMNFSPLSLILMGQPELRATLQTYEAIAQRVVRFHLPAVTQETAGYVQHHAVFDDALYLIHEYSGGIARKINNLCTSCLLHAFAKSSLVDDRMVRVVLENEL
>node73369node
SELFLTESHKEMLARMQYAAERRQFALCTGEVGAGKSTMARLLDSKLSVLYIT-DSDLTPRNFYYEVLHQLGHIPRFYRGDAKRQLNRVILDKTPVIIIDEGHLLKREMLEEIRFLTNFSPMSLILLGQPELRRILSTYEAIVQRLLRFHLPGMSLETKGYIAHHALFDAAIEIIHDYTQGIPRKINNVCLASLLAGFAERRLIDDYTVRVVIEQEF
>node44699node
KSLFRSRDIDEVVGRLTFAAEQQLFAVVTGNPGSGKTTLIRKFTNELPTLYLS-DSKLTPRHFYKGLLEQLGSDSKFYRGDAKRQLHKEIELKLAVVIVDEAHLLDREMLEEVRFLLNYSPMALILAGQSELWDRLKLFAAIRQRIIKCELQAYDRAAEQYIRTHDIFEKAYDEIYSYSFGSARLINKACTHCLMLAAQQGKIVDDYLVRDVIEGEL
>node59319node
DKLLETASSRELHGRLNYVSRTRSFSIFTGDAGTGKTTAIRRFCQGLGVLYIS-DSALTPRNFYWETLHELGYQPKFYRGDAKRQFQKALAIKCPVVIVDEAHLLSREMLEEIRFLLNLSALSLILVGQTELRETLKLNNAISQRVMRFHLPALSKETMAYIARHEIFQAAVGVIHEYCEVSTETYSCSCR--------------------------
>node43864node
ESLYEAPRFEEVIGRLHFEASHQLFMVVTGDAGTGKTTLLRRFTDELVALYLS-DSKLTPRHFYKGLLEQLGCEAKFYRGDAKRQLHQQIEIQHPVVIVDEAHLLDREMLEEVRFLLNVSPMALLLVGQSELWDRLKLFSAIRQRILQYQLPHYDLEVEGYIQASEIFSAAIEEIYHFSSGTPRIINKLCTHCLMYGAQTGRIIDDHMVKDVINGEF
>node48270node
DQLLTTPAMAEVGARLDYGARERRFAVLTGAVGAGKSTALRAFLARLAPLYVT-DSQLTPRNFYHEALWQLGITPRFYRGDARRQLHRALQEKQPVIVIDEAHLLGREMLEEVRFLLNFAPLALILAGQPELRTTLKLVAAIAQRVLRAHLPALTPESAQYIQHHPLFEPALRVLHAGTGGLPRLLNNVGSACLLYACGQQHLIDDALVKEVLDTEF
>node48876node
FASLPHPQQEEVLARLAYAAERRWFGVLTGDCGSGKSTLIRKLTNKLSTLYLA-DSQLTPRHFYNGILRQLGAEGCFYRGDAKRRLHCEIELVKPVVIVDEAHLLDRETMEELRFLLNFSPMALLLVGQPELIDKLRRYLAIEQRVLKCYNPYLDEQTKAYILHHEIFDQAISEIFRYSAGSARLINKACTHCLMYGSQQNKILDDALARYVIEQEL
>node62048node
ESLYMSPMLDETLGRLEFVAEKRLFALVTADVGCGKTTAIRKFTASLSVLYLS-DSKLTPRWFYKGLLDQLGVESKFYRGDSKRQLHQHLEVKTVVTIVDEAHLLDRETLEEIRFLLNYNPMALILVGQNELWDKLKLYAAIRQRIIKCEIPQYDRQTQEYIAAHEVFDKAIDEVYKYSAGSARAINKVCTHALMYASQRAKLVDDHMIRTVIEGEL
>node76065node
KDLYNNTDIEEVCDRLEYVARNRLFTVVTGDVGTGKTTAIRKFVTFLIVMYIS-DSALTPRNFYWEVLNQFGCEGKFYRSDAKRQLTREITNKIPVIITDEAHLLSRDMLEEIRFLLNFNPMSLILVGQSELKDILKKYEAIYQRILRYHLMPYDRQTEEYIKKHELFDVAVNEIYKYSHGVSRKINKLCTACLLHAAQIQKIIDDHMVRLIIEEEF
>node25623node
NSLFTTPAHEELVSRLKYAAEKRLFALITGEVGAGKSTALRQLLSLLPVIYIS-DSGLTPRHFYWEALRQLDCEPRFNRGQAKRQLHQVILDKIPVVIVDEAHLLDREMLEEIRFLLNFNPMSLILVGQPELRRILQLYEAIAQRILRYHLPPMEREAKGYVAHHAIFDDALDMVYEYAGGIARKINNLCIACLMAAAAEQRLIDDRMVKVVIENEF
>node24985node
LEFIDTPSSRVILEVENYCLEHGEIGTVVGAPGVGKSTASRYFAGKHRTYYLEADPERRTRELLLKLASRVWYDAGSSTAGLFDDLSRVLRDRNRLIIIDECQLLSLTCLESLRCLHDASGVGLVLLGNPKTFRKMEAFAQLLSRVMRRVIDGLLPDLEAVANAYGVCAEELAVLKSIADLALRGVVRVLERAKAFAEKQGKAISAELLCGVIQYLG
>node22032node
RGFYQTEFARRVAQVMTYCAEQSAIGLITADYGAGKTEAAGAWRRDERSILVEFDEASNRIGIVQAIAEALGLPTHQDGARLFREVVAALRRSPCLLILDQCELARPRILQVLRQIWDRTGVGLVLLAAPILLVRLKALGALESRIVVAPLSGISREMAAIVKQEGILDEAFALWWRSCRGSMRRLMVSLDLLKT--KHEGKAITEKTVAGVASHLW
>node22608node
AAFYETQSVRRVAEVLDFCTENCAIGIITGDFGTGKTEAVKAWLRKPGNLLFEFHEAANKVETVRMLCDACGIATFQNAGRAFQSLCEHLRNKPCLLIFDQCEMLRPRVCQVIRQIWDRTGVGVVMLAAPIMLSRMLSLAALTSRVIWAALTGLTKEMAAIVKQEGIMDLAFDFLYKAIGGSMRRLMRSLALLKA--RHAGKRITEKTIVGISAHLF
>node25018node
GKFYETQTARRIGEVLDYCAEHSAIGVITADFGHGKTEAVREWRRRRACAVLEFSESTDKVEFVRELCRMFDLPVVQSGGRMFNSLCEHLKEHPCLLIFDQCETLRPRVCQVIRQIHDRTGCGVVMLAAPILLARLMNLGALSSRVIWAPLSGITREMAAIVKQEAIVDAAFDLWFNATAGSMRRLMRSIDLLKA--KHQGKRIGEKTIAGVGGMLW
>node19448node
GAFYATQTVKRVSEVLDYCAENCAIGVVTADFGVGKTEAIKAWRRETGSVVFEFDESTNKVDFVRVLARHFGLRSDQNGGLVFREVCEYLRRNPCLLIFDQCETVRPRVCQVIRQIHDRTGVGVVMLAAPILLARLMALGALTSRVIWAPLSGLTREMAAIVKQEGFVEAAFDLWVKATAGSMRRLMRAIDLLKA--RHAGKRVTEKTIAGVAGHLW
>node25163node
GTFYRTRTVEKIAEVLDYCHEHRAIGCCTADFGVGKTEAIKDWRRRTHSLVFEFDSGHDKVEFTRALALVLGLEAGHKGAAIFRAVCERLREAPVLIIFDQVEAVRPRVLQIIRELHDRTGVGIVMLAAPILLSRLTRLGALTSRIIWAPLAGITREMASIVKAEGVVEAAFDLWYTATGGSMRRLMRSLDLLKS--KHSGRRVTERTVIGVAGHLF
>node49720node
GTFYEIQTSRRIGEVLDYVAEHAAIGVITATFGAGKTESVKHWREGRRCVVLEFDEAADKVECVRELCRRFDLPTIQSGGRMFRALVDHLNENPCLLIFDQCETLRPRVCQVIRQLWDRTGCGVVMLAAPIFLARLAALGALESRVIWAPLTGITREFAAVVKQEGIVEEAFSLWYRMAAGSMRRLMRSLDLLKA--KHAGKRVTERTIEGVAGHLF
>node76489node
NTIIKTNVVEDIHGFIEIAWMRRRIGEITGKFGRGKTKGASSYVAKHEAVMVRLTGVSNANELIRLISEEIGVDMRGSRSDRLHSLIRNLQRKNRLIIIDEADRLKPDSLSLVQDIHGQANCGVILIGTDRLNTLLRQLGYMNRRVMELKIDDIDIESKNIANMYPDLDKQMKQLWDFCKFGVGSLVNILDNAYDVMALKNKKIDASCVNEAYTHPE
>node53671node
NAIVETSIVKEIHATMMLSWKRKEICRITGHFGCGKSKASARFVALNEAVYLELTSTTTPMSLLHRIADALNIQMTGSQDDKLSAIIRQLQRRPRQLVVDEADNLRSKTLAILKDIHGASRCSIVLIGTERLKKVLQDLGYLRRRIIQREVGDINFEALKIARLWPKLRDELKEAWAWAVFGVASLVALMARAYDEMQLRNKKIDSECLSAGYG---
>node76753node
NAVVETGVVREIHATMMLAWKRKEMARITGPFGRGKSKALSRFVALNDAVYLELTSTTSAVSILHRIAEALNIQMSGSADDKLMTIIRALQRKPRLIVIDEADNLKPKTLAILKDVHGSARPWVEMNYGVR-------ETYPQYHTIQKGIDLIKHNLLKLLQSI-----GLTLSKKYVVFGIP---AYNPNDLDDEALSPQLIDFQPLSASDLVVA
>node75402node
VDFQVTKQHRRFCEFADAVRRHRYIGACYGAPGLGKTLSARTYAATERTLMYTPYVHITGRRLFLEVEDLAHM-----LSNDINTEDEDLPLRTELVIIDEADRLKTTAWNSSGTS--------------------STAPTSASS------------------------------------------------------------------------
>node19545node
DQFVQTRQHLRFVEIANACRISRALYICTGKPGVGKEASAQVYAQWPHTAYWDAEINCTIKRLNSALNSLRNK-----FDFLVQDQSTPETEFLELIIINHAHRLSFLCLDAINDFRQQNKIGFILMGVPGFDRRVKMYDLVGNDVLYHQYAAPRPELKQILQLED---AAITIIEEMTSSNIQKALNIQSEIERVRGLNSTIISPELVQAAGTSLL
>node17882node
GEFIETRQHRRFIEFANFCRTNRTIGICTGRPGVGKEASGQAYAQWQHSAYWDAEVKCSLKKLNSSLLFLRNK-----FDSLVRDQA-PRKDFLELVVINNAHRLSFDCLEATNDFRKKYNIGVVLLAVPGFDRKIRLFDPVGCDVLYHEYSPPRAELRQILEIED---AAITIIEEVTSSNIQKALNIQTEIERVRGINSSIISPELVEAASKSLL
>node58824node
PAFIDTRQHERFVDFCDACRRNQYVGVCTGRSGVGKTRSAQAYSNWNFTAIYTPDVSCTVKRVESGLALLRNR-----FDALVEHKN-RRQRFLELLIIDKAPRLSFKCIEAISDFAEKQNLGVALIGLPGFDRRIRNYEPIDNRVFYHVFNTPRTELRAILEAED---DAVQLLEKVTNSNIQKLVNINAEMSRVCELNSTVITSDLVELASKTLL
>node8083node
KIYLETESCKQFSELCDLCRDQRTIGLAWGRPGVGKTETAMRLANWSNAIYYLPSITTSAARLRKELGAMRNR-----FDDAVER-QGFGERYAKLIIVDEAYRLGYQALEELRDLHDQWKIGMVLIGDPGLERSLDRHPHFVNRVFVQAFHALKPEVNRYIELQS---EIYTAIFWYTQGNLRILEKLFRLLERLVKLND--IKRDVVDAAREMLL
>node56142node
EYFMETPHYLQFLEFCEVCRNHRTLGLAIGRPGVGKTAAAKRYAQWHNKLFFLPTITISAPKLKSELTILKNR-----FDDSVER-AAWRKPHAELIIVDEAHRLKYEALEQLRDLQERWNVGIVLIGDPGMDRRLERQPHFSHRVFVHQYRQLNLEARLFIDRES---DLYSVIYWYTQGNFRMLNNLFLQMARLLKINATEITRDLIDTAREILL
>node70017node
HFFLESESHFNLVELATVCREDRKIGLCFGKPGIGKTVSAKRFCNWQDSIYYLPSVTVSAPRLRSELTQLRNR-----FEDAFLR-QETQKQHLKLVVVDEAFRLKYQALEELRDIQEQWDIGVLLIADPGFERSLRKMWHFSVRVHAEELQPLSAETAQYIDHPE---EVYTLIYWYTQGVLRTLVNLFAMIVRILKINEREITRDVVETAREMMM
>node48730node
PFYIESTSYRSFKELCEACREQGKIGMSFGRPGVGKTEASLRFSEWADTLYYKPGVTVSPQRLKTELGVLRNK-----FSDIKVR-VALQTAQVKLIIVDEAHRLKYTSLEELRDLQERWNVGIVLIGDPGMERSLARTFHFADRVYLEKFEPLVADLRKYVDKTD---EVFQIIAKYSRGNPRVLGHLFAIVQRLLKINDREITVEVAETAREMML
>node59482node
AYFVETLQYQRFRAFCDECRRFRCIGLCYGQSGVGKTLSGNHSANWDKVVFYTLTVKNTPAKLADDLSTLRGK-----LRGFLIEKQKETRDPTELIIIDEADRFTMPALKEAVALFDRGGVGMVLMGLPGLEKRILRYPQIGFRIFVHEFQPLSAEVYRLLRQGGGMAGSRAAIMDMTGGNFRQLYRLLQQIGYLVQMAGQRVTRDVVAAAWENMV
>node21859node
KRFMITSQYRRFAEICNKSQKVKNISLIFGQSGIGKTRSSQHYCQWHIAAVYTPDVTVTPCRLQASIARLRNE-----FNFLMEQGP-NPHRQLKLLIIDEADRLDSDCLELLRDMYDRSSLSILLIGAPGIDRRLQRYGQLHSRFFVYQMKSMSKEMRLFIEQDD---TISSAIMRLGDGNFRRLNRIFGEVSRLQKLNCP---------------
>node17364node
RPFLMTSQYKRFAEICNMSESQKFIALFYGRTGLGKSECALHYANWRGAAIYTPEVGATQKMVQSAIALLRNR-----FDDIVDRPF-APHKYLKLLIIDESDRLKPASLEYIRDLYDRTNLSILLIGSPGIDRRLKRLGQLHSRFLAYDIQPLNTEMRLFINLDD---AVSSAIMRIANGNFRALHRIFSEIKRLQKLMASSIAG-----------
>node70159node
SHFLSTNHYRRFVEFGEYCRDKKYIGLCYGKPGVGKTESARQFANWNDVLFLTPEVTVTPKKLETSINLSRNR-----FDGLIEQMEKRQSKNVKLLIVDEADRLKFQSLELLRDLHDRGNLGIVLMGMPGIERRIKRFGQLYSRVLTYEYPPLNAETALFIAQDD---SVSAAIKRVCNGNFRVLNRIFTEIERLQKLNCP---------------
>node21620node
-KFICTKQYKQFEEFCKACHRDRYIGLCYGTAGVGKTESAKNYTKWYNSILYTPSVLNPPRDLIKEIRDAQRQ-----FSLLKERARVENKNFAELIIIDEAERLKPQGIELLRELYDNGEANFIFVGMPGIEKMLQRFPQLYSRIFVHQFKKLGAEVKFILQYDDFTQEVVATIVNATNGNFRLINRLIKQSLRIMKVNCTTITKEIVEAARSCLL
>node75645node
PNLISTKEHRRFCEFADTVRGSRYIGLCYGPAGVGKTLSAHSYARWPHTVLYTPLINTPPGRALTDLTDLTNR-----HAMVRARNLHGASLYTELVIIDESERLTTRAIEQVRDFYDRSSLGLILIGMPGIEKRLARYPQLYSRIFVHHYRTLAAELATVLTTTDATTEAIAAINRTTAGNFRLVTRLLEQAERVMKLNDDRITTEVIDAARDALV
>node23528node
TPFIETKEYRQFAEFCAICDSEKRIGICYGPPGVGKTLSAKKLAGWDSILLYTAQVANSPAQVKQSIDKLRDR-----VRSIHIDQRVKIVDPTSLIIVDEADRLKDTSLEQVRDIYDRGDIGLVLIGMPGIEKRLARYPQLYSRVLVHRFRKISDEMRLVLADRGLSPAILAEIYRITDGNFRTLHRLVAEIARLVDLNHRRVTTELIEIARDGLV
>node41905node
VSFIDTQQYRLFSEFCDACAEHKYIGICYGPPGVGKTLSARRYSNWTTTILYTPSVAVNAKALYRDIDGMRER-----IRVSSQKLRKKIKDPTQLIIVDETERLSASSLEQVRYIYDEGGVGVLLIGMPGLEKRLARYAQLSSRIFVHKFNPLKAQVRAVWRRDITIDEAMTTIIRMTRGNFRLLERLLSQIERVLEINESEITLEVVEVARENLV
>node49745node
ATFVVTKAYRRFTEVCEACRRSRSVGLAYGPPGTGKTESARYYAQWERTVFYTAPVAASPARIERQVLALFAA-----FSYLVEAVTRRSSHFIELLIVDEANRLKDAGLEQIRDLYDKGRFGLVLLGMPGLDKRLQRAPQLYSRIFAHKMEPLSEETRFFLDRDDFTREAVAAILRVTRGNIRLIERLMMQVELILVANESMVTKEVVETACKNLI
>node49762node
PSFVATKSYRRFREMCDACRRSRVVGLGYGPPGTGKTESAKQYAQWSRTVLYTPPVSASVARLEKEVLSLFAA-----FSYLVEAVTRRFSHLIELLIVDEANRLKDAGLELMRDFADRGEFGLVLLGMPGLEKRLMRAPQLYSRVFAHEMEPLSDETRDFLEKDDFTKEAIATILRITRGNIRLIERLMLQIEHVLVANQQLVTKDVVETAQQNLI
>node23932node
HKFWVTLEHRRFVEFCESCRADRTIGVCHGTPGVGKTMSAYHHTRWQPTLLYTPGILTTPKRVRAEITHLRGI-----LMNFIDQRRINRFSSRQLLVIDEADRLNMQSIEQVRDLYDRFHLAVVFIGMPGLEKRLMRYPQLYSRVFVHQFRSLTDQMQPLIHENPAQKLAFAAIVRITRGNLRLLDRLFKQIRRVMKINHKHIDEQVVQAARESLV
>node23230node
SSFILTQEFKRFEEFVNSCVDYRYIGVCYGEPGVGKSLAAAYYTKWRKGVFVTVPVTNTPKTIRHEIRRR--Y-----FGYGSSVRVKYADSFCPLVILDESDRLSFNSLEEVRHMYDYLHFGLVLIGMPGFEKRLSRYPQLFSRIFAHQYKSLGEEMRFVFSKEYFAYEAMNTIIRITGGNFRLIDRIFSQICRIMKINKQTVTKEVVEAARKCLL
>node51776node
KSFILTQEFNRFEEFANSCMDFRYIGICHGEPGVGKSLAAIHFSQWEKGALVTAPVTNTPKIIRTEITRR--T-----FGYGITLRVRDVYMSCPLVIIDEADRLNINSLEEVRSLYDQYQFGLILIGMPGIEKRFSRYPQLYSRIFSHEFKRLSDEMRFIFPKDQYSVEALNTIVRFTAGNFRLIDRLFSQIIRIIKINNQAINKEVVEAARKCLI
>node22826node
ESFVETREYLRFVEFCDATKKSKYIGVCYGPPGVGKTKSGRRYSNWDDTLFFTPPVVHTAREIMKAIANLRKW-----LNIFIIQ-TKPREDATQLIIIDEADRLSAQGFEYLRSVYDEQSISVIFLGMPGLEKRLSRYPQLYSRVFVHEFKTLSPEVRQILQSPGFMPEAIAAIVRITHGNFRLLLRLLMQIERLMEINGDTVSKELVEAAREILI
>node32237node
IQFLITKEYRKFAEFCNACRQYKYIGLCYGSPGVGKTLSAQHFSMWDYAAFYTPRIAPSIRNLEKEINDTIHW-----FNVLLEREKKRNNNFCELIIIDEADRLTSGGLEVVRDVYDRYKIGVVLIGMPGIEKKLSRYAQFYSRVFVHNFKSINAEMSHLLKYTDFSKEAMNDILRITRGNFRLLHRLFTQIDRVMKINVNFISKEVVEAARENLI
>node24987node
STFLETKEYRRFVEFCEACRKYQYIGVCYGEAGVGKTMAAKHLTRWDHTLYYTAPVV-KPAQIGRDLSVLNLR-----LAMLHEKRIPDFYGSTELVLVDEADRLKLVGLELIRDMYDQHPMGVVLIGMPGFERQLMRYPQLYSRIFAHEYKTLKREMTFILKNEDFVYEAFTAVVRMTGGNFRLIQRLFTQVERVMAINQETISKEVVDAARESLV
>node15566node
TSFVETREYRKFAEFCEDCRRYRYIGLCYGPPGVGKTLSARHYTKWKHSVFHTVPVSNSPRQIELDLMNAREH-----LRYVSSARIDAIKDPTRLIIVDEADRLRINSMEQVRSVFDQGDIGLILIGMPGLEKRLARYPQLYSRVFVHEFRTLQKEIVELLTREPWADEGIAAIIRVTGGNFRLLDRLFGQIERVLKINKDKVTSEVVDAARESLV
>node66840node
PSFHSTREHRRFTEFADTVRTHRYIGLCWGPPGIGKTLSARHYAGVDRTAFYTPTVAATIKQIDQGLPRACQA-----ISYAIDYDASRSSGRTELLIIDEADRLKSTGLEQVRDYYDRHHMGVILIGMPGIEKRLARYPQLYSRIFAHEYRPLGTELTAVLTADPIAATALATIARITAGNFRLLDRLATQIERIQTINDHTLTPELVDAAREALL
>node57048node
PRFVSTREHRRFVEFADTVRAHRYIGLCYGAPGIGKTLSARNYAGTDRTAFFTPTVAATIKQIDLGLPRACQQ-----ISWGVEYTDSQHSGHTELLIIDETDRLKATGLEQVRDFYDRHAMGVILIGMPGIEKRLARYPQLYSRIFSHEYRPLQPEVSAVLAGDSIAAAALASILRVTNGNFRLLDRITTQIKRIMNINHEQLNPEVVDAAQQSLL
>node2894node
PTFLVTKEHRRFEEFANTVRKNRHIGVCYGPPGVGKTLSARTYAGASRTAMWTPTVTVSPRQIDQILPSICQS-----ISWAVEYRDSRMSGLTELLIIDEADRLKPPALEQVRDYYDKHTMGVILIGMPGIEKRLARYPQLYSRIFAHEYRRLSPELAFVLKHGDFTAEAIAAISRITNGNFRLVQRLFSQISRIREINQTAVTKEVVEAAREALL
>node76386node
VSFLVTKEHRRFAEFADTVRRHRHVGLCWGPPGVGKTLSARHYAGTDRTAFWTPTVNASTREVDRALPRACQE-----ISYAVDYPASAGSALTELLIIDEADRLRTVGLEQVRDYYDRHRLGVILIGMPGIEKRLARYPQLYSRIFAHEYRSLGPELTAVLTRDDLAAAAITTVARVTGGNFRLVDRLLTQIERIRQINHPTVTPEVVEAAREALL
>node16368node
ATFLVTGEYRRFCEFADAVRRDRYIGLCYGPPGVGKTLSARHYAHWDRTVVWTTPIMTASSRISRNVSDLCRR-----MDTVIRRKIPGGFPHVELLICDEADRLTTTGLEELRDLYDRSGIGLILVGMPGLQRRLARYPQLYSRVFAHEYRPLATLLQVITGHDGVTPDALTAITQITGGNLRLVQRLFTQINRIIEINNTGVTRDVVETARSSLI
>node19142node
VEFLLTKEARRFAELCDTVRRYRYIGLCYGPPGVGKTLSARHYAQWGATIVYTPTVVNAPTTIEKHLRFLCQS-----LTWAIDEQRPD-HNRTDLIIVDEADRLKMQSLEQLRDLYDRSNVGLILIGMPGIEKQLARYPQLYSRVFVHQYRTLSTEMQFILAHDDFTAEAMAAIARVTGGNFRLIQRLFTQIERILQINEGLITKEVVETARENLV
>node56074node
GPFLITGEYRRFAEFCDACRDYRYIGLCHGPAGVGKTLSARHYSVWDDTILYTPEIVNSPRAVAEGVTRLCNI-----LRGIREEARQPRLAPVRLILVDEADRLKVPSLEQLRDLFDRNEVALVLIGMPGIEKRLARYPQLYSRVFVHAFRPLRAEIRGLLAKSGITEEAIAAIIRITGGNFRLLRRLLSQIERLLDINQGEATAAVVEAARENLV
>node53282node
TPFLVTKEHRRFAEFADACRRHRYIGLCHGPPGVGKTLSARHLAHWDNTIFYTPTMHASPRVIDKDLQELSAR-----LAFLRATDPHGSGPFTELLVVDEADRLKMPSLEQLRDHYDRSQLGLILIGMPGIEKRLARYPQLYSRVFVHHYRPLSAEHAFVLAKDDFTAEAIAAITRITGGNFRLTSRLTTQIERILDINQTTVTKEVVEAARESLI
>node9902node
PGFIATREHRRFVEFATAVRRQRTIGLCFGPAGVGKTWSAGRYAQWHRTVFYTPAVGAGLKQMKEDLNFLAVR-----MGFCISAVDAMCVTPIELLIVDEADRLNVTALEYLRDLYDRAPIGLILIGMPGIEKRLARYAQLYSRVFAHEYQPLQGELTFVLCRDDFTDRAIAAVARITGGNFRLLQRLFNQIERILAINETTITEDVVETARSTLV
>node42821node
GRFIVTKEHRRFTEFADTVKREHTIGICYGPAGVGKTLSARRYAHWNRTLYYTPYSGTTPRRIRDDIHKSSRR-----IDACIDEIHTSGHDYTELLIIDEAERLTASSLEMLRDEYDRHTHGLIFIGMPGIEKRFSRYPQLYSRVFAHHYRPLTNELTFVLTRDDFTTQAIAAVARLTAGNFRLIGRLFAQVKRIMKINDTTVTADVIDTAASTLV
>node53478node
GPFIATKEYRRFTEFADAVRRETFIGLCYGPAGVGKTLSARRYARWDRTAFYTPTTTCTPKQLDHDLDQLLSL-----IDICVAQLAGSTPAVVDLLIVDEAERLTQPSLDHLRDRFDRRAMGLVLIGMPGIDRSLSRHPQLYSRIFAHQYRPLADELAFVLSRTDFTAQAVAAVGRITRGNFRLVHRLFTQVARVMKINNAVITSDVIETARSTLV
>node6860node
QAFIVTKEHRRFTEFANAVRKERTIGICHGDAGVGKTNSARRYANWDRTVFYTPEVLCRPKDLMHDIDHWQIK-----VGLCADEKARPVAHLVELLIIDEAERLTPTALELLRDRHDREHLSIILIGMPGIDQRFRHYPQLYSRLFSHHYRALGRELLFVLDRDDFTAQAIASIERITRGNFRLLERLFPQIARVLKINDETITDDVIEAAASILV
>node13796node
GNFIATKEHRRFVEFVTAVRKHRYIGICFGPAGVGKTVSTQRHAKWDRAAFYTPMVSEPARQTRDNLSRLMTH-----IEGCIELPDGKGPDLIQLLVIDKAERLSAQALEHVRDLFDRTGIGVILIGMPGLEKRLERYPQFYSRIFAHHYRPLQGELTFVLTRADFTHQAVASIARITGGNFRLLHRLFVQIERILKINESLVTDEVVEAARSTLV
>node7792node
GTFIATKEHRRFTEFAEAVRKHRYVGLCYGAAGVGKTLSARRYAHWDRTVFHTPTVLGTLRDLKDTLGEHIDR-----VDTCIDSVITHEEFHVEMLIFDEVERLSVTALEFIRDIFDRRGVGVILIGMPGMEKRLSRYPQLYSRVFAHHYRPLQGELSFVLTRADFTTQAIASIARITGGNFRLLHRLLVQIERILKINGSVITDDVVEAARSTLV
>node8778node
GKFIITKEHRRFTEFANVVRKEHTIGICYGDAGVGKTMSGRRYANWDRSVFYTPPVTTGTRNLTSELKRLGDD-----IDLLITQ-TPTSPSRVELIIIDESERLSATALEMLRDLHDRTRVAVVLIGMPGLNQRFRHYPQLFSRLFAHNYQPLTTELMFVLDRDDFTHQAVAAIARITRGNLRLLERLFPQVARVLKINEDTITDDVIEAAASTLV
>node70132node
TTFIETSAHKRFVEFAKTVCRDRTIGLCYGPAGVGKTLSARRYAKWDRTVFYTPPVATAFAAVRKDLNQLWSR-----VEACIDQIISSRNRQVELFIVDEAERLTNTALEHLRDQFDRADIGLILIGMPGIEKRMSRYPQLYSRIFAHPYPPLSREMEFIFRKDDFTVQAAAAISRLTGGNFRLLQRLFNQIDRILHINEREITDDVIQAAASTLV
>node54913node
SQFIITKEHRRFAEFADAVRKQNTIGVCFGPAGVGKTLSARRYAHWDRTVFYTPEVSATMRALQDDLRHDMLR-----TERCIEEAHGPNPSLLELIIIDESERLTGNAIEWLRDQYDRTGIAMILIGMPGIEKQFSHYPQLYSRLFAHQYRPLGHELLFVLERDDFTAQAIAAVERITRGNFRLLERLLPQIQRVLKINEDVITNDVVEAARSTLV
>node3549node
GTFITTKEHRRFAEFADTVRREATIGICYGPAGVGKTLSARRYARWERTIVYTPYTGTTVRRIREDLARITTR-----ASVCIGE------DRIQLRIIDESERLTTSALEMLRDEYDRGQHGLILIGMPGIEKRFSRHAQLYSRVFAHHYRPLTNELTFVLTRDDFTTQAIAAIARITSGNFRLLQRLFTQIRRIMKINETTITADVVETARSTLV
>node18831node
GAFIATKENRRFVEFATVVRRHRTIGLCFGPAGVGKTLSARRYAHWDRTVFHTPTITGTLRDLRDAVVQSLVL-----VSACIEALRRDHNRLVEPIIIDEAEQMQTAALELVRDIFDRTSRSVILIGMPGMERRLARYPQLYSRVFAHHYRPLTSELSFVLNRADFTAQAIASIARITGGNFRLLQRLFVQIGRILRINDQHLTEYFLDLNRERTI
>node43799node
RDFIITKEHRRFKEFATAVRKDKTIGICHGEAGVGKTLSARRYAHWDRTIFYTPEVLPRHKQIMTDIQHLQMR-----VGSCVDERVGDVTKLVELVIIDEAERLTPTALELLRDEHDRHELAIIFIGMPGIDQRFRHYPQLYSRLFSHNYRSLGRELLFVLERDDFTAQAVGLMQR------------------R--------------------V
>node59229node
PQFLTTKEHRRFTEFADACRHDRCIGLCYGQPGVGKTLSARQYARWDHTLLYTPTLSVTPRVLSKELVALGQH-----LSVIRTAAAHGSPLYTELLIIDEADRLKTPVLEQLRDHYDRSQMGVILIGMPGIEKRLARYPQLYSRIFVHEYRPLSAELAFVLQRDDFTTEAIAAVHRITSGNFRLVQRLFAQITRVLEINGSVISRGSIAGHRHTLT
>node67701node
TSFISTQEHRRFIEFADAVRKHRYIGLCHGPAGVGKTLSACRYARWHRAVFYTPSVGSTLRELRQDLPRLLDR-----VDHCIDEYVSRHTRYVEMVIVDEAERLSTTALEYMRDVFDRQGIGLILIGMPGIEKRMARYPQLFSRVFAHQYRPLQDELTFVLTRADFTAQAVAAIVRITGGNFRLLHRLFVQIERVLKINGATISEDVVEAARSTLV
>node56704node
GTFLVTREHKRFVEFANAVRRNATIGLCHGRAGVGKTLSARRYANWDRTLFYTPPVGGSISALRKDIQPFIMR-----LCVCIDSRPLTPLGLIELVIIDEAERLTMTGLEFLRDQFDRSDAGLILIGMPGIEKRMSQYPQLYSRIFVHEYPPLSKEMQFVLQRADFTDRVAAAIIRLTAGNFRLLQRLFMQIERIARINEAAITEDVVEAAAQTLV
>node68101node
QRFIVTKEHRRFTEFADAVRRGHTIGLCFGPAGVGKTLSARRYAHWERTVLYTPSVLTTPRALKDELDQAITR-----TNICIEQTRRHGRNYVQLIIVDESERLRPTSLELLRDRYDRDNIALILIGMPGLEKQFSHYPQFYSRVFAHQYRPLGTELLFVLQREDFTAQAIASITRITRGNFRLLERLFPQIERVMKINEDTITNDVIEAAQSTLV
>node50533node
GSFIATKEHRRFVEFANAVRKHRYIGLCYGRAGVGKTLSARRYAKWNRSAFYTPTVGCTLRETKKELTALMSY-----IGICIELPLGESQRNLQLLIIDEAERLSTTTLEYLRDVFDRLEIGLILIGMPGFEKRMSRYPQLYSRVFAHQYRPLQNELTFVLTRTDFTAQAVAAIVRITGGNFRLLQRLLIQIERILRINESTISAEVVEAARSTLV
>node14405node
DQFMVTKEHRRFVEFCDACRRYRYIGLCYGPAGVGKTVSARTYARQDTTVFYTPTVTHSQSHLAKDIVTRRKQ-----LSSAIEKLPLGTTEVTELIIIDEADRLNAMGLEQMRDIYDRGRLGLVLIGMPGIEKRLARYPQLYSRVFVHHFKPLSNEVHFILQHSDFTAEAVVAIIRITGGNFRLLQRLVSQIERVMLINERYVTREVVESARQLLI
>node13986node
GTFIATKEHRRFTEFADTVRRHRYIGLCYGPAGVGKTLSARRYACWDRSVFYTPTVAGGLRELRDEMKRLTDR-----VNICIDQRSGSQADLVELLVIDEAERLSATALEYVRDAFDRADIGLLLIGMPGIEKRMARYPQLYSRVFAHHYRPLQGELSFVLTRADFTHQAIAAIARITGGNFRLLHRLFVQIERVLRINDTVITNDVVDAARSTLV
>node40214node
WPFIATKEHRRFVEFADTVKRDRTIGICYGAAGIGKTLSASRYARWDRTVYYTPTVAATLRELRGDLTQLYNR-----VNICIDQPERRMPDYVELLVIDESERLSATAIELLRDQYDRGDHGLLFIGMPGIEKTFSRYPQLYSRVFAHHYRPLTGELTFVLTRDDFTAQAVAAVARITGGNFRLLQRLFAQVHRVMKINEHTVTADVVETARSTLV
>node53245node
GPFIATLEHRRFVEFANAVRQNRYIGLCFGAAGVGKTLSARRYANWDRTVFYTPSVSVTPATLRRDLNSLLTT-----ANTSIGL--DTDQDHIELVIIDEADRLSHAALECARDLFDRADFGLILIGMPGIEKRMARYPQFYSRVFAHHFHPLQGDLSFVTAHG-TPAECRS--HR------------------DHRTNHWKFSA-APSPARSDRA
>node14780node
SKLIVTKEHRRFIEFADSVRRQKTIGICFGQAGVGKTNSARVYASWDRTVFYNPQVMTTAKLLKSELRLVSTR-----FSICVDEP-HDRPGNVQLIIVDECERLNAVAVEYLRDFHDRTQIALILIGMPGMEKQFSRYPQLYSRIFAHEYKALGQEIVFVLQRDDFTAQAVGAILRLTRGNFRLIIRLFAQIERVMKINETTITDEVVEAARSTLV
>node46191node
-SFITTKEHRRFTEFANVVRKEHTIGICFGDAGVGKTMSARRYAGWDRTVFYTPEVLCRPRDLAQDLEQLRHS-----VDLYISKPSRQHPSDVELLLIDESERLTPNAIEFLRDHHDRTRTSIILIGMPGIDQQFRHYPQLYSRLFAHQYHPLTRELLFVLDRDDFTSQAVAAIERITRGNFRLLERLMPQIARVLKINEETITDDVVESAASVLV
>node53634node
EAFIVTKEHRRFAEFANVVRKERYIGLCYGAAGVGKTKSARRYAHWQRVLFFTPDVRANFGALRHQIDDLLGR-----INVCIDQ--TLPWEYVELVILDEAERLNPMALDYLRDLFDRNDIGLILIGMPGH-------------------------------------------------------------------------------------
>node1303node
RDFIVTKEHRRFIEFAGAIRKDVTIGICHGEAGVGKTQSARRYAHWDRTVFYTPEVLAKHRDLMRDIEFYRGK-----VGVLIYEDVPRTIDFTELIIIDEAERLTPTSLELLRDLHDRHHVALMFIGMPGIDQRFRHYPQLYSRLFSHRYRSLARELLFVLTREDFTAQAIASIER------------------VLKINQDTITDDVIEAAASTLI
>node7260node
GRFIVTKEHRRFTEFADAVRRDRTIGLCFGPAGVGKTLSTRRYAHWDRTIVYTPYVGVTTRRLREDLHQLITR-----AEICIDTPRSRRGSRIELCIVDEAERLSTSALEHLRDHYDRGEHGLILIGMPGIEKRFVRYPQLYSRVFAHHYRPLSHELIFVLTHADFTHQAIAAVARLTGGNFRLIQRLFRQVDRILKINDTVITADVIDTAAETLV
>node80350node
TSFVATKEHRRFIEFADAVRRQRTIGICFGQAGIGKTLSARHYANWNRTVFYTPGVLTTPKELRTEINDLTLR-----VSLCIDQG-TSASKNVELIIIDESERLGPTALELIRDRFDRDNIALILIGMPGIEKQFSRYAQLYSRVFAHEYRPLSGELRFVLDRDDFTSQAVAAIARITRGNFRLIDRLFTQMERVMRINETAITDDVVEPARSTLV
>node80654node
EHFMATREHRRFAEFAGAVRKQRTIGICFGPAGVGKTVSARRYAQWERTVLYTPQVGGTLKALREDIQRGQRR-----VDICIGET-HAGSSQVEMIVVDEAERLSSTGIEWLRDHHDRTSIALILIGMPGIEKQFARYPQLYSRIFAHQYRPLGNELLFVLDREDFTAQAVAAIQRITRGNFRLLERLLPQIQRILKINEDTITDDVIEAARSTLV
>node19977node
APIMATKEHRRFLEFADAVRRKRYVGLCFGAPGVGKTEPARAYTKWDRAVLYTPKVHSTPTHLDKEISYLCDR-----LGWTVELGTRTTAGHAELLIVDEADRLKTTTTAP---------------------------------------------------------------------------------------------------------
>node602node
TKFVVTKQHRRFVEFCDAVRRDRYIGLCHGAPGVGKTLSARHYSSWDRTVFYTPKVHNTPLIVEKEVRYLHTR-----LSWAIETLVEPDGAYTELVIVDEADRLKNPALEALRDHHDRTGAGLILIGMPGIERRLARYPQLYSRVFLHHYQPLSSEQTFVLSREDFTREARAAIIRITSGNFRLTTRLMAQIHRIMDINQNTVTSEVVDAARESLV
>node23249node
NPFVITKEHRRFTEFADAVRRDRYIGLCYGPPGVGKTLSARHYAGWDRTVVYTPEVYNTPRSVQKAITFYQDR-----LNYAVQLFTTRAARNTELLVVDEADRLKTPSLEQIRDHYDRTGVGVVLIGMPGIEKSLARYPQLYSRVFVHHYRPLSPEQHLVLAREDFTAEAVAAITRITSGNFRLTSRLVAQIERVMDINQSTVTAEVVETARESLV
>node68643node
APFVITKEYRRFAEFADAVRRERYIGLCYGPPGVGKTLSARRYARWDRSAVYTPKVHNSPSRLEKELAFVQDR-----VSWMVQTLSRHQGRFAELLLVDEADRLKTPTLEQLRDRHDRTGVGLILIGMPGIEKRLARYPQLYSRVFVHHFRVLSAEQAFVLARQDFTAEALATIIRITSGNFRLTARLVAQIKRVLDINHTVVTKEVVEAARESLV
>node53607node
VPFVVTKEHRRFAEFADAVRRDRYIGLCYGPPGVGKTQSARQYAGWDRTIVYTPKVHNTPRIVDKEITFLHER-----LSWGIEWLSKSCGPCAELLIVDEADRLKTPALEQLRDHHDRTGIGLILIGMPGIEKHLARYPQLYSRVFVHHYRPLSAELAFVLARADFTGEAVAAITRITNGNFRLTGRLIAQIQRILDINHSVVTREVVEAARESLV
>node43491node
PSFVVTQEHRRFAEFCQACHDYRYIGLCYGHAGVGKTLSARQYTRWDRALFYTPPVVNSPRQLQDDLLHGCRR-----LSVLVAELLWQQADRVELILIDEADWLKTITLEQVRAIYDRRQIGLILIGMPGMEKRLSRYPQLYSRVFVHHYRPLSIETRQVLQHGDYAAAAMAAIIRMTSGNFRLLERLLSQIGRIMTINGALVTQEVVEAARESLV
>node8598node
VSIVITKEHRLFIEFADAVRRERYVGLCFGAPGVGKTQSARHYSQWDRAVMYTPKVHNTPHNLDKEISFLCDR-----LGWNVELGRLNTSTHAELLIVDEADRLKVGALEQLRDHHDRTGIGLILIGMPGIEKRLARYPQLYSRVFVHHYKPMSAEQAFVLARDDYATEALAAITRITSGNFRLTVRLVGQIERVLKINNSIVTKEVVETARKNLV
>node12390node
TPFVVTKEHRRFVEFCDAVRRHAYIGMCYGPPGVGKTESGRQYAAWDRTVVYTPGVTTTPKVVGEHVRDLTNA-----LSLSVQH-RHDQPQYAELVIVDEADRLKTTALEVLRDFYDRTRVGVVLIGMPGIEKRLARYPQLYSRVFVHHYRTMSAEQAFVLNKDDFTTEALAAITRITSGNFRLTYRLVAQIQRILDINQNTVTKEVVDTARESLV
>node39326node
LPFIQTKEYCRFAEFCDVCRTYRYIGLCYGPPGVGKTLSARHYTQWDRSILFTPAVANTPRQIENEVRALRIA-----LSYLVEDRREHVLDRTELVIVDEADRLKAAGLEQIRDIYDRNRIGVVLVGMPGLEKRLSRYQQLSSRVFVHQFRQLSAETQRILEEDGWKAEAISAIICITDGNFRLIQRLLTQIERIVQINSRSVTKEVVEVAREQLV
>node7839node
AEFLITKEYRRFAEFCDTCLRYRYIGLCFGAPGVGKTVSAREYAKWDNTIFYTPSVTCQPRELEHQIRCLRSS-----LNFAVGELPVRVGDRTKLMIVDEADRLKLQTLEELRDIFDRSKIGLILIGMPGLEKRLSRYAQLYSRVFVHELKPLSSEMRFLIEREDFTVEAMAAVIRITHGNLRLLQRLFSQIQRILEINEKTITKEIVLAARESLV
>node53589node
ADFIVTKAHRRFVEFCDACRRYRYIGLCHGVPGVGKTLSARRYARWDRTIVYTPSVANAPRQVERTVQGLRRR-----VNALAIRGPGEAGRLPDLIIVDEADRLKMAGLEQMRDLYDQGNMGLIFIGMPGLEKRLARYAQLYSRVFVHQFRTLSTEMQFILAHDDFTAEAVAAIVRITGGNFRLIQRLFTQIERLLQINARTVTKEVVEAARESMI
>node25230node
LVFAETKEYLRFGEFCDACRKYRYIGICHGVPGAGKTRSAREYAQWDRTVYYTAPVGATPSRIEREVMALSAT-----LSYLVEALAYRLPKRTELVIVDEAQRRHFQALGLIDDHYDRLNFGLVLVGQPGLERSLARYPQLYSRVFAHQFRVLSEETRWLLQQDDFTTEALAAIVRITAGNFRVIHRLLMQIERILEINNQTVTKEVVEKARERLI
>node73952node
PPFVETKEYRRFAEFCDACRRDRYIGLCHGPPGVGKTLSARHYARWDRTVVYTPSMTATPKRLEEELTDLRRR-----LHMLVEATAPYDDRWTQLVIVDEGDRLKFPSLEQLRDRYGRGTFGLVLIGMPGIEKRLARYAQFYSRVFVHPFRPLSAELRFILERAAFDVEAMTAIIRITGGNFRLVQRLFAQVARVLAINHEQVTKEVVEAARESLV
>node19618node
PGFLITKEYRRFAEFCDACRRYRYIGVCYGAPGVGKTLSARRYARWDPTLLYTPPVANSPSQIYREVAYLQCA-----LGWGGEDTDDD----TELIVVDEADRLNMLGLEQLRDIYDRGQMGLVFIGMPGLDKRLARYPQLYSRVFVHHFRALGAEMRFILRHDDLTAEAIAAVTRITGGNFRLLQRLFTQIERILQINHRTVTKDVVDAAREGLV
>node48774node
PTFLVTKEYRRFAEFCDACHRSHDIGVCSGAPGVGKTRSARHDAHWDHTLVSTPTVTGSPARLATDVNGLEGA-----FARLVEEACSY----VELIIVDEADRLRTQGLEHLRDVDDRGQLGLVLIGLPGIEKRLARYPQLSSRVFVHHDRALSAELHFIVTRDDFAIEVVAAIARITGGNVRLVQRLFSQIARVMQINERTITAEVVDAARASLV
>node5121node
NSFILTKEYRRFAEFSDACRREKYIGLCYGAPGVGKTLSARYYAKWFHTLLYTGEMYNPARVIKQRILMMRTQ-----LGRFHEETDDYINRSCELIIVDESERLKMSGIEQFREIYDAGNIGLIFIGMPGLEKKLSRYPQLYSRVFAHQYRALSQEMRFMLSHNDFTAEAIAAIARITNGNFRLLNRLFRQIQRVIKINENCITAEVVEAARECLV
>node59362node
AGFVETKQHRRFQEFCDACRRYQYIGLCYGPPGVGKTLSARHYANWEAVVLYTPPVVTSPGRLPNDIDRLRDK-----LRGFYLERERAQPDPTALILIDEADRLKMTGLEQMRAIFDQGGIGMVLIGMPGLEKQLARYPQLYSRIFVHEFKPLSREVRQLLQEDGGAEESIAAIIRITGGNFRLLHRLLTQIGRVLEINKEKVTLPVVEAARESLV
>node59481node
EGFIETKQYQRFKEFCDACRKYQYIGLCYGPPGVGKTLSARHYAEWDDVIFFTTSVANAPVKLDRAIEELRDS-----LIKLHHLRCREVKNPVSLIIVDEVDLLKMSGLEQFRAIFDRGGVGLVLIGMPGLEKRLARYPQLYSRVFVHEFRPLSKDVRQLLGEEARIEEAIATLIRTTEGKFRMLHRMLTQISRVLEINQDRITVPVVEAARESLV
>node22389node
SAFVETREYRRFRKFCDACRRDRYIGLCHGPPGVGKTLSARQYANWDRVVFYTPPVVTSPGRIPNEIEALRGR-----LRDLLVDRERAQADPTELIVIDEADRLKMTGLE----------------------------------------------------------------------------------------------------------
>node21794node
RAFVETIEHSRFVEFCDACRHFRYIGLCYGPPGIGKTLSAVRYSRADDTLLYTTSVANTPSRVENDIKMARER-----VMSIVLDKQRAVSDPTTLILVDEADRLHMNSLEQMRSIFDEGTAGMVLIGMPGIEKRIARFPQFYSRIFVHEFRPLDAQVQELLEQDEKLPEVIASLIRMTGGNFRLLTRLLTQIERVLRVNDHLVSNDVVEAARDSLV
>node24246node
LAFVETVEYHRFVEFCDACREFRYIGLCYGAPGIGKTLSALRYSRAEDTVLYTTEVVNTPARVQFEIRTTRER-----LKEVALRLKRAVPDPTTLILVDEADRLHMNSLEAIRSIFDDGGIGMVLIGMPGIEKRVARFPQFYSRIFVHEYRPLDEQMTKLLGEDAVLPDVIAALIRMSGGNFRLLTRLLTQVQRVLKVNQDIVSKEIVTAARDSLV
>node47059node
---METLEYKRFVEFCEACRRDRYIGLCYGPPGVGKTLSAIHHSRIQDTVFFTPEVVNTPSRIEHHVNRARGV-----LCSVAKRRLEAIQDPTTLIVVDEADRLAMNSLEQLRSIFDQSGLGMVLIGMPGIEKRVARYPQLFSRIFVHEFRALSDDIQVLLEQASCPPEVIAAVIRLTRGNFRLLVRLLTQMERVLAINGETLSVDVVETARDNLV
>node39680node
--------------------------MCHGRPGVGKTRSAREFSSFPRAVFYTVSVSNTPKTIDAVLGLNLIK-----LGYASQD---AARIACPLVIVDEADRLTIKSLEHLRDMADRHGFGLILMGMPGLEKRLARYAQLYSRIFVHEFKPLTEEMRLLLATPALDIEAQAAVIRITRGNFRLMERLFAQMRRIMTLNREEVTADIVQAARDCLV
>node53379node
AHFVETLEYRRFAEFCEACRRYRYIGLCYGPPGVGKTLSARRYARWDDTALCTASVVSTPKSVEGDISKARSV-----LDRIAREREKTITDPTSLILIDEADRLKMASLEAARDIFDRSQIGLILIGMPGIEKRLARYPQFYSRIFVHEFRPLTAEVRRLLSE--PLEETVAAIVRITGGNFRLIGRLLAQTERILEINKSMVTRQTVEAARESLV
>node53734node
S----------------------RVSATSQHPGVGKTVSARHYANWDSTVFYTAPVVGAPSAIEKQIGKLRDR-----LHSAAIDLERLVPDPTALLVIDEADRLKMAALEQTRSIFDQGGVGMILIGMPGLEKRLARYPQFYSRIFVHEFRPLPAEIRQLLERGDAISVAAASIIRITGGNFRLLNRLLTQVERILEINSPAVTKEVVEAARENLV
>node53608node
-----TLEHRRFSEFCDACRRYQYIGLCFGSPGVGKTLSARSYSRWGDTVLYTPSVINAPHRIEAEISRSRGV-----LRDLAKQRELRIRDPTTLVLVDEADRLRMASLEQVRAIFDAGAIGVILIGMPGLEKRLARSPQFYSRIFVHEFRPLAAEVRELLDRDQPMTETVAAIIRITGGNFRLLNRLLTQMERILEINSPAVTKAVVEAARESLV
>node20791node
NVFLETKEYLRFKEFCNACITYQYIGICYGSPGVGKTQSAEQYSQFHQTIFYTP--I-APISPHQMINTVYSQ-----IRIFNDL--LPNKEYCRLIIIDEAERLGYPAMELLRSLYDRSNIAIVFVGMPGLEKKLSRYPQLYSRIFAHEYKPLCTEMLFILEQGNFSHEAATTIMRTTSGNFRLLNRLFMQIDRILRVNQKHISHEVVLAARDCLL
>node11264node
EVFLETKGYQRFEEFCDACVEYKYIGICYGSPGVGKTQSAEHYSKRKSTVFYTP--I-APLSSLQMLNTLNQN-----ICYFDRV--LSSKNYCKLIIIDETERLGFATLELLRSLYDDRGISIVFIGMPGLEKRLSRYSQLYSRIFSHEYKPLSKEMLFTLEHKEFSHEAMASIMRITNGNFRLLNRLFMQIDRLLRLNQQYITNEVVLAARECLL
>node480node
NEFITTKGYLRFKEFCDACMEYKYIGICYGPPGVGKTKSAEHYSDKPKTILYTP--M-PPFSPYQMNNQLLKE-----QIIFNQI--VDYKDYFKLIIIDEAERLNVTALEILRALYDQLNVSFIFIGMPGLEKKLSRYPQLYSRIFAHEYRVLSKEMIFMLEHDDFAHEAMTAIIRITNGNFRLINRLFMQIDRILKLNDKNITHEVVLAARECLL
>node11240node
NIFLETKGYRRFQEFCDACIEYKYIGICYGVPGVGKTQSAKYYSRHQSTLFHTP--M-APLSGVQMLNILNQD-----INHVNRI--VPSNKSCELIIIDETERLSFSALELIRALYDRKEIAIILIGMPGLEKRLSRYPQLYSRIFAHEYKPLSKEMLFTLEHADFSHEAMTTIMRTTNGNFRLLNRLFMQIDRLLKLNHQHITNEVVLAARECLL
>node70553node
FKFIETKEYRRFTEFCDACAKYRFIGICHGLPGIGKTVAARQYANWDRTLFVTAPTV-RPSVLFSQLQNFGRD-----LLWTQEG-RKGAFYSVDLIIVDEIDRLKLQTLEILRDIYDQNDVGMVFIGMQGIEKRLSRYPQLYSRVFSHEFKKLTPEMHHILEYEDFDYDAVNRIIKLSNGNFRLVQRIFT--------------------------
>node63136node
-------------------MKYKYIGICYGNPGVGKTISAKHYANWHNTLFVTAPAT-KPSSLSSQLSSLAID-----IAHVNEIIVENIFYAVDLIIIDEIDRLKIQTLDLLRDIYDQNDVGMVFIGMQGIEKRLSKYPQLYSRIFAHEFKKLSSEIKHILEYENFEYDAINRIIKLTNGNFRLLQRLFTQIDRIMEINNEKISSDVVQAARESLI
>node7897node
LNFIETKEYKKFAEFCRACMKYKYIGICYGNPGVGKTISAKHYANWHNTLFVTAPAT-KPSSLSSQLSSLAID-----IAHVNEI-----------KVIPKTDRIDYMATSIDRNIFYAVD-------------------------IAHVNEIISSENKVIPK-TDRIY--------MATSIDRIVENIFYAVDWFC-CKVQKIYFSVKLR----KK
>node80129node
PVFIETKEYKRFAEFCDSCAKYKYIGICQGPPGVGKTISARHYANWDHTIFYTAPVM-RPSQIYVQINNLAEY-----LQYGKDG-KGSRYEDVNLLIVDEVDRLKLPTLEIIRDIYDQNNIGMVLIGMPGIEKRLSRYPQLYSRVFIHEFKKLTPEMKYILEFESFSYEAFNTIIKITSGNFRLIQRLFSQIERIMEINREKITTEANETARDILV
>node8512node
-TFVETKQYRRFEEFCDNCAKYKYMGVCYGNPGVGKTFSAQYYANWDKTIFYTAPPV-RPSRIYKELLNLASE-----LTLGKIG-LQPSNYEIDLIIIDEVDRLNYKTLEIIRDIYDQLDIGVVLIGMPGIEKRLSRYPQLYSRIFSHQFEKLSNELKHVLEYEDFEYESINTVIKITNGNFRLVQRLFSQIIRIMEINENKINVEVIETARDGLL
>node27360node
FQFIETKEYHKFVEFCDSCAKYKYIGVCHGLPGVGKTVAAKNYSKWETTIFTTAPPV-KSANLYNELRNLAIN-----LRYSKKSADNEPYKSVELVIIDEVDRLKLQTLEILRDIYDQNNIGMVLIGMNGLEKKLSRYPQLYSRIFSHEFKKIAKELQHILEYEDFEYEAINSILKLSNGNLRLLQRLFTQIDRVMEINNQKITTEVIEVARKLLI
>node76187node
SHFIETKEYKKFAEF-------KYIGICHGLPGVGKTISARQYANWDNTVFHTAPSV-RPSRLYDMIKHTCFN-----LQMSKDG-KADEFSTIDLIIIDEIDRLKFPTLEILRDIYDQHNVGMVFIGMPGIEKRLSRYPQLYSRVFIHEFKKLTPEMKHILTYENFEYEAVNTIIKMSRGNFRLLERLFSQIERIMTINHDKITTEVVDVARDSLV
>node74784node
KQFIETKEYRRFAEFCDACIQYKYIGICYGLPGVGKTLSSRHYSNWDHTIFYTAPAT-AATKIGHNVSNRCLQ-----LTSTKGHKNFYEYEGIDLIIIDEIDRLKLQHLEQLRSIYDEHDLAMVFIGMPGIEKRLSRYPQLYSRIFSHEFSNLSKETHHILEYEDFYYEAITTIIKITKGNFRLIHRLFTQIDRVLKINNNTITVDVVEAARDSLV
>node80733node
QNFIETKEYKRFAEFCDACIKYQYIGICYGQPGVGKTLSSRYYTNWDDKIFYTAPAE-KQTRLSSDLHSINGS-----IDLGQKLNFSDAFQDIELIIIDEIDRLKVQHLEQLRFIYDERDLAMVFIGMPGIEKKLSRYPQLYSRIFAHEFDNLSKETHHILEYEDFTYEAITTIIKITKGNFRLIHRLFAQIDRIMDINGDKISTEVVETARDSLV
>node9792node
QNFIETKEYKRFAEFCDACIKYQYIGICYGQPGVGKTLSSRYYTNWDDKIFYTAPAE-KQSGKSIENRPVF--------------EVLNFLRMGDRLIVESIDRLGRNYEEIIQTVNYLKD--------KEVQLMITSLPMMNEVINP-LLDKFMKPQKRLVYY--LEGKSISTIAKEVGITRQTIYRI----------------------------
>node10929node
QNFIKTKEYKRFAEFCDACMKYKYIGICYGLPGVGKTLSSRYYANWDRTIFYTAPSV-KATKMSSDIDTIGGR-----MGMVKAIYPLGSYEDIDLIIIDEIDRLKLQHLEQLRDIYDKNNIAMIFIGMPGMEKRLARYPQLFSRIFAHEFDNLSKETHHILEYEDFSYEAITSIIKITNGNFRLIQRLFTQIDRILEINGDMITTEVVEAARDSLV
>node3964node
NQFIETKEYKRFAEFCDACIKYKYIGVCYGSPGVGKTLSSRHYTNWNNKLFCTTPAE-KATKISGDIRELGYK-----LSYGKAISSIGDLEGVELIIVDEIDRLKVQHLEQLRDIYDQNDLAMTFVGMPGIEKRLSRHPQLYSRIFSHEFDKLSKETHHILEYEDFSYEAITSIIKITGGNFRLIHRLFAQIDRILEINQQSITVEVVEAARDSLV
>node54895node
TDFVITKEYHRFVEFCDACREYRYVGLCYGAPGLGKSLSALRYTNWADTVFYTAPVMNTPRQVDNDLQALQLT-----LNHIRSA-HRAIENATRLVIIDEADRLKMASLDQVRHFFDSGSAGLILIGMPGLEKRLARYPQFYSRVFVHEFRSLSEAVRELLRH-CTTDDAMAAIIRVTGGNFRLLHRLLTQIGRILEINDKTVTSPVVDAARESLV
>node53577node
SSFVLTQEYYKFVEFCDACKKYRYIGLCYGPPGVGKTLSARRYTSWDGAVLFTPGVSNSPRQVEDGICAARNR------------KDRLPKPNSPLVIIDEADRLKMASLEQVRDEFDRSETSIILIGMPGIEKRLARYPQLYSRVFVHEFRSLTKQLLSVLRTIETFDESLSAIVRITGGNFRLLHRLLTQIGRVLEINRTSVTAPVVDAARESLV
>node22247node
QTFVETDVTRQILSVFYQAELTSLIACASTGPGAGKSTAIAMYMQERRDAVVTMSGQIKSAPLLSAFYKASGSDHKTSAENIQRVLVENLAKNRRPVIFDEAQHLDDEQLDLLRTVVDEAKCPLFLVGNYRVFERSDSHTQFTGRVARVHYDKIRKDVRAVALKLARLDETIDVLTSAAKNGFRTVTSVLVKARIAAGDRE-PSRKDVVTAAH---R
>node15088node
LAYVRTTVARDIERAVMIAEKLRMIAIISTSAGCGKSRIIAELRSQ-RNSIISCSDDLNTRALAAELYKLTRDDGRSSS-LARRRIEEMLIRNGHPTIFDEAQKIGIACVDYLRQIADQSRCPLIIFGNEQVYEQSN-HAQYSSRVARVHISDLKRDLRLVAQQLCSTDLWIDIVEAAAKGGFRTVKAIIEVAKILFDTVE-PTRTQIIHAIQ---F
>node49233node
PLFVETSIASNIEKALLAGRVTRKIVVISTDSGVGASMTLERYAKTHGATHFSCTPAMNTKGLLGALRTLITRDRRVSPQSAFDELVSALKGSDRLLIFDESHFLTQDNIDVLRCLHDQTGCALALVGNDSTRDFSRGYTQFKRRIKALRIRDITPDLALVVGQLLPLETIAR-LVIEATGGIGRVVAIVQLARMYADDPQ-TTSTANVLAALEDAQ
>node48514node
PGFVETSVAKKITRAVRQIRTRGRMGIVAAESGIGKSTALRHFCSQDRTIYLMADPTLAAVLFL-ALRSAMGFTKTPSAQDAYAAVVEALKAAPKMLVFDEAQFLPRETLDLIRCLHEAADVPVVFSGNETLYEFGGGFTQFRSRCVVEQISDIRKDAVLVAAEGGVLEDFAEPLYLQTQGGFRSLVSLLQRAHEIGRGQI-TEETLAKALAETDRQ
>node56248node
SKFRPTAVAQEILECCQYALDARAIVLIYGSPGLGKTTTVMEFIRRRDVVFVTASSITTPYGLVRNISAELGVSNYGCTHALVERILAELKRRPHLLIVDEANHLSIRSLELLRSLHDLSACGLLLMGSSALMQRIFSLEQFRSRIYFKCLSPGATRAHGFDEQTDLVSH--------------KSRELLKLCRRFRQLNP-HADKKVLEKALAQIF
>node53735node
GEFVETEAAASTVEACTIAQEEGEIAVVIGAAGVGKTVGLREWARRARYVAITANVTTGPVALVRQISAALDLPTSPPAASQIERIVDTIRRRPAVILIDEAQHLGVRALEAARALHDETETGIVFAGSIALQRTLVALGQLQGRIIFTQLKPLTQELHRFLERWGQVDA------QRIP---RRLVRLLGHCRRLGSSGR-TLSVGLIREAATRLV
>node56073node
GKLYETEATRTMDAMLASI-RRGRWGTLYGPAGAQKTFLLEYRAAEAWLVYIRASSGMSPTVLLSRIARALSVPYAQSVDAVRQSLLYVLQRRKVAVAMDEAQHLRIDTLETLREIGDLARMGILVAGNEQVLDLFESFEQWRSRIQLECVLGPGREARRMILGEPGTS--------------SQVEAIIEGCEVKT--HKSYVNARRLFNTLRDMR
>node76705node
GHLYETAATREMDDLIAYC-RKGRWATLYGPAGAQKSFLLEYRAAEAGLVWIPIPGRMTPAAILRYIAKAVAAPYAQSGDSLRQSILCAIKARRLVLALDEMDLIDIDTLETVRRLGDLLKLGMIVAGNEQILSLFKPFEQWRSRIQRVRVLGPTREARAMLTSEGGGP--------------AQFEGTLDDCTVTT--RKKYINVRRMFFAIADVR
>node59489node
ARLFPTENYRRIQSYFKAAVERSEVCLLYGPPGTQKSFVLEYLVEEQEAIYIYATSGICSLALLKRIGSGAGVSTRTQIDSMLARLLASFSLAPPAIVVDEAQHLGIQALELLRELHD-RGCGLVLAGSHDLYEKFLRLEQWLSRIHKEPLPGLQEEVHEIAAREGNGA-------KLSE---KQLGILVRACRVDAQSVVKYLSVRRLVKVLAQYK
>node19591node
GRLFQTESYRRIKKYFDAAVECGEVCLLYGPPGTQKSFVLEHLVAECGAIYVYASSDMPPLALLKRIGRQAGCGFKTQTEGMLTRLLVHFSATSPAVIVDEAHHLHIHELELLRELHD-RGCGLVLAGSHNLYENFLRLEQWLSRIHKDPLPGLSEEVYEIAASEGNGA-------KLSE---KQLSTLVRACRVEAHGIVKYLSVRRLVKVLAQHK
>node52027node
EPLLKTAGYRQECEAFTAAI-EGTNSLIYGPPASEKSFVLETLVAQRDAHYIYCDANIAPFPLLERIASEAEVWIGRAREHYLGALIEAFGRRPPALIFDEAQHLPIETLEIIRGLHDDRGCGIILAGSHTLFRDFMHLEQWLQRLIRIQLAGMKREVLELAAKAGNGA-------KFTA---QQEKMLLESCRVTAMDAPTYYSSRMLVHYIAERK
>node22201node
EDLVETKGYRKIRECIEEAVEHGAISLIYGPPSSEKSYVAENIAAQWDLLRIICNPGASPLWLLKDIAREAEVWTRGTCRPIAEALVGDFLSRPPAIIVDEAQHLDMRCLETLRILHENSGCGLVLMGSHNLYARFRSQEQMLSRLYRVQLEGMTEEAIEIAARAGEGA-------KISP---EQREKLLSKCRVLATDVRTYYSSRRLLEYIRQRR
>node24966node
AQLLETRGYRKIRECLEEAIEEGAISIIYGPPSSEKSYVLESLCAQFHVVYTYCGPRFTPTAILREIAHASRIWLRSNFQPFMHALRTEFLSRPPALVFDEAQSLSMESLETIRQLHDGRGCGVILAGSHGLYRDFDRLEMWFSRIYRIQLTGMSEEVLKLAARAGNGA-------RLTE---VQQKSCLQRCTVIAIPPRPYYSSRRLLEYLRQQR
>node49721node
PEMLRTRSYQILRERLEDAVDEGINAIVYGPPSSEKSYVLENLCTQFPVIYMYCGPRTTLTQLYRGVAEAAGIEVRSSRWACRRAVLDAMRTRLPAIVLDEAQHLDVDALEGVREIHDERGCGVILAGSHNLLREFLHLEQMLSRFHRVQLEGMSKEILTLASRAGNGA-------KLSE---EQQKILLDRCTVDFIDSRTYYSSRRLLEYIRQQK
>node53772node
VGLLETKSFRILRERLEEAVEGGVNAIVYGPPSSEKSFVLENLCEQFPVVYVYCGPRCTEGHLYRSLAEAAGVAVRSSRWACRYALLKYLWSRLPALIFDEAQHLDLDAYEGIRQLHDGRGCGIILAGSHSLLRDFLHMEQLLSRFFRVQLTGMSQEILALGARAGNGA-------TLSE---KHQKALLDACVVQFIGPRTYYSSRRLLEFIRQQR
>node21797node
-EMVRTKSLGLVEERVEGAL-EGANAIIYGAPSCEKTYALERTAAKFPVIYVYCGPRCTEAHLYRGIAEAAAIAMRSSRWGCRYAVLTALRASLPALILDEAQHMDMDALEAVRQIHDGRGCGIILAGSHGLLQQFLHMEQMLSRFYRIQLEGMTKEILTLAARAGNGA-------KLSE---GTQKTLLERCSVDFIGLRTYYSSRRLLEFIRQQK
>node17411node
PELLKTKSYTILRECLLEAVDEGSNSIVYGPPSSEKSFLLEHLCKELAAVYGYCGPRCTEKHVWLTIAEAAGIQIRSSRWAARHAVISAMRTHPPAIVLDEAQHLDVDALEAVRQLHDDRGCGVILAGSHRLLQEFLHLEQMLSRFNRLQLCGMGKECLLLAAKAGNGA-------KLSE---TQQKALLARCEVIFTGARNYYSCRRLLSFVAGIK
>node73965node
QSIHRTADVERVTEACAKALANASAYVIDGPPGTQKTISLRLFEREIRAIYIYARQGHRPMSFLRELCNTAGIPNRGDIDKLVRKLRFFLAEQRILLMVDEAQHLEKDTLEVLRQLLDLPYFGVVLAGSHQVSETLDSMTQWHDRAATLELQGPSQECREIIRAEQPIP-------DR-D---ADCDEMIRDCWVTSAKTLNYISARLLFFAVADIH
>node53242node
ARQHKTKAYREIRASALTALEQGAAYLVDGPPGTEKTYTLRQIEREVRAVYVYARIDHSPQNFLRECCIAADLPSRGDIDMMLRKLRFFLANERTLLMVDEAQHLCRKGLEVLRQLLDLPHFGVILAGSHDLTQRLSHMEQWRSRLKTHYLNGPSKEASQILRAEGAQT----------D---AQCEGFIARCMSTTAKKFTYISARDLFNAIESIQ
>node70162node
VNHHPTAEYEAVRRSMLAALRKGTAFLVDGPPGTQKTYTFRRVAAEIRAVYVYARVDHAPQAFLTEACTEAGIPNRGTIDQLLRKLRFFLGGQRALLIVDEAQHLGLNGLEVLRQLLDTPYFGVVLGGSHDLSMRLRDMEQWRSRLRSHMLMGLSAEAGRILSAEGAMP----------S---DVAQ-TVA-----DKKTFRYISARNLFFAIEDAR
>node58837node
KPLYNTTAHAAIRKAFYRALNRGYGYCFDGGPGTGKSRIAEALVREVSAYYIYCGDHNSPMELLKTICIEMRIPARGYLEQLIRKIQFALAKKRGIIVFDEAQHLPRQTVERIRQLLDRPYIGIMFLGSHDIQQSFRDMEQWRRRLATIVLPGLTEEAEQIIVGEGRA-----------R---KQIDYLIQASIVPY--YEAYLSAGALFAAIDQAK
>node76752node
GEIYQDATFKKVRQAFYSAVDHGHAYCLDGAPGTRKSFMLKRLCRELRAMYVYCKQDVPPCELLRRIAKAAGLPTKGSIAQLLRKLQFFLRGRRCVLALDEAQHLSVACIETVRELFDEPHFGLIFAGSHAVQDLFNDLEQARQRLRTIVLPGLVRDVERIAEAEGRKP----------K---SVIDDIIAESTVEQAGRSTYICARSVWFAIQRMK
>node57103node
GQTYRTESYQKVSRAFHKALDRGWAYCIDGAPGTQKTHLLLALCDELRAIYVRCRPRMSRRDLLMEISLAAGIVPRGYIGQMIRKVRHHFAARRALLILDEGQQLDHAGLETMRELLDEPYFGLLLAGSHNLKRKFFELEQWFSRLNTIELAGLTEEVEKIWTREGPL-----------E---RKLKQLVEHCRVKK-GGETYLSARRLFFAIAQAQ
>node24997node
TQLYRTANFERIRDAFHRALDNGWAYCIDGAPGTQKTYALRHLVNELCAFYIYCRQGIRPLDLLKRIAVSAGIPHRGLIDQLIDKIHFHFGARRALLVLDEAQHLDLTCVETLRELLDQPHFGLLFCGSHELQKTFSHMEQWRSRLRVVVLPGISHEAEKIITAEGEM-----------A---SKLAKLITAATVPSCGECCYVSARELFKTIDLLK
>node49727node
AKLYETANVQLIRQMLHVALERSTACYLRGAPGTQKSFVLETLIEEIQAYHIRCLENMKPGHLMKSIALECGALPAGTLHVVIQNLKFHLEGKPTVLVFDEAQGLSFTCLELVRYLHDELGCGVLLAGSHDLESTFLKMQQWHSRIRGVTLPGLSREACDIASREPDFR--------------SDIAKLVESCQDPDGKVHYYISARKLFNTIADIQ
>node73129node
GKLYPTEDYKLLRRYFYLALNRGRAYVVQADPGIGKTFGAKYLISELRAYFVRSSGTMTPTQLLKEIAQACGISSTGDSRRVIRALRRGFSERAVVIVIDEAQQLSISALEAVRELLDEPYCGLLITGSHELERKFITLEQWNGRVRIRSLRGMNEEARLIVSEEPQLE--------------KAARSFISDCMVPNSRGVKYVSARRLFVSIEDIK
>node22600node
GKLYEIGNVKAMRQIFAQLVDHACILLAYAPPGNGKTDVARALIPEFEMRRIYCRAAITKRDLMRRIAIACGTMADQNIERTIANLRFEYAGRRVALYLDEAQHLDIECLETVRELYDELHWSLCFAGSHQLDKIFTKLEQLERRVDKVALPPVTHEALNIVASEPDL-----------T---SKAKALIERSHVEGDGVRRFLSIGRLMANIRAFQ
>node49761node
GTMYEIGNVRVMRSIITRSLERAQIWMAYAPPGSGKTDVVRFLIAEHQIFHIYCRQGIRPRDLLRRVAYACGTSGAGEIDRLIANLQWEFKDKRVLLVFDEAQHLSIDCFETLRELFDQEHFSLMFTGSHELDRIFTALEQLERRVDKVTLPPVTREAAGIVRSEAGLI---------DD---SLVHEQIEKATVQRRETQRYISIGRLMAALREIR
>node13506node
KNMYETGAVRVMRAAFARLLEEPQMFLLYAPPGSGKTDIARHQIAEHYIFRIYCRTLITPRDLIRRVAAATGSESAISTDRAIHNLRWDFRGKRVLLYFDEAQHLSIECFDTIRELLDEEYFSLCFAGADDLETFFDRVERLERRTDKVYLPSLTAEATGIIRSESEFL---------DP---ANIRKQIELATTTEKKQQRYISVGRLMASIREIR
>node53354node
GQIYETGAVKLMRGIFLKLAERPQIYLGYAPPGSGKTEITRHLIAEHFIFRIYCRARICPRDLMKRVATACGTQSDTAIDRAIHNLRFDFKGCRVVLVFDEAQHLSVDCLEVIRELLDEERFSLLFLGSHELDKIFSRLEQLERRIDKVTLPPLTSEAAGILRSEKECP---------DA---AEIRALIEGSTIVDRKTQRYISIGRIMAGARAFR
>node53056node
GKIYETGAVKAMRSVFASLMERPRVYMIYAPPGSGKTDIARHLISESNIFRIYCRARITPRDLMRRVSYACGSAPHISIERAIANLRYDFRGQRVILYFDEAQHLSIDCFETARELLDEARFSLCFSGSHELEKIFTGLEQLERRVDKVRLPALTREAADILRSETEVM---------DQ---ALLQQQIELATITDKKAQRYISIGRLMAAAHEVR
>node76702node
QTIYETETVRMMRKVFKRLLERPQIFLVYAPPGSGKTDVARHLIAQHYIFRIYCRARITPRDLLRRVAAACGTEAHSAIDRAIHNLRWDYRGKRVALYFDEAQHLSIDCLETVRELLDEDRFSLCFAGSHDLDRIFARLEQLERRIDKITLPAVTAEAAGILRSEAGII---------DQ---ATVRQQIELATISERKAQRYISIGRLMAAIREIR
>node70160node
GTIYETATVRALRNVFAELLDYPQAFMVYAPSGSGKTDLARHLIKQHYIFRIYCRAAIRPRDLLKRVATACGTQSDTGIERALHNLRWDFRKSRVVLYFDEAQHLSIDCFETLRELLDEKHMSLCFAGDEDLDAVFTKLERLERRIDKITLPPLTAEAAGILRSESGLF---------DQ---AAIRQQIELATTTDKKIEKYISIGRLKAAIRQIQ
>node75325node
HAMYETAAVKTMRESFARLLKRPMAFLSYAPPGCGKTDIARYLIAEHYIFRVYCRKNIRPRDLFRRIAVSCGTAADSGIERAIHNLRFDFKGKRVVLYLDESQHLDLDCFETVRELLDEDHFSLCFAGSDELETTFNKIERIDRRIDRVYLPAVTAEASGILRSEPGVL---------ED---TDIRTQIKAATISGKTNQSYISIGRLMAAISEIR
>node53461node
TKIYETSAVRTMRSLFHKALERPQVYMVYAPPGSGKTDVARHLIAEHYIFRVYCRARICPRDLMKRVATACGAHSSTAIDRAIHNLRWDFRGARVVLYFDESQHLSIPAFETVRELLDEERFSLIFAGSHELEKTFTDLEQLQRRIDKVHLPALTAEAAGILRTEAEFL---------DA---ATIRQQIELATITDKRNQRYISIGRLMAAIREIR
>node14369node
GKVYETENVITLRKWFEFCQERGKMACIYGGPGSQKTFAAEHIISEQRAFYVYCSQDIRPAELIRKLMEAAALPVAGQMQRNLTALRFALRGRRAIFVFDEAQHLSIPCLEVVRELNDQRHFGILLLGSHNLRNLFAHLEQWNSRIQAIELPGIGDAAREIVRQEGAVA--------LTD---TKVARLLKSCMVLS-REKQYLSIRKLFGSLEFIK
>node53386node
GKLYDTENVATLRQWFHYTLKNGKMVVVYGAPGSQKTFSMLALLEQLRAFYVYCSQDIRPSDLIRKIMQACALPAARSLQANLNSLRLFFRSRRVVFTFDEAQHLDMRCLEIVRELNDLPYFGVMLLGSHKLRNFFSNLQQWESRITVVSLPGISERAAEIVRQEDGVE--------FTA---TKMRTFLNGCMVQS-SKREYLSARKLFNTIAGIK
>node23495node
GKLYETSNVRVMREWFDRCRDGREMAVIYGPPGSQKTFVFSHLIAEHRAYYVYCSQNITPRELLKKMAKAAAIPATQSIAGIINALSHHLASRKSIFVLDEAQHLGIPTLEIVRELNDCARCGVLLAGSHSLMRLFHELEQWNARLNAIELPGIAAEATAIVEAEGVQA--------------EKLKMLLDHSRVTS-RKQQYLSAHRIFRQIKKIK
>node59597node
DKLYETENVQLLRQYFYEALDDCRMIYVHGAPGSQKTFVLEHLTAELRAYYVYCPQSVKSQKIMREIAEACGVDTTGDAQRILKRLRFEFRTRKVIFILDEAQHLNYECLETIRGLFDRMHCAILLAGSHQLETTFMRLEQWNSRLFGKALPGISDEADTIIRQEGEKT-------S------PIVRKLITESKALRSGEHNYISARRLFWSIRDIK
>node76395node
GKLYETQNVKLVRKCFYEALDGRRACYFRGAPGSQKTFVLQHLIAELRAFYVRARNGITPNQMMKRVAEAAGGLMAGDIDHILRNLRFDLGRRKVLFVIDEAQALDIPCLETLRELHDMPHCGLLFAGSHELEKTFNRMEQWHSRLQGAELPGVSEEAEFIIRAEGEQP-------K------EKIQGLIKKCYATK-GRVKYISARTLFWSIQTIQ
>node56000node
GKLYETENARLLRRYFYEALDHRRAYYLYGAPGTQKTYVRQHLIAELRAYYIYVRQGIRSQDLMKRVAESCGAIGMGTVDRILRNLRFDLSQRKVLLVFDEAQHLSIECLETLRELLDQPHCGLLFAGTHELEAIFTRLEQWRSRFAGQALPGISEEAADIVHSEGLGS-------Q------RKIHKLISKSRITN-GGHTYVSARRLFWVIRELQ
>node76668node
GELFETANVRLIRSTFAKLLQRPRAFMIYAPPGSQKTFVLQHEVYALRAYFVRSRQDIRPRDMMKRIAVACGVDSNGNVDRILTNIRLEHAHRRCLLAIDEAQQLSIPCFEVIRELLDCEYFSLLFSGSHDLFLKFEHLEQWNSRIQKVRLPGCTPEALAIVEREGAIA-------QSGP---ELARKLIARATVPVPPKATYINIRTLCNALDDLK
>node56920node
GELYDTANVREIHRLFQQLLPRPVAYMLYAPPGSQKTFVLEHEVAAVRAFYVYARQGIRPRDFVRRIAQSCGCRCTNEIDQMLNNIRFDFTGQRVLLVIDEAQHLDLESLETVRELLDRPYFSLLLAGSHDLKKKFDQLEQWNSRLAKVKLPGLEREAVGIIHREGELD-------QMAE---KQIASLVAGATTRD-GQREYINVRTLTNALTQIR
>node41759node
GELYSTANVRTIQETFEQLLPRPTAFMIYAPPGSQKSFVLEHQVAALRAFYIYARQGLRPRDLIRRVAIACGCRVSNAIDVMLDGIRFEFRASRVVLVIDEANHLSLECLETLRELLDRPHFSLLFAGSHDLKRKFDELEQWNSRIAKVRLPGLEREARGIVEREGQLR-------DRAE---QLVDELIANSTTRD-GGRTYVNVRTLTNALDQIK
>node49732node
GKLYETANVRTLRRVFYDCLDKQRAGVIYGGPGSQKTFALEHLIAELRAYYVYCRQAIRPNQLLKRVAEACGTITAGDTDRVIRNLRFDFGKRRVLLVFDEAQHLSVDCLETVRELLDRLHCGLLFAGSHDLIRTFQRLEQWNSRLAAVELPGITDEAEQIVREEGEVA--------------KQIAKLIGDSRVPK--KTEYISARRLFFGITAIK
>node18606node
GELYETANVRLIRETFRKLLPRPVAYMLYAPPGSQKTFVLEHEVQRLRAFYVYARQGIRPRDLVRRVSIALGCRAGNDIDPMLQSIRFDYRANRVLLAVDEAQHLSIECFETLRELLDQPHFSLLLAGSHDLKKKFDELEQWNSRIDKVRLPGLDREARAIVEREGELA-------GRAE---AVIEKLIAAATTRE-NGRAYINVRTLTNALNQVR
>node19592node
GELYETANVRLIQETFEKLLPRPAAYMIYAPPGSQKSFVLEHQVAKLRAFYIYARQNLRPRDLIRRVATVCGCRVSADVDPMLNSIRFEFRRNRVLLVVDEAQHLSIECFEMLRELLDQPYFSLLFVGSHDLKCKFDELEQWNSRIAKVKLPGLEREARAIIEREGHLK-------GRNK---PLIESLIARSTTRE-RNRTYINVRTLVNAIEQIR
>node7828node
GEIYDTANVRAMRETFKALLRRPVAYMIYAPPGSQKSFVLEHLVGELAAFYLYAIAQMTPSQVMKAVTIACGASSAGDRMSMARNLAHDFQGRRVLLVMDEAQHLSINAFETLRVLLDQPHFSLLFAGSHDLKQTFDKLEQWNSRIDKVRLPGVKAEAEGIIRREGELK-------AGAR---KMIRALIAGATVKE-EGRQYVNIRTLSNALAEIK
>node59274node
GELYDTANVRVIRQTFEQLLPKPVAYMIYAPPGSQKTFALRNEVARFRAYYVYARQGIRPRDLMKRVAAACGSLASHDVDGTLNGLRWEFRNRRVLLIVDEAQHLTIECFEVLRELLDQPFFSLLFAGSHDLKNTFDRLEQWNSRIAKVRLPGLEREADGIIRREADFP-------QMAK---MLVTELIKQSTSKE-KNRTYINVRTLTNALDQVR
>node7870node
GDLYETTNVRIIQETFEKLLPKPVAYMIYAPPGSQKSFVLKHQVAKLRAFYIYGRLGISPRDLVRRIAIACGCRVSNQIDVMLAGIHFQFLDRRVLLVVDEAQHLSIDCYETLRELLDEPYFSLLFAGSHDLKSKFDKLEQWNSRIAKVRLPGLKDEAQGIIEREGDLS-------SMAA---AKMKQLIATCTVRE-GSRTYINVRTLTNALDQVK
>node15562node
GELYDTANVRMIRDTFQKLLPKPVAYMIYAPPGSQKSFVLEHEVARLRAYYVYARQNLRPRDLMKRVAAACGSQAGNDIDRMLSNIRFDFQNRRVLLVVDEAQHLEIECFEVLRELLDQPFFSLLFAGSHDLKQKFDRLEQWNSRIAKVKLPGLLREAHGIVRREGALA-------PMAT---ALVEKLIDQAVTKE-RGRTYINIRTLTNALDQIR
>node59486node
GELYETENVQAMRRIFESLLRKPVAYMVYAPPGSQKSFTIEALVGELRAYYMYATVRMTPAQVMRAVAIACGIPSGGDVLRIARNLAFEFQCRRVVLAVDEAQHLSIDSLEALRALLDRPNFSLLLAGSHDLHGTFDRLGQWNSRIQKVKLPGVSVEAEGIIERESEQK-------AMRR---KKIQLLIETCTTTE-EGCRYINIRTLVNSLDQIK
>node47298node
GNLYETENVRIIRETFEKLLPRPVAYMIYAPPGSQKSFVLEHQVAKLRAFYIYARQNLRPRDLIRRVAIACGCRLGNDIDSMLNSIRFDYRHNRVLLVVDEAQHLSIECFETLRELLDQSYFSLLFAGSHDLKRKFDELEQWNSRIAKVRLPGLEREARGIIEREGAIA-------QRRE---RLADKLIAAATVRE-NNRTYINVRTLTNALDQIK
>node19048node
GELFETANVRLIRETFAKLLRQPLAFLIYAPPGSQKSFVLEHEVFKLRAYYCYCSQDIRPYALLGRIAEACGLSPYGSRDQIIGRLREEHRRRRCLLIFDEAQHLSIECFETVRELMDREFFSLLFAGSHDLHLKFERLEQWNSRIQKVRLPGCTQEALAIIQREGPIA-------RKGK---EVAAKLVELATVPT-SPATYINIRTLCNALANLK
>node59720node
GEIYETANVRVIRDTFERVLRRAVAYVLYGAPGSQKTFALLNQVALFRAYYVYAREGIRPRDLLRRVCIACGVPVSGDIDRMFSNIRFEFRTRQVVLIIDEAQHLPLESLEVVRELLDQPHFSLLLAGSHDLMTTFDRLEQWNSRIAKVKLPGLLEEARAIIQREGDLA-------RVAE---KQVAELIAKATSQD-RGKTYINVRTLTNALEQIK
>node56553node
TPIIRTGAYSILRDVSRTALETAQLGIVRGPVGIGKTFALRQIAEELQGFLIEASDKSAVRRFYLSALSDIGVYGHGA--DPFDVFAGMLRSQRILLILDECQRLAPNILETLRHAYDAPAFGILLVGNHHFL-KMTRFDALLTRGIKVDLSRPAPEYLALSEQLFPEDALRRALAEHGAGNLREMAGAHALARHYAG-GG-PISPIHLEKAMLFAG
>node71809node
IQPIDTTVYTTLDWQVRNLLKTAGLGIARGPVGIGKSYSINRLHDELAEILATCPSTESYQAFVKTILAERNVYHTGV--DCMEAFETLIMGQPSILIVDECQGMRAPVLTMLRQLWDGTAFAMLLCGNNTFLNRSGILHPLRDRLMKVRLDAPDTELDSIAQSFCPHANALAELRKYGRSNVRAIAQAYRMAGTLSG-AA-PVSAQNVRDAIKMME
>node80862node
TPIIETEASETIKFVVRQIALTAGIGIIKGPVGIGKTRTLKGLVTEWREIYLRSPEIDSILAFTSALLEHFNVYEGRR--EAVQALAGLLGSRPTVLVIDEAQGLKVNVLETLRRLYDHPAFGMVFCGNKQFLGRTGRYDQFLTRIVRRVLPAPSREFEALAAALCPTNSAAAALARHGEGNFRLMVKAYRQARMLAA-GK-PVTLNEIENAIFMMG
>node47631node
------------------MAEGAGLAILRGTVGIGKSYAIKQAIPEMAQVFLTAETVAQVNAFLRAILAQYYTDTSSA--DAEEAMWNLLAGRKVLLIVDEAQKLAVRVLETIRDLYDGHAFGCVLVGNPTFMGKGGVFETLISRLHNVRLPAPNRECISFALSIWQD-VLVRELADLGMGNLRSMAIAARRTEQIADGGG-IVTIQHLRQAIKMMG
>node39933node
ESSIETGVGAMLSQVCQEVAEGAGLAVMRGAVGIGKSYALKRIIADLAQVFLTAETIAQVNAFMRAILTQYRTETASA--DAEEALWTHLAGRQVLLIVDEAQKLAVRVLETIRDLYDAPAFGCVLVENPTFLGKAAI-------------------------------------------------------------------------------
>node44695node
LPTIETPLFATIRGVIGEVLESAGLAVLRGPVGIGKSYALAQVCQSLDNFLITAGSLEKVIEFCRAIHG---RAGLSS--EGLEQAFRELSGHRVILVVDEAQELKASVISLVRELWDCPSFGLVLVGNDQFLSDGTRLLPLLDRVHDVRLARPTEDLANFNASLFPERQLRERAQAFAEGNFRGIATAARQALLRADEGS-EVQLKHLDTAIRMMG
>node42022node
IPTIDTAVCATMRLVIGDVLDGAGLAVMRGPVGIGKSYALRKVIGEFADTYLAAGAVQKIAEFLRALHG---REGLSA--EGLELAFDMLGGPRSVLIVDEAQDLAAPIIAQLRGLWDCPAFGLVMVGNDQFLGNGTRLKPLWDRMHNIRLPRPSKEHAAFARALFPADKMRAMVQAFGEGSLRAAHKAARQAYIRAGKGQ-DVNADHLAFAIRMMG
>node23883node
RVTIETRAHSILKEVAGQIIATAGLGIIRGPVGIGKSFALETIRRDLANLFLTSPEVESIGSFARAMLAPYGISGGVS--SAVESLADLLSGERILVIIDEGQGLKTNILEMLRGLWDAPAFGLLLVGNDSFFNKGGRFRPLMSRVHDLELPRPDREYADLARCLLPEEDLRPMLEAFGHGNLRAVAKAHRQAVALAG-NG-PLTAEHLRRAIMFCG
>node29516node
GSIIETGVASTLRIVLEQVVAGAGLALLRGPVGIGKSFSLDLISGELKEVRLTAEVTGSISAFSRAILSQYRIEAGSW--EGVEAIADLLTGPRVIFIVDEAQVLKPSILETIRGLWDGPAFGCALVGNDTFMSKGGTFQPLRSRVHDIRLPRPNQEHEAFAKLLFPKPDLQEIIAGFGQGNLRAQDVAARQARLNAG-GG-AVSANHLRLAIKFMG
>node53171node
MNVIETTTYMQVEAGVEYAS-HGKGVVMIGDAGWGKSCAAMALASEYAT---TFSKAQRMLPALRHICNSLDLTDEGA-ARLFEALVRHAKGKMRMLILDEAQNIDPDLVKDLLDFPLLYLVPVVLCGNPQLL-KRTKFAQITSRVRTIHLKPPTEDYLAIAREYLVAPDAERACVTYGVSSIRELVFLLSDARGMVRNGE-LVTLEEIKRAVAVKH
>node44413node
KHFVDIGSVQRCREAIQYAQSFGEPVRIVSDAGYGKTTALYYLSHEFGV---QVGQAHSTADMYRLLLAAFGIWHDFYMRDLSSKLISALTSRRTLLIVDEVQTLEATAQRELLNIQETCDIALIVSGNGDRI-ARSKWKQIDSRIMEIMLPGLSRDCQLMGAAYGVELDAYNAIVNYGTTTPRMLGRLLRNAKELTADST-AIQLKQIEAT-LAGN
>node77204node
KRFVEIEAVKQIREAIEYARAFDYPAYVISPPGYGKTTALWHLADEYGF---QIGAAQSVSEMYRTLLSTFKILHNSYQRDLFNVLVDSLLRDKPLLIVDEFQTLEAQAKRELLNIQETCGLALVIAGNAERLVAENKMEQIESRIMRVTLPPLTEDCIGIGAAMNVERDAYEAVESFGLTNVRALVQMLQQADRLSGGGA-GVRLQHIKSAVLSMH
>node22655node
TGFVDIAASREILKAMEIARDIAYPVLINSKPGMGKSTALRHYAKTMAF---EVGQPSGMKGMLKMIVEATGGSAYNYSADLADTAEERLKGQRPILIMDEVQMLELAPLRELLRLQELSGCSLVLSGNDKRL-ARTQLQQIVSRLMRVDLGPPTEDCCSIGIDFNVEREAYEALRRYGRTSVRDLVRLLNFSGKMTGGHG-SIQLHHLKTAFLTIY
>node13709node
MTFIETRAAFTVRAAFDTAVKMRYPVLAVGKAGLGKTVALNWIAAQSAA---EVAQHTAIRPMFLMLHDAYGVQRDSHTYDLAKDCMNFLGAQTRPLLVDEYQNFTPTVLRELLHLQERCGFALLLAGNTHRL-AGTRVDQIESRIMRFEIGQPTRDCVRIGAEHNVEADAYEAIVIYGETSLRALCHLLQNCAAGTSGFG-SIRLPRIETTLRGMS
>node57123node
TKFAEIRPVQQVRAAVKMASDLRFPVLVVGDAGFGKTTALKRVAQETEA---EVSQQTSVKGMYRMLLDAYRIPPVSFTYELADQCLRWLDNSIPPVLVDEYQNFEPKTLRELLRVHEHCRFALVLAGNRERL-AASKLSQINSRIMRVHIERPTSDCKSIGVEYNVEKDTYAAIASYGATSIRQLCFLLDMCVANSDGVG-SIQIRHIETAVIGLH
>node847node
RGFIPRPTTQIIASAVQWARDRRRPSLIVGVGGIGKTTTLRHIASTTAA--LTITTSRSNKNLLEAVARSFGLHSSRHAADIEEVIWAHMPMYGHFIMVDEAQNLDLDALRSLLFLNDEFRIPIVVAGNHQVL-KQRRFDTINGRLYRVSLEAVSRDVVAFAIEYDVEKDAQDLLVRFGLSSLRDVAAVLEEARVLVGPSK-PIRLPDVKEAISFL-
>node59623node
APFVETSVSRDIFNTINNARAFKKCAAIIGRPGVGKTRSLQAYSREDSA--MTVTATGALRDLLLELCDVLGIYGSGI-ASIQRRMFDY---SQRVLIIDEAQNLKLQAYREVLHLFDFTGMIIVFCGNDQVL-RRVNFAQISRRVIHIELDAMLDDADKISSAFGVEMDAFKLMRSIGAYETDGVVSVLQFARRLVGT-R-TIRAADIRAACEPIP
>node27907node
--FCQTTVAETIYNTLDAIRELGQNATFLGKAGVGKSFAISHYVADNQA--LTATDSGSARHLFRTFCKFLDISASGI-AEIQDRIFAY---RGSVLIIDEAQNLNAQGIRELLYLNSGSNLAIAFCGNYQVI-KNAHLDVIGSRIFREKFTQITADAETIAGTFGVTPDSVTLLRGVGASQARGLNFVLTIARRIAGIGE-PITLAHLKTVLDKFP
>node53460node
QSFVETNAAQIVANALHRAQFEPLMITITGDPGVGKTSAMREYQRTHNVFLFTASVLVSPKAIMGLICDELKI-GAPTRP---KKIGATLAGRDALIVIDEAQHLSMPAIDQLRSLYDDCSVGIVLAGNYMVRRNLPGYAQLTSRI-GWHVDLCYGDVDRILDAEGIVEDARKLLRLTAAGALRSVDMVLRAAHILAGTEQADVTYEHIRTAHQQRH
>node5744node
IPFCETETGRRMLNLFTYCQDAPELGLITGKPGVGKSTAARHYVRSAGRYLVTASPLVCLQRIAEAIGAHTK--GAGLAA----AITTALEPQSPMLIVDEAHHLSDDSIEELRILFDTVPMGMVLVAGRQLRDRLGNWSQLTSRLVGLEVDGPLPDVDAICSHHGIDRDARTTLRRAAHGALRTVTKLIGVAAKLAGTAP--IVAAHVKDAAHARG
>node67640node
DDFTETPTARRIMRAFDQARQAKGIALIYGASGIGKSKTARYYAKRENVVYVQLDGENTWTAALNAVVGSARGALDAKERNLRQWITQHVP-EGGMLIFDEAQLLPTRRLDELRIFPDECGIAVAFMGNTAGYKAL--IAQITSRVARVVADKPSEDVDALLEAWNLRRKLRELAVMIGTGGLRFLGATVQAARVYAKASGRDIDERTFKAAAVSVG
>node18212node
GDFVETPTARRIIKAFEQARLDKGIALIYGASGIGKSETAAYYQTKEPVITVRAEGGESFAALLLKIVDTME-EAVHGGMKPVEVISQRIP-SGGLLIIDEAQLLARRRMDELRIFPDMHGIAIAFMGNMAGYKSL--IGQIASRVARVIVDMPTEDVDALLDAWDIRRKVRELALMIGLGGLRYLSDTARTAKTYAKANGKPVDERLFKAAAVSCG
>node7677node
GDFVLTPTAGRILRTFEQARTPKGVGSIWGASGTSKSEAAKWAARMDSVVYVQVDGECTWTMLLKRVLAAKTGYYAGREEPLRERVVREVR-EGGLIIFDHAHLLRLTIMEQLLVFPDEEGIALAFIGNAKGYKAL--LAQITSRIAQLFINMPGEDVDALLEAWGISRDERALCQQIGRGGLRYLDLTVREARKLALVGGARIDVRHLKLGAMNAG
>node53236node
GEFVMTPSAERYLMAFERAREPRGVALIYGASGAGKSETAEWLSRMDNVVYVLASGECTYVALLKKALEAKSGYYPANGEKLSDIVLRHVD-PGGLIIFDHAHLIRLAVMEQLLTFPDEHGIALAFIGNTKGYKTL--LAQITSRTARVFVEIPGEDIDALLEHWEIRRKEREFCQMIGNGGLRFLSETMREAWKIAHAGGQKLDERLLKIAATKSG
>node59178node
PGLIETPTSKRIYQACAHAQERPALVLVYGAAGVSKTTTALRYVQDKPAYHVN-LLGVTPTSMLVVIAERVYPSADSRKVALMRSLVYHLS-PGDLLILDECQSLRPEALDLVRVFLDEAGVGLVLMGNEMVFSTIGHFAQLHSRVMKLHLPHPTEDADAVLKSFGVCGAGREYGRQLALLALRGLVTILRQARSYALEKKRALDHQLMHSVASALG
>node61320node
PEWVETPTAQEIAAALTFAAQTPTLAVIYGGAGVGKTTTLCQFRR--NVWLVTASQFSTPTAILQKVSEAVD--GGPRTDTLAKEVMNRMK-SKGLLIIDEAQHLNARALDGLRSLHDETGIGLAFVGNETVFARMGGFAQIYSRVRRLHITQPKEDVDVILESWGISRKERD--------------------------------------------
>node61319node
PRYVETPTAKKIIDLLEYACYVPTIGVIYGGAGVGKTTTLKHYAE--NTWVVTAAQARTTAAILAELVDSSG--LFGRTDSLFREAKAMIN-RKGLLIVDEAQHLETPAFDALRAFYDEVGIGIVYVGNEEVYSRIG-LAQIYSRVRRLPISAPTPDVDAILEAQGITREERAFCQMIGTGGLRSLNNVIILAKLLAKKSGSAIDVNILKVAATESG
>node40414node
PGWVDTPTSKNVWMALMYAQTTPTIAMVHGGAGLGKTLTAKMYLAEKPVYMVTAHSGMTVTSALCAINEAMG--GDARNDVMTRQILARLN-PGDLLIVDEAQDLDVKALNQIRHFHDVGSIGIAYLGNDEIQTRIGGLGPLSSRVIRLPIPRPTEDVAAILGAWNVHKKELEFSISIGLIGLRGLTQVLRQAATMSKEMNRVLDSRVMRTAAANLG
>node23138node
DEWLPLPTSVRIQNVMKTAQALRAWGLVYKGAGVGKTTTARHYQSENNVWIFTADPFRNEMAVLQGLCDQLK--CHGTRARMSEAIAQRISGTNGLLLIDEAQYLSERILNGIRVLT-DDRIGVVLLGNDVVKTRMAPMNPVWSRVSCLELPTVSRDIASYLSVWGIEKEVVRFAYDKPQGALRSLYRLLQVATSIATSARQTLSLEHIKAAWNHIG
>node35038node
PEWVETPTAQALLEMMRLSQGFQAWTMAYEGAGVGKTEAAKRYQKHNNVWIVTASPNISRKAFLAAIAREMG--TNGTIDRIDYEIMQRITGSNGLLIVDEAQYTTDDTLNGLRILT-ENRIGVTLLGNDVVRTRMASMYPVWSRIKSRKIVRSTQDIQAYLKAWGITSEVIKWAYKVPTGQLRTLRHLIRLAISIAKDEGSTVNANHMDKAYNFIK
>node74688node
PDFLMLPTSETIWKLMDLARTMRRWSMVYEGSGIGKTVTAEEYQRKHNVWIVTASNLCSARAILSELCERMN--ASNTVYLMQKAIAQELDGSNGLIIIDEAQYLSDDVLNGLRILA-ERKCGVFLLGNDVVRTRMAAMNPIWSRMRPTCIKVTSNDIKSYMQAWGIQQELFKAAYAIPKGQLRTLADMIMLASSSASRNHEPLTPKHLAAAHHYLK
>node21920node
PAFLELPTAKRIMNLMSIAQNLSSWSMVYEGAGVGKTKAAEEYQRTHNVWIVTASPFCTSAYVIGELAEQLG--GC-TIATQTKAVAKELVGRNGLVIIDEAQYLSDDTLNGIRILI-EGKAGGMLLGNDVVRTRMATMKAFWSRVSPAMIKHPVPDIDMFVRAWGVTAEILRYAQRIPQGQLRSLDNILKLASSRALSSGEPLNVEHVKRAHLKLA
>node6528node
PAFVMLPTTKNLMSIMQVSQSLKRWGMAYEGSGVGKTEAAREYQRENNVWIITVSEFATSMAVVDELARLMG--VQGTLARKTSRVREALDGAHGLIVIDEAQYLSDNTLNGIRILA-EGVAGVVLLGNDVVRSRMATLKPIWSRTRPLRIETSSADIAAYMNAWGINASMIAYARKVPKGQLRTLCDAIKMGCSLADSASKPLDEMYLKKAIGYLT
>node79353node
GKALVTDSERDILRSLQLVSRFGAITLIAAAPGVGKTHALWEFKHNRKAIMHTAVEEDTPWGVACQLMETLEIG-NNNLRASRMKIADAIS-PDGMLIVDEAQNLIRSTFEWLRALAEEGCFSLAFSGDLALLDIQ--LPQLWRRMRRVIIKAVSRDVAIVAAKHGFTAASVDLLAVVARGGLGDVDNTLSHAQLLAGGHK--IAAAHVRAALEDLN
>node76611node
GGYVSTPTAQNILRSLDLVSSGGAITLVAAAPGVGKTEALRFFRHKRNALMFTAVGEGT-WGVACQLMQLLDLG-NGNLMAERQRIGEAIG-VDGLVLVDEAQYIARSAFDWLRAMSEEGCFSIAFVGDLSLLELA--RPGLWRRARRLVLRSIERDVVALAASFGVSAASVEALYQIARGGLGYVGTIAKRARQAAGNGR--VEGAHVLAVIEYLN
>node23723node
SGLVMTQTASDILRSVQIVAEPGTPTMVAGIPGIGKSETLLRYVQTNETIKLDIVGEGI-WDLAAAFMERFDMG-NSRMREERQRITEAIG-PERIVIIDEAQYLANDAYEWIRAMAEEGFFSVVFCGDLSLADAI--VPQLRRRIRPVVIRSIPKDVVAFAASRGVTRPITDALAAMAKGGLADVKRTLDHAAQRANGGA--ITAGDVKAALLYLG
>node25717node
AGMVMTETASNILRSLRLVADPGTLTMVAGVPGVGKSETLRRYTHESNAQMFTMVGEGI-WDLANVMMERLELG-NSRLREDRYRIMDAIG-AEQVVIFDEAQYLANDAYEWVRAMAEEACFSVVFCGDLSLADTI--VPQLRRRMRPVVIRSVPKDVLAVVRSRGITPAICDALSVMARGGLADVQRTLAQAAKHASSDK--IAASDVKAAMLYLG
>node53791node
GGFVMTHTAAEIQRSVDLIRSGPAMTMISGAPGVGKSATLREITRKGEAVYVTIAGEGNPSNVATAILSQWHEG-RGDLTTIRQAIGRLIG-RGRVLMVDEAQFLFQAAFDWLRVASEESGFDLVFCGDLTLAEVM--FAQLQSRMRPVTIKEVDRDVEALAVANGLQREIVTALAAAAKGGLRNVENVIRNAELFAGGGA--VTGQHVKAAIIDLK
>node37468node
GDFAETAVALDILRTLDLVRFGPKMTCIAGIPGCGKTTTTKQYCKDGDGIYIDIAGEGTAWNFAKRLAHEWIDYSRFTLTEARMTLSSAVG-KGSLLVIDEAQHLHQEAFEWARALAEKGEFDLVFCGDMRLPAVL--IPQLKSRMRPVIVTEVSRDVAALVEGTPYAGPAVDALHSVARHGLRSVEIAVSAALSSAKGEH--PTLAHLKGAIIDMK
>node61299node
GDWADTETARDIIRSLDLVYERPSMTMIAGAPGVGKTRAIRRFCERGDGIYIQAAGEGTAWNFAHSLGNLWGHA-QFCHTEARQEIARYIG-TGRVLIVDEAQYLNQEAFEWLRAAAEAGEFKLVFCGDMSLAPAI--MPQLQSRMRPVIIPSARRDVAGIVKGTPFDEASIDALHAVARGGLRNVENVTRIALLFAGSEH--PRAEHLKAAIHDMK
>node63736node
GDWAETESARDMRRSIDMVRADPAITMISAGTGVGKTTEIQRLCHEGEAMYVDVAGEGTPWNFAARLAQCWPEYPVFGLADAREVLAHWIS-RRRILLVDECQYLAQSALEWMRALGETGEFHIVMCGDMNLTRIV--MPQLESRIRPVVIPHVSRDLAAVLEGTAFMSEMINTLHKMCVGGLRHVEKVTRHAQRFAGGAT--PTLAHLEAAISDMK
>node80863node
GGFVTTPTAQKIVDALELITVGPQMAMIAGVPGIGKTEAAKHFKMMNNVLIFTAAGSGEPAELLASVAYEYQNESIRSLREGRQLS-------GATIIFDEANNLSETGLEWLRITCEEAGANLALIGDMSLAQKL--LSKLWTRAPKLILGAATADLQQIAASYGVRASALAALSGENPRQIRSVVKVLQLAAILARQGD--ITQAHINTALAQLR
>node58785node
AEFVEILPARQILRILEDAHDNREMVLVVGRAGIGKSQAALRYAALNEVIYVLAGEHIRPRAFLAHLAARINLPTHLRFYDLFERVAEKLKDSGRFLVIDEAEFLCGETVEMLRQLRERTAIGLAFVSNEAFWRRITGLEKFSTRLVRF-LKKVRKDVEAIMHRLNGVEDVLGRLLAR-AGAFRAVALYCRRAADFAAQNGGKVTTDILDKVAALVE
>node58784node
AEFVETRPARHTLAVLQDAHDGHRMVADVGRSGMGKTISCRHYAETNGVIYVLCGYQIRPRAFLGHLAGKLKMAAHARFADLYEQVVVKLANSGRLLIVDEAEHLDGETMEMLRQLWERTAIGLAFVSNERFWRNLENMEKFTTRLAKF-LRKAHRDVEAIVARLESYAEVLERLVAR-AGAFRAVALYCQQAAIEAAKDGGRVTMTTLDRVAAVVD
>node54641node
-MTIETNDIKRAVQLVNT-AN-ERVGRIIGNPGTGKSTITKYLER--GAIRIVPWEGIGEKALLALVCQGIGIFTNSASRDTLMMRLREFLGQRVIVVIDECNHLNWKHLELLRYLPDECEVTLILSGTRIFEETFSLLEQLTGRITKLHISKMNIEAGYVLKPLSHEKDLAKH-FYQFTGNWRTANALMSQCERILQSQLNELTNEIISTAASTLE
>node30999node
TDFVETVMAGRARLMCETAPRYSRLGQITGDPGTGKTSVTNWLTE--GAIRIEAWAGMKEKTCLQELAHAFAKAGYSGTSNTLIQRLIR-HTEGKLIIIDEANHLRWPTLEMLRSISDIGGAGLVIAGTDLLAKKFTHLEQFRQRVTKVVMQPVQDEAAYVLAPFGSVQKSATA-FLK-KGNWRFAVALADACERLMSEGIEKLDERVVETAAAWMA
>node9936node
SDFIKTAQAEQAFEMCRTARPYSKIGQITGDPGTGKSTLTNWLAD--EGVRVECWMDMGDKALLEEIAMGLNARGASGTAPTLFR-KIK-GCAGKLIIIDEANQLKWATLEKLRGLSDIGGAGLILAGTDILAKRLIELAQLRQRIAKVLMKPITDEAAYVIAPFGQVKGTAKR-FRI-LGQWRSALELADACERLMSEGITKIDERVVETAAAWMA
>node70851node
KQVIETRHLRDARQMALSSLDTGPIGQIVGEPGTGKTWAGKWLAQ--DGVRVCCSHGITSRALALKISVALDEPNLSGSTSALVAR-LEK-ASGRLLIVDEANQLRWQQLELLRYLADEAGMGLLLAGTELMDRPFSDLAQLASRIAKVRFERLTAETGYMLQPFGKVKATAQA-FAR-HGYWRDGAELAAACRRVMQQQLDTLNAVVVDAAANWMA
>node50743node
AKRRETKYMKEALLTARR-AD-HPIGEIVGSPGTGKTTATKEIAA--GGVRIACWGGITRHQLLREAAAALGIEGHGA-ADRMLAERREADETRRLLVVDEANKLNWRGLEALRYLADECNVGVLLVGTELYERQFASLVQLGSRIAKCRMGLLDRTYAHVLRPVGECKEVITR-FWIGAGVWRDALEIAQECRSIMDQGVTALTMPVLDAALAWSA
>node50758node
MEVRDTRFVKEALAVARL-AD-NPIAEITGGTGSGKSTAAKRIVE--GAKRIACWDGISRHQLLKKAAEALGIEGTGA-VDRLLMDAVEEGAARRMLVVDEANKLNWRALEALRYLADECNVAVVLVGTEFYERQFTGLLQLGRRIAKSRMGHLDRTYSHILKPCGDCKEIVTK-FWHGCGNWGDGMELAQECRRLMAHELPALNAAVLDAALAWTA
>node61284node
MEIAETKFVREALALAAL-TPGASVGEIIGETGTGKTVAARAIMT--GAMRVCAYEGMSRYALLGEVTAAAGIEGPSTRWMRMLSEWGPSQTERPILILDEANKLRWQALEALRYLADECGFAVLLVGTEIYERQFVSLLQLGRRIAKARMGHLDRTFTHVLNAFGDVRETATK-FWQGCGNWGEAVELAEECLRICRNNVSALTMPVLEAALTWTA
>node43157node
REIRETKTVKEALALAEQ-AE-WPIGEITGPAGTGKSVAGWAVVN--GAVRVAAWDGITRHQMLVAVARSLGMDGAGV-AERLLTRG-P-GAERRLLVVDEANKLSWRVLETLRYLADECGIAVILIGTELYSRKFSELLQLGSRIAKISTRHLDRTYAHVIRPFGEIKDLITA-FWTGCGNFREAMELAGECRRIMENALQTLTPAVLEAAVRWMA
>node70716node
PTLVPTFYTREITAALDAANRRRLFGFISGETGRSKTLTCRHYAAAHV-TMIELPAAVNSAELVRLFAVALGSDYGSQRAN--RLEIHNYLTRRRLIIVDEANQLLHANLEFIRNIFDLTNTAVVLVFTGYTLSDLRHLEQFRGRIFPLQIKALRKEVKPIVLHVPNAQALIDAADSIARGKLRTLVKYLELAAEYSERKGVPITAEMLLQFRGRFE
>node22206node
EPLIATHTTGEITKTLDITRANDFFTIICGKTGRSKTLTSLHWLQ-HG-TIARCRTGFTRPRLARLITKTTGSATGSNEAN--DQRIIDFLDTDYTLIIDEANLLIDNSLNYLRDIWDISGVGLVMIFTNYTLKDLKHLEQFRGRSYNLQIPRLLKEVEPIVKAVPGFVKLLDKSYEIAAGKIRTLVKYLNLAKKYVADHGGSITADLMDALHERYD
>node77720node
ARFIETIVTRKIFDVLDYALAGGKIVLISGPTRRGKTEAVQEWARRNGAVYVDCPESGGLRALMYEIAQSCRVHSQRKTVD-LRDRLIRSFNRRRILLVDEIGRLLRGELEFLRRLHDVQHCAIALIATPVFAQEMQTLEQLLGRIQPLYIPTVYREVKAIVQARSDPADLVALAHTIANGKLGILFELLRQAVALAERKKEKLQATHLQAAYQRRR
>node77719node
AGYVETLVTKRITDLLDYALAGGKMAIIAGATGRSKSVAVRHWCENNGSCYLDSPESGGYHAFLTELCRRFRINSGRKTAD-MRDRIFKTFNRRRMLIVDEANRLMPGIFEFIRRLHDTRHCGVAVILNPAAYQNMNSFEQFLGR-EPLVIPQVFRECEEVCKAVSRPKDLVAAAHAIANGRLRVLFDLMGKAALLAESKKQKLGREHLLAAHRRRH
>node35309node
AGFIETVTVRKIFDALDAVRETNVIALISGASGRSKSHAAKEWVRRNGAYYVDCPVTGGLRALLDEIAARTGVGRSKNNAD-LCDILSRSFDYRHTLIFDEVARLLPAPIEFLRRLHDTTGCGLVLVATEVFPREMRGFEQLLGRLIPLHIPRVTREVAEICAACGDPPELINMALDIANGRVRRLFTLLRHAATIAASRRTALGAVHFAAARDKQA
>node70715node
TPLVETDVTRAITDALDYARDHAAMTAIVGGTGRGKTLTAQVWAAANGTHYIRMTSGARRSTLLMKLCESAGMGYGGYKGPELEQRILNAYTSRNVLIIDEAGHLIPKAIEFLRDMHDEIGCAVVLIFTDVYLEQMEQFGQFIGRLKIVRIAEPSLEVEAAVRSAPEASDLIAAAFAATSGKLRTLYRDLKKADLLAKAQNHPLDVEDLKAAIAWRS
>node19024node
IPLILTTVTQRILDCLDHCRDYQTMTYICGPTGRGKTYTAEFWAQQNGTRLVRCPSSCARGTLVKLIADSFGVSRTGSIAD-REQTLFHAVSARNVLIIDEAGHLLQQPIEFLRDLHDITGCGVAMIFTDVYVKEFTMFEQFVGRIYPVEIPNVRREVRRIVRTVPDAEEFVTFALAQARGRLRTLFRDLTTARGFAADRGEVMGFRHFKKAVKLRT
>node22261node
MPLVETIVVKRLLEAFDYARDYSAMVSIQGPTGRGKTYTAKYWARNNGTRYIRVPSGCTRRQIVCMLCSSCGIGVNGHKTTELEQRLFKAFTSRNVIIVDEAGHLVPKAIELLRDLHDICGCAVVMIFTDVYLKEMKSFEQFRGRIFELIIPKIFREVEEVLRSIPDPQKLIEYAYKTACGKLRTLFEDLQRAKAWAEKNGRTMQLADLRLAVDWRK
>node56055node
KPLVRTIVSERIIQALDYCRDYSAMVYISGTTGRGKTYSAEWWARENGTKLLRCPSGCARRTIVRDLCRVCGVPAVGTTAEMEETLREKALGPRNVVIVDEAGHLLSKPIEFFRDLHDMTGCGVALIFTDVYLAEIKRFEQFLGRFFPVEIPEPRREVRQVLAAYGQVEELITYALAAARGKLRTLFKDLFRAEELAKNEKRKITAGDLKLFVKWRQ
>node53059node
SVLIQTPVTRRIEEALNYARDYHALVTIVGPTGRSKTSTVMDWQIRNGARYVRCPSGCTRRTLATTLSQSFGIGSISQRSNTLEMRLMNALSPRNTLIIDEAGHLMPRAVELIRDLHDCCGCGVVLVFTDVYVDEMRNFEQFVGRIFERRIPKVFKEVRAVVASRPNPEKLVDEAWKIAAGKLRTLFEDLQRAAEFARINSLELDVKALKLSADWRK
>node52960node
YVGVVTDNYAKVFRAMEAAYRLKNVQVIIGEGGYGKSFAIERYRDEGKVYVVNLEGVRTKKGFVRTVAEAVGVKLPTVIKDLIGAVREALLRRDAMLVIDEASALEGRKVTIIKDLMTALVCGLVFAGTPYFMANISRFSELADRLLIVELSRPTDEAEAIFRANGCDA-RYAWLCWRRKPTYRGIADAIDLVKTSATVPADKL-------------
>node35290node
YRYVFTENVKKVWDVCERAYMTKKAMVVTGEGGYGKTVSLLKFKEKRKVYYFDASMTKSRKEFIEGLMCCVD---CNAISRQIPLIRKKLEKENALLLIDEVSSLDGSKVVIIKDIMTALVCGVVLAGTPYFLKNLNQFSETSDRIMPVSLMPPTADAKNIFIQNGISNSGFERFSWSKKKTFRGISDCLISIRVAMTEFNGKG-------------
>node74692node
YKIAPISSFLQIQEELNLAVEYKRFIVIFGTTGFGKSIPLLNYANDNLISYSAIRPAETPKRFFSRYNDIFGNQYKGTLDWLIQSTSYELNKESIMLIIDEAGNFSKIAQAYLRQVYDNIQSALVLSGPDRYRMNMKNVPELISRVKFIEIKKPTYDIKLICHYNEIDKKIIKAISSKFG-NLRHVKEYILRTH--RGDMSVNF-------------
>node15238node
HTLVPTKNYDLMMRWSNYAREKKKLVLLIAQNGYGKTSFLTEYSRLHGSMYFRVGKGEPAKRFYSRFLCELGNKY-SYIYYLMDSASYIIEKDIDLLMIDEFGNFTKNYVSYIRQIWDETRAGMILAGPPSVLKDLIQINELLSRVPKLILKKSDRDIKLICESRGIYEKEINYFYKKSP-DLRILHALIDNYK--EAELIS---------------
>node55247node
WNTAETSMFKHIFTHLSLCKNQSQCRMLVDEAGFGKTYAAKEFARNHNTFYIDCSDFSNKNRLIRTIATTVGASTAGTYDDMLADALFALSMNKPLLIFDEAGEIADAI-MVLKRIYNHLTCGMYLIGSNGLRKVMLNYHEVFDRFSFR-----LEDVKNVMETNGISIKVIKNVIETGK-SLRFVYNRIIGLRINNN-------------------
>node77229node
WNIAPTHGYITMTTYLNTCKKHGLWKVVCDHASFGKTTAAMDFCNKHDAFYIDCSEYTTKGDFITALARQFGLERTGTFNQLWQDVTDELLLDKPLLVLDEFGDVHDSIITLLKSLYNKAALGVLHIGADNLKKRMIDYAEYWSRIDLLTLNFHQEDLKKVVCMRNL----------------RIIREQI---NIKNLSN-----------------
>node9640node
WETVDTKAFITVQTHLEKCQEYGVWQVLCDRAGIGKSYAAKEYAREHNVIYVDCSDYPGKGDFVRYLAGQFGLQKTGGIDRLWRDVTNELLLHKPLLILDEFGDCAEAVITLMKGLYNKAALGCYFIGADNLKKRLEEYAEFWSRFGITSLNYGIREIEKSFVTNGV----------------RAIRNEI---VILEKRRQEK--------------
>node70994node
WKTFETEQYLDIENDFIEAKTGATVKSVIGATGSGKTYAIQKMRDKYSTYIITCANDFNLRDFIRFIAVEIGVSVSDSQSRIRRAIETKLMMTKPILIFDEAENLKLAAWGRVKALYDNLMCAFMVLGTPNWYRRIKNAPQIYSRFATTFLGDIDSEISNMCKEVGVMQYVINRICKTVT-NYRDLNDTLVSLQ---RSAEEGIRL-----------
>node42671node
WDIINTSQSAELLNSFEESRQKGVNRTVIGDTGIGKTEIAKRYKNKYNTYMITVGMHLSPKDFLMQLAYAMNAKTHRTLLSIVNKIQNLYSGNAPLIIIDETENLKLQVVGYIKALYDYLVCPVVLIGTDQLIDNIERIPQFWRRFVVRHLPTVKNDITEMLEAQGVTQALVNYLINNYN-NYGLLNNAIVYAK---KEAEIGLTL-----------
>node34916node
WRHFNTQNFIEIINQIKSIRAEKGRGTIDADTGAGKSYTCELYQKRFNTFIVKCYADENSKEFAINIAEAVGEETYGTAGSITKRVCNKLKLDDALLIIDEAEHIKSGYINIIKSIADRLKVPFILCGMDI-NEILQRFRQTARRFK-IKCEQDISDVVKIATELGLN-PSAKWLSARIR-NYEDLKTIITAAI---TESESTISQ-----------
>node26466node
WQHFDTANFQQIINKIKEVRESGERATIDGDTGSGKTHALRQYITRYNTFIVTCSAVENAKEFAVNIGEVVGVETFGTAGTIIKKVVKKLMCDNPILIIDEAEHIGTGYINIIKTLADGLKVGFLLVGMGI-NEILKKFRQTARRFR-ENLITDITDIDKICSTLELS-TVANWLKKRVQ-NFGDLEIIIKDAF---AEAESNVTI-----------
>node8175node
WRHFNTYNFKQSINRIKSARAENLRFTIDGDTGAGKTHACREYKKNYDTYIVTCSAIENSKEFAKNIAETVEVSTLGTAGKIIKEVIKKLKCENALLIIDEAEHIESGYINIIKALADGLKVAFGLVGMDI-NKILQNFRQTARRFL-ERFDNDITDIERICEDLGITKNAQNWLKNRIK-NFGDLEITIKEAF---KESETGITL-----------
>node39505node
WRHFDTTNYMLFITSIVEARQEKKRFTFDGDTGSGKTYACKEYKRQFNTFLVTCSAIENSKEFAINIAEVVGVETHGTAGAIIKRVVKKLSLEDAILYIDEAEHIKSGYINIIKSLADLLKVAFGLVGMGI-NDILNKFRQTARRFD-GKCVEDIADIANICHDMNITKRIINWFTNRIK-DFDTMKIITTKAI---KEITTGISY-----------
>node43865node
WNHFNTYNFKQAIITFERAKEKKIRLGLDGDTGLGKSYAAMMFKRKYSVFLVKCSSIENSKEFAINLAEEVGVATTGTKGAIIKRVCQKITLGNPMIIIDELEN--AGNIPTVKTIADELYAAVVVIGIDV-QKMLAKFIQTNRRWFWTYLDPAIGDIESICIELGITKPAQNWLKARVK-DFDSLKNIISNAL---EEAESEVE------------
>node52674node
WQHFNTFNFKQAILTFENARKNKERRGIDGDTGLGKTYAATAFKKKYIVTLVKCDEVANTKEFVIAMAEQVKASTIGTKNTILKAVVKKLEKDEAFLIIDEFEN--KGIIPVIKYLADELVVPVVVLGIDV-EKMLSKFIQVNRRWFWTFLNQDITDITSICESVGIEKTVINWLTARVK-DFDSLKNIITTAL---IESESEIE------------
>node12077node
WYHADTRPAIKLRGYFDDARMHGNVFGLVCTPGSGKTDMLDNYVKEENVFYVKCERHMTEKELLAKILQSMGIKSNGTVSLLTSIIKERVKYKQPIIIIDEMEKVRNGLLLLFIDLYNALRCGIVLIGTHNLRDRIELFNEILSRLGFIEIPTPDYDAILVAKTNGVTTESLAFIANGKNGDMRRVERLVHAWKQKQAELEMKE-------------
>node44617node
WQFAETSNSTKLLEDLLDAKQNAKVLSIVAPAGSGKSETTKKFAAENNVFRIECGQYWTPDFFLSEIIQKIGIQSNTRVPYMMRDIVSDLKRQSPMIIIDEVDKVDDKVLAFLITFYNELHCSIIISATHYLIKRINDYNEIKSRYRYYEFEPTSGDVKILCEAQGITSQIINSISRDCKGDLRIARDLIMDELR--ANNKIT--------------
>node74456node
WKFANTSNSERLLEQLENAKDSSKLMTIIAPAGSGKSEITKKFTEENNTFRIECGQYWDPYFFLNSILQQMNIVSNQKPAYMLEEIFDNIKLEDPQIIIDEIDKVDDKVLAYLITFYNKLKCSIVILATNYLVKRINDYNEIKSRFRYYEFEQTTADVRIMCETQGITSETIEDISRKSRGDFRIVRDLIEEILE--DETKMI--------------
>node41924node
WNIVETRNYRALSDIFADAQENALVLAVCGEAGTGKSLTAAHYGAENNVYVLACSEYWNRKTFLRELLRVMGKNPADTVGDMVDDVVMELRRENPLIILDEADKLSDQVMFFFITFYNKLYCGIVLMATDYLEKKVRRYKEIYSRIRFVAMPGLSADISDVCRANGVELREIETVKKDCEGDLRRVKRKCHAFNRMREETA----------------
>node19451node
WISVETKDYKLFTALLTDAQENSNVFAVTGEAGTGKTFTIKNYTELHRVYSLPCAEFWNRRVFMQELLNAMGVDYSYNVNEMIYEVVRHLKQVKPLIILDEADKLPDPVLYFFITLYNQLHCGIVLVATDHLAKRIRRYKEIYSRIRFIELAGPSADIAAICMANGILKATIKDVISDSENDLRRVRRKIHAIKNIGNGTE----------------
>node25457node
WNGVETRDYKLLTRTLIDAQEHSNVFAVTGSAGSGKTFTLKTFSENNKAYLIQCAEYWNRKFFLAELLTKMGRDYSLTVAEMMHEAVRTLIQDKPLLILDEADKLSDQVLYFFITIYNQLHCGIVICATDHLAKRINRYNEIYSRIRFIELKGVGSDVEQICRANGVTTKAIKDIFEDSEYDLRRVKRKIHGIKM---LTA----------------
>node16667node
WKYVEVHNAAYLGQFFAAAKQNAQVFGLVGRAGIGKTAAAKNFAKENNVFHISCNEYWDRLWFLRELIRSMGKNPAMVMAEMVEYAVMNLELERPIVILDEADKLRDQVLFFFITLYNRLDVSIVLMATKHLKKKFQIWCMIFLQTV----------------------------------TLKRPKASMRM-----LYTP----------------
>node43783node
WKIAETGNSQLLMKLFSESQIFSLVIAVTGNAGSGKTAIAKKYEEENNVFRLSCNEYWDKKWFLRELLSKMGKETDMTLPEMMHKAVMTLSASKPKIILDEADKLSDTVLLFFITLYNELHCGITIMATQYLEKRIRRYREIYSRVLFIELDQTTFDIKAVCVANDLNEQAIRGIAKDADGDLRRVKRMVFANK-----RA----------------
>node19074node
WEAVETRGFKRLNKYLQDAQDNSLVMAITGDAGTGKTFTIKNYIANTQAYLLCCNEYWNRKMFLSELLTSLGRDYTFTVGEMMHEAVRTLMQESPLLILDEADKLSDQVLYFFITLYNQLECGIVLCATNHLCKRIERYNEIWSRLRCIELKGVSADITAICEANGITSDAIDNIINDSEGDLRRVRRKIHATLGQ-MRMT----------------
>node56026node
WNIAETRNSTELMHFFKDAQQYSLVMAITGPAGSGKSETAKKYEAENNVFLLSCNEYWDKRWFLRELLAKMGKDHAHTLPEMMHKAVMLLETPNPIIIMDEADKLADSVLLFFITLYNSLHCGIILMATHFLEKRIKRYREIYSRVLFIELHPTAYDIEKVCKANGIDDSAIRSISKDCDGDIRRVRRLVFANKR----AA----------------
>node23578node
WVIVQTATFERIQQLMSDAQADAKVFGMIGTAGSGKTKALEHYAYNNEVFYIRCAEYWDRKYFLGEIMRVIGRSTSMNTSRLMETLVHQLQRHQPLLIIDEADKLPDHVLCFFITLYNSLHCGIVLSATHHLEHRIERYQEIYSRLRYVEIHPPTSDVVAICMANGVERDYIKQVIDDSKADLRRVNRKVYALKKITEENEVAAFLELIN-------
>node61087node
WQLVETGVFREITAVLQDAQDEAGCTWIVAEAGSGKSTTARHYAETHHAHYVLCA-DMVRREFLRELARSIGRKLTTSLRECLMEIVEVLSEERPVLIFDEADKLTDGCFNYFIQIYNLLRCGLVFLSTGAVEPRLRRYAELNSRLRLFRTEPVTTDVCLVAAGNGVREETLARIASDSENDLRRVKKLVKAA------------------------
>node10167node
WNIVETRAFLEMTTVMEDVQEDAGCTWIVGEAGSGKSTTARHYAEQNNAHYVLCG-DMVRSEFLGEVGRSIGRKLTSSLRSCLMELVEHLSEHLPLLIFDEADKLTDGVFDYFVQIYNHLRCGLVFLSTSSIEQRMQRYAEFNSRLRFFRAEPINSDVYAVCRGNGISEQVLASIIQDYDNDLRRVKKRVKAEN-----------------------
>node75455node
WELVETPTFKDVLFVMRQAQEDRAMIWLTAPAGSGKTATAEYYKAQHNVIYLLCDEDMKKSSFSIELARAAGMRINKPAREKIMQVIDAIEMDSPLLIFDEGDKLSDNLLYYFITIYNHLKAGIVFLSTNYMQKRMQNYQELDSRIRFYEAEEPTADVYAICKANGVREKEINEIVKDYEFDLRRVDRKVRAVKRIANGI-----------------
>node54115node
YRLADTSARMNLLGYFQKMKEDSSVMWITGPAGVGKSTTAREYTNRTYTFMLTCSQDMHRSDFMRELSAVIGLDNAMSIRESLYAIIRHLTLDRPLLIFDEADKLKDNVLMYFITIYNELRCGIVFLSTDAIKRRIESYNELYSRIRFVPVRAASREVMEICAANGIEPKVVREVVDEAQNDLRRVKRCIVKQKGLQSLFK----------------
>node5975node
WQLCSTAAYKDMETLLMDAQQYQNVAWLVGPAGIGKTTSATIYARNHNTFLLPCSEDMHKSDFVHELARKVGIRTDMTVREALAAIMAELTLDRPLLIFDEGDKLTDSVFYYFISLYNALKCGIVFLSTPYIKRRMDRYDEMYSRIRFIDLTPTTEEVAAICNANGLSESAIRAVIAGCRFDIRRVKKEIHKQRRIMNAAK----------------
>node37316node
WQIVETGAYQEITGVLADAQRWRNVTWVTGEAGCGKSTAARSYLQEHEVFYILCSEDMKKGDFVREIARTVGIRTECNIREVWSLILDDIQMDAPLLVFDEADKLTEPVFHYFISLYNKLKCGVVFLSTDYIAKRISNYKEFYSRIRFYALEPTDEDVYAICSANGVTRKGIDYVMKECDFDLRRVKKSIHKVKRMT---G----------------
>node13617node
WQLSPTMVYQELSMLLTDAQEYQNVAWAVAPAGAGKTTTIRDFAARHNVFVVSCSEDMHRGDFIREMARSVGVNVSMSLKEALERVVRHLTLDKPLLVFDEGDKLADSIFYYFITIYNRLYCGIIFVSTRYIKRRMEIYDEIHSRIRFVELTPATSEVAAIARANGLTERVVKTVVKDCDFDLRRVRREIHKQKRLAAIAS----------------
>node75835node
WKVVEDSNLKRTVELLKAVQKNNMSIGICERAGAGKTETYKYYEREFNVINVECGSQWTRKEFLKKMLRCAGLSPVGNSNRMMEKFIRHVQMKKPLIIIDQADKLKDHALDLYIDMYNALKAGFVLSGADGFKKRIERFAELYSRLQFIQFGALTLDVKLMCKANGMDELTIAETFNKCGGDKRVVRRQIEKYILIKEKAA----------------
>node58109node
WKIAPTQNLDVVVGVLDKVQAGSMSVMISDKQGKGKTTGYEYYARNNNVILISCKNYWSKKSFARHQLLACGLEDYGTTEEMIERFEEHLKLEKPLTIYDQFDKLKEVQKDLFMDYYNSLHGGFVLSGVN-LHHQEKKYGERWSRVSIISLNELSYDVESMCRVNGLDEDEILEIFDTCLGDKRRVKRSVEQYFLKLAENK----------------
>node72137node
WETADTINLKYIKTKLDVAKNESISIGFAHDAGSGKSHTFKLYEKNNNVFYIECKTYWTKKSYAKALVLACNLEDCENTIQNIEKFSDHIGLDKPLVIIDQMDKLKGGSMDLFIDFYNDFHCGFILSGVPALDKIIKRFREIWSRVRFLPLKPLKLDVKAICNANGFYDEDIQVIFNSCEGDLRNVKKDVQLYLLIEKEKV----------------
>node26626node
WNTAETSNFRLLTELLKKAQETQLTAAISYDAGIGKSEAYKAYERNNNVIYVECKNYWQTKSYIKALLNACGIKAEGTKEEMIEAFISHVTLENPLIIIDQMDKLKEGAFDLFMDLYNDLCCGFIISGVPALEKRIIRYKEVLSRLGFIKLNPTSLDVITVCEANGLNREEAEMIYHLSNGDLRIVKQKVKKHLLLN-QAA----------------
>node34917node
WNTAETANFVALTELLETAQADQLTVGISYDAGVGKSHSYKEYERYKNVIYVECKKYWTVKTYVKSLLNAAGLKAEGTTEGMLIEFTEHVGLEDPIIIIDQMDKLREGAFDLFMDIWNDLCSAFVVSGVPALKKRILRYRELHSRLKFLELNTIDLDVRAVCLANGLTEEEILLINNRCEGDLRVVRKDIKKYFILNKKAA----------------
>node29940node
WQTGETVNYRLLKDLLKTVQTESSTVCVSHNAGAGKTHSYKDYAKEYLVIYVEVMRYWTKTRYVKELVRAAGLDDNGTTDTLIERFISYLKCSKPIVVIDQMDKLGERSFDLVIDIHDSVECGFILSGVPALKKRIEAYRELKSRISYISLPQFSLDVNNICSANGVTEEYIHFVYNNSQGDLRRVRLDIEKYFLRNEST-SI--------------
>node11276node
WQTAETTNYLQLKNLLNSVQTRSISVCISHDAGAGKTHTYKEYTKQNNVIFVECNNYWTKKIYMRELVRACGLETGGTIETLIFRFIDHIGLNKPLVIIDQIDKLKDPSLDLFMDFYNALHCGFVISGVPALKKRIERYKELRSRIRYLKLSPITVDVTAICYANGITEEQAFGIYNNCEGDLRRVKRDIDKHFMINEESQCI--------------
>node63116node
WVTAKTSNYNLVYDLVKTAKDTSVSIAISDTAGKGKTHAYTDFERIHNVIYVECKNYWTKKSYIRQLLISAGLNSLGTTEELINRFIKHLSLNNPLLIIDQFDKLKDPQLDLFMDFYNDLHCGFVISGVEALEIRIDKYAELYSRIRFIKLDPISYDVDLICNANGITPDEIDFIYQNCEDDLRRVRRDIEKYKLK--------------K------
>node39073node
WKTAETVNFKLVNNACRIAKSEGITLMIADNAGKGKSESYKYFERNHEVIYIECMNVWTRKEYIKNLCQAAGVDRHGTLHQIVDRFIKHIGLRKPLLIIDQFDKLKDSQLDLFMDFYNEMNCGFILSGVLALEKRILRYEELYSRGRFIRLDPISEDVKLVCNTNGLHEQRINTIYHTCEQDYRRVKREVERYHLRTLQQKVIEKMISKIK------
>node54657node
WQTADTTNFRELSKLLNKVQDRGMSVCIVHNAGTGKSHTYKLYERTYNVIYIECKNYWTKKSYVKQLLTACGLDAFGTVEDMIEKFIKHVGLVKPIIIIDQFDKLKEPSMDLFMDFYNDLHCGFVLSGVPALKKRIERYDELKSRIKYIPLYPIKEDVQAVCEANGIYEQFINEAFNTCEGDLRRVRRSIDQYFLM--------------K------
>node43921node
WQIADITNFQWLTAALENAKQDSMCIGISEKAGSGKTKSLESFLKNDGVFLIRCEA-WGYRVFLEKVCREVGIKLSHTCEDMLEQIIAFFQTTKPILMLDETDKLKPASLQFIISFYNALECGLVICGTQHLKKKILNFDEILSRISFLELPGSQYDVAKICQANGVSTETISAIWAGCDTDLRRVERSIVVA-IKRQNKQ----------------
>node19360node
WVIDTITNYTIVTDVLADAKAESMFMGIAHRAGSGKTASSDSYLNLNGVFKITAKE-WNAHMFLIEVAKEIGADIPVKVNALIESISDTVRSQKPLLIIDQANSLKPSALRTFIHLFNECILGLVILGTDNLETEIKRYDEFDSRFRYIHLIGATLDTRKICEVNGITRDMQKTIFEKCDEDFRRIKRLVKSERLKMKHSS---------HE-----
>node73356node
WQIEDITNFRIVADTLTDAKQESMFMGISHRAGSGKTAAAEVFTNRNAVFMITARE-WSGKVFLTRLAGELGAELPLTVDQLIDAIAVAVKALKPLLIVDQANSLKPSALRSFIHLFNAVLLGVVIIGTENLETEIKRYDEFDSRFRYIHLLGATLDVRKICSLNGIDPSTQEALFRKCQEDIRRLKRLIMAELLNRKY------------N-----
>node46286node
WQIAETMGYRKVANICTDAKNEAFFMILSSPAGRGKTKPLEKYYELNEVFYIKCRE-WAKREFLVELCKSLGIDSTVHVDKLGTKVSEFFQGKKPLLIVDDAGKLKDSAIRWFIHLFDENNMGCLLAGTEYLEKRIRDFDEIESRFRYLGLIGTTQDAQLICSANGIHNALQVQLFKECNEDIRRLKRAVKREKLKLQYN-----------------
>node55234node
WQIAETTNFKTIWTVLNDAKEQSLFIPISEKAGAGKSAAIEVFVKT-GVYRIKANE-WAKREFLTELTTSLGIEIPVSVYKLGAKIINFFEFEKPLLIIDEADKLKAPALRYLIPFFNELKVGLVICGTENLKKEIKNYDEIDSRFRYVTLIGSTADIEMICQANGIHKTKAQKIFKECNQDMRRVKRVIKRELI-TQKA-----------------
>node13226node
WQVPEVSNTRMLMNLFGKARQHALFVPVSYYAGSGKSQAAKYYISEHAVYYLNSRE-WARREFLTNLMRVLGIEPPVTVDQLGELVIRFFEQWKPLLILDEADKLKPSALRWLIHLFNATKLAVVIMGTENLEKEIKRYDEIDSRFRYIRLMGATRDVAKICEANGITKEVQARIFKEAGEDLRRVKRIVQRELMRRELEA---------EN-----
>node53417node
WQIAETTNFKMMWGVLNDAKEHSLFIPVAFIAGSGKTTGVDEFAKAHSVYVLKADE-WAKREFLTALALTLGIEPPLSVSQIGVRISNFFEFTKPLLVIDEFKKLKAPAKRWIISFFNRIKAGLVVVGTEDLEEEIKRYDELESRLRYVKLFGATLDVELICKANGINREKAAEIFTECKQDMRRVKRVIKRELLTQTV------------------
>node53215node
FNPFSFHNTEEINSKCGYAQKHLVMLVIIGYTGAGKTFALNYYHSKNWVYKITLGESIKAKDMYGQFLNQLTGEKKESRSILIRLIEMELRVGKGLIIIDECGTLKKQELAVLRELRDLTKLGMVLFGPDDFLSNVRKIEELSSRIDWIRLKRPSDEIAALFKSEGIMYAFLADQLIKSR-TWRDTQKAVQKFF--TSPLANK--------------
>node59033node
LKEGKFYNTEIIYKACLDAMTRKKMVGIVDYTGAGKSYALKKFKKENGVHLVELGPSMSPKEMYVQILNQIRNEDIESVSNIKRQIRLELESGNNLIIIDEASRYEKERVSYFHELRNMTHSGLIICGHKDFERLLFKVDEFKSRFYIIQLDRPTIEIKDFFQVNNLLTKLYKEIIRDRL-NFRMIRSLIMEHL--K--------------------
>node39219node
FKIHQLDNFKLVQKVCNEAMINNLMIGVIAPPGIGKTFSLNYFTKTNNVFYIELGKSVTSKEMYNRILNSIKNQNTKSVTEILREIKMELNNSKNLIIIDEAGMFNKSRLSYFHELRNLTNCGIVISGPKNFEKNIIDVEEFYSRVYWANLNRPTNEIKAIFKNENLGTDLLNNILYEKR-SWRKIEMLIQRCL--DQEKDDK--------------
>node18988node
FKHYDTDNSIQVNNACIKALQDKRLMVLLGYSGSGKTFAINHFMTEYGVYKINLGESVKAKEMYSRILNKIDNTDDITTTAILKRIKSKLQNGRRLIFIDEGGKFQKNSVGYFHELRDLTNCGIIIAAPYYFEQNLLDVEEFYSRVSFVELERPKNEIIGLFKVNGLDTKFIKTLLPKKR-TWRDIRMLTIKFL--EN-------------------
>node56060node
KIIIESGNFCTITEACKDTLEYSRMISIIGEPGYGKTEALEHFADNNNVIFLTVKKHYTGKELFSKILEKAGWTNVSTLTTIIESIGYYLQSGKHLIILDEGGKLSHRNLLYLHDLRDSVNTGIVLAGPKYFETNILSIQELMRRILWIELLAPTYEKRELCKQYGITSKLLRFIAKESK-HLGDVRGHINNFGLITGGIK----------------
>node26458node
GLTLETNTLKIINENCYDAIEYRRMIAFIGDSGFGKTKSLEYFRNKNNVYYVVVEKSMTSRKFYIELLNILGFTNTSDLNNLIKSISFHLQSQPNLLIIDEAGKFSANQLLYLHEIRDNTNTGIILCGPPYFKKNMENIPELYRRISWISLEQPTMEKKAFCAEHGILE-LADEICKESK-DFGTLENRILECRIALKNTKKT--------------
>node23972node
ELHLETTSFLTIMNVCEDALTYSGMVGIIGDTGNGKTNPLKFFSEKRNVYYVRVLKSMTPKSLFNHVLEVLGIENRSNVYNIIKSIAYYFSFSNALLIIDEAGRLSNNSLMHFHDLRNETKLGVVFAAPGYFKLNVEKMPEFYSRILWIEIDSPSIEQVEFCIHRGVKEDLIMSIIKENQ-SFRRLASKLKNFGKMLKNNPNL-P------------
>node44520node
EFYMETTNFLITQKACTECLRFSRMISMLGGPGFGKSNALTYFANNNNTYYVLVSESMSPRELLIKILEVMGFQNKSSVYNLIQSIGYFLTEKKSLLIIDEAGRLSNKNLMNFHDLRNSLSAGIMFVGPFYFKSKIENIPELNSRISWISLECPTLEQAEYCFHRGILKRIANSLIIRDQ-NLRKLKERIDEIGITLESKENH--------------
>node41712node
-----MHNFNVIQNACEMAQTHHKFFAIVGKPGSGKTVGLEYYKNSNYVKYIRVRQSMGIKDFFYGLQNLYNLDKRRNIHRFMNWLESYYELESHLLIIDEGGKFKYDQYSFIHELRDLTKLGIVLSGPGYYLDKIESVPEFYRRLMIIKMDDLTREIISVCKDHSVTKSVLKEHFFNLK-TIGDLINALHNYL--GNGL-----------------
>node69347node
KKLFNTYNFEEIQKVCKYAHTNSLLIGINGYTGAGKTTALKYYTKKEYVLYILRTVSMNTRSFYTDILLELNPNANK-TNIIIKQIIFLINSNKLLLIIDDSGKFSPTDLEFLHELRESTNLGVILAGVDYYFIKMRDVAELMRRIGVITLERPTKEVKEISNAFNVFENIINKWYEMID-NFGTLFFLIKRYL--QDRGDIPD-------------
>node52891node
KIILGTQNFNIIQTVCNDAMKNSKLIGIIGNTGYGKTIGLMDYANKNNVYYLKVRKSHSPKSFHLDMLEVVGDKNMYLLTMIINQIVSILNKKNSLIIIDEAGKLKPKMLEFIHELRDLTSTGIILAGPPNLFDNMMKIAEIERRIYWQELFSPTPEIKQICIINGLKEEVINTWIKKIE-NFGNLFKEIEKYK--LKNKDNKDISKKQ--------
>node21970node
KKILATSNYNTIQNLCDYTRSNTKMIAIIGYTGAGKTTAFEEYLENNDVYYMVIKTSMTMKEFYSSLLNTLGIEGRSTLHSLINQASHKLYGTKKLLIFDEAGKSKPKFFEYLHELRDNTTTGIIIAGPEYFHEYMKKIPEFYRRIHWEFLSEPTKEIRGFGEYYNVTEEAIQEMINSCK-NFSEIMDYIEAYH--QKRKKNK--------------
>node54983node
MRIYATLNFLMIQELCKSTKEELKMIAIIGYPGAGKTVGLSYYQKTNNVIYMIVRKSMSAKEFYIELLNAVGYEGDLSLYDIINVIVSKIASRKLLLIIDEAGKFKPRQLEYIHELRDQTRLGIILAGPEYFYDNLFLIPEVFRRIKIETLRLPTFEISDICKDFKVTDEEIKK-YRDID-SFSELINRLKNRP--EDEKDEG--------------
>node5809node
--------------MCRATLSFSKMTALIGYPGAGKTVGLTYFRRMHNVIYMVVRKSMSTKEFYLEMLNEVGFEGDTSLYNIINLIVTKVLQGKLLLIIDEAGKFKPSQLEYIHELRDQTNLGIILAGPEYFYDNLYKIPEVFRRITFETLRDSKAEMRAICREMGISHLIINELVRGCE-NLAELMRRINDYL--NGSID----------------
>node5823node
QTIYKTRDFNAVQKACEVARQHHFMIGITGDTGTGKTTALTHFAR-NGVYKITLTKSMHQRFFLDAFLKELGQECYGSLGDKVAKIVDFIAKANALILIDEAGKMTPNVMLLLHDIREATNCGIVMAGMPYFRTNLERFAEFMRRVLWQELDGLNREIEAIIEDKGYSETDMQQF-AGFR-RFADLENKILLDNILNGGI-----------------
>node19316node
GNMYATIDFNSVQSLCNKAKNNKLMIGLIADTGQGKTTSLKAYTE-NNVFMVTVDKTMNAKRLYLKILSELGIQFDGNVHDVMLKIAQELRLDNPVLVVDEAGKMNHVMMLYMHDLREYTNCAIVLAGMPYFKKNLVRCSEFLRRILWHTLQGLSREIKYICQTEGVTPERVKEL-CHYR-SFGDLMNEILLEKVIKEAI-----------------
>node62947node
ETLYQSYDFIDTFKACDKARKYRLMIGITADTGMGKTTALRTYAR-QNVYYISYDKTMKATQFFVELLKELSVSFSGSLNEMMNRAADELRKKSPVLIIDECGKLTHSMILYLQVLRDKTNCGIILAGMPYFKSNLQKYAEFLRRIVWHTYIGLQAEIEEICSLNGIAKEKIREL-KRNK-RFGDLMNEIYLYKIMEGEL-----------------
>node23741node
DQLYQSNDFISVFNMCDKARKHCFMLGLVADTGMGKTTALTTYAK-QNVFYVRYSKSMNTNQFFANLLREMAIPFYGTLNEMISRVSDYLRLDTPLVIIDESGKLTHSMILALHELRDNTNCGIVLAGMPYFKANMQKYAEFLRRIIWHQFTGLQQEVVEICKLHGITKERLRKL-KYVR-RFGDLMNEIYLEKALNGEL-----------------
>node5293node
GSIYETADFAAVMNLCDKARKHRLMIGLTGDTGTGKTTSLTAYSR-NNTYRITFEKSMNPKQFFTSLLREMGVDFAGNINAMINRAADELCKDEPLLIIDEAGKITHPVLLYLHDLREKTNCGVVLAGMPYFRENLKKYSEFLRRVLWHTLSGLSAEVRYIAGMHGITPERVREL-SRGR-RFGDLMNEIYLEKILKNQL-----------------
>node21985node
DELFSTTDFVSAFKICDKARKYHFMVGLIADTGMGKTTAICAYSR-RNVFYICYDKTMNPRQFFLALLRELAYPFESNLNEMINRAADELKLENPLIIIDEAGKLNQTMILYLHVLRDKINCGVILAGMPYFKDNLLKIPEFLRRILWHSFVGLQPEIDEICKAHGINPNRIKEL-KRKR-RFGDLMNEIYLEKVMREEI-----------------
>node60512node
CSLFQSTDFLSIFKACDFAQKHHMMVGILADTGLGKTTTVRAYAL-KNVYYISAYKSMKATQFFEELLQVLAIPFKGSLYEMIKRAVEELKKENPLLIIDEAGIINRDMMLYLRELRDKTNCGIVLAGMPYFKDKLVKCAEFLRRVLWHTCPGLNAEVKEICRIHGVNPNKIKEL-KREK-AFGNLMNKIYLYKMINGGF-----------------
>node26489node
GNLYNTIDFESVCKLCESAQKHHLMI----DTGTGKTTSLTAYSK-NNVYRITFEKSMNPKQFFITVLKEMGVDFEGGVNAMINRLSEELSKQSPLVIIDEAGKITHTIMLYLHDLREKTNCGYVLAGMPYFKTNLQKYSEFYRRILWHTLEGLNSETEYICRTHGINPVRLREL-SRKR-RFGDLMNEILLDKVIREEI-----------------
>node68384node
NNLYQSYDFLSIYKACDKARKYRLMVGVTADTGMGKTTALRTYSR-QNVFYVSYDKTMNAGQFFVSLLRELSLPFCCSLNDMMNFAADKLRLEAPLLIIDEAGKLTHSMILYLQVLRDKTNCGIVLAGMPYFKVNMQKYAEFLRRIVWHDFIGLQPEIEEICVMHGIRKSKIKEL-RNFR-RFGDLMNEICQYQIVEGMI-----------------
>node7425node
GDIYQSTDFVSIFKACDAARKFHLMIGVLADTGVGKTTALRTYAR-QNVFYVSFCKSVKANQFFTDLLRELGVSFEGPLNAKINRVAEELKKDHPLLIIDEAGKITHPIMLYLQELRDKTNCGIILAGMPYFKANLQKYAEFLRRILWHKCLGLKPEVTEICRINGVTKDKIKEF-RTLK-RFGDLMNGIYLYKVMNGGL-----------------
>node11061node
GVLFDTRDFSTMFKACNFARRERAMVGVIGDTGTGKTTAMRAYMEANNTYAVTFEKSMNPRRFFAALLREMGVSYEGGVNDMVNRAAEEIKAECPLITIDEAGKMTHPVMLHLHDLREKTNCGVVLVGMPYFRANLEKAAEFLRRIVWFAFRGLSREAVFVAKNGGVTETDLVRF-SVMK-RFCDITNEILLLKAMEE-------------------
>node34337node
SGLYETTDMKSALTMFKRAVDKKMMVGLIADTGMGKTTVSEIMAS-RNVYYSYIDSTVTPKVFLKHLLSELGAPFDGSLHDMLTKASGELSLADPLLIIDESAKLTDKMMLLLHSLRDRTNCAMVLAGMPDFRNKLIKYAEFYRRIIWHEFNGLTPEVKHILASNGIVAEVQREY-RNYK-KIGDLMNAIKLYKELEDVS-----------------
>node21052node
HKIFHTHNLKTAMGMAEKARKHKLMLGLIGDTGMGKTVALKAIAR-NNTFYLYFDNQ-RPKQFFYQLGKLLGYDFEGSLYDMIGRACDALVLEEPLLMIDEAGKLNDVMLMHLHVLRDRTNCAIMLAGMPYFKLNLENISEFYRRIIWHELEALNREIDFICEQNGIPSETKDFY--QHK-RFGDLSNAILLYNTINE-------------------
>node46285node
QKIVTTKNFNSIFQQCDRARTYKKLIAITGNEGTGKTIALQQYERDNNTFKIHCLKTMKAKELLTAILFSLGESFTGSPYQMTFKIAEILSKEKPLLMFDEISTLGVSHLIYIKDIWDMVNCGIVLCGQHYFITNLEKMPEFLSRISFTELDEITNEIEYICKENGIEC---NKY-FNLP-NFRVLSNIIKNLKE----------------------
>node53276node
WVLIKTSNFETAFELCNDARMERKLVGLIGYPGAGKTTALKQYYRQHNTWYVSGQKSMKPRRFFEKLLRQMGVMFTGTIFDMIERLSQELNRPGSILIIDEAGKFDDTMFMYLHDLRNETTTGIILAGVEYFKANLEKMPEFFSRISWQILQRPSREIKAICEQNGVTTEYVNQI-QRSK-DFRSVSNGIKNVLLIQKQNHEPN-------------
>node25420node
YRLICTENFNTVQALCSDAAKRHMMFGLIGYTGAGKTTALNQYYLSSNVYYVECKNIMNRKQFFASVLRELGVNAAGTVFDMVNRIIEEFAKENPLLIIDEAGKLSHTLILDLHDLRNSTNLGIILSGCEYFKDNLETMPEFHSRVSWQILTKPSREVSAIFEVNGVKMEVSK---QRFS-NFREIYNTVSNLQFLNK-------------------
>node1943node
FNILSTSNYTTVHAICEDARQRRKLVGIIGYPGAGKTTALQSYYRSHNIYYVECKNSMNRKQFLHAVLTEMGIQFMGTVYDMVRLISQELSKESPLLIIDEAGKMSPNLILDLHDLRNATNAGIVMSGCEYFKKNMEKYPEFYSRVNWPVLNRPTKEIVAISKSNGIQEETIKAL-CRLR-NYRELENAIKNELSPVI-------------------
>node8348node
FTILGTSNYNSVQSICQKSQAHSLMNAVIGYTGAGKTTALYDYYRAGNVYYVECKNSMNRRQFLHSVLLEMGINYLGSVYDMVKQIIEQLSQTKPLVIIDEAGKVSTNVLLDLHDIRNGTNAGIILAGCEYFQRDMEKYPEFHSRINWNILNRPTKEITAICKGNGLNDDIISDF-HRLP-NYRLLYNAILNERG-QL-------------------
>node77649node
FEIVGTSNYNSIQNICVKTQAAHQLNVIIGYTGAGKTVALTDYYRTTNVYYMVCKNSMNRRQFLCAILAEMGVNFMGNVYDMVNKIVDLLERPNTLLIIDEAGKVSTNVLLDMHDIRNATSAGILLAGCEYFKTNIDKYPEFHSRINWNVLNKPTREISAICQANGVTETTIKEL-QRLS-NYRLLYNAITNEI--ND-------------------
>node6948node
FKIVGTANFTAVQSICKEAQQKHKLVAIIGYPGAGKTVGLDSYYRNSNTYYMEAKNTMNRKQFFAKVLIELGVNFQGTVYDMVNAIANELTRESPLLIIDEAGKINHNVLLDLHDLRNATNAGIVMAGCEYFHDNMRIIPEFYSRVNWNELNPPTREIAAICQSNGVSAEVIKEM-QRIK-NFRELYNSITNETTTDN-------------------
>node73007node
YQLVRTRNYNEIFEICDKTREHKLFTAIIGLEGLGKTSTLESYYNQKNTFMITLDKGMNPKQIFSELAKTIGITPQGSVYEIKRNIISELKINNPLVIVDEISKTTLVNLTHFQDLWDGINAGLIISGAPHFFEKFKQMPELYSRIYSHYLKKPTKEIQAICEINGVTIETLNEV-KNVF-NFRLLNSFIRNKQILI--------------------
>node15922node
WNVIETHNFTTIQNACKESRKNNRLMGVIGYTGAGKTTSMRHYYQNNNTYLVTCGRSMRTKQFLSEILKSLGINFLASDYEMVRYIIDELKKDQPLLIIDEASKLSPNALMYLQDIWDGINAGLIIAGVEYLLTNIKKMPEFYGRVKWITLQLPSREVKAICTNNGIEMQYIKEM-YRLG-NYRHLKNAINNHLNI---------------------
>node5554node
WIVIETQNFVDVQYVCKRARKMNFMIGIVGSAGTGKTTALQNYYNSNNTFLVTCDRAMRSKQFLSEILKSLGVSYVASDYEMVKTIIDVLKKDNPLLIIDEASKLSPNALMYMQSIWDGINAGVILAGVESLFNSLQKMEEFYSRVQWQHLAEPTKEVEAVCINNGVTPKEIKTM-YRLG-NFRYVRNVILNLVND---------------------
>node34350node
WNIIETHNFLFVKEACAEAKESHRLIGIIGYTGAGKTTALRDFFKKKNTYLVTCGRAMRTKQLLSEILKALGVNYLASDYEMVQMIIEEIKKENPLLIIDEASKLSPNALMYLQDIWDGIGAGLIIAGTEYLINNIKKMAEFYGRVKWVFLQLPIKEVEAVCRTNGLDSQTIKSM-LRAG-SFRIIKNTVRNYLNI---------------------
>node68388node
WVVQPTANFKVIFNLCNDACDYNKFVALTAYTGAGKTETLKMYKKANTTAYILCEEDMTRKDFIQEIQKAIGVEFSGNLRSQRKQICDWLAQNKFVLLFDEADKLRDPIFRVIKMIFDLTKAGILIAGTPVLLENINRFREFKRRISYKSVFKTQYDVKKICRANGLNEKYIKAF-DEST-NFGELKYKVQMMQIVQQKNTA---------------
>node8693node
WKIYETTNLKAITELCRDASENKKFMGLAGFTGAGKSTALRKYATKNNTWYILGTTIMTQRTFLTAILRSMGISEGQTIQDKMSIIIREMNNTDSLLIIDDAGKLTDNILRLIQIIYDETNAGIIIAGTELLYEYISKFRELMRRVYWQPVYKPAKEVAYICNEYGIKARAVSYI-QSQS-NFGDIKNLITNAILMHTRTGAIEVK-----------
>node72924node
QPPIRTSNIRSFYRLADHMRRLPPISVVTGAPGTGKTTAARLYLADGTCALITIPPRATPRQFLNAITGHISG-QRPAAHEAFQQTLMVLEQRHQLLMLDQADYLQREHLELLRMLVGQTACSILLIGLPQLLSAIRGHPPSVSRVFTLEFRSLSEEVLDAFLVYDEARHLGSYLWRNARPSLRRLRMILAYASLLAQQLDGKITLETVRLAL---Q
>node49717node
QKTIQTNNVKRCKAFLRLITDSPTMGVITGPAGIGKTIATQDYLDSVTAIKVKVMPRSTPRALAKTVLDGLLEKPKGNIYEMADEAALAIERNEKLLVVDEADRLNEDSFEVLRHLYDKTGCPIVLVGLPAILRVIEHHEKFSSRVLRMHFLPLELEVLTVVLCYDESCLMGTEIWNKVNPSLRKLTNLLEIASQTARVSGPRISKETIEEAF---G
>node15561node
QPLVETRNVKRCGSLMRLITNTPTMGVISGFAGVGKTIATQYYLDSLTAIKVKVMPRSTPKALAQTILDSLLEKPEGNIYEIADKAAVALERNYTLLVVDEADRLNEDSFDVLRHLFDKTGCRIVLVGLPNILSVIDRYEKFSSRVLRMPFVPLSMEVLDTVLIYDPSRKLGEKIWQKVNPSLRNLQSLLETASQMARDEEPAITEALIEEAY---L
>node49734node
QVPIMTQSVKRFHACMQFMMQYATMGVVTGDAGVGKTIAVQTYLQALACVSIKVSPRSTAKAVAKTLITTLNGEHASNVYDMEAVATEAIRRTDDLVLVDEGDWLNIESFELLRHIFDRTGCPIVIVGLPRILRVITRHEKFVSRVLHMEFLTLTQEVLTTVLQYQAAREMGFQLWQRVCPSFRKLRVVLQYASQIAHARQERITPTILAETL---R
>node59226node
QKTINTRNIEKFNRVVKLLLDYSAIALATGRAGCGKSVAILNFLNNLACIAIHIRPDSNPRTVVQDLYACFKE-PIPTRHQYADEAAEVILAYDKLIFVDESDLLGKLEFEFLRFVFGKTKCPLVIVGLPSISTLINKHEKFAGRVPRIRFLPPDEEVLKTILSFDEELAMGRELWGKARSSFRELRMILQFASTLAGDARERITPHILNLAY---A
>node72923node
QQPIITNSIEQFYLSIDMIVRYSTMAVVVGLAGVGKTIAIQSYLNKLAGMVLKVTPELTTKELMVTLLTSFGERPRSNRHMITNEAAEAILDFDKILFADEADLLDVKGFEFIRYIFNKTGCPIVVVGLRQILHVIRKYEKFESRIPHLEFLPPDEEVLNKILQFDAAIKMGMELWKRTQPSFRNLRKVLQYASVLAEIHEERISRTLLKQSC---Q
>node53632node
NILVPTRNVLLLSQAVEQISASAMFVLVSGPAGTGKSSAARMLAKQRRGVYYSVAEGETARSLLSGLLDPLNGWAM-PARQLRDYLLGELEHRHPPLLLDEADRLDVNLLEVVRDIHDRAHSPIVLFSIAHLARRLANPEAFSSRVMQIKFERASLDCELLAERLLKFGELIAHCLTVSGGSFRPLLGLYAEIEQLAKTAGDKIGLRKYEQLRSFAG
>node7874node
----------MLGEAIERSLSSGRLVVINGAAGTGKTSSAKAIAKQYHGVYFSVPEMVTGRALISGVLDSMVGWRLHRVEALWERLLIELERRGPPIFFDEADRLNCHLIEIVRDLHDEAKSPIVLLSIGKLARHLTNAAAVSTRVASVHFEAGSLDAKLLARELLTLDDLIADCMAQSGGSFRPLLGLYSEIEQVCRAAEETVSLAAWEQLSTYA-
>node19459node
DKIITTDNMLDFVALVEALKSLDRMGLAYGKWGLGKTTTIEWYYTNNSCFYVRAMAAWSRTMMIEDILRAYRVEGRGRFKQDIRELIRAAKKQRLPLFIDEADRVVSLLIETIRDVHDLAKIPIILVGQENIINLLQRRGQVFSRIEIAEFKELSADIQRIAEELCKCLKVASFIKTITLGDFRLTNALLTRAENLCNLNKEEITLSIAKESS---S
>node18912node
HILVETANVKAGNDCLSYLLKQVGMAMIYGRPGLGKTQFSQRQAIQNGYVYLSALKASTPKSFIADLLGRLDSRVVGSRARLFRETVDLLNTCTMPIIIDETDNHYEEIIGMLRDIADNTIASVVLVGMQDLREKVMRNTHYYNRFYFCEFKPLTNDCRSMCAGLASISDLANYTNAQARGDARKIVKAIRLYEDIAKILDKELDLKSFLKATK---
>node73286node
HLLVTTKNVRRGLECMSYLLSQVGMAMIYGRPGLGKTQFSMRYAIEHNAVYMSALKASTPKSFVVELLKAIESPITGPKARLFREVLDTLNRYTLPLLIDEVDNHYEDIVGMLRDIADNTVAAVVLVGMQNLRDKVAKNSHYYNRFYFAEFKALDNDAVMMCKELSEIEDLARFSNEQAGGDARKLIKAIRLYEEIAAKLGKSLNLNDYMKVI----
>node48758node
EMMSNIKNVQRAQDALNILLTMVGLGLIYGAPGLGKTRFAKRTAFTKGYIYLQLESTMNQRAFLRALLWTLPRPIRGSKQQIYDDVKDILLAAPDTIFIDEIDYAFRDLLGTIRDLVDTTTVTIMLFGMQGAYSSLLKNAHYFDRCAFCEFQALAPDTALICKDVCELPEAVQWVHKSSRGTIRRIMQSINYLESLARATKNVITEKELPR------
>node53075node
NGLAKIGNVRKANDLIEYLKNMVGLGLIYGQPGLGKSRFARVSAIQNDYIYLRLEASMTLKSFATKLLEMIPTVIKGNVSQILDKSLEILRNYINTIVIDEIDYAFRKILGTIRDIVDETLSIVILVGMSDAKENLLSDSHYFDRCFFCEFKPLSTDIQLICKEICKIPLVIKYLSSKTNGNIRKLIKILYSLENLATRDNEEISIEHLTAQTE---
>node53675node
GQLIKTSNVAKADATIKFLLNMVGLGLIYGKPGLGKTTYANRMAFSNGYIYIRLEATTTPKSFAVQLLTSLGYIPVGTANNLFKACLQVLEDHEDTIVIDEIDYAFPQLLGAIRDIVDETLTVVILVGMQNAKDKLNMNEYYFDRCSFCEFGSLNKDIKAIATQVMKVSEMVEIIYHQCAGNLRKAIKLMHTLEMAISKQPIPLSQVNFRAIL----
>node14853node
GKLVPIHNVRKADECIDFLLNMVGLGMLYGRPGLGKTTYARRIACTRGYVYIRLEATTTPKTFAKELLQSLGYLPVGPCNTLYKQCTRLLHAHEDTIIIDEIDYAFPGLLGSIRDLVDQTLAVVILVGMQNAKDRLNQNAYYFDRCYFYEFETISKDIRLLTQEMMPCESLVNYIHFNAAGNLRKAIKIMHMIELRSKMNPQAMNEINAKGAL----
>node48675node
NQLIRIGNVVEADQCINYLINMVGLGLLYGRPGLGKTTYAQRTAFQRGYIYLRLEAFTTAKTFSVKLLSTLNVIPSGTTENVFKLCMEILEDHPQTIIIDEIDYAFPKLLGAIRDIVDETLVIVILVGMQTARDRLARNEHYFDRCAFVEFKPATKDVRLIVEEIMPVELMVTQIYQNCRGNLRKAIKMMYSMESNQK-AAQTANVIDLEEAR----
>node75460node
NKLVAIRNVLEADACIRFLLNMVGLGMLYGCPGLGKSTYAQRMAFQRGYIYLRLESTTTPKAFMMALLTALGVIPCGTANNLLKLILRTLEDHKDTIVIDEIDYAFEKLLGAIRDIVDETLTVIILVGMQNARDRLSQNAHYFDRCYFYEFQYISRDIAMVAREVMEVEEVIEKIDFNNGGNMRKAMKVMYIIETEQMKQPIEISAIDLSTAL----
>node48672node
NKLVQIKNVIRADACIQFLMNMVGLGLIYGKPGLGKTTYASRIAFMRGYIYMRLESTTTPKSFAVDLMTALGFIPSGTTNNIFKHCLKLLDDNPETIVIDEIDYAFDRLLGAIRDIVDVTLTIVILVGMQDARNKLAANRHYFDRCYFYEFRKVGRDIRKIAKEVMPVESIVNKIDFNCEGNLRKAVKIMYIIERAKASNPLSIANLDLGRDL----
>node19425node
NKLVKISNVVEADQCIQYLLRMVGLGLIYGRPGLGKTTYAQRIAFQRNYVYLRLESMTTPKAFSTMLLTALGFIPSGSTNNLFKLSMQILDEHPDTIIIDEIDYAFDKILGAIRDIVDETLTIIILVGMQNAKDRLSQSEYYFDRCAFHEFKPPTKDLRLLADEIMPVTSLIDRIYEHAKGSLRRAIKIMHGIETGEFDLSGTVPVQLLEEAQ----
>node76613node
GKLVRTRNVVEADEAINLLVRMVGLGLLYGKPGLGKTTYASRMALLRNYVYLRLEATTTPKSFALQLINGLQPPRTGTTNAIFRKCMDIIEEHEDIIIVDEIDYAFPQLLGTIRDIVDETLAIVILVGMQNARDRLAQNEYYFDRCSFYQFEAASLDIMLVAKEIMEIQEQLNTIYFNSGGNLRKAMKMLHLLEANLKADPYSMTNPETRSPI----
>node53359node
GKLARLGNVISADKCVDYLLNMVGLGLIYGHPGLGKTTYAQRIAYSRGYIYLRLEAWMTAKTFAVALKKAVGNPVIGSAASIYNSLIGLLAEHPEVIVIDEIDYAFQKILSAIRDIVDETLAVVILVGMQNAKDRLYQNRYYFDRCVFCEFQSPSKDIAILAATVMKFADIVDYIYKRNQGTLRDTIKLIHSLESVAKVKNGQISVHDL--EG----
>node18184node
GVLVKTQNVIAADKCIEYLLKMVGLGLLYGRPGLGKTTYANRMAFSRGYVYLRLEATTTPKAFASKLLLTLGYIPYGTANDLFLMCLSLIENHKDTIVIDEIDYAFPQLLGAIRDIVDETTAIVILVGMQNAKDRLNQNEYYFDRCFFYEFQDVSKDITQLCHEILKFPDVIDYIHFHSCGNLRKAMKLIHSVEEIGIHRKDQVTQADL-KGK----
>node73344node
GKLITTANVVKADRAIAYLKRLVGLGLVYGKPGLGKSTWASRTAFSKGYIYLRLESTTTPKNFAQRLLSSLGVPTCGATNTVFKRCMAILENHEDAIIVDEIDYAFKQLLGAIRDIVDETLAIVILVGMQNAKEKLLQNEYYFDRCVFCEFSSSNQDISELCRQVMTPEAMQEMIYRESTGNLRRAVKLIYGVENAIGDNAQASEIKRGEYGI----
>node14734node
GKLIQTVNVIRAQQCIDFLLTIVGLGMLYGKPGLGKTTFATRTAFRNGYTYLRLEATSTPKTFAKELLSSLGYIPHGSTNTLFKQCVQVLCEQQDAVIIDEIDYAFYELLGSIRDLADETLAVILLIGMQEAKDKLSRDSHYFDRCYFYEFQDNTKDIMKVTKKVMPVKTTTDFVWNYSKGNLRQAMKVMHMLETRTDKE-TPLSELVLREAL----
>node39235node
GNLIRITNVVEADECINFLLKMVGLGLIYGRPGLGKTTYASRIAFSRGYVYLRLEATTTPKSFAVELLTALGYIPYGTTNNLFKLSLQILEDHEDTIVVDEIDYAFDKLLGAIRDIVDETLSVVILVGMQNAKDRLAQNEYYFDRCSFYEFQSVSKDIKLIAREIMEAEKIIDDVHRYSKGNLRKAIKIMYMLEADQLSKPVVTRVINLQDAR----
>node19660node
PFVADLANINKFNEAIGSLMSNANFGLVYGEPGLGKTETIINRSAKDGHPMIRAKRAWSIRWMLTELSDALGLPVSGRTQVLYGQIKDELMRREIVVYIDELDHVIKDLIETLRDLSDESGAKIVLIGMQDVSNELKRYPVLESRIATVKFAPLTEDVATVIQAALEHRDALRMIHNLTKGNFRRLSDLIDKLSTQMKVKKGHLEAADLKGLK----
>node23981node
SKLVDVANVRIFKDAIRAVEGEAAFIVVAGEWGLGKTHLGLNYALTHEVPFVRLQSACTPHWVLSDWARELGAPPARSCEGLYEQLIGILAKNPRPVIFDEVEHALGKVVDQIRGVVDATEIPCVLMGREFIAHKLKRHPAVWSRVKVAKFKRMAADMAKLIADRA-VAALMERLLRETEGRMRLALGAADELKRVARGQ--KNTAADLANRQLVKA
>node39189node
REFVKTENYTKMYELLSTLIDPERIGLGYGNPGLGKTTALERLAKEFDALFVTIMESSTPSTIIKDIAEACGVSKDGKQQDVVKRIIATLIYEPRPLIVDEIDRAIIGILENIRDIHDLAHIPVLFVGMDQVEAKLQRYKYLYDRIVKKSFGATRGDLDKFIDL-CKIQDLRSYIVG-KYRSVRAVKNILKLTELWCDANDHEIDLALYRQAKIE-A
>node60454node
HGFIETANFKKVREVLDALKNSARMALLHGGFGIGKTWTIEKIAANKNIIFLRAEEVWTKSFLIKKIGVELGVD-SGKITETSEQIKERLRLEDRIMIVDEVDKLLHELLEVFRDLTDQTSCVIIFIGMEQSAVKWAKYGHYYSRLRLHKLEKMTLDIKAFCEL-SKINDLVAHFDK-KYGNLRQIKRKIEALEELCLLKDESVNLRTYKDLGVE--
>node39662node
KSFVETDNYNRLSEGVQRLKRAPRIGIAYGKYGLGKTNALDRIASKENAILMRCRKTWTKKAFLIDLGDIIG-DITGRTHALYLEVLKSLNRRPRILIIDEVDHLLNPILELIRDIYDETAIIVLFVGMEQAKGKFAKQEHYNSRIDFIHFQPVTEDIRKFCDR-YKIDDLIMYFLE-YFPNLRHIKTLMERIEEWCEINDDTVDLKQFHTAGLKHG
>node76168node
YKFIKTKNYSKINEGLQHLKIVPKLGIAYGKYGIGKSLALEKIAVDENAVLLEASPTWSLPSFLKHLCFELEADVVGTSTTKMENILKALYERPRIIIIDEIDRLLKDILDAIRYIHDQSETIIFVVGMDNALAKLKNDGAFESRLVKIKLEKTAKDIQDFCSN-SEIDDLINYFAK-RHPNLRYIKVFIENLERYCEINDEVADLKVFKASKVEDL
>node53627node
ESFIETENYIKIAEAFTRLKNSPKMGLGYGIFGLGKTFGLEKITVKYNAVLLRALHTWRPKSMLERLCEEMGLDRSGTSAQLYSRIIEEIRSQKRPIIIDEVDALLFEMLEILRDIHDETGVIIFFVGMEESNAKMKRHRHFYSRIEFVKFKPVVFDVEKYCKTSDAIDDLIRFFAT-TYPNLRQIRKLLTDLENVAKRQGTACDLAQFKALEIEKI
>node75386node
EEFLQTQNYIKLKEAFQGLKDAPKMGLGFGNYGLGKTMSLEKITAQDDALLFRAVQTWTKSSLLREICIELNLDSQGQASYLYRRVVESLLNDPRIIIIDEVDAILNEVLELLRDIHDETGVIVFFIGMEEANAKFKKHRHYYSRIELVEFRAIGRDIKKFCEL-SKIDDLINHFLT-KYPNLRNIRVLLIRLEKYCELNGESANLKIFNQSGVDHG
>node8168node
EVFVDTANYVTMLESFGRLESSPRMGLGYGNFGLGKTFGLERIAVKKNAILLRAAQTWSKKQLLEKLCLELDLDISGGSGRMYERVIDDLRREPRIIIIDEIDALLIGTLELLRDIHDETSIILFFIGMEESNAKLKRHRHYYSRVELVEFEAIGADVGKFCEL-CKVSDLVAYLAR-KYPNLRQIRVLLTRLEKACELQDTSVSLAAFRELGVENG
>node41732node
----------MMHEMMSRLGEAERMGLAYGHFGLGKSFSLERIAREFDAILLRTDQTWTVSSVLKILAEELAIDVRGRSADIMSRIVFQMNRYQRPIIIDEIDTLLFEILELFRDIHDQTKNIFVMVGMESCDGRLKVHKHFYSRISKVKFKKIPKDIEKFCAQ-SKIDDLVEYFLQ-QYPNLRQIKVLLLRIESWCELNGNSMSLKLFKQSGVEHA
>node76000node
EEFIVTKNYSQLYEAIQSLKNAPKMGLGYGHFGLGKTFALEKLAAQENAILLRAAQTWSKTSVLTELCEELGVDTTGHSPVKYRRVLESLIAGPKIIIVDEIDALLFEVLEMFRDFHDETGIVLFFTGMEEANRKLKKHKHFYSRIEFVEFHIIHKDIEAFCSL-SHINEVIDYFHK-KFPNLRQIKVMLLRLERYCETNDDIVDMKTFKMSGAEYG
>node53624node
DKFIETQNYIKLVEAFGALEITPRMGLGYGSFGLGKTFALERLASNKDVIILRCGTTWTKTSVINKLCVELDIDEIGKTSDKYEKIVEALRIDKKPIIVDEVDTILTTILELFRDIHDEANNTIFFIGMEEANGKLKKHKHYYSRINLVKFEAICMDVRKFCEL-SKIDDLVEYFLK-RYANLRQMKVLITRLESWCEMNGEKCDLKVFKLSEVENG
>node40368node
DTFLHTRNYNKFYEAIQGVEDAPKMGLAYGKFGLGKTMSLERIAAEKHALLFRAVQTWNKTSVLRELCIELRVDPQGNASFLYQRIKKKLLQEPRMIIVDEVDAILNEVLELFRDIHDECGVVVFFIGMEEAKAKFARHTHYESRIEFVEFEDISKEIREFCAL-SKIEDLIEHFHK-RFPNLRQIRVFLIRLEKICKLNGGEVNLQMFNQSGVNHV
>node33401node
EGFIETRNYTKIFESFTRLEAAPKIGLGYGNFGLGKTFSLERIAAKKNAILLRAEPTWSKKKLLEKLCTELGLDITGGGGRMYDRIVEDLRREKRIIIIDEIDILINTLTELLRAIHDETTSIFYFIGMEGALGIFKRKRHYFSRIELVEFKAIGVDVKKFCEK-CNIDDLVGYFAE-RYPNLRQILVLLVRLEKECLINDTSVSLATFNEMGVEHA
>node80971node
EEFIRTRNYIKLVESFANLKNAPRMGLAFGDFGLGKTVGLEKIAAQENAILLRATQTWSKSSLLSKLCTELGLDTKGHSSMMHERVKESFILEPRIVIIDEVDALLLSVLELLRDLHDETQIIIFFVGMEEANAKFKKYRHYYSRIELIKFEGIALDIESFCAL-SKITDLIHFFVK-RYPNLRQIKVLLLRLENWCEMNEASVDLNCFKRSGVEHG
>node12041node
HKFITTDNYIMCLEALKELKDMEKMGLFFGNAGRGKSLIIERLSAELDAALVRTLGGWTAKSMLIDICFELGLDDKGSTATLQNRVIDELTEHPRILIIDEIDTLFRILLVMLRDIHDVAKTPIVFTGMEQCEKKFKKDAHYYDRFRKIKMIPTTLDIRRLCDS-SKINDLVEYLHN-KYRNFRPIKVLITALENYCELNDDSVDLKTFKASEVEKI
>node13733node
HRFIQTTNFMLCLEAMRELSRMEKMGLFYGNAGRGKSLIIEKLAIDEGAALVRTLGSWTPKQMMIDICEALEIEDTGTTSTLQHRIIDELTLSKRILIIDEVDTLFKQLLLMLRDIHDMAKTPIILTGMEQCDKMFKRDTHYYERFRKVKMGDTTQDIKQLCLN-ATIDDLVEHFFT-RYGNFRPVKVLLNALEEYCENNDSSASLNTFKASGVEKI
>node57647node
HEFIETDNYLNCLAALEELDSMDMMGLIYGGAGEGKSLIIEKLANDLEAGLVRTRGTWTAKTMLQDICFEIGLPDDGTASSLQTRLIEHLTEKKRILIIDEIDTLFKILLVVLRDIHDMAKIPIVLTGMQDCEKIFQKDKYYYDRFRKVKMKERSLDVRKLCNN-SKIDDLVKYLYE-TYKSFRPIKGLITSLESVCESSDDTVDLSTFKAMEVE-L
>node48534node
YEFISTDNYIRCLGVIKELQNSHKMALFYGKFGLGKSISIGRLATEENAALVRTLGTWTPKSMLCDICFELGLDETGSASTLQHRIIDELIESPRPIIIDEVDTIQKDLLLIIRDIHDLAQTPVLFTGMEQCIKHFKKDAHYFSRFKTVKILPNSKDIAKYCKS-TGIEDLIDYFHM-KYANLRQIKTLLIRLEEYCENNDDSANMELLKASQIEKQ
>node34848node
DIFIETGNVAKLRKSLNALSDRPGIGVVQGEPGRGKTMAAKEWHTMNGGIFLRVLEGWSQFSFLQALTYEITGERPSNTNRCRNRIMDALAETPQPIIVDEADRLLMSRIEDLRDVHDMTGCPVILIGEEGFYPKLHARRRVHSRVDVVNFDPIKADVMLFAIQAAEIPEACHKLAQWAKGSFRVVYGFVLHLEDYARAQNNTIDVKALEALR---I
>node25144node
-VFLETANVVAFREAMNLLEDQPGLGVVWGRAGRGKTVCAREYAVRTGAVYLRALEDETPRAMLSRLCFELNGSDPHTTERCKRIAVEVLEKRPRSILVDEADRMRVGLIEHFRDIHDLTGVPIVFIGEEHLHPALNSRRRIWSRVQTVEFHPISADIMLFGLRAARIPQAAQRIGARAGGDFRLVWSDVRELEQMARANAQNVDARMVGALS---A
>node61479node
AVFVETANHVKLLEAMTILQDMPGLGLVWGRAGRGKTESCRTYAVRSGAKYLRVMEGWSPAAMCRALALLVPAAEPRTIEQSKRLILAALDARRAVVIMDEADRLRISLIEHLRDIHDITGAPVVLVGEEALFGMINARRRIWSRVQCVEFGPITPDVTVYGGKAADV-DVAHTLCERAGGDFRLVCRDMLALERLGKASGQTITPAMIAALP---S
>node79110node
-YFLETKNVLAFREAMKVLSDQPGLGVVWGQAGRGKTECAREYCVKTGAVYVRVMQDWTPRAMLAAICFEVNGSDPSRSDVAKRTIINFLESERLPLLIDEADRLRPALIEHLRDLHDMSGAPVVMVGEEALLPMIESRRRLWSRVQCVEFGPIEQDILLFALKAAKLPEAAQAVRKRSGGDFRLVWRDVQTLERLARANKEIIGQDAVESLP---S
>node61279node
DTIIDTAATMRFDGAVDEVLESSGFILAYGQAGRGKSVAADRNYCARGGAYVRVWTGWSQTAFMQRLLFEVSGTPRYRANTCKEMVVSLLKKKRQTVFVDEADRLDIDRIEDLRDILDVTRAPVVLIGEEGLLAKLAQRRRIWSRVHEVEFGPISAEVSVFAMQAADIAKLCGSIATKAEGDFRLVRNMLILVEKAAKAKGIVVDAAMLETAL---A
>node59509node
EVIIETEAMSRFDTAVDTVLDFSAFVLAYGQAGRGKSVAADRYYIQRGGAYVRVWQGWSQSAFLQRLLFEVRGRPTHNGNRCKEIIVDLLNKKRVPLFVDEADRLKIDRIEDLRDIHEMTGAPIVLIGEEGLLGLLSERRRIWSRVYEVEFGPISAEVAIYAMQSADIPELCATIAKKSEGDFRLVRNMMLLLEKAAKAAEFTVDRKMLDLAL---S
>node15653node
DVIITTDAMARFNAATDEILEMSGFILAYGQAGRGKSVAADQYHIDRGGAYVRVWQGWSQTAFLQRLLFEVRGKPRHTGQRCKEMIVDIIDEQRRPIFIDEADRLKIDRIEDLRDIHEMTGVPVVLIGEEDLLNMLSNRRRIWSRVQEVEFGPLSPEVGVYAMKAADIADECAKITTRAEGDFRLVRNMMLLLERSAKASGFAVNADTLDMVL---S
>node60030node
DIIIETEAMSRFDTAVDEVAALSGFILAYGQAGRGKSVAAKRYAKERGGTLVHVWQGWSQTAFMQNLLAAIRGGPRHSGTRCKEQIVRELEDDRRPLFVDEADRLRIDRIEDLRDIHELTGVPVVLIGEESIFGLLAERRRIWSRVNEVEFAPASPEVALYAMRSTDIMQLASEIARRTEGDFRLIRNMVFQLEKSAKASGFKVDDGMLETVL---S
>node78668node
DVFVETNNVQALRTAVGSACGYPAMVMTYGEAGTGKTVAARMLFSEFGGVYLRAMEQMSQHAFLQELCFEVDGSRPHGSYRCKQTVLRRLDEAPAPIFVDEADRLDIRRLEDLRDIHDVTGSPVVLIGEMGLPTRVNARTRINDRIAAVHFDSISRDILLYAAQTARLPEAAAHVHTATRGNFRRVHNAVLSIEGTARAAGSDVDLAMCRAAL---G
>node79587node
DVFIETENVSRFAAALTLAEDRPGMMMVSGEAGRGKTVAARSSHAVRGGIYLRAWQDWTQAAFLQALCHEVCGARPHGSNRCKVRIVEELEHERRTIYMDEADRLDIGRLEDLRDIHDETGAPIVLIGEQGLPARVAARSRIDDRIGEIPFAPVSQDITLYALEAAVLPKACKIVHTFCKGNFRRAHNAIVSLDQMAKAVQDQVDAAMAKKLR---G
>node77995node
GVFVETSNVTRFRAAVAQARDRPGMLMAWGEAGRGKTICAMNAFAEGGGVYLRAWEGWSQSAFLQALCFEITGLRPRGSNRSKVAIIQALDPEPRAIYIDEADRLALGRLEDLRDIHDETGCPVVLIGEEGLAAKLSARRRIDDRIAEIRFEPVTCDISLYAMEAARLPEASKFVHGLTRGNFRRVHNAMLSLEQMARAAEDIIDQAMARRLG----
>node25628node
-VFIETQNVQRLRKVVGMAVDRPGMVAVWGEAGTGKTEASQMLYAER-GFYLRAMEGITQCAFMQDLCYEVKGSRPHGTHRCKTEIIRELEGTHTPIYIDEADRLDIRRIEDLRDIYDMTGCPIILIGEQALLTRLESRSRIIDRIQEVPFGKVERDVMLFALEAAKLPEAAALIHAEAKGIFRRVHNGVLSVESAARVAGRDVSAELVKQAL---G
>node48787node
GVFLESDNVTAFRAALNLAGDRPGMMMLTGETGIGKTMAAKNAHSERGGVYLRVMEGWSQHEFLQAIAFEVCGDRPHGSGKCKRRIIEELDREHRVIYMDEADRLDTNRLEDLRDIHDVTGCPIVLIGEEGLPSKVGGRRRIDRRIRELKFEPLSADISLYAIEASTLPEAVAIIHRQTRGNFRDLHNAMLSLEQMAAAAGNQVDAAMAGRLA---G
>node76615node
GIFIETENVNRFRTVMRQALDRPGMVCVSSPAGLGKSLAAEQHYAQHGGVYVRVWEGWTQQAFLQAICFELTGTRPHGADRCKWAICNALADERRAIYVDEADRLSIQRIEDLRDIYVYTGVPIVLIGEPGLPTMLSARARVDDRISEVEFTGISSDVMLYAQEAASLPEACAQVAKATKGNFRRVHNMMLSLEQAALAAEVEIDAEMVRGL-----
>node78088node
GILIETDNVTRLRAAVKQAEDRPGMVAVWGEAGAGKTIAAHSLYAQRGGVFLRAMEGMSQHAFLQELCWEVKGTRPHGSHRCRADILRALEEEPATVYVDEADRLDLRRLEDLRDIHDITGCPVVLIGEQHLPGKLAERTRIDDRIEEVPFSGITPDVSLFALEAAVLPGAAGLIHKQAKGNFRRIHNLMLSVESAARAHDTEVDEALVRAAM---P
>node20086node
NVFIETSNVSTFRSAIRTVEDQPGLVVASGRAGRGKTMATQNYHALHGGIYLRAWEGWTQTAFLQALCFEVCGLRPRSANSCKRKVMETIDREPQTIFIDEADRLNIGRIEDLRDIHDETGAPIVIVGEEEILGLLGERRRIWSRVQQVEFGPVVDDVALFGLDAADIAVACRQIVQKADGDFRLVRNIIQALEQVATAREQTVTSAMVGDVL---K
>node29203node
QVFIETDNVSKFRRAVATMEDQPGIAVCWGQAGRGKTVAVQNYYSEHGGVYLYVWQDWTQCAFLQGLCFEICGQRPRSANDCKIKIVAALSKEPQTIFVDEADKLSVARINDLRDIHELTGSSIVLVGEEELPALLGQQRRVWSRVQEVVFGPISEDVAMYGMDAARIARECKLIVKKTDGDFRLVRNMFQMLENAAKARDDTVDEAMVMDVL---K
>node35069node
PVFVETENVSRFRRAMRNLEDQPGIGVVSGQAGRGKTFAAENYHAENGGVFLRVWQDWTQTAFLQALCFEVKGERPHSANRCKIAIMEALERDRQTLIIDEADRLNVKRIEDLRDIHDQSGAPIVLIGEAGLQPLLSSRRRIWSRVQEVVFGPVSEDVLNYAARAAKMPEAARILKKKSGGDFRLIHTMMIKVEQASRAAQQSVDADLVTKAT---A
>node48624node
PVFVETGNVAAFRRAVLAVEDQPGLVVAWGQAGRGKTFAARNSHAERGGVYLSAWENETQAAFLGRLCFEASGTKPRSANACKVKVIEALEKRRATIYMDEADRLAFGRVEDLRDIHEATGAAVILIGEEELIGLLSQRRRVWSRVQEVAFAPVDEDIAAFALESADLPEACAMVRQTSDGDMRLVRNMTQLLEQAAKARENLADAAMVRAVQ---K
>node39728node
DVFISTDNVSEFARKVGYLENESGFVLVRGQAGRGKTETTRNYQSVNGGIFLRVMQGVTQTAFLQDLCAEVVDERPRSAAACKRRLIDALVDYEQTLFIDEADRLHIDRIEDLRDIHDETGVTVVLIGETGINGLLSKRRRIWSRVQIVDFGPVGEDVALLGEEAAIIPEACARIVAHGEGDFRLVWSLIADLERAAKAHGDMVDVKLVNTVA---K
>node26929node
----------------ATVRDLPGLMAVRGRAGRGKTAAAVNAYSTGGGVFLRVWEGMTQAAFLSRLCHEVCELSPVQAARSKMEIVRSLEGNPRVVFVDEADRLPMPRLEDLRDIHDETGCPIVLVGEEGLYAKLNALRRLWSRVQHVEFGPVSEDILVYAAEAARLPEACHELVRASEGDFRLVHNLMIQLE-----------------------
>node25653node
DVFIETRNVMDFRQKVRALEDEPGFALVFGQAGRGKTETARHYHAMNGGIFLRVMQGWSQCAFLQELCFQVCGLRPRSSATCKAKIIEALDSMPQTLFVDEADRLHVDRVEDLRDVFDLTSSTVVLIGEQELRGLLSTRRRIWSRVQVVEFGPVAEDVAILGDEAADIPEACSQIVRLADGDFRLVWSFIHQLELTAKTHGQQINTELVARVS---K
>node2146node
TKFVRTNNVMALDALAADLLNNASIGVCTGKAGYGKTTTIKHFCASDRATYLLFMDGYTIAGLMRDALRGMTGETRHSFVDIKDAIRDACAVYRKLLVVDEADRMPVRLLEALRGLNEYCGLPILLIGEPALLTKIHTEPRLESRMKRVEFAPLSCDIALYWHEAIDLAEIQQLLLKSCRGDFRIMVNDAQRIVQHMNTNDSEVDIKVVDGIR----
>node69869node
AKFVVTANSMELDGMAKDLLDNASIGVVYGRAGYGKTTAIKHFCATPKAIYILFVEGYTTTMLMKAIAREFGQVPCGTFDRNLELIRQATAVYRRLICIDEADHMPLKVLETIRGINEVCGVPVLLVGEYGLQAKMGALPRLESRIAPVEFTPLQLDVVSYYQQAVDLDKVAKALLKRCHGDFRLLANDAHQMVNIMNANGRDISKEVLDALR----
>node6289node
ASFVPTQNVIAVNALANSLLDTASVGMVTGSAGFGKTTAIQQFAAGDQSVYVLFIEGYTLNMLVQKIAMELTGFKQRTFDRNLAIIKEATGIYRKLIIIDESDRMPIRVIESLRNLNEYCGVPIMLVGEESLIAKMETLPRLKSRVKEIVFKPITTDVATYYQMAVDILPVCQTLLRWANKDFRTLVNDAQHIVATLNASGSTLTEEVLNAYK---P
>node19217node
VAFITTQNVQAVNSLASDLLNNASIGMVTGSAGYGKTTAIQHLVANDKAAYVLFMEGFSLTMLYKAIATELTGFCSRTFESNLAQIKEATRIFRRLIIIDEADRLPLKMIESLRTLNEYCGTPVMLVGEESLAGTMETLPRLKSRIKQIVFKPINTDVATYYQEAVDIPKVCQMLLKWAGRDFRVLVNDAQHIVQVMNASGTELTEEVVHAYR---T
>node53286node
ETFIRTQNVVRFDDLANGLLENSSIGIVLGPPGYGKTFTARHYASVPDSAYVLYMEGFTLTYLMRQIANTLTGVSFRTYHENLALIKEATALRRKLIIIDEADRLPIRYIEALRGLNEYCSAPVVLIGEESLHNKMRTLPRLESRVREIVFDPLSIDVALFYAQAVNIPQLCKELLSRARKDFRNLVNDAITLCQAMTASGNKITKSALSCFE----
>node26182node
TAFIHTQNVLATDALVQDLLDNASIGMITGAAGYGKTSTVQHIGATDQAHYVLYMEGYTLTALCKQIASTLMGFCQRTFEKNLALIKEATSIYRKVIILDEVDRMPIRYIEALRNINEYCGVPLLLVGEESLTAKMESLPRLKSRVKQISFKPLNTDVAMFYLEAVDILQVCKILLSRANRDFRVLVNDAQHLVKAMNASGETLTEEVLDAYR---T
>node12538node
DIFIPTKNYKKMQELCDDLL-GVDLGMVTGRAGRGKTRSAHRIFTQRQTIYILYREGWTLNQLLREIAFHLSGMRPHYRQQCEDVIRTELDAERRMIMVDEADRAPIRVLNGLRNIHDECRIPILLIGEEDLPRKMAAERRLSSRVAHVQYEPISQDVSVFYVQSLEIPEQARKLTRHSGGDFRSVLLDAQKADKLMKINSKQITDAIVDQIC---R
>node39323node
KVFVKTQNYSQFEEIAEEMLSGPTLAMVTGRAGRGKTEVCKFYAVNSSALYIRSLPVMSPNMVLREICFELGGTRPHTAAACVTLIEDEMGRNRRLIIFDEADLVSIDVLETLRGVNERAGCPIMLIGEEDLKRKVEKRTRIASRIRKMDFSPIAQDIALFYSQALTLPDVLKQLYKKSGGDWRPMVKVAADIERAMKASGETITVKMLEDLL---Q
>node22052node
QEFIETSNTKKLGEICEELTSGPSLALVTGPAGRGKTEAARHYAIQNNAVYIPPMNIRTPTMVLREITFELQNVRPQRSDACVLLINEAMTKERRLIFIDEADLLPMAILEMLRNLNECCACPVVLIGEEALKGKIGSRRRLASRIRRLEFGPINQDIAYFFRTALKVTDVTSAIHRHANGDWRPVLTTAIGIERAMKASNNDVTVEMVNDVL----
>node47765node
NEFVATQNVTTFNDACAELESGPSIGMVTGQAGRGKSEAAKHYAAQTEAIYLPPLNVRTPTMILREITFELCNVKPGRSDTCLAMIGEEMGKQRRLIIIDEADLLTMQVLEMLRNVNERFSCPILLIGEQELKGKIASRRRLASRIRRVEFAPLSQDIALFFRKALKPSEVISEIHRYAAGDWRPVLSVAIEIERALRASGEEASLDLVREII---K
>node19461node
ECFLITENVNRFDDLCTEMEDGPSMAMVTGPAGRGKSESAKKYAVNSGAVYIPPMNKTSATMLLGEITLDLAKVMPGRVAGCLEVIQAEMAKRRRLVIIDEADLVPMPLLEMLRNINERYSCPILLIGEDGLTRKLASRSRIWSRIRRMAFEPVTQNIVLFFRKALNIVGATQLIELHCEGDWRPVLKVAVDIERALEASGTEIPEDLVRDIV---D
>node40230node
NEFIDTANVNKFRSLCQEMEDGPSLAMVTGPAGRGKTEAAKHYAVHSSAVYIPPLNTRTPAMVLREITFELGKVRPGRSESCLSVIGEEMAKERRLIFIDEADLLPMTILEMLRNLNERYACPLVLIGEDELKGKIESRRRLASRIRRMEFSPVTQDVAFFFKRCLKLPDVAALIHKHGRGDWRPVLTAAIGVERALKASGDECTLELAKDVL----
>node77701node
DVLVLTRSVTRFQNLADDLIDSSSIGMAIGTAERGKTHCAKWYVQNPNAAYVLYVDGSTKTQLLRDVCEAVAHTRPHSFGDCLEVLEENCKYARRLVIIDEADKLPVRYLEILRAVNERCQLPFMLVGEEGLKVKTDRVPRLRSRIKIVLFEVAKADVAAYYHEAADILETAERLARHAMGGFRSIVNDSIAISKMSKASGSTITDNMLEKLC---A
>node26887node
EAVVMTPSVSAYKNLASSLADSSSLGMVIGTAERGKTFTSKWFVSESNAVYILYIDGSSITQLLRDICYEVANTRPHSMSKCITVLEQSCLYQRHLIIIDEADKCPVKHLETLRGINERCHLPFLFVGEEALKSKIDQVPRLRSRVHIVVFDPIKEDIAAYYRSAATLLKTANLLSKRARGGFRTVANEARALVNIANASGSTITEEMINRL----G
>node25370node
DVVVTTRSVDAFVSLADDLADCSSLGMVIGTAERGKTHTAKWYVNTQDTCYVLFIEGTSRTSFLRDICEALSGVRPYSFGACLSLIHEACSQRRRLIIIDEADKLPVPYLELIRGINERCTVPVLLTGEEGLKAKIDKVPRLRSRIQVVLYEQINCDVAAFYANACEIRHIAETLTKRCRGAWRSLVNDALALAKIGRASGATVTPEMIEKL----G
>node55382node
DVFITTKNVKRFNELCDEMFSTSSIGVVIGRAGRGKTKAARHYCINPEAVYVQFLDGFSLVDVAREIAYELGGVRPRGFRACLDVIEESTIAYRKIAIIDEADKMPKKYFEMIRGLNERCNMPIVLVGEESLKRILDSERRLKSRTRVVAFEPISVDVFVYYEKALSLVSIVKKLHKKASGDFRFVVRDAINIARIININGTEVDEKVLRALN---G
>node47814node
YAFITNENVMKFEKLCDELLDTSSFGVVVGRAGRGKTKTAIHYAVQPDAVYILFIDGMSITQVLREIAFEFTGLKPRDFMACIDEITKATKHKRRLILIDEADKMPKKYFDMLRGVNERCCCPIVLIGEENLMTKLKEERRLKSRVQVLEFEQIAIDVTAFYKMAIEVHDAAEALLKRAEGDFRLMVRDAHAVVKILNASNYEVTMDVVKAL-----
>node27450node
DVFIQTQNVLQFKDLCDELS-TSSFGIVSGVAGRGKTMTAKWYAVQSQAVYILFVDGMTIPQLLRKICFEITGLKPRSFYDCLEDIERNTKIKRHLVLIDEADKMPKRHIEMLRGMNEQCLCPVVLIGEETITSKLREERRLKSRVRIINFEPLSIDVVTFYEIAVSPPSVALKLWERSQGDFRIIVRDAYAVVRMMNASEAGITPEMVAKL-----
>node18224node
KIFIYTENVKNFVAATKEAEDDPVLLVFTGTAGFGKTDIAEYFTAQNGWVYVRALSNYTDQWMMQDLCFELNQPTPKRMKPAFEAARDELRRNPTIVVIDEADKLSDRQLEWVRDLADLTFVPFILIGEKLLKHKLKRHDRLWRRAICIDLKPITSEILYFAKQAATLAQQAELLREKLSGNFGFVKRTLHHLEKVFLANKDKVTDEMVKAAI---K
>node39148node
PVFLDTQNVRNANVAMHALALKPRIGAFYGHAGVGKSYWATTYISRQASPYLKCQYVWSELAFLRALCRAFEESPPHKKVDCYQLILDGLTARHLPLFVDDFHRMPRGHLEIMRDLTELSGAPVVLIGEEPLEAMLQAHDQVWSRTQAMKFRPNEVDVVLLARNAAELREAATHLHQWASGDFRPLDSALAGLLQYAQAQGVTISLEDVKVVL---K
>node5087node
TEFIQTQNVRNVVLMMDDIRMEGRFGVVCGGAGLGKSRTIKWFHSNNDTVYIESTAIWSELEFLRDFCRELGEDVAKRKGRCFRDIVDHLFENPDTILIDEVDRLKNMHLELMRDITRMTLCPIVLIGERKLLPFMQRNERVWTRTEPVMFKPMKQDVIIYAKDAVQIADIANILHKTSDGNFRLVKRALQYCVQYANAKNDEVTPDIATASI---K
>node40366node
PTFVKTKNVRNFEVLMDGLALEGRLGKVTGRAGLGKTRTCQWYAAHNESVYLRVIGPMSEAGFLEALCRAMKMGIPRRRSAMFYAIIDRLTTRPIPVFLDELERVRPKMVDLVRDLSDVSTAPFVLVGEEELETVMRRNRRTWSRTQAMEFKPVESDIIYYMKKSASIPSLAAFMHQKSSGDWRLVKSAALSLVQQVNANGMDVTKQMVTNAF---A
>node10189node
PTFVNVKNVRNFQAMLDALMLEGRLAAVIGSAGRGKTRTAQWYAANNRCAFVRCLSIWTELGFLQALCRELDKTVPHRKDPAFLAVLDALNMGGRPVFVEEIEKLPRLHLELVRDLSDLSAAPFVLIGEDELQYHMRQVTRIWNRTQQLEFEPLGLDVVMFAREAADLAEVAEVIHRESAGCFRVIKRDLVTLINIMNAKQQEPDLDMARSAI---K
>node60057node
PVFVQTKNVRSFDTLMQGLMIDERLGCIWGRAGRGKTRTVQTWAARNGCVYIETVSIWSELDFLQKLCREFGRQIPSRRGRCFDAIIEAMTTNNQPVFIDEIERFGQKFLEIIRDLVKITGGIVVLIGEEELPHLMKQNRRVWSRTRAMEFEPVSPDVVMYVSQCTQLTPAAEIMHRAAGGDLRIVRRDTINLAHAATSLRGEVDAELAAIAC---K
>node56105node
AVFVRTKNARNFEVMLDGLALEGRLGCVPSPPGRGKTYTAQIYAANHDCIYFRVASIWSGLDFMQALCLEVGTSPPGRKGRCYSEVVERLRGTERPVFIDEVQRLPKDFLNVILDLSDATACPFVLLGEEELKGLMQENKRVWSRTQLLEFDPISEDVIFYVREAMRLHEVAAILHANSGGDFRIVRRDLLAVVQFANAKQIEIDEELARIAT---G
>node19053node
PTFVKTKNVRNFTVMMDGLALEGRMGLVYGQAGRGKTRTTDWYHAHNGGVFLRMLTVWSELEFLKGLCRELGLSPPGRKGSAFAAAVDALLADPKPVFLDELEKLPPYFLDIVRDLSDLSTAPVILIGEEELVSYMRVNRRVWSRTQAIEFAPMSKDIIGYFAQAGTVAEVVDVFYRAAEGDFRIVKRGLISLAQIANAKQRDITPEMARIAL---E
>node56367node
PVFIKTTNVRNFAVAIDAISLEGRLMSVSGRAGRGKTITTQKWAADNNAIYLRMQTVWSELNFLQALCREIGTNPPHRKGPAFATIVEKLLPNPRTIILDEIEKLPGYFLDVIRDLSDLAATPIVLVGEDELPPMMRRNRRVWSRTQHVVFEPIEPDVIIYCMETTRLAPVAAIFHAAAEGDFRIVRRDVLNLIQICNARAVEVDEATAKIAV---K
>node76707node
NEFVLTRNVRNFHVMVDDL-IEGCLGCVPGTPGIGKTKTSRVWQARNGGIYLRIASIWSELDFIQGLAHEAGANPSGRKGRCYSQVVDKLSSSGCVVFLDEMQRLPKEFLNIALDLSDATGCPFVLVGEPELKGLMQENKRVWSRTRLFEFDSLSIDVVVYALKTTELPEIAAILHRSNAGDFRILKRDFLALVRYANAKGPQITEEMARTAV---K
>node70417node
RVFATTSNSIAFDEAVRALAGEASWLLLCGAAGHGKTALSRHYAAEEGGLYLRAKAHWTQAAFLAELAAGLGQVPEGRNAANFDLAARALTAQPRPLVVDEIDHVLRQTLECLRDLSDVTGASIVIVGMEEAERRLKRFPQVYSRIQVVRTKPQARFVAAILSDLCAVDGVAEVVLAQTGGHLREILDAIATIEAIGRRQGPLVTAAMARAVPLTGG
>node61694node
PIFVKLTNVERFLAGIQRVAQEACWQLVMGSPGLGKTKTLEWWATQNDHVYLRAKSGWRLNWALRDLVTELGEMPANRSEKLFEQALRGLAGSGRNVVVDEIEHAMTKVIEMLRDISDLTETHIIIGGMTGVDKRLKRYQQIYSRIDVMRFEMCTVDVHKVCENLAKIDDLVKAIHARTEGRLRSVLNAVKEVERHARKKGQSIASTDMKLSLLTND
>node22622node
SAFALTSNVRAFQKAVDRAQNEAGIVLTVGEAGYGKTRTVEWWGGEHGAVYVRAKAAYTAHWFFGDVCASLGLKPRWSTPDRFKQVSVALIEKP-ALIVDEVEHCLDKVIESIRDIVDFCEIPVILVGMVDALQRLRAQPQIVSRAATVLFGPATLDVRAVIDTVSKIDDLAAEIHRASGGRMREIMNALAVVERIGKRSGKTVSLADVPGTALTNN
>node8139node
HEFAKTSNVLRFLQGTQSVAEEASWLLVHGFAGYGKSATVSWWCVHTGAAYLRAKTAWTARWALKEIVEAYGDAPQHCTKDLFTQAVAAITRARYPIVIDEAENTTRAILETLRDLSDLTEIPVILVGMGRIAHHLKKRDQIYSRLDIVEFRPNTGDVRTLCDQLAEIDDLVSRIEREAQGRARLILNAIAHIESQAKRNGTRVSAVHMHGRELVRD
>node78544node
PVFIKVSNVMAWLGAFNALKNESCLMLVDGEPGLGKTGTAVWWGVQNQAIHVRAKQGWTHSWCLRDIYAAARPAPTRDTAKLFETVVAALTARATVILIDEADHAVRDVVEGIRDITDHLEIPTVLVGMDRIRKRLDRYPQVASRIQKVEFKPLTLDVRAVIAGISEVDDLIAYTHRACGGYIRELKEAVAAIERFGLRQAAAVGVEAMRGQVLLHS
>node50896node
-------------------------MVVEGEPGQGKSATAKWWSVQNGCVYIRAKRKWSGGWFLRELLGELRVMPEHSFERMFGQAVKAIGLRTWGIVIDEIDHVSSKILETLRDLTDLTEVPMIMVGMGRVKQALTRFPQVARRVKYCEFESLPLDCRALVQGRCPVEALVRLLHRVSAGFSCEILEGIATIERAGKRLGRAVTVQDLDGQPIINE
>node44825node
KDFVFVSNTQNFFDGVDRVEKEKILMVVDGQPGHGKTTTAEWYAAEHGLPFIRAKAEWTPHWMLQELLETLELVPERGFPKMYKQATVTLGARPFALIVDEVDHMVSKQLETLRDIGELIEMPIILIGMSKLWDGLNRLPQIRSRAAHVTFMPLSKDTRSIVGKRCEVDDLIDVLDAAAKGYPREVMDGIQAIERVGKRLGRPVTVSDMAGEILLTD
>node25765node
RDFVMTSNAQAFLSGYERLDAEKCFMTVEGEPGRGKTTAAEWFAVQHDLPFIRAKREWSSRWLLEDLLDCLASEPDRTFKEMYRQIVRRLALCPYAVIVDEADHIVTKMMETIRDITDAVEVPFILVGMGKLSKALTRYKQISSRVAEVPFLPLTLDTRKMVSTRAEVDDLVQHLHKAAGGYAREIVEGIGSIERVGRRLGRAISLADMEGQILLQD
>node58112node
RDFVPLSNTTAFMDCYARVEEENCFMVVDGKPGYGKSTTAHWFAVQNDLPFIRAKKNWRPTWMLRELLQTMQTSPGASHEVLFQQIIQELGKRPFALIIDEADHIISTLIEMLRDFTDLIEVPIILIGMGKIAAGIKRYDQVASRAGHVEFQPLSLDTRTLVQHCSEVDDLVQLLHRHAEGYAREVIEGLGAIERAGKRLDRPVTISDMAGQTLLTV
>node6351node
NTFVRLSNTAAFMSGYEVVERENCFMVVDGKPGYGKTSTAQWFAISNNLPFIRAKREWRPSWMLRELLETVQTAPAHSYEKIFQQVIEAMGKRPFAIIVDEADHVVSALMETLRDISDLVEVPILLIGMGRISAGIKRFPQIASRASHVEFKPLTLDTRALVEQRCPIGDLLQLLHDKAEGYAREVLTGLAAIERTGKRLDHPVTVADMAGQELLVQ
>node76500node
QKFVNTTNTRAFLSAVSALQQEACLMVIDGKPGLGKTFTVKSWSTDRLSVYLRVTKEVTPCWLMKMILEAMNKTPASIFERLFKQVVEELKKADFAVIIDEVDNICARILETLRDLSDLLEIPFIFVGMGQVRQNLVRFPQIASRIQYVTFAPLTRDVRKLIDELCKVDDLVEYLHKMSKGLAREIKEGIANIERFGRKNPDGLTVKDMSGQILMND
>node76009node
SNFVKTENTTRFLSGLQALHNEACLMIVDGEVGLGKTRTIHWWATQQENAYVRAKKEWTPVWMLKDILLAVGKKPVHRFEKLFRQCLEVLTQRIFAVAIDEVDHITPRLLESLRDLSDLLEIPFVLVGMGRVRDDLSRYPQISSRIQVIEFKKITIDAAALATGLCEIDGLLNLLLKSSKGLTREFKEGLNNIERFGVMNNDMVTIKNMTGQILMNN
>node19654node
DVFVKTENTKRFLTALSVLEDEACLMVIDGDPGVGKTGLAKWFSIQERCVYLRAKKEWKPGWMMRELIQNITTEPPWSFEKMYKQALEVLSQRMFAVIVDEIDHIAARLLETLRDLSDMLEIPFIFVGMDRVRHKFTRFPQIASRVQYVEFQAATRDVAAMVADLCEVDDLIQLLHDVAGGHIREIKDALKNIERFGKRNAKPVGITDMAGEVLFYN
>node44689node
NKYIKTSNTTRFLAKLAALQDEACLMVVDGPPGLGKTETVQWWATQQGVVFLRAKQGWTPSWMLRELLGELSTAPLHTFERMYGQTLEALAARQMAVVIDEVDHIATDVLETLRDLSDMLEIPFILVGMDRVRSSLTRHRQIGSRVQFCEFHPLTPDTAALVSGLSSVGCMLDFLHRSCGGYIRELKEGIKSIERCGRRNSGAVTVAMMAGQVLLND
>node3612node
LKFIKTENVKRLALGLQAIEEEACIMVVEGEPGLGKTEATTWLATENDCLFVRAKREWTPSWMLKELLEQLNVM-PHSFQSRFEQLLEALSNRLFAVVIDEVDYISDKMLSTLRDLSDFLEIPFILVGMGRLRTNLKRFPQVTSRVQYVDFHPLGRDVGKMVTGLCPVDDLIDLIHELSRGYVREIKEAIAHVERFARRQGREIGRGDMIGQVLMND
>node74016node
LKFVNTQNVKKLMAGMAAIEQEACLVVVDGSPGLGKTENISYMAAQNASVFVRAKREWTPNWMLGELLEACGVQAKQSFERKYRLLVETLSMQMFFVGIDECDYICDKMLSTIRDLSDFVEIPFVLVGMGKVRDSLTRFPQVTSRVQYVRFEKLTPDTEKVVRELCKVDDLIALLHEKANGYIREVKEGIAHIERFGKMQDTEIGVAEMNGQVLLND
>node31745node
NEFVKTKNVKSFLNALSALSQEACLMVVDGKPGLGKTHALNWWAIRNECVYIRAKKEWTPNWMMKDLIMSLNEI-PFSFEKMFRQALNLLAQRVFAVVIDEVDYISQKLLETIRDLSDFLEIPFILVGMGVIRHNLTKFQQIASRVQYVDFVPLDIDTSELIRKLCEVDKLIAFTHNVTGGYVREIKEAIASIDRFASRNPKTVTFEMMDGQILMND
>node14177node
PTFVETANVREFYGALKRVNEEACLAVVDGLPGLGKTTTIRHWVSQTGSIYLRAQKGWDYSWLIQELLTALSIDAIRGKRERFARVLDELADRTFGLVIDECDMVSGEIMEAIRGISDLRYLPTILVGMGSLRDNLRRFPQIESRANKITFRPATLDARALIAGRCPVEDLTEFVWRLSKGFNREILEAIAHIERFGMRADAGITMADMAGQVLMND
>node52235node
NTIVETSNVKNFLGALTALDREACMVVVDGEPGLGKTTTLSRWVAQTGSVYVRAQVGWDYGWFINTLLREMSIHPPRSKEERYERLLKELSERTFGLVIDECDLVSPAIMEAIRGISDIQFLPTILVGMGKLRENLRRFPQIESRARKVRFLPATLDTASIIAARCPVSDLVEFVWKVSRGFNREILEAIAHIERFGFRIEEGVTLKDMAGQVIMND
>node30764node
TGFVETSNVRKFMTALSAVEEEASMVVVDGEPGLGKTTMVSRWVAQTGSIYLRADEGWNYSFLIKELLNELSIKNHRTKYDRHLQVKDALNERQFGVVIDECDLVSKEIMETLRGLSDRHEIPVILVGMGRLRDNLRRFPQIESRARKVRFLPASIDTKALIAGRCPVDDLARFVCKVSRGFNREILEAIAHIERFGLRSDDGVTLADMQGQIVMSD
>node47653node
PTFVETENVRRFYAKLTAYQEEACLIVVDGKPGLGKTMVVRRWMTQTGSLYLRAQRGWDYNWFLQEMLAAMEIAPIRGPRAKFSRIIAELADRLFGVIIDECDQVSADIMEGIRGISDLHFLPTVLVGMGTLRDNLRKFPQIDSRAHKVDFRPATLDANALIEGRCKVPDLVQFVHKVSNGLNREILDAIANIERFGLRFDEGITLADMAGQPLMTE
>node49677node
DTFVETSNYRKFMAALTKVDEEACMVVIDGKPGLGKTATMARWVSQTQSIYLRAQRWWDHGDFVQELLANLSVTQIRHRRDRWMRIIDELGNRTFGLVIDECDLVSQEIMETIRGLSDIQFLPTIMVGMGKLRDNLRRFPQIESRANKVEFLPASPDARALIRGLCPVDDLIQFVWRHSKGFSREMVEAISKIERFGRRIDDGVTVADMAGQVIMSN
>node41405node
DVFVETENVRKFLGALADLEHEACMVVVDGKPGLGKTSAMARWQAQNDAVYIRAQVGWDGTMFIHNLLRELGEE-PRSKAKRYERVIELLFEKPFGWIVDECDLVAREVMETIRGISDALQIPTILVGMGTLRDMIKRYPQIESRARRVRFDLATLDVQALIEKRCPVPDLVEFVHRASSGFNREVVEAIGYIERFGHRLDEGVSVADMAGQVIMHN
>node44660node
NVFVETSNFARFSGALKRLDEEACMVVLDGKPGLGKTTTVNRWVTQTGSVYLRAQRGWDYNWMMQDLLTELSVNHFRGRRARFERVTAELRERTFGLVIDECDQVSAEIMEGIRGITDIQFMPTILVGMGQLRDNLRRFPQIESRANKVEFLPASLDTADLIRGRCPVDDLIHFVAKASMGFNREILDAITHIETFGRRYDEGVTLADMSKQILMSD
>node5743node
PGYVETENYKAFLEALKRLDEESCIVIIDGKPGLGKSTMLSRWVVQTGSVYIRTTQGWDYSWMVKDILAELGVDPIRTTRARFQRLLQELQIRAFALVIDECDQVAREIIEGLRDISDLLYLPTVLVGMGTLRDSLRRYLQVGSRANRVTFEPLSVDVKKLIKHKCRVDDLAEYVHRASRGYSREILDAIRAIETFGARLGDGVTMSDMSEQPLMID
>node8697node
SKFVYTENVTRFYDRLRDVSNEACIIVVDGAPGLGKTTCMSHFVTQTQSIYLRANQGWDYRFLIDTLLKEMDITPPRTRLARYERLLQALRERTFSLVVDECDQVSREVMETIRDLSDIQFMPTVLVGMGRLRENLLRFPQIESRARKVRFHPASVDARKVIEARCPINDLSHFMWKVSKGFNRELLEAIAHVERAGLRLDGGVTLADMAGQVVTYD
>node33011node
NSFVQTKNWQRFQDGLRGLNTECRLVVIDGKPGLGKTTILSRWAVQERCVYLRAKSEWTPYWLLGEILTECQEALPHGQEKRMNAVLATLSRQQFAVVIDEADHVAASMVELIRDITDLAAVPVILVGMGTIRDQLKRFPQVSSRVRYVGFRPADVDVRRFLNERCKIDDLVYFVHKATGGYNRELMEAIVSLDEVAMRNPIGLTLAEMDGRQLIND
>node77198node
PGFVETANVRRYHDALAALSKEACLTVVYGPPGLGKTTLLQKWVAQTGSVYVRAKTKTTASWLFSELLGQMNVAAPHRFQDKFKAALEELAKRIFSVVIDEADHVSVDVIESIRDLSDLIELPIVLVGMGKIKSNLTRFPQVASRVRYVEFKPADFDVRKFFDAKCPVDDLVGFVHRITKGQNREIMEAVAVIEQFGRRNDDGFTLADMRGQFLIND
>node54896node
PVFVETRNYHAFMEGLDALAAECRLVVVDGLPGLGKTTILMRWAAQESCVYLRAKAEWTSYWLLGEMLTEGRINPPHGHEARFRACLTLLRDRQFGVVIDEADYVSSKLVDTIRDLADLAEVPFILVGMGRIRDNLTRHAQSATRVRYVKFEPADFDVSQFLSLKCKVGDLAHFVHRATGGFNRELLEAIRSIEKFGLRNPDGLTMREMAGQHLIYD
>node63849node
PVFVKTQNYHAFQNALKSLNGECVFVVVDGEPGLGKTTILSRWAAENSCLYMRAKTEWSAPWFMGELLDEVRVPQPHRHEARFKAALQALGERQFAVVIDEADHVSKKVIETMRDLADLSGVPFILVGMGKIRDNLTKFPQIASRVAPVRFTTATQDVEYFLAEKCPVSCLASFVLRATGGYNREIKEAIQSIERFGLRVALGLTLREMAGQHLIND
>node14178node
PVFVETRNYNVFLEAIDELDDERRLIIVDGLPGLGKTTILSRWAANESCIYLRGKSEWTSYWLMAELLTESRQSLPHGFEARFGACLAMLAERQFAVVIDEADYVSSKLVDTVRDLADLSQVPFILVGMGKIRANITRHPQTASRIKYVRFEPADLGVKQFLREKCAVPDLASFVHRTTGGFNRELLGAIKSIERFGYRNPEGMTLRDMAGQHLIND
>node43804node
PVFVETRNYRAFFDAIEGLQSECRLIVVDGAPGLGKTTILHRWAAMESCFYLRAKEDWTSYWLMKELLECGRAAVPHGHEARFSACLQMLAERSFAIVLDEADYISSKLMNLVRDLADIAAVPIVLVGMGKIRDQLVRYPQTARRIRYVRFEPADLDVQKFLDAKCKVPDLAQFVHSASSGYNSEVLEAIRNIERFGRNKTDGLTLRDMAGHLLMND
>node8096node
NSFVETENYLRFESALKALDREARLVVVDGEPGLGKTTALMRWCAQHDAVYVRAKKEWTPNWFMKDLLGAFKIPPPHSFSKGFEIATNTLTQRSFLVVIDEADHISIDIMESIRDIADVSDTPFVFVGMGRIRDNLTRYPQVASRVQYVRFDKAGEDVRALLDGLCPVEDLAGFVGHATGGYSREIKEAIVNIERFGKRNHNPVTLAQMAGQLLVND
>node21555node
NVFVNTENANRFAEALTALEREACLMVVDGKPGLGKTTTLYRWAVQNESIYLRAKKEWTPGWFLADLLNEFRIQPAHSYASRFEQSMEAMLARTFCIIIDEADHISKRIMESIRDFSDMGDIVFVLVGMGKIRDNLTMLPQVASRIQYVRFEQGELDVQRFMREICPVEDLSAFIHQITHGYNREIKEAIANIERAGKRGDKPMQLADMAGKLLVND
>node16578node
NVFVETANVKDYLSALSALEEEACIVVVDGAPGLGKTTTMQHHVAQTGSIYLRAKKEWHPKWMLNELLDALNVEKPRGIEQKYTKVISELADRSFSLVIDEFDHCSPAILETCRDISDLLELPTIFVGMGKVNDNLKRFPQVASRVQKVRFDPMKEDVRKLIESRCKVDDLMKFVAKMSKGYNREVLEAIASIERFGFRIEDGISMADMAGEKLMND
>node17444node
NSFVETANVNRFSTALTALEREACLMVVDGLPGLGKTTALHRWAAQTGAIYVRAKKEWTPSWFLNDLLAQFRITPGHSYQRRYSQALEAMLQQTFAVVIDEADHISGRIMESIRDFSDMGDIVFVLVGMGKIRDNLTAFPQVASRIQYVRFEHATKDVRAFYDRICPVDDVVDFTHSVTAGFNREIKEALATVERFGRRNGKPVQLGHLSGQVLVND
>node50734node
TAFIETENSARFQTALKEMAREACLMVVDGEPGLGKTTGLDRWATQTGALYLRAKKEWTPSWFMRDLLAEFRIPAPHSFQKGFGLAMEALMQRQFGVVIDEADHISAEIIESIRDFSDIGDIPFILVGMGRIRTNLTRFPQVASRIQYVKFEKASLDVRRMVDGLCPVDDLVAFILRATDGYNREILEAIASVERFGKRNGNPVKLAAMARQVLIHD
>node24952node
NVFVETENVGRFNGALKALERESCLMVVDGLPGLGKTTTMHRWSATNHAIFLRAKRDWDSGWFIDDLLVEMRVAKRHSFKDRFRQATEALAIRTFALVIDEADHFSQRVMETIRDLSDSMDLVTILVGMGRIRHNLTAFPQISSRVQRVEFTPASRDVVKLLAELSPVDAFAGLIHQVSGGFTREIKETIAIVERFGRRNGNPLPLAAMRGQVIGTN
>node18195node
RTFVRTENAMKFLAGVTALEKEACLMVVDGEPGLGKSTMAQWWAVQHGAKFLRAKQRWTPPWVLRELLAEFPVQPEHSFERMFRQAIEQLGNAPFAVVIDEVDHISRTILETLRDLSDMLEVPFILVGMGRVRHNLTRFPQVASRVQVVQFERSSLDVRALIEGLCPVADLVEYVHRVSEGRFREVKEAIAAIERVGGRNK-VMDVAAMAGEVLLNC
>node72386node
NVFVETSNVKRLLSALTALEDEACLGVVDGVPGLGKTTTLKHWVAKTGWIYLRAKKEWKPAWLMNELLESLPVRPPHSIEKKYETILRELGSRSFGVVIDEADHISEALLETVRDISDMLELPVILVGMGKVNDNVSRFPQISSRIQRVTFQKASRDVRLLIDHKCKVDCLVDFVLKVSQGYNREVLEAIANIERFGMRIDKGVTLADMSGQTVLND
>node33014node
QKFVKTSNVLRLDAALSAVKKEACIIVVDGEPGLGKTTSLARFAVQQQAIYLRAKKEFRPAWFLNELLKELRQDPPHAFEKKFELALKTLVQRTFALIIDEADHISARIMETIRDLSDMIELPTILVGMGKIRHNLTRFPQITSRVQYVKFETATKDVRQFFEDKCEVDDLITYTHKVTGGMNREIIEAMAVIERFGKRTPGGLTLRDMAGQHIVND
>node59494node
NEFVKTKNVKRFLTGIADLSTEACLMIVDGQPGLGKTQTVNWWAVRNECIYLRAKKEWTPQWMMRDLITALNAVPLYSFEKMYKQALELLAQFNFAIVIDEADHIASRCLETLRDLSDYLEIPFILVGMGIIRNSLKRFPQIASRIQYVEFKELDLDTRLLVNTLCQVDKLIAFIHKVTNGYSREIKEAIASIDRFAARNPELVAYDSMIGLPLMND
>node25256node
PDFVETDNVHRFKAALTAMENEACLMVVDGSPGLGKTSALYHWVAQTGTIYLRANAEWRPSWFLEDLLNAFRIRPQHSFQKRFQQSMEALLMRTFAVVIDEADHISREIMETIRDFSDGGNIPFVLVGMGKIRDNLARYPQVSSRIQYVRFEPASFDVSRFVAVKSAVPDLMTFIHRVSGGFNREIKEAISTIETFAGRNKRPVTMADMSGQFLVND
>node5855node
SQFVDTSNVKVFHAALRALEMEACLMVIDGVPGLGKTTTLQHWTARNQCIYLRAKKQWRASWMMNEVLEQMRVTPPHRFEDKYKLALSQIGQRSFAMVIDEADFISVECMETIRDLSDGLEVPVILVGMGSIRNNLRRFPQVMSRVQYVEFQPANEDVRALFDGLCAIDDLVKFVHRVSKGYNREIKEAIASTERFGLRNDQAFSLRDLAGQPLMND
>node16640node
PGFVQTENFRRLKDAEKLVAREAGLVIVRGVFGVGKSKLTERWAAESGYVFIRAKETYTKRALLDELADAMGLAKGGRNIEVQGRIIAKVGVDMVPIIVDEADHLVTSLLEVLRDITDVTGCMCFLVGMEHFPMKVARYGHIASRVKVVEFETLSIDIRATVNAKAGMEDVVAEIHKQCSGRMRLALNAIANIEGWAHANGKKVTLADIKGKALCTE
>node44479node
PGFVKTANYKALQQRFKQVEGEAGLLVVYGPYGIGKSELTNRWTVDIGGVFLRAKSTWRTKSMLAELASALGLDPRGSVAQIQNACIAHLGVHMTPIVIDEADHLFTDLMEALRDITDLTGIVCVLVGMKQLGLKVDAHGWIGSRVGDVELKPLDIDVRATVQAKCAVEGVIEEIHRQSKGMIRGVLNAIPLIEAWAQANSNRVEASQIANKRLVSE
>node18610node
KGFVLTENFRRLTEAQRAVEKEAGLVIIKGPFGVGKSEIVERWAVDNRAIFVRCKETWTKRALVDEIAERMGLDTRGRNSEVQARVIGRLAVDMSPLVFDEADFLVSAMLECIRDITDVTGVACYLVGMEAFGDRLARHGHIASRVRIVEFQPLSLDVKAACEKLSKLPEVVEAIHAQSNGRMRLALNAISNIEQLAEANGAEVGSEHIKGRPLCVE
>node56974node
TGFVKTENFRRLAEAQKLVEREAGLVLVKGPYGIGKSELTERWATDSGWIFVRAKATWTKRAMLDELADLMGVSKTGRNQEVQARIIGKLAVDMVPMIIDEADFLVTSLLEVVRDITDITGTMCFLVGMEQFALKVARHGHIASRVKVVELQPLSLDVKATVTAKSAIDAVLPIILEQSAGRMRLVLGAIANPRSLGRCQPG---AHHARARRTSRA
>node46030node
KGFVQTANFRLLKEAEAQVQREAGLVLIQGVYGIGKSELTERWATDNGHVFVRAKETWSKRTMLDELATKMGLSVRGTAVDVQNRIIGHLAVSMQALIIDEADHLVSAKLEAIRDITDMTGTMVFLVGMENLPAVVQRYEHIASRVRIVQLQPLTLDVQATVKAKAAIPALAEQIHRDSKGRMRLVLNAITNIEGWAQANSAEVDVAHVKGQALCTD
>node8336node
KGFVPTQNYKRLKEAEKLVAREAGLVLVRGVYGIGKSELTERWAADSGYVFVRAKETWTKRTVLEEIGAKMGLATDGRLSDLQNRIIAQLAVSMVPIIIDEADHLVSAKLEVIRDMTDLTGIMCFLVGMEGFPVMVARYGHIASRVKVVELEPLNLDVRATVAAKSEMAEVVQALFQQSRGRMRLVLSAIANIEQWAAANSQRVDAEHIKGRALVAE
>node58924node
PGFVPTENYRRLREAEQLLAAESSIVLVSGVFGVGKSTLTERWALEGGHYFLRSKEVWSKAAMLRDLAVRMGLPIDGTTAQVQDRIIAQLAAEPATLILDEAEHLVVPMLEALRDITDITGTPLFLVGMDQLPAMVAPFEHIASRVRIVQMQRLSLDVQATVAAKCALPEVVQAIYQQSKARMRWVLQAISTLEAFAATNSKTVEAQHIKGRALCTE
>node25066node
THFTPTSNAQRFLAAIAALKQEASWVLLTGKPGLGKTELIEWWSLHHGAIYLRAKATWTARAVLLELAEKLGIAPARSKNDLFRQVLTALVHNPLPIAVDEIEHSLASVLEVFRDLSDLTEIPIVIVGMDAVRTKIQRHEQISSRIQVVDFFPATLDIRQMAESLVPLDDLIAKISRESEGRHRLVMDALAAIEREAKRSHTHVSAADFP-QSLTHD
>node16567node
NKFVHTSNVKRFLLGLSELNEEASILLLEGNAGLGKSRTAEWWSMQQDAIFIRLKAACTPHWMLTDLVKELGEAPAHSCENLYNQAAGVLAKDPRPIVVDEVEAGLIKVLETVRDLSDLVEIPVVFVGREFVWGELKKKQHFRTRVAHASFFQCTFDVRLCFDELCRVDSIVEKTHTQSDGYIREIVNAVANIERIAKRKRDLVTSDDVDGVDLVRG
>node18990node
QKFVETANVKRFMLATAAIEQEACIVLVQAEAGYGKSATGQQWAIKQDAVFLRLKAACTPKWLLTDLVAALGEAPANRCESLFNQAVGFLAKDPKPIVVDEVENGLLKVLETMRDLSDLVDVPVIFLGRNHVWGRLQREKQFRTRIARADFTRTTLDVKKCVTELCEVDAIVTAITEQSEGHIREVIKAIKNVERIGFKAGGKVTAEMIQGNPLTHE
>node77832node
RKFVQTSNVSRFLAAAAAIEQEACLVLVQGDAGHGKSRCGQAWATNQDAIFLRLKAACTPKWLLSDLVQELGEAPAHSCEALFNQAIGYLAKDPQPIVVDEVENGLIKVLETIRDISDLVSVPVIFLGREYVWGKLQRYKHFKTRIARADFSALDRDVRKCFDTLCEVDGVIDAVASQSEGRIREIVKAIENVERLGFKANRVVTGAAVSGEPLIHD
>node9348node
NRFVKTANVRRFLGAVQSLDDEASLVLATGDAGYGKSRCGVWFATTQDAAHVRVHAASTPNWLLTDIVRQLGEKPARSSEKLFGQAVAILAPHPRPIVVDEVEHALLTVIETIRDLSDACEIPVILIGREHVVGRLKRERQIWTRIARAEFGPATEDVKLCAEELCPLPEVVARIWQESEGHIREVVKALKTAERVGLRHRKAVTAAMVADRPLCQD
>node60545node
ARFVQTSNVRRFLGGVDAVEHEACLMLVTGDAGHGKSKTGQWYGASENAVFLRTKAATTPHWMMRDLVAELGGQPGNTTERLFGQALTILAKEPRPIVVDEIEHTLITVLETLRDLTDMVEVPLILLGREYVAGKLKLQPQLWSRISVIEFQPATLDVRLCANELIDLEDAVAAIHKAADGRIREVIKALAVVERAGRRLGRPMTAADLAALPLCHD
>node55843node
KQFVRTENYTRFTAGIQAVEQEAGMMLVHGAPGFGKSHIVYHWAIEAGAVFLRANVDWTPKYFLVELAKELRIDPRGTAQQLFGRLLEHVVETQAPLVIDEAEFTLNAVLEKIRDLSDRAEVTVVLIGMERIQQNIARHKQINSRIQVVEFKPATLDVTHACAQLARLPELVGEVHRLSGGRMREVLNIIAAIERVAKVNETEVGMADVSGVPLSYD
>node70939node
SLFVKTENYAKFTDGIQKIESEAGMMLVCGAPGYGKTTIVERWASDEGALHLRANVDWTPRYFLTELAKLIFAEPHGTSSYLFEILFDRLKGGNIPLVIDEAEFTLKATLEKIRDFSDRAEMTVVLVGMQNIVREIAKHGQLNGRIQVVEFAPATADIAQTCDQLCRLPELKAEVHRLSGGRMRQALNIIAAIEQVAEASGEEVDVPDLDGMPLTFD
>node57409node
KLFVRTTNYERFTAGVAAVENEAGMMLVHGQPGFGKSEVVASWAVDTGAVFLRANIDWTPRYFLVELAKALAVDPRGSSEQLFNRMLAVIATQQIPLVIDEAEATLHVVLEKIRDFSDRTETMVILVGMEAIQRNIARHPQISSRIQVVEFTPASLDVALTCQQLARIPDLVAEIHRQSNGRMREVMNAIATVERVGKMNGAQVDVAAVEGMSITHD
>node2095node
--FVKTENYVRFSQAAHAVEQEAGMMLVYGLPGSGKSHVVSNWATKVGALYLRANVDWTPRYFLVELAKVAGIDPYGPSSQLFSVLRDRLAGSLTPLVIDEAEFTLNAVLEKIRDFSDRSEMTVVLVGMERIRSKVARYQQIFSRIQVVEFKPASPDVGHVCDELAEMQALKLEVHRLSSGRMREVLNIIANIERIAETNGKQVDVGQLEGTVLSYN
>node10941node
KLFVKTENYKRFTSAVNAVEQEAGMLLVHGEPGFGKTQVVSRWAAEVGAVHLRANVDWTPRYFLVELHKALGIEAQGRAEEMFQSALKVITASNLPLVIDEAEFTLKQVLEKVRDFSDRAEVTVILVGMERIQSSISKHKQISGRIQVVEFKAAPLDVAQACELLSAIPDLVSEVHRLSGGRMREVLNIIAAVERVAKLNGERVGLEHVQGVPLSHD
>node7895node
KAFVQNSNYVRFVEAVKAVEQEASILLVTGPAGLGKSETVDRFAMDTNAIYLRAKETWTKRGLLSEMADTLKLSSSGRNQEVQARIIGHVAQRQTPIVIDEAEFTVTSILECVRDISDLTEVLVVLVGMETIESRIARYPQISSRVQVVHFQPLTQDVLLTARQLAKIDAVIAELHRQSEGRMRLVMNGIAAIERLATTNGAEVKAENIKDIPLCHD
>node76685node
NQFVKTSNYERFITGLSVLENEASLLLVDGDAGFGKSKTVDYWAVQNGALYLRAKTQWTPSYFMSELADLLKVDSTGRTKTIFGRVAARLGGQEIPLVIDEVDHCLGDVLETVRDISDLTEIPVILVGMERVQTKIARHKQISSRIKVVEFQPASLDIALTCHQLATINDLIEEIHRQSRGLMRQVMNAIAVCENTAKLNGKQISTIEMAGKVLTHD
>node3235node
KMFVKTENYRKFVSAVKAVEQEAGMMLVYGVPGLGKSHIVSSWAAETGAIFLRANKDWTPRYALSELAAALEIDGRGNSQKLFARLLKPIAANQWPIVIDEAEFTLQASLEKIRDISDRAENTVILIGMGNIQNDIKRYGQISSRIRVVEFLPATLDVQSACKQLAEMPELMAEIHRLSRGCMREVLNMVPVVERVAKTNRACVGVDDLAGIPLSHD
>node59354node
KLLVKTENYERFRTGITAVEQEASLMLVVGDPGFSKSIVVEQWAVDMKAVYLRAKVEWTPSRMLAELAEQLRVDTSGGGRQVFGRVIAAIGKQQVPLVIDEVQHTLRRVLEAVRDISDLTETIVILVGEERVLPRIARYPQISSRIKVVEFQPASLDVTKCCAELADIRDLVEEIHRQSAGRMRDAINAIARVERHAKRNGKKAALADFAGKALVED
>node26692node
KCFVKTENYRNFSTAIKAVEQEAGLVLVHGAPGYGKTHTVFNWAAEVGAIFLRANVDWTPKYALVELAKELKVDTRGTAQMLFARLLEPIARAQLPIVIDEAEFTLKAALEKIRDISDRAEVTVVLIGMEKIEQNIASYKQISSRIRVVEFAPATLDVRVACAGLSEMPDLIAEVHRLSGGRMREVLNIIATIEQVAATNGKRIDIADLEGIVLSHD
>node43771node
KAFVKTENYGRFVASVRQVEQEAGLMLVHGLPGLGKSHVADRWAVETGAVYLRAKVDWTPRYFMRDLAHELRVDPTGTSQQLFTRLSEHLARTQQALVIDEAEFTLGKTLEKIRDLSDFAEVVVVLIGMERIQKMIAKHGQIHSRIQAVEFTPVTLDVRFACSVLSPIDDLAGEVHRLSNGRMREVLNIISTVERVAIANSATANLEAFSGMALSFD
>node59317node
KELVKTSNYERFKLGIKAVEREASLVLVVGDPGFSKSIVVNRWAIENKAIYLRAKTTWTPSRFLNDLAVELRVDTGGGAKQVFGRVVAAVGRLQIPLVIDEVQHCLNETLEAVRDISDLTETIVVLVGVERVQARIANFPQISSRVSVIEFLPASADIARTCAELIEVPDLVEEIRRQSGGRMRQIINAIAVVEAEAKRTGRKVTAADFAGKALVHD
>node27725node
KAFVETKNVELFRAALKAVEQEASWLLVAGDPALGKSTTVKKWAAANRAIYLRAKKMWTPSFFIRDLAGELGEDEDGSLKSVFGRVIARIGHTQATIVIDEVQHCLGAVLEELRDITDTTETMAVLVGVEQVQSRIGKHAQISSRIRVVDFRPSTVDIGLMCAQLCNVPDAVALVHQQAQGRMRQTMNALVAIEAIARRNKVTVTAADLQGVVLVQD
>node76683node
KQFVKTENYEHFRTGITAVENEASLMLVTAEAGFGKSTTVDHWAIQSGAAYVRAKEGWTPAWFKRELAENLKLDTRGRPADVFARIAGYIGGNQIPIVVDEVEHCLNAVLEAVRDLSDLTEVLVILVGMDQVQARIARHRQISSRIRVVEFQPASVDVLLTCKQLADIDDLVTEIHRASGGRMRDIMNAIATVENTAKRNGTQVALADMAGQSLTHD
>node38055node
KHFVKTSNFLSFIDGIQAVEAEASMMLVFGNAGYGKSETLDHWATQEDAIYLRANVDWTPKYFLIELAKFLRTDAGGTSEQLFARLLARIASEQIPIVIDEADHCLNAVLEKIRDFADRTETLVILAGMEKIQGKIARHPQISSRIRAVEFAASGLDTRKLCDELCKVAALVAEIQRSTSGRVREILNAIAIVESAGVRAGAIVTLEDVAGQALTHD
>node23908node
QGFVKTENYARFTAGVKAVEEEAGMMLVHGQPGLGKSHIVYRWAEEAGAIFLRANVDWTPKYFLVELAKALNLDTRGTAQALFERCLRVLIERQCPIIIDEAEFTLRAVLEKIRDFSDRAEVTVVLIGMEQIQRNISRYKQISSRIQVVEFGPATADVALACAKLCELPALTAEVLRLSAGRMREVLNILARIERLARANGETLDVAQFAGQELARD
>node64293node
SVFVKTSNYERFQEGLAAVEGESSLLLVTGEAGYGKSETVDQWAIQAGAAYLRAKTGWTPRYFMTELAENLKVDTSGRAKDIFARISGYLGRNQTPLVIDEVEHCLNHVLEAIRDLSDLTEIIVVLVGMEQVQAKIGRHLQISSRVHVVTFGPATPDVMLVCKQKCEVNDLALEIHRQSKGRMREVMNAIALVEREGKRNGKRVELKDMGNRPLTLD
>node42831node
KTFVKTSNLHRFLAGLDVLEKEACFMVVTSEPGFGKTRTLHWYSTNTDAIYLRAKSGYTRHWFLTELLKELNPAPMQRTEDMFRDALKRMEGHNYVLIVDEAEHAVNQVLEALRDLADLLEAPVVLVGMEAIQGKIARHPQVSSRVAVVQFQPASVDVVLVAKSLDALEDLAEEVQKQTRGRMREIMNALAICERVALQRKKVLSRADMEGQEMTYD
>node71390node
PTFAIVSNVERLMAGMAIVHQEAGMMLVTSEPGFGKTETLRWYVSQPYAVYIRAKSGWTRHWFLNDLLAALGVSPARLTEDMFRQAKGALEARPYMLVVDEVEHALHVVMEAIRDLSDSTCIPVVLVGMDQVKDRISRYPQISSRIVIVYFQPVSRDVVKASATLDRLDDLVDEIHRQCEGRMRLVMNALGNCERLARQRKDALALKDVEGQEIIHD
>node74396node
ASFVQTENANRLREGVQMLTEEAAWMLITGRPGEGKTTTLYNWCAASGAVFITATQGMTPGRLVTAIGERLGLSVT--ARDLATLIGGRLLEADTPVVVDEAQFLLAAALERLRGITDKSATPVLLVSMDVYRFGA--REQISSRINWVEFRPASLDVSLACHQLAQIPDLVARIHADTKGRMRGVLNAISRIEMAAKGLGKAVAAADLRKTVLVED
>node29415node
AHFVKTSNYNQFMTMLAAVEGEGRIINVNGEPGSGKSRAMDHVGADRNAIYIEGMPGMTVTYLRELLAHELNCSGG-TMFRQQQAINKAFSDRKPMVILDEAQHGLAECIEFLRRTCEQVGSVLVLVCHEKHRFGEHKLAHISTRIAVVEFTPATLDCIMYLGELCEIAGVAQLALTQSRGRYRLLSNACRTLEDFATAMGTALTADDVKGMMLCED
>node22411node
LNYVQTSNHDRFMSVVTAVENEAMGILVAGEPGAGKSRTVDHFGAERNAIYIEGLPGMTMNYIRDLLAYELGVTGL-KGFALQKSINEMMVQRRPPIILDEAQHGLANVIEYLRRIAEQAGVLLILVCHEKPRFAEHKLAHIATRIAVVDFKPANLDTQLYLQQLCSVDGIARLVLEQSRGRYRLMASAVSTLEKLAAKLKSALVEADVKGYLLCED
>node14240node
QHFVKTSNHERFMAGVRAVENEACILFMIGGPGTGKSTTVDHWGASTYAVYLDAIPGMNLTYVREYLEYQTNTSGE-TKFKRHQALIEFFQRSKYPIVLDEAQHGLAEVIEYLRRIAERAEVPLVLICHERNRFAKEHLAHITTRVAVVEMEVASEDCGLYLDELCEVGTVVGEVFKQSGGRYRLMSNATKTLEAIAQRLNRSLTIADIKGMRLCED
>node69830node
QHFVETSNHRLFIGSVAAVENEACILLLTGEPGTGKSCTVDNWGAQRDAIYLEGIPGMSLSFLRDYLADQTGVMAR-GKFDQYKGMVEFFKTSHQPIILDEAQHGLAECIEYLRRIAEQANTLLVLVCHEKHRFSEHRLAHVATRVAAPELKPATVDCAAYLAELCHTQGIAQQVFEQSRGRYRLMSNACRTLEVIGVKKGTELIAADIKGIRLCED
>node70220node
HGLARTKNVELFLAGVMELEQEANMLLVTGAPGSGKTSCLLRWTNDVNAIYLLGGPKLTPNWVLGDLILALGEKPLNSQERRELQARRLLARSGQAIVLDEAHYFLAEPLEVIRKITARGDNSVILATMEDIREELTRHQHIADRITTVRMVDATVDVRLCFTKLADVDDLVCEVHHHTRGRYRLVKNAIALVERFAVRNKSTVKQTDMVGEIISHD
>node6024node
KKLANTSNMQRFMAGVGALEGEASMLLVVGDPGYGKTTIVNRWARLERAVYLCGRPGMTPHMVLGELVRELGEEPYHTSERRYRQAEQLVRLGQRPIILDEAQFYLAECLEVVRSLTDKYEVVLVLVSMEQIQDKIAKLDQISSRVVVVKMQPATLDVKICCDVLCKIDCLTEEILFHTGGRYREIVNAIAAVERFGKRGGEVVTRAAMVGEVLTHD
>node25467node
SIFVITKNIKRFQTAFQRINHIERVCLTVGEVGLGKTVAGLYYGVRDGAAMITVWPGMTQHWLLRSVARELGIEPAWRTERLIEQIVHVLMQDRRTLIFDEIDHFFNDALDSIRKLHDFCNIPVILIGEERVDKKIERVPRLNDRIEVVRFERYKEDVKDIIDQLSRFADAIEKITKTSDGRIRPIMRLIHRAENTARIHQKTISAKDF--------
>node75371node
NKFVEMANVRAFVNVARSLESVPGMGLFAGCRGLGKTRTAIWYTSNNGSIYLRSKARWSEGWFLEELALELGIVPKKRYRDNFDDVLTALKEKKRLVVVDEINL--TSCLESIRDIHDLTENPFLLIGHEGAVQRLKRLGPFFDRFYITEPKPLSADLRIFADQCMPVEEVLPRILK-RSGNVRRSIVILKGMENRCRLGRKTIGMDHMPTEAGDGG
>node5355node
NVFVETANVKAFLATATSLESVPGLALVHGNRGLGKTRTAIWYAAGADAVYLRAKSVWSPSWLLEELAVELGVTPRKRKRDLFEDVANALKERPRLTIVDEVNL--TACLECLRDLHDVTDSPFLLIGHEGVVPRLKRLGPLFDRFYITEFKALTLDLRAFAASCLPADAALEKVLA-ASGNFRKAIVALKGMEGAARANRKSIGPELFRRAA----
>node73853node
NKFVKTKNFKNFVSLASKLKNIPRLALLYSEPGIGKTHMLLKWALDNDAVYIRAINGMTQPGLLKNIVTDLDLTDYHNMQTNFNHIVKCLQNEPRVIIVDEVDYLIKNVIEILRDIQDMTNVPIILSGMEFVNRKIARFKHIKSRLKSLKLKYYDEEIKDILEQLTQFDGAIKYFAL-RKVPFRQIVQTIQELESYSQTNNSEINETKVIEVLNERQ
>node69904node
NIFAMTSNAELFFSLATALERVPGLGLVFGEPGLGKTRTASYYVDRLAPIFIRALANDTPRSFLETMVAELGQEPLFRTTDLYRQAENAFRETPRLLIVDEIDRLAWKAIETLRDLTDQTGIPILMIGMGESERKLARFRHLYYRMHILRFAPLGEDIRRFVDQVASLDSAVGVICEKSGGRIGEIIPEIVKAEKIGKANDKTIKGNHLLRSAA---
>node19595node
NIFATTANTDLFVNLCTSLEQIPGLGLICGPPGVGKSRTSIWYCDRVGAVFVRALATATLRSFLEDLVIELNQEPAFRTADLYRQAERALSENRRLLVVDEIDRFIWQSIEMLRDLSDRTGCSVLMVGMESSERKLARFRHVYYRMHIMQFTPLSEDTRRFVDQVSELDSAISEIYKISGGRVGDIVAEIYQAERIARANDSTIEGKHLKRRAA---
>node5187node
DTFATTQNVRRFMAGMEVLKRRIGIMLAYGPYGTGKTEIGGWYYTNHGVPYVRATDGGTRRELLANIVSALEEAPKYRSADIFEQLLNILDEQSMPIIIDETDYLVSGIIETVRDISDMTNAPIILMGMDGIERKLKQYPHLCDRIVTTKFELFDQEIANYASQVCRLDDAITFIHL-HGGRLRMPTTWLERAERIASHNKEEVTAAHLEAYLKREQ
>node46873node
TTFATTKNVTRFLAGMAAIEERVGMGLVFGEPGTGKTEMCQRYAADNNYPYVRATDIMSRRSLLSRIVAELGEAPAFRSDDLFNQAVDILLDRPQTLIVDEIDYLCGGMVEVLRDLNDITNCAVVLVGMHMVDKKLKRFRHLWDRFAVIRFATFDLDISSLAEQICPIPEGIRFIHE-RGGKFRRTMVWFARAERLARSNGDTVDVEHLVACRNGGA
>node14567node
ENFAITKNVKRFLHGVEVVNTRIGNGLFFGPPGTGKTDVGQWYAAQNDVPYIRARDISSRRSLLANIVAELGEAPEFSTDKLFNRIVEQLIERPRPIIIDEVDYLIGGAVEVLRDINDMTNTPIIMMGMENVDAKLKRFRHLYDRFAVVKFELFAREIADLAEEICNLECAIDYIAQ-SGGKLRLTATWFTRAEQLAARNKESITSAHLKAFEARG-
>node43731node
SVFAVTKNVKKFLAGVDNLMRIPGMMLVFGEPGTGKTRTALWWKIQNGVPYVRATRVMTPRALLEQILYELGETPMWKTSQILQQIKDHLLSNPRPIVVDEVDYLC-AFVEVLRDIHDLTDVPVIMIGMAEADKKLMRFRHLYDRIVIVPFKLLDFDVKSLSTQMLVLDDLLKYIVE-KRGKLRRIVTMFYKAERIAKASKKRVSLKMFQGGSDE--
>node25714node
KKFAITSNVKRFTAAVNGIMQIDRMALVYGDPGLGKTETCAWWVNHHNAAYVPTKKLMSGRWLLEEIVMELGEAPAYRTCDLFRQAVEILAGTDRLLILDEADYLTKAVLETIRDIHDATRSPILLVGMEKADTKLRRHRHLWRRFEVERFKPLTMDIAAVFEQICPVSSAVEAVHG-FG-SVSLLYRLCRFMEESVIKHGDHVTADCVFPGQ--RS
>node25468node
KLFAETKNVRRFAVAVNSVLQIDRMGLVYGLPGLGKTETALWWVAHYNAAFVRTKKLMSGRWLLEDIVSELGENPAWRTRDLFQQAVDVLTGTDRVVILDEVDYLSARVIETIRDIHDTTNSPFIFIGMSEADKKLKRYRHLWRRFQVVRFEPLDNDVRAVLAQICAIDSAIEVICS-SD-NVSMLYRWAQRLEGLARHRDEKITADDL-------K
>node52198node
KQFAETQNVQRYLVAVNRMLAIDKFMLVHGEVGLGKTETNLWWKNTMQSAFIRIKKAMGVRWLLEEIVVELGLVPERRTSDLFHQVVGELIGTNRALIFDEIDYVARTLVETIRDIGDMAGTPIILVGMPWAPEKLKRFPALWRRIQIVPYHGLAEDVRLVMDQICAVDSAVAAIAA-SAKTTASLYRWAQACEGVARARKDLVTAEHLKAKA--A-
>node27506node
KQFAMTANVKRYVTAVNNAVAIDKFVIVTGEVGQGKTETSLWWKNHHHSVLVRVKKAMGPKWLLSDIASELGLMPAKTSQALFDQIVETLMGSDRALILDEVDYVANTLVETIRDIGDMAGIPIILICMPWADQRLKRYPALMRRVQRVVFQNLEFDMRMVMDQICSVDDALHAILA-SEKSVYSLYRWAQACETLARKHTSEVRAEHL-ARK--G-
>node18762node
DQFVQTKNVKRFRTAVDRIQHVERMALVFGPPGLGKSECALQHCAHNGSVYIRMKKLMSARWFLRELIDRLGDSPKWRTEDLFNQAVELLKQKKRTLVLDEVDYFTSKVTETLRDLGDVSGVPMLLIGMQQADKRLMRYPHLYDRFEVVRFQPLDRDVELMVRELSTFEDAIEKVVE-SEGRVRKLLALIHRAEYVARGNKKSISARDLR-------
>node7011node
RKFVVTQNVKRFVDLMDTLKNLPKMALVYGDFGLGKSQTIMWWVTNNDAIYVRCNHKMSARWLLTEIVEELDDVPTYLTSLLFRQIEDKLRERPKVLVVDEVDFLLSSAIEIVRDLHDKIRIPVVLVGMSLAEAKLKRHKHIYDRLGIMKFETFNKDVAKIVTEISEFPDTLELVCA-KFNQFRQIVKFLNKVENVAEMNNKTITLPILEGILNEK-
>node42445node
TEFIKTTNVKNFITLMNNLINVPGMALVYGEPGLGKTRVATWWSANNDAIFVSATQVTTPRSLLEEIVKEMGEVPLFRSSDLFNQVVNYLIKDPKVLIVDEVDYLTKCGIEILRDIHDRTHTPIILIGMRFARRNLDKYAHLTDRFEVLHFEPFSTETGILVNGLSKFDDATKYIHQ-TGFGFRQIVNLVNKSEILAEANGKEIDLKCVTKFLKKET
>node14996node
SKFVMTNNAKNFITLTNNLLNVSGMALVYGEPGVGKSHTALWWAANNDAIHVQVTHNMTPRWLLMEIVKELGEYPAARSSDLFNQIVKSLTLEPKILMIDEVDYLIRGYIEMLRDIYDRTKTPIVMIGMGVANKKLEQYQHLKDRVTFLRFKPFKLEIDLFIKELSKFPDAIEFLYK-MKVGFRQIVNLIDRAENIAHANDAEINLNIVTKIF-KEG
>node5260node
KVFASCSNTSRFVSAMERLQELPGMALIFGEPGLGKTKTALWWALQNNGVFVRTKKLMSGRWLLEEIVAELGESPAYRTSDLFRQCVEQLLARPRTLFIDEVDYLAARVLETLRDIHDVAGTPMVFIGMDKADKKLNRYRHLYDRFEVVRFQPLTRDVAAVAEQLCRLGDAIDLIYA-DAGRFRQVIKWFYRAEAIARANNPEISGADLD--G--R-
>node13334node
KQFVKVSNVRHFLDAMVSLKTIPGMALVYGEPGYGKTATALWYVAQDGAIFIRTKKLMSGRWLLEELVAELGEAPAWRTSDLFRQAQDALLEKPRIVFIDEVDYLTARVIETLRDLHDITGAPFVYIGMSQADKKLARYKHLYDRFQIVKFQPLSLDVRLTAETICKLDSALKWVWD-KGGKFRRVVVCLYLCERMAKTNKKVVTARDLE--G--T-
>node53674node
NVYVKTANVAAFAGAMNRLKDVPGMALAYGEPGLGKSRAAVWWTAANDAVYIRAKAVMTPRWLLEELAAELGEEPARRASELFRQCQANLKERPRMVLVDEVDFLVPRLIETLRDLHDSSGAPIVMLGMNGAEKKLARYKHICDRFEIVHFRELSLDVRLIAEQLCKLVDAVDYLHV-QARRFRQVVMALYRAEHIARANSKEVTAAHLG--G--A-
>node13999node
KVFARTSNVTAFTSALDRLLNIPKMALIYGEPGLGKTKAALWWCVQNDGVFIRTKKLMTGRWLLEEIVAELGEAPAHRTPELFRQIQDQLFSRPRTIFIDEVDYLTARVIETLRDIHDITGAPVVFIGMAGADKKLMRYRHLHDRFEIVRFHDLTLDVRAIADQLCKLADAIQHIYS-EAKKFRGIILRLYRAEAKARANGKEVTKAHLVDDA--V-
>node49791node
RVFVNTENVKSFKAAISRLQSVPGMALIYGEPGLGKTKTVASWCAQNNSFFIRTKKLMTGRWLLEELVSELGEQADKRVADLYRQARTILMERQCTVFFDEVDYLCARVIETLRDLHDDTGTPIVMVGMAEAEKKLSRYRHLYDRFEVVKFQDLTEDVRTIADEMCKVDDATRYIHS-LGGRFRKIVIQLYRCESIAKKNSKEVTASHIQNGR--R-
>node55914node
KLFAITRNVERFTEAMDRIRNVPGMALLYGEPGLGKTKVALWWVLNNDGVFIRTKKLMTGRWLLEEIVAELGEAPMWRTADLFRQIQEQLLDRPRTVIVDEVDY--ARILETLRDIFDMTNAPMVFIGMGNADKKLMRYKHLFDRFEIIKFTDFAEDVADIAEQLCALPDAITYIHS-KANRFRRIMIELYRAEMTARTNSKTVSAEDLRR-V--D-
>node58948node
KVFVKTNNVKRFISMYNNLLEVPGLGLVYGEPGLGKTQTINWWAFKNDIYLVRCNNLMSTKWLLSEILEAMGEYAPRRIFDCFNIIIKNLMMDPKPIIVDEIDYLMAKAVETIRDIHDRTNVPIILVGMNSANSKLKKYKHLYDRIEIVRFEPFSKDIKTIVGELSEFDCAMQCLYK-SVNRFRQLVKIINKAENFAKSNGNSIDETTLKEIIAVEK
>node25040node
SEFLMTKNVKKFITLVNNLINVPGMALVYGEPGLGKSEVALWWSANNDGILINAKKTMSPHWLLQEIVREIGETPLYKSSDLFDQVVKALIKYPRVIIVDEVDYLVKEAVEILRDIHDRTHNPIVLIGMSFADKKLKRYTHLYDRFEILHFETFTADIDTFLNELSKFPEAINYIHQ-TGNRFRQIVKLINKAEEIAATNDKEINKETVMKITR---
>node47831node
KTFVKTKNVKNFIGLIENLLALPKMALVYGEPGLGKSQTALWLACQYDSVYIRCTNLMTGRWLLEEIVKELEEVPRYLTSDNFNLCVKNLKASQKIVIIDEIDYLAKKSIETLRDIHDKTNCPMIFVGMGLVNKKLERHRHLYDRFEIVKFETFSVDVKEIVDKLANFAEAIELLHT-KHNRFRQIAQAINQFETIARENCTEITAEIAKEV-----
>node25044node
PIFVKTKNVKGFINLIHNLKNITKIGLVYGNAGLGKTKTALYLSIQYDAVYIRATNSMSPKWLLEEIAKELDEIPRFYTADIFRQCVNTLKTNPQIIIVDEIDYLLFRTIETLRDLHDETGVTIILVGMQLVKHKLKKHTHLFDRIEIYKFNEFEYDIKQVTEEISEIKESVHLIYN-KAKSFRQIVQIIDTFEKVARANGTKIDENILLLILLCF-
>node41443node
KVFVKTKNVKQLISMMNRLREVPGMGLVYGEPGLGKTYAITWWAAQNDAILIRSANLMSARWLLEEMVEELGEIPYNKFSDIFNQVVAQLIKTPRTIIVDETDYLTSRAVETLRDIHDKTNVPIVLVGMGTANKRIQRHKHLYDRLEIIKFEPFSKDITSIIDQLSPFDCAKKLLYT-RTNRFRQLVKTISKAEQVAKSNGKEIDEITLKEVLKNDD
>node77702node
KIFVKTTNVKNFIGLVENLINIPKMGLVYGEPGLGKSQTALWLACKYDGIYLRASNL-------------------------INIVVKKLKQNPQVIFIDEIDYLMYKTIETLRDIHDETGCPIIFIGMGLAHRKLERYKHLYDRFEILKFETFGVDIGLIINQLSTFPETIEYIHT-KYNRFRQIVQLINKMETFAKDNNAEINMEVINQI-----
>node35806node
KVFVKTKNVKKFITMANNLQNVPGMGLVYGEPGLGKSQTINWWAFNNEAILVRSTQLMTPRWLLNEILDGMGEIGYYKTSDCFNLIIRNLIVNPRVLIIDEIDYLMTRTVETLRDIHDKTNVPIILVGMTNTKSRLKRYKHLYDRIEVVKFEPFSKDIQIIVQELSPMDCALKLIYS-NMNRFRQIVKVINKAEILAKANGNEIDEILLKEVIINET
>node53375node
KTFVKTKNVKNFISLMNNIKAIPRMALVYGEPGLGKTQTILWWVTNNDAIYVRCNHLMSGRWLLSEIAEELDEIPYYNSADLFKQIETKLKKDPKVIIVDEIDYLLSNAIETLRDLHDRTNVPVVLVGMAKSNLKLMRYKPLYDRLEKLKFEHFTKDIKEIIDTLCKFDCAVDCVFS-QTNQFRPLVKMINKVEEVAKTNGKEFNAEKLKGVITDEA
>node1312node
PVFVNTKNVKNFISTINNLQNVPGMALIYGEPGLGKTRAAIWWVSNDDAIFVSAKQSMSTKWLLEEIVKELGDSPFYRTADIFEQITRELIKRPRLIIVDEIDYLTKSTIEMLRDIHDRTHTPIILIGMSYADKKIKRYKHLYDRLEILQFQKFSIDIKNLINELSKFNSAIEHIQN-TENRFRQIVKIIDKAENYAKANDSIITLKDMRFL-----
>node47709node
KVFVKTQNVKNFITLINNLQNVSKMALVYGEPGLGKSRTALWLAAQNDAIYIRSTNLMTGRWFLEELTEELDEIPRYWTSDLFKQCVNKLTEKPQMIIIDEIDYLAQKTIETIRDIHDKTNVPIIFVGMTLAQKKLQRYRHLYDRLDIVQFKAFSIDVREIITQLCEIESAINLIHA-QANRFRQIVRLITKIEAVAATNNKILDENIIKEIFKNES
>node7713node
KLFVKTRNVKNFIGLMNNLIDVPKMGLIYGDPGLGKTQTAVWWATNNDAVYVRAQNKMTCRWLLEKIVYELGESPSRKMADLIEQCITHLRLKPQVIIIDEVDYLIHRIVETLRDLHDLTGVPIVLIGMQEAKTKLGKYRHLYDRIEIIEFKPFSKDMDVIVEELSKIDEAKEIFFE-KTNRFRQVIKGISLLENLAKTNGNKIDVKQVKGLTI---
>node28452node
RTFVKTQNVRNFIGLIENLQNIPKMALVYGEPGLGKSQTALWLACKYDAIYLRAANLMSVRWLLEELVKEMEEIPSYLSSNNFNIVIKKLKAKPQLIIIDEIDYLMFKTIETLRDIHDKTECPIVFVGMSLVHKKLERYKHLYDRFEIVKFETFGVDLSQIVSQLSTFPNAVEYIHS-KFNRFRQIVQVINQMETFAKDNNTEITKEITEQI-----
>node52455node
KVFVKTNNVKRFITMMNNLQNVPGMALVYGEPGLGKTQTINWWAFKNSAILVRCTQLMSARWLLSEILEEMGEIYGYKISDCFKLVVRNLLVNPQIIIIDETKQMS---------------------------------------------------------------------------------------------------------------
>node25193node
KVFVRTQNVKNFISLMDSLCNTPRMALVFGEPGLGKTQTALWWAMKNDAVYVRCTNRMTCRWLLEELVEELGEVPYLRTSDLFKQCVKQLKANPRIIIVDEIDYLINIAIETLRDIHDKTDVPIILVGMNKADKKLMRYPHLFDRIRKLKFETFSYDIKTIVAQLSEMDCAVKHIYS-QANRLRQIVKLINTAENICRTNGNIIDEKILKEFTNNGT
>node7424node
NSLIKTRNVKRFISLMDNLQKISKMALVYGAFGLGKSQTIMWWVTNNDAIYVRCNHNISPRWLLSEIVKELDEVPCYTSQRLFEQIEEKLKYNPKILVVDEIDYLFKHTIETLRDIHDKLSIPVLLVGMELADKKLQKYGHINDRIAKLKFEKLSKDFKEIIETLSKFDNAIRYITN-RNLQFRQIVKVITKAEQLANTNKSEISEEIIKGVINEE-
>node54145node
KVFVKTKNVKKFVALMSELQEIPKMALVFGDYGLGKSETIKWWTFKNECIYVRANQGMTTRWLLSEIADELNIQSYWHIDETFKEIESALLNNKQTIIIDEIDYLIHRVIETLRDLHDRTGCPMVLVGMEYLDRKLAKYPHLLDRIKTFKFENYDKDIMQILSELANINDVLEYLTT-RANQFRQIVKLVNQVEKLAKTNQLELNEKNLRNLLNERT
>node6952node
NVFIKTKSVKRLIALLDEVQKIPKLALVYGEHGLGKTHSVIWWATRNDAIYVRANNEMTQNGLLKVIVEELGERPFFFMQENFNLVLKHLRFEPKIIVVDEVDYLVKNAIEVLRDIQDNTGVPIVLVGMGMMDKKIARFKHFDDRIKKLKFEHFDEDIKEILESMTNFDDAITYLAT-RTNQFRQLVKLLEKIEKLSKTNSDDFDEYVLKGLLNERQ
>node48647node
RTFIRTKNVKRFVGLMDELQKIPKLALVFGEHGLGKSQTIQWWADKNDSVYIRANQGMTSRWLLSEIAEELGEEPYWHAQETFELIENYLRNKPKTIIVDEVDYLIKNTVETLRDLHDRTSCPIVLVGMGMADKKLARYPHLCDRIKSIKFESYNQDIEEILSNLTKFDDAVQYLAT-RVNQFRQTSFSKPSIRGII----SSVNSTFLKKLISLTQ
>node35794node
KVFVKTKNVKRFTSLMEELKNIPKIALVYGEFGLGKSETIQWWSFKNNSVYVRAKQKMSPRWLLADIAEEIGEEPFWHTSETFNLIKNYLIQNPKTIIIDEADYLIKNTIEILRDLHDRTGCPLVLVGMGNIDKKLRKYPHLIDRIKSFRFEKYDIDIKTIFEELSSIEDGLEYLST-RADQFRQIVKLINKIEKLAKTNEEELNEYIIRELLNERQ
>node54138node
QVFVRTKNVKKFVSLMETLKNIPKLALVYGSHGLGKTKTLIWWATKNDAIYIRANNDMTQNGLLKEIVIELNQRPYHAMQDNLDLIIRQLRFNPKIIIVDEIDYLFKNAIEILRDIQDNTGTPIVLSGMGNVGTKIARYKHFEDRIKKLKFEPYNEDIEEILSQITAFSDAIKYLAT-RTNQFRKIVQTLDQLEKQAETNSSEITENILKGQICERK
>node49477node
KVFVKTKNYKKFVTLVETLKAIPKLALVYGEHGLGKSQAIIHWVTNNDAVYVRATKGMSSRWLLSEIAEELGETPYWHTQETFTLVENHLRTDPKIIVIDEVDYLIGSNIETLRDLHDKTGVPIILVGMGAVDKKIARYKHFEDRLTKLQFEHLNQDIHEIITQLSEFDDAILFLSM-KTNQFRQLIKAINKIEKLAKTNDKVIDETLLRGILNERQ
>node77680node
KTFIKTKNVKKFAALMEELRNMSKVALVYGEYGLGKTQTIQWWAAKNDAVYVRAIRGMSERWLLSKMAEDLDISASWHSQSNYELIEKSLIKDPKIIIVDEIDYLLQNIIETLRDLHDTTKCPLVLVGMENIEKKLSVLPHFCDRIKSLKFERFDEDIRLILNELSKFDDSIEYLIR-RENQFRQIIKLINKIENLARTNQEIIDENTLKGLLNERP
>node6824node
NEFITTRNVKKFVALMSELQNIPKMALVYGEPGLGKSETVAKWAFKNPCVYVRAKQGMTTRWLLAEIANELELEAYWHIDNTFNEIKKALANKSFTIIIDEVDYLIKKSIETLRDLHDTTKCPLVLVGMGLIDKKLSRYPHLYDRIKKLKFEQFNSDIREIVEKLTEFEGGLEYLSR-QTNQFRELVKLIHKIEKLAKTNEDVLDEYTLKGLLNERT
>node77651node
SRIVQTRNLKKVFGIFDELLGDPGILLIFGDPGLGKTWAGCELFLEHEGVLLGVLPGWTQRAMVSSLLLEMGQEPRGNTVERTEQAIQALAQEPRPIFVDELECLFVKLLETLRILHDRTGCPLVLIGASGVELKIKRLKQLASRIYWCKFTAADLDARLLAEVLPRVDSLLNEVWKVAGGNMRDMKSALGQIGEFAANADA----DHWGTTRFFFR
>node76480node
TKICLTANYRAFVSAQSAATGLPGIVLIHGEAGRGKTCVTAHIAVKQHAIFLTALPIWSARWMLGKIVEEMGEKPGSQLAPMFEFIARELTERPRPIYVDEADALLRKLLETLRILHDMTAVPLVLIGGTAFRGKVMRRPQIERRIRAVDFKPSTLDSRLLAAELALLDDLIEALHRRSRGSAGLFVKELAAAEAFCHRCGNKIALDDSTPTPVNRR
>node77130node
KKIARTRSVQGLLKIYQSLDGVPGIGLVLGEAGIGKTTAVTWLRNQCNCLIIECNPLWTPHSMLGDIAAELGESTGGGSTALLNRLVAKLRLTGRGLVLDECDRLFHQMIDCLRALHDRTGVPLIFVGYLQARRTISLFPQLQGRVQEIEFERLDLDTQKFIDCLSQISDLLEEMFISTQGRPRQTVTAIENINALAREQQESVSAEKWGAQPFFPG
>node4679node
YTIAYTENVAQASILLSQLSSVPAIGLMDGRPGLGKTMATLKLLNIENGVYLRAVRLETPGSFLDRLLKELGIRDRPR-NKMVERVVDALSMEPKVIFLDEADYYMPDLLEMIRDIHDLTDTVIILVGMDKIARKVKMLPQLDSRIARYEFQPAAIDLQVMVRDLLEVDDLLRRVLLETHGSYRLSAIALETIERKAQVDGQLIDLAHWGEDERVI-
>node22388node
STVATTENVQQLSGAFRALWEVEKICLVYGESGLGKTTATNYLSLKNNGVFLRATPLWTPNVMLRRMTVEVGREPKNRNQDMLDGLQESLTLHRRPIFIDEADAIFNRLLETLRSVSSNRPAP----------------------------------------------------------------------------------------------
>node77131node
TIAIRLKNIYALADACRDLLEVPGFGLCWGATGMGKTTAVAYQTNQFNAIYLTATPFWSANAMLSKILIELGGVPRGSASQLHDLIVQRLQENPRLIFIDEADFIFSTLVEGLRSLHDMSGAPFVLVGMDKVVSKLELYPQLHGRVRFVEFRNLDLDLRQVVEAACKLDCLLERLHEATRGRLRQAVTAISRIEPVARLNDQEVTAELWGDEPFFLK
>node25544node
DKIAPVKNVLRLAELGESLKDTPGIGVVYGETGFGKSTALTWYGVRQRAVYVRAFQVWTPMTMLETIAGELDISPQRSLVHTLHAIVRELVTQDRMLIVDEADYLVKALLNTLRDLHDNSTMPLILVGMADFVKKLKSRRQFAGRVFELEFKPLDLDTTLLAEQLLTVPELLAKLHAACEGSTRLVCVGLQRIESLAIKKGKKVTVNDWGDRPLHMM
>node70941node
QVIAQTKNLHNLAEVGQALSTLPGIGLIWGPAGHGKTTAAAWFRDRTDAVYVRAQALWTPSGMLSAICRELDIMPAARCSLMLDTIVERLATTQRLLIVDEADYLLGRLLDTLRDLHDVSSAPVIVIGMADFRRRVASREQFAGRIQTVEFRAADLDVRVTAEACCELDDLVERITRETQGSMRRVKVALSVIESWADRRGKRVSLAEWGD----QP
>node19171node
ALTAQTNNIKKLAAATEALITAPGAGIISGVSGAGKTTAVAWLANRVNAVHVRAIRVWTPLTMLESILFNLGIAPNRKCAHMVHQIVEGLATTGRSLFVDEADYLLPELVDILRDLHDLSTEPLILIGMADFLKNLDRWPQLKGRVQKVEFLPPDLDVKEYVATCGDLDDAVEWLHETHGGTMRSLEVGLEMIERLARKHGKKVHKADVASVSAPFP
>node41823node
AKVAPVKNIARFADALESVTLDERMVLVHGASGVGKSTALAHFMNRFNAIWVEASPAWSLSSMLRAILNGIGQQPRARAAEMEEQIIQEMGAHGRPLFIDELDYLFLRMLESLHSIHDKSRMPVVMVGMDKIDRKIKLREQIARRVQWVEFTDLDRDARTVADSLCRVEDLLDALFHATGGRMGRMRLGLAQIERRSKAKGNSVNSAQWGGTPWHFG
>node9282node
KQFVKVENFRKLAVAAESLAGIERMGLAYGMTGLGKTTSVAFLINHTDGFYLRARRSWTPTAMLREICYELFIDPTYTSDSMVKLIVAELTQKQRTFFVDEADYLFRKLLDLLRDIHDLSNNPIMLIGMEDIERKLSRYPQLSRRIHFVQFKPISLDAKLINKINCRIDDLLNSIYLDAKGNTGQLTVGIASVEKYAIEHGEQINASMWGERPFFLR
>node48519node
AETAITKSIKKYLVAMGALEDIERMCLLWGLSGAGKTTATAYVVNQVHGVFIRAQKIWTMTSMLGAICERLGGKPVRYKQPMFDFIIKQLKTQRRSLFIDEADYL-EDLVEVIRDIHDISKRPIVLIGMDELRHGLLINERFMRRIQEIVFGPIDLDAREVCDKTCKVDDLLERLHTEADGNVGLITNGLKAIETLAKRNQEVVDLEAWGPRNLFFG
>node16633node
DQPVITSNVARFLSALDSLSAGEAMGLLWGEPGEGKTTAVALAANLHAGIYLRARVTWSVTTMLGALMEELGFAPLARRNAMLDAAARSLAQRPRPVFVDEADYLFTEMLDALRDLYDVARVPIVLIGMGDMPRRVRADRRFERRIEWVEFSGLTLDARKVASDLCEVDDLVAHLFERVGGSVGRFVNELSAAERVARTNGSRLARADYARTG----
>node22156node
KEMAITKNVERLLLAVRALTAHERMGLLYGSPGEGKTTTIDHAIDKVNGIALRAKMCWTSTGMLSELATELRKIRRNRANVMINSIIEALNNNPRPIFIDEVDRLVDKIMESLRDIHDLVGIPVILVGEEESAVNIQLNGRFARRIQWVEFKGIDRDARTVSDTVSGIDDLLDHLYREAGANIGRIIIGIGNIERHGKALNGEVNLSAWGDKALFFD
>node71388node
HKTVKTKDVRSFQQALDDLLDTEGMGVLWGPPGTGKSTSLAYFTNQYDGIFIRALTCSTVTSILGDICTALGKKRMLRKADMVEYIIRKLTRTPRPIFVDEADYCFFELMDILRDIYDLSGCPVIFVGMEDIARKIKEQGRFARRIQWIEYKGLDLDTIQVANECCDLDDMLTYIHKETSGNIGRLIIALTRIERHGRATDTMITQEIWGERPLYFD
>node70831node
HEMVKTKDVRRFMQSVEDLLNTEGMGLLWGPPGTGKTTALAYVANVYDAIYVRAVGCWTVTAMLGDLCRELGGRRMLRRADMVEYIVEELTKQPRPIFIDEADYCFFEMIDSLRDIYDLSGCPVILIGMEDIARRIRTHERIARRIQWIEFKGLDLDAAHVASEVCGLEDMIRHLHKETGGNIGRIIIGLTKVEKFAMTNGDVITSADWGERPLYFD
>node48620node
DLLATTKNVRRFQSAVKELIEVEGMGLLWGKPGEGKTTIIAHTANQTDGIYLRANASWTVTSMLQVLVKELGGSPGNRRFPMMNWCFDKLRGSGRPIFLDEADYLFTDMLDALRDIYDETGSPVVLTGMEDIARTIQNNGRFARRIAWIEFKGIDLDTRTVTDTICGVDDLLEHLHREAGANLGRIVVGLSRIERFAKASGASVSLSVWADRELFYD
>node35406node
YELAKTKNVRNFYAVMGDLLNVEGMGILWGEPGEGKSTVVAHAANQVNGICIRARRSWTMTSLLESIITELNGIPTRRRSVMEAWIELRLMEEQRIIFVDEADYLFRDMLDVLRDIYDQTGTPIVLIGMEHIAKRIQENGRLARRISWVEFKGIDLDAHIVADTLCRVDDLIAHLHREAKANIGRIVVGLSRIERVGLASGETVSLSDWKDRPLFFD
>node25648node
HELAKTKNVRLFISAVGELRNVEGMGLLWGEPGEGKTTVVAYAANTMDGIFLRANACWTVTAMLGALVTELGGAPRARRSVMMDDISQRLMNQDRVIFIDEADYLFTEMLDTLRDIYDLTGAAVVLIGMERIARTIQDRGRFARRIQWVEFKGVDLDARTLADTVCKLDDLLEHLHREAKANVGRMVVGLSRIEQMAKTSGETVTLDDWADRPLYFD
>node8381node
NKVVPISNVQRLAEACETLLNTPGMALCDGPAGLGKTVAIGWLATRKHAVFVRALSTTTATSLMDAIAFELNIEPGRTLAGKVQAIVAELVRTQRPLFIDEADYIINRLQGAIRDLHDLSDVPVVLVGMAGIHKKIHRFPQLAGRIHRVEFRPCTADAAMLAKQLIEVPDLLEDLRRRASGSVRLVTNGLAKVEQFGRKHGARMELADWPRGEFFLG
>node68315node
NEIVPVKNIAALARAGQALIDDHGLGMITGESGVGKTKASYWFALEHRAFYVRAMSAWSPTPLLESLGDVLGVQNKRSSYRMLKAVADEMSRQNRPVFVDEADYLLDVLRDTIRDLHEATRVPVILVGHTGIERKVKESPQFENRFIDVRFEPLSLDARLLAARLCQVDDLLEDLHKYARGNTRKINTGLYRIEQCAATLQERMSLTQFRKGTYFLG
>node63093node
NITVPVKNVALLAAQGQALLSTHRLGLIHGDTGLGKTTGTAWFAIKHSAYYVRAMAAWTPSALLRSICRELEIPRRRYLDDMLNDIVNKLSMEGRPLFIDEADYLVDDIRDTIMDMQDMSVMPIILVGMKGIKNEIKKSDKFDNRFIDVEFNALDMDARLITDQLCQVDDLLADLYKFARGNTRRITTGLYRIEQVAASLDTSMDLAKFRRGTYFLG
>node4022node
PIVAPVKNVVRAQISFNRLYEVPAIALWHGDSGRGKSTAATHIYNQLEGVYISVRSADTVTSLTRRMVEECGGEPLNAKSRNIEYIIRHLSLNNTPLFIDEADYLMNEMLDTVRDIYDATEVPMVLIGMNKIARRIESNRQFFNRIEWVEFKAADLDVKTVANCMMTIEELLERLRKSTNGEMRRIVIGINKIISLANANELTITSRDWGDAPFH-G
>node62338node
STTARTKNILAAFDAYQNVAETPAMGMFSGKAGLGKTTAGAWLFSHADGILVRCLKADTLGTFLERLALDLGLEARSRRADMLNFIVRELAFQNKPVFIDEADYLAVPVLETLRDIYDLANVPIILIGYEQLPKKIKRLPQLLSRIQHVEFKPADLDITIMANDLVTIQALLEQLLKASKGNFRRITVGLGYIEKFCRSNSSNISQSQWADRPFFPA
>node60290node
TVVAKTKNVLAAFDAYQILNDTPAIGMFTGVAGLGKTTAGSWLFVQADGVLVRCMMSDTLGTFLERLAQELGLDQRQRKADMLRYIVHELSITGKPLFIDECDYIAKDVLETIRDIYDLANVPIILIGYNQLPKKVKRLEQLYSRIQHVEFRPADMDIITMASEMVVIQDLLAELLQASAGNFRRIHTGLSAIEAFARSNEQRISAQHWGDLPFFPS
>node5761node
ATTAKTKNVMAAFDAYQTVEQSPAMALFSGQAGLGKTTAGAYLFVNADGILVRCLKSDTMGTLLERLAQDLGLDKRQRKADMINFIVKELALTGKPLFIDEADYLATEVLETIRDIYDLACVPIVLIGYEHLPKKIKRLPQLFGRIQHVQFQKADQDIAIMATELVTIPDLLKDLLDTSRGNFRRITTGLASIEKFAKSNGKTIDASQWAEREFFPV
>node74500node
TKIAIVSNVVATQMMVEALNQVPGIGLIYGDPGLGKTTATAWLVNRCDGIYIRATSGMTLAQLLRQIVKELSGPDIYTREAMLNYIIEHMAIHNRPLFIDEADYLLKNTLEIVRDIHDLTNCPVVLIGMESVRRKLQRHRQFYNRIEWLEFQPTQRDLQIIVNAVITIDDLLSQLLSDTDGEVRRIITGLSKIEAFALANGTSIDLQQWGSKEFFLK
>node79549node
STIVPVNNVTRLAIAGNELMNAPGLGLVYGKPGLGKTTAVTWYVNQVNGVYVRAMRCCTPLSLLQDICEELGLDAPRTSRAAIRAITRAMAEDNRPLFIDEADYLMGDLVETVRDIHDVSTVPVILIGMDKIAKKLKNFPQFESRVAWVGFGLCKFDARKIADDMCRVDDLLQALLSAANGEIRRIVVGLHQLEKVAKSKGEVLAQRDFE-GAFFLG
>node6851node
QTIVPVKNVLRLVSAGNALMETPGIGAIYGQSGLGKTTAATWFINKCNGVYVRAKKLWTPLSMMQSICDELGIDRHRSAVACQDAIIEALALENRPLFIDEADYVVAAMVEAIRDIHDMSTVPVILIGMKNFAKKIKRFPQFDNRIQWVEFAHCDLDARNIVNEMSKIDDLLEALVRESKGEVRRVVVGLYQIEQYALNQGAEMTLKEFK-GQFHLG
>node6465node
NKIVDVKNVSAAMALLENLLTVPGMGLIHGESGFGKTTALQYLFNLTNGVYVRCCASDTPTSILNRIAKECGLVSTGRAYQTLDSIIECVRRNEFSLFVDEADYVVKKIMESFRDIYDNTEQPVVLVGMEEIARRISHRKQLHNRIEWVEFKPADLDVATFAYELMQLDAVLDHIRVKSRGVVRTILSALSKIERSVNGNPGVVTMDDISSLDLFMT
>node79552node
HKIVEVKNMIKTEQLLDNLLNVPGIGLIHGPSGFGKTTAVEWLFNQVNGIYVRCYKADTVTSLLEQIAKEIGIPQRHNLRAQVDSIIESVRAEELAIFVDEADYVVARIMETLRDIYDATEQPLILVGMEEIARRISQRKQLFNRIQWIEFKPADLDVSLIASEMLEIDALLDLIRKRSNGVVRTIVSALDKIEKMAMASDRIIRLEDVDASELLHD
>node7905node
HKVVTVKNVNKSMNLLRNLQSIPGLGLIHGPSGFGKTTTVVWMFNQTRSIYVRCYATDTPSSFLGRVLQEMGEVPRPPLSNMVDQVIERIVMDRCCLFIDEIDHAVDRIMETIRDIYDSTEEPIVMIGMEKIAKRIRHRKQMSNRIEWVEFQPADLDMEMLVKELFDIEDMLSYICNESGGDMRQILVALEKIERFAMANKDAVDRRSWGKEPLFLL
>node45154node
PIVAPIKNLLATQIAAETLIQVPGLGLLHGPSGLGKTVSATYLYNQVNGIYVSTRAHDTTSSLLARVVEELGAQPRHRISKNVDFIIEQMAMHDRPLFIDEADYLMKRMLETIRDLYDGTEVPIILIGMDQIARRISAHKQFYNRIEWVEFKPADMDVRTMADTLLQVDDLLNNLRIASSGELRRITIGLEKIENLAFANDDVVTLEAWGDQP-FHG
>node69892node
NVVAPVKNVVAAQDAFDNLCNVPGIGLIHGETGYGKTTAVTYLFNQVNGIYVRALSADTPSSLLGRVMGELGAQPMARTARMVDYILEHMSMYERPLFIDEADYLMVKLLETVRDLYDCTEVPVVLIGMDQIARRISTRRQFFNRIEWVEFKPADLDVQIAADAMLGIVDLLDELRRQAKGEMRTIAIGLDKIERLAKANEDCVTLAHWGSQP-FK-
>node28423node
KRVVPVKNVTRTESLFHNLNSVPGIGLVYGLTGFGKTTTMTWLFNQVNAIYIRCYATDTPSSVLERIVRELGMVPRYPMQRMVDDIIERMRAEELTLFVDECDYVVNRTMDSFRDIYDGTDQPVILIGMDQIAKRISQRKQLFNRIDWIEFQPADLDVGMFADHLLLLEDLLHMISTRGHGEVRRILTALEKVESLARANEAVVSLADLKGRELFLD
>node73643node
HKIVEVKNVLRTQDMFANLQSTPGIGLIHGASGFGKTTTVTYMVNQLTPAFVRCCATDTPSSFLARVMKELGCEPIFPLRKSVDFIINTMNEQQISLFVDEADHIISKTMETIRDIYDATELPVVLIGMEEIARRISHRKQLFNRIEWIEFMPADNDVSMFATELLTVEDLLDYIRQRSGGEVRRTLIALEKIERFALSNEDFVDKAVWGDGQLFLN
>node59808node
HKIVEVKNVLACLELMENLQGTPGIGLIHGPSGFGKTTTLCWLINQMNAIYVRCYATDTPSSFLARIMEELGSEMLYPMRKSVDFIVDRMNERQLPLFIDEADHIVSKIMETIRDLYDATEQPVVLVGMEEIARRISHRKQLFNRVEWVEFQPADLDVHSFAAELLTVDDLLEHIRKRSGGEVRRILTALEKIERSAIANDDIVTLDNWGDQPLFLE
>node25507node
LKTVEVKNVLRCEELFDNLNSVEGIGLVHGPSGFGKTTTMTWLFNQVDAIYVRCRATDTPSSLLTKIAFEMGLDPKYPLGRMVDDIVENMRHKELSLFVDEVDYVIARIMESLRDIYDLTQQPVLLIGMDQIARRISHRKQLFNRIEWIEFQPADFDVALFADELLRLEDLLEAVQRKANGEVRRILSALEKIERKAIAAQDKISLDDVDIREIFLD
>node60687node
HKLVKVKNIISLSSAFQESKHVPRMGLLYGFTGIGKTTATAWLVNKENGIYVRATAVWSLSAMLQDISIELSIDPPSLPAKMLTAVKEQIKLSRRPLFIDEADYLFPKMLQVARDIHDLTELPVWLIGIDGVEKKIANRKIVAGRIQWVKFQPCDLDTRLLAKELCDIEDLLVKLHELSNGSIRLITVGLSRVEAFTKAQRQSITPGQWSGRPFFLS
>node33768node
NEFVKVQNALKFSSAYKMTEQIPGMGLLYGAPGYGKTSAAIWLINLVDGIYVRANAFWTPTSMMTALLEEMQMTPLRSCAKMLEKVIELVETHQRPLFIDEADYLLPRMLEALRDIHDCTGVPIWLIGMDGIERELSHLKKITRRIQWVEFNPCCLDTALLTKKLCTVEELQAKLHTQANGSIGLITLGLSHIEAEAKRQKKTIDADQWGNRPFFL-
>node25852node
SKILKVKNVARLTIAGEALTSMPGMGLIYGPTGAGKTTAITWYINQCNGVYVRAWAVWSPSAMLEAISSELNLPKMRSLASMAAAIVAKLEETGRPLFIDEADYVIQRMVETLRDLHDMSAVPVILIGMEGIHRKIQARKQVSGRLEWVEFTPCDLDARLLADGLCIVDDLLAALHKSTHGLARNMTVGLSRIEARGKKNGARMSLADWPKEPFFVG
>node29584node
HQIVPVKNISRLSNAANALLQMPGMGLVHAPTGYGKTTACTWLVNQVNGVYVRALALWSPKTMLEAIARELDIELHGTLAGMLERIIQRLAETNRPVFIDEADYVVKRLTDSLRDLHDMSMTPVILIGMHGIERRIRSNPQFTGRLQWVEFEGLDVDAILLRDSLIEVDDLLQVIYRAAGAEARRLVVGLSQVEGYARQRGDRIGVADWPKRDFFLG
>node76596node
SIVAPVKNIGNLSDASDALLTTPGIGLIFGKSGLGKTTATAWFVNQCNGVYVRALSTWTPGSMLQAILRELDVAPTKRAAPMVSQIADVLRVTGRPLFIDEFDYIVKKMTETLRDIHDLSSVPIVLVGMDGVQQKVQLRDQFVNRIQWVEFKPVDFDCQLLSKSLCTIIELLRKLFDASKGVIRLIVIGLDAIERRAKTLAAEIGSEEWGKANFFLS
>node64327node
HKIIPVKNVTRLAQAYRALESTPGMGLVWGETGRGKTTATTWLINRCNGIYVRALALWNASSMLRAIAEELDLDTKGTRTSLEVRVIEKLAETQRPLFVDEADHIVEQMMETLRDIHDLSTVPVIMIGMGQMRKKVARYAQLENRIHWIEFEPCDYDAMTMAEGMCDVEDLLAELIEMTRGEVRRLVVGLAQIEDEAKTQGSKIGKSQFK-RDFFLG
>node64118node
TKIVPVSNVARLSAASEALLDMPGMGLIHGDTGLGKTTAVTWLITRNNGVYVRALSTTTPSSLLRTIARELDLDPRPSNVETVEAIVQRLAETGRPLFVDEADYLVAALVETLRDIHDLATVPVVLIGMAGIQRKIKARQQLTGRIQWVEFQPATRDVRLLAQHLAEIDALLGALHEATHGSMRLAVVGLSHIEARAKAKGKRIGLADWPATNFFFG
>node57731node
SKIVPISNVARLAEAGEALLNMPGMGLVYGASGYGKTTAVAWLATRQHGVFVRALATTTPSSLVESICKELGIARRPTNVGTIETIVEKLAETNRPLFVDEADYIAKRLVETLRDIHDLASVPVILIGMQNLRRTISTREQLAGRIQWVEFQESTLDARTLARELADVDDLLQRLHASARGTVRLIVVGLGRIEQFARSRSSKVSAADWPKADFFMG
>node53232node
SKTVAVKNVARLTEAGEALIRMPGMGLVHGETGYGKSTAVAWYRNHCNGVVVRAMATWTPAAMLTAILRELGRESRGSCAAMMMDCIESLTMSGRPLFVDEADYLVKRMTESLRDLHDMATVPVVLIGMGGIDQRLAHRKQLTGRIQDVHFQPLDEDAAKIAKELCIVPDLVAQLTRKALGSTRLIVVGLARVEQYARSRGASIGASEWGRRQFFTG
>node27257node
HRIVPVKNVVRLSEASDALIYMPGMGLIWGPTGYGKTTAATWLINRVHGVYVRPMATSTPTSFLGSILRELDQEARGNCAQMVERIVEGLATSNRPLFVDEADYIAARLTETLRDIHDLSTVPVVLIGMAGIQRKLGQRQQLSGRIQWVEFGPADLDARALADGLCPVDDLLERLHRAAGGEVRRITVGLGRIEQHGRARSDSMTLGDWTLDEFFLP
>node22532node
NQLAITKSVAALQVAYEELEGIPGMALVHGYTGAGKTTAITWLVNRTRGVYVRAMQTWTPNTMLARILAELGAAPMGRNAAMVDYIVSQLTEQNRPLFVDEADYLLAAMIETLRDIHDLSGVPVVMVGMEGIEKRLKARPQLAGRIHWVEFLRSDLDARDIARATCQLDELLQHVHAESGGSVRLLVVGLARIEQLARANGARISAEQWGGRKLHLG
>node20723node
QKLAGVKNVAALQAAFESLANIPGMGLVHGFTGAGKTTAISWLVNRTNGVYVRAYSTWTPNAMLASITHELGAEPLHRSSAMLKFITATLEQQNRPLFIDEANYFATAMLDTLRDIHDVSNVPVILIGHEGTERKLIHRAQLARRIEWVEFKPLDADARILADTVAGIDDLLADLHAQAKGSMGLITVGLARVEAMAKANDKSVDADQWASRPFFLG
>node60794node
PILAKVKNLSNFQALYQALRDIPRMGLVHGFTGAGKSTAVSWLLNQHRGIYVRANAVWTPSAMLSKILIELGGEPRHSVAKNLDAVVARMASTGKSLFVDEADYLFLKLVETLRDIHDLADLPVVLIGMQGCDRRLEQRQQLDRRVQRICFQAIDLDAQLLADAVCEVEDLVAAFLAEAKGSIAQCKIALSRIEKYAKGKGDRIELKQWGDRPFL--
>node7939node
NKLAPTKNVAALQAAYEALATVPGMGLVHGYTGAGKTTAISWLVNRAKGVYVRATSGWTPASMLAKVMSELGAVPLQRRAEMLEWISQQLGQQQRPLFVDEADYLCAAMLESLRDLHDLSGVPVVLVGMRGIDKRLVANAQLARRIHWVEFLPSDLDAGVLASHVCEIEDLLAQLHAEAKGSIGLMVVGLARIEALAKGSGRRVTAAQWGERKLFLG
>node25182node
YTTVPVNNVRRLQAAMDALAHLPGLAVLRGVPGYGKSTAAAYVG--VNAIYVRALAVWSAGAMLDALMVELGLVRPGEAPRKMGEIIAALDDEPRPIIVDEADYVMKQMAETLRDLHDMCGVAIILIGMDKLMGAIKSRPQISSRVHDVQFEALDLDAKMVAKSLCPVDDLVAHLHSAAGGNIRNIVNGLAHIEALGRSLNKTVSRADWADRKLFFS
>node46084node
ARVAPTRNVRRLAEVADMLTRLPGVAIVDGETGFGKTTAINWLVNQVEGIYVRARKTWRVASMLKAILAELHIKPRGSADDMLDDVVMALREAKRPLFIDEMNNIVPDMVEVVRDIIDLSNQAVILIGYTGLLTELSSHRQLTRRVQQVTFEAADLDARAVA-SNCEVDDLLERVLKSARGSIGELTIGLARIEAFAVSRGKSVGSSDWGKRDEFFT
>node73108node
GGVAAIATFDLVAATLEQLTNMDGIGVLYGPSGWGKTFSSNTLAMETRAYFVQMKAVWTKKTFLQKILDEMKFDYHCSIPELFDMVTSQLGASRRVLILDEFNRAIKPILQITREIFDSTQTPLLLVGEEQLPNVMARFKQLYRRVAWAEAQDVTVDAAKLAPIYCDFNAALTALVTFSKGSVSSVVKCFNQLQEHCLTHGDSMDFASLQKIALPSS
>node56515node
RNVAPITMMTIADVALEDARGLPRMLCISGNPGLGKSFALRYGVARHNAIYVCARDSWTRRSLFEAVVQAIAPPLAGSTNRLFEQAASMLQTTGTALAIDEFDYVVIRAVDAVRDLHDAADIPVLLVGEKSLPGKLQRWPRVHSRIQFISAVPASLDARKLAQVYAQIDEVLRYFIDRTSGNVRRVCNAIAQTQREAIADGDKVDLAWLESRRFEVL
>node73440node
RRIAQTANLELCAISLQKAMD-SGIVGFYGPIGSGKSISANYMANRNNACYIQLGSAWKKGYFAERLLQALGVPYRDSVAARIALAGAELAQSRRPLIIDEFDHAVNHLVDLVRDVWEESRTAIMVIGEPPLAKNIEDWTQFHSRTQWVPVRPTDLDARKLRELYCVIDDLLQRVVDEAKGSARSVQKNIGSIREEALNQGDQIDLKSWGKRPLIKN
>node56914node
EYVKPLTNVYLLSSLIETLENLPGIGVFHGEPGVGKTHAAMFASAHQDILHIQLTNNYTSKFLFEKILNELGAREKG--AYLEMRAQESLAQTGRTLVIDEADHALPRMIDSIRFLHDRSDVPLILIGPNDFPAKLAKYTAIASRVQRVTAHPASLDAQSLTGYYGKIPDLLEHIVSVRRGKVREICTCIAHVRTMARTWNQTITLKDWGKEPFPAG
>node56551node
GNVAPLENVSRLLSLIGQVAGLPGMACFHGRAGQGKTSAATYAVNKLNACHIEAPTLGGARKLLEMMVIELGLRPLATAARLFDQAAEELGRTGRPLIIDEADLVLDTQIETIRKLHDLTQVPVILMGEDRLPHKLMAWPRVHGRVAWAEAAPLTGDMVHLARIWADIDDLRARVEKAAGGSHRYAATNLSAIREFAALRGARVAAADWGDR-----
>node56267node
PNLAALANVSRLLALVETVEGLPGLGVYFGRPGLGKTSSGTCAAVLKNTIHLSVGPFIRSKSLLHMIAGDLGVRVPKKIDDLFNLTCLALVDANRTLILDEADHLLSSTINTVRFLHDETRIPIILMGEEDLPHQLLQWPRVHRRVERVGAEEATMDVDLLVAIEAEIPDLRAALLAGSGYTHGYIVKNIDAIRRMALGAGTRVTRADWGDRVFDKG
>node57956node
GDLAPLRNVAALLEMVDQLQHLPGIGVFFGRHGAGKTSATTLAANEYNAHIVQAKSTWTRQHMADVLLEELEMKVRGTLPRKADAISRALALSDRPLIIDDAQYLMSGMMDVARDIYEGCFTPLIFVGEPDFEANLTKWPNIYDRVVSTETLPCNADAGHLARIYCEVPDVLDELLRLTDGSARKLSVNFERIREAARRRGRQVDTDFLGGASAQLG
>node50777node
RPPALLKNVIAMMGLVQTMRDDDVFGCFYGYSGYGKTEATRFAQIKTGGAHLEIGVSWTKKDLVTNILFELGVKPKGTLSELTRQAIELLSIPHPPIFIDEADKLVRGMIENLREIADKSRAPFIFVGEEALPDKLARVERVYGRVSWVPAQPVDLDCRKLAQR--TVDEVLETIRRASEGRARIVVSNLNLARQFAAERGPGLA--AGGEPDFING
>node25867node
NDRAPLKNLGLLLNLVNTLVHQPGIGIFYGPSGFGKTEACGYVKTKYDAPVLELDDTWTRKEFLKAILFELGDNAKGTIFQLKDLVIERLTEYHLPILIDEADYLYKNLLDLTRTLQKKSDCTIIMIGEENLPYKINPEEKVDNLVARVGAVPCDIDTMLLARYFCNIEDLAGHIMKETNGRARRIATTMLSLREYANTHGTELTKANYEG-PIMTG
>node59464node
-SMAVLNNVTKLAEVCSAVVDSPGFGLFSGLAGYGKSVAANYCANKFDGYYVECDSTMTQKDFIEATMVELGLIRGKSYNQGVIEIGEFLADHRKPWFIDEADFLVRKKIELVRDIYKKAGTSIILIGEQNLPHSLRKWERVYSRIKKDKAEALSLDIGALSELICEFNTAIEAISKRIHGSARRAVNLFNEIEEHAVISGDLIEDKQINSIE--SE
>node25064node
GRILLLDNVVRFTGLMEMLTGLPGFGVFDGPAGFGKTSASIYAANVYRAYCVRLESCTTQRGFCLAVGRELGIRPERTVEGMIHQIADHLADHSRPLILDEADHLARGIIELVRDIHDRAGATIVMIGETAFYEGLRRWERVQSRVKRVMAEPISADVAQLAGRICTLPDLLANVAEKARGSARRAVGRLYAVRERALTRGEAIGLAELG--E--DG
>node9235node
STIAALSNVARLAELTEALIHVQGFGVFSGRAGLGKTYSAIWACTRYRAWHLEVDSCVTPRGFLLQCCAALGILPKGTVQALAHQVGDFLADRRRPLIIDEADHLARGIIEIVRDVYKRAGSSIILIGEETLPSRLEQWERIASRVRSIRAEPMTTDASVLARAICDCEETAAALVAAVKGSTRRCVQRLYEIRDQAAAEGSTITLGDAR-------
>node76005node
NTIAPLKNVARFTELVELLVNLPGFGTFSGRAGLGKTFSAMYGINEFRAYYVECDFTWTQQAFCEAVMVELGLLPRTVLKRAVAEIGDHLADHRRPLIIDEADFLVRGMIEIVRSIYKYAGSSIILIGEGNMPNMLKMWERLDSRVKSVEAKPTDRDVRVLAHLVCTIPDILKKLVSGTGGSARRVVTKLYDLREKAALANSTVSLDDWD--P--AE
>node53205node
NTIAPLSNVVRFTELLEALLSLPGFGVFYGRAGRGKTFAATYAINKHRAHYVECDFTWTQKAFCEALMVEIGLLPRTVLNRAVAEIGDYFADNRRALIIDEADFLVRRMIEIVRAIYKHAGASIILIGEENMPNALKMWERVDSRVKSSNAAPISGDIAVLARIIMTVQDVIEKLRKSTNGSARRAVTRLYDLREVANTRDSEIDL---K--V--LE
>node55369node
GSIASTSNIALVHTVMDALLGLPGIGTFYGKSGLGKSVGAAYASHGHNGIYVACRSFETKKSFVEQICKAIGIQARGNIPAIVDEIVQVLALTSRPLIVDEVDYIVSRTLELIRDLHDASGASILLIGEEHLPGKLKKHERFDNRVVWQPAAACTADFDALAKQYVEIPGLKARVLEETHGITRRVVVNLEHIKRWCGQQGKAAP-ADAVIT-LYTG
>node32900node
TGVARLTNVGLAMSAMKQIQAMPRIAVLSGRPGLGKSQAAMYLAHGGNAVYLELHSFETTKSLARRLLTELDVRPKASINDMYEAACERLSLINRPLVIDEMDHIATKSVDFIRAIHDSCATPILLIGEQQLQQKLSHHERFHDRVVWASAQPCDEDAAALTRHYATWAGTHAALAARANGVARRVTSEIERIREECKRRGTSV-SVEMVGA-V-VK
>node51489node
RGVAPTQTVAAAVSAMDQIIAMPGIGVLSGPPGHGKTSALTYIAHTFNSVYIACRSFETTKSLAQMTLKELGVAGKAFVSEMFDAICATLSAQDRTLVIDEADHIAKMTIEFLRDLHDNARTPILLVGEEYLQRKLRRHERFHDRVVWAKTLPADADLAKLQKHYAVLDDAKRVLLQKTNGVARRIVTALHRIGEESKARGQKITSAELAGV-L---
>node23687node
GGVAKLTNVGLALAAMKQIMAMPRMAVLSGPAGYGKTQAATYLAHGMNACFVQLRPFETMKSLAQLLLTELDVRWKSHVGQMFDAICERLQSMNRPLVIDELDHIAKSCIDFVRAIHDKCATPIFLIGEERLQHKLAKHERFHDRVVWVNAVACDEDAQLLAAHNAKWDGAMNALVAKTHGVARKITVEVERLKEQARRSGDTIT-PEMVGG-VRKG
>node14332node
TGVAPTQTVAMAMAAMDQLQNMPGIGVLSGAPGLGKTSALTRLAHDINSVYVACRSFETTKSLITMILRELGAPAKDHIGMMFEMACTQFGEQGRPLVVDEADRVAKNTIEMLRDLHDIGQVPILLVGEEHLKRKLSKHERFHDRVVWARAMPADDDLTKLVAHYVKIPEARKAILHKSGGIARKIVTTLHALGELSKTRAESI------GL-DDLA
>node18994node
RGQAATQTVSVAANAMETVINMPAIAALSGAPGLGKTSAAVFLCHTYNAVYVSCRSFETTKSLALMLLKELGVAAKTHVSTAFDHICEALINGERPLVVDEVDYISKTAINFLRDIHDIARTPLFLIGEEHLKQKLNHHERFHDRVVWGKAMPADGDLDKLIKHYAAFADAKKHLLQATSGVARRIVTALNALREAALRSGEGKL-GLAEVQ-ATLK
>node56352node
QQVAKLTNVAFAIEAINQVTDAPHMAVLYGPPGFGKTQAAMYLAHGRNAVFVSIRMFDTTKTLAQLLCLELGIQTKSQVSMLYDQIVKRLQQLGRPLVLDEVDYIAKSTIDFIRTIHDNTTIPIFLIGEQDLKRKLSRHERFHDRVVWKEAQPCDADVKKLAAHHAKFQDVIDALVTKTGGVARRVYNELKALREECKRAGDTPL-LAMLGT-RSGK
>node56474node
AGVVPIAALDLVSVTVEKLINLPGIGVLYGPPGRGKSMAAGAMVMAYRAYYIQVANAWRVKPMLQKILLEMGVAICRTEADLLDLVSSQLAASRRPLILDEADRLVKAMIETVRDIFEMSRAPILLVGSDDLRTELRNYPTTHSRVSWVPAQPVTLDAAKLATVYAQIADLLEEIVDRVAGSVRYTCVNLERVLDEAMVMGDVMDLARWGDRPIYND
>node26712node
GGVVPIASLDLVSVALEALMTVAGMGVLYGPPGRGKSMAAGAMVAQYRAYYVQVRRVWSVKVVLQKVLLEMGVAAA-TTADLLDLITAQLAKSGRPLILDEADYLISSLIETVRDIYEGSKKPVLLVGTDELRVGLRRWKQMHSRVQWVEAPAVSLDAVKLATVYAQVPDLLAEIVARVDGSVRYTCVNLARIRDEALVSGDEMTLAKWGGRGIYTD
>node25466node
---ATTANVGLLRLASNRAGDLPGICVFHGPAGRGKTLACMQLARDADAYYIQMRSAWSRKTLLEKVLIEMSIQPAGTIPMMLDTITAQLAASRRPLIIDEFDHCLSAMLELVRDIYEASQGTLVLVGYDTIKSRLSRYEHFSSRVSWVQALPVSIDARALAGIYASVDCLLAHLVAVSAGSARRVCVNLALVQEASTRAGTEMTRERWGKRELYDA
>node50462node
NKIMPLRNVAALDQMIARLQAIDKMGVLFGPTGFGKTYASCFANDKRDAIYVAAHKHLRAKDLFTTLIGELRSGVKGTIADRFREAADLLGEADRPLIIDEADYAVNRLVEEIRDLHDHSLVPVIFVGMELLPQKLKEWELIDGRIIWQPAEPANLDAQILSRVFAEIDALLDHITRRNDGKVRRICSDLEHVLAESQVRGTTMSLDQWGDAPFLRA
>node80400node
NAVRPLTNVARMAGLLNELKGAPGFGVFHGPPGYGKTFGAIFCAVELDAIHLLVQSEWSKKFFLQQLLRELGQSTQGTVPELVQAATQALAIESRPLIIDEADYLVKGLTGIVRDLHDGSQTPILLVGEEDLPQKLRRFTQFDSRIAYAEALPADLDTRELADMVSSFDQILEEVRTRHTGNARWIVKEVSHICKQARLNASEITKQSWGGLEFLRD
>node55620node
DSIKPLRNVAALNLLASELMDLPGLGVFHGPSGLGKSFACASVCASLDAIHISIEADWTASMLYFAILSELGVEAKGTVAERSYQCKKELMRANRPLILDEADYLIKPMIERVRDIHDKTGIPIILVGMEELPQKLRQWEQVDNRIRWVGAERADMDAQMLADHYAGIPDLLDHIRIRNDGVVRKMAMDFAYVAQQAQMMNSTMSLDKWGDAPFLRN
>node53197node
NSILGMTNVALLTKVIKRLENLDGIGVFSGEPGLGKSIACAYAAASMDAIHISVQTMWTKKTLLEQILRELQVFPKKTLADMMMQVNQELALARRPLLIDEADRAVRGMIEVIRDMYDGSSVPIVLIGMDQLPQNLRKWPQVDSRVTWVQAEYADLDAKMLAKMYATIDQMIAVIRERNGAIPRRMVTDFALVLERCRELGAEISLDQWGKSPLAQN
>node44890node
NRVRPLRNVAEFNLLINRLENLPGMGVFYGPTGYGKTFAAIHAALTLDIIHVSVQDTWTRKTLLKAICQELGVMPRLTIPDLQQEVNTHLSTSGRTLVIDEADYAVRGMIQMIRDFHDGSSMPVVLIGMEDLPQKLRKWELVDGRIDWKAAQPSDLDAKELAKVYAQIDALLQHIVDINVGRTRRISVDLSFVEETAVLQGPSMTLDAWGDAPFLRG
>node1856node
NSIKPLRNVAALATLIKRVEGLPGMAAFYGPTGLGKTFAGAYAAANLDAIHITVQKMWTKKTLLTAILRELSIV-RPTMAEMMDQVNEGLAIAGRTLLIDEADYAVRGMIEIIRDMHDGSSMPVILIGMELLPQKLRRWELVDGRMAWTAAEPADFDARMLAEFYAELDALIERIVQVNKGSVRRISVDLAYVKEQSRLQGDAMTLDQWGDAPFLRG
>node33860node
NSIQPLTNVAKLATLVNQLQDVPGLAVFYSHPGYGKTFGAIYCASKFDVIHISMQADWTKKTLLSRLLGELSVSAHKTIPDMALQACEALALNGRTLVVDEADYALRGVIELIRDLHDGSDTPVVMIGNESFPQKLKKFPVIDSRVSYVAAQPASLDARLLATIYAEIDDLLGSIIERNTGNPRLMVVNIAQVKEEAIKLGKSMGADEWGGIEFMAN
>node27731node
NSVQPLTNVATMAALVKELQNMPGLGVFYGYPGYGKTFGAIFCASAFDVIHISMQGDWTKKTFLERLLHELGLPPKRVVPDMVLQACEALAQDGRTLIVDEADYAFRGVIELIRDLHDGSDTPVIMIGMEEFPQKLRKYELIDSRVSWVAAQPATLDAGLLASVYAEVDDLLDAILERNTGNVRRMVTDLAQVKSEARKMGTAISLQDWGGIEFRRK
>node59463node
HLTAPLKNVTLFTEVLERAINIPSMTTFHGFSGYGKTVSAIRAANQYQALYLQAGFSWTQRSFCDSLLGELGVRMKGTINDKINKIIEQLIITGKPLIIDEFDLLVKKIYNLVREIQDKTMIPTVLIGEELLIQKLEKDERFHNRIEFVAAVPADLDARILSEMFCHIDDLLARIHKVSQGRPRRICVNLHHVREFAELQDKTVSFDIFGADRLATG
>node61317node
TGILALTNVAQCMRAMEKAVTLEGIVGFYGPSGYGKSQAAAYVQGRYRAYYLELRDSWGKKAFLQALLKEMTVKPAKTISDMAEQAAEQLALAPRPLIIDEGDKAVHGYIELIRDIYEGSKAPMLLVGEEQLERKLRQYERCHRRVAWVPAQPASLDCRALLRLVGQMDDLLEHIRENARGVTGRIGQNLFTVSEQALLELKPATRAWWAGRPLYNG
>node43776node
ATLAPLTNVGATLAAMQNAMDLPGLVCLYGRSGYGKSSAAAYTANKTRAYYVELKSLWSTKHILINILRDMGILPANTVAEMLDQACEQLALSGRPLIIDQADYLVKGRAQILMDLYEGSKAPILFIGEERLSGSMKSNNTVHRRVHWIEAQPASLDCRALARLYCEVEDLLEHINRVVDGCTGRVAVNLNLLAERAKVHGARADLATWKGQRLYTG
>node76185node
KNFAALKNVALLSGLVAELQSEDRMGVFYGMSGWGKSRACRYARTKYRAVYVEVRDTWTRKYLLRSILIEMGVNPTGPMAAMEDHVIQLLGQEDRPLIIDEADKLVKGMIELIRSIYDASKAPVVLVGEEVLPAKLSRTERVARRSTRVAAQPCDLDTRKLAAAFYNIDALLERLRAETQGNAARIIRNLKQFSEWARNAGRDVTVAEYEPP-MITG
>node70598node
NSLIVLSNVLAFVELAMLVKDLPNFGVFSGFSGYGKTYAAAYVRNLMRGIYVEVGSSWTSKTLATNILYELGIVPRGSVADMVEQVVRLLGDEDRPLIIDEADKMVKGYVEIVREIADKSQVPVLLIGEEALPQLLVRIERVHNRVKFVQAQPCEEDTRALAQMILPIDALIVAIREKTQGRARRIVTNLANARDWAATQPGGLTLANYGAL-IATG
>node75010node
NGTAPIKNVALCLALARSLQNQPNLGVFAGFSGYGKSKAAVFAQSGTNAVLIEVSDTWTKKTLLQKILSELGQPARGTLADLEEEIIGTLARDHRPLIIDEADKLAKNMIEMLRMIAKKSNVPVMLIGEELLPKKLERIDRFRDLVEWVYAQPCDLDTRSLARAYYTIDDLLDHVRDQAKGRARQICNSLHAIANAANVGGMHISLKEYRSY-FASD
>node25261node
NDTAPIKNVAACLGLVRTLQDQNNLGVFAGFSGYGKSVAALYSQNKTGAAYVEVSDTWTRKKLMTAILTELGQYPRGTLSDLEDEIIGLLARDRRPLLIDEADKLVKNMIELVRMIAKKSQAPVLLIGEEHFPNKLEAGDRFRDLVVTGYAQKCDLDTRTLAQSFYTMDDLLDQARQKADGRVRRIGNSLHAIGNFAALRGTEIDLGTFEGR-FSEG
>node76142node
HSTAPIKNVAACRGLVESLITVPNIGVFSGHSGYGKTMAAAYSQNKTGAIMIEVFDSWTRKKFCWSLLRELGVQPRGTLSDMMDEIVERLADDSRLLIIDEAHTAIRGMVELIRQINKLAHIPILLVGEEQLPIQLSAYENTDNLVERVLAQPCDLDTRVLAKLYHPIDDLLEAFARETGGRARRIVSTLQSAATWAVNHGESLDLASYRGR-IVTG
>node11424node
-DTAPIKNVTTALALVRSLQNQPNLGVLAGYSGYGKSVAALYCQNKTGAAYVEVRDTWTRAKLLRSILSELGVYPRGTLSDMEDEVIGLLCRDRRPLIIDEGDLLIKNLIELVRGIAKASGVPVMLIGEELFPKKLEVGDRFRDLVDTKYAHPCDMDARTLARTFYTIDDLLEKARTEGEGRVRRVGNSLHSIAEAAAKMGSEISLAAYEGL-FSRS
>node72630node
KSIAPLSNVAAMMTLIQTLRQSSGFGTFSGPSGYGKTYAARFAQNRTDCLYIEVRSFWTRKTFAQSILAELSIDPRGTIADMMEQIAYQLGQDDRVVLIDEADVLVKNMIELARDIQEMTAAPVILIGEEKLTEKLKRFERIDNRIDRVLAQPSDSDASVLAEIICTVDKLLTHIVERCKGRTRRIANTLHSVAASARRAGSEICIDGFDGT-IDTG
>node48489node
NSTAPLKNVVAMMVLVEAMRSSSSLALFTGPSGYGKSFAARYAQNKTQAIYVEVKFGWTRKIFLAALLIELGENPRGTCGDMYLEIVKRLGGDTRPLIIDEADYLLKGLVEYARDFGDSAGVPVILIGEEKLPTKLKAIEKVDNRVERVLAVRCDLDGRTLASLLCTLDALLELLVEKTAGRTQRLVNTLNDVRKFARRAGEELDVSTYEGP-IDTA
>node61280node
KSIAPLKNVMTLMMLIETLKDLPGIGVFSGDSGYGKSVAAQYAMNKTGAVYIEVRHYWRQKRFCEALLEELGQPPRGTVAAMMDEIIHRMGDANRPMIIDEADKLVGKMIEFVRDIHETTQAPVVLIGEELLPKKLEAHERVHNRVDFRLAQPCDLDATTLAGFLVAIEELLDDIRKQTAGKARRIATTLHEIGQFARNHGKDLDRTSYTGR-IFTG
>node9421node
KAAAMLHNVGALLEAIERLQGLPGLGCMFAPSGFGKTVACATAAANKGAIHIEARSSWGKREFLETVALSLGVMPGRTIARTAQAVGDHLREYQPVLLMDEADILVKGMIELVRELHMVSETPIILVGEEALPNKLKRFERVHNRVAWVPAQPANLDARQLAEMYVEVDDLLSYIVTERRGRIRKIVTNLEQIQITADRERTKATRAWWADRSLDTG
>node60851node
NTVAPLTNVAIMQELVGRLRDLPGIGCFYGFSGYGKSIATTYAANKLRAVYVEARSTWTKKKFMDALLGELAPGRSRPVYDLIEIAAEKLMTGRMVLFVDEADYVVRGYIEIIRDLYEIANTPIILIGEEDLPVKLERYERLHNRMRPAPALPCTLDARHLTRLYCEIDDLLMHLLAEVTGCTRRVAANLDDIQEEGLRNGDKVDRKLWGERKFNTG
>node57633node
SANAPITNMILCRQALANAMGLPGLAVFYGPAGSGKTRAAQATAQAMGATYVQAWPVWTARSLLEALAKELGLMPAKSVSALLGQVIEALKVGPRPLIIDEMDHLVKGLVEIIRTLHDATGVPILMIGEEALPARLKTWNRFDSRISFTPTLPANHDAEILAGCYASLKDLLEYFLKATKGNIRRLSINLSHAAHHARTEGTQLSRKWWGHRPVHTG
>node61128node
SEPAQLTNMRLGLSTMLDCQDSPRMGLFYGPSGYGKSVAAATVAARLNAAYVVAKSIWTQRSLLEAIAVEIGITPARTAPRLLDQVVDQLLEEPQPLIVDEMDHLVKKSVEIIRDIHDNARIPVLMIGEEALPAKLKAWERFDNRIVATPAQPADLDARLLRAYYCDVDDLLDAILAATGGITRRLVTNLQMVQKHAIAAGDRIALADWDGRKFRTG
>node66798node
SSPAQLTNMRLAMTTLLSCERLPRMALFYGPSGYGKSVAAAYVAAHFDAAYVEATPISTVRSLLESFAIELGISRERTAPRLLTQVIDHLVYQPTPLVIDEMDHLVGNLVEVIRTLHDKARVPIMMVGEEALPAKLKAWERFDNRLVSTPAQPSNLDALLLRDRYCRVDDLVAAILQAAKGVTRRIVINLENAQTAALDEGDTIDCRIWGKRRFSTD
>node45148node
LEPAQLTNMRLGLATMLRCVESPRLGLLYGPSGYGKSVAAATVAARFNAAYVVARSTWTQKSMLREIAKDLGIVLGRTADDVLVQVIEHLQVAPQPVIIDETDHVVRKNIEIIRDILDHAGVPVMLIGEEALPAKLKDWERFDNRIIATPAQPSSIDACLLRDYYCAVDDLVDAIVKATRGVTRRIVTNLQDVQARAIGDGETIDRAAWGTRPFSTG
>node74676node
QGQAQLTNMALCLKTLIDCRESARMGIFHGFSGYGKTVAAAFSAARTGAAYIQAQELWTRKTLLDVLAAELGIAPKRVAADLLRQIIEQLNRQPVDLIVDEMDYLAKGLVNTLRDIHDGTNIAILMIGEEALPAKLKAWERFDNRIATTAALPASYDAIKLRDHYCRIDDLAELFRVHCKGVTRRIVNNLQAAQKLAAEEGANINAAWWGDRPVRTG
>node53403node
GGQAQLTNMGLALRTIMDCMASPRLGLLYGYSGYGKSVGAAFAAARTNASYVCAKSVWTQRTLLEAIATSLGIVLARTAPAILDQIIDQLTIHPRPLVIDEMDFLVRQSVEIIRDIHDATAIAIMMIGEEALPSKLKEWERFDNRIVMTAAQPATQDALKLRDHYCRVDDLALRFLEACKGCTRRIVNNLNEAEREALASGDHADLAWWGNRPIMTG
>node5784node
RGNAPLSNMSLALQTIMECEQSTRIGLLYGFSGYGKTVSAGFVAARTGAAYIAARSVWSQRSLLEAIAEELGITPGRTAPVLMGQIIDQLNHEPRHLIIDETDHLVKKSVEIIRDIHDSAPIAIMLIGEEALPSKLKEWERFDNRIIATPAQPASIDAYKLRDHYCHVDDLAELFQHRCKGITRRIVTNLRAAQRAAAEEGGEINAGWWGSRPILNG
>node69537node
QGVAQLTNMSLALSTVLDLQQSPRMGCFYGESGYGKTVASAFVAAQLDAVYLKACSVWTVKTFLSELSVEIGLAPPRTAPAMLEAIVEQMTTYPRPIIIDEFDFLVRQSVEVVRDIHDALEIAILLIGEEALPHKLKQWERFHNRIMFTPAQPASPDARRLRDLYCKVDDLVEHIRRETRGVTRRIRVNLEAAQRFGIEAGMTVDCKLWGDRRLLIG
>node56368node
VGRAHLANMSLAYQTMLDCVNMPRLGVLYGPSGYGKSVAAAFVAARFDAGAVEAKSIWTQRSLLAALAEALGITVEKTGPRILDQLIDHLNQHPRPLIIDEMDYLVKQMVDIIRDIHDATSVAILMIGEEALPAKLKEWERFDNRIIHTAAQPASDDALKLRDCYRSVDDLVLEFRRSCAGVTRRIVTNLERAQSLAIDEGMSIDLAWWGNRRVENG
>node38853node
PAQAHLTNMSVALRTMLDCIESPRLSVFYGPSGYGKSVAAAFCAGRFDAAFIEAKSVWAQRSILEAIARELGVSLERTNPKILQQIIDALLHEPRPLIIDEMDHLVKQSVEVIRDIHDGAGIPIMMIGEEALPAKLKEWERFDNRIVASPAHPASLDGLKLRDHYCAIDDLVAYFVATTKGVTRRVVTNLQQAQRIALEEGDLIDRAWWGRRPVLTG
>node63026node
GSWAALSNMARALDTMNAAIHAPRMCVFFGKSGVGKTVGAAYVTARTGAAYILARSVWTRRAFLEALATEIGIALERTATRLMDQIIEQLQAMPRPLLIDEMDHLANQAVEIIRDIYDATDIPVMMIGEEKLPGKLKEWERFDNRLAINQALPASVDGRLLRDVYCHVDDLVDFFTERCKGITRRIIINLQRANTVAVDEGTAIDLKSWGNRPMLNG
>node50812node
SGMAPLTNMTLCMQTLVDCTESPRFGLFYGDSGFGKTVAAAFAAARSGAAYVEAKSLWTVRALLEAIAEELGIVLERTAPRLLRQIIDELNRAPRPLILDETDYLVKQMVDVIRDIHDATRIGILLIGEEALPSKLKEWERFDNRIVATPAQPASIDALLLRDHYGLIDDLTMYLAERCHGVTRRIVINLRGAAREAATAGDKVDRAWWGRRPVLDG
>node80981node
APGAQLTNMALALRTMADCHHSPRLSVFYGPSGYGKSVAAAFTGVRTRAVYVEARSVWTQRSILEALARELGIALERTAPRLLQQVVDQLASDPVPLIIDEMDYLVRQAVDLIRDIHDATRVGIMMIGMESLPSKLRAWEQFHNRIRFTPAQPASVDACKLRDHYCAVDDLVELIVDRCHGVTRRIVNNLKTVEREALDEGGAVDRAWWGGRAIITG
>node75269node
NQIRPTRNVVALMTLIEKVEALPGMAVFYGPSGFGKTFAAIHANLSKNAVHIQCRDFWTPKSLAEAILGELRAPSRQTLSHMFEDIVAALIRDPRPLIIDEADHLLKKMLEFVRGIHDDTQNTVVLIGEEELPQHLTRIERVHNRIGWVAAEPADLDARQLARYYAEIEDLLAAIVKASGGRIRRVSNNLSWIAEDARTRGTRMTLEDWGSRDFYTG
>node48773node
GRWAPLHNVTLVHKAVQRAMNLPGIVVAYSPSGWGKSMAASYCANAFEGFYVACRSYFTKKSFLETVLREMAIRPERTVAGMMDQIALQLDLSGRPLMLDEMDHLVRNMIEIVRDLHEMSRCTMLLVGEEQFPRKLRRSERFHNRVEWVQVQPASRDCRDL-AEFYPIDDLLELFRERARGVTRYICVNIDRAKALGQTQGKRVDLAAWGKREIYAG
>node63498node
--TSRITNVELLSVAVQEAVDLPGVVVMYGYSGVGKSKAASYCVIKKRAYYVECRDTWTRKAFLQAVLADMGVVPERTLSEMVAQIAEQLAKGKRPLIVDDVQYLLREVANVLTDIHNASNGTLILIGEEKVPVSLKRLERLHNRVKWVPAQQASLDLQVLAADCYVFVALLEAVLDATKGCLRRAAVNLSHVHQKALELGETMGLAQWGDRGWDNG
>node15117node
--IVPLTNVGLLTSAIERAQALPGLIAMYGPSGLGKSVGAAWAANRYRAYYVECRDTWTKKAFLTAVLREMAITPARNMSEMVDQVAEQLSRSGRPLIVDDVQYLLKSVANIITDIYNASQGTLVLIGEERVPASLARLERLHNRVEWVPAQPATGNPAQWRVPAY--------------------------------------------------N
>node32363node
--IVPLTNVGLLSGAMGRAQALPGIVVLYGKTGYGKSAAAAFAANQHRCYYVECREVWTKKAFLGAVLRDMSILPGRTLSDMVDQIAVQLSTSRRPLIVDDVQYLLKAAANVLTDIHNASDGTLVLIGEERVPGSLQKMERLHNRVEWVPAQPATIDICQLAIETYTFEDLLEDLRIATKGCLRRVAANLYKVRGEAEAMMDTVDLAAWGKRSWFTG
>node8102node
FKAAPLRNLALLEGLMNRTMELPGIVTFSGPSGFGKSTAAAYVAAKKQAHYVEIRSMWTKKPFLEMTLRQMGIIPQKMVNDMINQIAEELATSQRPLILDEFDNAVQHLVEIVRDIYEMSGASIVLIGEEQLPQKLQKWERFHGRIAWGQADAANIDARALNKHYETVDDLLKMVVSSAHGSIRRIVTNLNNMAQYARAEGETLSATDWGGRAIIGS
>node57632node
NTVAPIYNVGLAMEALERSINLPGFVGFYGPSGYGKTFSASYAANCFKAYYITCKSTSTKKSILKSILLEMGVPAIGNIDELREQVEEQLVLSQRPLIIDEADYLIKNLVPLVRDIFDATEAAIMLIGEEKMPAKLKRIERMHGRFVWEPAQPAFSDAQHLARVYCDVGDLLAEVCRVSQGSVRRISVNLDQIKTICIREGSSVDRETWGNRELFTG
>node16074node
NTLAPITNVALMLQLVDGLMNLPGIGVFSGPSGWGKSSAAAVAANRHRAFVVEVRSTYTTKHLFGMLAREMGLGDKGTTAQLGDRIAEELALSGRPLILDEADHLAKRMIEDVRGLYEASQGVLVLIGEERLPVRLERWERVASRVDWVQAEPVSRDARHLARLYCEIEGLFDLLMKAAGQSARRVSTNLHLVGEQARRQGTRIGLAGWGDRTFPNG
>node21238node
NSIAPLRNVSLLSSQVDRLVNEPGMGCFFGAPGLGKSFAKVYAANKYRAYHVQADDTWTRKVLCQEILAAMGITPAGTIPEMVRQIAEQLTLSRRPLIIDEADFLVKSLIEALRAIYERSMTPIILIGEEHLPQNLQRWERVFSRIDWTHAEPASEDARHLANVYCTIDDLLKVLHEKAKGSARRIVIGLSSIRKHALTTGKQMDRANFNGGEFFPG
>node53699node
GTIAPLRNISLFAEMMARLVNLTPLGVFYGWSGYGKTKSATYGANKYRALYLEVGASWTLKSFCQAALRELGVKASGTIPAMVEQIIETMATETRPMIIDEFDHVCWKSVNVVREILDKSGAPIVLIGEEMLPTRLKRWERFDNRVSWVAAQPADGDAVHLARLYSTIPTLLADMAEQAGGVVRRICHGIETVREFAAVNGSEVSMADWGNQPYWQS
>node57614node
AQPALLTNVTLFTELMNRLLNLTPLGVFYGFSGFGKTISATFAANRHGALYLEVGASWTVKKFCQMALKELGVVPAKTVTDMVEQLIETLAIETRPLIIDEFDHIAMKSVNIIREILDKAQIPVILIGEEYLPSSLKRWERFDNRVSWVAAQPASVDAKRLAKMYATIDPVMEDMATQANGIVRRICHGIETVREAASLKGSEVELKDVADITYWQT
>node13252node
NGIAKTRNIAQCYDAVMRTMNLPGLAGLYGPSGYGKSFAANHVATMTGAFYVQVKSTYTRKSFLQAVLREMSIPVPQTLNEMMELASAELAKTRKPLIVDEFDHLVSSKVEIVRDLYEASQGTILVIGEELLPRKLEKWERFHGRVNWAGALPTDLDCTLLKEIYAGISHLLEKLIAAVKGSTRRVSSNLEMMNELALENGDLITVKNFKDHGFLTG
>node57504node
VGVAQVTNVAVCFEAIERIQSLPGIGVFYGRSGDGKSSAASYIANRLNAYYVQATSIATKKSFLESVLREMTIPAYKTAAEMLGQIAEELAKSGRPLIVDEADHLVGNKIEMIRDIYESSQGTILIIGEEMLPKKLERWERFHGRVSWVPAQPATADAALLAKVYATIDQVLKQLVGAVRGSTRRTCTNIEMLGQRALECGRSVTMDDLEQNGFITG
>node14912node
GGIAQVTNVAVLHDAIARTTDLPGICVFYAPSGFGKSVAASFVATHTRAYYVQASSIDTKKSFLEKVLREMNIAPVGTATGMLQLIADELAKSGKPLIVDEFDHLAAGKVEMIRDIYESSQGTIIIIGEEMLPRKLERWERFHGRVNWVQAQPASVDAVLLAQVYSAIENVLAELVGAVRGSTRRVCTNLEMLAQRALENGRSVVMEDLRRNGFITG
>node69379node
[truncated: 1,086,841 more chars]
