# Supplementary material for: Modularity and diversity of target selectors in Tn7 transposons
Source: Mol Cell. 2023 Jun 15;83(12):2122–2136.e10. doi: 10.1016/j.molcel.2023.05.013 (PMC10293859; doi:10.1016/j.molcel.2023.05.013)
Supplement: Data S1. An archive containing data used in this study related to Figures 2 and S2–S4 — Data includes: (A) LOCIannot.txt: Tn7-like loci used. (B) Tn7_clade.lst: nodes belonging to the Tn7 clade. (C) TNSC.csv: information about TNSC representatives. (D) TNSC.tree: tree of TNSC representatives in newick format. (E) TNSC_for_tree.fasta.alig.trim.walkers: TnsC alignment used to build the tree. (F) TNIQ.csv: information about TniQ representatives. (G) TNIQ.tree: tree of TniQ in newick format. (H) TNIQ_for_tree.fasta.alig.trim.core: TniQ alignment used to build the tree. (I) TNSF_vin.csv: information about TnsF and relative systems. (J) TNSF.tree: tree of TnsF in newick format. (K) itol.link: links to interactive trees displaying features described in the paper are available via Itol TNSC: https://itol.embl.de/tree/13783123246421658282398 TNIQ: https://itol.embl.de/tree/13783123282721658801217 TNSF: https://itol.embl.de/tree/13783123254041660094518 [file mmc2.zip › itol.link]

# iTol trees
TNSC: https://itol.embl.de/tree/13783123246421658282398
TNIQ: https://itol.embl.de/tree/13783123282721658801217
TNSF: https://itol.embl.de/tree/13783123254041660094518
