# Supplementary material for: Modularity and diversity of target selectors in Tn7 transposons
Source: Mol Cell. 2023 Jun 15;83(12):2122–2136.e10. doi: 10.1016/j.molcel.2023.05.013 (PMC10293859; doi:10.1016/j.molcel.2023.05.013)
Supplement: Data S1. An archive containing data used in this study related to Figures 2 and S2–S4 — Data includes: (A) LOCIannot.txt: Tn7-like loci used. (B) Tn7_clade.lst: nodes belonging to the Tn7 clade. (C) TNSC.csv: information about TNSC representatives. (D) TNSC.tree: tree of TNSC representatives in newick format. (E) TNSC_for_tree.fasta.alig.trim.walkers: TnsC alignment used to build the tree. (F) TNIQ.csv: information about TniQ representatives. (G) TNIQ.tree: tree of TniQ in newick format. (H) TNIQ_for_tree.fasta.alig.trim.core: TniQ alignment used to build the tree. (I) TNSF_vin.csv: information about TnsF and relative systems. (J) TNSF.tree: tree of TnsF in newick format. (K) itol.link: links to interactive trees displaying features described in the paper are available via Itol TNSC: https://itol.embl.de/tree/13783123246421658282398 TNIQ: https://itol.embl.de/tree/13783123282721658801217 TNSF: https://itol.embl.de/tree/13783123254041660094518 [file mmc2.zip › TNSF.tree]

((tnsf1046node:1.158989901,((tnsf775node:1.070744064,(tnsf58node:0.351134212,(tnsf66node:0.444411494,((tnsf832node:0.125171742,tnsf266node:0.157110858):0.089692726[0.955],(tnsf250node:0.187510967,(tnsf526node:0.145498857,tnsf181node:0.142152485):0.092448564[0.994]):0.086815079[0.966]):0.232026950[1.000]):0.148900160[0.978]):0.353486952[0.997]):0.189314958[0.957],(tnsf111node:0.878348974,((tnsf275node:0.630392489,(tnsf696node:0.716308206,(tnsf808node:0.207448514,tnsf315node:0.212484047):0.615262421[1.000]):0.077791782[0.793]):0.119128845[0.922],(tnsf641node:0.628694485,(tnsf571node:0.601863358,(tnsf729node:0.228883799,tnsf339node:0.200905063):0.195843891[0.987]):0.284956312[0.999]):0.246632666[1.000]):0.046556633[0.528]):0.024446053[0.517]):0.058004162[0.651]):0.024883698[0.282],(tnsf1087node:1.170556813,((tnsf227node:0.712376785,tnsf208node:0.899472331):0.351567118[0.902],((tnsf650node:1.448946192,(((tnsf575node:0.666944225,tnsf499node:0.545927011):0.316989205[0.987],((tnsf1059node:0.123859880,(tnsf811node:0.125541690,tnsf382node:0.097141308):0.059289750[0.521]):0.605513329[1.000],(tnsf139node:0.549653810,((tnsf536node:0.273690789,tnsf117node:0.379398162):0.383874345[1.000],((tnsf706node:0.492189817,(tnsf612node:0.685710018,tnsf447node:0.375232098):0.061303964[0.839]):0.058541860[0.863],((tnsf869node:0.322170373,tnsf367node:0.322089125):0.231422870[1.000],(tnsf909node:0.338982678,tnsf863node:0.158182274):0.270339475[1.000]):0.064338298[0.237]):0.071302970[0.566]):0.111819887[0.848]):0.242262169[0.985]):0.246415901[0.842]):0.685256531[1.000],(tnsf790node:0.650024382,(((tnsf817node:0.180424852,tnsf408node:0.146659376):0.674540673[1.000],(tnsf1088node:0.206323278,tnsf574node:0.278063938):0.133266129[0.963]):0.129690974[0.798],(tnsf544node:0.434227776,((tnsf380node:0.430229247,tnsf908node:0.341526266):0.068373620[0.397],(tnsf446node:0.443570578,(tnsf704node:0.236513046,((tnsf69node:0.220175285,(tnsf653node:0.302187896,tnsf70node:0.211166662):0.063889845[0.832]):0.030894206[0.903],((tnsf814node:0.260622493,(tnsf795node:0.075432493,tnsf470node:0.129233657):0.140242987[1.000]):0.042113510[0.887],(tnsf126node:0.178610247,(tnsf1090node:0.342736791,(tnsf898node:0.113828288,tnsf109node:0.157816620):0.049930809[0.938]):0.023332100[0.299]):0.061404625[0.984]):0.066755596[0.973]):0.036943563[0.880]):0.037015452[0.422]):0.053589427[0.887]):0.079122046[0.000]):0.135393925[0.979]):0.147501120[0.939]):0.447079206[1.000]):0.129417626[0.715]):0.182438728[0.935],(tnsf592node:0.994069514,((tnsf444node:1.213029960,((tnsf897node:0.521255035,tnsf98node:0.434790117):0.502148134[0.998],(tnsf573node:1.265171966,(tnsf39node:0.683018481,(tnsf356node:0.354583510,tnsf134node:1.238719134):0.380851711[0.958]):0.333803828[0.531]):0.357802360[0.618]):0.302571390[0.950]):0.232774396[0.617],((tnsf214node:1.047328032,((tnsf962node:0.469503712,(tnsf205node:0.978824243,(tnsf717node:0.489803206,(tnsf857node:0.208248407,tnsf29node:0.202290608):0.201213765[0.994]):0.072315575[0.414]):0.161802998[0.933]):0.628391946[1.000],((tnsf923node:1.072889544,tnsf904node:0.753210219):0.171484003[0.558],(tnsf756node:0.738311431,((tnsf164node:0.536196978,(tnsf1093node:0.156842116,tnsf643node:0.086328794):0.637896247[1.000]):0.079111188[0.504],(((tnsf489node:0.243535456,tnsf28node:0.158475931):0.697841915[1.000],(tnsf1085node:0.275968432,tnsf534node:0.242471672):0.330437387[1.000]):0.087931200[0.504],((tnsf564node:0.138523638,tnsf153node:0.139472068):0.226985537[1.000],(tnsf587node:0.547717395,(tnsf881node:0.384144754,(tnsf424node:0.358707478,(tnsf537node:0.342394386,tnsf478node:0.433204896):0.094730428[0.950]):0.054668358[0.668]):0.054084551[0.121]):0.046384432[0.390]):0.137260144[0.997]):0.068601418[0.940]):0.096987884[0.907]):0.072081188[0.819]):0.144864229[0.954]):0.239712458[0.991]):0.105678890[0.762],(((tnsf387node:1.499092140,(((tnsf115node:0.947629677,tnsf402node:1.044289980):0.216687386[0.685],(tnsf770node:0.872051941,(tnsf782node:1.360460658,((tnsf1063node:0.520837431,tnsf510node:0.390648089):0.405951730[0.999],(tnsf175node:0.539804492,((tnsf843node:0.216280270,tnsf593node:0.169086285):0.280110786[1.000],(tnsf568node:0.393815702,(tnsf642node:0.106780221,tnsf197node:0.178447086):0.178485234[0.986]):0.161524625[0.974]):0.300462693[0.996]):0.258616866[0.978]):0.128754733[0.298]):0.086985633[0.108]):0.161409249[0.922]):0.115248280[0.844],((tnsf370node:0.807581390,(tnsf866node:0.533655471,(tnsf1069node:0.592338802,((tnsf535node:0.188490574,tnsf420node:0.228230375):0.194867880[0.998],(tnsf781node:0.232929275,(tnsf733node:0.519924448,tnsf254node:0.000000007):0.125761368[0.727]):0.211690047[0.998]):0.124951564[0.896]):0.134373657[0.843]):0.177829702[0.964]):0.124891145[0.888],(tnsf852node:0.724036851,(tnsf166node:0.854359431,(tnsf404node:0.202019285,(tnsf899node:0.340264306,((tnsf871node:0.403745496,tnsf867node:0.155837281):0.215428105[0.989],(tnsf558node:0.256343521,(tnsf926node:0.588394887,(tnsf906node:0.333086843,tnsf41node:0.131682988):0.105441463[0.977]):0.020074308[0.670]):0.061059222[0.930]):0.039778461[0.227]):0.031744162[0.038]):0.691608173[1.000]):0.105174256[0.844]):0.066758449[0.878]):0.126103041[0.962]):0.130456820[0.829]):0.093937113[0.335],((tnsf434node:0.386262074,tnsf184node:0.808462509):0.541356827[0.702],((tnsf204node:0.651957143,(((tnsf465node:0.231264041,tnsf299node:0.213576558):0.183980820[0.994],(tnsf703node:0.157248747,tnsf494node:0.150903680):0.267557394[0.999]):0.169728346[0.880],((tnsf955node:0.301470116,tnsf177node:0.316451993):0.114302403[0.919],(tnsf431node:0.133025580,tnsf144node:0.082561443):0.182719409[0.978]):0.234332788[0.998]):0.280157790[0.988]):0.313346853[0.987],(((tnsf582node:0.820472982,tnsf268node:0.682373635):0.128851711[0.880],(tnsf2node:0.422858854,(tnsf991node:0.379232563,tnsf957node:0.388766185):0.202412917[0.951]):0.611876639[1.000]):0.134799459[0.229],((tnsf492node:0.635799307,(tnsf212node:0.185297283,tnsf113node:0.150135467):0.345726506[0.999]):0.215653158[0.970],(tnsf105node:0.727248894,((tnsf740node:0.659251348,tnsf560node:1.055285502):0.128563828[0.873],((tnsf359node:0.540473648,tnsf217node:0.556810476):0.301176434[0.986],(tnsf901node:0.673051640,((tnsf646node:0.578964933,tnsf174node:0.420687353):0.155967744[0.927],((tnsf853node:0.302894016,tnsf419node:0.401522014):0.215890792[0.984],(tnsf1058node:0.247953573,tnsf649node:0.214538615):0.307117209[0.998]):0.150476399[0.747]):0.139724879[0.919]):0.141460094[0.902]):0.104158921[0.893]):0.076795279[0.827]):0.111840975[0.427]):0.090371868[0.474]):0.132468241[0.490]):0.136212449[0.542]):0.395977996[0.996]):0.110115768[0.869],(tnsf383node:1.398579044,(((tnsf916node:0.139152905,tnsf475node:0.133598425):0.702463570[1.000],((tnsf75node:0.810827769,(tnsf609node:0.833923808,tnsf102node:0.733290991):0.136073147[0.655]):0.502080064[0.996],(tnsf428node:0.689080827,(tnsf464node:0.741552277,(tnsf972node:0.443897965,tnsf150node:0.716958707):0.151501994[0.597]):0.351712514[0.981]):0.500662908[0.992]):0.351104294[0.972]):0.126410583[0.649],((tnsf551node:0.579900097,(((tnsf939node:0.222127691,tnsf354node:0.126576037):0.686887444[1.000],(tnsf151node:0.480181172,(tnsf1047node:0.144072664,tnsf163node:0.152272681):0.323190939[0.989]):0.859023545[1.000]):0.099481848[0.345],((tnsf362node:0.456998350,(tnsf1048node:0.321923715,tnsf637node:0.251850895):0.108246590[0.835]):0.763483294[1.000],((tnsf922node:0.490096136,tnsf80node:0.269803663):0.336329429[1.000],((tnsf614node:0.470536271,((tnsf666node:0.407075892,(tnsf914node:0.775089895,tnsf206node:0.524491280):0.610823008[0.985]):0.137122981[0.894],(tnsf95node:0.280977680,(tnsf32node:0.147108178,tnsf21node:0.154154152):0.210276734[1.000]):0.118868978[0.974]):0.079190235[0.928]):0.070642255[0.807],((tnsf162node:0.612337209,tnsf202node:0.537065157):0.121957437[0.943],((tnsf501node:0.219827709,tnsf476node:0.241410213):0.347348563[1.000],(tnsf27node:0.584341134,(tnsf735node:0.111623741,tnsf716node:0.122380555):0.441274722[1.000]):0.135567266[0.919]):0.030861247[0.389]):0.073291784[0.549]):0.066988227[0.737]):0.147910272[0.406]):0.215619478[0.960]):0.142959202[0.880]):0.258828005[0.967],(((tnsf682node:1.149717639,(tnsf752node:0.807045640,tnsf243node:0.730332215):0.131957396[0.735]):0.312822483[0.968],((tnsf645node:0.331170124,tnsf23node:0.257483311):0.574665729[1.000],((tnsf453node:0.501605934,tnsf329node:0.465673667):0.533997100[1.000],(tnsf480node:1.108605494,(tnsf463node:0.805645306,(tnsf794node:1.257197151,tnsf328node:0.093255474):0.638350105[0.595]):0.088802437[0.589]):0.149241324[0.618]):0.136558857[0.881]):0.125826002[0.734]):0.040247278[0.706],(tnsf701node:0.922982150,((tnsf49node:0.889115214,((((tnsf448node:0.179329239,tnsf51node:0.251933575):0.238645847[0.999],(tnsf99node:0.261176624,(tnsf990node:0.222987629,(tnsf467node:0.260398952,tnsf712node:0.234681919):0.061652336[0.677]):0.088221385[0.919]):0.167702466[0.984]):0.276318321[0.994],(tnsf297node:0.257181580,((tnsf959node:0.195154435,tnsf19node:0.186052019):0.179581321[1.000],(tnsf330node:0.322658012,(tnsf147node:0.369740041,(tnsf968node:0.244326668,tnsf427node:0.198255364):0.058615610[0.565]):0.108699343[0.973]):0.056537074[0.524]):0.055797391[0.114]):0.331812882[1.000]):0.395493456[1.000],(((tnsf1091node:0.161612614,tnsf472node:0.112763367):0.388270868[0.999],(tnsf452node:0.442383103,(tnsf919node:0.236521287,tnsf490node:0.033765725):0.509281542[1.000]):0.220228797[0.981]):0.276539626[0.997],((tnsf1007node:1.060091698,(tnsf532node:0.179218129,(tnsf757node:0.386132046,(tnsf970node:0.100893903,tnsf850node:0.272494443):0.103178144[0.951]):0.091742940[0.856]):0.530355855[1.000]):0.162046314[0.732],((tnsf469node:0.158922345,tnsf235node:0.126656365):0.938987931[1.000],(tnsf31node:0.487548682,((tnsf100node:0.499085734,(tnsf468node:0.585984011,tnsf459node:0.466643012):0.081603195[0.591]):0.145161250[0.944],(tnsf302node:0.456823841,(tnsf528node:0.603006242,(tnsf201node:0.224469495,((tnsf450node:0.202461510,tnsf331node:0.176584779):0.083876169[0.963],(tnsf185node:0.141244754,(tnsf791node:0.131039542,tnsf149node:0.316829602):0.032692663[0.151]):0.065693103[0.918]):0.076696746[0.890]):0.225270073[0.997]):0.054995640[0.535]):0.031919187[0.406]):0.112666860[0.884]):0.140196254[0.887]):0.194040744[0.945]):0.136436287[0.767]):0.142400884[0.929]):0.069558065[0.571]):0.076900557[0.506],(((tnsf430node:0.709126246,(tnsf533node:0.564923675,tnsf360node:0.592930469):0.135796568[0.880]):0.154090668[0.962],((tnsf529node:0.138732765,tnsf487node:0.187358675):0.732845377[1.000],((tnsf665node:0.582852724,tnsf542node:0.595702221):0.278349662[0.946],(tnsf455node:0.333735800,tnsf298node:0.383678158):0.616799167[1.000]):0.264740297[0.950]):0.108338598[0.827]):0.096639778[0.760],(tnsf707node:0.799366727,(((tnsf327node:0.483490383,(tnsf36node:0.607895390,tnsf543node:0.737393475):0.016970532[0.000]):0.127022976[0.907],(tnsf24node:0.665611472,((tnsf961node:0.177454768,(tnsf210node:0.150282483,tnsf155node:0.121417992):0.040134108[0.211]):0.268518208[1.000],((tnsf969node:0.128889293,tnsf353node:0.174531593):0.411635129[1.000],(tnsf94node:0.755205138,(tnsf664node:0.228494855,tnsf148node:0.193364587):0.282942525[0.993]):0.073107513[0.000]):0.066989928[0.046]):0.083047099[0.703]):0.040250436[0.393]):0.203697783[0.992],((tnsf989node:0.365574506,tnsf607node:0.812655672):0.915044607[1.000],((tnsf458node:0.490790667,(tnsf531node:0.519004428,tnsf471node:0.455515450):0.133924220[0.469]):0.318580463[0.998],((((tnsf154node:0.993508761,tnsf429node:0.501797489):0.121247052[0.888],((tnsf22node:0.663841037,(tnsf1092node:0.283968226,tnsf449node:0.387721271):0.092528472[0.874]):0.068037404[0.783],((tnsf565node:0.139064050,tnsf152node:0.174873871):0.133043901[0.992],(tnsf479node:0.205452247,(tnsf606node:0.163393726,tnsf118node:0.238353833):0.109444324[0.992]):0.058740234[0.267]):0.425075601[1.000]):0.046942778[0.508]):0.091056826[0.944],((tnsf541node:0.552393688,(tnsf734node:0.340739956,(tnsf713node:0.528142992,tnsf561node:0.265804048):0.037479694[0.152]):0.039377273[0.710]):0.062618428[0.829],((tnsf165node:0.737898173,(tnsf615node:0.210500215,tnsf34node:0.293913787):0.252813438[0.980]):0.156627633[0.930],((tnsf812node:0.215081624,tnsf53node:0.243684928):0.203456706[0.993],(tnsf451node:0.507546115,tnsf97node:0.376312265):0.236310965[0.975]):0.136546266[0.952]):0.047131896[0.714]):0.062122902[0.779]):0.068877283[0.903],(((tnsf156node:0.590894790,(tnsf960node:0.367701485,tnsf562node:0.323378263):0.281098841[0.984]):0.130465511[0.798],(tnsf30node:0.520778657,((tnsf358node:0.402994152,tnsf37node:0.294421124):0.039967332[0.310],(tnsf160node:0.243143355,tnsf35node:0.150167536):0.054003629[0.419]):0.248721720[0.997]):0.304026761[0.999]):0.150256622[0.960],((tnsf38node:0.431666940,((tnsf563node:0.264789744,(tnsf50node:0.484269192,tnsf26node:0.230682117):0.109144273[0.321]):0.236613190[0.997],(tnsf686node:0.478953930,(tnsf20node:0.408493732,(tnsf454node:0.310587633,tnsf378node:0.197061837):0.172507856[0.992]):0.089438330[0.450]):0.211761521[0.987]):0.132757434[0.941]):0.317998751[1.000],((tnsf96node:0.338902814,((tnsf917node:0.000000008):0.252380045[1.000],(tnsf644node:0.302650587,((tnsf737node:0.393071939,(tnsf540node:0.252534849,tnsf325node:0.277603900):0.073351316[0.942]):0.042227669[0.887],((tnsf847node:0.220690878,(tnsf25node:0.287178157,tnsf488node:0.165885144):0.029354132[0.356]):0.184556040[1.000],((tnsf921node:0.184019984,tnsf539node:0.210621502):0.040847511[0.255],(tnsf971node:0.180375786,(tnsf941node:0.156828509,tnsf715node:0.117636577):0.040339302[0.667]):0.117992546[0.992]):0.058114926[0.935]):0.033760018[0.552]):0.152765554[0.997]):0.023844342[0.740]):0.132255960[0.953]):0.387883508[1.000],((tnsf918node:0.541208082,tnsf1094node:0.561581946):0.087712096[0.627],((tnsf457node:0.136398144,tnsf1node:0.194318571):0.408074344[1.000],((tnsf736node:0.325190006,(tnsf708node:0.351707079,(tnsf161node:0.267344571,(tnsf101node:0.124933646,(tnsf940node:0.108578471,tnsf301node:0.215143691):0.040588983[0.875]):0.085909742[0.961]):0.176503395[0.989]):0.115462662[0.969]):0.065771841[0.577],(tnsf89node:0.210754659,((tnsf326node:0.116304133,tnsf85node:0.134285782):0.036009259[0.892],(tnsf33node:0.249254002,(tnsf52node:0.175624473,((tnsf361node:0.084003858,tnsf103node:0.168312741):0.010649691[0.540],(tnsf390node:0.166140483,tnsf714node:0.133195847):0.039632212[0.917]):0.053515331[0.962]):0.019373901[0.501]):0.043777675[0.953]):0.055964273[0.925]):0.205799545[1.000]):0.054203393[0.070]):0.112179588[0.894]):0.245844515[0.997]):0.063959423[0.276]):0.059023837[0.202]):0.188089732[0.999]):0.023172820[0.256]):0.049303685[0.712]):0.086271757[0.880]):0.090484191[0.604]):0.057190010[0.737]):0.124882994[0.914]):0.053087045[0.541]):0.060932149[0.724]):0.091717011[0.959]):0.034519977[0.047]):0.477991362[1.000]):0.002361475[0.000]):0.185485229[0.976]):0.086468323[0.848]):0.143117171[0.936]):0.141882266[0.521]):0.157657700[0.927]):0.149162419[0.839]):0.175426236[0.940],(((((tnsf220node:0.175657425,tnsf193node:0.100307244):0.353833716[1.000],(tnsf512node:0.425406498,((tnsf320node:0.099583286,tnsf107node:0.186620855):0.300572792[1.000],(tnsf373node:0.443851601,(tnsf777node:0.370645935,(tnsf366node:0.256271457,tnsf182node:0.275575146):0.160096130[0.998]):0.073134296[0.346]):0.111144516[0.967]):0.122002791[0.961]):0.074383533[0.855]):0.403086885[1.000],((tnsf824node:0.572770345,tnsf8node:0.497626497):0.168375048[0.989],(((tnsf352node:0.665393723,tnsf233node:0.390777395):0.155292370[0.935],(tnsf120node:0.440716799,(tnsf798node:0.121991593,tnsf556node:0.129529069):0.398523857[1.000]):0.109451328[0.798]):0.058730477[0.479],((tnsf215node:0.456046468,(tnsf742node:0.295132030,tnsf203node:0.478834292):0.194407615[0.998]):0.104874439[0.271],((tnsf1096node:0.328707947,tnsf432node:0.365838094):0.246497568[0.999],((tnsf920node:0.357406975,(tnsf474node:0.189094852,tnsf365node:0.208061588):0.047320256[0.547]):0.057428058[0.407],(tnsf1078node:0.290336416,(tnsf548node:0.149371410,(tnsf721node:0.177817672,(tnsf912node:0.138767459,(tnsf841node:0.135919582,tnsf159node:0.158361850):0.057020027[0.969]):0.039858550[0.899]):0.036981490[0.395]):0.194745509[1.000]):0.106151656[0.973]):0.166298940[0.973]):0.286259494[1.000]):0.083390327[0.946]):0.131102911[0.982]):0.068420281[0.776]):0.053759480[0.879],(((tnsf484node:0.342447482,(tnsf671node:0.193613976,tnsf312node:0.258306945):0.330721755[1.000]):0.128214270[0.935],((((tnsf304node:0.218003295,(tnsf676node:0.183630038,(tnsf290node:0.000000008):0.149033362[0.933]):0.071385757[0.928]):0.203464548[1.000],((tnsf913node:0.181810274,tnsf748node:0.104469996):0.378444138[1.000],(tnsf738node:0.271535063,(tnsf963node:0.124832082,(tnsf933node:0.193643338,tnsf938node:0.153621554):0.044768433[0.859]):0.097204165[0.970]):0.134005394[0.994]):0.138778889[0.955]):0.079725610[0.877],(tnsf4node:0.444248906,((tnsf496node:0.310291278,tnsf119node:0.352566531):0.048645114[0.352],((tnsf608node:0.152057851,tnsf108node:0.297672901):0.079346499[0.918],(tnsf1080node:0.255317168,(tnsf1003node:0.217064331,(tnsf895node:0.339823880,(tnsf196node:0.141655316,tnsf171node:0.090501621):0.063507707[0.950]):0.047486714[0.829]):0.035570833[0.788]):0.075191001[0.973]):0.092790692[1.000]):0.023499971[0.249]):0.078373768[0.974]):0.204447803[1.000],(((tnsf187node:0.281422530,(tnsf1061node:0.103058244,(tnsf79node:0.127829212,(tnsf132node:0.096002185,(tnsf386node:0.190634574,tnsf762node:0.085138357):0.034219023[0.926]):0.026891234[0.696]):0.054366008[0.916]):0.157086720[1.000]):0.149352377[1.000],((tnsf854node:0.127909712,tnsf485node:0.121222058):0.216045465[0.999],((tnsf616node:0.407547642,(tnsf848node:0.100278301,tnsf12node:0.322100032):0.051395065[0.733]):0.080810540[0.949],(tnsf965node:0.140340117,(tnsf932node:0.118288759,tnsf186node:0.160086218):0.130172338[1.000]):0.039071407[0.728]):0.220191993[1.000]):0.061017814[0.914]):0.059850072[0.960],((tnsf1001node:0.261292787,(tnsf3node:0.352094156,(tnsf618node:0.149036053,(tnsf930node:0.344386722,tnsf131node:0.032735490):0.053593003[0.936]):0.352250965[1.000]):0.035769702[0.051]):0.082593372[0.974],(tnsf931node:0.593600852,((tnsf473node:0.355251769,(tnsf605node:0.000000005,tnsf172node:1.005607760):0.501069991[0.995]):0.067509270[0.871],(tnsf538node:0.404681536,((tnsf1024node:0.251681500,tnsf559node:0.211996765):0.062025272[0.941],((tnsf346node:0.354107208,(tnsf776node:0.458843158,tnsf747node:0.314732406):0.043773503[0.373]):0.063831258[0.959],((tnsf675node:0.231440191,tnsf435node:0.273708626):0.047441899[0.721],((tnsf76node:0.087088274,tnsf602node:0.000000005):0.218119665[0.879],(tnsf849node:0.337280976,(tnsf566node:0.120391715,tnsf303node:0.114745400):0.161542802[1.000]):0.099136674[0.984]):0.050291243[0.924]):0.023697596[0.283]):0.034591051[0.797]):0.044279756[0.916]):0.057090925[0.930]):0.007831438[0.616]):0.061414242[0.943]):0.043213061[0.702]):0.096044004[0.980]):0.114604457[0.920]):0.242672176[1.000],(tnsf1038node:0.811580437,(((tnsf557node:0.627645516,(tnsf1033node:0.164958019,(tnsf689node:0.142451254,tnsf223node:0.206074266):0.050851118[0.378]):0.468929092[1.000]):0.078093411[0.740],((tnsf379node:0.615060578,tnsf176node:0.515010887):0.068268762[0.879],(tnsf257node:0.210554552,(tnsf213node:0.149215949,(tnsf877node:0.107279016,(tnsf511node:0.185071745,tnsf84node:0.072067113):0.038689774[0.871]):0.049675643[0.918]):0.067790463[0.891]):0.451366815[1.000]):0.058483933[0.074]):0.058855223[0.901],(((tnsf599node:0.554459476,(tnsf508node:0.317853511,tnsf410node:0.390690910):0.279386195[0.995]):0.106906924[0.830],((tnsf813node:0.344605877,tnsf672node:0.210310925):0.047038304[0.148],(tnsf514node:0.217050500,tnsf322node:0.149658907):0.048312537[0.000]):0.622596278[1.000]):0.166715718[0.981],(((tnsf90node:0.491035019,((tnsf873node:0.255531836,tnsf55node:0.309222445):0.221748548[0.999],(tnsf594node:0.176404185,tnsf577node:0.156796196):0.380603668[1.000]):0.063541087[0.879]):0.054012665[0.933],(((tnsf200node:0.441327299,tnsf760node:0.292752556):0.080717367[0.820],(tnsf620node:0.297504071,(tnsf73node:0.374817552,(tnsf792node:0.160978139,tnsf462node:0.219110484):0.136741493[0.999]):0.047733846[0.816]):0.038564195[0.413]):0.167227229[1.000],(((tnsf754node:0.302918864,tnsf211node:0.215679023):0.473616841[1.000],((tnsf285node:0.200548869,tnsf170node:0.208682333):0.055141614[0.260],(tnsf1042node:0.162125587,tnsf477node:0.175418472):0.128097275[0.966]):0.367383158[1.000]):0.066871760[0.151],(tnsf483node:0.238282646,(tnsf87node:0.415815086,(tnsf121node:0.279799982,(tnsf719node:0.337968735,(tnsf1049node:0.384311546,tnsf973node:0.273773335):0.065524596[0.816]):0.044387655[0.203]):0.113527293[0.961]):0.082856208[0.909]):0.221987737[0.997]):0.070158322[0.894]):0.038223752[0.150]):0.066175287[0.946],(tnsf1097node:0.707494945,(((tnsf647node:0.492154815,(tnsf718node:0.280999046,(tnsf81node:0.312089029,(tnsf639node:0.088539067,tnsf547node:0.070534117):0.236783662[1.000]):0.141329546[0.976]):0.385726071[1.000]):0.119542436[0.899],(((tnsf878node:0.434334058,tnsf308node:0.467645064):0.166914356[0.983],(tnsf1060node:0.183772330,tnsf130node:0.224441672):0.395517616[1.000]):0.039017444[0.353],((tnsf272node:0.222654389,tnsf255node:0.077082440):0.361738024[1.000],(tnsf333node:0.484157892,(tnsf357node:0.030858332,tnsf311node:0.058323175):0.248795591[1.000]):0.105348700[0.963]):0.055836450[0.911]):0.057764120[0.903]):0.057366398[0.366],((tnsf6node:0.419252895,(tnsf7node:0.338819982,tnsf1071node:0.798453737):0.176230346[0.524]):0.070077405[0.161],((tnsf629node:0.186661091,(tnsf482node:0.234332064,tnsf83node:0.178709456):0.086277828[0.954]):0.387358428[1.000],((tnsf265node:0.308960122,(tnsf799node:0.287244388,tnsf278node:0.295959528):0.050250202[0.787]):0.084725396[0.943],(tnsf617node:0.302915534,(tnsf168node:0.305944359,(tnsf910node:0.171619170,(tnsf624node:0.142153040,tnsf0node:0.288552937):0.363289008[1.000]):0.123052730[0.988]):0.061797087[0.738]):0.129430087[0.996]):0.066992391[0.685]):0.208235804[1.000]):0.100681104[0.915]):0.039873940[0.827]):0.037226120[0.269]):0.060195359[0.501]):0.080516163[0.959]):0.063285908[0.449]):0.043111153[0.839]):0.126635475[0.995]):0.057663698[0.828],((tnsf946node:0.888242023,((tnsf1013node:0.519898655,(tnsf976node:0.543305171,tnsf403node:0.285389174):0.211750485[0.701]):0.101587578[0.894],((tnsf632node:0.014139043,(tnsf907node:0.508889621,tnsf128node:0.040574512):0.451703466[0.495]):0.333075577[0.999],((tnsf1077node:0.163718681,tnsf1023node:0.183921459):0.214414763[1.000],(tnsf934node:0.277036427,(tnsf900node:0.349185857,tnsf865node:0.000000005):0.266106421[1.000]):0.123053848[0.985]):0.044943359[0.476]):0.149667104[0.991]):0.207093835[0.996]):0.066253024[0.850],((tnsf426node:1.026114133,((((tnsf91node:0.257829523,(tnsf1056node:0.189313375,tnsf698node:0.221970771):0.103473861[0.863]):0.553503067[1.000],((tnsf640node:0.665222513,(tnsf1053node:0.500829504,tnsf522node:0.356546863):0.177653452[0.966]):0.072784009[0.059],((tnsf697node:0.360604203,(tnsf342node:0.511658471,((tnsf411node:0.148861254,(tnsf260node:0.008910434,tnsf68node:0.052265487):0.097188297[0.983]):0.213926999[1.000],(tnsf495node:0.293156317,(tnsf1083node:0.268438689,tnsf62node:0.483655593):0.031305291[0.000]):0.095847740[0.966]):0.044571814[0.399]):0.076569913[0.903]):0.113342760[0.963],(tnsf374node:0.398807411,(tnsf225node:0.422714045,(((tnsf576node:0.302304954,tnsf135node:0.158687015):0.135723384[0.995],(tnsf815node:0.343202640,(tnsf891node:0.145026341,tnsf788node:0.149798508):0.201398193[1.000]):0.109270422[0.983]):0.166651891[1.000],((tnsf1028node:0.630420933,(tnsf669node:0.326437369,(tnsf350node:0.322084400,((tnsf179node:0.134083684,tnsf59node:0.204561512):0.061832177[0.946],((tnsf903node:0.289813363,tnsf590node:0.158909084):0.046883314[0.904],(tnsf218node:0.372486016,(tnsf902node:0.095336631,tnsf11node:0.146373490):0.068567087[0.991]):0.027832047[0.780]):0.027301172[0.916]):0.063162589[0.654]):0.110053255[0.950]):0.105013681[0.970]):0.117444564[0.896],((tnsf1025node:0.217053982,(tnsf1075node:0.210463927,(tnsf518node:0.166274968,tnsf236node:0.257248248):0.218600285[0.999]):0.313484732[1.000]):0.055710701[0.550],(tnsf967node:0.447503336,(tnsf950node:0.179457189,(tnsf1074node:0.200851915,(tnsf1039node:0.168928839,(tnsf1030node:0.107796630,(tnsf314node:0.256898701,(tnsf727node:0.110797014,tnsf310node:0.141269146):0.104992108[0.999]):0.030023235[0.500]):0.058351426[0.968]):0.055534302[0.930]):0.087865635[0.998]):0.048776372[0.273]):0.056412275[0.418]):0.163990757[1.000]):0.055376729[0.287]):0.027506860[0.444]):0.051986297[0.687]):0.064991277[0.628]):0.305297104[1.000]):0.101210683[0.480]):0.138421106[0.983],((((tnsf759node:1.067484448,tnsf596node:0.816925874):0.229306087[0.867],((tnsf603node:0.455412876,tnsf506node:0.419334770):0.200857496[0.974],(tnsf684node:0.293911731,tnsf677node:0.370335652):0.175562698[0.983]):0.426487180[1.000]):0.206168926[0.985],((tnsf911node:0.524054838,(tnsf318node:0.459598578,(tnsf295node:0.420490843,(tnsf700node:0.486062219,tnsf276node:0.434200155):0.099001003[0.643]):0.048319830[0.147]):0.074052824[0.875]):0.136553173[0.975],(((tnsf751node:0.546114250,(tnsf885node:0.474644465,tnsf527node:0.521991203):0.158883371[0.985]):0.204789061[1.000],((tnsf988node:0.293308733,tnsf954node:0.164548467):0.232496958[1.000],(tnsf631node:0.134956668,tnsf16node:0.143497827):0.216410266[0.999]):0.291597570[1.000]):0.063299153[0.497],((tnsf611node:0.201678169,(tnsf628node:0.107289324,tnsf445node:0.208842013):0.150381858[0.990]):0.189639011[1.000],(tnsf400node:0.359646318,(tnsf952node:0.232749763,(tnsf830node:0.128092668,tnsf241node:0.133487519):0.159356506[0.999]):0.137596452[0.997]):0.071136779[0.588]):0.249322248[1.000]):0.137587825[0.972]):0.246192352[1.000]):0.073389272[0.929],(((tnsf635node:0.807746034,(tnsf927node:0.307291192,(tnsf1021node:0.261690271,tnsf438node:0.489054349):0.174883421[0.801]):0.366339400[0.993]):0.337353412[0.996],((tnsf678node:0.349305149,tnsf493node:0.091965707):0.606219503[1.000],(tnsf983node:0.615704109,(tnsf829node:0.355716549,tnsf749node:0.326305779):0.248484010[0.994]):0.107290891[0.444]):0.176092745[0.968]):0.206221743[0.989],((tnsf524node:0.546153127,((tnsf253node:0.214853491,tnsf104node:0.226215404):0.164542132[0.999],(tnsf966node:0.523596890,((tnsf1043node:0.194023000,tnsf313node:0.410063483):0.044054301[0.180],((tnsf1095node:0.294165557,tnsf1032node:0.374539850):0.030391619[0.383],(tnsf888node:0.096133591,(tnsf157node:0.099950749,tnsf935node:0.147716730):0.044223690[0.506]):0.093110563[0.983]):0.220611528[1.000]):0.087332923[0.792]):0.093045058[0.897]):0.224504420[0.990]):0.267654912[1.000],(tnsf621node:0.923982044,((tnsf143node:0.202736069,tnsf142node:0.098990946):0.553799605[1.000],((tnsf810node:0.226517171,tnsf753node:0.492965707):0.160270857[0.967],(tnsf247node:0.523847944,((tnsf349node:0.234568033,tnsf82node:0.269086339):0.086180989[0.982],((tnsf481node:0.158098542,(tnsf833node:0.209660506,tnsf739node:0.156658082):0.146884992[1.000]):0.043398117[0.198],(tnsf894node:0.126840627,(tnsf937node:0.170195075,tnsf728node:0.111045897):0.031302766[0.299]):0.202757060[1.000]):0.047560680[0.815]):0.085576949[0.918]):0.063355586[0.807]):0.188955252[0.977]):0.216944209[0.980]):0.174561295[0.947]):0.174459258[0.986]):0.106482195[0.603]):0.046468509[0.442]):0.096431540[0.899],(((tnsf269node:0.927529039,tnsf77node:0.532882845):0.215427002[0.957],(tnsf763node:0.813711779,(tnsf345node:0.321580357,tnsf114node:0.135911236):0.950401716[1.000]):0.161582154[0.892]):0.110432407[0.918],(((tnsf1010node:0.515805328,(tnsf1004node:0.371365563,(tnsf195node:0.332728979,tnsf106node:0.333849559):0.049433841[0.867]):0.076956200[0.849]):0.090221365[0.913],(((tnsf14node:0.195705482,tnsf443node:0.420944787):0.000000027[0.000],((tnsf46node:0.224440119,tnsf384node:0.221783398):0.021253024[0.748],(tnsf1029node:0.149308756,tnsf584node:0.160515460):0.066331146[0.793]):0.102194187[0.986]):0.060144278[0.954],((tnsf874node:0.127140296,tnsf252node:0.128138685):0.036494958[0.865],(tnsf731node:0.249945353,(tnsf993node:0.213339436,(tnsf418node:0.097564916,(tnsf887node:0.291576055,tnsf300node:0.358254670):0.065297904[0.927]):0.049941268[0.911]):0.012193044[0.018]):0.121471321[1.000]):0.162715518[0.999]):0.229328243[1.000]):0.324860792[1.000],((tnsf1062node:0.819469035,((tnsf338node:0.408550346,(tnsf1036node:0.263587400,tnsf1027node:0.263601884):0.112272647[0.978]):0.114856891[0.967],((tnsf1016node:0.476555471,tnsf57node:0.222564491):0.070576889[0.877],(tnsf1068node:0.394925446,((tnsf491node:0.362808231,tnsf231node:0.360648062):0.083071373[0.892],(tnsf861node:0.444356377,((tnsf663node:0.187412522,tnsf623node:0.322778218):0.173464362[0.998],(tnsf851node:0.144049886,tnsf567node:0.129245172):0.225852836[1.000]):0.011830103[0.059]):0.021584214[0.517]):0.134387360[0.989]):0.119620740[0.977]):0.182528002[0.994]):0.233504693[0.993]):0.073158941[0.397],(((tnsf1070node:0.704914197,(tnsf9node:0.514431749,(tnsf883node:0.346732261,(tnsf1082node:0.364796642,(tnsf369node:0.274148708,tnsf364node:0.335914188):0.058046030[0.433]):0.074389461[0.188]):0.091857490[0.777]):0.169779405[0.987]):0.203615399[0.997],(((tnsf953node:0.456969772,(tnsf884node:0.214893567,tnsf309node:0.283529896):0.331398495[1.000]):0.085742954[0.896],(tnsf839node:0.650752687,((tnsf837node:0.372920879,tnsf800node:0.321283607):0.155958828[0.996],(tnsf248node:0.383945318,((tnsf845node:0.148966527,tnsf224node:0.138983445):0.341123423[1.000],((tnsf545node:0.374068593,tnsf520node:0.455656281):0.196036870[0.995],((tnsf579node:0.475334477,tnsf305node:0.232001082):0.121444692[0.974],(tnsf929node:0.559575428,(tnsf743node:0.162147908,tnsf554node:0.180106127):0.167413336[0.999]):0.044054441[0.153]):0.078963908[0.665]):0.060274452[0.686]):0.053562319[0.850]):0.242549687[1.000]):0.044177333[0.059]):0.085304478[0.513]):0.345480342[1.000],(((tnsf982node:0.198382346,tnsf875node:0.230747925):0.143441367[0.997],((tnsf92node:0.292148965,tnsf958node:0.348672621):0.155142918[0.952],(tnsf42node:0.611928553,(tnsf335node:0.222806064,tnsf167node:0.276116642):0.188153689[0.965]):0.049808328[0.608]):0.098967994[0.624]):0.216361434[1.000],((tnsf169node:0.495095532,(tnsf994node:0.340465965,(tnsf755node:0.151189220,tnsf129node:0.146772940):0.129563210[0.959]):0.301836467[1.000]):0.089060086[0.896],((tnsf793node:0.439108844,(tnsf1052node:0.295340782,tnsf1019node:0.462572172):0.150414670[0.819]):0.140274205[0.811],(tnsf466node:0.420039686,(tnsf344node:0.520411080,((tnsf1084node:0.277426983,tnsf831node:0.393952484):0.077295500[0.833],(tnsf638node:0.255799996,(tnsf768node:0.158900581,tnsf341node:0.102123345):0.137934600[0.992]):0.096252570[0.648]):0.271315306[0.997]):0.258121289[0.998]):0.097157811[0.889]):0.064045670[0.734]):0.114554302[0.992]):0.070007755[0.970]):0.035272892[0.500]):0.038826240[0.814],((tnsf158node:0.612109684,(tnsf1072node:0.391923518,(tnsf1006node:0.299833116,(tnsf517node:0.181919769,(tnsf112node:0.392891963,(tnsf1044node:0.278075809,tnsf355node:0.223659921):0.050837811[0.657]):0.028363198[0.100]):0.169340445[0.998]):0.091315202[0.921]):0.101207839[0.667]):0.240181658[1.000],(((tnsf1011node:0.597141481,(tnsf943node:0.501351330,tnsf692node:0.314738750):0.163369969[0.990]):0.097277052[0.787],((tnsf1065node:0.775688839,tnsf256node:0.672453624):0.132865645[0.775],((tnsf840node:0.588570850,(tnsf818node:0.483195293,tnsf801node:0.388587771):0.190817539[0.972]):0.298561109[1.000],(tnsf461node:0.455713214,(tnsf415node:0.575226214,(tnsf658node:0.338475411,((tnsf886node:0.588489353,(tnsf710node:0.246450020,tnsf456node:0.126427001):0.167426517[0.987]):0.170441230[0.985],(tnsf1041node:0.372942214,(tnsf948node:0.252480920,(tnsf43node:0.304405271,(tnsf964node:0.116266440,tnsf259node:0.133380886):0.000000006[0.000]):0.059291329[0.256]):0.244229368[1.000]):0.176651301[0.993]):0.064312732[0.727]):0.101846221[0.927]):0.087608919[0.891]):0.056860038[0.158]):0.078008971[0.898]):0.083984926[0.926]):0.041049697[0.796],(tnsf13node:0.632624716,(((tnsf711node:0.786361980,(tnsf417node:0.327940618,tnsf245node:0.266449191):0.440938722[1.000]):0.082207702[0.674],((tnsf725node:0.382642492,(tnsf216node:0.218406234,tnsf40node:0.094231646):0.162632499[0.972]):0.297339791[1.000],((tnsf572node:0.328553934,(tnsf291node:0.173972831,(tnsf709node:0.194046228,tnsf391node:0.123770726):0.062114066[0.955]):0.139518026[0.999]):0.082097462[0.970],((tnsf928node:0.148482070,(tnsf523node:0.162146785,tnsf74node:0.134250351):0.125065079[0.731]):0.119475712[0.991],(tnsf530node:0.373298965,(tnsf460node:0.264685001,(tnsf925node:0.132880715,tnsf634node:0.181752303):0.151917921[1.000]):0.112425556[0.992]):0.053886168[0.568]):0.153981401[1.000]):0.084368892[0.970]):0.064729477[0.963]):0.031597559[0.788],(((tnsf549node:0.632271897,tnsf784node:0.644078791):0.091102426[0.811],(tnsf1020node:0.013894419,tnsf694node:1.799317002):0.627412132[0.854]):0.083922383[0.883],(((tnsf656node:0.331502897,tnsf261node:0.188566825):0.316237672[1.000],(tnsf855node:0.313087977,(tnsf828node:0.287883754,(tnsf570node:0.000000005,tnsf497node:0.798836910):0.393254206[0.995]):0.102709268[0.333]):0.223139396[0.998]):0.170053468[0.994],(tnsf1067node:0.524631988,(tnsf262node:0.538619426,(((tnsf995node:0.000000005,tnsf924node:2.592533976):0.266782463[0.909],(tnsf805node:0.226623961,(tnsf819node:0.129981615,(tnsf890node:0.198195270,tnsf761node:0.064492099):0.033713127[0.459]):0.090923617[0.984]):0.183356742[0.995]):0.101240703[0.951],(((tnsf723node:0.256143691,tnsf294node:0.358186311):0.221650406[0.999],(tnsf979node:0.621681909,((tnsf1034node:0.189725700,tnsf674node:0.316936938):0.184374667[1.000],(tnsf835node:0.415669670,(tnsf787node:0.477663313,(tnsf190node:0.399400564,(tnsf974node:0.318707556,(tnsf504node:0.240659650,(tnsf412node:0.264337234,(tnsf1057node:0.181248442,tnsf685node:0.136275671):0.084594396[0.974]):0.103994314[0.984]):0.152390778[0.994]):0.076259422[0.843]):0.089409890[0.924]):0.032427773[0.714]):0.098168978[0.976]):0.051323609[0.914]):0.048152717[0.840]):0.037950850[0.082],(((tnsf1000node:0.436052329,tnsf15node:0.344215665):0.072412918[0.569],((tnsf279node:0.268794009,(tnsf702node:0.202510551,(tnsf836node:0.260919758,tnsf199node:0.372900526):0.023635697[0.645]):0.124146674[0.984]):0.109440584[0.965],(tnsf722node:0.312163844,((tnsf858node:0.202679753,tnsf198node:0.184727479):0.135977742[0.987],((tnsf337node:0.077964925,(tnsf65node:0.000000005,tnsf732node:0.603186829):0.000000005[0.000]):0.278885201[1.000],(tnsf1098node:0.126016420,(tnsf86node:0.060574184,(tnsf207node:0.093224496,tnsf392node:0.218234393):0.043359728[0.360]):0.146484457[1.000]):0.072438284[0.916]):0.086767485[0.976]):0.137417345[0.990]):0.177826833[1.000]):0.070074573[0.275]):0.089383146[0.976],(tnsf822node:0.566957765,((tnsf1015node:0.315266582,tnsf515node:0.341186759):0.086627761[0.970],((tnsf896node:0.275952800,(tnsf610node:0.379075915,(tnsf726node:0.345046636,(tnsf741node:0.063559068,tnsf54node:0.215913389):0.048283503[0.265]):0.130955509[0.996]):0.055469436[0.601]):0.032147686[0.468],((tnsf194node:0.403709212,tnsf655node:0.393064374):0.107392623[0.928],((tnsf264node:0.329298088,(tnsf947node:0.239480937,tnsf351node:0.347918662):0.085611369[0.834]):0.037809576[0.691],(tnsf951node:0.250699197,(tnsf1051node:0.271071034,(tnsf999node:0.141948340,tnsf238node:0.226996299):0.133859944[1.000]):0.025804929[0.100]):0.015678057[0.469]):0.047946711[0.926]):0.014211014[0.036]):0.040511487[0.947]):0.037700778[0.747]):0.029675734[0.762]):0.046533185[0.958]):0.042634486[0.903]):0.069950009[0.890]):0.120064166[0.970]):0.125889290[0.978]):0.050197927[0.802]):0.042629808[0.900]):0.038078019[0.801]):0.045488207[0.915]):0.026437529[0.790]):0.034425901[0.564]):0.058951291[0.899]):0.074666812[0.942]):0.143141639[0.990]):0.069817640[0.861]):0.034164519[0.184]):0.046483104[0.866],(((tnsf786node:0.892808848,tnsf673node:0.827330425):0.140597959[0.872],(((tnsf242node:0.565101213,(tnsf137node:0.000000005,(tnsf893node:0.628644100,tnsf809node:0.515717849):0.000000008[0.010]):0.104620527[0.062]):0.259598078[0.991],((tnsf730node:0.045213291,tnsf771node:1.073459299):0.264880915[0.993],((tnsf1018node:0.291894544,tnsf583node:0.310067415):0.065446116[0.547],(tnsf862node:0.534774783,tnsf116node:0.371942879):0.092731522[0.910]):0.081787978[0.884]):0.748500306[1.000]):0.115147315[0.288],(((tnsf595node:0.326302835,tnsf375node:0.283098371):0.361270615[1.000],((tnsf690node:0.395959737,tnsf422node:0.569671477):0.224942010[0.989],(tnsf521node:0.185140624,tnsf273node:0.126797301):0.591714405[1.000]):0.091826504[0.659]):0.056527636[0.116],((tnsf433node:0.391287420,tnsf78node:0.354468211):0.112309945[0.964],((tnsf363node:0.517634062,tnsf191node:0.328092295):0.111322920[0.969],((tnsf892node:0.307527354,tnsf626node:0.288381800):0.203545141[0.997],(tnsf228node:0.357797057,(tnsf816node:0.391857767,tnsf660node:0.237026251):0.054215318[0.860]):0.302650224[1.000]):0.115485601[0.967]):0.119559325[0.984]):0.069002542[0.694]):0.105692645[0.828]):0.453728737[1.000]):0.085415828[0.458],(tnsf588node:2.552921775,(((((tnsf440node:0.411704563,tnsf141node:0.569551651):0.143429285[0.437],(tnsf691node:0.477793188,(tnsf746node:0.112467583,tnsf389node:0.154531824):0.362440168[1.000]):0.058269523[0.140]):0.060935811[0.576],(tnsf1040node:0.506774525,(tnsf1055node:0.352773722,(tnsf984node:0.192250768,(tnsf1079node:0.205928581,tnsf394node:0.120986104):0.087171290[0.972]):0.173385760[0.997]):0.091866726[0.961]):0.096092073[0.961]):0.126705774[0.985],((tnsf323node:0.277776345,(tnsf1054node:0.259630692,tnsf695node:0.216174165):0.143649841[0.987]):0.440368335[1.000],(tnsf397node:0.490193117,((tnsf221node:0.470574937,((tnsf348node:0.119849063,tnsf18node:0.331742535):0.248101122[1.000],((tnsf844node:0.126186144,tnsf244node:0.127060339):0.198132271[1.000],((tnsf393node:0.143184051,tnsf377node:0.123356590):0.035357196[0.684],(tnsf949node:0.158320446,tnsf239node:0.090951028):0.027241112[0.550]):0.129440389[0.998]):0.141306194[0.996]):0.137445510[0.993]):0.087321901[0.929],((tnsf439node:0.273800856,(tnsf987node:0.369305390,(tnsf332node:0.296992066,(tnsf820node:0.283768677,tnsf423node:0.193654338):0.156167110[1.000]):0.139048962[0.994]):0.081893248[0.163]):0.076419609[0.951],(tnsf780node:0.438881538,((tnsf688node:0.318769773,tnsf183node:0.286367410):0.048765400[0.403],(tnsf627node:0.207626717,((tnsf977node:0.302722472,tnsf774node:0.163669608):0.133245552[1.000],((tnsf998node:0.176393225,tnsf550node:0.239190848):0.085605988[0.994],(((tnsf769node:0.126142687,tnsf513node:0.134640476):0.070357032[0.977],(tnsf414node:0.194576873,(tnsf870node:0.257830659,tnsf625node:0.306691194):0.043277838[0.785]):0.080791302[0.989]):0.053157749[0.969],(tnsf234node:0.297060965,(tnsf405node:0.289775054,(tnsf1076node:0.275206972,(tnsf1064node:0.168609418,tnsf409node:0.148419366):0.074027513[0.989]):0.141710485[0.995]):0.054581262[0.794]):0.016441631[0.736]):0.039984153[0.954]):0.014615005[0.106]):0.047611815[0.916]):0.034810773[0.596]):0.037671689[0.902]):0.045554988[0.019]):0.088058665[0.979]):0.043609756[0.119]):0.169778863[0.994]):0.296496241[1.000]):0.196578034[1.000],((tnsf838node:0.528914230,(tnsf622node:0.202914818,tnsf585node:0.496140991):0.341854118[1.000]):0.195112799[0.991],((tnsf124node:0.675237766,(((tnsf825node:0.889736530,((tnsf401node:0.399027862,(tnsf509node:0.379023525,tnsf371node:0.478097887):0.090415673[0.300]):0.028992102[0.459],((tnsf282node:0.204447462,(tnsf334node:0.181473988,(tnsf879node:0.238659992,tnsf486node:0.149080051):0.106989085[0.992]):0.079569108[0.886]):0.154394238[0.999],(tnsf942node:0.139389219,((tnsf505node:0.104745840,tnsf296node:0.239032214):0.027256979[0.616],(tnsf597node:0.173860959,tnsf803node:0.079280409):0.030611481[0.951]):0.032110995[0.165]):0.136302055[0.997]):0.077930601[0.954]):0.069353604[0.822]):0.038202525[0.684],(tnsf823node:0.419711447,((tnsf1089node:0.238750674,(tnsf1014node:0.192750414,tnsf789node:0.201558028):0.151473513[0.993]):0.070522815[0.863],((tnsf10node:0.505439065,(tnsf945node:0.489230235,(tnsf1017node:0.345008286,tnsf662node:0.369004883):0.311043680[1.000]):0.095630602[0.384]):0.107012403[0.968],((tnsf659node:0.290769831,tnsf5node:0.239848439):0.040735679[0.831],(tnsf821node:0.283004774,(tnsf138node:0.320393504,(tnsf336node:0.140588153,tnsf125node:0.203903021):0.321469328[1.000]):0.068270338[0.957]):0.054200392[0.942]):0.049745697[0.593]):0.088679095[0.953]):0.127833405[0.998]):0.055965575[0.777]):0.080483260[0.993],(tnsf985node:0.584074862,((tnsf613node:0.509942754,((tnsf569node:0.205163024,tnsf48node:0.278868460):0.260746345[0.990],((tnsf586node:0.188099577,(tnsf648node:0.012696655,(tnsf1045node:0.124718326,tnsf846node:0.237706241):0.033703938[0.253]):0.231874152[1.000]):0.071192904[0.786],(tnsf437node:0.176376848,((tnsf251node:0.497045009,tnsf93node:0.315903109):0.036891155[0.852],(tnsf767node:0.026869825,tnsf516node:0.094977209):0.024099378[0.252]):0.090972536[0.984]):0.098585919[0.997]):0.086016390[0.950]):0.053384477[0.732]):0.076207656[0.948],(((tnsf340node:0.298733088,(tnsf1008node:0.212955176,tnsf416node:0.240315217):0.087397421[0.049]):0.263018216[1.000],((tnsf651node:0.293384706,tnsf123node:0.288869292):0.073462907[0.955],(((tnsf980node:0.386199837,(tnsf654node:0.240479231,tnsf72node:0.210151697):0.073589821[0.880]):0.122024396[0.988],(tnsf633node:0.356975868,(tnsf680node:0.466579750,tnsf425node:0.304478890):0.038251425[0.692]):0.070667589[0.932]):0.043621085[0.084],((tnsf601node:0.427781641,tnsf222node:0.422995922):0.112555352[0.798],((tnsf936node:0.215309836,tnsf192node:0.277750136):0.042696184[0.305],(tnsf827node:0.425475544,((tnsf396node:0.145488639,tnsf293node:0.232782270):0.197515192[0.999],(tnsf525node:0.272789861,tnsf240node:0.258193027):0.078268364[0.943]):0.023363399[0.000]):0.060752867[0.441]):0.259046631[0.999]):0.160861573[0.998]):0.052338955[0.945]):0.052364687[0.954]):0.040946315[0.408],((tnsf395node:0.260706598,(tnsf292node:0.375984812,tnsf258node:0.259573710):0.042726205[0.686]):0.126297679[0.998],((tnsf267node:1.332460849,tnsf209node:0.000000005):0.547578979[0.942],(tnsf381node:0.250557241,(((tnsf661node:0.229190138,tnsf604node:0.268813032):0.093463560[0.871],(tnsf398node:0.154057205,tnsf343node:0.132444706):0.144252251[0.998]):0.080663114[0.965],((tnsf758node:0.276786165,(tnsf321node:0.294160068,(tnsf992node:0.173892726,tnsf385node:0.156852285):0.200360763[0.999]):0.081790931[0.891]):0.050402256[0.898],((tnsf1086node:0.304076107,tnsf246node:0.446521084):0.188057429[0.994],(tnsf750node:0.263196185,((tnsf600node:0.198648167,tnsf237node:0.138585848):0.032800255[0.708],((tnsf263node:0.313896029,tnsf889node:0.202875049):0.016543403[0.715],(tnsf1009node:0.325021583,((tnsf652node:0.371058399,tnsf915node:0.029196996):0.059587168[0.965],((tnsf324node:0.323917935,tnsf581node:0.083678241):0.085017961[0.972],(tnsf407node:0.101307116,tnsf136node:0.103123920):0.019574639[0.396]):0.043260487[0.592]):0.231329880[1.000]):0.069520559[0.888]):0.016244187[0.706]):0.021144128[0.287]):0.016390663[0.495]):0.032623208[0.866]):0.034138673[0.326]):0.031443665[0.495]):0.075075816[0.832]):0.090469707[0.449]):0.104599731[0.993]):0.101823669[0.988]):0.036388673[0.610]):0.039318510[0.865]):0.104309912[0.964]):0.160989669[0.995],(((tnsf882node:0.310684030,(tnsf956node:0.312043844,(tnsf785node:0.180860681,tnsf146node:0.156996194):0.093329175[0.977]):0.058442587[0.315]):0.512850049[1.000],((tnsf1005node:0.403839499,(tnsf765node:0.327853578,tnsf578node:0.555684447):0.060346231[0.234]):0.178396740[0.998],((tnsf834node:0.408891032,(tnsf249node:0.231990152,(tnsf807node:0.109586044,tnsf766node:0.136224242):0.195601952[0.999]):0.279162281[1.000]):0.145816525[0.969],((tnsf1002node:0.058147628,tnsf406node:0.171149920):0.555315727[1.000],((tnsf1050node:0.123135772,tnsf316node:0.191354231):0.552867542[1.000],((tnsf319node:0.377750779,tnsf284node:0.267663140):0.204862639[1.000],(tnsf317node:0.562975485,((tnsf178node:0.303730368,(tnsf773node:0.180935759,tnsf772node:0.255592831):0.110020823[0.994]):0.063349045[0.922],((tnsf507node:0.298503864,tnsf173node:0.322640631):0.049914120[0.911],(tnsf806node:0.356839868,((tnsf699node:0.222131998,tnsf270node:0.156864885):0.034627123[0.777],(tnsf61node:0.120703220,tnsf60node:0.157907367):0.104166497[0.996]):0.065744320[0.887]):0.030337760[0.812]):0.073308762[0.865]):0.055370944[0.882]):0.169595134[0.999]):0.148244237[0.993]):0.058036585[0.466]):0.037551799[0.057]):0.034243356[0.580]):0.033595996[0.558]):0.088949903[0.940],(tnsf399node:0.714792594,(((tnsf864node:0.934149982,tnsf436node:0.769652641):0.179746028[0.878],(tnsf413node:0.439325289,((tnsf797node:0.194639251,tnsf553node:0.197002387):0.303922095[1.000],((tnsf283node:0.493880889,tnsf127node:0.381999167):0.108628155[0.921],(tnsf368node:0.271586352,tnsf286node:0.160473339):0.307206529[1.000]):0.095487856[0.924]):0.120828837[0.982]):0.207248048[0.993]):0.098685456[0.776],((((tnsf1081node:0.303117647,tnsf591node:0.319473147):0.081644870[0.617],(tnsf598node:0.382885218,(tnsf1026node:0.180661541,tnsf745node:0.174717432):0.115968233[0.987]):0.130016972[0.962]):0.092814879[0.922],(((tnsf274node:0.273044245,(tnsf219node:0.207578415,(tnsf764node:0.171219183,tnsf997node:0.397050488):0.076460175[0.734]):0.074225289[0.665]):0.218554767[1.000],(tnsf63node:0.635651775,((tnsf288node:0.222083771,(tnsf17node:0.364881878,(tnsf720node:0.212363665,tnsf122node:0.245532154):0.047145956[0.868]):0.078526689[0.936]):0.173659476[1.000],((tnsf555node:0.215850809,tnsf376node:0.154675076):0.209704442[0.998],((tnsf372node:0.336538221,tnsf693node:0.120349499):0.026307766[0.115],(tnsf779node:0.044334531,tnsf636node:0.083358214):0.132027046[1.000]):0.127178207[0.995]):0.126475262[0.989]):0.060300072[0.718]):0.103700027[0.944]):0.069040366[0.769],(((tnsf872node:0.268591394,tnsf589node:0.218511896):0.262830111[1.000],(tnsf687node:0.238211746,tnsf498node:0.344422813):0.147588416[0.997]):0.041623228[0.296],((tnsf552node:0.162171718,tnsf145node:0.097936969):0.190338718[1.000],((tnsf289node:0.169163223,(tnsf670node:0.161420151,tnsf1031node:0.203139189):0.036334620[0.654]):0.183059333[1.000],((tnsf1073node:0.123572428,tnsf860node:0.146429348):0.186768819[1.000],(tnsf64node:0.226017730,(tnsf975node:0.132288680,(tnsf307node:0.219894040,(tnsf842node:0.106876922,(tnsf986node:0.164832806,tnsf630node:0.207960704):0.031550314[0.089]):0.064949479[0.965]):0.047681941[0.048]):0.145527670[1.000]):0.041982218[0.650]):0.044565390[0.913]):0.129629353[0.989]):0.059771185[0.646]):0.127928142[0.998]):0.108539612[0.984]):0.278144505[1.000],((tnsf856node:0.288252062,(tnsf1012node:0.255822049,tnsf287node:0.230788050):0.184258268[0.999]):0.166141710[0.999],(tnsf421node:0.447224775,(tnsf281node:0.304134053,((tnsf657node:0.361919252,(tnsf306node:0.214424139,tnsf876node:0.472302070):0.066110456[0.797]):0.042154650[0.630],(tnsf188node:0.402742495,((tnsf705node:0.392924053,(((tnsf905node:0.246022716,(tnsf996node:0.181129230,tnsf519node:0.168330581):0.094834414[0.871]):0.149284676[1.000],(tnsf67node:0.197051561,(tnsf110node:0.271121221,(tnsf868node:0.206809598,(tnsf783node:0.192429229,(tnsf880node:0.254322939,tnsf44node:0.251291038):0.068829650[0.562]):0.029705190[0.787]):0.053750737[0.611]):0.058586709[0.897]):0.051003485[0.948]):0.090057777[0.999],((tnsf347node:0.206639814,(tnsf859node:0.179237767,tnsf133node:0.174280585):0.081663008[0.943]):0.225063041[1.000],((tnsf978node:0.360395329,tnsf441node:0.394738841):0.057329081[0.884],(tnsf778node:0.207557236,(tnsf140node:0.192561662,(tnsf1066node:0.123173693,((tnsf744node:0.099557026,tnsf280node:0.135382140):0.239387063[1.000],(tnsf230node:0.139423828,(tnsf502node:0.154987175,tnsf180node:0.125557719):0.093183026[0.998]):0.016017287[0.237]):0.027205078[0.756]):0.075711359[0.994]):0.111656895[1.000]):0.029440629[0.456]):0.042628203[0.899]):0.017900259[0.507]):0.039419026[0.312]):0.078362255[0.980],(((tnsf804node:0.158599778,tnsf388node:0.213161542):0.158550571[1.000],(tnsf503node:0.370270798,(tnsf668node:0.151840231,tnsf546node:0.208380298):0.080482687[0.985]):0.046625451[0.421]):0.055734651[0.929],((tnsf826node:0.349516640,((tnsf944node:0.182022946,tnsf271node:0.137634381):0.062828425[0.958],(tnsf500node:0.168222418,tnsf229node:0.119146277):0.129615341[0.999]):0.047736476[0.632]):0.172210099[1.000],((tnsf667node:0.257164509,(tnsf88node:0.342583276,tnsf71node:0.330121995):0.174279563[0.998]):0.059046399[0.222],(((tnsf1022node:0.134959363,tnsf796node:0.148647616):0.052313858[0.824],((tnsf724node:0.217442804,tnsf679node:0.120658375):0.021595496[0.853],(tnsf981node:0.142610452,tnsf802node:0.145106777):0.022237485[0.662]):0.049336969[0.961]):0.118402459[0.999],(tnsf189node:0.205228799,((tnsf1035node:0.098482164,(tnsf681node:0.140871656,tnsf442node:0.140559527):0.048776526[0.887]):0.248495448[1.000],(tnsf232node:0.257768737,(tnsf580node:0.320259727,(tnsf1037node:0.161500987,tnsf683node:0.126951025):0.042969708[0.596]):0.036107736[0.762]):0.051864739[0.925]):0.032145702[0.862]):0.064822682[0.979]):0.080940500[0.993]):0.129327810[1.000]):0.026350197[0.405]):0.044890055[0.940]):0.040417893[0.929]):0.052142128[0.975]):0.055503681[0.964]):0.054405921[0.594]):0.071340307[0.957]):0.071835938[0.779]):0.036755972[0.312]):0.052961190[0.825]):0.134883731[0.999]):0.091020561[0.978]):0.059399054[0.938]):0.063353366[0.610]):0.064610280[0.718]):0.087451989[0.785]):0.078674310[0.889]):0.031637567[0.850]):0.065294249[0.644]):0.079117084[0.869]);
