# Supplementary material for: Modularity and diversity of target selectors in Tn7 transposons
Source: Mol Cell. 2023 Jun 15;83(12):2122–2136.e10. doi: 10.1016/j.molcel.2023.05.013 (PMC10293859; doi:10.1016/j.molcel.2023.05.013)
Supplement: Data S1. An archive containing data used in this study related to Figures 2 and S2–S4 — Data includes: (A) LOCIannot.txt: Tn7-like loci used. (B) Tn7_clade.lst: nodes belonging to the Tn7 clade. (C) TNSC.csv: information about TNSC representatives. (D) TNSC.tree: tree of TNSC representatives in newick format. (E) TNSC_for_tree.fasta.alig.trim.walkers: TnsC alignment used to build the tree. (F) TNIQ.csv: information about TniQ representatives. (G) TNIQ.tree: tree of TniQ in newick format. (H) TNIQ_for_tree.fasta.alig.trim.core: TniQ alignment used to build the tree. (I) TNSF_vin.csv: information about TnsF and relative systems. (J) TNSF.tree: tree of TnsF in newick format. (K) itol.link: links to interactive trees displaying features described in the paper are available via Itol TNSC: https://itol.embl.de/tree/13783123246421658282398 TNIQ: https://itol.embl.de/tree/13783123282721658801217 TNSF: https://itol.embl.de/tree/13783123254041660094518 [file mmc2.zip › TNIQ.tree]

((node22338node2tniq:1.468442026,(node63966node1tniq:0.969761900,(node61709node1tniq:0.533390936,node61709node2tniq:0.757115437):0.718629724[1.000]):0.184702577[0.844]):0.089963766[0.744],((node54897node1tniq:0.781451996,node65449node1tniq:1.131209079):0.582257641[0.997],((((node21442node1tniq:0.771575087,(node59897node1tniq:0.590275801,(node23106node1tniq:0.518682822,node29234node1tniq:0.623632745):0.126097458[0.594]):0.114733336[0.811]):0.417302354[1.000],((node25183node1tniq:0.995094461,node54036node1tniq:0.827152989):0.246056320[0.908],(node21442node2tniq:0.980821909,(node29234node2tniq:0.794714471,(node59897node2tniq:0.740918650,node23106node2tniq:0.594807966):0.047148712[0.208]):0.296454494[0.946]):0.394012396[0.970]):0.081420551[0.114]):0.098792840[0.376],(((node54979node1tniq:0.659341152,node54992node1tniq:1.127929360):0.343942275[0.987],(node62266node1tniq:0.642358075,node76276node1tniq:0.496346002):0.248156514[0.993]):0.073705507[0.629],((node19521node1tniq:0.700313537,node41964node1tniq:1.244034411):0.121658550[0.834],(node54099node1tniq:0.837687801,((node71758node1tniq:0.463222423,node19640node1tniq:1.051390961):0.200245502[0.893],(node71757node1tniq:0.478116146,(node58835node1tniq:0.663492995,node20445node1tniq:0.619066884):0.332037102[0.994]):0.080684235[0.616]):0.102825420[0.770]):0.072769943[0.692]):0.165715018[0.985]):0.145455064[0.978]):0.124359188[0.904],((node56090node1tniq:0.962939620,node24910node1tniq:1.316466695):0.675933071[0.996],(((node41963node1tniq:1.201160523,node74020node1tniq:0.686697627):0.343624892[0.954],((node10082node1tniq:1.211166851,node74536node1tniq:1.165987722):0.512064485[0.957],((node48033node1tniq:0.880323716,(node73126node1tniq:0.636168906,(node23866node1tniq:0.386185450,(node67663node1tniq:0.243706608,(node77288node1tniq:0.210999956,node17096node1tniq:0.356973864):0.130016103[0.704]):0.289823729[0.998]):0.359479106[1.000]):0.192691772[0.925]):0.122267555[0.933],((node76233node1tniq:0.615095353,(node23638node1tniq:0.396825190,(node60675node1tniq:0.274826879,node9461node1tniq:0.453216112):0.197653460[0.981]):0.283525502[0.998]):0.171779454[0.960],(node23945node1tniq:0.878785665,((node74020node2tniq:0.757354506,node64397node1tniq:0.465559940):0.146014269[0.872],(node64276node1tniq:0.225132488,(node18500node1tniq:0.0,node25376node1tniq:0.0):0.359905903):0.097162144[0.289]):0.175499884[0.974]):0.045441447[0.277]):0.137505329[0.954]):0.070480791[0.846]):0.036650753[0.315]):0.402559984[0.999],((((node24323node1tniq:1.015040147,node48477node1tniq:0.998948622):0.176604050[0.880],(node75962node1tniq:0.816293962,(node25257node1tniq:0.968308704,(node34371node1tniq:0.612872580,node43874node1tniq:0.778353794):0.183510484[0.908]):0.104652299[0.129]):0.165601389[0.953]):0.214697575[0.961],((((node63233node1tniq:0.728216443,node30440node1tniq:0.801373221):0.137307513[0.442],(node28407node1tniq:1.068029823,(node47160node1tniq:0.334506401,node59426node1tniq:0.482654345):0.777261218[1.000]):0.312641631[0.958]):0.335413544[0.993],((node27249node1tniq:0.544199142,node12100node1tniq:0.596702585):0.577611398[1.000],(node25552node1tniq:0.502504763,(node76937node1tniq:0.612996448,(node25608node1tniq:0.438674699,node56397node1tniq:0.459134380):0.078033244[0.507]):0.248705085[0.981]):0.547147011[1.000]):0.085462637[0.733]):0.095876230[0.872],((node24323node2tniq:1.296893664,node55252node1tniq:1.456906808):0.139241740[0.757],(node16107node1tniq:0.860955058,(((node28009node1tniq:0.476309394,node7661node1tniq:0.465602975):0.396567197[0.999],((node50649node1tniq:1.111460355,(node71822node1tniq:0.676273519,(node76280node1tniq:0.324654647,node23216node1tniq:0.280165971):0.341771080[0.997]):0.112811330[0.778]):0.171504983[0.940],(node51149node1tniq:0.460955156,(node48660node1tniq:0.692032525,((node57935node1tniq:0.606343684,node54492node1tniq:0.995439010):0.237114932[0.908],(node74273node1tniq:0.520248030,(node61278node1tniq:0.546307844,(node74066node1tniq:0.316562622,node63247node1tniq:0.354427881):0.443731868[0.998]):0.727349513[1.000]):0.449305904[0.994]):0.251878579[0.958]):0.246660500[0.986]):0.164795622[0.977]):0.094608401[0.145]):0.120230875[0.838],(((node42849node1tniq:0.770560586,(node40931node1tniq:0.870435755,(node45216node1tniq:0.733688332,node50001node1tniq:0.769741748):0.164871061[0.783]):0.268662341[0.926]):0.263386976[0.946],(node72377node1tniq:0.431799383,(node45309node1tniq:0.116928672,(node50531node2tniq:0.0,node50530node1tniq:0.0):0.120751978):0.358424723[0.997]):0.778554072[1.000]):0.240189617[0.835],((((node15649node1tniq:0.669788253,node23980node1tniq:0.692008255):0.225151744[0.967],(node72366node1tniq:0.581743926,(node16389node1tniq:0.507167545,node33057node1tniq:0.492400559):0.449960470[1.000]):0.076992617[0.618]):0.191470266[0.968],((node52952node1tniq:0.453118759,node53401node1tniq:0.546474905):0.392470476[1.000],(node72396node1tniq:0.605645547,(node72397node1tniq:1.184483493,(node23798node1tniq:0.657980252,(node14630node1tniq:0.568428067,node50740node1tniq:0.315105893):0.263313465[0.992]):0.095170572[0.697]):0.157772380[0.898]):0.074220370[0.831]):0.078601062[0.911]):0.058231924[0.812],((node11395node1tniq:0.752213263,(node45262node1tniq:0.442952526,node21656node1tniq:0.534932751):0.138986231[0.905]):0.171294821[0.862],((node8080node1tniq:1.237950281,node57920node1tniq:0.728806802):0.265936415[0.953],((node58196node1tniq:0.460500927,(node24960node1tniq:0.551934691,(node883node1tniq:0.656782305,node16354node1tniq:0.571168976):0.105123103[0.012]):0.086519303[0.239]):0.117197727[0.922],(node43839node1tniq:0.603979365,(node14564node1tniq:0.158974940,(node35402node1tniq:0.092722403,(node57146node1tniq:0.121824995,node50706node1tniq:0.072936077):0.015445482[0.788]):0.116840507[0.988]):0.301542610[0.997]):0.348614222[1.000]):0.191390802[0.958]):0.141775710[0.944]):0.310633898[0.999]):0.102094759[0.764]):0.418931461[1.000]):0.167216565[0.916]):0.468368737[1.000]):0.106799091[0.847]):0.057826334[0.812]):0.068617496[0.891],((node66831node2tniq:1.690854881,((node34371node2tniq:1.038723161,(node43874node2tniq:1.075506387,node25257node2tniq:0.840807813):0.351538897[0.956]):0.096500012[0.837],((node48477node2tniq:1.077989664,(node60430node1tniq:1.273269011,node75962node2tniq:1.059364896):0.180887774[0.755]):0.177510850[0.903],(node17200node1tniq:0.846466652,(node63658node1tniq:0.864692232,node51558node1tniq:0.844531007):0.150269710[0.803]):0.164822224[0.522]):0.081608320[0.864]):0.000000005[0.000]):0.050645053[0.769],(((node10090node1tniq:0.684969013,node66831node1tniq:0.803157469):0.236966342[0.966],(node9947node1tniq:1.033121474,(node7925node1tniq:0.985963616,(node25552node2tniq:0.415569491,(node76937node2tniq:0.248658105,(node25608node2tniq:0.327016867,node56397node2tniq:0.235939794):0.118653412[0.958]):0.129771602[0.937]):0.297776515[0.998]):0.078303429[0.043]):0.099338017[0.612]):0.152085161[0.944],(node55252node2tniq:1.309283357,((node76992node1tniq:0.400928669,(node22873node1tniq:0.445575368,node55621node1tniq:0.560754105):0.114552647[0.689]):1.474549430[1.000],((node33022node1tniq:1.702081405,(node47623node1tniq:1.067550095,node56419node1tniq:1.351451912):0.087600069[0.136]):0.108866236[0.546],((node80648node1tniq:1.259623357,((node30441node1tniq:1.453903866,(node1090node1tniq:0.879307346,(node15495node1tniq:0.330489168,node79274node1tniq:0.332242678):0.491032180[1.000]):0.129284098[0.135]):0.115790188[0.863],((node7513node1tniq:0.580212872,node75200node1tniq:0.463776639):0.639966998[1.000],(node7522node1tniq:1.115173867,(node77834node1tniq:0.677958891,node66864node1tniq:0.657158769):0.454018847[0.992]):0.281279367[0.943]):0.096638761[0.448]):0.132903635[0.894]):0.143029865[0.912],((((node74529node1tniq:1.054941271,(node25884node1tniq:0.867412721,(node59807node1tniq:0.544787190,node57667node1tniq:0.678773802):0.332100317[0.980]):0.305398121[0.963]):0.325804864[0.992],(((node59420node1tniq:0.701774492,(node25866node1tniq:0.495382340,node25110node1tniq:0.432228653):0.287612824[0.997]):0.260905523[0.987],(node7678node1tniq:1.017572541,(node39523node1tniq:1.072047865,((node74308node1tniq:0.788352594,(node45312node1tniq:0.798511787,node55009node1tniq:0.913791517):0.180034493[0.660]):0.340876992[0.989],((node73190node1tniq:0.761815192,node66865node1tniq:1.010223622):0.532304325[1.000],(((node50631node1tniq:0.664708485,(node72401node1tniq:0.646289126,node48284node1tniq:0.340220337):0.063668478[0.502]):0.170200848[0.891],(node76348node1tniq:0.403363769,(node61264node1tniq:0.259159426,node77418node1tniq:0.273023636):0.172293912[0.961]):0.303302919[1.000]):0.329556137[0.999],(((node41853node1tniq:0.286244514,node66875node1tniq:0.425950683):0.225417747[0.982],(node40950node1tniq:0.322992402,node27491node1tniq:0.394220580):0.845668772[1.000]):0.127822703[0.190],(node50549node1tniq:0.942258380,(node35808node1tniq:1.478452696,(node11342node1tniq:0.444074532,(node45258node1tniq:0.498455412,node16513node1tniq:0.358211690):0.197564170[0.983]):0.329078388[0.990]):0.083800723[0.700]):0.062073764[0.283]):0.243641265[0.996]):0.071146100[0.797]):0.127641191[0.796]):0.129335862[0.916]):0.070649593[0.449]):0.057867213[0.099]):0.087906426[0.551],(((node73583node1tniq:0.653123784,(node45267node2tniq:0.119694073,(node13623node2tniq:0.101585934,node16521node2tniq:0.167821262):0.110175610[0.932]):0.416735424[1.000]):0.116429229[0.929],((node59666node1tniq:0.788892890,(node16521node1tniq:0.385887831,(node45267node1tniq:0.347448710,node13623node1tniq:0.174477699):0.155377756[0.945]):0.552252723[1.000]):0.108137078[0.281],((node23808node1tniq:0.566551565,(node41536node1tniq:0.313548169,node16381node1tniq:0.476142274):0.210184617[0.989]):0.091679074[0.831],(node40833node1tniq:0.445621580,(node45306node1tniq:0.344409869,node11492node1tniq:0.343509081):0.165733119[0.990]):0.087777541[0.920]):0.083948183[0.932]):0.102319209[0.947]):0.122348615[0.948],((node48480node1tniq:0.859192822,((node16392node1tniq:0.269892507,node27204node1tniq:0.506076292):0.572951941[1.000],(((node11416node1tniq:0.614457949,node16416node1tniq:0.316315075):0.249426244[0.995],(node72363node1tniq:0.612221653,node16320node1tniq:0.387248103):0.096302755[0.834]):0.065667216[0.100],(node44736node1tniq:0.478663724,(node18519node1tniq:0.737674624,(node50531node1tniq:0.0,node50530node2tniq:0.0):0.628669742):0.348596429[0.997]):0.111556874[0.897]):0.098106245[0.751]):0.138978497[0.980]):0.036418960[0.610],(node48480node2tniq:0.909267055,(((node13513node1tniq:0.941618923,node45304node1tniq:0.762478505):0.433060394[0.999],(node14465node1tniq:0.644208624,(node11499node1tniq:0.977486800,(node35707node1tniq:0.773071444,node80673node1tniq:0.608849836):0.037045854[0.372]):0.087691437[0.834]):0.133728563[0.919]):0.139209473[0.946],((node16385node1tniq:0.731651596,(node45325node1tniq:0.339751718,node55352node1tniq:0.396313005):0.393246033[0.997]):0.340948430[0.990],(node64253node1tniq:0.629275194,(node51161node1tniq:0.501826491,node16398node1tniq:0.357135687):0.291304251[0.995]):0.226306718[0.957]):0.082068465[0.689]):0.150359319[0.954]):0.107722605[0.920]):0.137798229[0.983]):0.143437577[0.987]):0.099615771[0.849]):0.041399473[0.419],((((node11359node1tniq:0.395171939,node74304node1tniq:0.317130557):0.599452368[1.000],((node73444node1tniq:0.353474403,node56916node1tniq:0.439844685):0.408989403[1.000],(node11444node2tniq:1.173394903,(node11444node1tniq:0.693455626,(node45248node1tniq:0.560666949,node74055node1tniq:0.505249154):0.077034713[0.579]):0.110731442[0.835]):0.101845646[0.338]):0.113254136[0.243]):0.384561056[0.999],((node11423node1tniq:0.421215712,node70032node1tniq:0.560658322):0.619912939[1.000],((node66837node1tniq:0.830253751,(node72375node1tniq:0.481709540,(node45331node1tniq:0.875540735,node45349node1tniq:0.554953786):0.122647108[0.866]):0.202628287[0.970]):0.191924518[0.943],((node73844node1tniq:0.813577557,((node50717node1tniq:0.630020252,node45347node1tniq:0.777151432):0.075927498[0.590],(node58180node1tniq:0.547811947,(node74320node1tniq:0.495815997,(node45343node1tniq:0.413209655,(node11489node1tniq:0.407549013,node55784node1tniq:0.288414207):0.287482746[0.999]):0.077808986[0.816]):0.076442940[0.599]):0.095125540[0.922]):0.074752660[0.508]):0.115652759[0.956],(((node27205node1tniq:0.805261806,node11447node1tniq:0.649615472):0.083803716[0.257],(node72353node1tniq:0.352736320,(node24365node1tniq:0.527286477,(node70658node1tniq:0.806940421,(node23724node1tniq:0.356136276,node73527node1tniq:0.403860205):0.079567818[0.889]):0.083134425[0.934]):0.044881067[0.694]):0.131218011[0.984]):0.050723320[0.614],(node43698node1tniq:0.877865532,(node29568node1tniq:0.659108291,((node57766node1tniq:0.151842157,node43264node1tniq:0.172350083):0.299825410[1.000],(node23172node1tniq:0.301438730,(node52771node1tniq:0.108365220,node21748node1tniq:0.085446242):0.152215448[0.965]):0.409309843[1.000]):0.250165380[0.998]):0.093286946[0.859]):0.050849451[0.174]):0.097260734[0.939]):0.098697987[0.254]):0.122280022[0.739]):0.159909847[0.739]):0.331119486[1.000],(((node50658node1tniq:0.862733941,(node11434node1tniq:0.816793831,(node40951node1tniq:0.536724312,node16572node1tniq:0.637988738):0.333884484[0.990]):0.211956286[0.979]):0.097963690[0.764],((node16387node1tniq:0.290476301,node29567node1tniq:0.376639147):0.475067689[1.000],(node45224node1tniq:0.515659022,(node70038node1tniq:0.582124489,(node34491node1tniq:0.313319450,node2870node1tniq:0.427765777):0.276972620[0.995]):0.084821790[0.098]):0.239663663[0.988]):0.246919705[0.994]):0.145620414[0.905],((node73525node1tniq:0.864280177,(node45307node2tniq:0.893042579,((node45307node1tniq:0.360936463,node11365node2tniq:0.329335636):0.472621688[1.000],(node43263node1tniq:0.740837298,(node39086node2tniq:0.735195422,node11425node1tniq:0.734085760):0.200468890[0.923]):0.107819796[0.508]):0.108317469[0.663]):0.109539989[0.522]):0.154775545[0.953],(((node11425node2tniq:0.513328541,node11365node1tniq:0.322945129):0.788676063[1.000],(node76437node1tniq:0.616188174,((node74305node1tniq:0.588885885,node16450node1tniq:0.369062546):0.081924395[0.569],(node42171node1tniq:0.421923441,node20736node1tniq:0.450692700):0.109553091[0.686]):0.131536228[0.871]):0.164591216[0.785]):0.122305774[0.393],((node45222node1tniq:0.952437851,(node4745node1tniq:0.650882560,(node48362node2tniq:0.700896049,(node45260node2tniq:0.355508182,(node45252node2tniq:0.666124610,node50705node2tniq:0.621670924):0.108330578[0.480]):0.123564674[0.903]):0.098334074[0.786]):0.074975997[0.857]):0.118857838[0.833],(node45260node1tniq:0.665356852,((node48362node1tniq:0.980120636,(node45252node1tniq:0.750733184,node50705node1tniq:0.904773436):0.155319462[0.169]):0.098023967[0.223],(node45222node2tniq:0.682022709,(node39086node1tniq:0.713153945,node73525node2tniq:0.719588889):0.156794898[0.891]):0.245736515[0.960]):0.119560027[0.425]):0.201620822[0.968]):0.171093368[0.964]):0.114869138[0.937]):0.157876897[0.974]):0.269630743[0.999]):0.054623644[0.716]):0.100504738[0.973],((((node10719node1tniq:0.532741866,(node7459node1tniq:0.819730193,node35905node1tniq:0.308857766):0.262851486[0.894]):0.707843285[1.000],((node24284node1tniq:0.989427511,(node52470node1tniq:0.262301814,(node68736node1tniq:0.012397663,node24284node2tniq:0.064308825):0.157737545[0.956]):0.642541709[1.000]):0.226967227[0.952],(node61604node1tniq:1.043386566,((node66846node1tniq:0.433627643,(node69268node1tniq:0.214675173,(node9946node1tniq:0.152014934,node6665node1tniq:0.218022551):0.080457014[0.856]):0.377984026[1.000]):0.278662163[1.000],(node67119node1tniq:0.502940820,((node10884node1tniq:0.721765348,(node10885node1tniq:0.271559838,node7651node1tniq:0.202204987):0.093223796[0.788]):0.279432546[1.000],((node9053node1tniq:0.574400495,(node11394node1tniq:0.637898769,(node13380node1tniq:0.330679503,node11451node1tniq:0.398757313):0.059486905[0.212]):0.056307283[0.226]):0.053112354[0.044],((node16805node1tniq:0.594907961,(node77201node1tniq:0.163927708,node24033node1tniq:0.075004204):0.483745299[1.000]):0.046610311[0.407],((node27276node1tniq:0.293238904,node21935node1tniq:0.416651301):0.416525742[1.000],(node21259node1tniq:0.549730891,(node57896node1tniq:0.373968482,(node48267node1tniq:0.298471591,(node14400node1tniq:0.505231569,node20030node1tniq:0.448792606):0.061451630[0.086]):0.098785075[0.929]):0.168754967[0.978]):0.238311503[0.996]):0.196279819[0.988]):0.074691324[0.503]):0.066998828[0.380]):0.091628130[0.555]):0.278197559[0.998]):0.246581468[0.983]):0.127236116[0.888]):0.072240803[0.402]):0.102306843[0.723],(((node18842node1tniq:1.268962571,(node41168node1tniq:0.620284268,node43802node1tniq:0.604752311):0.380477938[0.994]):0.206447697[0.369],((node77835node1tniq:0.967421356,node43739node1tniq:1.114758969):0.207780507[0.887],((node71810node1tniq:1.103389986,(node61798node1tniq:0.935574729,(node76991node1tniq:0.796409122,(node66273node1tniq:1.014543262,(node52497node1tniq:0.947440762,(node41169node1tniq:0.341244750,node8614node1tniq:0.529786569):0.234310009[0.981]):0.111514590[0.728]):0.097595492[0.100]):0.070312249[0.072]):0.113005360[0.846]):0.184239622[0.972],(((node15233node1tniq:0.459378376,node61088node1tniq:0.557746294):0.434458296[1.000],((node43778node1tniq:0.601956857,(node40557node1tniq:0.313762421,node55193node1tniq:0.703077913):0.130980235[0.946]):0.156380055[0.916],(node768node1tniq:0.624809745,(node9917node1tniq:0.381355521,node8615node1tniq:0.523801307):0.199927901[0.953]):0.216058875[0.969]):0.412206078[1.000]):0.106370443[0.908],((node78038node1tniq:0.788746349,(node768node2tniq:0.371882200,node9917node2tniq:0.203698564):0.755636368[1.000]):0.134641327[0.189],((node37691node1tniq:0.716414239,(node52560node1tniq:0.0,node14823node1tniq:0.0):0.549956098):0.303795406[0.994],(node41136node1tniq:0.489311897,(node5272node1tniq:0.344475097,node43740node1tniq:0.444970659):0.131752347[0.950]):0.172570128[0.970]):0.389265590[0.997]):0.063659008[0.669]):0.130208029[0.969]):0.078867596[0.844]):0.085428521[0.718]):0.082661247[0.742],((node22853node1tniq:0.871122186,((node22853node2tniq:0.744393119,(node5847node1tniq:0.675833621,(node78042node1tniq:0.448593768,(node46400node2tniq:0.338354165,(node2999node1tniq:0.441860900,(node67648node1tniq:0.025272661,node67648node2tniq:0.089763090):0.201367429[0.996]):0.160225880[0.981]):0.094466226[0.678]):0.060828438[0.660]):0.040972529[0.798]):0.088903473[0.858],(node51001node1tniq:0.630119793,(node50088node1tniq:0.404458793,(node55624node2tniq:0.364923566,(node50088node2tniq:0.412589736,(node46400node1tniq:0.053199765,(node26192node1tniq:0.0,node26191node1tniq:0.0):0.044379876):0.253440050[1.000]):0.170253397[0.989]):0.085140386[0.762]):0.053128372[0.359]):0.106652962[0.949]):0.126067324[0.595]):0.094372060[0.834],(node40253node1tniq:1.120518550,((node55623node1tniq:0.561646612,node30235node1tniq:0.596342981):0.144243693[0.948],((node44662node1tniq:0.649017809,(node2323node1tniq:0.592689519,(node50464node1tniq:0.283811251,node10913node1tniq:0.320877558):0.267004878[0.997]):0.098400225[0.892]):0.101397421[0.925],((node43233node1tniq:0.618011632,node55482node1tniq:0.458043167):0.111988074[0.635],((node59603node1tniq:0.406679336,(node72216node1tniq:0.387404339,node28412node1tniq:0.421463771):0.057260090[0.352]):0.085551655[0.831],(node3223node1tniq:0.581483440,(node37006node1tniq:0.509517422,(node42175node1tniq:0.671520792,node27912node1tniq:0.374902400):0.101037038[0.430]):0.069849981[0.476]):0.073175176[0.795]):0.062604715[0.745]):0.128744724[0.983]):0.041420832[0.356]):0.100962441[0.761]):0.166492344[0.938]):0.437566908[1.000]):0.079843098[0.797]):0.058770034[0.787],(((node4616node1tniq:0.854129388,node63204node1tniq:0.825881867):0.207162036[0.963],(node43822node1tniq:1.025434535,((node15612node1tniq:0.624670016,(node39204node2tniq:0.342605147,(node39204node1tniq:0.0,node39203node1tniq:0.0):0.254317466):0.226932746[0.986]):0.435429889[1.000],(((node10027node1tniq:0.700940694,(node72196node1tniq:0.493304629,(node39202node1tniq:0.0,node39201node1tniq:0.0):0.383917486):0.107184774[0.788]):0.180353599[0.784],((node61366node1tniq:0.449544707,node6136node1tniq:0.611284647):0.125692236[0.248],(node8736node1tniq:0.569623103,((node43234node1tniq:0.579436882,node13797node1tniq:0.465639776):0.157341589[0.922],(node23581node1tniq:0.360784105,(node34785node1tniq:0.226722439,((node52209node1tniq:0.230885257,node43672node1tniq:0.379046166):0.042804441[0.325],(node22050node1tniq:0.290267092,node50787node1tniq:0.194929319):0.062890994[0.898]):0.069039719[0.942]):0.094706123[0.622]):0.146006411[0.975]):0.111767031[0.910]):0.091733401[0.583]):0.365568178[1.000]):0.217263090[0.994],(((node58146node1tniq:0.946325220,(node41630node1tniq:0.451157515,node21910node1tniq:0.577009724):0.162108127[0.977]):0.086858709[0.545],((node73263node1tniq:0.722266479,node59911node1tniq:0.998457387):0.302160527[0.974],((node74139node1tniq:0.626109869,(node19795node1tniq:0.588673919,(node80747node1tniq:0.263182270,node17671node1tniq:0.325705328):0.221420262[0.996]):0.124593026[0.731]):0.131198452[0.978],(node39201node2tniq:0.482168197,(node2995node1tniq:0.584806372,((node51760node1tniq:0.607754689,(node10605node1tniq:0.0,node10606node2tniq:0.0):0.376429813):0.043659710[0.480],(node33015node1tniq:0.504335175,(node43675node1tniq:0.391807355,(node71371node1tniq:0.331703561,(node7627node1tniq:0.534171967,(node70123node1tniq:0.652049883,node33793node1tniq:0.583818990):0.113725863[0.800]):0.086434471[0.891]):0.042693441[0.192]):0.161236265[0.989]):0.199081024[0.994]):0.068201478[0.416]):0.053139944[0.603]):0.084158376[0.942]):0.083752558[0.926]):0.178224064[0.993]):0.104878893[0.931],(((node10605node2tniq:0.0,node10606node1tniq:0.0):0.467122127,((node48522node1tniq:0.312472917,node55690node1tniq:0.385763538):0.157610577[0.991],((node25925node1tniq:0.475525957,node70129node1tniq:0.464345075):0.085842837[0.311],((node43866node1tniq:0.205428234,node5992node1tniq:0.187160441):0.182938406[0.999],(node59618node1tniq:0.383529267,node45918node1tniq:0.339025077):0.241213946[0.998]):0.115632830[0.962]):0.062108402[0.737]):0.041841862[0.286]):0.109022251[0.969],((node43004node1tniq:0.239175957,node42148node1tniq:0.295930315):0.248300905[1.000],(((node70503node1tniq:0.678647016,node51761node1tniq:0.759131701):0.060321237[0.338],(node56641node1tniq:0.569406469,(node42803node1tniq:0.380206305,node44516node1tniq:0.243107092):0.534955401[1.000]):0.196053273[0.819]):0.082452938[0.890],((node8973node1tniq:0.290339903,node5956node1tniq:0.472384657):0.084813969[0.916],(node50713node1tniq:0.364391483,(node1073node1tniq:0.383564503,(node37574node1tniq:0.334541517,((node69889node1tniq:0.016903601,node68736node2tniq:0.015579042):0.386783649[1.000],(node28410node1tniq:0.318456710,(node55624node1tniq:0.314057859,(node59617node1tniq:0.421176899,node10612node1tniq:0.327110007):0.062116701[0.757]):0.093323096[0.840]):0.098995635[0.966]):0.041242975[0.298]):0.129449293[0.997]):0.045880019[0.546]):0.055417913[0.856]):0.156818115[0.999]):0.062222556[0.755]):0.068152938[0.499]):0.128512005[0.970]):0.158212540[0.992]):0.110328419[0.940]):0.187079756[0.986]):0.095652724[0.741]):0.072502403[0.908],(((node72344node1tniq:1.004391604,node25538node1tniq:1.074787639):0.196209432[0.898],(node21023node1tniq:1.173627777,(node80408node1tniq:0.374610566,node10936node1tniq:0.455396445):0.429503454[1.000]):0.141373509[0.640]):0.076956085[0.825],(((node26912node1tniq:1.136647219,(node22302node1tniq:0.739282771,node48488node1tniq:0.871511108):0.142491151[0.897]):0.048835048[0.111],(node49990node1tniq:0.603686988,(node49991node1tniq:0.370019600,node15888node1tniq:0.436001624):0.172344573[0.970]):0.328796637[1.000]):0.143139512[0.963],((((node57003node1tniq:0.478335596,(node33263node1tniq:0.478528590,node48490node1tniq:0.212387245):0.128268788[0.929]):0.312352271[1.000],(node23926node1tniq:0.409543534,(node61111node1tniq:0.466726464,(node67191node1tniq:0.613188431,node33023node1tniq:0.481964148):0.240233241[0.991]):0.174382344[0.915]):0.189914593[0.992]):0.077882924[0.658],((node21237node1tniq:0.804193322,node21236node1tniq:0.662854166):0.248519200[0.987],(node25088node1tniq:0.606100465,((node17238node1tniq:0.347425063,node7420node1tniq:0.553456431):0.239976702[0.999],(node61524node1tniq:0.622545403,(node7487node1tniq:0.627675014,(node16710node1tniq:0.633387193,(node25304node1tniq:0.467608024,(node25701node1tniq:0.353136166,(node51127node1tniq:0.247923273,(node64275node1tniq:0.177865699,(node18500node2tniq:0.366775557,node57158node1tniq:0.250831375):0.074497132[0.719]):0.054799248[0.698]):0.064611966[0.516]):0.071373914[0.897]):0.072956099[0.924]):0.052612748[0.820]):0.057245458[0.588]):0.042793020[0.786]):0.023236408[0.358]):0.023366421[0.000]):0.101061641[0.538]):0.110083127[0.986],(((node33017node1tniq:0.484888144,(node6792node1tniq:0.428369878,node43890node1tniq:0.570271691):0.233698146[0.992]):0.234898855[0.997],((node10883node1tniq:0.888525779,node1572node1tniq:1.041656592):0.100741968[0.055],(node39766node1tniq:0.544564131,(node77261node1tniq:0.091684218,(node7995node1tniq:0.0,node7994node1tniq:0.0):0.068845549):0.603649021[1.000]):0.204558622[0.982]):0.063155628[0.595]):0.122487408[0.978],(((node74373node1tniq:0.465364859,(node4615node1tniq:0.530152278,(node72144node1tniq:0.551838708,node8013node1tniq:0.706134755):0.390173387[1.000]):0.120025489[0.927]):0.157959136[0.991],((node72150node1tniq:0.410813898,(node64365node1tniq:0.657982313,node66858node1tniq:0.541419253):0.096523742[0.672]):0.083225380[0.515],(node19522node1tniq:0.355136484,(node59590node1tniq:0.408236674,(node48474node1tniq:0.794547010,(node59571node1tniq:0.208095400,node26371node1tniq:0.222924966):0.137341182[0.971]):0.088914731[0.880]):0.137382985[0.982]):0.138011236[0.989]):0.085987866[0.886]):0.057746232[0.897],(((node72151node1tniq:0.695648116,(node33007node1tniq:0.286177035,node21161node1tniq:0.283421967):0.360635497[1.000]):0.058919742[0.851],(node21677node1tniq:0.659783605,(node9929node1tniq:0.597750086,(node33473node1tniq:0.353143975,node24298node1tniq:0.303191494):0.128387281[0.824]):0.196249263[0.989]):0.053632852[0.524]):0.050273535[0.152],((node48292node1tniq:0.877524725,(node59696node1tniq:0.583186461,(node70957node1tniq:0.759594760,(node43852node1tniq:0.711471456,node39765node1tniq:0.620572519):0.245522509[0.983]):0.081553698[0.851]):0.090145869[0.518]):0.043227610[0.195],((node16459node1tniq:0.672438208,node8157node1tniq:0.708946039):0.143838148[0.936],(node43856node1tniq:0.446417789,(node25756node1tniq:0.470623104,(node33008node1tniq:0.116920459,node48291node1tniq:0.075552898):0.220321644[1.000]):0.110296698[0.671]):0.428596886[1.000]):0.075878649[0.393]):0.052403055[0.489]):0.040732691[0.902]):0.028039083[0.000]):0.074628746[0.803]):0.075814426[0.668]):0.057977485[0.874]):0.064851367[0.926]):0.074224809[0.840]):0.036266203[0.837]):0.097359942[0.818]):0.019801262[0.002]):0.041272416[0.803]):0.187053812[0.961]):0.198562653[0.859]):0.253189347[1.000]):0.150984469[0.995]):0.074047068[0.633]):0.157343695[0.831]):0.271730669[0.990]):0.148718821[0.926]):0.089395243[0.846],((node21235node1tniq:1.726220747,((((node23143node1tniq:1.329634168,(node14082node1tniq:1.485971844,node34024node1tniq:1.529614258):0.928057810[0.921]):0.245702062[0.281],((node23614node1tniq:0.880800348,node14331node1tniq:0.994049271):0.442945023[0.946],(node40681node1tniq:0.763632573,(node38085node1tniq:1.068298674,(node58990node1tniq:0.550899193,node48777node1tniq:0.601779982):0.090465274[0.092]):0.179449954[0.863]):0.290388155[0.877]):0.418432052[0.910]):0.639353402[0.981],(node75245node1tniq:1.541409138,((node30275node1tniq:0.850436595,node77661node1tniq:0.810592744):0.315918284[0.928],(node19489node1tniq:0.832128042,(node13806node1tniq:0.797602546,(node48067node1tniq:0.715804322,(node61120node1tniq:0.396558874,(node49252node1tniq:0.609976615,node54252node1tniq:0.658674006):0.157172802[0.909]):0.116514461[0.678]):0.104428828[0.821]):0.140335220[0.916]):0.405517183[0.982]):0.486106495[0.972]):0.331183280[0.871]):0.253001459[0.223],(((((node59144node1tniq:0.600446453,(node4302node1tniq:0.302910361,node66867node1tniq:0.260389795):0.340570898[0.982]):0.597376084[1.000],(node23809node1tniq:0.796630304,(node14113node1tniq:0.809550099,node14469node1tniq:0.467973761):0.329415059[0.920]):0.063444317[0.637]):0.116913998[0.652],((node59151node1tniq:1.092589888,node48852node1tniq:0.837564727):0.117108266[0.416],((node25338node1tniq:1.103809111,node14149node1tniq:0.698429069):0.118090481[0.815],(node53302node1tniq:0.633510313,(node16711node1tniq:0.674415997,(node67198node1tniq:0.195617885,node55703node1tniq:0.315293492):0.386778533[0.993]):0.262209632[0.975]):0.560646752[1.000]):0.001652566[0.072]):0.072769680[0.875]):0.253402094[0.995],(((node71536node1tniq:0.843162629,node54890node1tniq:0.947974687):0.208285114[0.918],((node53574node1tniq:1.104611083,node56318node1tniq:1.424218535):0.227730934[0.800],(node51697node1tniq:0.517802033,node22190node1tniq:0.417696893):0.431914302[0.996]):0.268580919[0.959]):0.114658714[0.575],(node14249node1tniq:0.750394368,(node59104node1tniq:0.855578867,(node61129node1tniq:0.853674283,((node15008node1tniq:0.790899858,(node80671node1tniq:0.348428471,node15012node1tniq:0.427880580):0.509237207[0.999]):0.120438615[0.285],(node77346node1tniq:0.652739275,(node50048node1tniq:0.832782264,node14640node1tniq:0.699593698):0.239958449[0.895]):0.128332524[0.272]):0.189437955[0.914]):0.105964722[0.751]):0.182275758[0.639]):0.105009840[0.700]):0.160957233[0.896]):0.074313398[0.768],(((node19256node1tniq:1.090592679,((node35289node2tniq:0.783405626,node59076node2tniq:0.387994570):0.121199475[0.056],(node30583node2tniq:0.462200751,(node13368node2tniq:0.380965981,node21637node2tniq:0.425066278):0.140594869[0.544]):0.162411758[0.860]):0.549689247[0.999]):0.242168487[0.858],((node39756node1tniq:0.810997677,(node1300node2tniq:0.328451093,node1301node1tniq:0.247860070):0.460404354[0.998]):0.177168865[0.832],(node59101node1tniq:0.857092453,(node48409node1tniq:0.803272742,(node17004node1tniq:0.892902841,node67800node1tniq:0.458519798):0.255589421[0.929]):0.360478738[0.966]):0.161337633[0.855]):0.120864372[0.894]):0.043639579[0.000],((node34046node1tniq:0.917193843,(node1771node1tniq:0.109794542,node35913node1tniq:0.158409933):0.715843331[1.000]):0.265104131[0.953],((node67520node1tniq:0.676695979,(node19644node1tniq:0.263028638,node68069node1tniq:0.346390504):0.247468746[0.955]):0.380057785[0.999],((node64701node1tniq:0.637880983,(node69684node1tniq:0.388159493,(node52638node1tniq:0.319429949,node69769node1tniq:0.310335792):0.431060610[1.000]):0.190011867[0.943]):0.058560528[0.499],((node69769node3tniq:0.292189531,(node13581node1tniq:0.016661897,node18358node1tniq:0.105061470):0.167074245[0.974]):0.281157157[1.000],((node15978node1tniq:0.407121389,node50617node1tniq:0.411572838):0.105373485[0.901],(node61796node1tniq:0.576188227,(node39683node1tniq:0.333269480,node59427node1tniq:0.496126630):0.140954077[0.950]):0.132709532[0.951]):0.077944014[0.700]):0.152344317[0.955]):0.166738471[0.887]):0.067046372[0.457]):0.218510271[0.989]):0.126616090[0.941]):0.434629228[0.999]):0.077201028[0.493]):0.063174785[0.720],((((node36054node1tniq:0.739596248,(node53174node1tniq:0.767542809,node59520node1tniq:0.996577328):0.096394270[0.675]):0.209238804[0.960],(node41594node1tniq:0.746298681,(node5183node1tniq:0.592685330,node28143node1tniq:0.549193383):0.219563603[0.965]):0.205486680[0.960]):0.212932973[0.983],(((node50081node1tniq:0.889310440,node30471node1tniq:0.929502450):0.391304566[0.974],(node29908node1tniq:0.454506863,node22304node1tniq:0.556834362):0.915829123[1.000]):0.227085932[0.898],(((node35977node1tniq:1.034261213,((node66803node1tniq:0.672257930,node15962node1tniq:0.443393684):0.517951966[1.000],(node5814node1tniq:1.336419768,(node1570node1tniq:0.843366321,(node7292node1tniq:0.886214129,(node77091node1tniq:0.484494397,node61726node1tniq:0.794314946):0.278035181[0.987]):0.090393025[0.170]):0.074894783[0.603]):0.128589897[0.642]):0.052063281[0.200]):0.341518251[0.995],((node53219node1tniq:1.157475942,(node47358node1tniq:1.083572514,(node73366node1tniq:0.948880072,(node2074node1tniq:0.859994167,(node21024node1tniq:1.204335199,node12486node1tniq:0.782018924):0.217916436[0.877]):0.172367670[0.802]):0.149353776[0.866]):0.410100791[0.993]):0.059597833[0.479],(node73508node1tniq:1.787893817,((node57868node1tniq:0.239145654,node47520node1tniq:0.383226004):0.318535413[0.998],(node23143node2tniq:1.050481189,(node22607node1tniq:0.0,node22606node1tniq:0.0):0.720992441):0.144582983[0.654]):0.168863617[0.849]):0.281167161[0.762]):0.121898000[0.828]):0.090007125[0.915],(((node79165node1tniq:1.044401866,(node19092node1tniq:0.965520203,((node34453node1tniq:0.443894968,node57036node1tniq:0.583383418):0.307534685[0.993],(node34655node1tniq:0.607972305,(node53412node1tniq:0.636503004,node39018node1tniq:0.589711048):0.271604115[0.953]):0.237942563[0.979]):0.057274518[0.345]):0.215814312[0.899]):0.668925540[0.999],(((node53122node1tniq:1.320936583,(node12544node2tniq:1.159486096,(node12544node1tniq:0.521620272,node8936node1tniq:0.521211702):0.110002282[0.722]):0.565640265[0.978]):0.082384946[0.033],(((node73574node1tniq:0.744321006,node43744node1tniq:0.782589880):0.163321050[0.921],(node75170node1tniq:0.540187113,node73476node1tniq:0.413415111):0.280590076[0.990]):0.080593212[0.812],(node18737node1tniq:0.649388247,(node44869node1tniq:0.848429197,(node58184node1tniq:0.432121049,(node58168node4tniq:0.171816944,node22685node1tniq:0.066708468):0.507948805[1.000]):0.292537683[0.985]):0.215257839[0.968]):0.200144000[0.956]):0.541315577[1.000]):0.185554003[0.933],(((node77953node1tniq:1.103488098,(node76254node1tniq:1.380290196,node35660node1tniq:1.175795571):0.117233932[0.132]):0.198315377[0.090],(node53922node1tniq:1.053407223,((node14434node1tniq:0.747819652,(node76019node1tniq:0.756987633,node58092node1tniq:1.281823724):0.108814315[0.740]):0.063566505[0.839],(node36899node1tniq:0.772046481,(node59186node1tniq:0.540449410,((node22209node1tniq:0.475724943,(node56087node1tniq:0.354943205,node15299node1tniq:0.376593747):0.094236700[0.791]):0.181816209[0.984],(node22825node1tniq:0.378855203,((node71734node1tniq:0.963683215,node70140node1tniq:1.150847586):0.218958030[0.841],(node25198node3tniq:0.301769146,node25198node1tniq:0.302370753):0.583676991[1.000]):0.074944403[0.120]):0.087930221[0.179]):0.245972425[0.995]):0.126231140[0.954]):0.048395251[0.813]):0.091985541[0.328]):0.220060552[0.955]):0.341956965[0.994],(node61102node1tniq:1.076575501,(((node17856node1tniq:0.814694284,(node69836node1tniq:0.395787757,node63526node1tniq:0.281636601):0.159224470[0.960]):0.258278958[0.996],((node8387node1tniq:0.499322217,node52641node1tniq:0.421607957):0.395489387[0.999],(node9120node1tniq:0.372064769,(node18272node1tniq:0.229030192,node49056node1tniq:0.207901810):0.158172947[0.949]):0.636073458[1.000]):0.089036765[0.458]):0.080227887[0.827],((node23552node1tniq:1.069179609,(node26891node1tniq:0.419920249,(node10084node1tniq:0.697129839,(node43840node1tniq:0.320654749,(node20739node1tniq:0.454787360,(node76775node1tniq:0.336365869,node55968node1tniq:0.313212291):0.108791894[0.960]):0.077602571[0.584]):0.117124150[0.770]):0.196282575[0.972]):0.251107158[0.961]):0.331809800[0.990],(((node59148node1tniq:0.494144597,(node56915node1tniq:0.455906564,node77746node1tniq:0.223554832):0.167818501[0.911]):0.515329703[0.999],((node52725node1tniq:0.951114067,(node2978node1tniq:0.592670354,(node17398node1tniq:0.331503678,node71797node1tniq:0.608163903):0.343402139[0.996]):0.109109540[0.470]):0.155121042[0.926],((node33464node1tniq:0.602536867,node61494node1tniq:0.700809114):0.121721200[0.870],(node33474node1tniq:0.827493467,(node77802node1tniq:0.432263475,(node15608node1tniq:0.324884944,node78004node1tniq:0.299944037):0.199691504[0.991]):0.185943362[0.952]):0.080815533[0.521]):0.090469612[0.255]):0.320763561[0.998]):0.092750186[0.886],(node37511node1tniq:1.303677721,(((node48405node1tniq:0.308312678,node33034node1tniq:0.223136058):0.499110311[1.000],(node41551node1tniq:0.495193431,(node1048node1tniq:0.531489303,(node759node1tniq:0.308953087,node25767node1tniq:0.182112913):0.159214118[0.860]):0.202736151[0.933]):0.091149154[0.410]):0.330124933[0.995],(node41959node1tniq:1.224879692,(node74539node1tniq:1.137964128,((node64061node1tniq:0.407913453,node69797node1tniq:0.440837290):0.208897634[0.984],(((node3656node1tniq:0.554140161,node10043node1tniq:0.504943517):0.075499492[0.177],(node20451node1tniq:0.735932398,node3036node1tniq:0.446713735):0.143141542[0.959]):0.065801247[0.745],(((node70843node2tniq:0.0,node70844node1tniq:0.0):0.442083739,((node61329node1tniq:0.0,node61328node3tniq:0.0):0.286281151,(node61330node1tniq:0.0,node61328node2tniq:0.0):0.321877083):0.107080988[0.946]):0.218771915[1.000],(node24902node1tniq:0.232929055,(node33671node1tniq:0.214704462,((node79106node3tniq:0.041483911,node21187node1tniq:0.053482389):0.178345190[1.000],(node50033node1tniq:0.179639023,(node68283node1tniq:0.442687661,(node14436node3tniq:0.057017748,node387node1tniq:0.069083589):0.206939767[1.000]):0.076145458[0.941]):0.032288199[0.142]):0.208917402[1.000]):0.070877626[0.630]):0.110291462[0.985]):0.104106868[0.974]):0.088852055[0.831]):0.201893223[0.958]):0.289820750[0.975]):0.077963213[0.078]):0.118422014[0.378]):0.139186505[0.049]):0.172707505[0.984]):0.030253633[0.482]):0.146616965[0.923]):0.296465140[0.994]):0.072236656[0.485]):0.036656166[0.735]):0.091974972[0.914],(((node24000node2tniq:0.999731291,((node66209node2tniq:0.769271683,node35425node2tniq:0.450946767):0.477271818[1.000],((node6847node2tniq:0.625245191,(node16322node2tniq:0.723765886,(node50293node2tniq:0.518892933,node33063node2tniq:0.418670317):0.359345073[0.996]):0.121839321[0.359]):0.134819730[0.420],(node21780node2tniq:0.587198306,(node61894node2tniq:0.583747857,(node62846node2tniq:0.289375857,(node27904node2tniq:0.332424396,(node79106node2tniq:0.262689030,(node30716node2tniq:0.344074463,node43886node2tniq:0.282170674):0.104970082[0.954]):0.144657378[0.976]):0.081750004[0.865]):0.116938455[0.835]):0.202518327[0.970]):0.221601781[0.958]):0.234670007[0.925]):0.285332491[0.188]):0.532555675[0.999],(node8936node2tniq:0.991288434,(node43744node2tniq:1.604554021,((node75170node2tniq:0.425679499,node73476node2tniq:0.485193107):0.262995636[0.995],((node44869node2tniq:0.644902092,(node18737node2tniq:0.664928285,(node58184node2tniq:0.365682158,(node58168node3tniq:0.107253140,node22685node2tniq:0.157134173):0.258200233[1.000]):0.279481273[0.999]):0.035769717[0.281]):0.138881769[0.975],(node73574node2tniq:0.759297796,(node72703node1tniq:1.245740626,((node8802node3tniq:0.719294839,(node66326node1tniq:0.111637840,node67079node1tniq:0.536146495):0.357920192[0.998]):0.190687163[0.950],(node2288node1tniq:0.521038885,(node70999node1tniq:0.350669880,node40646node3tniq:0.645436198):0.412941010[1.000]):0.131751332[0.780]):0.162961522[0.935]):0.069180559[0.360]):0.095889730[0.867]):0.154395771[0.972]):0.144678905[0.760]):0.052742554[0.669]):0.144099848[0.930]):0.120327326[0.062],((((node63008node1tniq:0.561524472,(node41371node1tniq:0.449735547,node38409node1tniq:0.663144993):0.317077717[0.998]):0.349461506[0.993],(node47694node2tniq:1.433899250,(node60678node2tniq:0.820096727,(node15263node1tniq:0.201387599,node15262node2tniq:0.252299675):0.615701988[1.000]):0.442779040[0.983]):0.173960211[0.067]):0.114426457[0.776],(((node53888node1tniq:0.623294095,(node34976node1tniq:0.705565530,node1014node1tniq:0.538706211):0.136935920[0.635]):0.185682000[0.928],(node27467node1tniq:0.530363554,(node14436node2tniq:0.160798505,node58168node2tniq:0.069395577):0.517411219[1.000]):0.497720401[1.000]):0.397210413[0.999],((node15678node1tniq:1.588993129,(node54422node1tniq:0.857692738,(node40248node1tniq:0.449897585,(node75273node1tniq:0.641875250,(node21024node2tniq:0.384930095,node73570node1tniq:0.678443554):0.104760032[0.649]):0.110392991[0.350]):0.423123900[1.000]):0.089784999[0.690]):0.199978623[0.947],((node11060node2tniq:0.661364550,(node36900node2tniq:0.627769503,((node30357node2tniq:0.325864557,node52480node2tniq:0.380630390):0.296079817[1.000],(node3467node2tniq:0.947120205,node41969node2tniq:0.698716346):0.090050201[0.221]):0.073893331[0.042]):0.174905516[0.972]):0.105704045[0.933],(node53470node2tniq:0.914585213,((node60140node2tniq:0.542237967,(node19090node2tniq:0.436548656,node47716node2tniq:0.255516158):0.358934442[1.000]):0.138244080[0.946],((node61321node2tniq:0.823522557,node39146node2tniq:0.578181649):0.093126719[0.769],(node49987node2tniq:0.563045854,node20633node2tniq:0.496989700):0.117633278[0.920]):0.143917173[0.964]):0.069543283[0.410]):0.031959721[0.534]):0.213115915[0.999]):0.131914512[0.919]):0.177941624[0.971]):0.090897561[0.854],(((node69759node2tniq:0.704550810,node23337node2tniq:0.854639587):0.218113586[0.948],(node11068node2tniq:0.901556305,(node78455node2tniq:0.715219088,(node76320node2tniq:0.423419583,node75359node2tniq:0.608332148):0.232857049[0.967]):0.015509727[0.000]):0.091401950[0.193]):0.173911487[0.971],(node22595node2tniq:0.916503206,(node24984node1tniq:1.889350452,(((node59138node1tniq:0.699269556,node48416node1tniq:0.662828888):0.147147476[0.714],(node48086node1tniq:0.694787165,node80121node1tniq:0.474555470):0.235520966[0.979]):0.249586610[0.990],((node74892node1tniq:0.430867107,(node4470node1tniq:0.469432289,node67465node1tniq:0.453394029):0.091270155[0.069]):0.922359138[1.000],(((node48543node2tniq:0.256860991,node19305node1tniq:0.223951722):0.570839920[1.000],(node49241node1tniq:0.787319935,(node23614node2tniq:0.681226521,(node38085node2tniq:0.682324128,(node40681node2tniq:0.616172576,(node58990node2tniq:0.486636318,node48777node2tniq:0.430503078):0.117644934[0.413]):0.115093282[0.795]):0.117926760[0.842]):0.078286298[0.803]):0.229977179[0.984]):0.087599269[0.239],((node23525node1tniq:0.602446783,((node73483node1tniq:0.581230682,node22408node1tniq:0.311208010):0.162730145[0.954],(node22599node1tniq:0.064344668,node22278node1tniq:0.094831187):0.393884568[1.000]):0.206852933[0.993]):0.081140542[0.862],((node66240node1tniq:0.514593687,(node70843node1tniq:0.0,node70844node2tniq:0.0):0.758348712):0.164437233[0.947],(node56416node1tniq:0.327508603,((node64182node1tniq:0.271887146,node19520node1tniq:0.200296437):0.206800594[0.999],(node77369node1tniq:0.461980907,(node1292node1tniq:0.273605402,node10072node1tniq:0.450674407):0.052256063[0.469]):0.083707401[0.691]):0.104690175[0.951]):0.112483839[0.866]):0.073993036[0.439]):0.265302527[0.998]):0.126574128[0.890]):0.210069745[0.976]):0.042068619[0.557]):0.076951897[0.438]):0.072178489[0.714]):0.113593891[0.886]):0.096060759[0.437]):0.226441547[0.996]):0.034259669[0.753]):0.035670056[0.765]):0.042753486[0.867]):0.047507760[0.758],((((node61104node2tniq:1.175219805,((node57155node2tniq:0.788707276,((node57491node1tniq:0.458504290,(node16701node2tniq:0.058735645,node72635node2tniq:0.022750262):0.492080870[1.000]):0.205173381[0.965],(node37589node2tniq:0.380700521,(node74739node2tniq:0.087498083,node1321node2tniq:0.109453575):0.159296672[0.978]):0.252555707[0.994]):0.336527585[0.994]):0.412197716[0.998],(node31174node2tniq:0.707396407,((node59580node1tniq:0.692817357,node70114node2tniq:0.500361794):0.146012139[0.948],((node69997node2tniq:0.273418803,node63417node2tniq:0.497335201):0.134508710[0.968],((node24009node2tniq:0.404833018,node38086node1tniq:0.304314985):0.069970374[0.181],(node50942node2tniq:0.240769606,node7516node1tniq:0.355896277):0.103332454[0.824]):0.062172079[0.810]):0.086161600[0.804]):0.120572978[0.689]):0.464262216[1.000]):0.075726510[0.194]):0.449194136[0.999],((node431node2tniq:0.291224027,node63094node2tniq:0.208107140):1.003813058[1.000],(((node25990node1tniq:0.889150097,(node48429node1tniq:1.118598455,(node36052node1tniq:0.635188275,node70637node1tniq:0.671487783):0.096045028[0.558]):0.219840544[0.790]):0.282737918[0.961],((node8969node2tniq:1.256201969,node25990node2tniq:0.518929320):0.222577648[0.937],(((node73589node2tniq:0.893235101,node21001node2tniq:0.963850448):0.247191004[0.947],((node23071node2tniq:0.0,node23069node5tniq:0.0):1.050698401,(node61637node3tniq:0.980077412,(node8582node2tniq:0.795719236,node6443node2tniq:0.929426738):0.134582667[0.762]):0.122130010[0.821]):0.069993714[0.237]):0.063196274[0.818],((node10073node1tniq:0.661127861,node38773node1tniq:1.232997259):0.294599351[0.978],((node40379node2tniq:0.820746495,(node23071node3tniq:0.0,node23069node4tniq:0.0):0.892212941):0.205829381[0.929],(node2315node2tniq:0.582969524,(node23071node5tniq:0.0,node23069node2tniq:0.0):1.083571685):0.062431073[0.161]):0.227498963[0.963]):0.043935469[0.376]):0.145838545[0.972]):0.058916381[0.336]):0.112055460[0.939],((node56099node1tniq:0.732226983,node13396node1tniq:0.941828086):0.153315996[0.868],(node77682node1tniq:0.698503846,(node49589node2tniq:0.936343298,(node57492node1tniq:0.801005835,((node56440node1tniq:1.056314528,(node56312node1tniq:0.861738788,node76765node1tniq:0.596013720):0.703630209[0.997]):0.276150655[0.881],((node58936node1tniq:0.411683560,node22166node1tniq:0.474841790):0.303839716[0.997],((node70345node1tniq:0.937324994,(node49765node2tniq:0.543774914,node56380node1tniq:0.576322398):0.113594950[0.892]):0.000560778[0.020],((node49765node1tniq:0.561542676,(node48659node1tniq:0.693952367,(node49589node1tniq:0.587642011,node56526node1tniq:0.537167871):0.441338570[0.998]):0.094056685[0.375]):0.076121480[0.588],(node14918node1tniq:0.450710843,(node56380node2tniq:0.434311153,(node58935node1tniq:0.401726628,((node48633node1tniq:0.598043977,node61637node1tniq:1.434853261):0.275717329[0.962],(node25058node1tniq:0.727339425,node54271node1tniq:0.232712623):0.163914404[0.913]):0.129603359[0.556]):0.112360088[0.324]):0.119924405[0.963]):0.098336278[0.848]):0.057143077[0.612]):0.049822724[0.471]):0.046332311[0.437]):0.023026477[0.141]):0.052668251[0.171]):0.077719714[0.450]):0.111554491[0.931]):0.127358817[0.922]):0.188156853[0.970]):0.080212979[0.499]):0.220904246[0.992],((node39200node1tniq:1.639708358,(node77351node1tniq:1.172849133,(node5071node1tniq:0.482117843,node24034node1tniq:0.802224156):0.433819351[0.981]):0.409177858[0.957]):0.296028004[0.920],((node35977node2tniq:1.481439708,(node77091node2tniq:1.245037886,(node7292node2tniq:0.952307497,(node1570node2tniq:0.922597225,node66803node2tniq:0.686679110):0.229602115[0.911]):0.359525897[0.959]):0.138398928[0.452]):0.241782604[0.944],((node22595node1tniq:1.325853443,((node18144node1tniq:1.105507690,(node57451node1tniq:0.576471631,node9934node1tniq:0.508111721):0.930140794[1.000]):0.224067148[0.232],(node71015node1tniq:0.838405479,(node14834node1tniq:0.530823023,(node1009node1tniq:0.623396929,node14145node1tniq:0.515869349):0.098323129[0.650]):0.336246698[0.991]):0.224585157[0.933]):0.229558184[0.917]):0.100402465[0.776],((node80749node1tniq:1.358058036,(node14241node1tniq:1.331698669,((node19169node1tniq:0.436678663,node50522node1tniq:0.400825398):0.519430552[1.000],(node18841node1tniq:0.645436644,(node25444node1tniq:0.577108148,node76663node1tniq:0.655295407):0.206929959[0.935]):0.356461874[0.982]):0.325969471[0.982]):0.096984357[0.432]):0.136391955[0.669],(node8768node1tniq:1.224431800,(((node13014node1tniq:0.0,node13013node1tniq:0.0):0.726583301,(((node76609node1tniq:0.318000473,node14245node1tniq:0.349794588):0.141834680[0.967],(node80122node1tniq:0.531124336,node70139node1tniq:0.661176878):0.135535782[0.250]):0.105240005[0.920],(node56448node1tniq:0.373222678,(node56533node1tniq:0.360083657,(node48104node1tniq:0.305743326,node61143node1tniq:0.254264203):0.068770376[0.542]):0.099481600[0.580]):0.206386248[0.992]):0.291963931[0.997]):0.222307776[0.988],((node60672node1tniq:0.629873849,(node72738node1tniq:0.824452399,(node15734node1tniq:0.591857647,(node56065node1tniq:0.554042085,node56048node1tniq:0.482194612):0.598576472[1.000]):0.069255749[0.169]):0.139401583[0.873]):0.107538145[0.882],(((node14335node1tniq:0.533608121,node14382node1tniq:0.316327867):0.287041425[0.999],(node33067node1tniq:0.827463204,(node76598node1tniq:0.446938937,(node21186node1tniq:0.206259913,node459node1tniq:0.237498479):0.435653312[1.000]):0.107594374[0.881]):0.109796804[0.916]):0.104115756[0.932],(node19447node1tniq:0.575038063,((node19395node1tniq:0.444389036,(node59211node1tniq:0.875216236,(node23148node1tniq:0.684815168,(node19116node1tniq:0.865513115,node58781node2tniq:0.661393964):0.140750977[0.700]):0.156826232[0.675]):0.149353979[0.927]):0.092801379[0.892],(((node58781node1tniq:0.642223943,(node19116node2tniq:0.907981951,node23148node2tniq:0.374520093):0.137342226[0.641]):0.176772974[0.961],(node21776node1tniq:0.717520607,(node19410node1tniq:0.535146837,node56079node1tniq:0.553241650):0.110895463[0.096]):0.653808461[1.000]):0.090688626[0.751],((node22193node1tniq:0.334035860,(node53382node1tniq:0.373895048,(node72925node1tniq:0.181122213,node58873node1tniq:0.233375590):0.088691188[0.922]):0.056614729[0.378]):0.063069501[0.600],(node54251node1tniq:0.428092970,((node72925node2tniq:0.373550247,node53382node2tniq:0.619142688):0.352772492[0.998],(node19410node2tniq:0.366576088,(node21776node2tniq:0.336692479,node56079node2tniq:0.479503146):0.085459248[0.155]):0.137727214[0.970]):0.053119347[0.530]):0.077956401[0.041]):0.151262644[0.983]):0.054723579[0.843]):0.230578531[0.993]):0.208090540[0.994]):0.053393429[0.151]):0.139158916[0.966]):0.104396232[0.583]):0.107568269[0.758]):0.097694786[0.574]):0.172432060[0.974]):0.035969340[0.607]):0.053903943[0.852]):0.064132964[0.712],(((node62162node1tniq:1.687920143,(node5746node1tniq:1.784536840,(node36355node2tniq:1.292216015,node7851node1tniq:1.569045086):0.206106949[0.559]):0.186507103[0.749]):0.151250378[0.246],(((node49763node1tniq:0.506518849,(node50291node1tniq:0.543900034,node55675node1tniq:0.570970360):0.183001058[0.971]):0.053452601[0.062],((node53598node1tniq:0.989042585,(node59017node1tniq:0.588035534,node19538node1tniq:0.426551470):0.264769331[0.934]):0.193070157[0.912],((node19523node1tniq:0.455386856,node53756node1tniq:0.812880158):0.210186015[0.977],(node19144node1tniq:0.573476864,node53601node1tniq:0.586160614):0.276851277[0.988]):0.100110096[0.858]):0.090265162[0.400]):0.857699183[1.000],(((node59485node1tniq:0.313282893,node59485node2tniq:0.599924806):0.653406198[1.000],(node21027node1tniq:0.550689597,node57637node1tniq:0.748338068):0.998402069[1.000]):0.121812566[0.707],((node25112node1tniq:0.767308703,(node5270node1tniq:0.0,node5269node1tniq:0.0):1.482081188):0.239188260[0.890],(node56552node1tniq:0.971863065,(node32445node1tniq:0.900440671,((node19528node1tniq:1.056467724,node47768node1tniq:0.950904327):0.097326008[0.217],(node19140node1tniq:0.590854084,((node53498node2tniq:0.669336883,node59230node2tniq:0.488836251):0.195963576[0.948],(node59230node1tniq:0.296875523,node53498node1tniq:0.330152619):0.238329202[0.998]):0.095187568[0.049]):0.120726228[0.898]):0.162409867[0.951]):0.075820670[0.577]):0.143840913[0.860]):0.308611857[0.994]):0.108582205[0.677]):0.257961887[0.989]):0.136531651[0.932],((((node130node1tniq:1.699401586,(node5729node1tniq:1.495604497,(node39720node1tniq:0.690919952,(node57635node1tniq:0.835313786,(node56696node1tniq:0.904770384,node70494node1tniq:0.476945470):0.466027152[0.985]):0.096176621[0.382]):0.456316315[0.426]):0.791655714[0.988]):0.315719612[0.736],((node3916node2tniq:1.406190654,node78455node1tniq:1.432095516):0.463665190[0.919],((node73856node1tniq:0.852237722,(node76320node1tniq:0.651131783,node75359node1tniq:0.522849361):0.674235389[1.000]):0.234148765[0.807],((node11068node1tniq:1.132171329,node22338node1tniq:1.273269240):0.273560244[0.898],(node23337node1tniq:1.074217023,node69759node1tniq:1.006107077):0.257363361[0.905]):0.178994867[0.726]):0.151972703[0.776]):0.042424164[0.473]):0.073711856[0.311],(node15856node1tniq:1.931833367,(((node38946node1tniq:0.983284654,(node48576node1tniq:0.588450769,(node61024node2tniq:0.0,node39255node1tniq:0.0):0.698845178):0.146531089[0.824]):0.619231529[0.999],(node32357node1tniq:1.013694530,(node38412node1tniq:0.509860843,(node79741node1tniq:0.616567025,(node7954node1tniq:0.565257483,node45974node1tniq:0.525926292):0.131394698[0.904]):0.068144764[0.398]):0.377504166[0.985]):0.352489250[0.981]):0.124752262[0.105],(((node77311node1tniq:1.426360198,(node16693node1tniq:1.013764150,node35731node1tniq:0.750242826):0.090870499[0.625]):0.057433239[0.694],(node17293node1tniq:1.192156256,(node46085node1tniq:0.524992055,(node40892node1tniq:0.823174704,node43775node1tniq:0.639009439):0.158188583[0.851]):0.867180117[1.000]):0.171019909[0.642]):0.113214686[0.539],(((node33957node1tniq:0.796314045,(node16535node1tniq:1.411542830,(node59555node1tniq:1.280661257,node56631node1tniq:0.726823917):0.103160140[0.212]):0.090948589[0.451]):0.372495625[0.991],(node9382node1tniq:1.005658604,(((node61262node1tniq:0.601466324,(node20931node1tniq:0.848301632,(node59143node1tniq:0.327216490,node33907node1tniq:0.261916938):0.237514197[0.987]):0.077448158[0.771]):0.281248795[0.992],((node17464node1tniq:0.895096560,(node21265node1tniq:0.674173964,node19754node1tniq:0.842188237):0.394102891[0.990]):0.120605583[0.816],(node27508node1tniq:0.893809765,(node64177node1tniq:0.529692894,(node23941node1tniq:0.367750196,node79742node1tniq:0.353190160):0.136474861[0.832]):0.171446299[0.917]):0.181217488[0.969]):0.091194672[0.842]):0.097788466[0.903],((node69996node1tniq:1.255647218,node25023node1tniq:1.417361662):0.106145227[0.348],(((node77187node1tniq:0.315047577,node66243node1tniq:0.613807394):0.435611537[0.996],(node76716node1tniq:0.777339359,(node29134node1tniq:0.0,node27584node1tniq:0.0):0.725270347):0.328579745[0.984]):0.215508885[0.956],((node3872node1tniq:0.725271458,node37833node1tniq:0.721956858):0.603083511[0.999],(node22520node1tniq:0.304355696,(node61024node1tniq:0.391035088,node61025node1tniq:0.251829822):0.100782639[0.588]):0.366724916[1.000]):0.046365045[0.309]):0.174981056[0.886]):0.110356386[0.864]):0.092278367[0.902]):0.137829213[0.952]):0.146373439[0.947],((node73927node1tniq:1.257904167,node61138node1tniq:1.531128559):0.204809974[0.743],(((node8888node1tniq:0.0,node8887node1tniq:0.0):1.212136515,((node69009node1tniq:0.913045759,node77856node1tniq:0.913338598):0.122210041[0.806],((node54679node1tniq:0.804099069,node17548node1tniq:0.418686086):0.409803057[1.000],((node75532node1tniq:0.476832733,(node69006node1tniq:0.475721159,node39036node1tniq:0.421983392):0.046812901[0.494]):0.122259351[0.914],(node55521node1tniq:0.329965585,(node9440node1tniq:0.511941589,node12501node1tniq:0.320082256):0.129676388[0.705]):0.308515557[1.000]):0.126670151[0.944]):0.093730966[0.864]):0.326360463[0.988]):0.235131070[0.960],(((node12231node1tniq:1.106057284,node34357node1tniq:0.681340914):0.184344330[0.512],(((node57002node1tniq:0.457196931,node4873node1tniq:0.590205352):0.515023331[1.000],(node61233node1tniq:0.482962461,(node22099node1tniq:0.397213825,(node38755node1tniq:0.0,node38754node1tniq:0.0):0.610349560):0.245611124[0.961]):0.385090741[0.998]):0.247014631[0.961],((node55579node1tniq:0.788249679,(node68623node1tniq:0.912006143,node69005node1tniq:0.764002389):0.113394717[0.290]):0.330737757[0.968],((node74807node1tniq:0.610626313,node66100node1tniq:0.662157619):0.313850560[0.956],(node10911node1tniq:0.424803156,(node28469node1tniq:0.417538246,node64107node1tniq:0.351392440):0.102417527[0.316]):0.559054013[0.998]):0.700235735[1.000]):0.230170347[0.951]):0.153775998[0.763]):0.164145001[0.931],((node34930node1tniq:0.589571072,node34929node1tniq:0.775458046):0.175602944[0.808],((node40678node1tniq:1.090987337,((node5102node1tniq:0.744590290,node61294node1tniq:0.419394177):0.218265339[0.950],((node45794node1tniq:0.776188093,(node37667node1tniq:0.0,node37666node1tniq:0.0):0.318079458):1.567457993[1.000],((node39254node1tniq:0.809255167,node13074node1tniq:0.649115229):0.233137550[0.953],(node27256node1tniq:0.411640065,node63668node1tniq:0.726296090):0.535821000[0.999]):0.052743931[0.514]):0.133551254[0.836]):0.166539740[0.619]):0.113617272[0.794],((node49708node1tniq:0.990521884,(node72193node1tniq:0.476230095,node24945node1tniq:0.379674085):0.337021414[0.997]):0.209686069[0.939],(node60200node1tniq:0.863672711,((node73845node1tniq:0.761504861,(node40640node1tniq:0.668847988,node72673node1tniq:0.634791993):0.232970506[0.977]):0.154019943[0.900],(node34432node1tniq:0.718345167,(node55947node1tniq:0.363913901,(node52329node1tniq:0.264413789,node55988node1tniq:0.253761142):0.179497636[0.959]):0.418754492[1.000]):0.234754400[0.973]):0.134254395[0.594]):0.174060116[0.939]):0.183064852[0.971]):0.151183430[0.866]):0.416922703[1.000]):0.123529985[0.334]):0.242461095[0.967]):0.168931979[0.932]):0.096368204[0.469]):0.243511607[0.987]):0.179554835[0.521]):0.232094221[0.569]):0.087108939[0.863],(((node38619node1tniq:1.134606680,((node75981node1tniq:1.169437580,node20470node1tniq:0.538907986):0.317183184[0.955],((node25153node1tniq:0.693610540,(node16280node1tniq:0.770884546,node59045node1tniq:0.919282982):0.087740787[0.641]):0.192128683[0.958],((node60140node1tniq:0.968114933,node41748node1tniq:0.749618865):0.087358728[0.785],((node36369node1tniq:0.337941216,node14414node1tniq:0.325964985):0.663224395[1.000],(node23117node1tniq:0.907379976,(node36915node1tniq:0.102291529,node50944node4tniq:0.070950858):0.662101016[1.000]):0.143783293[0.646]):0.142472125[0.804]):0.098909090[0.873]):0.106187262[0.821]):0.144610619[0.765]):0.817669681[1.000],((((node67296node1tniq:0.591838638,node54815node1tniq:1.036291854):0.941744047[0.997],(node57155node1tniq:0.899111077,(node73532node1tniq:0.922792457,(node74739node1tniq:1.182989539,(node37589node1tniq:0.440942454,node1321node1tniq:0.540457701):0.369817621[0.838]):0.417726422[0.959]):0.125615533[0.170]):0.646835819[0.978]):0.510058628[0.936],((node59105node2tniq:1.784658403,(node78479node1tniq:1.724153916,node45078node1tniq:1.271318847):0.363038842[0.858]):0.121495124[0.354],(node55752node1tniq:1.134908200,((node48189node1tniq:1.044278000,(node18952node1tniq:0.995870639,(node47360node1tniq:0.639693292,node27372node1tniq:1.345279041):0.141176986[0.165]):0.421959327[0.986]):0.128419017[0.861],(node36475node1tniq:1.211410708,(node39166node1tniq:0.815691864,(node57446node1tniq:0.957780457,(node56481node1tniq:0.584913587,node22362node1tniq:0.639386545):0.298544932[0.957]):0.073358874[0.173]):0.144327935[0.872]):0.050084234[0.441]):0.117908970[0.560]):0.399221554[0.985]):0.390123868[0.976]):0.158130988[0.471],((node22876node1tniq:1.190031177,(node863node2tniq:1.545363856,(node21065node2tniq:0.474197796,node16585node2tniq:0.653860876):0.601193229[0.945]):0.559793434[0.940]):0.188734791[0.285],(((node60676node1tniq:0.727802889,(node21001node1tniq:0.410743140,(node863node1tniq:0.856761044,node3916node1tniq:0.546670201):0.174992771[0.899]):0.180718780[0.948]):0.099242325[0.572],(node73589node1tniq:0.643447022,(node24071node1tniq:0.572043782,(node61637node2tniq:0.643996377,(node67285node1tniq:0.394055556,(node6443node1tniq:0.414743848,node8582node1tniq:0.449928219):0.087246399[0.090]):0.141197039[0.984]):0.045682414[0.551]):0.063357597[0.279]):0.175777511[0.952]):0.834461440[1.000],((node2295node1tniq:1.257696270,((node74362node2tniq:0.778891123,(node71751node1tniq:0.393936638,(node54961node1tniq:0.206236757,node23067node1tniq:0.385374073):0.160203550[0.966]):0.592146151[1.000]):0.185563166[0.415],((node33060node1tniq:0.811952720,node10703node1tniq:0.906863707):0.164163887[0.822],(((node39571node1tniq:0.0,node39570node1tniq:0.0):0.680915031,(node50257node1tniq:0.778837914,(node77717node2tniq:0.393460103,node14894node1tniq:0.612630129):0.058022473[0.252]):0.202792609[0.994]):0.075669107[0.753],((node78853node1tniq:0.628813400,node55343node1tniq:1.009820245):0.260026663[0.964],(node34303node1tniq:0.767173477,((node41786node1tniq:0.522519016,node47139node1tniq:1.018140578):0.111419765[0.658],(node26628node1tniq:0.354329996,(node16704node1tniq:0.0,node16703node1tniq:0.0):0.497731204):0.314548866[1.000]):0.058221310[0.574]):0.051247066[0.770]):0.070362041[0.136]):0.134004328[0.933]):0.086730621[0.684]):0.158598170[0.856]):0.528834162[0.999],((node51583node2tniq:1.672034602,(node39571node2tniq:0.200083156,node14894node2tniq:0.073932066):0.984631422[0.997]):0.295148028[0.439],((node74362node1tniq:1.059866087,(node8958node2tniq:0.666594589,(node10073node2tniq:0.739590913,node8969node1tniq:0.793947186):0.191234542[0.914]):0.375377743[0.988]):0.084790722[0.602],(((node47139node2tniq:1.027738979,(node50257node2tniq:0.877604778,(node71751node2tniq:1.003625297,(node23067node2tniq:0.674958385,node54961node2tniq:0.577734925):0.222239339[0.941]):0.145631519[0.732]):0.056338587[0.312]):0.209472404[0.964],((node10703node2tniq:0.432494355,(node55344node1tniq:0.0,node55343node2tniq:0.0):0.715134524):0.262015795[0.992],((node78853node2tniq:0.966787440,node41786node2tniq:0.664873973):0.122298494[0.856],(node77717node1tniq:0.677271998,(node26628node2tniq:0.579370895,node16704node2tniq:0.555116983):0.251464616[0.984]):0.130844203[0.669]):0.166967246[0.975]):0.118772577[0.578]):0.048617070[0.250],((node40379node1tniq:0.659961474,node2295node2tniq:0.708245736):0.135652499[0.936],(node36355node1tniq:0.813265924,((node2315node1tniq:0.686049776,node33060node2tniq:0.745277057):0.077564250[0.531],(node21065node1tniq:0.654641747,((node48841node1tniq:0.933291903,node16585node1tniq:0.729326619):0.075102153[0.824],(node19785node2tniq:0.977299915,((node62162node2tniq:0.351642642,(node23070node1tniq:0.0,node23069node1tniq:0.0):0.378914207):0.263622122[0.995],(node16586node2tniq:0.689553139,(node14438node2tniq:0.609939788,(node33060node3tniq:0.135956698,(node23071node1tniq:0.0,node23069node6tniq:0.0):0.211972224):0.735723369[1.000]):0.173642956[0.906]):0.109771758[0.443]):0.169484659[0.958]):0.091360629[0.870]):0.058906378[0.564]):0.160928874[0.945]):0.068525854[0.846]):0.075493726[0.538]):0.137785356[0.965]):0.072066130[0.809]):0.165003119[0.938]):0.139646193[0.830]):0.144133627[0.881]):0.151115476[0.894]):0.312705907[0.982]):0.120933732[0.500]):0.149059356[0.927],((node3467node1tniq:1.795197740,node18784node1tniq:1.630703056):0.087825236[0.594],((node48543node1tniq:2.705483345,(node48378node1tniq:1.835690867,(node1020node1tniq:2.289356638,(node39146node1tniq:1.362348203,((node60678node1tniq:1.234686857,(node15262node1tniq:0.247669618,node15263node2tniq:0.104076572):1.137782038[1.000]):0.772136561[0.980],(((node41969node1tniq:1.113137445,node36900node1tniq:0.698494807):0.033887591[0.610],(node11060node1tniq:1.081369783,(node30357node1tniq:0.456275687,node52480node1tniq:0.697368404):0.284475388[0.964]):0.162209497[0.361]):0.177853090[0.917],((node47716node1tniq:0.484054569,node19090node1tniq:0.448225171):0.582258784[1.000],(node60140node3tniq:0.881412361,((node53470node1tniq:0.862550723,node22852node1tniq:0.926358157):0.104817785[0.406],((node59123node1tniq:0.666892351,node20633node1tniq:0.775134804):0.216648437[0.908],(node61321node1tniq:0.967462627,node49987node1tniq:0.992194148):0.158945142[0.793]):0.333123597[0.986]):0.217173898[0.626]):0.066875107[0.757]):0.097998199[0.767]):0.339726562[0.937]):0.049413424[0.120]):0.234356934[0.825]):0.133983905[0.580]):0.119479144[0.100]):0.135817946[0.740],((((node8958node1tniq:1.341871338,((node34313node1tniq:0.526753493,node62560node1tniq:0.971268816):0.788482146[0.973],(node38034node1tniq:0.220041614,(node50821node1tniq:0.645043512,(node16663node1tniq:0.646186541,node35387node1tniq:0.399624771):0.174838601[0.786]):0.197160817[0.831]):0.575906947[0.922]):0.855187796[0.971]):0.748600843[0.895],((node63094node1tniq:1.309212933,(node48516node2tniq:0.767647414,node48516node1tniq:0.680399971):1.133592262[0.997]):0.470917700[0.000],((node431node1tniq:1.410776769,(node68982node1tniq:0.621618636,node71864node1tniq:0.857229619):0.396517187[0.985]):0.110795024[0.771],((node33000node1tniq:0.702624594,(node11312node1tniq:0.460814039,(node22929node1tniq:0.238102091,(node27987node1tniq:0.090089121,(node51768node1tniq:0.150963174,node34635node1tniq:0.110713042):0.030196916[0.111]):0.103810194[0.956]):0.333434696[0.999]):0.253917647[0.993]):0.087060455[0.501],((((node67081node1tniq:0.656086458,node81010node1tniq:0.487915858):0.247555486[0.993],(node80372node1tniq:0.456288081,node61286node1tniq:0.526366373):0.125124509[0.909]):0.050915415[0.201],((node42832node1tniq:0.501891065,(node73node1tniq:0.378474646,node70987node1tniq:0.525671937):0.126911786[0.964]):0.078771118[0.698],((node6465node1tniq:0.0,node6464node1tniq:0.0):0.634963087,(node10074node1tniq:0.546872213,(node9889node1tniq:0.530678536,node61135node1tniq:0.652691714):0.075488817[0.817]):0.106498026[0.841]):0.109921704[0.937]):0.057813465[0.874]):0.015395896[0.000],((node34752node1tniq:0.628795590,(node38094node1tniq:0.609065956,((node74215node1tniq:0.481893322,node7305node1tniq:0.504658553):0.102592192[0.901],(node22588node1tniq:0.340329485,((node57279node1tniq:0.415524894,node23126node2tniq:0.250690927):0.096989278[0.928],(node79780node1tniq:0.264363329,(node15419node1tniq:0.310756752,(node4806node1tniq:0.115837045,(node58849node1tniq:0.071106540,node27336node1tniq:0.045426383):0.051777038[0.926]):0.192421335[0.999]):0.041736036[0.430]):0.135875321[0.990]):0.083567854[0.559]):0.183520137[0.979]):0.132794084[0.517]):0.143878898[0.697]):0.173564128[0.959],(((node72627node1tniq:0.581452839,(node72635node1tniq:0.114889636,node16701node1tniq:0.096005722):0.616401887[1.000]):0.277352793[0.966],(node60352node1tniq:0.435144641,(node54640node1tniq:0.503913837,node54070node1tniq:0.375199152):0.095127999[0.525]):0.364625595[0.998]):0.205144872[0.956],(node75969node1tniq:0.503891433,((node79836node1tniq:0.588962537,node68018node1tniq:0.690668739):0.059344274[0.544],(node77428node1tniq:0.324466518,(node44630node1tniq:0.373799140,((node20357node1tniq:0.246254723,node40373node1tniq:0.349923603):0.063809295[0.013],(node68183node1tniq:0.157771359,(node62468node1tniq:0.011226591,node4384node1tniq:0.012744662):0.115962378[0.986]):0.220048699[0.997]):0.114837850[0.891]):0.118086706[0.920]):0.650437877[1.000]):0.087288068[0.880]):0.267992493[1.000]):0.089978844[0.406]):0.123293557[0.970]):0.119875090[0.499]):0.171580650[0.920]):0.453760228[0.961]):0.172017570[0.197]):0.446644922[0.967],((((node5268node1tniq:2.375770140,(node61750node2tniq:1.602411211,(node6885node1tniq:0.218324961,node29946node1tniq:0.034110633):1.842347005[0.999]):0.417719720[0.612]):0.214639962[0.687],((node62560node2tniq:0.406632763,node34313node2tniq:0.422631592):0.575168300[0.997],(node16663node2tniq:0.381318985,(node38034node2tniq:0.569446287,(node50821node2tniq:0.273647307,node35387node2tniq:0.222376555):0.153161540[0.971]):0.064890118[0.171]):0.686915312[1.000]):0.873517111[1.000]):0.162197306[0.705],(((node53501node1tniq:0.753768779,(node56257node1tniq:0.784022950,node56257node2tniq:0.751839978):0.101315509[0.145]):0.687432532[0.989],((node59395node2tniq:0.963878396,(node71774node2tniq:0.720447669,node39138node2tniq:0.686647535):0.269773568[0.899]):0.362884372[0.927],(node59395node1tniq:0.599033172,(node71774node1tniq:0.566590170,node39138node1tniq:0.511356594):0.128816888[0.851]):0.256310022[0.835]):0.461195243[0.882]):1.041925602[1.000],(node20996node1tniq:2.167709954,(node75100node1tniq:0.914292711,(node77706node1tniq:0.690422160,(node53588node1tniq:0.635944173,((node19109node1tniq:0.791176952,(node14721node1tniq:0.830450697,(node58983node1tniq:0.395884915,(node19177node1tniq:0.286671195,node58799node1tniq:0.502392655):0.083178191[0.367]):0.296831149[0.994]):0.114477319[0.688]):0.084226745[0.535],(node19093node1tniq:1.044430775,((node53588node2tniq:0.747089266,(node19093node2tniq:0.364283248,node14721node2tniq:0.373231188):0.125760349[0.897]):0.084269343[0.821],(node53308node2tniq:0.551962467,(node59015node2tniq:0.581273923,(node59015node1tniq:0.161563660,node53308node1tniq:0.118232108):0.335556315[1.000]):0.075224731[0.713]):0.144949922[0.929]):0.093557179[0.841]):0.026081637[0.575]):0.116695076[0.839]):0.222737566[0.942]):0.475762967[0.982]):0.281950245[0.465]):0.357277741[0.828]):0.256796355[0.567]):0.118238793[0.640],((node30381node1tniq:1.584457492,(node3492node2tniq:1.081025203,node3492node1tniq:1.646533803):0.188604367[0.769]):0.318376443[0.904],(((node59368node1tniq:1.084907499,node56738node1tniq:0.970172652):0.523875804[0.980],(((node50623node1tniq:0.562419370,(node18171node1tniq:0.548113513,(node69926node1tniq:1.329502704,node39581node1tniq:0.403279060):0.105697157[0.720]):0.209902615[0.982]):0.155552871[0.936],(node59037node1tniq:1.028663766,((node52416node1tniq:0.485126198,node48397node1tniq:0.667742811):0.467387726[1.000],(node53889node1tniq:0.554344281,node41205node1tniq:0.508031019):0.144788789[0.911]):0.086762470[0.183]):0.103136228[0.622]):0.243540245[0.987],(node23902node1tniq:0.905749283,((node34151node1tniq:0.898287382,node75265node1tniq:0.703420546):0.161150757[0.872],((node28313node1tniq:1.124307659,(node1793node1tniq:0.508777508,node16166node1tniq:0.890640131):0.509687320[0.998]):0.120049852[0.189],((node78390node1tniq:0.538760682,(node77316node1tniq:0.833638551,node75949node1tniq:0.455033832):0.296501702[0.975]):0.483468417[0.998],((node48843node1tniq:0.939012549,node76004node1tniq:1.766793915):0.216262117[0.859],((node41657node1tniq:0.812981296,node27260node1tniq:0.506961346):0.130490242[0.911],(((node23623node1tniq:0.457546041,node55817node1tniq:0.688163920):0.102128824[0.646],(node56287node1tniq:0.605745562,node5899node1tniq:0.342674982):0.387464080[1.000]):0.085951174[0.828],((node48579node1tniq:0.560289373,(node1777node1tniq:0.258650203,node14410node1tniq:0.267540641):0.423470332[1.000]):0.066931886[0.637],(node57526node1tniq:0.571626925,(node59235node1tniq:0.302551650,(node64126node1tniq:0.466722219,(node27492node1tniq:0.031184199,node5280node1tniq:0.117306020):0.241589967[0.999]):0.137367505[0.888]):0.267482184[0.998]):0.057306538[0.773]):0.050582129[0.689]):0.085127750[0.891]):0.082225424[0.565]):0.073195513[0.743]):0.074193534[0.617]):0.298716762[0.993]):0.144811665[0.941]):0.031533803[0.378]):0.174902076[0.918]):0.268695186[0.970],(((node63174node1tniq:0.712365479,node51448node1tniq:0.937513836):0.616922236[1.000],((((node53223node1tniq:0.986310331,(node25225node1tniq:0.795201472,(node50036node1tniq:0.351403571,(node48204node1tniq:0.330353650,node53376node1tniq:0.247773730):0.070322489[0.555]):0.565742434[1.000]):0.199736651[0.895]):0.192198388[0.949],(node44652node1tniq:0.759384941,(node8924node1tniq:0.629899904,(node1354node1tniq:0.587280954,(node10023node1tniq:0.759993212,(node47970node1tniq:0.366326171,(node34688node1tniq:0.437783048,node33029node1tniq:0.421032345):0.068572198[0.131]):0.251698688[0.991]):0.101915053[0.486]):0.104869664[0.161]):0.234248343[0.980]):0.153076885[0.777]):0.094255627[0.630],(node8725node1tniq:0.932678076,((node9919node1tniq:0.792874866,(node30909node1tniq:0.640329239,(node7654node1tniq:0.482168130,node11518node1tniq:0.308303478):0.435982864[0.999]):0.194743491[0.876]):0.368147595[0.994],((node410node1tniq:1.258678702,(node48478node1tniq:0.439301325,node57032node1tniq:0.535205612):0.314581009[0.988]):0.130963285[0.719],(node49035node1tniq:0.740833142,((node14529node1tniq:0.529748183,node75248node1tniq:0.523865037):0.129579349[0.545],(node43832node1tniq:0.440096975,node26604node1tniq:0.285697493):0.492315946[1.000]):0.109733553[0.832]):0.168108628[0.946]):0.126432845[0.822]):0.179534499[0.867]):0.058543574[0.580]):0.188257202[0.958],(node79304node1tniq:1.046672505,(((node8914node1tniq:1.132806094,(node43908node1tniq:1.613792664,(node15872node1tniq:0.427506911,node60384node1tniq:0.555646318):0.282203445[0.947]):0.170341299[0.865]):0.133097957[0.857],((node59331node1tniq:0.849095784,node18146node1tniq:0.623076355):0.446208226[0.995],(node21856node1tniq:0.913925586,(node55768node1tniq:0.854671653,node20560node1tniq:0.985536091):0.268814636[0.904]):0.093331167[0.322]):0.187756325[0.924]):0.079053168[0.656],(((node5249node1tniq:0.478727647,node41249node1tniq:0.501451169):0.550279385[1.000],(node16733node1tniq:1.253302476,(node49121node1tniq:0.976945857,(node15105node1tniq:0.804723201,(node76916node1tniq:0.619804250,node9935node1tniq:0.863133238):0.139899622[0.380]):0.214523284[0.958]):0.065751009[0.469]):0.076162665[0.597]):0.276194843[0.991],((node73892node1tniq:0.617324392,node18250node1tniq:0.598903561):0.838424979[1.000],(node15855node1tniq:0.920089112,((node56319node1tniq:1.186578485,((node16773node1tniq:0.635082193,node21017node1tniq:0.467289806):0.176416034[0.941],(node35318node1tniq:0.221552564,node79304node2tniq:0.231563559):0.482100264[1.000]):0.398449622[0.994]):0.118390720[0.821],((node14552node1tniq:0.517415371,node15874node1tniq:0.504921954):0.498468532[1.000],(((node47306node1tniq:0.576926909,node75249node1tniq:1.051861804):0.123993337[0.766],(node23777node1tniq:0.684132050,(node59402node1tniq:0.566279651,node53383node1tniq:0.646170913):0.096077896[0.857]):0.135036573[0.220]):0.150670349[0.875],(node47969node1tniq:0.617787110,((node48032node1tniq:0.680267646,node47306node2tniq:0.760923083):0.118133656[0.631],(node26467node1tniq:0.498733469,(node3442node1tniq:1.021684335,node3442node2tniq:0.620759091):0.273829441[0.948]):0.064234692[0.150]):0.077106547[0.294]):0.096703472[0.508]):0.084687332[0.240]):0.077013116[0.677]):0.078135172[0.838]):0.077573869[0.617]):0.125868916[0.887]):0.177592890[0.935]):0.104600750[0.551]):0.287936993[0.975]):0.147876955[0.892]):0.108352396[0.888],((node59158node1tniq:1.507027531,(node13606node1tniq:0.667423934,node62661node1tniq:1.009796448):1.126527010[1.000]):0.199995659[0.735],(((node25047node1tniq:1.354711924,((node47077node1tniq:0.230642379,node18786node1tniq:0.321043628):0.974808460[1.000],(node49250node1tniq:1.075090287,(node25313node1tniq:0.840215502,(node21937node1tniq:0.628971171,(node75236node1tniq:0.372372532,node59718node1tniq:0.594022033):0.136898794[0.001]):0.465500837[0.999]):0.387815846[0.973]):0.106250022[0.407]):0.111590943[0.766]):0.249522019[0.951],((node59102node1tniq:0.764059515,node77753node1tniq:0.929488603):0.250262589[0.946],((node40685node1tniq:0.841296194,(node59382node1tniq:0.619853144,node79748node1tniq:0.594988058):0.280953845[0.979]):0.226170354[0.958],((node19377node1tniq:0.566793690,(node60239node1tniq:0.555245377,node19083node1tniq:0.450827918):0.230759834[0.983]):0.156337945[0.947],((node48133node1tniq:0.546275040,(node58995node1tniq:0.275320511,(node28285node1tniq:0.039488553,node28286node1tniq:0.045208205):0.189578175[0.997]):0.175818759[0.970]):0.584880189[1.000],((node25475node1tniq:0.730590778,node28008node1tniq:0.694055760):0.142375652[0.857],((node48449node1tniq:0.512493980,node55723node1tniq:0.681168088):0.150244908[0.909],(node32264node1tniq:0.712780053,((node16803node1tniq:0.104035576,node2071node2tniq:0.037903510):0.364157393[1.000],(node8314node1tniq:0.513774458,(node2071node1tniq:0.355441808,(node38632node1tniq:0.0,node38631node1tniq:0.0):0.242141974):0.154480004[0.953]):0.184470934[0.965]):0.133308319[0.916]):0.175345138[0.963]):0.266243232[0.992]):0.118954933[0.720]):0.059095162[0.843]):0.055340419[0.861]):0.064821685[0.812]):0.217136358[0.989]):0.126885085[0.405],((((node59136node1tniq:0.889114576,(node48163node1tniq:0.956182930,node28283node1tniq:0.707798374):0.165716472[0.620]):0.516214905[0.999],((node67414node1tniq:0.419302815,node67414node2tniq:0.530575076):0.480106260[1.000],((node7186node1tniq:0.629377407,(node50868node1tniq:0.242736549,node49860node1tniq:0.221227047):0.546958524[1.000]):0.306435725[0.975],(node37440node1tniq:0.658204125,(node7186node2tniq:0.665992162,(node50868node2tniq:0.351294263,node49860node2tniq:0.451804942):0.232820842[0.976]):0.224492678[0.884]):0.391844848[0.995]):0.092535555[0.348]):0.080291304[0.416]):0.192232435[0.981],(((node67115node1tniq:0.698786830,(node66844node1tniq:0.475346226,node66843node1tniq:0.488523484):0.647029091[1.000]):0.319124865[0.981],((node72211node1tniq:1.117888951,(node58176node1tniq:0.409497829,(node55208node1tniq:0.516639375,node53271node1tniq:0.555635401):0.108534029[0.244]):0.375307773[0.989]):0.225243651[0.892],((node16915node1tniq:0.830184654,node47947node1tniq:0.908380014):0.346849261[0.921],(node70946node1tniq:0.899079074,((node77044node1tniq:0.926421935,(node9045node1tniq:0.758318955,(node29206node1tniq:0.847692620,(node34416node1tniq:0.699152009,node27466node1tniq:0.719046560):0.100385593[0.790]):0.185328865[0.940]):0.378572349[0.997]):0.081894553[0.233],((node206node1tniq:0.482292873,(node44335node1tniq:0.382731129,node41138node1tniq:0.362929643):0.168466619[0.286]):0.590411433[1.000],(node206node2tniq:1.019344378,(node44335node2tniq:0.661997133,node41138node2tniq:0.597558232):0.460365998[0.991]):0.176199160[0.356]):0.146481734[0.879]):0.066407131[0.437]):0.064043806[0.103]):0.076368523[0.311]):0.118966596[0.869]):0.305709198[0.995],((node25087node1tniq:1.534558457,((node43513node1tniq:0.998606349,(node26928node1tniq:0.915362977,((node22271node1tniq:0.965722186,node14744node1tniq:0.779026891):0.091364528[0.750],(node56224node1tniq:0.515034103,node78555node1tniq:0.534737246):0.290780387[0.992]):0.153887368[0.927]):0.063356282[0.697]):0.172859885[0.938],((node26596node1tniq:0.429858745,node30692node1tniq:0.812993175):0.269106686[0.968],(node68659node1tniq:0.472251025,(node25731node1tniq:0.591945200,((node16745node1tniq:0.714766035,(node23456node1tniq:0.467676415,node79453node1tniq:0.520227716):0.069912955[0.704]):0.158282805[0.971],(node33945node1tniq:0.455604455,(node79453node2tniq:0.186404677,node16745node2tniq:0.333547607):0.230830288[0.996]):0.186778692[0.978]):0.090899710[0.341]):0.167329958[0.853]):0.236638433[0.951]):0.414237488[1.000]):0.146237261[0.924]):0.034829561[0.478],((node16468node1tniq:0.358995632,node13070node1tniq:0.410506647):0.431239479[1.000],(((node70402node1tniq:0.235131728,node77758node1tniq:0.285746283):0.275077455[0.999],(node61330node2tniq:0.0,node61328node1tniq:0.0):0.542717167):0.230556491[0.992],((node63666node1tniq:0.145467217,node77368node1tniq:0.115451361):0.454997386[1.000],(node50702node1tniq:0.489802378,((node46220node1tniq:0.355709800,(node26545node1tniq:0.394562274,(node18557node1tniq:0.318881322,node5184node1tniq:0.346218587):0.050924113[0.387]):0.077896514[0.552]):0.223870967[0.999],((node5244node1tniq:0.552341688,node6976node1tniq:0.301272324):0.179384846[0.990],(node11089node1tniq:0.524400182,(node40360node1tniq:0.301637300,(node9872node1tniq:0.378339838,((node79320node2tniq:0.220678445,node29371node1tniq:0.430447266):0.127778165[0.969],(node67450node1tniq:0.411054057,(node29371node2tniq:0.282671614,(node79320node1tniq:0.067222134,node7976node1tniq:0.069988009):0.191454960[0.999]):0.160511549[0.980]):0.134236693[0.963]):0.107803570[0.957]):0.032794840[0.163]):0.054736257[0.870]):0.094084152[0.820]):0.085321310[0.603]):0.068272112[0.773]):0.042849686[0.125]):0.114803947[0.928]):0.097858973[0.713]):0.390069285[0.999]):0.100685979[0.906]):0.107268301[0.818]):0.109177821[0.826],(((node73979node1tniq:0.947356960,(node53377node1tniq:0.308645674,node71762node1tniq:0.274139393):0.798120825[1.000]):0.107895628[0.089],((node7865node1tniq:1.113387057,node56359node1tniq:1.125970107):0.328863356[0.911],(node7795node1tniq:1.076718828,(node59694node1tniq:0.899425006,node59694node2tniq:0.751574223):0.406739365[0.978]):0.384135765[0.956]):0.183867879[0.484]):0.167532901[0.775],((((node13844node1tniq:1.037411876,node24994node1tniq:1.284762093):0.120047334[0.600],(node33753node2tniq:0.825182797,(node76703node2tniq:0.699424866,node76703node3tniq:0.572833647):0.472569812[0.985]):0.324419691[0.965]):0.192329380[0.874],(node76703node1tniq:1.252767756,(node14462node1tniq:1.066121468,(node50715node1tniq:0.963463641,(node53272node1tniq:0.681332253,(node26548node1tniq:0.940326100,(node32884node1tniq:1.194143874,node25226node1tniq:0.632347980):0.183262089[0.128]):0.178585709[0.807]):0.138766014[0.830]):0.125957522[0.130]):0.394968569[0.976]):0.361376006[0.756]):0.102526321[0.626],((node77449node1tniq:0.956266838,(node34373node1tniq:1.028729898,node66156node1tniq:1.346298814):0.326406302[0.895]):0.275521094[0.943],((node60674node1tniq:1.109639546,((node56269node1tniq:0.089248920,node19423node1tniq:0.110663440):1.242561372[1.000],((node57021node2tniq:0.516821453,((node61486node2tniq:0.583299800,node44651node2tniq:0.347647774):0.221424062[0.986],(node9600node2tniq:0.530459669,(node17000node2tniq:0.769839148,(node391node2tniq:0.329443540,node23524node2tniq:0.353504907):0.126966267[0.903]):0.096793111[0.834]):0.174809444[0.952]):0.155256993[0.894]):0.630372293[1.000],((node44651node1tniq:0.535361660,node61486node1tniq:0.599697435):0.722030256[1.000],(node57021node1tniq:1.116341872,(node9600node1tniq:1.085946824,(node17000node1tniq:1.001302336,(node23524node1tniq:0.942446023,node391node1tniq:0.485670755):0.309367020[0.964]):0.292559529[0.957]):0.125178761[0.847]):0.072877938[0.700]):0.100656301[0.840]):0.064856290[0.492]):0.085415584[0.806]):0.204163045[0.910],(((node58940node1tniq:0.803393069,((node53310node1tniq:0.0,node53309node1tniq:0.0):0.895533725,(node46764node1tniq:0.713494139,(node75723node1tniq:0.667923842,node49755node1tniq:0.712365383):0.318660732[0.970]):0.234721334[0.910]):0.083728417[0.440]):0.121904386[0.909],(node69911node1tniq:1.217872335,((node59551node1tniq:0.837354825,node57186node1tniq:1.015001774):0.166955769[0.864],((node76782node1tniq:0.551701857,(node34376node1tniq:0.296135730,(node34377node1tniq:0.203219796,node34391node1tniq:0.252219814):0.164987309[0.951]):0.302056630[0.982]):0.701962322[1.000],(node15568node1tniq:1.124184925,((node79467node1tniq:0.703060810,(node40741node1tniq:0.719153167,(node36416node1tniq:0.476883667,(node59948node1tniq:0.171512269,node960node1tniq:0.225514348):0.458284306[1.000]):0.208558792[0.962]):0.093285252[0.510]):0.245461238[0.990],(node75658node1tniq:0.589753145,(node14638node1tniq:1.003695914,(node56798node1tniq:0.583142807,(node25249node2tniq:0.653211487,node25249node1tniq:0.360763841):0.184967386[0.857]):0.107832369[0.000]):0.173621975[0.575]):0.360327685[0.998]):0.182977634[0.940]):0.069065875[0.314]):0.097706953[0.779]):0.144769952[0.605]):0.066435426[0.655]):0.100705433[0.707],((node33753node1tniq:1.181382591,((node54098node1tniq:0.671517371,node26629node1tniq:0.794763725):0.224723748[0.811],(node3972node1tniq:0.619212869,node5626node1tniq:0.958938358):0.412084695[0.964]):0.216211356[0.770]):0.313288340[0.962],(((node58940node2tniq:0.916207720,(node53327node2tniq:0.796955928,(node25229node2tniq:0.0,node25228node2tniq:0.0):0.609795111):0.413299051[0.994]):0.233759866[0.913],((node23373node1tniq:0.415221054,node23373node2tniq:0.416638504):0.548604820[1.000],(node56799node1tniq:0.966408380,(node15975node1tniq:0.610902503,node24096node1tniq:0.807966671):0.276470851[0.941]):0.160004774[0.683]):0.095803534[0.659]):0.117700784[0.627],(((node38296node1tniq:0.805895417,(node25812node1tniq:0.423680613,node6162node2tniq:0.295753128):0.562844048[0.999]):0.193908602[0.450],((node74027node1tniq:0.722766802,node19335node2tniq:0.932272704):0.218402703[0.701],((node19335node1tniq:0.831295197,(node53327node1tniq:0.524799246,(node25229node1tniq:0.0,node25228node1tniq:0.0):0.435651464):0.322741784[0.993]):0.385538714[0.999],(node7443node1tniq:0.667090240,((node58882node1tniq:0.411165197,node19415node1tniq:0.256649673):0.454145547[1.000],((node73208node1tniq:0.692880113,node53548node1tniq:0.594997489):0.123540631[0.895],((node47349node1tniq:0.727381438,(node44872node1tniq:0.812955976,(node58782node1tniq:0.220076445,node19327node1tniq:0.266399175):0.386352940[1.000]):0.057001916[0.160]):0.080835679[0.347],((node56259node1tniq:0.484993890,(node74290node1tniq:0.390058854,node14576node1tniq:0.639377652):0.248223898[0.980]):0.133423511[0.768],(node73956node1tniq:0.493745345,((node22246node1tniq:0.568420253,node19508node1tniq:0.240451070):0.045307599[0.201],(node19409node1tniq:0.203952203,node75440node1tniq:0.197305289):0.353428156[1.000]):0.046170518[0.000]):0.135000496[0.930]):0.077328196[0.472]):0.051928080[0.000]):0.036419892[0.221]):0.066093525[0.059]):0.090551060[0.128]):0.068157971[0.421]):0.099305164[0.877]):0.037178791[0.655],(((node55949node1tniq:0.808439575,node49742node1tniq:0.837291512):0.156661066[0.624],(node73915node1tniq:1.048740754,node8016node1tniq:0.693393861):0.130380149[0.486]):0.127948885[0.924],((((node56379node2tniq:0.725811551,node38390node4tniq:0.624511166):0.190106420[0.951],((node73298node2tniq:0.461689638,node73298node1tniq:0.594095562):0.305005485[1.000],(node59093node1tniq:0.804996951,(node41662node2tniq:0.507064351,node49590node1tniq:0.693588622):0.192995564[0.978]):0.086957451[0.831]):0.064468656[0.659]):0.045821457[0.480],((((node19157node2tniq:0.789329354,(node39327node1tniq:0.593480999,node56381node2tniq:0.678455612):0.221803526[0.884]):0.088677171[0.774],((node73982node1tniq:0.866078770,node41662node1tniq:0.504975751):0.070293817[0.231],(node75462node1tniq:0.560424673,(node56379node1tniq:0.713331714,node56381node1tniq:0.604540438):0.105543185[0.848]):0.055755959[0.566]):0.063114465[0.849]):0.092920141[0.871],(node49777node1tniq:0.931665352,(node56140node1tniq:0.692313054,(node25104node1tniq:0.710040518,((node19111node1tniq:0.813401216,node52828node1tniq:0.672243888):0.122464957[0.895],((node53499node1tniq:0.655701121,node19157node1tniq:0.583948121):0.137203806[0.796],(node53499node2tniq:0.460828614,node19111node2tniq:0.501948949):0.229746203[0.993]):0.073829227[0.792]):0.036209161[0.383]):0.089938511[0.797]):0.067514344[0.424]):0.060132558[0.090]):0.058746430[0.587],((((node38390node1tniq:0.769450496,(node25783node2tniq:0.0,node25783node1tniq:0.0):0.690872019):0.089337411[0.000],(node23229node1tniq:0.453561491,(node8625node1tniq:0.222791887,node70519node1tniq:0.303383522):0.168523267[0.993]):0.162611850[0.993]):0.097548472[0.027],((node5133node1tniq:0.631835692,node50519node1tniq:0.574106936):0.134209487[0.962],(node50105node1tniq:0.523643830,(node77410node1tniq:0.774283548,(node53500node1tniq:0.346544152,(node26753node1tniq:0.0,node26752node1tniq:0.0):0.489068503):0.117127335[0.952]):0.055214930[0.183]):0.085954262[0.530]):0.050043630[0.838]):0.082187626[0.946],((node29443node1tniq:0.512284452,(node60711node2tniq:0.0,node60711node1tniq:0.0):0.329807996):0.410508180[1.000],((node25812node2tniq:0.753214118,((node59704node2tniq:0.729461433,node52828node2tniq:0.934471668):0.058272276[0.701],(node50105node2tniq:0.363585504,(node69862node1tniq:0.284303053,node5133node2tniq:0.382624733):0.087478386[0.869]):0.138347403[0.976]):0.090202563[0.493]):0.015150134[0.000],((node41248node2tniq:0.726591722,(node38390node2tniq:0.304596849,node6162node1tniq:0.207827268):0.201832605[0.992]):0.078420514[0.608],(node38390node3tniq:0.426452239,(node23229node2tniq:0.450784717,(node8625node2tniq:0.197651346,node70519node2tniq:0.225502783):0.129399012[0.965]):0.110056417[0.950]):0.054276786[0.227]):0.111974540[0.977]):0.050166104[0.274]):0.049433330[0.095]):0.094732467[0.929]):0.070922432[0.812]):0.062065186[0.749],(node48547node1tniq:1.000557825,(((node50258node1tniq:0.723634343,(node80383node2tniq:0.0,node80382node1tniq:0.0):0.421088183):0.491710235[1.000],(node18112node1tniq:0.876260407,(node12062node1tniq:0.744901039,(node44705node1tniq:0.263676912,node23555node1tniq:0.275632231):0.281080486[0.990]):0.288954726[0.995]):0.051985955[0.120]):0.130168444[0.749],((node30381node2tniq:0.592282698,node34373node2tniq:0.675452468):0.274030375[0.992],((((node25799node2tniq:0.733459877,node78164node1tniq:0.916951881):0.162117997[0.827],(node78330node1tniq:0.989013364,((node6262node1tniq:0.845422127,(node5129node2tniq:0.252392628,node5129node1tniq:0.222625252):0.713687651[1.000]):0.184163998[0.540],(node59773node1tniq:0.310574037,(node59704node1tniq:0.194885669,(node69856node1tniq:0.037820185,node69862node2tniq:0.037270883):0.171934626[0.999]):0.281315294[0.998]):0.274081806[0.982]):0.219223049[0.937]):0.216497525[0.726]):0.117059329[0.652],((node78454node1tniq:0.883205630,node23045node1tniq:1.416914204):0.203648355[0.847],((node66891node1tniq:1.006060364,(node6324node2tniq:0.814977947,node6324node1tniq:1.265100394):0.152311864[0.658]):0.222144731[0.890],(node61705node1tniq:0.897423149,(node72051node2tniq:1.163782412,((node70553node1tniq:0.505726856,(node40130node1tniq:0.617222081,node27998node1tniq:0.628951674):0.122024914[0.495]):0.426676159[1.000],(node12641node1tniq:0.934959582,((node66826node1tniq:0.251220844,node4026node1tniq:0.234247216):0.439624456[1.000],(((node20606node1tniq:0.521262538,node55392node1tniq:0.468326712):0.088204170[0.499],(node44484node1tniq:0.067131002,node44843node2tniq:0.041515972):0.353523572[1.000]):0.127329012[0.945],(node22669node1tniq:0.496489859,(node72052node1tniq:0.729672544,(node22638node1tniq:0.339473673,(node80383node1tniq:0.0,node80382node3tniq:0.0):0.313800441):0.287063856[0.997]):0.109825897[0.673]):0.125515131[0.772]):0.062868950[0.000]):0.146271312[0.846]):0.039388954[0.000]):0.035838297[0.000]):0.160876355[0.630]):0.047272144[0.666]):0.049504087[0.000]):0.073699153[0.464]):0.062319259[0.572],((((node71767node3tniq:0.266971942,node66891node2tniq:0.424186881):0.172812136[0.980],(node60527node2tniq:0.508423262,(node50258node2tniq:0.270462801,node42796node2tniq:0.439224421):0.380265266[1.000]):0.034752952[0.217]):0.377149552[1.000],(node41248node1tniq:1.054807304,((node12062node2tniq:0.579554434,(node23555node2tniq:0.466426875,node44705node2tniq:0.795585838):0.161404837[0.852]):0.191178669[0.973],((node4026node2tniq:0.307299788,(node61705node2tniq:0.356057511,node29388node2tniq:0.477504396):0.103051093[0.350]):0.287902532[0.999],(node78454node2tniq:0.571127127,(node66826node2tniq:0.512080844,(node59872node2tniq:0.375416141,node14859node2tniq:0.318043902):0.452221804[1.000]):0.170522724[0.950]):0.073009036[0.293]):0.127924456[0.942]):0.097490460[0.848]):0.084885987[0.379]):0.120851533[0.949],((node78164node2tniq:0.728281129,(node71767node2tniq:1.017945787,node75364node1tniq:0.655930779):0.116346903[0.844]):0.103283631[0.141],((node59114node1tniq:0.961289033,(node18112node2tniq:0.627316437,node25763node1tniq:0.809185802):0.127402020[0.214]):0.084034265[0.717],(((node44704node1tniq:0.727179229,node29388node1tniq:0.640539269):0.288468401[0.984],(node79524node1tniq:0.827900040,((node42796node1tniq:0.680429365,node60527node1tniq:0.591195866):0.289418927[0.951],(node59872node1tniq:0.271311549,node14859node1tniq:0.293993307):0.283687945[0.996]):0.154205425[0.911]):0.184378951[0.940]):0.239177185[0.986],((node54098node2tniq:0.521474649,(node40130node2tniq:0.128443959,(node26629node2tniq:0.191447536,node27998node2tniq:0.252813617):0.081539040[0.523]):0.589873888[1.000]):0.224935355[0.985],((node12641node2tniq:0.570343438,(node3972node2tniq:0.384397368,node5626node2tniq:0.546088223):0.174977821[0.937]):0.178266086[0.938],((node23045node2tniq:0.812429229,(node66156node2tniq:0.451087956,(node80383node3tniq:0.0,node80382node2tniq:0.0):0.452646951):0.197855363[0.974]):0.111921428[0.879],((node72051node1tniq:0.275379666,node72052node2tniq:0.129175245):0.836919550[1.000],(node79524node2tniq:0.631182042,(node22669node2tniq:0.572965535,(node55392node2tniq:0.494447925,(node20606node2tniq:0.425433044,(node44843node1tniq:0.006689346,node44484node2tniq:0.032412174):0.436803820[1.000]):0.089230789[0.747]):0.148412872[0.964]):0.072525684[0.480]):0.104466944[0.788]):0.084050506[0.815]):0.090814953[0.464]):0.041370917[0.561]):0.080717811[0.925]):0.044525057[0.222]):0.069128047[0.882]):0.050908363[0.809]):0.059351824[0.806]):0.040593596[0.362]):0.067901394[0.338]):0.084747467[0.761]):0.158099197[0.964]):0.078093636[0.722]):0.075865624[0.148]):0.056125166[0.881]):0.045448290[0.655]):0.036267688[0.800]):0.029789574[0.637]):0.059296850[0.048]):0.037652308[0.646]):0.037918863[0.567]):0.031646053[0.733]):0.073635192[0.812]):0.209489011[0.961]):0.123844506[0.866]):0.117865150[0.617]):0.756287686[0.999]):0.395142863[0.950]):0.041377095[0.671]):0.050387514[0.836],((((node26174node1tniq:1.520051436,(node38392node1tniq:0.667388402,(((node41120node1tniq:0.370233592,node60673node1tniq:0.239171488):0.401825901[0.996],((node26749node1tniq:0.800656047,node5132node1tniq:0.330804938):0.048601268[0.120],(node60719node1tniq:0.236802178,(node16292node1tniq:0.067042564,node41257node1tniq:0.270790006):0.249981022[0.993]):0.190042113[0.966]):0.102885773[0.894]):0.039598499[0.000],((node78328node1tniq:0.343598876,(node59772node1tniq:0.861391522,node67234node1tniq:0.885640163):0.382399098[0.639]):1.161837268[0.999],((node7210node1tniq:0.243801600,node33769node1tniq:0.254829329):0.360661629[0.998],((node69860node1tniq:0.259801273,node26852node1tniq:0.489308518):0.142565359[0.923],((node26766node1tniq:0.252748389,(node5700node1tniq:0.409929357,(node14215node1tniq:0.131263742,node19487node1tniq:0.304119681):0.093161456[0.865]):0.133321834[0.954]):0.121453949[0.840],((node16291node1tniq:0.664445166,(node68664node1tniq:0.310779547,(node39867node1tniq:0.132564216,node6273node1tniq:0.112618583):0.380994565[1.000]):0.092877764[0.345]):0.081327360[0.382],(node25518node1tniq:0.326718113,(node38591node2tniq:0.669013713,(node77193node1tniq:0.268104783,node60693node1tniq:0.388156036):0.189297906[0.947]):0.015984327[0.386]):0.054660840[0.725]):0.136201800[0.949]):0.066377599[0.782]):0.092961124[0.881]):0.016493735[0.000]):0.107949644[0.297]):0.295579121[0.352]):0.619534751[0.968]):0.593630407[0.921],(node2264node1tniq:1.314224827,(((node26304node1tniq:0.946155654,node22876node2tniq:0.804831870):0.155122719[0.755],(node6830node1tniq:0.719720071,((node43001node1tniq:0.841448000,((node25490node2tniq:0.797566714,(node36342node2tniq:0.514551520,node68233node2tniq:0.433336171):0.106222099[0.892]):0.081979404[0.446],(node7964node1tniq:0.655495226,(node2306node2tniq:0.443908366,(node5983node1tniq:0.0,node5982node1tniq:0.0):0.395548828):0.161464151[0.817]):0.188578134[0.970]):0.205383463[0.961]):0.148105062[0.935],(((node78607node1tniq:0.699012282,node22916node1tniq:0.630453197):0.130714761[0.795],(node66899node2tniq:0.479974262,node36982node2tniq:0.652665439):0.176109318[0.951]):0.085239039[0.905],((node39013node1tniq:0.711738812,(node22658node1tniq:0.845532793,node54977node1tniq:0.553310849):0.081589888[0.847]):0.086709535[0.892],((node2264node2tniq:1.178851129,node42998node1tniq:0.482365937):0.223192254[0.838],((node33062node1tniq:0.434129068,node32485node2tniq:0.806709978):0.201576189[0.968],(node35750node2tniq:0.673943784,(node20996node2tniq:0.585285188,node38773node2tniq:0.493462632):0.352387479[0.994]):0.139475835[0.866]):0.183378476[0.961]):0.047691028[0.053]):0.015075276[0.224]):0.089696606[0.921]):0.055270716[0.585]):0.231810394[0.989]):0.178167937[0.950],((node38021node1tniq:0.973756064,((node43001node2tniq:1.177800334,node35750node1tniq:0.850293093):0.082131854[0.111],(node39013node2tniq:0.736306789,(node66899node1tniq:0.648394096,node36982node1tniq:0.577394263):0.273524700[0.963]):0.306402830[0.990]):0.109068496[0.783]):0.093808839[0.834],(((node22658node2tniq:0.941445939,(node55316node1tniq:0.990584926,node38021node2tniq:0.766775847):0.220387075[0.934]):0.198183063[0.887],((node2306node1tniq:0.873756757,node36342node1tniq:0.876185811):0.394386352[0.985],(node54977node2tniq:0.724291685,node25490node1tniq:0.784248798):0.126882127[0.248]):0.080980874[0.416]):0.065369522[0.391],((node26304node2tniq:0.759361216,(node6830node2tniq:0.761917956,(node42998node2tniq:0.744138058,node68233node1tniq:0.952233836):0.078336877[0.085]):0.196819371[0.928]):0.123205217[0.086],((node55316node2tniq:1.195985173,(node7964node2tniq:0.903492254,(node5983node2tniq:0.0,node5982node2tniq:0.0):0.639334514):0.186264303[0.853]):0.134225693[0.413],((node22916node2tniq:0.683251469,node78607node2tniq:0.943291201):0.197218272[0.923],((node32485node1tniq:0.902957150,node19785node1tniq:0.853681940):0.119573900[0.821],(node16586node1tniq:0.672264790,node14438node1tniq:0.635887223):0.284412813[0.985]):0.086430888[0.871]):0.079458131[0.700]):0.041212552[0.224]):0.030247518[0.135]):0.068647435[0.690]):0.134759631[0.938]):0.081093882[0.200]):0.773733744[1.000]):0.305735090[0.841],((node25183node2tniq:1.327456523,node59380node1tniq:1.388170701):0.500901456[0.862],((node33585node1tniq:0.624979343,node257node1tniq:0.353810059):1.095703201[1.000],(((node1053node1tniq:1.365479991,(node14436node1tniq:0.448433929,node58168node1tniq:0.273438221):0.623865213[0.690]):1.561600759[0.999],(node34413node1tniq:0.903045997,(node21769node1tniq:0.424626908,node62939node1tniq:0.453574055):0.590109658[0.932]):0.649061361[0.907]):0.586515747[0.568],(node49803node1tniq:1.926193431,(((node40348node1tniq:1.706421963,node4404node1tniq:1.405790751):0.033488023[0.253],(node61290node1tniq:1.176177914,(((node50824node1tniq:0.527765988,node17598node1tniq:0.630006451):0.276720208[0.982],(node50824node2tniq:0.258950229,(node42506node1tniq:0.289119319,node73906node1tniq:0.200279275):0.069551070[0.328]):0.320314510[0.999]):0.175871258[0.964],(node78958node1tniq:0.720649930,((node60250node1tniq:0.413741377,node53040node1tniq:0.382915359):0.528873882[1.000],((node38091node1tniq:0.0,node38090node2tniq:0.0):0.062295015,(node38091node2tniq:0.0,node38090node3tniq:0.0):0.111330812):0.628462408[1.000]):0.379907735[0.991]):0.059744527[0.067]):0.182263146[0.815]):0.527403908[1.000]):0.071843011[0.074],((((node69910node1tniq:0.647132952,(node9229node1tniq:0.350235537,node70011node1tniq:0.532775666):0.522255429[0.997]):0.931535525[1.000],((node70836node1tniq:1.466872508,(node12616node1tniq:0.647657900,(node60704node1tniq:0.717916212,node21813node1tniq:0.649326079):0.129860724[0.743]):0.358817284[0.974]):0.250402664[0.913],((node2117node1tniq:0.826477028,node75959node1tniq:0.863711533):0.307185648[0.985],((node68362node1tniq:0.949050907,node78992node1tniq:0.839156106):0.100411957[0.514],(node61189node1tniq:0.877805163,(node28525node1tniq:0.794150302,(node55124node1tniq:0.723196116,node69295node1tniq:0.806057745):0.172013024[0.599]):0.219705028[0.935]):0.110942235[0.230]):0.134539539[0.898]):0.088647310[0.270]):0.123347282[0.840]):0.274117190[0.949],((node10075node1tniq:1.179943852,node46494node1tniq:0.834377248):0.210416101[0.703],((node78002node1tniq:0.630526397,node5760node1tniq:0.647408571):0.276629739[0.985],(node17592node1tniq:1.080843418,((node69767node1tniq:0.495163501,node8735node1tniq:0.491062064):0.604657223[1.000],(node54074node1tniq:0.940158157,((node22169node1tniq:0.576997535,node1326node1tniq:0.638398663):0.164475564[0.917],((node50822node1tniq:0.872749613,node28977node1tniq:0.692017438):0.240410226[0.967],(node74738node1tniq:0.409331972,(node17608node1tniq:0.410390075,(node50828node1tniq:0.110468879,node28526node1tniq:0.156733802):0.485758743[1.000]):0.111156265[0.810]):0.300336494[0.995]):0.054724020[0.469]):0.148861737[0.895]):0.156841171[0.603]):0.128581043[0.445]):0.046632673[0.197]):0.231344464[0.986]):0.158705841[0.947]):0.055623549[0.103],(((node32487node1tniq:0.790801667,node11087node1tniq:2.627211373):0.539538156[0.496],(node48841node2tniq:1.632517985,(node60700node1tniq:0.286108443,(node47377node1tniq:0.432054583,node20479node1tniq:0.422372309):0.127970813[0.460]):1.170024797[0.986]):0.537752023[0.866]):0.320268122[0.804],((node57628node1tniq:0.654050165,(node37588node1tniq:0.372051405,((node36143node1tniq:0.0,node36142node1tniq:0.0):0.491623012,(node41686node1tniq:0.362785827,node17576node1tniq:0.341236508):0.139578293[0.755]):0.096951326[0.055]):0.195988092[0.872]):0.790619297[1.000],(((node73760node1tniq:0.167057972,node37064node1tniq:0.236538344):0.788788862[1.000],(node74049node1tniq:0.909613547,((node40165node1tniq:0.734591837,node18893node1tniq:0.935971521):0.327358073[0.974],(node17597node1tniq:0.821134257,(node38091node3tniq:0.0,node38090node1tniq:0.0):0.801029107):0.151985087[0.819]):0.077702407[0.248]):0.178555372[0.918]):0.172712624[0.885],((node56743node1tniq:1.008181797,(node59048node1tniq:0.506826186,node60808node1tniq:0.562725733):0.590748514[0.997]):0.534920662[0.996],((node31019node1tniq:1.390089522,(node81014node1tniq:0.673722885,node77135node1tniq:0.591962269):0.236165345[0.832]):0.618199063[0.990],(node70656node1tniq:1.191647219,((node40170node1tniq:0.832346717,(node2180node1tniq:0.526566554,(node33311node1tniq:0.619363039,node35200node1tniq:0.621085986):0.120895929[0.345]):0.342534371[0.987]):0.165947618[0.906],(((node75973node1tniq:1.350753283,node57098node1tniq:0.845200816):0.780814077[0.996],(node20004node1tniq:1.103198137,(node59566node1tniq:0.512417955,node29368node1tniq:0.549624182):0.413605375[0.993]):0.119557938[0.792]):0.116106214[0.855],(node58071node1tniq:1.308315495,((node34920node1tniq:0.849116326,node25450node1tniq:0.571055855):0.381940333[0.989],(node449node1tniq:0.973904091,(node47911node1tniq:0.854535086,node68361node1tniq:0.603842224):0.262936557[0.943]):0.080080323[0.345]):0.190502779[0.905]):0.100802494[0.172]):0.041270616[0.212]):0.144038232[0.616]):0.540139822[0.998]):0.117148396[0.745]):0.168599984[0.900]):0.057846354[0.257]):0.223354994[0.946]):0.104557323[0.423]):0.184411357[0.808]):0.209275708[0.858]):0.144120665[0.622]):0.301550530[0.943]):0.084903171[0.780]):0.112920928[0.827]):0.105076827[0.853],(node47694node1tniq:2.656914206,(((node71652node1tniq:2.271861500,(node59241node2tniq:1.936927360,(node80664node2tniq:0.717229090,node80643node2tniq:0.710141640):1.470278952[0.989]):0.503773992[0.767]):0.614389344[0.533],((node61104node1tniq:2.616002125,(node19201node1tniq:0.605390850,node24305node1tniq:1.021798072):1.288848540[0.996]):0.594999560[0.000],(((node79138node1tniq:1.009197506,node79138node2tniq:2.005900979):1.266838997[0.958],(node61503node1tniq:0.625220061,node17756node1tniq:0.454838641):1.607381027[0.995]):0.716776293[0.839],((((node74153node1tniq:0.326919360,node11030node1tniq:0.488623019):1.295550682[1.000],(node38669node1tniq:1.854746968,(node70144node1tniq:1.790310790,((node67809node1tniq:0.853125377,(node61288node1tniq:0.475390792,((node73542node1tniq:0.635905100,node75449node1tniq:0.688545471):0.059184725[0.023],((node61312node1tniq:0.756495342,node54063node1tniq:0.491251199):0.101695618[0.263],(node18304node1tniq:0.986217828,node49257node1tniq:0.635560274):0.185635413[0.658]):0.329169388[0.990]):0.073562670[0.490]):0.175385707[0.927]):0.580416134[1.000],(((node14496node1tniq:0.810140081,node53280node1tniq:0.406869072):2.039306049[1.000],(node64757node1tniq:0.679992983,(node14816node1tniq:0.284950745,node77210node1tniq:0.254740709):0.435950446[1.000]):0.218779340[0.804]):0.146442455[0.804],(((node8779node1tniq:0.347492211,node30398node1tniq:0.657472563):0.284089488[0.982],(node73155node1tniq:0.426806416,(node50432node1tniq:0.606915380,node69799node1tniq:0.576214569):0.088183397[0.818]):0.122179983[0.862]):0.225736453[0.900],(node52413node1tniq:0.806931565,((node58116node1tniq:0.517008113,node8913node1tniq:1.293857802):0.225534370[0.661],(node18274node1tniq:0.391955256,(node81047node1tniq:0.661530522,(node70213node1tniq:0.565836811,node48863node1tniq:0.335829900):0.225208588[0.952]):0.161197178[0.571]):0.836001128[1.000]):0.296216792[0.953]):0.234900230[0.927]):0.156610952[0.816]):0.103593407[0.832]):0.288981032[0.621]):0.344650266[0.879]):0.183576133[0.718]):0.151988274[0.453],(((node12656node1tniq:1.591175334,node39828node1tniq:1.724165874):0.523103684[0.737],(((node50087node1tniq:1.351580325,node2850node1tniq:1.662401713):0.425386212[0.811],(node27203node1tniq:2.222760766,(node73864node1tniq:1.311228011,node2851node1tniq:1.620556563):0.350750750[0.521]):0.381522210[0.531]):0.122871347[0.498],(node50089node1tniq:2.081652121,((node49418node1tniq:2.251779772,(node61291node1tniq:0.964965233,((node39745node1tniq:0.872629329,node57640node1tniq:0.761041967):0.130547354[0.698],(node52488node1tniq:1.100441677,node59163node1tniq:2.065062105):0.825165356[0.923]):0.111649921[0.454]):0.201515650[0.729]):0.326096280[0.887],((node19956node1tniq:0.390384506,(node12992node1tniq:0.935932149,node59003node1tniq:0.547083203):1.798719311[1.000]):0.771352280[0.971],(node10040node1tniq:1.271990948,((node14609node1tniq:1.122473743,(node67974node1tniq:0.624344898,node75252node1tniq:1.042584189):0.236033259[0.790]):0.202869556[0.857],(node1587node1tniq:0.851651143,(node25667node1tniq:0.748269521,node75308node1tniq:0.491764361):0.328641739[0.964]):0.372336015[0.981]):0.126191304[0.705]):0.071565096[0.680]):0.103812222[0.206]):0.114263330[0.364]):0.307421370[0.818]):0.331463937[0.911]):0.623127478[0.978],(node50660node1tniq:1.896356096,(node39686node1tniq:1.924637735,((node58105node1tniq:0.867283568,node50967node1tniq:0.526419600):1.051502941[1.000],((node24111node1tniq:0.987338179,(node76650node1tniq:1.066195308,((node44865node1tniq:0.182522607,node27744node1tniq:0.143712857):0.347006596[0.995],(node1049node1tniq:0.873036991,node1049node2tniq:0.342642896):0.282997104[0.940]):0.242811381[0.829]):0.378629981[0.975]):0.096134119[0.762],(((node15631node1tniq:0.583813318,(node70602node1tniq:0.484740909,node73562node2tniq:0.753814263):0.196600591[0.819]):0.210025112[0.942],(node71730node2tniq:0.808130888,(node44388node2tniq:0.188004056,(node25857node2tniq:0.0,node25856node2tniq:0.0):0.179812955):0.670011306[1.000]):0.160641813[0.878]):0.430081879[1.000],(((node52475node1tniq:0.305117503,node19641node1tniq:0.309687106):0.530306346[0.992],(node44388node1tniq:0.305213947,(node25857node1tniq:0.0,node25856node1tniq:0.0):0.238744427):0.984974636[1.000]):0.758066475[1.000],((node8980node1tniq:0.879919506,(node53329node1tniq:0.639772310,node66935node1tniq:0.668903927):0.333150878[0.984]):0.161782815[0.938],((node29464node1tniq:1.455581259,(node204node1tniq:1.078447804,(((node73540node1tniq:0.540247619,node4111node1tniq:0.596823329):0.352545982[0.998],(node40601node1tniq:0.676212151,node389node1tniq:1.009299473):0.224300909[0.892]):0.063316428[0.756],((node8980node2tniq:1.086533241,(node73540node2tniq:0.465552946,node4111node2tniq:0.638079863):0.417055830[0.997]):0.282983258[0.964],(node204node2tniq:1.233316439,(node40601node2tniq:0.911712718,node389node2tniq:0.666496245):0.338896568[0.965]):0.159420687[0.475]):0.117653936[0.902]):0.079647391[0.812]):0.179231375[0.591]):0.181949984[0.396],((node51226node1tniq:0.0,node51225node1tniq:0.0):0.968562270,(node35871node1tniq:1.201901205,(((node23324node1tniq:1.276850519,(node73562node1tniq:0.921478394,node71730node1tniq:0.692842011):0.595169276[0.994]):0.228498107[0.802],(node48452node1tniq:0.805754044,(node55724node1tniq:0.859115344,(node35214node1tniq:0.933880880,node59383node1tniq:0.518445673):0.435787351[0.941]):0.301491750[0.906]):0.150285998[0.846]):0.180229680[0.855],(((node65538node1tniq:0.889212472,node51226node2tniq:0.908873524):0.130191654[0.452],(node39915node1tniq:0.723026433,node77643node1tniq:0.779955317):0.174161191[0.878]):0.125893555[0.833],(node40420node1tniq:1.814019789,(node21043node1tniq:0.768774562,(node52708node1tniq:0.525361024,node19551node1tniq:0.740347265):0.192284609[0.865]):0.146466147[0.749]):0.279856924[0.904]):0.198166329[0.958]):0.098024035[0.811]):0.036227853[0.150]):0.033583452[0.226]):0.051914781[0.132]):0.089367858[0.594]):0.083370645[0.867]):0.042097551[0.687]):0.113577053[0.606]):0.121063413[0.733]):0.294578257[0.858]):0.267928241[0.868]):0.107215439[0.129]):0.138039432[0.902],(((node50460node1tniq:0.816445303,node23321node1tniq:0.995122426):1.526004128[1.000],((((node19562node1tniq:1.725673694,node41426node1tniq:1.786688292):0.287802003[0.817],(node19297node1tniq:1.626049014,(node14274node2tniq:0.517077398,node55772node2tniq:0.751385200):1.061831684[0.994]):0.328608350[0.387]):0.181500256[0.218],(node6176node1tniq:2.049158888,(node57792node1tniq:1.543728604,((node34338node1tniq:0.728308984,node28454node1tniq:0.785469992):0.303730309[0.908],(node48679node1tniq:0.778891876,(node33083node1tniq:0.704624223,node41954node1tniq:0.788718730):0.175181626[0.800]):0.195566365[0.582]):0.556022868[0.950]):0.630909311[0.941]):0.410293243[0.833]):0.290354244[0.870],(((node68422node1tniq:0.758434040,node29172node1tniq:1.582701081):0.770563059[0.979],(node52825node1tniq:2.110545076,(node27365node1tniq:1.584468674,(node61282node1tniq:0.378753321,node42789node1tniq:0.996207630):0.571276722[0.929]):0.341580969[0.791]):0.261317758[0.606]):0.795969018[0.987],((node14836node1tniq:0.463805500,(node55772node1tniq:1.008629447,node14274node1tniq:0.475735796):0.286951085[0.936]):1.850440693[1.000],(((node48254node1tniq:1.535963605,(node29533node1tniq:0.840301434,(node6038node1tniq:0.199311607,node5795node1tniq:0.148218833):0.547391051[0.997]):0.330141343[0.905]):0.211739292[0.676],((node38760node1tniq:0.688776863,node40213node1tniq:0.788079625):0.289325595[0.947],((node70850node1tniq:1.218420381,node29229node1tniq:1.013132991):0.196074811[0.846],(node45923node1tniq:1.329815290,(node48280node1tniq:0.531554322,node13633node1tniq:0.805034748):0.172274135[0.332]):0.099210681[0.214]):0.177075523[0.769]):0.220043689[0.919]):0.671756390[1.000],((((node65822node1tniq:0.550992571,(node43748node1tniq:1.026002311,(node43745node1tniq:0.663056898,node71749node1tniq:0.383913937):0.386537570[0.948]):0.479331753[0.638]):1.970084892[1.000],((node49758node1tniq:1.145913022,(node21361node1tniq:1.024425595,(node77655node1tniq:0.921149465,(node54752node1tniq:0.485000172,(node15873node1tniq:0.661137202,(node8848node1tniq:0.485530245,node25718node1tniq:0.356618412):0.194074571[0.958]):0.242589079[0.968]):0.297617144[0.854]):0.392410871[0.948]):0.450888023[0.974]):0.214529024[0.050],((node55568node1tniq:0.787931247,node52744node1tniq:0.695858951):0.396933988[0.913],((node48245node1tniq:0.409662737,node71745node1tniq:0.561448994):0.440668832[0.996],(node76946node1tniq:1.082334116,(node10049node1tniq:0.721964169,node41435node1tniq:1.018682270):0.143545642[0.798]):0.108953934[0.589]):0.293580133[0.873]):0.320052387[0.903]):0.797400129[0.973]):0.392598267[0.824],((node25216node1tniq:2.148796451,node18816node1tniq:1.208288933):0.480418763[0.535],(node46444node1tniq:0.920948897,(node65558node1tniq:0.873272408,(node43229node1tniq:0.750575007,((node14475node1tniq:0.735592573,(node38670node1tniq:0.759038259,node55529node1tniq:0.479210499):0.342654285[0.990]):0.245128489[0.967],((node61101node1tniq:0.710523668,(node9834node1tniq:0.481404844,node6node1tniq:0.523377972):0.473747787[0.996]):0.136530819[0.842],(node32373node1tniq:1.017822326,((node16259node1tniq:0.523494762,node55946node1tniq:0.886228533):0.414961361[0.998],(node7548node1tniq:0.785951629,(node32885node1tniq:1.148999303,(node48851node1tniq:1.313101116,node39168node1tniq:0.737552368):0.583132677[0.988]):0.092749404[0.414]):0.156645589[0.565]):0.104078682[0.386]):0.064922081[0.316]):0.157599600[0.939]):0.122156851[0.794]):0.173222277[0.600]):0.474892947[0.989]):0.469481601[0.975]):0.163576315[0.284]):0.017704509[0.291],((node69073node1tniq:0.845583037,(((node41917node1tniq:0.511304873,node70497node1tniq:0.968544417):0.134948684[0.330],(node70539node1tniq:0.906044525,(node26470node1tniq:0.478063162,node49155node1tniq:0.623960468):0.400874475[0.991]):0.207829336[0.882]):0.237922677[0.902],(((node42785node1tniq:1.231060984,node8944node1tniq:0.770482206):0.304258191[0.919],(node52128node1tniq:0.632126104,node61404node1tniq:0.559275053):0.325917672[0.965]):0.382439088[0.968],((node50622node1tniq:0.653795838,node5428node1tniq:0.728703384):0.197512445[0.750],(node48738node1tniq:0.497632663,(node5605node1tniq:0.564231577,node34431node1tniq:0.485716073):0.166148214[0.903]):0.321960005[0.984]):0.533500874[0.998]):0.428464633[0.995]):0.255239798[0.779]):0.307973032[0.971],((node25618node1tniq:0.668380738,(node22356node1tniq:0.739843699,((node56236node1tniq:0.700297043,node39916node1tniq:0.590176638):0.124944863[0.000],(node14661node1tniq:0.972418293,(node59218node1tniq:0.671860814,node42250node1tniq:0.595028749):0.042850593[0.000]):0.136547141[0.677]):0.240056248[0.960]):0.210256457[0.950]):0.140299696[0.882],((node22377node1tniq:0.878681143,node57187node1tniq:0.930123175):0.169866901[0.858],(((node33568node2tniq:0.604883621,node50684node1tniq:0.521543369):0.112320589[0.117],(node12553node1tniq:0.353377984,node33568node1tniq:0.497390560):0.339772867[0.994]):0.450791500[1.000],((node50684node2tniq:0.835568532,(node19643node2tniq:0.248639161,node78457node1tniq:0.389814985):0.573502769[1.000]):0.412206131[0.982],(node14497node1tniq:1.126047232,(node59557node1tniq:0.997769869,(node39070node1tniq:0.691003090,(node19643node1tniq:0.782497918,node59149node1tniq:0.670926892):0.114903419[0.688]):0.134295760[0.844]):0.068129964[0.394]):0.081553504[0.528]):0.135703263[0.885]):0.143666379[0.911]):0.201067947[0.932]):0.093649466[0.332]):0.534451178[1.000]):0.092597792[0.829]):0.051195047[0.228]):0.290259286[0.950]):0.103807784[0.585]):0.046338646[0.681]):0.033791803[0.353],(node78462node1tniq:1.715918637,((((node25546node1tniq:0.756553632,node14244node1tniq:0.542642630):1.110085013[0.997],(node64290node1tniq:1.409775604,(node22433node1tniq:0.934903051,node71804node1tniq:1.026921398):0.248139210[0.343]):0.826578198[0.999]):0.518382119[0.924],((node3296node1tniq:2.746138720,(node58874node2tniq:0.488894327,node58874node1tniq:0.778698343):0.961145125[0.993]):0.257266804[0.717],((node71763node1tniq:1.048409359,(node71764node1tniq:0.911026868,node19384node1tniq:1.065080239):0.222587626[0.797]):0.641761767[0.993],(node54802node1tniq:1.616801785,(node29488node1tniq:1.747690168,node60248node1tniq:1.346642702):0.198072561[0.208]):0.230843563[0.762]):0.205605482[0.882]):0.000000005[0.000]):0.206866231[0.923],((((node48608node1tniq:1.502787743,node59113node1tniq:1.145457951):0.450990601[0.890],((node29216node1tniq:1.403174659,node74299node1tniq:1.341775002):0.280363795[0.157],((node24035node1tniq:0.597026364,node39136node1tniq:0.530204160):1.150479975[1.000],((node58853node1tniq:0.914929162,node58853node2tniq:1.440821755):0.505141868[0.954],(node11121node1tniq:1.145327247,(node22159node1tniq:0.813954408,(node25038node1tniq:1.113985950,(node58941node1tniq:0.847992055,node43100node1tniq:0.833303099):0.270932140[0.904]):0.113945345[0.259]):0.264798998[0.921]):0.164050469[0.680]):0.161855776[0.494]):0.176357468[0.396]):0.111393416[0.492]):0.184650936[0.876],((node70112node1tniq:1.360379637,(node18560node1tniq:0.696264915,node18850node1tniq:0.962615298):0.762995572[0.981]):0.361424977[0.872],(node5179node1tniq:1.446663839,((node79523node2tniq:1.395240214,((node54737node2tniq:0.748986371,node73814node2tniq:0.731044978):0.775206462[0.993],(node73814node1tniq:0.576775934,node54737node1tniq:0.371035358):0.878407989[0.996]):0.156853613[0.275]):0.295067172[0.382],((node49215node1tniq:1.515139594,(node57193node1tniq:0.929785763,node79830node1tniq:0.801319106):0.090747420[0.091]):0.135672236[0.689],(node49215node2tniq:1.793172880,(((node54985node1tniq:1.024008415,(node68229node1tniq:0.782612836,(node16699node1tniq:0.751436911,(node9892node1tniq:0.641984545,(node13824node1tniq:0.633207073,node61683node1tniq:0.696287658):0.105964492[0.345]):0.069757745[0.590]):0.093864495[0.852]):0.047272654[0.104]):0.323528677[0.992],((node34node1tniq:0.832686830,node62159node1tniq:0.770594097):0.556709229[1.000],(node38627node1tniq:0.744950521,(node73592node1tniq:0.392415446,(node52566node1tniq:0.435487132,(node34210node1tniq:0.506347208,node13664node1tniq:0.334064667):0.077640933[0.068]):0.190375237[0.917]):0.204992672[0.927]):0.174262478[0.935]):0.099911866[0.776]):0.153600370[0.932],(node57193node2tniq:1.421139316,(((node79832node1tniq:0.638911872,(node79523node1tniq:0.737669229,node78680node2tniq:0.835867719):0.109379075[0.728]):0.258484859[0.955],(node79830node2tniq:0.964466136,((node28135node1tniq:0.553773050,node47421node1tniq:0.847966785):0.594068470[0.997],(node29881node1tniq:1.095609628,(node34278node1tniq:0.762691753,node30305node1tniq:0.600537781):0.193493252[0.700]):0.142743651[0.150]):0.083298571[0.665]):0.073667058[0.790]):0.072641759[0.169],(((node57613node1tniq:1.048750761,node64231node1tniq:0.774425983):0.191430443[0.820],(node19509node1tniq:0.500259428,node76109node1tniq:0.799949609):0.132097212[0.462]):0.257177528[0.992],((node23073node2tniq:1.059733912,(node77635node1tniq:0.739156247,(node49874node1tniq:0.684613678,(node5590node1tniq:0.635677904,(node56545node1tniq:0.000000005,node25964node1tniq:0.000000005):0.698929101[0.998]):0.448686014[0.987]):0.240160960[0.961]):0.044123137[0.101]):0.133183045[0.799],((node55045node2tniq:0.541591769,(node55045node1tniq:0.410595538,node55045node3tniq:0.433383421):0.256338507[0.979]):0.394591555[1.000],(node60node1tniq:0.747439216,(node78680node1tniq:0.804129480,(node36361node1tniq:0.700158131,node23073node1tniq:0.602165155):0.270795734[0.917]):0.086405064[0.657]):0.116964537[0.784]):0.080639889[0.856]):0.023037729[0.375]):0.081720682[0.658]):0.116742297[0.800]):0.020611482[0.369]):0.141455006[0.666]):0.157356158[0.574]):0.223650517[0.784]):0.125140114[0.703]):0.250291290[0.876]):0.223802828[0.775]):0.297937446[0.961],((node59238node1tniq:0.629278661,(node67432node1tniq:0.967295219,(node50962node1tniq:0.323031221,node26238node1tniq:0.236018316):0.194559165[0.535]):0.214343275[0.167]):0.861091599[1.000],((node75538node1tniq:1.868191120,(((node41577node1tniq:0.711904854,node56324node1tniq:0.715904349):0.277666653[0.895],(node19087node1tniq:1.008415793,(node73539node1tniq:1.180708578,node56265node1tniq:0.931106487):0.358884955[0.946]):0.182530879[0.785]):1.107725845[0.999],((node14718node1tniq:1.444147969,((node25768node1tniq:0.913138119,node59129node1tniq:1.451484265):0.156796889[0.832],(node49759node1tniq:1.752392424,node31018node1tniq:0.976167182):0.196538630[0.763]):0.179721320[0.750]):0.356223977[0.900],(node60354node1tniq:1.144188245,(node46402node1tniq:1.090874097,(node45911node1tniq:0.812022925,(node48410node1tniq:1.030981238,((node55371node1tniq:0.605847537,node69909node1tniq:0.875405731):0.196949651[0.815],(node64143node1tniq:0.606362232,(node22079node1tniq:0.0,node22078node1tniq:0.0):0.986753492):0.334075517[0.962]):0.154789552[0.862]):0.094934371[0.149]):0.207482051[0.887]):0.114272104[0.070]):0.267590017[0.880]):0.532255706[0.975]):0.193188732[0.284]):0.546549202[0.962],(((node61141node1tniq:1.477310667,((node9937node1tniq:1.877091995,node18568node1tniq:1.381852808):0.566784391[0.676],(node52809node1tniq:0.901427038,node57655node1tniq:2.547832651):1.027289695[0.924]):0.373687060[0.790]):0.269758686[0.800],(node76012node1tniq:1.689626901,((node32519node1tniq:1.354460108,(node30424node1tniq:0.680079153,node33938node1tniq:0.489905318):0.715380553[0.995]):0.399984171[0.920],(node26542node1tniq:0.879068110,(node32512node1tniq:0.781754513,(node2225node1tniq:0.410955155,(node43905node1tniq:0.391907329,node33217node1tniq:0.300405794):0.432915660[0.998]):0.182114671[0.602]):0.156213406[0.737]):0.562425331[0.988]):0.192865828[0.816]):0.155790113[0.814]):0.312354091[0.925],(((node14464node1tniq:0.370139604,node24916node1tniq:0.984348342):1.463519503[1.000],(node53778node1tniq:1.424542563,((node8256node1tniq:1.418579005,(node63865node1tniq:1.375618652,(node46403node1tniq:0.676037055,node75378node1tniq:0.562016084):0.492989416[0.977]):0.138835289[0.099]):0.308156019[0.808],((node29394node1tniq:1.012663625,(node73479node1tniq:0.507039981,(node40828node1tniq:0.656412104,(node22561node1tniq:0.349155764,node41553node1tniq:0.705382995):0.122381521[0.416]):0.101852116[0.340]):0.411280594[0.989]):0.272794814[0.966],((node71870node1tniq:0.637533695,node23885node1tniq:0.728946599):0.182001822[0.881],((node20160node1tniq:0.884201354,node49410node1tniq:0.985834148):0.339269255[0.940],(node73715node1tniq:0.499996218,node59155node1tniq:0.597898318):0.262068395[0.959]):0.089531229[0.218]):0.229519073[0.963]):0.262103708[0.972]):0.013551227[0.295]):0.124182573[0.800]):0.058206339[0.397],((node44392node1tniq:1.561513442,(node19490node1tniq:1.295037841,node74992node1tniq:1.471289727):0.158578309[0.079]):0.328326283[0.826],((node15195node1tniq:1.713905619,(node19040node1tniq:0.373371171,node19003node1tniq:0.415252343):1.158190938[0.999]):0.347765067[0.838],((node24290node1tniq:1.478234329,(node48780node1tniq:0.587888220,(node16712node1tniq:0.559418205,node59240node1tniq:0.555991314):0.709977424[0.999]):0.343445389[0.860]):0.480895264[0.907],((node73660node1tniq:0.975469883,((node38138node1tniq:1.363281086,node41587node1tniq:0.866629329):0.204689240[0.109],(node70688node1tniq:0.623432842,(node47939node1tniq:0.686681594,node2721node1tniq:0.631362857):0.671107189[1.000]):0.252122306[0.885]):0.358493019[0.683]):0.338347947[0.850],(node51165node1tniq:1.099547609,(node72016node1tniq:0.843097508,(node75240node1tniq:0.0,node75239node1tniq:0.0,node75238node1tniq:0.0,node75237node1tniq:0.0):0.455021088):0.728315220[0.994]):0.361810561[0.770]):0.153912762[0.731]):0.610282831[0.990]):0.156242315[0.810]):0.213625078[0.902]):0.118475951[0.890]):0.044550706[0.758]):0.040086412[0.342]):0.130738476[0.821]):0.094809730[0.747]):0.125860708[0.633]):0.121025389[0.740]):0.130160265[0.830]):0.242090231[0.938]):0.077305131[0.405]):0.174378940[0.902]):0.041084994[0.777],(((((node53776node1tniq:1.156059558,(node22290node1tniq:0.643570160,node53237node1tniq:0.765684283):0.786551887[0.989]):0.786225295[0.994],((node5168node2tniq:0.647752532,node61132node2tniq:0.628028555):0.848540405[1.000],(node50816node1tniq:0.526237520,node43831node1tniq:0.267254917):0.858920329[0.999]):0.133285043[0.220]):0.224333789[0.887],(((node58092node2tniq:1.054204472,(node48471node1tniq:1.758110931,((node9445node2tniq:0.681730502,node25799node1tniq:0.728843492):0.078107582[0.513],(node9445node1tniq:0.727419842,node5107node1tniq:0.312570375):0.000000006[0.291]):1.436900611[0.982]):0.750601511[0.914]):0.649193870[0.715],(((node35660node2tniq:1.231078059,(node36899node2tniq:1.137592875,(node53922node2tniq:1.044820920,node59186node2tniq:0.953511666):0.174843261[0.000]):0.166835130[0.484]):0.112148734[0.735],(node25198node2tniq:1.449805080,((node22825node2tniq:0.428798100,node71734node2tniq:1.083023182):0.269000152[0.689],(node56087node2tniq:0.638994867,(node22209node2tniq:0.312596567,node15299node2tniq:0.978606675):0.202175808[0.726]):0.257160814[0.928]):0.320430174[0.902]):0.406841724[0.659]):0.274426951[0.945],((node35289node1tniq:1.073574088,(node59076node1tniq:1.070740619,(node30583node1tniq:0.843027488,(node13368node1tniq:0.670054480,node21637node1tniq:0.670392695):0.338626142[0.882]):0.295285791[0.913]):0.221077577[0.246]):0.639292947[0.998],(((node67520node2tniq:0.864975270,(node44998node1tniq:0.854567493,(node19644node2tniq:0.729625739,(node68069node2tniq:0.666409657,node75361node1tniq:0.592887152):0.111499762[0.130]):0.160616521[0.586]):0.332543027[0.986]):0.179042360[0.894],((node61796node2tniq:1.066538007,(node34046node2tniq:1.101546023,(node35913node2tniq:0.374407064,node1771node2tniq:0.145027403):0.992263760[1.000]):0.365971218[0.892]):0.106590808[0.784],((node39683node2tniq:0.645322928,node59427node2tniq:0.469154898):0.520367350[0.995],(node50617node2tniq:0.945754199,((node69769node4tniq:0.602750808,(node18358node2tniq:0.029076268,node13581node2tniq:0.018069228):0.524535768[1.000]):0.305410068[0.962],(node15978node2tniq:0.951635944,((node64701node2tniq:0.884289841,node69684node2tniq:0.545562526):0.192520905[0.747],(node52638node2tniq:0.430554171,node69769node2tniq:0.477221857):0.373449359[0.994]):0.193310445[0.928]):0.114471119[0.523]):0.221351162[0.959]):0.114695555[0.403]):0.114225075[0.722]):0.133734346[0.900]):0.168840915[0.911],(((node39756node2tniq:1.186060484,(node17004node2tniq:0.715586097,((node1301node2tniq:0.592918727,node1300node1tniq:0.587553447):0.193186722[0.910],(node48409node2tniq:0.820163192,node67800node2tniq:0.777068182):0.287388868[0.936]):0.173306639[0.291]):0.113781131[0.804]):0.315537089[0.984],(node59101node2tniq:1.285971508,(node19256node2tniq:0.934438871,(node76019node2tniq:1.766251581,(node8928node1tniq:0.927378571,((node48353node1tniq:0.0,node48354node2tniq:0.0):0.848082745,((node49249node1tniq:0.520353221,node40803node1tniq:0.707100074):0.246746421[0.919],(node48353node2tniq:0.0,node48354node1tniq:0.0):0.462944247):0.368000958[0.955]):0.223223768[0.790]):1.633690613[0.999]):0.272374770[0.732]):0.278720785[0.822]):0.081142342[0.052]):0.055834236[0.726],((node56318node2tniq:1.075290123,node53574node2tniq:1.331514861):0.370222566[0.927],((node51697node2tniq:0.687806469,node22190node2tniq:0.631287266):0.306524959[0.963],((node16711node2tniq:1.271564235,(node67198node2tniq:0.510598769,node55703node2tniq:0.400107395):1.094342236[1.000]):0.236460476[0.516],(node71536node2tniq:1.117645896,((node59151node2tniq:0.693710564,(node54890node2tniq:1.059001765,(node66867node2tniq:0.921233617,node59144node2tniq:0.885440489):0.190943118[0.645]):0.075279228[0.456]):0.240611837[0.959],(node59104node2tniq:0.869821170,((node53302node2tniq:0.708005125,((node14149node2tniq:0.548798373,node25338node2tniq:0.721908625):0.167355655[0.913],(node14469node2tniq:0.640931162,node23809node2tniq:0.590470671):0.248621966[0.866]):0.043659958[0.507]):0.092359069[0.921],((node61129node2tniq:0.504449622,node48852node2tniq:1.102171038):0.121784408[0.808],((node15012node2tniq:0.220052325,node80671node2tniq:0.295737577):0.624643928[1.000],((node77346node2tniq:0.659211010,node14249node2tniq:0.330549294):0.139402253[0.922],(node15008node2tniq:0.549579971,(node50048node2tniq:0.682463700,node14640node2tniq:0.695580706):0.117822508[0.873]):0.185294944[0.960]):0.055499330[0.553]):0.092705817[0.896]):0.084406239[0.885]):0.074727592[0.000]):0.083200783[0.468]):0.105097443[0.192]):0.125178001[0.844]):0.099060717[0.471]):0.150316950[0.892]):0.387345529[0.994]):0.131509625[0.898]):0.097918395[0.767]):0.330907545[0.970]):0.176045715[0.803]):0.170251942[0.832],(((node18761node1tniq:1.650571533,(node29120node1tniq:1.048737645,node53637node1tniq:0.838096120):0.829785521[0.995]):0.339766500[0.868],(((node34320node1tniq:1.417562058,node66868node1tniq:1.259719212):0.195024447[0.790],((node25250node1tniq:1.966803283,(node33789node1tniq:1.520376615,(node33869node1tniq:0.838236189,(node23588node1tniq:1.425021791,(node67690node1tniq:0.655667427,(node78144node1tniq:1.568258362,node20587node1tniq:0.381099105):0.249392426[0.459]):0.225840359[0.140]):0.415080546[0.908]):1.013121765[0.995]):0.199860450[0.204]):0.476719853[0.917],(node72058node1tniq:1.433394970,((node73801node1tniq:0.281809329,(node14885node1tniq:0.517283834,node79351node1tniq:0.680252353):0.117730294[0.776]):0.528926818[0.979],(node47305node1tniq:0.706787757,(node18656node1tniq:0.195800053,(node48000node1tniq:0.349453250,node34198node1tniq:0.146531900):0.143037111[0.906]):0.530662848[0.997]):0.416788188[0.939]):1.188686032[0.999]):0.282759561[0.761]):0.026509691[0.515]):0.161612231[0.876],(((node55391node1tniq:0.793494788,(node19172node1tniq:1.067139577,node21441node1tniq:0.432138575):2.237106368[1.000]):0.643226075[0.875],(node20734node1tniq:1.942285925,(node17670node1tniq:1.717937896,(node58883node1tniq:1.019644679,(node19030node1tniq:0.731907664,node53502node1tniq:1.270493081):0.248635413[0.670]):0.345680302[0.864]):0.203465646[0.468]):0.076837223[0.682]):0.072087853[0.282],((node54250node1tniq:1.625858869,(node53783node1tniq:1.816322625,(node48561node1tniq:0.944136785,node19027node1tniq:0.758263768):0.183287767[0.471]):0.150881043[0.248]):0.220467324[0.745],((node12450node1tniq:1.106678328,(node25525node1tniq:0.891526533,node66307node2tniq:0.563615420):0.243083090[0.896]):0.122003890[0.589],((node76250node1tniq:0.0,node76249node1tniq:0.0):0.996532131,(node39680node1tniq:0.166577365,(node14785node1tniq:0.0,node6134node1tniq:0.0):0.218730532):0.820931806[1.000]):0.169683326[0.869]):0.106013274[0.580]):0.275410247[0.951]):0.108794122[0.836]):0.251242286[0.950]):0.134403947[0.844],((((node7843node1tniq:1.088357222,node58043node1tniq:0.879236376):0.709622382[0.972],((node19005node1tniq:0.864793315,node75264node1tniq:2.254695907):0.976307907[0.937],(node19557node1tniq:1.927072908,(node41688node1tniq:1.685056746,node77108node1tniq:1.280100813):0.411015014[0.827]):0.145779460[0.079]):0.191349350[0.723]):0.148371467[0.791],((node58154node1tniq:1.719707056,(((node16378node1tniq:1.108895792,node48004node1tniq:0.626755291):0.420959802[0.892],(node19338node1tniq:0.0,node19337node1tniq:0.0):1.607916486):0.254333593[0.824],(node14837node1tniq:0.740909796,(node10002node1tniq:0.533958729,(node25308node1tniq:0.665032742,node14179node1tniq:0.677895202):0.216252459[0.814]):0.320149864[0.928]):0.647751502[0.987]):0.252265762[0.817]):0.143770785[0.455],((node53222node1tniq:1.142488606,node19051node1tniq:1.536374915):0.390651041[0.839],(node63298node1tniq:1.217717465,(node41203node1tniq:1.313077121,(node58861node1tniq:0.944537922,(node19645node1tniq:0.892132281,((node18833node1tniq:0.516181980,node75040node1tniq:0.734382037):0.214010128[0.954],(node54504node1tniq:0.634559188,((node60394node1tniq:0.948633723,node30399node1tniq:0.957650578):0.202358450[0.751],(node10024node1tniq:0.433945125,(node48395node1tniq:0.442913541,(node50686node1tniq:0.524426052,node18633node1tniq:0.310840923):0.062266418[0.521]):0.101542502[0.747]):0.187840290[0.924]):0.121211501[0.804]):0.310322124[0.990]):0.064964620[0.469]):0.218423346[0.897]):0.426394969[0.977]):0.120310915[0.772]):0.130375370[0.712]):0.228712869[0.876]):0.356218149[0.976]):0.133664809[0.874],(((node5047node1tniq:2.231345668,(node68222node1tniq:1.606014401,node71137node1tniq:1.333205780):0.632476778[0.902]):0.590513031[0.778],(node25487node1tniq:2.130330262,(node21413node1tniq:0.761020750,(node18963node1tniq:0.472078837,(node78182node2tniq:0.011035255,node78182node1tniq:0.000000005):0.632297665[0.991]):0.273321747[0.822]):0.778691664[0.940]):0.647983760[0.882]):0.070780995[0.563],((node53296node1tniq:1.848677844,(node18369node1tniq:0.917748232,(node47741node1tniq:0.719453867,node8928node2tniq:0.794679055):0.364334502[0.890]):1.156556821[0.993]):0.465343451[0.772],((node73209node1tniq:1.030849068,node44622node1tniq:2.665944399):1.215415381[0.850],((node60665node1tniq:2.012943170,(node20812node1tniq:0.827984834,node40736node1tniq:1.092174648):1.879125056[0.989]):0.570177301[0.807],(((node44800node1tniq:1.115674104,(node58817node1tniq:0.566774127,(node30426node1tniq:0.369557596,node22103node1tniq:0.616937950):0.288553863[0.909]):0.211372727[0.521]):0.749031489[0.998],(node73692node1tniq:1.219385669,((node80623node1tniq:0.512688081,node58929node1tniq:0.566625577):0.094035455[0.571],(node55956node1tniq:0.298092713,node5100node1tniq:0.236818547):0.327293034[0.983]):0.559044239[0.980]):0.457249697[0.967]):0.270946567[0.910],(((node22064node1tniq:1.083021659,node40800node1tniq:0.704621207):0.577959318[0.972],(node12514node1tniq:1.269808605,((node72675node1tniq:0.585125086,node43708node1tniq:1.261359305):0.237797315[0.797],((node74943node1tniq:1.133614691,node38753node1tniq:0.828528661):0.260482213[0.730],(node7467node1tniq:0.558929410,node55376node1tniq:0.398194793):0.492450863[0.998]):0.144290570[0.447]):0.316729884[0.893]):0.597260896[0.977]):0.196790225[0.856],(((node55952node1tniq:1.169504578,((node4079node1tniq:0.796132900,node28354node1tniq:0.483820365):0.135784388[0.809],(node17891node1tniq:0.344368803,node423node1tniq:0.374558666):0.409389697[1.000]):0.219462716[0.899]):0.168605660[0.851],((node76518node1tniq:0.422055977,node37024node1tniq:0.497629173):0.315435847[0.986],(node46020node1tniq:1.056523392,((node19809node1tniq:0.528340925,node10924node1tniq:0.669831041):0.361261612[0.997],((node63948node1tniq:0.207899186,node42115node1tniq:0.188486981):0.540419497[1.000],(node64288node1tniq:0.511658232,(node55985node1tniq:0.286314920,(node12131node1tniq:0.0,node12130node1tniq:0.0):0.257976052):0.141025014[0.902]):0.409846838[0.996]):0.303131044[0.980]):0.129209710[0.455]):0.088777917[0.414]):0.186417201[0.929]):0.668317963[1.000],(((node21788node1tniq:0.979449061,(node16832node1tniq:0.939776298,node3448node1tniq:0.751561758):0.415333993[0.971]):0.388492007[0.978],(node79261node1tniq:1.162921234,((node60452node1tniq:0.718171373,((node16673node1tniq:0.355202847,node57071node1tniq:0.432488050):0.111784587[0.612],(node26470node2tniq:0.371395851,node78525node1tniq:0.307666814):0.309761498[0.996]):0.443540477[0.999]):0.090786491[0.447],((node52041node1tniq:0.705585531,(node74823node1tniq:0.547056807,node7969node1tniq:0.886667523):0.087040258[0.290]):0.413326480[0.996],(node37673node1tniq:0.490954046,(node19007node1tniq:0.0,node19006node1tniq:0.0):0.538041271):0.248966111[0.971]):0.099224604[0.780]):0.329830292[0.982]):0.116585039[0.337]):0.129788268[0.858],(((node40673node1tniq:1.442856651,((node32289node1tniq:0.667185898,node79261node2tniq:0.883503828):0.224580209[0.853],(node55566node1tniq:0.495946539,(node43733node1tniq:0.351301977,node8386node1tniq:0.640176851):0.278389105[0.985]):0.177599671[0.903]):0.343434395[0.967]):0.138294251[0.036],(node25093node1tniq:1.544502695,((node49156node1tniq:0.705652390,node55964node1tniq:1.064394541):0.237384467[0.887],(node29107node1tniq:0.916291539,(node48797node1tniq:0.932690406,(node45999node1tniq:1.316600854,(node23815node1tniq:0.747406076,(node7814node1tniq:0.598224444,node37685node1tniq:0.481063697):0.290881365[0.976]):0.129513541[0.256]):0.063781578[0.559]):0.186833684[0.903]):0.218884897[0.779]):0.399759043[0.948]):0.714967227[0.991]):0.087998663[0.700],((node18439node1tniq:0.797634982,(node61815node1tniq:0.851715043,(node27382node1tniq:0.844904897,node48259node1tniq:0.547055151):0.706637620[0.998]):0.162192019[0.796]):0.304568922[0.965],(node60665node2tniq:1.295908259,(((node34841node1tniq:0.779207687,node13102node1tniq:0.448291444):0.093438943[0.038],(node77022node1tniq:0.384495619,node52257node1tniq:0.464359702):0.181512965[0.935]):0.459246004[1.000],(node13711node1tniq:1.196076650,((node57060node1tniq:0.571157789,(node4876node2tniq:0.751679062,node4876node1tniq:0.856574131):0.089228742[0.348]):0.105826793[0.861],(node77992node1tniq:0.886361817,((node37658node1tniq:0.954773890,node69946node1tniq:0.987847010):0.170033573[0.226],(node72974node1tniq:0.087325430,node38859node1tniq:0.155420015):0.655223397[1.000]):0.196087927[0.601]):0.187672045[0.691]):0.091497418[0.525]):0.139912535[0.838]):0.056081024[0.094]):0.089962438[0.645]):0.105590140[0.878]):0.104162041[0.781]):0.248428917[0.910]):0.238476847[0.949]):0.150856801[0.848]):0.298169579[0.843]):0.450376517[0.904]):0.063681596[0.201]):0.098567879[0.218]):0.179102230[0.868]):0.123625961[0.911]):0.252668482[0.979]):0.095885091[0.613]):0.068073321[0.842],(((node6120node1tniq:0.968625683,node59011node1tniq:1.425337679):0.989656755[0.999],(((node29413node1tniq:1.530229942,(node49738node1tniq:1.545354428,(node61750node1tniq:1.032756925,(node37553node1tniq:0.0,node37552node1tniq:0.0):1.451718855):0.271163578[0.684]):0.009971550[0.087]):0.256457337[0.818],((node59188node1tniq:1.068110543,(node66308node1tniq:0.0,node66307node3tniq:0.0):1.874188336):0.301084938[0.634],(node15699node1tniq:0.684221389,(node41403node1tniq:0.503279643,node15700node1tniq:1.225697200):0.175575785[0.471]):0.840093089[0.998]):0.217508577[0.594]):0.108176426[0.801],(((node484node1tniq:2.056419045,((node68348node1tniq:0.163676685,node49063node1tniq:0.330389672):0.585215930[0.999],((node29517node1tniq:0.218999425,node46848node1tniq:0.432416678):0.422947817[0.996],(node77933node1tniq:0.579309425,((node22319node1tniq:0.768531657,node50782node1tniq:1.054798762):0.268325634[0.900],(node64277node1tniq:0.594579632,node76666node1tniq:0.847547577):0.180497955[0.783]):0.095378824[0.345]):0.128447451[0.264]):0.177437236[0.876]):0.260291126[0.843]):0.292771659[0.684],(((node27372node2tniq:0.818984652,node18952node2tniq:0.686944187):0.092973536[0.794],(node48189node2tniq:0.764950028,node47360node2tniq:0.635614343):0.198750282[0.798]):0.139462530[0.856],((node45078node2tniq:0.809031599,(node77021node1tniq:0.614778392,node78479node2tniq:0.328414404):0.502475525[0.995]):0.413890613[0.986],(node59105node1tniq:0.855156213,(node36475node2tniq:0.660559391,(node55752node2tniq:1.124779032,((node39166node2tniq:0.557668326,node57446node2tniq:0.620076827):0.092426819[0.861],(node22362node2tniq:0.392260764,node56481node2tniq:0.447899479):0.149404187[0.916]):0.162261262[0.906]):0.264023048[0.942]):0.063655504[0.345]):0.126177260[0.833]):0.069517457[0.665]):0.569324385[1.000]):0.107698456[0.545],((((node60234node1tniq:1.284646045,(node52549node1tniq:0.553372393,(node73478node1tniq:0.487672729,node38016node1tniq:1.011818478):0.037986629[0.164]):0.599677510[0.998]):0.280108338[0.910],((node30195node1tniq:0.954357777,node21792node1tniq:1.142102754):0.219617144[0.864],(((node78626node1tniq:0.706661898,node55010node1tniq:0.460125117):0.446647341[0.989],(node67682node1tniq:0.779373442,(node5031node1tniq:0.991928334,(node39042node1tniq:0.700534042,(node346node1tniq:0.649374700,(node71740node1tniq:0.631718118,(node19158node1tniq:0.518766267,node19098node1tniq:0.444909538):0.240301218[0.983]):0.083479215[0.105]):0.111981647[0.816]):0.083426215[0.563]):0.121967108[0.608]):0.132043386[0.871]):0.169212385[0.903],(node25644node1tniq:1.362267787,((node17550node1tniq:0.914564179,node24229node1tniq:0.942865444):0.151620916[0.818],((node47649node1tniq:0.560743014,(node16383node1tniq:0.508898111,node14858node1tniq:1.046888663):0.149943220[0.884]):0.189989476[0.957],(node81016node1tniq:0.754553705,(node63400node1tniq:1.132088662,(node13121node1tniq:0.667714571,(node74530node1tniq:0.881557907,(node48737node1tniq:0.404967443,node75077node1tniq:0.315388548):0.342261982[0.953]):0.224028120[0.901]):0.245863513[0.638]):0.088394541[0.753]):0.081771809[0.781]):0.030643236[0.656]):0.056493412[0.648]):0.049055655[0.431]):0.158599996[0.971]):0.086169352[0.703]):0.126362709[0.539],(node25223node1tniq:1.050424858,(((node13500node1tniq:0.752216334,node33243node1tniq:0.729974088):0.576136708[1.000],((node25837node1tniq:0.638056845,(node16775node1tniq:0.414722468,node72963node1tniq:0.243908629):0.392549780[0.995]):0.274135859[0.977],((node62981node1tniq:0.299058674,node60191node1tniq:0.314686216):0.431087000[1.000],(node73889node1tniq:1.022960254,(node55393node1tniq:0.939122589,((node70577node1tniq:0.456392102,(node73264node1tniq:0.482259169,node17235node1tniq:0.553024623):0.300109457[0.996]):0.091495628[0.636],(node8167node1tniq:0.820705000,((node74197node1tniq:0.409850982,node75862node1tniq:0.726282015):0.585606733[1.000],(node16328node1tniq:0.554918112,((node56063node1tniq:0.348914770,node67745node1tniq:0.635599011):0.161792836[0.965],(node53196node1tniq:0.645697522,(node13858node1tniq:0.349801793,node69824node1tniq:0.446226916):0.387019577[0.999]):0.158834207[0.930]):0.100272142[0.931]):0.086518427[0.383]):0.129963076[0.899]):0.111707733[0.862]):0.038111149[0.000]):0.104192725[0.737]):0.073597695[0.039]):0.231466246[0.963]):0.149550071[0.396]):0.104375596[0.529],((node19653node1tniq:0.792458979,node53212node1tniq:0.553955436):0.189674491[0.950],(((node18465node1tniq:0.418185101,(node45118node1tniq:0.627843314,node71818node1tniq:0.718751245):0.076569384[0.157]):0.522816258[1.000],(node71419node1tniq:0.716504611,(node39397node1tniq:0.887210330,(node56305node1tniq:0.558422646,((node40549node1tniq:0.741893600,node76549node1tniq:0.610617990):0.108199771[0.000],(node56021node1tniq:0.381283402,(node27329node1tniq:0.578001387,(node52784node1tniq:0.393876514,node72955node1tniq:0.494885921):0.200881862[0.978]):0.042829722[0.787]):0.103342450[0.895]):0.202175337[0.938]):0.272106561[0.979]):0.110426352[0.736]):0.360159284[0.991]):0.149855075[0.924],((((node72988node1tniq:0.534639382,node40515node1tniq:0.458919555):0.248317568[0.989],(node19009node1tniq:0.585662142,(node17794node1tniq:0.368590107,node61741node1tniq:0.392248808):0.241151334[0.988]):0.162849436[0.949]):0.123248561[0.482],((node48257node1tniq:0.532202038,(node13048node1tniq:0.334828001,(node15680node1tniq:0.122584332,node12232node1tniq:0.200045841):0.243923305[0.997]):0.221281003[0.975]):0.431799398[1.000],(node69312node1tniq:0.993649446,(node4993node1tniq:0.737999620,(node48890node1tniq:0.589566402,node4000node1tniq:0.360658487):0.210676559[0.950]):0.101950148[0.794]):0.045193551[0.000]):0.118402703[0.879]):0.224806871[0.996],(((node56405node1tniq:0.753034498,node43883node1tniq:0.951628058):0.204725270[0.709],(node47872node1tniq:0.939567285,(node73655node1tniq:0.494886058,node22817node1tniq:0.644782734):0.157090193[0.926]):0.133294162[0.782]):0.070314443[0.719],(((node3488node1tniq:0.589887105,(node50820node1tniq:0.742663472,node27726node1tniq:0.704629623):0.126812186[0.865]):0.105774030[0.768],(node22090node1tniq:0.983153281,(node76446node1tniq:0.352540851,node52357node1tniq:0.612086294):0.129642221[0.859]):0.098086694[0.826]):0.088568917[0.267],((node15268node1tniq:0.749213412,node70587node1tniq:0.879361465):0.048869107[0.000],((node56305node2tniq:0.238452980,node13120node1tniq:0.442502255):0.505431283[0.999],(node70650node1tniq:0.138685056,node61912node1tniq:0.386027236):0.693537954[1.000]):0.196705845[0.902]):0.085407795[0.713]):0.083775921[0.647]):0.082010185[0.895]):0.045891045[0.304]):0.068514338[0.795]):0.083621313[0.780]):0.142640274[0.308]):0.338104213[0.993]):0.132683787[0.906],((((node59152node2tniq:1.223840507,node59152node1tniq:1.059060201):0.232956506[0.440],(node56277node1tniq:0.573116969,node71387node1tniq:0.754100906):0.344999788[0.982]):0.124641138[0.565],(((node14812node1tniq:0.772945720,node4304node1tniq:0.748261046):0.293608685[0.979],(node20165node2tniq:1.022711938,(node19418node2tniq:0.952386308,node7863node2tniq:0.675950999):0.313739679[0.967]):0.091270257[0.745]):0.118018531[0.888],((node49713node1tniq:1.176080670,(node49713node3tniq:0.865668775,node49713node2tniq:0.760589529):0.411050625[0.973]):0.474421644[0.889],(((node60569node2tniq:1.141099718,node49739node1tniq:1.172923367):0.314936430[0.836],(node19787node1tniq:0.601765632,(node26426node1tniq:0.487699762,(node60050node1tniq:0.482260700,node75711node1tniq:0.607022882):0.191236124[0.965]):0.057150302[0.147]):0.478634391[0.999]):0.121216060[0.692],((node23030node1tniq:0.954211917,node26050node2tniq:1.353155338):0.314122838[0.863],(node8965node1tniq:0.978798491,(node22142node1tniq:1.075272156,((node41920node1tniq:0.454043694,node9300node1tniq:0.499018932):0.326726238[0.995],((node59381node1tniq:0.392123526,node41733node1tniq:0.387849664):0.204773487[0.979],((node74720node1tniq:0.322062194,(node60790node1tniq:0.457912225,node2151node1tniq:0.513315627):0.209079285[0.983]):0.210467734[0.985],((node23584node1tniq:0.235221118,node39688node1tniq:0.271885503):0.620864278[1.000],(node25181node1tniq:0.675661055,(node19662node1tniq:0.324106364,node5712node1tniq:0.429298640):0.156124146[0.895]):0.128908708[0.828]):0.137493701[0.389]):0.099477465[0.455]):0.058296949[0.786]):0.063670997[0.645]):0.090208778[0.870]):0.207920994[0.894]):0.161810185[0.890]):0.043356482[0.418]):0.036324634[0.726]):0.075033879[0.907]):0.033381639[0.550],(((node14766node1tniq:0.731238204,node52710node1tniq:0.569085891):0.720104305[1.000],(((node25791node1tniq:0.799385085,node41738node1tniq:0.793402544):0.823438157[0.999],(node54148node1tniq:0.767232144,(node12037node1tniq:0.974496371,(node57629node2tniq:0.0,node57630node1tniq:0.0):1.055970809):0.313631330[0.562]):0.318108833[0.930]):0.118367452[0.822],((node36654node1tniq:0.763459335,node56769node1tniq:0.477050748):0.639140793[1.000],(((node56226node1tniq:0.463321619,node56221node1tniq:0.983849540):0.376881063[0.986],(node59518node1tniq:0.504952498,(node18220node1tniq:0.700147723,node25024node1tniq:0.645522010):0.598553180[0.995]):0.187472563[0.448]):0.311070172[0.976],((node14273node1tniq:0.822461118,(node17009node1tniq:0.541168033,node15505node1tniq:0.528530398):0.383744774[0.985]):0.313240918[0.979],(((node70593node1tniq:0.378750335,(node77775node1tniq:0.475969664,(node55984node1tniq:0.150605405,node73284node1tniq:0.290708605):0.144505056[0.954]):0.189586971[0.948]):0.650245502[1.000],(node30569node1tniq:0.518487768,(node74087node1tniq:0.487405083,((node61960node1tniq:0.117416460,node14743node1tniq:2.620952778):0.340609589[0.646],(node21807node1tniq:0.498358325,(node38951node1tniq:0.393291203,node63857node1tniq:0.583917999):0.189089687[0.963]):0.097586672[0.653]):0.097592157[0.871]):0.155895693[0.814]):0.241271094[0.968]):0.077503298[0.352],(((node77831node1tniq:0.362243777,node75270node1tniq:0.308404780):0.475034119[0.999],(node74088node1tniq:0.362849455,node71389node1tniq:0.264366558):0.289266051[0.979]):0.176930648[0.920],(((node9297node1tniq:0.742684515,(node61274node1tniq:0.255194400,node50683node1tniq:0.214940535):0.342717124[0.998]):0.047351842[0.024],(node25983node1tniq:0.476334827,(node59685node1tniq:0.0,node59684node1tniq:0.0):0.538573390):0.299321369[0.996]):0.235069269[0.989],((node42826node1tniq:0.286614551,(node75980node1tniq:0.428095533,node59589node1tniq:0.245389626):0.110053086[0.699]):0.194666987[0.979],(node10581node1tniq:0.420965103,(node19035node1tniq:0.084751265,node19034node1tniq:0.196745975):0.236924225[0.994]):0.262274520[0.994]):0.241061484[0.987]):0.146040683[0.879]):0.084592891[0.355]):0.126958038[0.814]):0.207563527[0.902]):0.133150930[0.831]):0.098785058[0.602]):0.091232414[0.712]):0.149816865[0.415],(((((node46751node1tniq:1.044867557,node13227node1tniq:0.694537126):0.194322362[0.887],(node68452node1tniq:0.752131484,(node41955node1tniq:0.706281497,(node54062node1tniq:0.592131452,node25409node1tniq:0.548027137):0.436337639[0.992]):0.171775843[0.000]):0.331936705[0.977]):0.126265635[0.465],((node2888node1tniq:0.855325716,(node35449node1tniq:0.491277154,node27552node1tniq:0.495622302):0.184635343[0.920]):0.227409071[0.964],(node55323node1tniq:0.821919108,((node10071node1tniq:0.412667772,node42700node1tniq:0.485775949):0.149247462[0.959],((node30468node1tniq:0.391562986,node50711node1tniq:0.431475590):0.106072074[0.863],(node59515node1tniq:0.752132510,(node56453node1tniq:0.376908556,node43768node1tniq:0.475777232):0.386799690[1.000]):0.035472436[0.232]):0.061850505[0.261]):0.089282044[0.337]):0.180849848[0.972]):0.089397495[0.807]):0.067480117[0.307],(((node44448node1tniq:1.062239746,(node21969node1tniq:1.464730577,node13065node1tniq:1.270695062):0.550394217[0.915]):0.219424029[0.836],((node25459node1tniq:0.420614042,node3439node1tniq:0.421557972):0.403842808[0.998],(node57629node1tniq:0.0,node57630node2tniq:0.0):0.735426608):0.137744497[0.790]):0.092140226[0.837],(((node57644node1tniq:0.673101560,node79661node1tniq:0.801735162):0.095670667[0.816],(node23620node1tniq:0.822512373,node55668node1tniq:0.530274441):0.260351636[0.916]):0.212521259[0.973],(node15850node1tniq:0.755181462,((node56478node1tniq:0.364053750,node27872node1tniq:0.807471473):0.166840357[0.919],(node15045node1tniq:0.603189288,((node37479node1tniq:0.526538130,node48614node1tniq:0.485254716):0.253645750[0.983],(node17405node1tniq:0.613847046,node1602node1tniq:0.421795960):0.123788014[0.844]):0.065210712[0.392]):0.110483543[0.822]):0.129797125[0.592]):0.307216533[0.987]):0.133532760[0.938]):0.091242384[0.924]):0.039845893[0.804],(((node23064node1tniq:1.268068092,(node47519node1tniq:0.460253016,node26050node1tniq:0.649025126):0.242371686[0.892]):0.254631222[0.870],(((node44885node1tniq:0.560569527,(node13060node1tniq:0.350875549,node5060node1tniq:0.166028809):0.570067490[1.000]):0.280625697[0.982],(node39110node1tniq:0.491006958,(node77344node1tniq:0.442537123,node22145node1tniq:0.492693172):0.208569734[0.895]):0.437654418[0.998]):0.080702386[0.693],(node18989node1tniq:0.593555125,(node50067node1tniq:0.814282214,(node51744node1tniq:0.442631531,(node33026node1tniq:0.329951023,(node66827node1tniq:0.469285932,(node19135node1tniq:0.356216743,node66842node1tniq:0.368263645):0.082174758[0.836]):0.057482987[0.632]):0.102463827[0.920]):0.132979280[0.827]):0.103006529[0.573]):0.249872700[0.986]):0.120312917[0.929]):0.048558432[0.709],(((node10050node1tniq:0.838233640,node20165node1tniq:0.651861016):0.273945767[0.961],((node9933node1tniq:0.607283258,(node7774node1tniq:0.697260275,(node19418node1tniq:0.372885287,node7863node1tniq:0.344528891):0.330521477[0.996]):0.104366350[0.761]):0.070312402[0.516],((node59574node1tniq:0.534145089,((node58786node1tniq:0.668028552,(node56137node2tniq:0.731699540,node56383node2tniq:0.594689171):0.134836171[0.779]):0.159165383[0.644],(node77772node1tniq:0.341877665,(node56383node3tniq:0.412774346,node56137node1tniq:0.330919430):0.062170240[0.571]):0.081263302[0.900]):0.066051269[0.835]):0.145287020[0.974],(node67794node1tniq:0.560704871,(node21069node1tniq:0.625053621,((node40283node1tniq:0.511786264,(node6406node1tniq:0.448674903,(node4288node1tniq:0.231971341,node18309node1tniq:0.345483153):0.422512021[1.000]):0.155311650[0.577]):0.138439881[0.943],((node21408node1tniq:0.664609497,(node7452node1tniq:0.825455257,node39134node1tniq:0.775931760):0.179722359[0.568]):0.042585845[0.274],(node42788node1tniq:0.555397534,(node52837node1tniq:0.543311068,(node24324node1tniq:0.259580245,node6137node1tniq:0.248961328):0.183433456[0.963]):0.171277791[0.944]):0.297378074[0.993]):0.086776795[0.926]):0.148889709[0.965]):0.187987156[0.957]):0.105391170[0.860]):0.048025867[0.778]):0.062330849[0.878]):0.064977060[0.872],((node61325node1tniq:0.820223216,((node30113node1tniq:0.406231699,(node24923node1tniq:0.282894078,node48599node1tniq:0.292033550):0.207023135[0.987]):0.350062257[0.999],((node22391node1tniq:0.618920770,(node10880node1tniq:0.653247902,node48671node1tniq:1.179669234):0.152191845[0.132]):0.126353147[0.748],((node19336node1tniq:0.645141552,(node17204node1tniq:0.474506457,(node58914node1tniq:0.213876624,node55531node1tniq:0.300340397):0.227744387[0.984]):0.258022873[0.983]):0.107384371[0.698],((node66769node1tniq:0.929624191,node22880node1tniq:0.601453906):0.214846059[0.670],((node53214node1tniq:1.047718633,node70136node1tniq:0.971769979):0.143364857[0.459],(node64196node1tniq:0.743542676,((node75953node1tniq:0.556735189,(node17583node1tniq:0.505241039,(node55648node1tniq:0.524302224,(node44399node1tniq:0.699608396,node44415node1tniq:0.616842738):0.095708957[0.240]):0.056938110[0.308]):0.092844687[0.320]):0.134299186[0.914],(node7085node1tniq:0.534689992,(node46277node1tniq:0.671670148,(node59536node1tniq:0.499544549,(node53054node1tniq:0.836104007,(node8169node1tniq:0.479457495,node17256node1tniq:0.363134057):0.175910013[0.919]):0.088170395[0.816]):0.085627016[0.765]):0.103326565[0.606]):0.065131403[0.746]):0.054266319[0.449]):0.406585415[0.999]):0.150758871[0.898]):0.071815620[0.202]):0.066617067[0.536]):0.120677533[0.749]):0.085626229[0.658]):0.150664387[0.940],(((node14472node1tniq:0.613751975,node56297node1tniq:0.837349371):0.141138426[0.900],((node56032node1tniq:0.263283646,node56242node1tniq:0.254842003):0.331144595[1.000],((node49588node1tniq:0.451423027,node50388node1tniq:0.723179641):0.306582622[0.995],((node54622node1tniq:0.846361996,(node42170node1tniq:0.909441661,node50744node1tniq:0.300678230):0.100361058[0.221]):0.125766890[0.696],((node22700node1tniq:0.450299548,(node73663node1tniq:0.465266249,node14333node1tniq:0.334833799):0.203012576[0.990]):0.094345085[0.837],(node6319node1tniq:0.549925229,(node22467node1tniq:0.388387001,(node57547node1tniq:0.586913340,node60570node1tniq:0.317041741):0.156776533[0.971]):0.038174542[0.302]):0.176216504[0.992]):0.074339940[0.829]):0.166298792[0.951]):0.035613939[0.474]):0.082299494[0.709]):0.112269858[0.925],(node50919node1tniq:0.685468441,(((node16681node1tniq:0.445371919,node13626node1tniq:0.481490734):0.239005658[0.994],(node38945node1tniq:0.510055061,(node16788node1tniq:0.360794221,(node15457node1tniq:0.551629239,node8002node1tniq:0.406571207):0.039779317[0.392]):0.159054484[0.958]):0.104048678[0.911]):0.109197385[0.964],((node64065node1tniq:0.519703579,(node59461node1tniq:0.707928688,(node2453node1tniq:0.574479938,(node51583node1tniq:0.408990870,node59517node1tniq:0.714863362):0.284403023[0.980]):0.216249219[0.910]):0.054482092[0.122]):0.098947778[0.878],(node60569node1tniq:0.792231849,(node6886node1tniq:0.898726672,((node48413node1tniq:0.301045143,node14531node1tniq:0.389539284):0.096450538[0.931],(node35216node1tniq:0.531816580,((node35914node1tniq:0.545512333,node75445node1tniq:0.480960283):0.162199977[0.954],((node29398node1tniq:0.500279522,node75342node1tniq:0.492047578):0.065189455[0.410],(node17329node1tniq:0.483406771,node56604node1tniq:0.324493218):0.079424299[0.789]):0.080193539[0.597]):0.038109212[0.473]):0.078826062[0.901]):0.057099249[0.695]):0.154975013[0.938]):0.105372546[0.855]):0.046800612[0.108]):0.126716717[0.931]):0.121884162[0.931]):0.066379665[0.917]):0.120824830[0.971]):0.039454083[0.823]):0.067114984[0.956]):0.058405827[0.815]):0.079009703[0.650]):0.090081788[0.630]):0.100603859[0.855]):0.095196309[0.928]):0.108560632[0.921]):0.041563296[0.782],(((node48346node1tniq:1.042203419,node24097node2tniq:4.228311165):1.956273755[0.888],((node57845node1tniq:3.933531283,(node59179node1tniq:2.245592929,(node75233node1tniq:1.997191875,(node22174node2tniq:0.202270981,node22174node1tniq:0.197770707):1.324009329[1.000]):0.000000005[0.000]):0.436287269[0.991]):0.000000005[0.000],(node19394node1tniq:1.985893568,(node56276node1tniq:1.531405248,((node76250node2tniq:0.755288296,node33026node2tniq:1.174763356):0.230720060[0.828],((node15564node1tniq:0.747774809,(node50703node1tniq:0.568969849,(node19534node1tniq:0.644251641,(node80289node1tniq:0.721058211,node41454node1tniq:0.833108941):0.128369652[0.462]):0.135871670[0.400]):0.239976128[0.723]):0.138632419[0.685],(node16352node1tniq:1.502129835,(node38661node1tniq:0.885954016,((node19546node1tniq:0.724064945,(node56408node1tniq:0.778645727,node19544node1tniq:0.496947083):0.087106488[0.229]):0.424558606[0.995],(node68101node1tniq:0.698713998,(node23979node1tniq:0.095022886,(node16657node1tniq:0.149000426,(node13986node1tniq:0.139347890,(node39175node1tniq:0.036717420,(node70976node1tniq:0.037445019,node24314node1tniq:0.040916092):0.021440419[0.880]):0.072956451[0.969]):0.027622014[0.578]):0.086818455[0.925]):0.305682369[0.996]):0.133970709[0.900]):0.028176436[0.680]):0.124463870[0.764]):0.151843846[0.867]):0.055956047[0.467]):0.302454348[0.954]):0.043317923[0.333]):0.338776397[0.948]):0.042961042[0.112]):0.015172723[0.677],((node55663node1tniq:2.014043760,(node19276node1tniq:0.878365271,node22203node1tniq:1.176684997):0.636800750[0.906]):0.698131923[0.905],((node59275node1tniq:2.281675654,(node62909node1tniq:1.069627236,node22594node1tniq:1.632167016):0.203632724[0.666]):0.496330039[0.899],((node35682node1tniq:0.991534793,(node75439node1tniq:0.765231729,(node5082node1tniq:0.952561503,node33128node1tniq:0.747173174):0.062469845[0.015]):0.114507947[0.668]):1.078491402[1.000],((node59521node1tniq:0.889104027,node62860node1tniq:1.529216012):0.675801236[0.984],(((((node43673node1tniq:0.664162200,(node77861node1tniq:0.633673515,(node21444node3tniq:0.560076317,node21444node2tniq:0.349098289):0.214035081[0.867]):0.573532246[0.987]):0.680986718[0.976],((node54981node1tniq:1.620495446,node62909node2tniq:1.973896016):0.566268673[0.565],((node10978node1tniq:0.889294548,(node51139node1tniq:0.496946032,(node56704node1tniq:0.055609691,node21444node1tniq:0.070180083):0.430538598[0.966]):0.603428453[0.916]):1.227968672[0.996],(node61793node1tniq:1.158801001,(node12581node1tniq:0.476978450,(node27215node2tniq:0.088723943,node27215node1tniq:0.063992010):0.546713351[0.999]):0.376798469[0.878]):0.731840363[0.949]):0.262262054[0.546]):0.267968633[0.426]):0.534349802[0.976],(node47713node1tniq:1.474259954,((node226node1tniq:1.474624473,(node50793node1tniq:0.712580377,node35193node1tniq:0.320830719):0.734847970[0.994]):0.311289380[0.894],((node43187node1tniq:0.719886157,node77266node1tniq:0.473622693):1.540625210[1.000],((node39384node1tniq:1.034472795,(node58724node1tniq:0.996604464,(node11083node2tniq:0.510243159,node11082node1tniq:1.034139293):0.237038029[0.907]):0.233439056[0.920]):0.067440150[0.357],(node12325node1tniq:1.234546689,(node19531node1tniq:0.704647157,((node41597node1tniq:0.567678921,(node80288node1tniq:0.743040707,node28475node1tniq:0.531722164):0.407506421[0.997]):0.151585744[0.921],(node31729node2tniq:0.288039713,(node13888node1tniq:0.302193091,node53762node1tniq:0.379357735):0.080792147[0.812]):0.487405699[1.000]):0.179189616[0.940]):0.055933988[0.618]):0.091321989[0.794]):0.161858813[0.838]):0.091409544[0.208]):0.131119118[0.366]):0.362784819[0.958]):0.042921265[0.722],((node40140node1tniq:0.658750608,node58703node1tniq:1.646605826):0.339142921[0.375],((((node77231node1tniq:0.996684295,node26893node1tniq:1.023355547):0.323185353[0.646],(node19308node1tniq:1.588972290,(((node16527node1tniq:0.423855066,(node54600node1tniq:0.344417036,node30088node1tniq:0.320671661):0.137202194[0.914]):0.242569352[0.991],(node79192node1tniq:0.635989321,(node43877node1tniq:0.657407918,node16527node2tniq:0.526674524):0.246566815[0.831]):0.157466029[0.925]):0.090056897[0.313],(((node43792node1tniq:0.326691852,node23328node1tniq:0.336626192):0.215469769[0.976],(node55609node1tniq:0.314865759,(node1121node1tniq:0.781701763,node3024node1tniq:0.348628010):0.086269649[0.836]):0.024424080[0.687]):0.243721772[0.996],((node50117node1tniq:0.443224612,(node61123node1tniq:0.324839122,node5592node1tniq:0.435138741):0.452537930[0.999]):0.177137786[0.953],(node33467node1tniq:0.430826981,(node47023node1tniq:0.444389177,(node36093node1tniq:0.061234331,node57121node1tniq:0.071184394):0.349528978[0.999]):0.188005084[0.973]):0.201635058[0.974]):0.141781553[0.947]):0.058783822[0.821]):0.348000803[0.963]):0.161268219[0.769]):0.181408148[0.650],((node63011node1tniq:0.343093338,node5976node1tniq:0.460995323):0.902692529[1.000],((node18927node1tniq:0.428243426,(node57134node3tniq:0.439482205,node19978node1tniq:0.481775751):0.142671939[0.767]):0.492183886[0.999],((node47111node1tniq:0.800669114,(node19246node1tniq:0.606221952,node57134node1tniq:0.383140580):0.284398176[0.975]):0.223038165[0.964],(node67214node1tniq:0.594654163,((node57429node1tniq:0.365050598,(node62918node2tniq:0.360290161,(node57888node1tniq:0.168231383,node26020node1tniq:0.167902701):0.295313669[1.000]):0.058781919[0.181]):0.301635242[1.000],((node57134node4tniq:0.199752672,node41699node1tniq:0.084392441):0.317627277[1.000],(node57134node2tniq:0.553198035,(node57679node2tniq:0.559927060,(node18927node2tniq:0.426115273,(node57679node1tniq:0.151727777,(node62918node1tniq:0.179903919,node27272node1tniq:0.117771213):0.065911613[0.797]):0.176338218[0.967]):0.195745504[0.934]):0.482954095[1.000]):0.181102259[0.771]):0.068188661[0.474]):0.090443447[0.878]):0.179058527[0.919]):0.191642194[0.887]):0.138841751[0.881]):0.131793011[0.896]):0.058120837[0.469],((((node27207node1tniq:0.832582263,(node29267node1tniq:0.764514886,node16243node1tniq:0.923521592):0.223222087[0.424]):0.156764885[0.682],(node10066node1tniq:1.090240810,(node6504node1tniq:0.853040199,(node9861node1tniq:0.552983054,(node63292node1tniq:0.391286328,(node58943node1tniq:0.468790597,(node10610node1tniq:0.095703326,node23851node1tniq:0.057074959):0.327970723[0.999]):0.103231011[0.510]):0.285586233[0.980]):0.363255818[0.993]):0.165931098[0.696]):0.107725128[0.771]):0.110080194[0.184],((node19421node1tniq:0.613921012,(node29302node1tniq:1.142923186,(node73951node1tniq:1.023344363,(node24212node2tniq:0.779902655,(node6211node1tniq:0.076296963,node10471node1tniq:0.101476308):0.535968007[0.997]):0.448013473[0.955]):0.204354500[0.719]):0.137677090[0.436]):0.141404489[0.863],((node2922node1tniq:0.620541552,node81027node1tniq:1.088291182):0.191687952[0.522],(node26077node1tniq:0.942800661,(node24212node1tniq:0.870713699,(node32930node1tniq:0.458806452,node1568node1tniq:0.429904663):0.274477326[0.930]):0.371353402[0.979]):0.120308064[0.163]):0.124464737[0.263]):0.242065224[0.960]):0.119288574[0.160],((node17766node1tniq:0.675427305,node56327node1tniq:0.862326337):0.302338961[0.955],((((node25882node1tniq:1.390796548,node55551node1tniq:0.400274288):0.223178280[0.872],(node54629node1tniq:1.400257473,node66835node1tniq:0.613112652):0.110986156[0.676]):0.978680401[1.000],(node7164node1tniq:1.654778521,(node53474node1tniq:0.636893095,(node10368node1tniq:0.373596028,node5441node1tniq:0.699119584):0.430138896[0.973]):0.419556261[0.924]):0.347305188[0.906]):0.162676790[0.363],((node15232node1tniq:0.564484709,(node41729node1tniq:0.735074460,node68134node1tniq:0.672020817):0.288028264[0.921]):0.569466381[0.997],((node80390node1tniq:0.458518731,(node40226node3tniq:0.856193676,(node23587node1tniq:0.667635535,node40226node1tniq:0.451450511):0.537787847[0.996]):0.214155784[0.892]):0.139498162[0.879],(node61277node1tniq:0.672170834,(node4297node1tniq:0.564573090,((node33032node1tniq:0.902987291,node3635node1tniq:0.783943907):0.116591127[0.326],(node21475node1tniq:0.223991559,node40226node2tniq:0.229519838):0.405501879[0.996]):0.497901545[0.997]):0.133106786[0.227]):0.131031332[0.622]):0.345437024[0.968]):0.363573608[0.971]):0.236701441[0.900]):0.136672403[0.737]):0.114655142[0.426]):0.468467117[0.936]):1.007391448[0.998]):0.243842557[0.965],(((node56666node1tniq:0.0,node56665node1tniq:0.0):1.168321417,(node23845node1tniq:0.879565837,((node51767node1tniq:0.782474298,node59841node1tniq:0.571739932):0.123243602[0.877],(node43655node1tniq:0.679700140,((node58916node1tniq:0.746778696,(node40155node1tniq:0.264299937,node72736node1tniq:0.260820237):0.602777116[1.000]):0.137334075[0.901],(((node21602node1tniq:0.538232928,node58825node1tniq:0.515045410):0.141913920[0.897],(node75276node1tniq:0.565992866,(node50976node1tniq:0.637282285,((node70062node1tniq:0.357895994,node8320node2tniq:0.312549638):0.229171172[0.997],(node63915node1tniq:0.334887670,node8954node1tniq:0.820439261):0.239177323[0.989]):0.089687083[0.452]):0.054586619[0.000]):0.039211375[0.160]):0.080482096[0.930],((node18915node1tniq:0.783677198,(node58825node2tniq:0.979989036,((node41529node1tniq:0.406770233,node26021node1tniq:0.586899875):0.240913976[0.994],(node8320node1tniq:0.402005823,node46034node1tniq:0.902322212):0.218813718[0.981]):0.082034690[0.201]):0.055539492[0.125]):0.088175616[0.695],((node40137node1tniq:0.553693370,(node26340node1tniq:0.742587485,(node8337node1tniq:0.589899345,(node22552node1tniq:0.420266454,node20898node1tniq:0.408565644):0.127885893[0.924]):0.081775611[0.459]):0.248256856[0.992]):0.081145243[0.879],((node58825node3tniq:0.561040022,node41242node1tniq:0.700638411):0.146764282[0.909],(node79181node1tniq:0.739334821,(node43827node1tniq:0.289515758,node63034node1tniq:0.376425519):0.501317337[1.000]):0.066433656[0.289]):0.026887900[0.756]):0.109310898[0.963]):0.087551270[0.876]):0.099124130[0.718]):0.111296198[0.879]):0.068478578[0.529]):0.215541891[0.923]):0.170113849[0.587]):0.645745935[0.999],((node66861node1tniq:1.382395824,(node18549node1tniq:0.911960235,node73798node1tniq:0.821291515):0.259147466[0.722]):0.873620221[0.999],(((node23329node1tniq:1.215698835,node33358node2tniq:1.532136009):0.239323504[0.827],(((node54981node2tniq:0.502727400,node33048node1tniq:0.642748047):0.526191129[0.997],(node66861node2tniq:0.982172100,(node18549node2tniq:0.419610643,node73798node2tniq:0.639014882):0.535658083[0.998]):0.437061584[0.992]):0.312982186[0.976],((((node23329node2tniq:1.299786957,(node23994node2tniq:0.778472490,(node23994node1tniq:0.509309784,node23994node3tniq:0.453368369):0.397483054[0.986]):0.373515723[0.975]):0.234844754[0.922],(((node63010node1tniq:0.478349090,node23994node4tniq:0.734344981):0.260347825[0.972],(node19491node1tniq:0.887059102,(node62160node2tniq:0.433219819,node73644node2tniq:0.516055712):0.351359214[0.995]):0.116403589[0.307]):0.096223167[0.919],(node217node1tniq:0.731223633,(node30415node1tniq:0.570172459,(node79182node1tniq:0.534541587,(node21569node2tniq:0.415480142,node21569node1tniq:0.566101451):0.175525643[0.934]):0.109903999[0.902]):0.095264920[0.789]):0.075967560[0.612]):0.278735635[0.997]):0.036612573[0.301],((node62160node1tniq:0.731214365,node73644node1tniq:0.689094017):0.610555497[0.998],((node74276node1tniq:0.837817694,node74276node2tniq:0.543498070):0.368174528[0.988],((node50032node2tniq:0.505813087,node50032node1tniq:0.294802863):0.492350860[1.000],((node29891node1tniq:0.245473926,(node62910node1tniq:0.208947685,(node40871node1tniq:0.141278433,(node70518node1tniq:0.0,node70517node2tniq:0.0):0.149469836):0.073098355[0.912]):0.077208299[0.502]):0.425490627[1.000],((node59180node1tniq:0.556693765,(node40871node2tniq:0.537985027,node74628node1tniq:0.253288498):0.378780491[1.000]):0.062034750[0.355],(node74629node1tniq:0.709092394,(node70518node2tniq:0.0,node70517node1tniq:0.0):0.792774223):0.133695068[0.888]):0.071083353[0.557]):0.141591466[0.936]):0.085087869[0.219]):0.336169848[0.997]):0.049423676[0.284]):0.105915427[0.950],((node28475node2tniq:0.778991836,node80288node2tniq:0.723320032):0.253393520[0.954],(((node58724node2tniq:0.458138726,(node47713node2tniq:0.353244317,(node53762node2tniq:0.301092270,(node13888node2tniq:0.243567889,node31729node1tniq:0.223097122):0.064191684[0.873]):0.045335920[0.393]):0.074763113[0.903]):0.088050212[0.863],(node41597node2tniq:0.584700445,((node12325node2tniq:0.745474662,(node11082node2tniq:0.309979911,node11083node1tniq:0.305320685):0.307620563[0.999]):0.147113360[0.950],((node39384node2tniq:0.614732480,node337node1tniq:0.551220527):0.137268541[0.854],(node19531node2tniq:0.415287949,(node50793node2tniq:0.552729195,node35193node2tniq:0.318106837):0.069855385[0.617]):0.072825937[0.913]):0.029877009[0.000]):0.058905962[0.738]):0.048228415[0.606]):0.170288017[0.988],(node226node2tniq:0.561245549,(node43187node2tniq:0.427303562,((node37534node1tniq:0.964540985,(node34534node1tniq:0.405676866,node77266node2tniq:0.448087256):0.073877083[0.824]):0.000000006[0.000],(((node57189node2tniq:0.639519316,node10726node1tniq:0.457519802):0.113133806[0.774],(node56736node1tniq:0.478907557,(node43200node1tniq:0.196719368,node76839node1tniq:0.123687661):0.161236298[0.991]):0.124756452[0.978]):0.073448734[0.849],((node11063node1tniq:0.421235568,node20968node1tniq:0.313050157):0.077003288[0.936],((node3562node2tniq:0.295890829,node60259node1tniq:0.412203540):0.074339780[0.682],(node69126node1tniq:0.372381395,(node43661node1tniq:0.049160669,node33426node1tniq:0.090378656):0.440780669[1.000]):0.067571441[0.177]):0.060749491[0.881]):0.057947193[0.832]):0.062477125[0.421]):0.112670750[0.714]):0.359442707[0.999]):0.107863444[0.177]):0.082445664[0.406]):0.316781221[1.000]):0.038430241[0.132]):0.062015515[0.804]):0.092362371[0.399],((node59717node1tniq:1.149985418,(node19420node1tniq:1.167611993,((node24879node1tniq:0.446752580,node78469node1tniq:0.573471174):0.812419709[1.000],(node34987node1tniq:0.627760079,((node250node1tniq:0.450211200,node79685node1tniq:0.433596202):0.137475756[0.889],(node69936node1tniq:0.708058926,(node43737node1tniq:0.217784447,node34403node1tniq:0.316756183):0.533315535[1.000]):0.062843064[0.555]):0.322603984[0.986]):0.318738043[0.968]):0.149536588[0.327]):0.113211980[0.399]):0.380067299[0.922],(((node80650node1tniq:0.678084853,node74361node1tniq:1.074783716):0.359210541[0.984],(node50107node1tniq:0.747589746,((node12331node1tniq:0.780570605,(node20601node1tniq:0.814638419,(node80640node1tniq:0.225422223,(node49879node1tniq:0.448225898,node1768node1tniq:0.336826072):0.196225104[0.862]):0.551442952[1.000]):0.128664272[0.796]):0.077478747[0.520],((node33358node1tniq:0.861580223,(node81030node1tniq:0.547923588,(node39194node1tniq:0.469330651,(node76029node1tniq:0.381446116,node58911node1tniq:0.560052473):0.230933258[0.938]):0.350895238[0.995]):0.156837081[0.745]):0.079549797[0.794],(node8062node1tniq:0.819535086,(node1765node1tniq:0.636575064,((node50694node1tniq:0.480739988,node8029node1tniq:0.433018092):0.075139192[0.265],(node44685node1tniq:0.284605473,node12347node1tniq:0.331654495):0.184280825[0.992]):0.221854108[0.989]):0.103210461[0.406]):0.075688090[0.035]):0.281555312[0.999]):0.116462390[0.837]):0.132538475[0.916]):0.332467252[0.999],(((node6809node1tniq:0.877621090,(node6912node1tniq:0.646162455,(node57912node2tniq:0.470419027,node9846node1tniq:0.605944625):0.298735404[0.996]):0.093704283[0.692]):0.277703587[0.992],((node65344node1tniq:0.602180784,(node70834node1tniq:0.491016055,node34986node1tniq:0.414392937):0.620198171[1.000]):0.212534971[0.937],((node26668node2tniq:0.515640583,node32396node1tniq:1.828653926):0.303816584[0.870],(((node218node2tniq:0.905173076,node218node1tniq:0.881040843):0.121784771[0.837],(node17203node1tniq:0.614002906,node33397node1tniq:0.602938485):0.459608866[1.000]):0.321358799[0.998],(node8709node1tniq:0.724460381,((node26668node1tniq:0.573323835,(node61125node1tniq:0.712973276,node4646node1tniq:0.811787239):0.316078320[0.984]):0.128737866[0.895],((node22923node1tniq:0.758280631,(node68661node1tniq:0.704707503,node33055node1tniq:0.759187938):0.097581241[0.795]):0.139445082[0.918],(node33384node1tniq:0.950383958,(node48065node1tniq:0.846621402,(node13757node1tniq:1.230837379,(node76159node1tniq:0.117592451,node10079node1tniq:0.188396069):0.452040435[0.964]):0.194435624[0.833]):0.070758460[0.480]):0.108435532[0.895]):0.096535866[0.903]):0.099259658[0.523]):0.198182126[0.963]):0.072202399[0.259]):0.502228821[1.000]):0.270432526[0.942]):0.042478952[0.024],(((node74283node1tniq:0.951326113,(node9337node1tniq:0.703643344,(node32003node1tniq:0.472166277,node3543node1tniq:0.405247840):0.323332572[0.999]):0.156945967[0.952]):0.069606277[0.299],((node47075node1tniq:0.811802070,(node14783node1tniq:0.506564346,node26343node1tniq:0.563548154):0.317509153[0.991]):0.508568539[1.000],(node21220node1tniq:1.419849495,((node32454node1tniq:0.642494291,node758node1tniq:0.658678590):0.288656515[0.984],((node57912node1tniq:0.652999089,node29286node1tniq:0.670378835):0.095081874[0.329],(node32980node1tniq:0.787947611,(node50929node1tniq:0.570686129,node54757node1tniq:0.586140046):0.083028742[0.697]):0.101539877[0.358]):0.167315731[0.960]):0.112075327[0.850]):0.117433589[0.409]):0.078710239[0.793]):0.041744113[0.373],(node17553node1tniq:1.502830295,((node67667node1tniq:0.413983719,node9415node1tniq:0.431521820):0.421403643[1.000],((((node5602node2tniq:0.584815744,node59391node1tniq:1.198712123):0.426407301[0.977],(node21725node1tniq:0.556428765,(node19749node1tniq:0.592159798,(node21281node1tniq:0.401254717,(node21772node1tniq:0.482951938,node20617node1tniq:0.289110547):0.074415566[0.033]):0.136397843[0.918]):0.131166664[0.408]):0.519376473[0.999]):0.238679760[0.908],(node69126node2tniq:0.713880837,((node10726node2tniq:0.511509260,node28040node1tniq:0.331761546):0.124592556[0.303],((node56736node2tniq:0.828902628,(node33426node2tniq:0.061468191,node43661node2tniq:0.067742406):0.593043789[1.000]):0.037843364[0.057],(node20968node2tniq:0.450136456,(node34534node2tniq:0.564141809,(node3562node1tniq:0.501646919,node60259node2tniq:0.372081300):0.081808702[0.380]):0.042172005[0.682]):0.050062536[0.394]):0.132404488[0.963]):0.202315572[0.974]):0.141993063[0.920]):0.070498319[0.731],((node76261node1tniq:0.702914969,(node601node1tniq:0.284520751,(node71553node1tniq:0.251616492,node56737node1tniq:0.292833405):0.033792663[0.638]):0.210870658[0.990]):0.297387314[1.000],(((node49815node1tniq:0.751163867,(node34632node1tniq:0.623826586,node68642node1tniq:0.729467296):0.061634807[0.062]):0.048639002[0.147],((node60259node3tniq:0.302289947,(node58182node2tniq:0.347739998,node51363node2tniq:0.468250777):0.301511393[1.000]):0.148692989[0.947],(((node60393node1tniq:0.537331490,node26704node1tniq:0.514084668):0.097614702[0.869],(node6427node1tniq:0.687384424,node24280node1tniq:0.247470126):0.075062405[0.861]):0.069925452[0.872],(node29289node1tniq:0.465849015,(node55572node1tniq:0.525235637,(node23203node1tniq:0.383359282,node16756node1tniq:0.400150601):0.117861461[0.945]):0.056941084[0.357]):0.156673126[0.994]):0.048814566[0.779]):0.061264760[0.698]):0.041230440[0.802],((node10369node1tniq:0.487238496,node73349node1tniq:0.672204984):0.132879756[0.645],(((node43200node2tniq:0.408328514,node11063node2tniq:0.307578211):0.413860116[1.000],(node40571node1tniq:0.661773815,(node60322node1tniq:0.553061548,(node667node1tniq:0.403192734,node61824node1tniq:0.640465418):0.277251624[0.992]):0.168723233[0.962]):0.093169554[0.627]):0.256784322[1.000],((node64node1tniq:0.381489179,(node18920node1tniq:0.450105041,node5602node1tniq:0.743725408):0.162380987[0.935]):0.357292846[1.000],((node667node2tniq:0.382942672,(node61824node2tniq:0.409982181,(node28040node2tniq:0.216582402,node60322node2tniq:0.272428932):0.211956959[0.997]):0.107185908[0.871]):0.253345032[1.000],((node68642node2tniq:0.611408961,(node51363node1tniq:0.505513377,node58182node1tniq:0.553604511):0.193619401[0.946]):0.025723344[0.734],(node1541node1tniq:0.549694436,(node56737node2tniq:0.251553790,node601node2tniq:0.311801420):0.184746696[0.988]):0.096773500[0.939]):0.108736486[0.941]):0.192897576[0.996]):0.060800702[0.729]):0.084898175[0.944]):0.053208937[0.433]):0.071887641[0.882]):0.047081251[0.853]):0.108306267[0.948]):0.074260958[0.379]):0.080052794[0.859]):0.058316375[0.884]):0.070573887[0.881]):0.145736331[0.928]):0.117362977[0.936]):0.092702412[0.839]):0.139277753[0.336]):0.233311595[0.928]):0.142638931[0.896]):0.099708038[0.823]):0.080957628[0.301]):0.044011562[0.517]):0.063922734[0.294]):0.092240896[0.932]):0.061028605[0.832]):0.208073898[0.995],(((node2902node1tniq:1.807367860,(node74286node1tniq:1.556790888,(node47519node2tniq:1.114074761,node48612node2tniq:1.405082534):0.811000090[0.974]):0.073162514[0.156]):0.271844619[0.704],((node22354node1tniq:1.665355885,(node49241node2tniq:1.543296863,(node49739node2tniq:1.450924987,(node22852node2tniq:1.501388702,node51520node1tniq:1.538210942):0.254883325[0.526]):0.201966157[0.727]):0.270399907[0.846]):0.201231745[0.741],(node66209node1tniq:1.276996902,((node58930node1tniq:1.279972311,node24000node1tniq:1.265335748):0.284931831[0.923],(node35425node1tniq:1.091382416,((node16322node1tniq:0.762036254,node6847node1tniq:0.362965695):0.154854722[0.264],((node21780node1tniq:0.376741409,(node33063node1tniq:0.371549126,node50293node1tniq:0.415899936):0.252894833[0.996]):0.103987958[0.733],(node79106node1tniq:0.218436330,(node61894node1tniq:0.527966953,((node62846node1tniq:0.291057459,node27904node1tniq:0.324900605):0.086951305[0.936],(node43886node1tniq:0.341679625,node30716node1tniq:0.284655775):0.090898082[0.758]):0.072661926[0.832]):0.301502321[0.997]):0.347242766[1.000]):0.009773893[0.000]):0.229174225[0.898]):0.176486446[0.875]):0.298794645[0.534]):1.023965301[1.000]):0.284921288[0.868]):0.166805008[0.530],((node5168node1tniq:1.815737177,node61132node1tniq:1.024928660):0.877153348[0.981],(((node33048node2tniq:2.807008667,(node35257node1tniq:0.913039226,(node40415node1tniq:0.245053697,(node33049node1tniq:0.291298740,node66869node1tniq:0.525532040):0.079090967[0.522]):0.490867235[0.943]):1.145394594[0.992]):0.268863880[0.626],((node5776node1tniq:0.839148511,node30307node1tniq:0.684183479):1.111307586[0.998],(node6120node2tniq:2.155612184,(node66308node2tniq:0.0,node66307node1tniq:0.0):1.929831807):0.583194513[0.673]):0.365437239[0.835]):0.221296751[0.708],(((node80755node1tniq:1.867968448,node10095node1tniq:2.169311347):0.000000008[0.490],(node70114node1tniq:1.433413790,(node31174node1tniq:1.478884237,((node70146node1tniq:1.739767662,node50942node1tniq:1.208080450):0.272553224[0.674],(node63417node1tniq:1.310092636,(node69997node1tniq:0.701744234,(node24009node1tniq:0.578922404,node59580node2tniq:2.705346520):0.355193956[0.710]):0.331710561[0.833]):0.422402177[0.868]):0.594728782[0.918]):0.366808272[0.825]):0.960432138[0.970]):0.541928413[0.231],(node25030node2tniq:2.257477612,(((node19999node1tniq:0.966022949,node1871node1tniq:0.609970109):1.540425786[1.000],((node36538node2tniq:0.460886260,node9836node3tniq:0.525338380):0.876761975[1.000],((node21480node2tniq:0.706470969,node21480node1tniq:0.552681600):0.210415079[0.914],((node59748node2tniq:0.625598194,node22545node2tniq:0.530710379):0.743129027[1.000],((node5716node2tniq:0.661666468,(node16804node2tniq:0.0,node16803node2tniq:0.0):0.792544258):0.645820025[0.999],(node25101node2tniq:0.835929532,((node50298node1tniq:1.381527738,node23326node2tniq:1.094386868):0.270976747[0.668],((node56455node2tniq:0.533866140,node39580node2tniq:1.118039871):0.420910814[0.998],(node68356node2tniq:0.916517620,(node21832node1tniq:0.674470912,(node73552node2tniq:0.599002110,(node73541node2tniq:0.681689233,node61117node1tniq:0.930221179):0.117000816[0.391]):0.170182290[0.942]):0.056349187[0.540]):0.054845367[0.328]):0.087419527[0.183]):0.137194513[0.876]):0.121712900[0.775]):0.053598661[0.337]):0.088484135[0.769]):0.409386002[0.971]):0.246964092[0.816]):0.475336688[0.827],((((node77849node2tniq:1.603017678,((node76352node2tniq:0.633316128,(node33018node2tniq:0.973799527,node76352node3tniq:0.782973274):0.596561713[0.991]):0.107969530[0.083],((node64256node2tniq:0.164362683,node2224node2tniq:0.166439748):0.531375952[1.000],(((node75438node2tniq:0.972986057,(node8152node2tniq:0.488392073,node48274node2tniq:0.718292889):0.203337100[0.926]):0.160229923[0.522],(node8802node2tniq:0.636075363,(node40614node2tniq:0.403040806,node40641node3tniq:0.349139040):0.464203342[1.000]):0.127251446[0.843]):0.106935943[0.855],((node74048node2tniq:0.506122389,(node30138node2tniq:0.874858126,(node55955node2tniq:0.401207559,node2184node2tniq:1.075554409):0.127986838[0.021]):0.075676384[0.093]):0.155225076[0.888],((node52256node1tniq:0.0,node17856node2tniq:0.0):0.936587053,(node52096node2tniq:0.840414765,(node40516node1tniq:0.566275655,node30870node1tniq:0.320802623):0.535786014[0.994]):0.260944551[0.874]):0.115302936[0.544]):0.098146831[0.349]):0.148193892[0.925]):0.059267402[0.484]):0.573017397[0.956]):0.859388164[0.993],(node33073node2tniq:2.441075333,((node8035node1tniq:1.977496078,((node17599node2tniq:0.978453352,(node64217node1tniq:0.963800991,node50607node2tniq:1.030936181):0.079453038[0.083]):0.183261302[0.864],((node9835node1tniq:0.770011242,node43884node1tniq:0.689460068):0.588095433[0.997],(node7684node2tniq:1.228374658,(node9821node2tniq:0.696492898,node36043node2tniq:1.251280296):0.191143728[0.853]):0.164877212[0.694]):0.133691649[0.360]):0.174116274[0.826]):0.188490773[0.812],((node52676node2tniq:1.210187916,(node46467node2tniq:0.677476704,(node74729node2tniq:0.277054992,node71024node2tniq:0.169842073):0.321098729[0.951]):0.282908493[0.895]):0.362003371[0.960],((node48981node2tniq:1.399514364,node53541node2tniq:1.236252410):0.291835663[0.492],((node61467node2tniq:0.856945232,node41412node2tniq:1.222029743):0.362384305[0.931],(node41545node1tniq:1.237525697,((node43493node1tniq:1.022323251,node28455node1tniq:0.588822646):0.213763055[0.243],(node56549node1tniq:0.729229468,(node73963node1tniq:0.749437805,node16365node1tniq:0.528268935):0.160554439[0.873]):0.239272839[0.957]):0.204229013[0.867]):0.359833446[0.969]):0.169559943[0.824]):0.423378895[0.972]):0.122192642[0.557]):0.563293969[0.838]):0.842982669[0.917]):0.074340377[0.610],(node25026node2tniq:2.400059942,(node61636node2tniq:2.238862243,((node4877node2tniq:1.951993963,((node33830node2tniq:0.779982268,(node54170node1tniq:0.0,node54169node1tniq:0.0):1.339258697):0.067058755[0.281],(node63424node1tniq:1.226775939,((node26760node1tniq:1.104125802,(node25152node1tniq:0.723833981,node69871node1tniq:0.528630968):0.487724529[0.994]):0.091596768[0.181],(node49506node1tniq:0.539231695,(node4272node1tniq:0.409548711,node39825node1tniq:0.385741151):0.735724451[1.000]):0.161019921[0.814]):0.542172474[0.967]):1.224421259[0.998]):0.349209477[0.793]):0.219474846[0.768],(((node42210node1tniq:1.170234125,(node73950node2tniq:1.005426200,(node65020node2tniq:0.794178553,node49527node1tniq:0.770644487):0.156835744[0.404]):0.349816066[0.893]):0.642120576[0.945],((node25030node1tniq:0.620980458,node30529node1tniq:0.564908640):0.851580391[1.000],((node73950node1tniq:0.697641561,node65020node1tniq:0.818345279):0.465179978[0.995],(node59893node2tniq:0.875804425,((node37066node2tniq:0.855612544,node25909node1tniq:0.789953064):0.201310430[0.806],(node3420node2tniq:0.698607086,(node59893node1tniq:0.646276919,(node37066node1tniq:0.765176574,node3420node1tniq:0.518873481):0.156528922[0.806]):0.079296279[0.216]):0.069584934[0.806]):0.057095008[0.590]):0.215430051[0.865]):0.086102110[0.649]):0.075003819[0.535]):0.196173214[0.779],((node58969node1tniq:1.146723178,(node38579node1tniq:0.823446519,node5839node1tniq:0.847137419):1.017536884[0.993]):0.345054279[0.545],((node74849node1tniq:0.639945477,((node53051node1tniq:0.874789420,(node998node1tniq:0.755861587,(node18602node1tniq:0.386440414,node9248node1tniq:0.604196780):0.110671281[0.802]):0.112045644[0.615]):0.081427508[0.503],(node7712node1tniq:0.546676198,((node65377node1tniq:0.407779031,node52832node1tniq:0.483659456):0.170254907[0.934],(node58885node1tniq:0.814353197,node8131node1tniq:0.469675703):0.128235353[0.814]):0.113538457[0.831]):0.072192388[0.406]):0.119545836[0.894]):0.266612606[0.982],((node22259node1tniq:1.427177474,(node65281node1tniq:1.161228228,(node66369node1tniq:0.333115129,node71278node1tniq:0.419709636):0.861156211[0.965]):1.025094413[0.981]):0.283930680[0.752],((((node38579node2tniq:0.498912116,node5839node2tniq:0.413125135):0.612908323[1.000],(node73949node1tniq:0.933313190,node32611node1tniq:0.994863027):0.251263936[0.479]):0.166536159[0.858],((node69154node1tniq:0.726455533,node9084node1tniq:1.059073993):0.203230038[0.826],(node44875node1tniq:0.903201649,(node13026node1tniq:1.002745047,node69833node1tniq:0.854445624):0.233919063[0.771]):0.129933065[0.854]):0.050236563[0.175]):0.036190800[0.291],((node74781node1tniq:0.935600244,node58701node1tniq:0.680900441):0.257568924[0.932],((node71497node1tniq:0.613653864,node13023node1tniq:0.806468802):0.073013846[0.449],((node49366node1tniq:0.960562582,node15350node1tniq:0.593394314):0.234991044[0.950],((node18827node1tniq:1.064913756,node25051node1tniq:0.710804302):0.141433194[0.601],(node30529node2tniq:1.461788864,node14585node1tniq:1.448211197):0.397257427[0.851]):0.067588424[0.706]):0.039255279[0.273]):0.107442576[0.811]):0.191550161[0.887]):0.182530029[0.894]):0.076105107[0.718]):0.112860887[0.443]):0.074744125[0.000]):0.515936810[0.984]):0.163282930[0.597]):0.112627120[0.731]):0.148224190[0.563]):0.121902117[0.621],((node52499node2tniq:1.773644033,((node75998node2tniq:2.183159529,node10065node2tniq:1.757566684):0.665036980[0.544],(node57210node2tniq:1.304581147,((node79566node2tniq:1.966162676,(node71802node1tniq:1.585569429,node41541node1tniq:1.242899180):0.272246412[0.489]):0.212950335[0.328],(node49256node2tniq:1.221072576,((node48456node1tniq:0.636019380,node53289node1tniq:0.788865725):0.665505370[0.990],(node41452node2tniq:1.313383200,((node78456node2tniq:0.952103273,(node1586node2tniq:1.484074851,(node53904node2tniq:0.626853579,(node18128node2tniq:0.441406716,((node77119node2tniq:0.460155189,node69252node2tniq:0.355024122):0.119805464[0.949],(node73475node2tniq:0.303581018,node48481node2tniq:0.671210606):0.069063248[0.209]):0.102401192[0.851]):0.114272421[0.832]):0.429009505[0.991]):0.186268487[0.776]):0.321421266[0.957],(((node62988node2tniq:1.250162628,(node44389node2tniq:0.808844245,(node62146node2tniq:0.539413444,(node7483node2tniq:0.0,node7482node2tniq:0.0):0.517577833):0.206869718[0.909]):0.416795583[0.996]):0.165335209[0.863],((node59130node1tniq:0.668660494,(node79537node2tniq:0.426094679,node59592node2tniq:0.649262704):0.194075759[0.131]):0.484142355[1.000],(node76506node1tniq:1.290778054,((node27903node2tniq:1.550622361,(node73819node2tniq:1.018895973,(node51771node2tniq:1.012667557,node43165node2tniq:0.699134941):0.461614922[0.937]):0.489311812[0.974]):0.335005339[0.939],(node30060node2tniq:1.029309455,(node80661node2tniq:1.037129168,(node23232node2tniq:0.393718265,node66231node2tniq:0.551396311):0.924047429[1.000]):0.231894829[0.857]):0.200477587[0.854]):0.136432731[0.322]):0.183565434[0.492]):0.014236117[0.593]):0.107832534[0.889],(((node16548node1tniq:1.117685457,node9849node2tniq:1.145269806):0.236351792[0.142],(node7474node1tniq:1.390882820,((node48138node1tniq:1.062606629,((node56323node1tniq:0.498780307,node2076node1tniq:0.676227788):0.653732710[1.000],(node27949node1tniq:0.619501638,(node80123node2tniq:0.576372555,node22529node2tniq:0.459286970):0.353361233[0.984]):0.308772048[0.982]):0.147784599[0.914]):0.054630451[0.251],((node54337node2tniq:1.217851713,node22432node2tniq:1.239380859):0.425245207[0.887],((node48160node2tniq:0.902773835,node56034node2tniq:1.026177827):0.278926162[0.933],(node73664node2tniq:0.541331543,node22418node2tniq:0.762278014):0.226684737[0.268]):0.145962342[0.171]):0.273278954[0.955]):0.135047932[0.854]):0.136867563[0.508]):0.092749304[0.417],((((node1076node1tniq:1.184430352,node53123node2tniq:1.157638448):0.285199031[0.894],(node35932node1tniq:1.280235014,(node71731node2tniq:0.945325463,node71414node2tniq:0.703244620):0.176972323[0.597]):0.266197187[0.945]):0.229449032[0.943],(node22336node1tniq:1.303673335,(node73504node1tniq:0.971935172,(node28326node1tniq:1.136689394,(node16721node1tniq:0.939200626,node65568node1tniq:1.355289761):0.166900046[0.436]):0.307856110[0.869]):0.249359740[0.905]):0.207058261[0.855]):0.090728416[0.546],((node43836node1tniq:1.136991852,(node10012node2tniq:1.195690319,node4403node2tniq:2.248184841):0.363182243[0.419]):0.341673623[0.873],((node51449node1tniq:0.866161845,(node29395node1tniq:0.565211796,node56198node1tniq:0.819001347):0.073967671[0.582]):0.153443559[0.940],((node22731node1tniq:0.550443243,(node42947node1tniq:0.862731189,node77019node1tniq:1.225411903):0.202940746[0.696]):0.224855597[0.304],(((node59594node2tniq:0.233908313,node18181node1tniq:0.236512558):0.204098689[0.998],((node38240node1tniq:0.316697936,node49415node1tniq:0.343701467):0.180927974[0.978],(node78233node1tniq:0.676941227,(node80665node1tniq:0.889793422,node39169node1tniq:0.793061367):0.074141768[0.019]):0.121910748[0.069]):0.187369329[0.991]):0.131451978[0.966],(((node5901node1tniq:0.234741959,node5185node1tniq:0.196923730):0.311938713[1.000],(node4263node1tniq:0.474844253,node75656node1tniq:0.585940390):0.150714458[0.905]):0.080472328[0.614],(node20016node2tniq:0.489984701,((node76592node1tniq:1.363181337,node19493node1tniq:0.280902980):0.078960461[0.759],(node21310node1tniq:0.503516967,node48605node1tniq:0.226326365):0.105001135[0.930]):0.133578724[0.974]):0.116189851[0.927]):0.069117741[0.483]):0.140280437[0.856]):0.118674544[0.754]):0.127745147[0.930]):0.067092568[0.557]):0.111515534[0.933]):0.058310851[0.815]):0.105683438[0.881]):0.102092693[0.834]):0.079833806[0.649]):0.075741916[0.773]):0.183560961[0.268]):0.043135166[0.600]):0.380017351[0.811]):0.153051465[0.801]):0.175678506[0.868],((node21239node2tniq:1.689351409,(node53400node2tniq:0.725879219,node40416node1tniq:0.392240345):1.184045299[1.000]):0.367246606[0.756],(((node37911node2tniq:1.817654306,(node58969node2tniq:1.780341058,((node77684node1tniq:0.863016028,node25060node1tniq:0.496217198):1.277137840[0.992],(node58135node1tniq:0.054953511,node49505node1tniq:0.084555147):1.798635132[1.000]):0.346691906[0.787]):0.335248018[0.818]):0.201164728[0.000],(((node50943node3tniq:0.0,node50944node2tniq:0.0):1.293238303,(node17953node1tniq:2.651239823,node26721node2tniq:1.070272114):0.618667055[0.647]):0.500570664[0.889],(node429node2tniq:2.011927801,(node16310node2tniq:1.697692397,(node80434node2tniq:0.901393787,(node55679node2tniq:0.938532676,(((node5201node1tniq:0.0,node5200node2tniq:0.0):1.542984489,((node41214node2tniq:1.271020794,(node77218node1tniq:3.028839538,node76994node2tniq:0.000000009):1.274979220[0.398]):0.091499219[0.736],(node66720node2tniq:0.797539925,(node54816node2tniq:0.828999223,(node59040node2tniq:0.680081369,node22221node2tniq:0.730560673):0.205535493[0.826]):0.101749238[0.768]):0.241029247[0.944]):0.099592169[0.666]):0.241285901[0.695],((node39840node2tniq:1.110464967,(node30880node2tniq:1.503633731,(node59712node2tniq:0.845029689,(node51619node2tniq:1.341748261,node34955node2tniq:1.199045666):0.248841305[0.830]):0.122874736[0.779]):0.108636220[0.248]):0.224169569[0.874],((node75267node2tniq:1.423851146,(node2332node2tniq:0.560878913,node15193node2tniq:0.973481283):1.169236545[0.996]):0.144868697[0.565],(node928node2tniq:1.071818085,(node40421node2tniq:1.442209779,(node16929node2tniq:0.641843007,node54907node2tniq:0.453097657):0.569364989[0.973]):0.275486572[0.821]):0.310559176[0.600]):0.272363291[0.922]):0.221362000[0.184]):0.299417044[0.455]):0.436916096[0.865]):0.654929439[0.549]):0.436444319[0.434]):0.486511007[0.802]):0.287466629[0.784]):0.206197737[0.899],((node18947node2tniq:1.421511952,node8000node2tniq:1.607645029):0.316448708[0.894],((((node47361node2tniq:0.522279413,node74159node2tniq:0.698256139):0.952668726[0.998],((node28019node1tniq:0.716892109,node48995node3tniq:2.710111434):1.147099077[0.784],((node558node2tniq:0.746442434,node70428node2tniq:0.674111649):0.308650762[0.942],(node61401node2tniq:0.655493005,node80836node2tniq:0.567473346):0.263742794[0.911]):0.368172611[0.928]):0.212791321[0.489]):0.280871600[0.739],((node15193node1tniq:1.975577437,(node60632node1tniq:3.073068439,(node9167node2tniq:0.0,node58135node4tniq:0.0):0.589379658):0.784218647[0.839]):0.602325182[0.934],((node76037node1tniq:1.724890983,((node75643node1tniq:0.043248260,node15265node2tniq:0.000000005):0.825290693[0.998],((node73916node1tniq:0.874776453,(node1870node1tniq:0.237985419,(node56706node1tniq:0.031486560,(node26758node3tniq:0.0,node26756node2tniq:0.0):0.032551069):0.258525894[0.986]):0.392232426[0.983]):0.446042529[0.978],((node13542node1tniq:0.327796890,node2176node1tniq:0.328251123):0.465330938[0.988],(node42201node1tniq:0.714845547,(node26758node1tniq:0.0,node26756node3tniq:0.0):0.529550624):0.236698887[0.941]):0.870366395[1.000]):0.117187949[0.346]):1.167022968[1.000]):0.375279080[0.415],(((node73907node1tniq:1.207510556,(node60875node1tniq:0.771552206,node7830node1tniq:0.854810204):0.318891812[0.974]):0.130334915[0.688],((node17589node1tniq:0.339324509,(node62336node1tniq:0.507979123,node41680node1tniq:0.379691174):0.174817850[0.952]):0.484788051[1.000],((node15999node1tniq:1.144093474,(node2177node1tniq:0.495089372,(node18242node1tniq:0.756944363,(node21744node1tniq:0.687898751,node59142node1tniq:0.502898425):0.146248650[0.883]):0.112972160[0.703]):0.405486879[0.993]):0.287571305[0.969],((node76040node1tniq:0.698395081,node12965node1tniq:0.821543346):0.376720260[0.998],(node41702node1tniq:1.138872960,((node47210node1tniq:0.475176856,node17595node1tniq:0.649953149):0.317912369[0.985],(node33515node1tniq:0.862111371,(node57506node1tniq:0.511265262,(node25669node1tniq:0.302757448,node22307node1tniq:0.734565013):0.150788518[0.874]):0.172253888[0.873]):0.475931188[0.999]):0.178043031[0.772]):0.199230402[0.852]):0.068589871[0.072]):0.090829147[0.799]):0.380505188[0.993]):0.429761465[0.997],(((node74737node1tniq:0.853861361,(node51803node1tniq:0.706615261,((node17588node1tniq:0.406983443,node28574node1tniq:0.492656150):0.376278835[0.997],(node9167node1tniq:0.0,node58135node3tniq:0.0):0.822981689):0.115201172[0.328]):0.150889008[0.902]):0.238983023[0.971],(node42167node1tniq:1.120215483,(((node13355node1tniq:0.649719692,(node34310node1tniq:0.203278954,node69792node1tniq:0.105652531):0.545600327[1.000]):0.170228754[0.877],(node29369node1tniq:0.627212391,(node40928node1tniq:0.812500211,node42559node1tniq:0.563412122):0.245390256[0.931]):0.455839616[1.000]):0.117815026[0.310],((node32996node1tniq:0.471807399,(node26433node1tniq:0.546693566,node47777node1tniq:0.301687683):0.270152651[0.983]):0.477918331[1.000],(node16695node1tniq:0.622464911,(node71327node1tniq:1.067018712,(node16134node1tniq:0.266464218,node50481node1tniq:0.381487108):0.352120047[0.989]):0.168780432[0.599]):0.438542821[0.995]):0.187995831[0.825]):0.125815976[0.172]):0.550433102[1.000]):0.137548901[0.674],((node16167node1tniq:0.724716350,(node73903node1tniq:0.559153322,(node2188node1tniq:0.417456050,node72708node1tniq:0.454464713):0.200170771[0.946]):0.696646191[1.000]):0.095448156[0.402],(((node4689node1tniq:0.0,node4688node1tniq:0.0):0.855994107,(node6947node1tniq:0.360189154,(node25469node1tniq:0.538770239,node1853node2tniq:0.381281722):0.117673408[0.144]):0.651301410[1.000]):0.242335738[0.934],(((node2152node1tniq:0.319459117,node27480node1tniq:0.448942932):0.118327551[0.407],(node30330node1tniq:0.377809264,(node39656node1tniq:0.470204170,(node6306node1tniq:0.420985574,node79350node1tniq:0.492681377):0.083723877[0.669]):0.205897918[0.980]):0.117089360[0.468]):0.479740683[0.999],((node73931node1tniq:0.646157384,(node33314node1tniq:0.202313885,node4367node1tniq:0.094174558):0.813243390[1.000]):0.230302946[0.843],(node15328node1tniq:1.107991656,((node59219node1tniq:0.883514326,node76624node1tniq:0.543910501):0.246808269[0.939],(node59074node1tniq:1.085243663,node20930node1tniq:0.598105494):0.830645752[1.000]):0.088607595[0.575]):0.326174047[0.959]):0.320150385[0.985]):0.111591918[0.809]):0.188732088[0.946]):0.172863727[0.944]):0.386830220[0.986]):0.218755507[0.880]):0.128736025[0.778]):0.078411427[0.736]):0.158714864[0.925],((node76015node1tniq:1.850214802,((node40646node2tniq:1.528137329,(node40641node2tniq:1.325448628,(node10933node2tniq:0.796640152,node15683node2tniq:1.456897285):0.399521291[0.895]):0.547091841[0.955]):0.248227674[0.844],(node76760node2tniq:0.969700759,(((node74474node2tniq:1.178571870,(node73882node2tniq:0.536902353,(node14477node2tniq:0.612344310,(node29529node2tniq:0.518709258,node48356node2tniq:0.517771146):0.224196409[0.959]):0.122852563[0.030]):0.586600003[1.000]):0.148599940[0.469],(node19549node2tniq:0.870311816,(node20922node2tniq:0.560258604,((node45080node2tniq:0.556936510,node14639node1tniq:0.723316676):0.061172784[0.431],(node5771node2tniq:0.481030878,(node25641node1tniq:0.334055285,(node18337node2tniq:0.288162120,node43646node2tniq:0.259373306):0.238057333[0.995]):0.279584463[0.992]):0.204759605[0.978]):0.039000793[0.171]):0.045687579[0.678]):0.088598732[0.728]):0.151810193[0.937],((node67382node1tniq:0.701830944,node18432node1tniq:0.812550617):0.076491133[0.313],((node56420node1tniq:0.783536631,((node7483node3tniq:0.0,node7481node2tniq:0.0):0.995418454,(node19552node2tniq:0.423536760,(node55100node2tniq:0.486829902,node55998node2tniq:0.296175469):0.163975297[0.972]):0.244209096[0.974]):0.093657603[0.650]):0.110557751[0.763],(node43712node2tniq:0.834942370,((node4736node1tniq:0.356228822,node50628node1tniq:0.191450078):0.292361515[1.000],(node72054node1tniq:0.351187571,(node58073node1tniq:0.328400936,(node37742node1tniq:0.405532587,(node76820node1tniq:0.569736006,node43848node1tniq:0.463079017):0.231162004[0.980]):0.091562276[0.278]):0.244651897[0.997]):0.101917512[0.892]):0.078811613[0.851]):0.047400378[0.816]):0.068760207[0.885]):0.136989077[0.940]):0.189335561[0.935]):0.181420313[0.865]):0.114059146[0.802]):0.275987385[0.954],(((((node22291node2tniq:1.359340253,(node71105node2tniq:0.856583829,node2077node2tniq:0.767881000):0.786355723[0.997]):0.290531622[0.777],(node53363node1tniq:1.162033499,(node21898node1tniq:0.924648378,node75255node1tniq:1.041155311):0.334940271[0.925]):0.667590961[0.997]):0.159119274[0.780],(node14094node2tniq:1.716328408,((node49963node1tniq:1.757382304,(node71803node1tniq:1.104238241,(node71042node1tniq:1.311245210,(node71755node1tniq:1.023919402,((node55313node1tniq:0.485898061,node56414node1tniq:0.559279952):0.122713666[0.861],(node11267node1tniq:0.987204277,(node45985node1tniq:0.627689550,(node79260node1tniq:0.506377614,node32358node1tniq:0.651082991):0.083596803[0.136]):0.103745362[0.719]):0.226963296[0.968]):0.155146669[0.881]):0.147038919[0.819]):0.137023861[0.734]):0.154433680[0.849]):0.171353237[0.588],(((node40352node1tniq:1.273375824,node40352node2tniq:0.712645049):0.240424079[0.925],(node18226node1tniq:0.827351445,node27447node1tniq:0.909749643):0.091785229[0.292]):0.092721499[0.119],((node76928node1tniq:0.160125327,node14742node1tniq:0.343378382):0.668793534[1.000],((node43751node1tniq:0.271939716,node51404node1tniq:0.389606533):0.164454065[0.961],(node4662node1tniq:0.943672524,(node53345node1tniq:0.549659338,node22365node1tniq:0.706932901):0.146113678[0.886]):0.166849843[0.828]):0.108694672[0.000]):0.102062414[0.831]):0.359935713[0.991]):0.258424143[0.941]):0.185003803[0.355]):0.080303459[0.471],(((node43719node1tniq:0.829735349,(node392node1tniq:0.904517203,node10086node1tniq:0.864817566):0.191470131[0.788]):0.606026224[0.997],(((node44688node2tniq:0.445252340,node33752node1tniq:0.621939994):0.816985866[1.000],(node10086node2tniq:0.689624391,(node392node2tniq:0.336829353,node43719node2tniq:0.345645561):0.394937523[0.989]):0.602800456[0.999]):0.193772624[0.886],((node2906node2tniq:0.730513332,node29435node2tniq:1.206338322):0.089290789[0.385],(node14528node2tniq:0.613768829,(node14080node2tniq:0.766994621,(node64242node2tniq:0.517309181,node14080node3tniq:0.552736108):0.114517643[0.699]):0.118178205[0.753]):0.365401716[1.000]):0.170814800[0.950]):0.045353387[0.102]):0.068006050[0.484],(node9494node2tniq:2.008376580,(((node4399node2tniq:0.989249155,node33944node2tniq:1.137999155):0.139962821[0.628],((node26616node2tniq:1.122996955,(node54423node2tniq:0.873538948,(node2075node3tniq:0.000000005,node58093node2tniq:0.014055032):0.497668103[0.999]):0.335645127[0.961]):0.135121078[0.711],(node615node2tniq:1.011904279,((node2075node2tniq:1.105805898,(node59579node2tniq:1.143267432,node19211node2tniq:0.716909376):0.100144437[0.439]):0.037853397[0.438],(node33047node2tniq:0.397178829,(node6446node2tniq:0.735846481,node32265node1tniq:0.764901798):0.121331713[0.267]):0.232304980[0.989]):0.075701911[0.778]):0.125439129[0.649]):0.244054587[0.962]):0.317482236[0.990],((node71528node2tniq:0.392225832,node43727node2tniq:0.505718329):0.816043981[1.000],(node21701node2tniq:1.429252183,((node46433node2tniq:1.118534218,((node38486node2tniq:0.547068469,(node80897node2tniq:0.0,node67448node2tniq:0.0):0.450641324):0.157790811[0.950],(node2623node2tniq:0.693713178,(node76999node2tniq:0.421194307,(node80897node3tniq:0.213221063,(node50968node2tniq:0.140583942,node29435node4tniq:0.226111833):0.119918441[0.945]):0.178188800[0.986]):0.111509554[0.782]):0.159786225[0.934]):0.113685982[0.572]):0.399867533[0.994],(node18862node2tniq:1.248359760,((node60027node2tniq:0.401221462,node26605node2tniq:0.298750767):0.353827989[0.999],(node33607node2tniq:0.505142033,(node4471node2tniq:0.521769044,((node71129node1tniq:0.271767578,node26967node2tniq:0.224347595):0.430132138[1.000],((node983node1tniq:0.540060176,(node72116node1tniq:0.0,node72115node1tniq:0.0):0.497175320):0.121151173[0.911],(node46442node1tniq:0.704929046,(node67424node2tniq:0.498816131,(node50947node2tniq:0.0,node50946node2tniq:0.0):0.633197124):0.090051937[0.791]):0.052779900[0.368]):0.052668082[0.538]):0.051575264[0.748]):0.078299509[0.886]):0.069359446[0.701]):0.141457002[0.771]):0.345858847[0.979]):0.238840114[0.678]):0.108785297[0.824]):0.127775514[0.857]):0.139257445[0.368]):0.190976635[0.839]):0.360983433[1.000]):0.133946842[0.942],(((node2906node1tniq:1.248546494,((node44688node1tniq:0.906755335,node9494node1tniq:1.073970215):0.193712353[0.865],((node29435node1tniq:0.879480865,(node14528node1tniq:0.359298263,(node14080node1tniq:0.848460812,node64242node1tniq:0.612199444):0.072695441[0.360]):0.795027383[1.000]):0.168278462[0.769],((node43727node1tniq:0.555240594,node71528node1tniq:0.322910982):0.739082544[1.000],((node21701node1tniq:1.725963531,((node4399node1tniq:0.616313457,node33944node1tniq:0.750647626):0.170602630[0.684],(node47485node1tniq:0.678780475,(node615node1tniq:0.699169353,((node19211node1tniq:0.364639663,node59579node1tniq:0.549048759):0.098800243[0.835],((node6446node1tniq:0.498904340,(node33047node1tniq:0.329802102,node7483node5tniq:0.252113688):0.115237436[0.902]):0.173059818[0.981],((node2075node1tniq:0.913612752,node26616node1tniq:0.635514605):0.070849383[0.335],(node54423node1tniq:0.534847341,(node2075node4tniq:0.018836956,node58093node1tniq:0.009691171):0.320081269[0.998]):0.376194210[1.000]):0.121243390[0.944]):0.107664052[0.615]):0.092622883[0.496]):0.241785659[0.992]):0.064163608[0.687]):0.132908003[0.799]):0.229151591[0.920],((node23905node1tniq:1.118921334,((node26967node1tniq:0.529329250,(node18862node1tniq:0.894375068,(node67424node1tniq:0.183993683,node46442node2tniq:0.154272656):0.307100513[0.992]):0.186159065[0.919]):0.091337130[0.494],((node33607node1tniq:0.784144119,(node26605node1tniq:0.195995052,node60027node1tniq:0.222941479):0.133131343[0.925]):0.074988753[0.484],(node4471node1tniq:0.349988908,(node50947node1tniq:0.0,node50946node1tniq:0.0):0.363942086):0.062917187[0.163]):0.206306362[0.983]):0.482963095[0.999]):0.063312141[0.722],((node38486node1tniq:0.448482064,(node80897node1tniq:0.0,node67448node3tniq:0.0):0.503729306):0.100896504[0.822],(node46433node1tniq:0.827398320,(node2623node1tniq:0.827476824,(node76999node1tniq:0.391200402,(node455node1tniq:0.240978345,((node29435node3tniq:0.134564651,node50968node1tniq:0.146635284):0.055349389[0.724],(node80897node4tniq:0.0,node67448node1tniq:0.0):0.144678572):0.283049489[1.000]):0.136741634[0.947]):0.251610295[0.981]):0.109121307[0.060]):0.120019703[0.567]):0.210308594[0.970]):0.472093280[1.000]):0.156475367[0.602]):0.174682326[0.917]):0.053047966[0.354]):0.205110390[0.875]):0.638824271[0.999],((((((node18242node2tniq:0.743102833,node59142node2tniq:0.549185482):0.088804717[0.501],(node21744node2tniq:0.460273317,node2177node2tniq:0.661968412):0.114333181[0.787]):0.078281641[0.849],(node74737node2tniq:0.754138508,(node51803node2tniq:0.655166196,(node28574node2tniq:0.425179158,node17588node2tniq:0.549693509):0.155833490[0.937]):0.123802847[0.228]):0.144666074[0.700]):0.458664376[1.000],((node76624node2tniq:0.613613343,node15328node2tniq:1.143251330):0.145409386[0.808],(((node59219node2tniq:0.931866758,(node25469node2tniq:0.582536894,(node6947node2tniq:0.491914704,node1853node1tniq:0.367419612):0.085780323[0.436]):0.374052822[0.999]):0.067471194[0.335],((node59074node2tniq:0.501278637,node20930node2tniq:0.403306182):0.434388085[0.999],(node19999node2tniq:0.961990090,(node1871node2tniq:0.513364796,node16911node2tniq:1.034370265):0.228803896[0.955]):0.290582356[0.981]):0.105978512[0.655]):0.076497352[0.709],((node73931node2tniq:0.645205175,(node33314node2tniq:0.152774365,node4367node2tniq:0.095829661):0.465115437[1.000]):0.485347813[0.999],(((node79350node2tniq:0.470912976,(node39656node2tniq:0.663062303,node6306node2tniq:0.363450006):0.108128692[0.578]):0.178022944[0.967],(node2152node2tniq:0.191338347,(node27480node2tniq:0.192001215,node30330node2tniq:0.394161879):0.138990287[0.529]):0.477570631[1.000]):0.159890797[0.966],((node16167node2tniq:0.764481985,(node49505node2tniq:0.049850906,node58135node2tniq:0.032285447):1.005554344[1.000]):0.115613817[0.594],((node4689node2tniq:0.0,node4688node2tniq:0.0):0.736650026,(node73903node2tniq:0.361337135,(node2188node2tniq:0.387902568,node72708node2tniq:0.332012702):0.246517345[0.987]):0.448630043[0.999]):0.109165970[0.794]):0.113619590[0.910]):0.066319192[0.843]):0.036007155[0.662]):0.099028923[0.336]):0.151570606[0.952]):0.178102425[0.955],(node430node1tniq:1.122879856,((node75267node1tniq:1.247557089,((node30880node1tniq:0.981292045,node16310node1tniq:0.944275334):0.164594318[0.859],((node70509node1tniq:0.533937342,(node928node1tniq:0.512986871,node51619node1tniq:0.496364183):0.118554660[0.866]):0.065911845[0.560],(((node39840node1tniq:0.708755724,node76994node1tniq:0.710743751):0.222269786[0.913],(node22221node1tniq:0.439222838,(node16929node1tniq:0.469314683,node59040node1tniq:0.314607582):0.166105755[0.919]):0.048925398[0.413]):0.130555078[0.938],((node2332node1tniq:0.499848501,node429node1tniq:0.634773949):0.065264659[0.237],(node66720node1tniq:0.537822158,(node48995node2tniq:0.735000307,((node26721node1tniq:0.510602649,(node5201node2tniq:0.0,node5200node1tniq:0.0):0.466620198):0.077421349[0.867],(node55679node1tniq:0.511950057,((node26208node1tniq:0.617229842,(node54907node1tniq:0.320232777,node54816node1tniq:0.526922480):0.093435721[0.708]):0.109771109[0.921],((node40421node1tniq:0.641805907,node59712node1tniq:0.390272852):0.116773121[0.319],(node80434node1tniq:0.457111911,node41214node1tniq:0.511861091):0.053708453[0.408]):0.035889006[0.000]):0.106713757[0.939]):0.109942670[0.957]):0.083533463[0.899]):0.189378989[0.973]):0.115376181[0.940]):0.059088998[0.070]):0.185793759[0.982]):0.147005851[0.194]):0.442240745[0.995]):0.117918992[0.814],((node15999node2tniq:1.067866145,((node73907node2tniq:0.698381105,node60875node2tniq:0.705897680):0.163187956[0.923],(((node47210node2tniq:0.636157951,node17595node2tniq:0.798132257):0.177990530[0.929],(node62336node2tniq:0.323096195,(node17589node2tniq:0.360817393,node41680node2tniq:0.261140501):0.148826179[0.928]):0.701494070[1.000]):0.080781544[0.173],((node41702node2tniq:0.873918681,(node76040node2tniq:0.840398515,node12965node2tniq:0.866448982):0.516235584[0.996]):0.196512731[0.841],(node57506node2tniq:0.959689494,(node33515node2tniq:1.082400778,(node25669node2tniq:0.474180784,node22307node2tniq:0.522715316):0.305202473[0.982]):0.092404373[0.117]):0.213385541[0.862]):0.099401786[0.087]):0.095887508[0.825]):0.000000005[0.000]):0.263907949[0.996],(((node73916node2tniq:0.804135779,(node1870node2tniq:0.451172077,(node56706node2tniq:0.101246772,(node26758node4tniq:0.0,node26756node1tniq:0.0):0.135024875):0.579384722[0.999]):0.308937581[0.978]):0.138625856[0.558],((node75643node2tniq:0.023735462,node15265node1tniq:0.004476939):0.706249550[1.000],((node26758node2tniq:0.0,node26756node4tniq:0.0):0.557888620,(node42201node2tniq:1.015869277,(node2176node2tniq:0.808976361,node13542node2tniq:0.370398717):0.311910041[0.971]):0.197493216[0.836]):0.298808569[0.974]):0.128620880[0.335]):0.622048491[1.000],(node76037node2tniq:1.298805268,(node42167node2tniq:1.069700017,((node26433node2tniq:0.537327465,(node47777node2tniq:0.178849222,node32996node2tniq:0.245052042):0.468894620[1.000]):0.389484933[0.999],((node29369node2tniq:0.646494879,(node42559node2tniq:0.395970599,node40928node2tniq:0.745526500):0.160545976[0.554]):0.306336180[0.993],((node13355node2tniq:0.606525325,(node69792node2tniq:0.229947244,node34310node2tniq:0.123067595):0.570311433[1.000]):0.093542067[0.566],((node16695node2tniq:0.612028978,node71327node2tniq:0.468778743):0.101898750[0.028],(node16134node2tniq:0.387294155,node50481node2tniq:0.372326484):0.177334846[0.959]):0.346759422[0.999]):0.093331764[0.834]):0.071347117[0.672]):0.068641983[0.754]):0.217001836[0.968]):0.101763054[0.734]):0.092927442[0.708]):0.087159510[0.743]):0.113599875[0.414]):0.220454745[0.914]):0.266496901[0.987],((node18947node1tniq:1.441283383,(node76760node1tniq:0.972655217,((node9836node1tniq:0.303468787,node36538node1tniq:0.308679053):0.732140233[1.000],((node22545node1tniq:0.614115367,(node56455node1tniq:0.679079985,node39580node1tniq:0.684428645):0.292943446[0.993]):0.168867511[0.886],((node8322node1tniq:0.979883379,node61117node2tniq:0.733242452):0.157631201[0.609],(node56961node1tniq:0.890952766,((node67481node1tniq:0.662153713,node59748node1tniq:0.662715916):0.205430673[0.964],((node68356node1tniq:0.646808858,(node73552node1tniq:0.467529303,node73541node1tniq:0.566124689):0.250795401[0.980]):0.190055790[0.883],(node25101node1tniq:0.518761310,(node21832node2tniq:0.509347316,(node23326node1tniq:0.774428823,(node16804node1tniq:0.471992336,node5716node1tniq:0.407765192):0.519193248[1.000]):0.076043331[0.789]):0.049761581[0.825]):0.054625226[0.289]):0.115607858[0.823]):0.057152616[0.505]):0.034244782[0.475]):0.097061968[0.750]):0.152787497[0.598]):0.155627986[0.781]):0.175531183[0.897]):0.067147439[0.434],((((node7830node2tniq:0.817422934,node14094node1tniq:1.419213017):0.264758678[0.867],((node75998node1tniq:0.611050639,(node50943node4tniq:0.0,node50944node1tniq:0.0):0.463952538):0.851196175[1.000],((node43712node1tniq:0.759023370,(node7483node4tniq:0.0,node7481node1tniq:0.0):0.752684373):0.066802248[0.710],(node19552node1tniq:0.541268725,(node55998node1tniq:0.496371322,node55100node1tniq:0.519242817):0.084435364[0.180]):0.271343293[0.991]):0.153064340[0.924]):0.165282749[0.897]):0.040336388[0.509],(((node20922node1tniq:0.605136736,node76659node1tniq:0.616040567):0.242148461[0.982],(node45080node1tniq:0.860458385,(node19549node1tniq:0.684050021,(node73882node1tniq:0.424152953,(node14477node1tniq:0.413522150,(node29529node1tniq:0.594734402,node48356node1tniq:0.427613177):0.111096060[0.873]):0.090496304[0.370]):0.191390354[0.970]):0.096454511[0.857]):0.099666639[0.849]):0.118745129[0.746],((node15683node1tniq:1.280140207,(node40646node1tniq:0.500788450,(node40641node1tniq:0.443111500,(node29407node1tniq:0.711279684,node6596node1tniq:0.446419366):0.140840600[0.753]):0.319921576[0.973]):0.365569481[0.973]):0.363495552[0.919],((node54030node1tniq:1.051585789,node74474node1tniq:0.612631393):0.473816876[0.989],(node5771node1tniq:0.584306313,(node43646node1tniq:0.401519999,(node18337node1tniq:0.467665978,node25641node2tniq:0.580538491):0.101534715[0.695]):0.192271112[0.764]):0.243697352[0.972]):0.087123730[0.213]):0.129428207[0.547]):0.223117339[0.991]):0.087818620[0.910],((node56420node2tniq:1.339736599,((node27949node2tniq:1.874269322,((node48138node2tniq:1.610067340,(node21310node2tniq:0.266595022,node76592node2tniq:0.192267752):1.366409305[0.999]):0.279041290[0.749],(node76820node2tniq:1.022545115,(node72054node2tniq:0.854428475,(node43848node2tniq:0.800432637,(node37742node2tniq:0.526653916,node58073node2tniq:0.695769178):0.332898627[0.987]):0.086071280[0.387]):0.167708581[0.593]):0.220969978[0.841]):0.125869611[0.289]):0.202606339[0.791],(((node53400node1tniq:0.350349409,node40416node2tniq:0.424289780):0.390715932[0.999],(node46467node1tniq:0.457683636,(node71024node1tniq:0.235059553,node74729node1tniq:0.231326409):0.318471751[0.993]):0.640523755[1.000]):0.089606988[0.203],(node9849node1tniq:0.671026546,((node73664node1tniq:0.609102196,(node22418node1tniq:0.387513391,(node22529node1tniq:0.403016594,node80123node1tniq:0.285185874):0.274188945[0.998]):0.195794932[0.959]):0.325783837[0.994],(node79566node1tniq:0.724509038,(node20016node1tniq:0.410324721,(node56034node1tniq:0.216376641,node48160node1tniq:0.254989249):0.294087083[1.000]):0.113687418[0.896]):0.051482768[0.277]):0.065244104[0.818]):0.178080316[0.971]):0.171268620[0.808]):0.122355644[0.894]):0.051653506[0.786],((((node71105node1tniq:0.610885706,node2077node1tniq:0.500184794):1.066037872[1.000],(node8000node1tniq:1.021080802,(node22291node1tniq:0.518931711,node50298node2tniq:1.169643160):0.551753638[0.988]):0.245783108[0.903]):0.140737979[0.395],((node80664node1tniq:0.449857285,node80643node1tniq:0.458737442):0.991949214[1.000],(node17599node1tniq:1.062037946,((node59241node1tniq:0.914316711,(node48428node1tniq:0.577162647,((node100node1tniq:0.559361881,(node50289node1tniq:0.460718195,node48981node1tniq:0.719971775):0.218955564[0.953]):0.095330116[0.315],(node61467node1tniq:0.455967435,(node41412node1tniq:0.482868794,node53541node1tniq:0.667231065):0.130024694[0.325]):0.187895555[0.949]):0.119593728[0.829]):0.422229066[0.999]):0.139659636[0.793],((node22357node1tniq:0.899249380,node59594node1tniq:0.973286395):0.171621012[0.368],((node9821node1tniq:0.526687693,node41452node1tniq:0.858175788):0.144537478[0.458],((node33073node1tniq:0.404342213,node36043node1tniq:0.601726257):0.170892356[0.960],(node50607node1tniq:0.637464659,node7684node1tniq:0.490768855):0.072486729[0.547]):0.121210223[0.918]):0.332671543[0.996]):0.044116762[0.125]):0.109378329[0.717]):0.102907428[0.299]):0.082175230[0.710]):0.288537627[0.979],((((node75255node2tniq:0.454238148,(node52499node1tniq:0.894868963,node76015node2tniq:0.607796924):0.112043937[0.253]):0.230615963[0.584],((node53363node2tniq:0.686984147,node41545node2tniq:1.041612654):0.162412003[0.488],((node49256node1tniq:0.602195399,node43493node2tniq:0.659850983):0.054131233[0.452],(node56549node2tniq:0.470700714,(node28455node2tniq:0.424698133,(node21898node2tniq:0.413365546,node64217node2tniq:0.505223091):0.108127690[0.458]):0.092858662[0.293]):0.137149115[0.974]):0.130312752[0.951]):0.077020745[0.863]):0.234221523[0.997],((node74159node1tniq:0.403401684,(node47361node1tniq:0.507645421,node52676node1tniq:0.713995867):0.070273690[0.725]):0.189443850[0.977],(node78456node1tniq:0.908591309,((node48039node1tniq:0.842200066,(node48039node2tniq:0.228418953,(node50628node2tniq:0.128503179,node4736node2tniq:0.125751998):0.100236039[0.951]):0.262413002[0.997]):0.167263120[0.953],((node22432node1tniq:0.758706933,node18432node2tniq:0.671775165):0.149867817[0.498],((node2076node2tniq:0.832809381,node56323node2tniq:0.558114467):0.412311802[0.997],(node41541node2tniq:0.739311656,(node28326node2tniq:0.945914044,(node73504node2tniq:0.707112383,node54337node1tniq:0.930732541):0.203185730[0.613]):0.295489464[0.970]):0.163095050[0.428]):0.170636723[0.948]):0.082539698[0.583]):0.074826216[0.802]):0.118124086[0.821]):0.124612112[0.944]):0.186868714[0.985],((node53123node1tniq:0.747335921,(node71414node1tniq:1.103297148,(node1586node1tniq:0.811658847,(node53904node1tniq:0.436710601,((node48481node1tniq:0.561238710,node77119node1tniq:0.256348489):0.061840140[0.229],(node69252node1tniq:0.231688560,(node73475node1tniq:0.384592978,node18128node1tniq:0.251577557):0.061254057[0.702]):0.090168938[0.599]):0.158734812[0.967]):0.243716494[0.987]):0.078757280[0.836]):0.103544061[0.844]):0.187139961[0.959],((((node1076node2tniq:0.838126104,node44389node1tniq:0.740978421):0.120980255[0.111],(node14631node1tniq:0.365350378,node71802node2tniq:0.452280641):0.134376001[0.598]):0.097547505[0.901],((node62988node1tniq:0.703136698,(node71731node1tniq:0.615967727,((node33044node1tniq:0.551491758,node35932node2tniq:0.598062976):0.120789983[0.672],(node59592node1tniq:0.766150303,(node19492node1tniq:0.616782094,node56394node1tniq:0.591155091):0.106983035[0.779]):0.150842849[0.943]):0.050758455[0.394]):0.054853213[0.283]):0.055302461[0.860],((node62146node1tniq:0.538698508,(node7483node1tniq:0.0,node7482node1tniq:0.0):0.477816881):0.237343189[0.989],(((node30060node1tniq:0.696825983,node80661node1tniq:0.681511631):0.154587420[0.917],(node16548node2tniq:0.552055344,(node15879node2tniq:0.527328100,(node53289node2tniq:0.453076877,node48456node2tniq:0.495417588):0.164004117[0.952]):0.086548830[0.082]):0.210442979[0.989]):0.089675338[0.504],(((node56198node2tniq:0.530484827,node57447node1tniq:0.478514030):0.073531240[0.814],(node19493node2tniq:0.482606000,(node51449node2tniq:0.805053842,(node4263node2tniq:0.380886641,node43836node2tniq:0.689167948):0.074389562[0.091]):0.047380231[0.000]):0.082418456[0.293]):0.059276735[0.890],(((node78233node2tniq:0.158611040,node80665node2tniq:0.217555110):0.456798066[1.000],(node38240node2tniq:0.124169807,node49415node2tniq:0.120179123):0.396900868[1.000]):0.098404167[0.800],((node18181node2tniq:0.235081987,node39169node2tniq:0.151466226):0.248032717[1.000],(node10012node1tniq:0.530195403,(node5185node2tniq:0.308646723,node24937node1tniq:0.475424596):0.219267453[0.992]):0.116281868[0.452]):0.066628779[0.394]):0.100140380[0.966]):0.162763831[0.996]):0.059898700[0.774]):0.031853427[0.690]):0.032980548[0.861]):0.030857327[0.414],(((node79537node1tniq:0.819653914,(node55175node1tniq:0.634674125,node4877node1tniq:1.398100648):0.182142443[0.714]):0.157964837[0.899],((node73819node1tniq:0.879031963,node27903node1tniq:0.584277801):0.266866781[0.979],(node43165node1tniq:0.562172594,node51771node1tniq:0.460495388):0.197726822[0.975]):0.136268816[0.929]):0.112508731[0.882],(node4403node1tniq:1.179614091,(((node7474node2tniq:0.927112866,node74039node1tniq:1.037983016):0.231657073[0.929],(node42947node2tniq:0.488057974,(node22731node2tniq:0.533675696,node5901node2tniq:0.626168846):0.182276343[0.951]):0.705036102[1.000]):0.082214886[0.162],((node61636node1tniq:1.381784484,(node23232node1tniq:0.428889818,node66231node1tniq:0.428587092):0.688667308[1.000]):0.204874373[0.875],(node77849node1tniq:0.611862145,(node58988node1tniq:0.488926135,(((node2224node1tniq:0.152044667,node64256node1tniq:0.059216722):0.517741527[1.000],((node33018node1tniq:0.387969092,node55955node1tniq:0.225387038):0.146412060[0.979],(node40516node2tniq:0.258295270,node30870node2tniq:0.261280065):0.245030453[0.999]):0.064762497[0.844]):0.139745540[0.958],((node76352node1tniq:0.458906865,(node74048node1tniq:0.426655578,node46362node1tniq:0.264552458):0.154585747[0.917]):0.104815915[0.737],((node8152node1tniq:0.475675963,node40614node1tniq:0.491536726):0.198583925[0.990],((node75438node1tniq:0.334295466,node2184node1tniq:0.341133764):0.261434715[0.997],(node48274node1tniq:0.530505915,((node8802node1tniq:0.594204274,node10933node1tniq:0.430973360):0.077594349[0.790],((node76352node4tniq:0.319782024,node52096node1tniq:0.500025823):0.052328870[0.475],(node2416node1tniq:0.658752024,node30138node1tniq:0.588974888):0.100639727[0.865]):0.030454150[0.127]):0.109001626[0.967]):0.059132596[0.866]):0.078685164[0.870]):0.082692512[0.420]):0.107510284[0.957]):0.196489524[0.997]):0.079416184[0.460]):0.192312536[0.979]):0.101249929[0.532]):0.022809113[0.000]):0.048810733[0.463]):0.026617571[0.390]):0.056733369[0.407]):0.235149025[0.999]):0.070245438[0.841]):0.088500619[0.768]):0.185719813[0.996]):0.084896698[0.796]):0.090123918[0.604]):0.020844919[0.000]):0.064572075[0.432],(((node48612node1tniq:1.535929529,((node72832node2tniq:0.667224155,node19646node2tniq:0.854323578):0.380907680[0.978],(node77994node2tniq:0.532112061,((node74730node2tniq:0.308306009,node77994node1tniq:0.704327613):0.095031202[0.399],(node67489node1tniq:0.376216672,node79844node1tniq:0.319676289):0.300680498[0.999]):0.105712187[0.872]):0.298392693[0.975]):0.595120191[0.991]):0.506015041[0.944],((node59116node1tniq:1.327101244,((node59116node2tniq:1.902000213,(node41967node1tniq:1.064999933,(node74434node1tniq:1.078640688,node21777node2tniq:1.839400027):0.213883850[0.422]):0.136285832[0.284]):0.178315797[0.731],((node73408node1tniq:0.852400291,(node62880node1tniq:1.034137834,(node38423node1tniq:0.552817129,(node71786node1tniq:0.397812261,node59947node1tniq:0.455659845):0.356901406[0.994]):0.256021799[0.957]):0.130795296[0.289]):0.418405440[0.996],((node21952node1tniq:0.774064243,(node21185node1tniq:0.655623858,(node205node1tniq:0.480154115,node41588node1tniq:0.522379257):0.070806463[0.635]):0.412774324[0.995]):0.531488066[0.997],((node76701node1tniq:0.909274103,node15591node1tniq:0.820341387):0.436504269[0.984],(((node56624node1tniq:0.924969261,node71815node1tniq:0.656027368):0.100305530[0.829],((node75695node1tniq:0.639362810,node4988node1tniq:0.615743859):0.177586834[0.938],(node80663node1tniq:0.851287677,node486node1tniq:0.703684334):0.145055900[0.272]):0.057759429[0.728]):0.084492521[0.920],((node21264node1tniq:0.635185083,((node14662node1tniq:0.532848021,node73666node1tniq:0.684148464):0.722837349[1.000],((node9974node1tniq:0.651150078,(node51496node1tniq:0.729459598,node14243node1tniq:0.410169133):0.136184383[0.919]):0.104838132[0.748],(node59106node1tniq:0.511297635,(node78625node1tniq:0.517671419,(node59073node1tniq:0.182146063,node57268node1tniq:0.181714369):0.362253937[1.000]):0.128015765[0.882]):0.077056317[0.735]):0.074197946[0.579]):0.102161077[0.839]):0.192604906[0.987],((node75247node1tniq:0.928735112,((node6260node1tniq:0.581433733,node32254node1tniq:0.558954414):0.132351304[0.874],((node20726node1tniq:0.0,node20725node1tniq:0.0):0.748391255,(node56785node1tniq:0.400151943,node56490node1tniq:0.327719048):0.522926842[1.000]):0.114728688[0.221]):0.214653075[0.974]):0.098539500[0.786],(node75250node1tniq:0.801025868,((node43868node1tniq:1.021064496,node71289node1tniq:1.051680543):0.157178946[0.680],((node22871node2tniq:1.090936537,node22871node1tniq:0.505480927):0.222859882[0.913],(node53301node1tniq:0.358766964,((node14455node1tniq:0.676397312,node1358node1tniq:0.475849439):0.124715491[0.467],(node48406node1tniq:0.717310737,node23267node1tniq:0.743206304):0.381886585[0.994]):0.194347021[0.946]):0.092125518[0.831]):0.380784604[0.999]):0.111696695[0.871]):0.300360439[0.994]):0.069702198[0.671]):0.089226792[0.833]):0.068862583[0.865]):0.048905227[0.372]):0.063949468[0.650]):0.435282116[1.000]):0.055587066[0.000]):0.079305070[0.141],((((node53549node1tniq:0.728079076,node9447node1tniq:0.571279668):0.397809834[0.996],(((node70340node1tniq:0.425597004,node27244node1tniq:0.366501072):0.676991779[1.000],(node18998node1tniq:0.826361822,(node33038node1tniq:1.069317888,(node4303node1tniq:0.594157335,node21239node1tniq:0.568848006):0.503980674[0.994]):0.400328838[0.967]):0.394237381[0.968]):0.242078321[0.958],((node71391node1tniq:0.511901655,(node17358node2tniq:0.281166688,node25082node3tniq:0.228976917):0.467680276[1.000]):0.378824247[1.000],(node30202node1tniq:1.191837433,((node17358node1tniq:1.211284753,node50500node1tniq:0.547411320):0.147071334[0.860],(node77740node1tniq:0.566913729,(node48548node2tniq:0.525275817,node48548node1tniq:0.799703336):0.283104107[0.976]):0.080288010[0.528]):0.099299511[0.617]):0.036894543[0.158]):0.187131931[0.968]):0.113103491[0.399]):0.046162842[0.429],((node12545node1tniq:0.721839022,(node67602node2tniq:0.749140563,node67602node1tniq:0.916750499):0.129221991[0.189]):0.369154990[0.992],((node74730node1tniq:0.457654768,(node72832node1tniq:0.451343568,node19646node1tniq:0.469075520):0.162357589[0.924]):0.672981365[1.000],(((node61813node2tniq:0.688574526,node49861node2tniq:0.913939367):0.600439482[0.996],(node1842node1tniq:0.953620689,(node25713node1tniq:0.954603124,(node55666node1tniq:0.578842599,node79455node1tniq:0.558133377):0.167889300[0.466]):0.087661130[0.125]):0.367801890[0.986]):0.090517545[0.793],(((node15715node1tniq:0.501435530,node50664node1tniq:0.502731013):0.245629519[0.985],((node61813node1tniq:0.747397013,node49861node1tniq:0.730183209):0.624434376[0.999],(node44334node1tniq:0.388905879,node16914node1tniq:0.385761336):0.309462652[0.989]):0.072467042[0.569]):0.200483143[0.974],((node16914node2tniq:0.748348615,node44334node2tniq:0.512782697):0.279974697[0.981],((node15715node2tniq:0.669024628,node50664node2tniq:0.579547627):0.150981635[0.793],((node1842node2tniq:0.501233769,node23180node1tniq:0.679719302):0.312480850[0.980],(node55666node2tniq:0.876205423,node79455node2tniq:0.607815598):0.355024781[0.972]):0.164726477[0.661]):0.431536336[1.000]):0.106948332[0.630]):0.122880600[0.744]):0.255151427[0.973]):0.249546415[0.954]):0.178159042[0.943]):0.104557369[0.949],((node20194node1tniq:1.393976523,node75451node1tniq:1.246951376):0.266794991[0.443],((node49863node2tniq:1.262950492,((node9333node2tniq:1.489785015,node44676node1tniq:0.678185620):0.240936320[0.866],(((node48224node1tniq:0.704236592,node46438node1tniq:0.442981485):0.262577778[0.983],(node78875node1tniq:1.053750961,(node13511node2tniq:1.330396737,(node53513node1tniq:1.120894241,(node17277node2tniq:0.699991709,(node65447node2tniq:0.366468385,node53496node2tniq:0.288482321):0.317976831[0.942]):0.523953553[0.996]):0.075926665[0.153]):0.139205886[0.500]):0.120099614[0.079]):0.102310276[0.917],(((node39019node1tniq:0.697376060,node16067node1tniq:0.852845193):0.147310690[0.660],((node13511node1tniq:0.881740051,node9333node1tniq:0.492672543):0.100592803[0.560],(node17277node1tniq:0.295689712,(node65447node1tniq:0.278612395,node53496node1tniq:0.111718071):0.151943785[0.979]):0.462447308[1.000]):0.088684884[0.638]):0.126210646[0.938],(((node57210node1tniq:0.678679892,(node17026node1tniq:0.528828179,(node15048node1tniq:0.295891131,node57793node1tniq:0.604948645):0.104463262[0.941]):0.053507745[0.829]):0.112432048[0.958],(node48100node1tniq:0.923408742,(node48663node1tniq:0.459562334,(node24974node1tniq:0.416386989,(node57918node1tniq:0.408859453,node14146node1tniq:0.311074534):0.086093392[0.908]):0.065585157[0.574]):0.121307754[0.977]):0.012548610[0.212]):0.051209008[0.572],((node23264node1tniq:0.973141927,node49863node1tniq:0.483981092):0.245034882[0.979],(node56080node1tniq:0.668214038,((node77146node1tniq:0.173977645,node48128node1tniq:0.298411382):0.335250097[1.000],((node17884node1tniq:0.037007943,node25728node1tniq:0.019708317):0.456046496[1.000],(node76118node1tniq:0.401530437,(node51729node1tniq:0.707656848,((node61327node1tniq:0.389943545,node9997node1tniq:0.468708146):0.142319551[0.939],(node54064node1tniq:0.411776721,node61113node1tniq:0.317995570):0.343017278[0.999]):0.076867833[0.637]):0.064507130[0.211]):0.166883590[0.975]):0.108572500[0.685]):0.100523750[0.719]):0.113449020[0.930]):0.112890842[0.687]):0.115816520[0.963]):0.024877609[0.000]):0.062262721[0.594]):0.033309563[0.000]):0.228904595[0.977],((node33787node1tniq:0.794864086,((node19659node1tniq:0.629935313,node20928node1tniq:0.507469321):0.112054663[0.195],(node69744node1tniq:0.776041836,(node38513node1tniq:0.368483106,(node30142node1tniq:0.372237284,node29645node1tniq:0.287455225):0.127190610[0.897]):0.318077520[0.998]):0.086493266[0.542]):0.123160089[0.938]):0.055101465[0.466],((node29211node1tniq:0.618499936,(node63171node1tniq:0.483594705,(node78993node1tniq:0.573039706,(node59575node1tniq:0.583818604,(node20444node1tniq:0.592827311,(node38430node1tniq:0.056742013,node46983node1tniq:0.075106674):0.571651429[1.000]):0.230949504[0.966]):0.120790437[0.612]):0.083100558[0.399]):0.152622755[0.813]):0.429178341[1.000],(((node50943node2tniq:0.922330941,node62337node1tniq:0.516422770):0.234771165[0.943],(node60128node1tniq:0.634122797,(node57116node1tniq:0.526330727,(node41705node1tniq:0.363805280,node5889node1tniq:0.613473878):0.125485369[0.215]):0.175878759[0.963]):0.241131249[0.996]):0.074240231[0.839],((node27479node1tniq:0.543790641,(node71397node1tniq:0.480886925,(node1600node1tniq:0.114159499,node21470node1tniq:0.118222812):0.563568827[1.000]):0.085812626[0.521]):0.052787180[0.378],((node26208node2tniq:0.456124465,(node62558node1tniq:0.342329434,node62340node1tniq:0.418178002):0.121424332[0.893]):0.409090479[1.000],((node50688node1tniq:0.926324621,(node48769node1tniq:0.589229058,((node61439node2tniq:0.000000005,node55519node1tniq:0.000000005):0.531621658[1.000],((node32397node1tniq:0.020523079,node13518node1tniq:0.032377620):0.453146827[1.000],(node8332node1tniq:0.443591113,(node16682node1tniq:0.506534426,(node40428node1tniq:0.047388822,node35072node1tniq:0.094679975):0.375952925[1.000]):0.213808082[0.984]):0.090568293[0.569]):0.105654481[0.738]):0.060842113[0.501]):0.086087397[0.660]):0.107575549[0.937],((node22144node1tniq:0.631860101,(node61682node1tniq:0.384461954,node7441node1tniq:0.400656337):0.130282951[0.947]):0.093773491[0.898],((((node46063node1tniq:0.381011767,node38784node1tniq:0.476810804):0.221648104[0.990],(node151node1tniq:0.086697191,node4064node1tniq:0.089910556):0.474640778[1.000]):0.116700400[0.434],(node30327node1tniq:0.417939704,((node59410node1tniq:0.395855795,node35847node1tniq:0.261044326):0.144601581[0.894],(node5872node1tniq:0.610696421,node42084node1tniq:0.381975377):0.079925579[0.809]):0.172438242[0.865]):0.168698939[0.984]):0.020914364[0.100],(((node21743node1tniq:0.440436838,(node38033node2tniq:0.322344334,node10046node1tniq:0.281291788):0.080620017[0.911]):0.085436959[0.929],(node66721node1tniq:0.360067867,(node53623node1tniq:0.373483453,node23256node1tniq:0.385100515):0.060163859[0.833]):0.064635036[0.895]):0.079229132[0.942],(((node55680node1tniq:0.567877638,(node23488node1tniq:0.403360380,node61028node1tniq:0.248171291):0.060802155[0.881]):0.058909292[0.284],(node41504node1tniq:0.298096311,(node15895node1tniq:0.205944961,node4599node1tniq:0.190761186):0.265423845[1.000]):0.080368848[0.901]):0.216033677[0.999],((node20084node1tniq:0.056256161,(node27472node2tniq:0.0,node27471node1tniq:0.0):0.121338533):0.323229297[1.000],(node78523node1tniq:0.567905746,(node76331node1tniq:0.277984049,(node5412node1tniq:0.0,node5411node1tniq:0.0):0.342858009):0.196417040[0.994]):0.070725184[0.256]):0.118290566[0.970]):0.035740315[0.182]):0.064909556[0.913]):0.055081854[0.921]):0.013405483[0.274]):0.052776633[0.896]):0.034865193[0.763]):0.109221197[0.972]):0.065790102[0.289]):0.097709018[0.898]):0.425355809[1.000]):0.045618110[0.140]):0.074159708[0.000]):0.049219087[0.811]):0.047648917[0.711]):0.049027910[0.255],(((node16911node1tniq:2.655121265,(node14527node1tniq:0.414176575,(node25280node1tniq:0.607865203,node25214node1tniq:0.694200761):0.176435313[0.539]):1.281902706[0.992]):0.431167464[0.682],(((node59846node1tniq:2.049407727,node56361node1tniq:0.619848240):0.474080446[0.895],((node21777node1tniq:0.685844890,node55775node1tniq:0.829957970):0.567598952[1.000],(node25026node1tniq:0.979388741,(node22115node1tniq:0.590424551,node73518node1tniq:0.868902956):0.159053625[0.350]):0.167040423[0.919]):0.088191514[0.712]):0.144317131[0.880],((node24097node1tniq:1.510802893,(node9633node1tniq:0.061435657,node6624node1tniq:0.079718878):1.348155802[0.999]):0.371454593[0.914],(node22115node2tniq:1.506653217,(node56361node2tniq:1.407887416,(node25707node3tniq:1.809425016,node73518node2tniq:1.299146323):0.178983900[0.655]):0.075274776[0.316]):0.319437479[0.934]):0.048391405[0.218]):0.000000005[0.000]):0.117313565[0.922],(((node5266node2tniq:1.479861167,(node74287node1tniq:0.561725851,node74287node2tniq:0.830207548):0.551952059[0.998]):0.153314916[0.828],(node56008node1tniq:0.929474914,((((node66136node1tniq:1.201387235,node66137node1tniq:1.521408096):0.167415611[0.213],(node31587node1tniq:1.073225571,(node56008node2tniq:1.279373464,(node65446node1tniq:0.717805777,node11120node1tniq:1.067553696):0.155658666[0.836]):0.059529567[0.720]):0.063422219[0.661]):0.138805977[0.915],((node22200node1tniq:1.051552177,(node75232node2tniq:0.546211518,node75232node1tniq:0.728584497):0.264695342[0.981]):0.083618689[0.814],(node19383node1tniq:0.797479847,(node48636node1tniq:0.569742533,(node76514node1tniq:0.301053116,node53546node1tniq:0.313448725):0.336162645[0.998]):0.165710129[0.920]):0.104201127[0.863]):0.070290731[0.907]):0.038729045[0.817],((node6442node1tniq:0.848443257,(node66136node2tniq:0.630123150,((node65446node2tniq:0.373986284,node11120node2tniq:0.641945508):0.191031257[0.988],(node31587node2tniq:0.418457508,node66137node2tniq:0.395127212):0.244924250[0.991]):0.175474643[0.971]):0.157565488[0.951]):0.160431685[0.936],(((node53142node1tniq:0.760263082,node53495node2tniq:0.860017466):0.154190863[0.738],(node59228node2tniq:0.485369658,node59228node1tniq:0.543578131):0.276586810[0.993]):0.095438873[0.845],((((node25781node1tniq:0.604540282,node5146node1tniq:0.476799848):0.466252884[0.983],(node26763node1tniq:0.593001238,node56086node1tniq:1.011283341):0.128231765[0.400]):0.144795309[0.909],(((node48658node1tniq:0.491951869,node23571node1tniq:0.594034417):0.080726340[0.312],(node58942node1tniq:0.486915701,node25057node1tniq:0.501479693):0.280686304[0.996]):0.087080529[0.869],((node19016node1tniq:0.602511147,node73981node1tniq:0.636969626):0.149974086[0.953],(node56382node1tniq:0.481076401,(node56136node1tniq:0.441579437,node48833node2tniq:0.351679496):0.110625931[0.707]):0.123228659[0.967]):0.039777402[0.843]):0.094389373[0.956]):0.069328242[0.860],((node22173node1tniq:0.622756045,node58151node1tniq:0.350505398):0.205242331[0.996],((node41119node1tniq:0.739409469,((node67236node1tniq:0.654836676,(node5265node2tniq:0.938596800,node33756node1tniq:0.625521852):0.122802416[0.853]):0.066457847[0.502],((node73983node1tniq:0.266302761,node41663node1tniq:0.284788158):0.364447450[1.000],(node73981node2tniq:0.679851342,(node48837node1tniq:0.472777247,node56383node1tniq:0.453435772):0.054753451[0.500]):0.215145704[0.984]):0.098863226[0.903]):0.105851016[0.941]):0.067105291[0.856],((node5144node1tniq:0.550031444,(node53497node2tniq:0.882965715,(node39660node2tniq:0.189065400,(node26945node1tniq:0.0,node26944node1tniq:0.0):0.191977673):0.308554201[1.000]):0.053575077[0.284]):0.110248726[0.947],(node33756node2tniq:0.586472942,(((node48833node1tniq:0.464629168,node7209node1tniq:0.379814352):0.112573864[0.937],((node53497node1tniq:0.434895478,node19100node1tniq:0.350308002):0.135626762[0.967],(node53495node1tniq:0.613693856,node56261node1tniq:0.427891695):0.131577973[0.890]):0.088720292[0.902]):0.065138430[0.839],((node56261node2tniq:0.607552303,node39125node1tniq:0.700738873):0.100087325[0.722],((node67236node2tniq:0.545271442,node22173node2tniq:0.521913481):0.112558039[0.907],(node19100node2tniq:0.476820586,(node5144node2tniq:0.073899098,(node5146node2tniq:0.238086106,node25781node2tniq:0.086634962):0.025580429[0.194]):0.332102913[1.000]):0.099123186[0.930]):0.013177934[0.099]):0.042706106[0.731]):0.057673297[0.925]):0.007496176[0.603]):0.022320154[0.781]):0.035319857[0.506]):0.057262779[0.904]):0.066998205[0.864]):0.048437850[0.755]):0.073205841[0.596]):0.091617137[0.634]):0.087035239[0.643]):0.061632850[0.409],((node5265node1tniq:1.396248325,node5266node1tniq:1.181084151):0.040123787[0.657],(((node69932node2tniq:0.866717570,(node18227node1tniq:0.471513973,node69932node1tniq:0.517782343):0.174057617[0.718]):0.669202645[1.000],((node2281node1tniq:0.924559716,node76963node1tniq:0.738436034):0.134441262[0.857],((node12187node2tniq:0.757626004,(node2281node2tniq:1.028021260,(node48433node2tniq:0.900145556,node16454node2tniq:0.601004290):0.283746444[0.962]):0.079731198[0.146]):0.109008890[0.853],((node14855node2tniq:0.0,node15200node2tniq:0.0):0.665215237,((node14855node1tniq:0.0,node15200node1tniq:0.0):0.825972810,((node63371node1tniq:0.631461762,node12187node1tniq:0.381008598):0.119367615[0.676],(node40314node1tniq:0.799419738,(node77623node1tniq:0.605839877,((node18234node2tniq:0.183429535,node22688node2tniq:0.299163328):0.241278067[0.991],(node22688node1tniq:0.185077272,node18234node1tniq:0.254432690):0.815201336[1.000]):0.199164170[0.961]):0.052867774[0.458]):0.076010283[0.867]):0.092000257[0.454]):0.093951544[0.734]):0.062558599[0.829]):0.066798109[0.770]):0.089356825[0.840]):0.057806161[0.839],((((node6409node1tniq:0.378279032,node25761node1tniq:0.210942372):0.674256756[1.000],(((node27472node1tniq:0.0,node27471node2tniq:0.0):0.694635523,(node53209node1tniq:0.680018648,(node72940node1tniq:0.592878152,(node75003node1tniq:0.571078826,(node22860node1tniq:0.049794003,node39829node1tniq:0.089948527):0.652030525[1.000]):0.156610590[0.464]):0.413466115[0.999]):0.147939062[0.905]):0.068833407[0.066],(node57804node2tniq:0.705482713,((node38033node1tniq:0.654427145,node64127node1tniq:0.656614525):0.193624588[0.941],(node23896node1tniq:0.451633374,((node1319node1tniq:0.497167350,(node54912node1tniq:0.542510711,node25906node1tniq:0.563583701):0.054283072[0.241]):0.108910409[0.734],(node70015node1tniq:0.542344690,(node77268node1tniq:0.0,node57804node1tniq:0.0):0.457790244):0.094337294[0.848]):0.163624574[0.947]):0.195334353[0.975]):0.232992510[0.960]):0.086617197[0.813]):0.084618938[0.880]):0.140399267[0.970],(((node13901node1tniq:0.596208475,(node17503node1tniq:0.931873783,(node78661node1tniq:0.555779682,(node27464node1tniq:0.405133445,node29918node1tniq:0.495378587):0.101617390[0.634]):0.110780120[0.876]):0.075703484[0.779]):0.205928108[0.987],((node27984node2tniq:0.713280910,(node68031node1tniq:0.740922951,(node22015node2tniq:0.661718269,node25707node2tniq:0.848228550):0.099939103[0.033]):0.137588321[0.869]):0.120470381[0.868],(node73591node1tniq:0.800410411,((node57192node1tniq:0.604185032,(node45906node1tniq:0.355326983,node12036node1tniq:0.550327982):0.084373873[0.850]):0.203137177[0.996],((node41188node2tniq:0.350688466,(node29720node2tniq:0.480435723,node2301node1tniq:0.340871200):0.128397139[0.857]):0.278257659[0.998],((node38671node2tniq:0.602206002,node76219node2tniq:0.494507420):0.122269495[0.925],((node36346node2tniq:0.380349815,(node78205node2tniq:0.466437653,node78521node2tniq:0.309196403):0.100429842[0.872]):0.276989791[1.000],((node28019node2tniq:0.614471093,node42626node2tniq:0.444098915):0.024241988[0.155],(node41769node2tniq:0.484395635,(node60633node2tniq:0.361013207,node0node2tniq:0.364828778):0.059540888[0.094]):0.046010332[0.631]):0.048203283[0.633]):0.054711909[0.232]):0.105680438[0.979]):0.067143014[0.323]):0.060232385[0.445]):0.045044754[0.078]):0.073723051[0.810]):0.142016823[0.990],(((node77864node1tniq:1.168965932,(node55614node1tniq:1.191116200,(node49807node1tniq:0.744569642,node66877node1tniq:1.314172501):0.296074409[0.938]):0.124272044[0.141]):0.078954046[0.799],((node9927node1tniq:0.845500112,(node17571node1tniq:0.0,node17572node2tniq:0.0):0.975525531):0.219995013[0.888],(((node43770node1tniq:0.430717027,node26283node1tniq:0.342181954):0.200316833[0.970],(node28089node1tniq:0.515127320,(node581node1tniq:0.402372075,node79597node1tniq:0.578356739):0.147786567[0.709]):0.183139971[0.987]):0.108760174[0.514],((node23442node1tniq:0.294496857,node68389node1tniq:0.460848093):0.191615799[0.994],((node10486node1tniq:0.543267327,node15074node1tniq:0.659802113):0.108710021[0.726],((node52793node1tniq:0.277894123,node77700node1tniq:0.326033266):0.113172105[0.961],(node61300node1tniq:0.252083729,node8781node1tniq:0.347149094):0.126745312[0.986]):0.085203975[0.718]):0.078269117[0.904]):0.120627813[0.857]):0.323634811[0.998]):0.177715332[0.948]):0.055505413[0.629],(((node20021node2tniq:0.851121631,(node48433node1tniq:0.984496744,(node40240node2tniq:1.081912356,node76796node2tniq:0.960100979):0.131277855[0.358]):0.137714509[0.832]):0.041093901[0.013],((node57215node1tniq:0.778244044,node19052node1tniq:0.778020529):0.187208486[0.631],(node43998node1tniq:0.658147676,node57181node1tniq:0.645189891):0.214893708[0.918]):0.694660003[1.000]):0.077312220[0.339],(((node52449node1tniq:0.004341965,node33947node2tniq:0.003119091):0.608207064[1.000],(node57248node2tniq:1.214402068,(node60525node2tniq:0.542940679,(node12036node2tniq:0.445747007,node45906node2tniq:0.552513373):0.106982832[0.816]):0.394490705[1.000]):0.011039967[0.029]):0.150441417[0.960],((node66825node2tniq:1.020196461,(node9291node2tniq:0.847825784,node78453node1tniq:0.768647952):0.163094410[0.471]):0.383050432[0.994],((node40240node1tniq:0.776223110,((node66825node1tniq:0.528297181,node9291node1tniq:0.646265150):0.160827029[0.931],(node20991node1tniq:0.547735817,(node52449node2tniq:0.007160985,node33947node1tniq:0.026286611):0.407868191[1.000]):0.140817151[0.953]):0.114635257[0.501]):0.072403795[0.252],((node57248node1tniq:0.357108428,node60525node1tniq:0.454315495):0.479566435[1.000],((node78453node2tniq:0.669624903,(node76796node1tniq:0.552576197,node54206node1tniq:0.449820282):0.055607536[0.476]):0.081124992[0.530],(node58700node1tniq:0.442200639,(node43706node1tniq:0.485040300,node20021node1tniq:0.634935338):0.080624591[0.618]):0.107822114[0.963]):0.074644754[0.846]):0.072792606[0.761]):0.068278688[0.863]):0.044842600[0.611]):0.125913499[0.973]):0.104695593[0.961]):0.072095126[0.789]):0.032374656[0.000]):0.031449105[0.820],((((node386node1tniq:0.496598293,node74043node1tniq:0.903756442):0.172493299[0.917],(node74043node2tniq:0.428098922,node386node2tniq:0.640480289):0.137754865[0.801]):0.262138757[0.989],(((node14534node1tniq:0.769384231,(node50735node1tniq:0.427575132,node78143node1tniq:0.473615902):0.269705306[0.991]):0.286335801[0.990],((node12198node1tniq:0.564799788,(node12253node1tniq:0.804202348,(node30845node1tniq:0.0,node30844node1tniq:0.0):0.584911941):0.121697526[0.776]):0.128829707[0.923],(node30801node1tniq:0.537402990,(node55101node1tniq:0.743890138,((node57111node1tniq:0.299234171,node34301node1tniq:0.311038736):0.189842829[0.991],(node37748node1tniq:0.726615663,node43668node1tniq:0.256595477):0.101296575[0.662]):0.083292165[0.000]):0.164339831[0.971]):0.076597263[0.274]):0.068459837[0.509]):0.055288467[0.572],(((node48719node1tniq:0.746500432,node25959node1tniq:0.380958563):0.183980782[0.965],((node44390node1tniq:0.597292564,(node53876node1tniq:0.408469933,node62157node1tniq:0.388622456):0.095932502[0.574]):0.061956333[0.379],((node4639node1tniq:0.537571687,(node17571node2tniq:0.0,node17572node1tniq:0.0):0.551876550):0.088318181[0.889],((node38587node1tniq:0.258853101,node19097node1tniq:0.327651567):0.090444684[0.927],(node53314node1tniq:0.0,node53313node1tniq:0.0):0.424282037):0.109673984[0.926]):0.040290614[0.568]):0.086907519[0.948]):0.056210028[0.678],(((node75287node1tniq:0.0,node75286node1tniq:0.0):0.693986690,(node72135node1tniq:0.482783739,(node20881node1tniq:0.366260389,node78728node1tniq:0.486015853):0.411285440[1.000]):0.172107956[0.853]):0.124847870[0.927],(((node19373node1tniq:0.375173424,(node19362node1tniq:0.419214542,(node78762node1tniq:0.413778852,(node76569node1tniq:0.153591866,node42344node1tniq:0.306584595):0.407552738[1.000]):0.245624694[0.997]):0.075377845[0.616]):0.318932695[1.000],(node53629node1tniq:0.770181352,((node73875node1tniq:0.263027556,(node75452node1tniq:0.486239898,node43275node1tniq:0.332275603):0.068291471[0.617]):0.183377556[0.996],(node32933node1tniq:0.402389336,(node35671node1tniq:0.250403151,(node16092node1tniq:0.156119167,(node34979node1tniq:0.021303573,node6338node1tniq:0.008254147):0.094337676[0.993]):0.057825133[0.922]):0.164998227[0.998]):0.090654735[0.925]):0.097047591[0.293]):0.116124280[0.882]):0.083985289[0.964],((node17737node1tniq:0.898521658,((node77928node1tniq:0.645690900,node77984node1tniq:0.331509807):0.038603077[0.256],((node76887node1tniq:0.262040069,node3042node1tniq:0.285415414):0.113135369[0.983],(node35670node1tniq:0.380537608,(node19042node1tniq:0.176764853,node77927node1tniq:0.236004066):0.070444743[0.937]):0.049731948[0.475]):0.058698875[0.891]):0.052279996[0.858]):0.054343872[0.875],((node7834node1tniq:0.348503036,(node29664node1tniq:0.337163138,(node64330node1tniq:0.266640743,node10485node1tniq:0.400472386):0.099633165[0.802]):0.133147763[0.951]):0.087074324[0.521],((node47247node1tniq:0.399982287,(node58756node1tniq:0.280652502,node68056node1tniq:0.334601393):0.105533641[0.788]):0.304064905[1.000],(node28414node1tniq:0.589771599,((node40675node1tniq:0.204309593,(node59239node1tniq:0.174806425,node49118node1tniq:0.155027769):0.133603941[0.972]):0.362974047[1.000],(node54959node1tniq:0.556928975,((node75429node1tniq:0.278796149,(node59469node1tniq:0.055932728,node38567node1tniq:0.150355062):0.487221576[1.000]):0.140650065[0.972],(node55890node1tniq:0.403472221,(node59429node1tniq:0.229596774,(node44592node1tniq:0.203555934,node7826node1tniq:0.275979608):0.064333298[0.850]):0.057383220[0.849]):0.424557426[1.000]):0.023483535[0.786]):0.025265938[0.171]):0.048833013[0.705]):0.110229686[0.961]):0.085399770[0.871]):0.095845127[0.967]):0.038912823[0.808]):0.061743312[0.907]):0.069149450[0.910]):0.061386225[0.911]):0.050570975[0.543]):0.093982355[0.968],((node60668node1tniq:1.309635252,node16454node1tniq:1.081414552):0.090885597[0.732],((((node67764node1tniq:0.537122046,node77829node1tniq:0.592630607):0.300341506[0.995],((node23072node1tniq:0.990607705,(node21066node2tniq:0.470167860,node80675node2tniq:0.486054528):0.504383706[1.000]):0.132209833[0.614],((node61401node1tniq:0.819068117,node80836node1tniq:0.671096773):0.076224092[0.542],(node558node1tniq:0.461654293,node70428node1tniq:0.324585322):0.459375130[1.000]):0.458232220[1.000]):0.063917082[0.797]):0.138555314[0.955],((((node14386node2tniq:0.879626894,node14386node1tniq:0.885544569):0.277752413[0.951],(node55778node1tniq:0.958207154,(node21916node1tniq:0.845041377,(node14387node1tniq:0.447007820,node23211node1tniq:0.272246458):0.455529043[0.999]):0.163967336[0.736]):0.167712002[0.730]):0.259484976[0.977],(node55778node2tniq:1.129394227,((node11067node1tniq:0.582072125,node26595node1tniq:0.607914193):1.096077614[1.000],(node21916node2tniq:1.278312604,(node23211node2tniq:0.591124980,node14387node2tniq:1.301575638):0.229125906[0.899]):0.083668998[0.391]):0.378883829[0.982]):0.117396400[0.747]):0.171991039[0.960],((node30845node2tniq:1.031947431,((node5644node1tniq:0.497259897,node4840node1tniq:0.600868243):0.413378385[0.999],(node20991node2tniq:0.974490033,(node39013node3tniq:0.609980857,(node5644node2tniq:0.740440875,node4840node2tniq:0.771888376):0.108702790[0.295]):0.178935850[0.908]):0.149900741[0.891]):0.109100134[0.209]):0.102111475[0.674],(((node17711node2tniq:0.755265998,node48544node1tniq:1.137078919):0.102584395[0.666],(((node43993node2tniq:0.888022316,node7181node1tniq:0.669361678):0.095181431[0.729],(node74374node1tniq:0.637403086,(node35670node2tniq:1.008141421,(node26024node1tniq:0.401400647,node33921node2tniq:0.306234645):0.486431435[1.000]):0.125783575[0.788]):0.039962595[0.791]):0.063157530[0.854],((node77829node2tniq:0.442172962,node67764node2tniq:0.433863101):0.386780953[0.999],(node57726node2tniq:0.704893172,(node14905node2tniq:0.807136171,(node66954node2tniq:0.521566861,node7757node2tniq:0.527590461):0.122785347[0.896]):0.086270120[0.287]):0.201224489[0.974]):0.049865322[0.285]):0.162851047[0.989]):0.074855722[0.679],(node59109node2tniq:0.874987071,((node10065node1tniq:0.662980050,node14905node1tniq:0.619313212):0.153800002[0.947],((node26024node2tniq:0.410846500,node33921node1tniq:0.286898062):0.307470381[1.000],((node7181node2tniq:0.491978394,(node74374node2tniq:0.547326398,node49532node1tniq:0.396635810):0.054819051[0.122]):0.059163856[0.430],((node59109node1tniq:0.552095029,node75469node1tniq:0.581646113):0.125326510[0.618],(((node7757node1tniq:0.566318492,node66954node1tniq:0.437554002):0.106734133[0.867],(node43993node1tniq:0.573784645,node57726node1tniq:0.339274782):0.143580557[0.941]):0.101363727[0.973],((node6830node3tniq:0.505347292,(node44616node1tniq:0.252319677,(node77270node1tniq:0.156358063,node21802node1tniq:0.223897609):0.127409256[0.950]):0.115171295[0.874]):0.291767387[0.999],((node60668node2tniq:0.404458559,(node13531node1tniq:0.448946690,node17738node1tniq:0.245996729):0.079100013[0.741]):0.089246349[0.951],((node25762node1tniq:0.427768849,(node5190node1tniq:0.316010917,node48611node1tniq:0.196592688):0.172215127[0.963]):0.175816412[0.987],(node67744node1tniq:0.237552071,(node17711node1tniq:0.325606878,(node26025node1tniq:0.190279514,node3566node1tniq:0.196088174):0.141964995[0.991]):0.193306481[0.995]):0.063740360[0.866]):0.038504823[0.759]):0.055904579[0.098]):0.206300506[0.998]):0.053194722[0.564]):0.081296602[0.878]):0.056930809[0.918]):0.033160189[0.176]):0.132777982[0.973]):0.085433346[0.917]):0.075106854[0.916]):0.064156967[0.842]):0.017253505[0.648]):0.067464632[0.897],(((node64770node1tniq:0.932076476,(node4910node1tniq:0.861467388,(node73766node1tniq:0.634162101,node53444node1tniq:0.603569413):0.261351694[0.955]):0.146229525[0.357]):0.353915555[0.965],((node5160node1tniq:1.118860640,(node51904node1tniq:0.478343823,node25022node1tniq:0.819342018):1.165414002[1.000]):0.228834230[0.833],((node53008node1tniq:0.512931652,node57387node1tniq:0.779462186):0.320269938[0.982],(node76065node1tniq:0.039849247,node71876node1tniq:0.034200308):0.608621704[1.000]):0.186653481[0.790]):0.313228698[0.979]):0.163442586[0.575],(((node25803node1tniq:0.900800393,node26730node1tniq:0.978876027):0.272939239[0.908],(node37911node1tniq:1.677065963,((node27984node1tniq:1.213362617,((node68031node2tniq:0.971480005,node26267node2tniq:0.642865723):0.056267917[0.198],(node80675node1tniq:1.023929565,node22015node1tniq:0.909292969):0.167275323[0.814]):0.046520982[0.414]):0.064552969[0.445],(node26267node1tniq:1.047399192,((node73591node2tniq:0.633589089,(node29918node2tniq:0.837794777,(node57192node2tniq:0.936551336,node21066node1tniq:0.866498889):0.117812114[0.765]):0.110134086[0.418]):0.096028317[0.736],((node17503node2tniq:0.919042789,(node13901node2tniq:0.520415967,(node78661node2tniq:0.456909635,node27464node2tniq:0.471688233):0.362517572[0.988]):0.304773737[0.990]):0.106068500[0.562],((node23072node2tniq:1.231000089,(node41188node1tniq:0.822899185,(node29720node1tniq:0.752807933,node2301node2tniq:0.577713133):0.166693467[0.882]):0.185461705[0.858]):0.245459316[0.894],((node76219node1tniq:0.733076891,node41769node1tniq:0.702126738):0.219691329[0.950],((node60633node1tniq:0.409583782,(node0node1tniq:0.408675276,node42626node1tniq:0.724685889):0.230398433[0.982]):0.328999269[0.999],(node78521node1tniq:0.555883630,(node36346node1tniq:0.591020502,(node78205node1tniq:0.628357369,node38671node1tniq:0.625510451):0.058149477[0.467]):0.110452980[0.761]):0.233630018[0.989]):0.141772299[0.938]):0.103926115[0.893]):0.062553483[0.821]):0.061272920[0.398]):0.099566867[0.917]):0.070833714[0.837]):0.346226001[0.980]):0.177415933[0.880]):0.058540685[0.403],(((node8416node1tniq:0.385621417,node31396node1tniq:0.721627203):0.543091574[0.998],((node67784node1tniq:0.883033996,(node80010node1tniq:1.299002842,node60493node1tniq:0.981548957):0.173980919[0.244]):0.186709670[0.850],(node31380node1tniq:0.883053842,((node74947node1tniq:0.583827528,((node59457node1tniq:0.279622948,node25512node1tniq:0.437853101):0.105926554[0.707],(node69207node1tniq:0.370117663,(node74956node1tniq:0.334686959,node9666node1tniq:0.316279406):0.321211739[0.997]):0.160377293[0.942]):0.167748853[0.917]):0.254909796[0.984],(((node55837node1tniq:0.189894270,node4043node1tniq:0.458825312):0.727864667[1.000],(node78508node1tniq:0.762959524,(node35154node1tniq:0.497855432,(node74839node1tniq:0.241413195,node53263node1tniq:0.515704633):0.099496137[0.627]):0.255799583[0.952]):0.134144895[0.920]):0.071707035[0.834],((node51970node1tniq:0.499202068,node53259node1tniq:0.742568225):0.099399405[0.769],(node49334node1tniq:0.542136970,(node18647node1tniq:0.659320954,(node61238node1tniq:0.593946377,(node9269node1tniq:0.312245537,(node65275node1tniq:0.300247199,(node80677node1tniq:0.429306615,node26921node1tniq:0.472377669):0.079739914[0.389]):0.106676964[0.916]):0.226777444[0.994]):0.137598324[0.904]):0.130321952[0.873]):0.084233160[0.047]):0.089435407[0.884]):0.075117979[0.834]):0.356555001[0.992]):0.086963744[0.045]):0.267943555[0.970]):0.206266140[0.906],((node76459node1tniq:0.930315496,node49538node1tniq:0.929206041):0.343543566[0.929],((node74798node1tniq:0.911876173,node66912node1tniq:0.935700749):0.160144346[0.900],((node3746node1tniq:1.145923924,(node70787node1tniq:0.997637195,node51910node1tniq:1.141238215):0.192896549[0.192]):0.212018687[0.830],((((node10216node1tniq:1.050864510,node75281node1tniq:0.623878747):0.498696964[0.996],((node52459node1tniq:0.283752175,node52457node1tniq:0.314045075):0.415079003[1.000],(node58977node1tniq:0.588804834,(node32601node1tniq:0.660417697,node61196node1tniq:0.597684988):0.098862047[0.597]):0.070601934[0.828]):0.095341478[0.296]):0.077983524[0.543],(node73902node1tniq:1.154242467,(node37284node1tniq:0.568248410,((node7300node1tniq:0.556761566,node43081node1tniq:0.370045390):0.104930571[0.038],(node51905node1tniq:0.294602493,(node53554node1tniq:0.294193342,(node74838node1tniq:0.532643255,node19483node1tniq:0.262454401):0.086840022[0.430]):0.084498999[0.707]):0.167112515[0.982]):0.131564369[0.768]):0.078073789[0.375]):0.193252455[0.937]):0.083746503[0.600],(((node40738node1tniq:0.923133882,node14787node1tniq:0.919467176):0.262898940[0.906],(node60165node1tniq:0.642787684,node37601node1tniq:0.582916247):0.244745848[0.975]):0.123654108[0.767],((node74857node1tniq:0.834694360,node75410node1tniq:0.810887935):0.243142378[0.960],(((node19237node1tniq:0.807032563,node22262node1tniq:0.601599131):0.130859177[0.898],((node50127node1tniq:0.346198746,node33967node1tniq:0.334908464):0.092264105[0.920],((node55611node1tniq:0.585039883,node52461node1tniq:0.633711565):0.174463816[0.963],(node52992node1tniq:0.661738986,(node68418node1tniq:0.556203183,node28406node1tniq:0.818462964):0.107249544[0.844]):0.071124738[0.385]):0.024471244[0.771]):0.067961718[0.848]):0.025100187[0.230],((node74856node1tniq:0.816640766,((node19164node1tniq:0.534540326,(node33124node1tniq:0.367222614,node58960node1tniq:0.623954743):0.101197933[0.912]):0.106246028[0.905],(node19061node1tniq:0.704895969,(node60483node1tniq:0.626739405,(node52460node1tniq:0.984492685,node19232node1tniq:0.649297731):0.093713317[0.200]):0.071006281[0.840]):0.074887626[0.758]):0.023573059[0.747]):0.054369196[0.891],((node74865node1tniq:0.482014619,(node19233node1tniq:0.447125401,node19292node1tniq:0.323386550):0.379863603[1.000]):0.151009812[0.933],((node19238node1tniq:0.504212725,node5904node1tniq:0.492398474):0.051320768[0.630],(node3206node1tniq:0.476355482,(node74850node1tniq:0.302220609,node35400node1tniq:0.409240380):0.112129117[0.958]):0.057568020[0.834]):0.072125782[0.614]):0.050175773[0.415]):0.037104935[0.559]):0.097854232[0.908]):0.041066258[0.252]):0.116376157[0.862]):0.077881883[0.221]):0.089600892[0.791]):0.120597329[0.724]):0.271742050[0.980]):0.233300688[0.984]):0.080754429[0.757]):0.148224393[0.953]):0.095609605[0.907]):0.044351428[0.781]):0.017336096[0.227]):0.137595695[0.984]):0.189447300[0.985]):0.057430588[0.740]):0.182856278[0.995]):0.095104311[0.891]):0.237063873[0.999]):0.121797902[0.945]):0.064193662[0.000]):0.074576457[0.789]):0.090031897[0.427]):0.114093969[0.328]):0.099432770[0.472]):0.041423256[0.033]):0.235807763[0.954]):0.074174405[0.787]):0.026775737[0.696]):0.054994036[0.575]):0.086299984[0.841]):0.067511155[0.648]):0.009853802[0.126]):0.144921397[0.930]):0.158618526[0.977]):0.020166709[0.560]):0.068833900[0.840]):0.086557563[0.927]):0.120215509[0.927]):0.142290862[0.792]):0.040221364[0.796]):0.056605545[0.829]):0.066467774[0.393]):0.024014218[0.787]):0.109684240[0.984]):0.063826663[0.663]):0.109898140[0.946]);
