# Supplementary material for: Modularity and diversity of target selectors in Tn7 transposons
Source: Mol Cell. 2023 Jun 15;83(12):2122–2136.e10. doi: 10.1016/j.molcel.2023.05.013 (PMC10293859; doi:10.1016/j.molcel.2023.05.013)
Supplement: Data S1. An archive containing data used in this study related to Figures 2 and S2–S4 — Data includes: (A) LOCIannot.txt: Tn7-like loci used. (B) Tn7_clade.lst: nodes belonging to the Tn7 clade. (C) TNSC.csv: information about TNSC representatives. (D) TNSC.tree: tree of TNSC representatives in newick format. (E) TNSC_for_tree.fasta.alig.trim.walkers: TnsC alignment used to build the tree. (F) TNIQ.csv: information about TniQ representatives. (G) TNIQ.tree: tree of TniQ in newick format. (H) TNIQ_for_tree.fasta.alig.trim.core: TniQ alignment used to build the tree. (I) TNSF_vin.csv: information about TnsF and relative systems. (J) TNSF.tree: tree of TnsF in newick format. (K) itol.link: links to interactive trees displaying features described in the paper are available via Itol TNSC: https://itol.embl.de/tree/13783123246421658282398 TNIQ: https://itol.embl.de/tree/13783123282721658801217 TNSF: https://itol.embl.de/tree/13783123254041660094518 [file mmc2.zip › TNSC.tree]

((((((node50516node:1.167560147,(node59321node:0.691697586,(node77605node:0.709651272,node73517node:0.310094119):0.302434235[0.898]):0.795662019[0.996]):0.401099181[0.951],((node23716node:0.545702551,(node73044node:0.809482010,(node61274node:0.526939385,node3624node:0.394861774):0.230089398[0.846]):0.305612435[0.946]):0.749990330[0.999],((node21470node:1.309645648,(node26840node:1.402206939,((node26944node:1.058744164,(node2224node:0.732341749,node8887node:0.493268855):0.708116006[0.996]):0.101314036[0.526],(node38661node:0.810138519,((node38632node:0.434279428,(node4688node:0.759249797,node22606node:0.439761083):0.090083547[0.562]):0.152764481[0.958],(node6134node:0.396962289,(node19007node:0.622022542,(node6596node:0.319781275,node16673node:0.305476473):0.094323862[0.474]):0.165714453[0.904]):0.064035765[0.787]):0.153117298[0.287]):0.723131556[1.000]):0.170849749[0.565]):0.102239646[0.130]):0.149098182[0.855],((node27482node:0.855550130,((node19338node:0.738972876,node22078node:0.503895911):0.098298445[0.367],(node46403node:0.402829976,(node6038node:0.286588026,node7976node:0.296514875):0.098595487[0.245]):0.151657106[0.943]):0.231710530[0.890]):0.422735667[0.987],(node57395node:1.045396767,((node55984node:0.990649778,(node46063node:0.330882499,node37667node:0.493198475):0.308760751[0.906]):0.657272983[0.992],(node36102node:1.110011498,(node15295node:0.623080971,(node36142node:0.331108773,node74398node:0.443930765):0.539608963[0.989]):0.351660495[0.911]):0.540000255[0.982]):0.075968729[0.562]):0.261985858[0.917]):0.222412319[0.771]):0.283422060[0.952]):0.146937496[0.338]):0.120545972[0.433],((node38755node:0.395860684,(node29645node:0.248717237,node12130node:0.257474134):0.212558462[0.701]):1.486660478[1.000],((node21432node:0.524970919,(node79320node:1.248646004,node37553node:0.748015025):0.136958924[0.650]):1.175560957[1.000],((node50264node:1.347703922,(node29267node:0.929306367,((node77988node:0.625373294,node26048node:0.501863379):0.666374182[0.999],((node9957node:0.079370122,node50262node:0.354502919):0.755943879[1.000],(node56666node:1.150813438,((node39773node:1.468754673,node25515node:0.551977838):0.190656413[0.650],(node37986node:1.128833942,(node66967node:0.524617735,node57803node:0.624791959):0.348229542[0.898]):0.121808239[0.787]):0.202323776[0.890]):0.305040316[0.908]):0.186662208[0.701]):0.120435404[0.756]):0.031492264[0.145]):0.186246978[0.887],((node51427node:0.763155091,((node68810node:0.848620184,node78852node:0.649114684):0.155347590[0.301],(node43885node:0.147886105,node29318node:0.047519279):0.333643235[0.994]):0.182092743[0.854]):0.339304003[0.967],(node31729node:0.856846920,(node5269node:0.762971264,(((node33952node:0.480949302,(node33426node:0.442215827,node12078node:0.849414793):0.073220309[0.404]):0.135041802[0.750],(node76159node:0.812869262,(node53309node:0.522971249,((node19282node:0.395219219,node56260node:0.369169175):0.157979410[0.922],(node16266node:0.603259261,(node56526node:0.393905875,node49719node:0.349970468):0.079664604[0.398]):0.075937010[0.602]):0.087792276[0.692]):0.041132197[0.142]):0.045330247[0.521]):0.102134559[0.929],(((node16489node:0.442025266,node44809node:0.520172693):0.098373695[0.678],(node44810node:0.435702402,node36832node:0.450197459):0.193401285[0.972]):0.153947883[0.940],(node66773node:0.793849208,(node75239node:0.502306940,((node11365node:0.655878654,node25641node:0.597619371):0.211628599[0.949],(node75238node:0.433601958,(node66774node:0.490329300,node75240node:0.339632043):0.064769708[0.762]):0.080853886[0.550]):0.058892033[0.624]):0.064837936[0.543]):0.069541696[0.289]):0.113846036[0.919]):0.089075235[0.762]):0.097401581[0.446]):0.297893181[0.979]):0.322119343[0.977]):0.276362743[0.917]):0.162804721[0.802]):0.204037000[0.920]):0.113058445[0.861],((node7168node:0.856125611,((node1889node:0.222515458,node20348node:0.275534219):0.782713058[0.997],(node5201node:0.101225756,node56583node:0.040810247):0.951207562[1.000]):0.193510630[0.077]):0.786912174[0.992],(((node22736node:0.843624358,(node14398node:0.408453806,node53545node:0.738226855):0.091706316[0.220]):0.569963787[0.999],(((node77779node:0.161642769,node74291node:0.237987588):0.435413128[0.992],(node51379node:0.677559664,((node26231node:0.096510499,node60301node:0.211891275):0.499098587[1.000],(node26372node:0.637650301,(node26216node:0.152559642,node26702node:0.259320839):0.746881731[1.000]):0.137790434[0.702]):0.146414121[0.805]):0.414496799[0.993]):0.510872495[0.993],((node19449node:1.404928041,(node25081node:0.452270333,node18222node:0.439934569):0.594872550[0.997]):0.157176675[0.769],(((node25187node:0.706389186,(node25143node:0.399872043,(node49869node:0.395339432,node61318node:0.330412052):0.136496876[0.220]):0.317698707[0.987]):0.340636074[0.995],(node16352node:0.701537382,(node49591node:0.450728231,(((node55894node:0.221935909,(node32912node:0.347219464,node53672node:0.195464490):0.128214066[0.924]):0.109059300[0.962],(node17386node:0.648594997,(node71144node:0.542220490,(node59914node:0.270286676,node21914node:0.290392399):0.082165699[0.902]):0.075652533[0.878]):0.110046180[0.925]):0.094943919[0.928],((node44807node:0.158349806,node6414node:0.311913069):0.303512577[0.998],((node79293node:0.221963637,(node79329node:0.264168825,(node69856node:0.197432581,(node9445node:0.116077543,node50515node:0.058313056):0.132890363[0.976]):0.037854956[0.307]):0.110558342[0.949]):0.070498349[0.690],((node34176node:0.342130225,node5107node:0.356206315):0.109230314[0.038],((node56070node:0.413781340,(node74390node:0.328968486,node56548node:0.266302415):0.106890999[0.937]):0.135564617[0.982],((node26945node:0.157515217,node5263node:0.224389360):0.051863483[0.929],(((node77906node:0.157279111,node73034node:0.379398330):0.044603663[0.859],(node46016node:0.410637656,(node40561node:0.230300837,(node63848node:0.266729922,node77351node:0.171587857):0.181294746[0.996]):0.062593243[0.895]):0.069753773[0.920]):0.032594456[0.822],(node73960node:0.226106232,((node48742node:0.274929769,node45140node:0.164226803):0.054145505[0.414],(node74953node:0.170378835,(node21905node:0.230588660,(node41849node:0.137373345,node12480node:0.084084227):0.054453928[0.931]):0.035895428[0.279]):0.069920907[0.927]):0.034903556[0.828]):0.100942184[0.979]):0.059290199[0.878]):0.035198110[0.014]):0.059576523[0.570]):0.044982789[0.735]):0.040838464[0.374]):0.037299520[0.822]):0.016566061[0.272]):0.160230105[0.899]):0.538703973[1.000]):0.106493116[0.505],(node39046node:0.707945834,((node54798node:0.548999458,(node6995node:0.216730287,node54639node:0.476593839):0.287470293[0.977]):0.352743682[0.999],(((node41603node:0.398508996,(node59187node:0.270144616,((node53349node:0.202510681,node27243node:0.157208678):0.277649256[0.999],(node61316node:0.096736115,(node10032node:0.132030495,node48301node:0.119928151):0.029305188[0.000]):0.059615732[0.931]):0.032555929[0.490]):0.057296933[0.895]):0.053061363[0.295],(node72335node:0.301973125,((node77997node:0.243685978,node16113node:0.191939239):0.203443244[0.998],(node14761node:0.721709967,(node50626node:0.451032360,(node14535node:0.174170564,node61624node:0.217307203):0.085023391[0.855]):0.071487727[0.017]):0.106839716[0.906]):0.079194825[0.907]):0.040232734[0.317]):0.124316543[0.828],((node52953node:0.497333631,(node31378node:0.342256547,(node67676node:0.110203249,node1584node:0.407888497):0.090193492[0.916]):0.079104856[0.748]):0.133547960[0.971],((((node16672node:0.148859265,node16371node:0.148853385):0.081745850[0.956],(node56452node:0.164033894,(node80672node:0.138824004,(node30483node:0.180452720,node73896node:0.170284456):0.052413796[0.814]):0.304866253[1.000]):0.060239023[0.792]):0.155502975[0.997],(node43232node:0.260632940,(node71871node:0.227747864,(((node22818node:0.255263088,node18785node:0.195576068):0.040840217[0.722],(node22816node:0.254995800,(node14304node:0.238312351,node36044node:0.114506018):0.095209359[0.955]):0.081009288[0.947]):0.033456078[0.601],(node58925node:0.220161936,(node39448node:0.181791602,(node5011node:0.097275190,(node14330node:0.162688957,node46029node:0.121356588):0.059856897[0.941]):0.031297112[0.575]):0.055245120[0.735]):0.083884638[0.916]):0.170155954[1.000]):0.046364259[0.357]):0.137510414[0.986]):0.084259218[0.764],(((node34460node:0.065704308,(node70113node:0.270936612,node22241node:0.102794359):0.071243398[0.795]):0.177489948[1.000],((node15530node:0.156973946,(node57909node:0.159033872,node12610node:0.298079687):0.055145686[0.439]):0.203094349[1.000],(node53450node:0.232504922,(node56270node:0.148596193,(node7866node:0.192478178,node70985node:0.163421639):0.165587431[0.994]):0.150375718[0.990]):0.060416843[0.616]):0.297668662[1.000]):0.062853008[0.826],((node29605node:0.241693534,(node6666node:0.105837589,node66242node:0.215363150):0.183133874[0.997]):0.132832077[0.995],(((node61954node:0.076556965,node41822node:0.120996501):0.338167317[1.000],((node71072node:0.085254572,(node8174node:0.098585589,node21826node:0.172716195):0.066921202[0.935]):0.119955063[0.993],((node27487node:0.155630806,(node16559node:0.037445267,node60992node:0.234587654):0.055239677[0.219]):0.135567972[0.994],(node25426node:0.165139215,(node27737node:0.202748475,(node74707node:0.231959216,(node58712node:0.175314462,node9228node:0.160599868):0.092216212[0.893]):0.046399782[0.399]):0.032293681[0.172]):0.029349963[0.335]):0.118949521[0.989]):0.050648637[0.153]):0.054046974[0.823],(((node39715node:0.275597651,node5021node:0.178567218):0.146465748[0.979],(node46294node:0.099616631,((node22850node:0.149665707,(node77841node:0.073741012,node61293node:0.209307128):0.048384141[0.814]):0.028869047[0.853],(node18721node:0.117076720,(node10704node:0.181472608,(node78204node:0.124743796,node69890node:0.097521311):0.029934038[0.293]):0.047680206[0.906]):0.033606584[0.247]):0.045771814[0.821]):0.073723298[0.959]):0.046880103[0.880],((node50834node:0.306750964,(node14697node:0.313348627,(node76603node:0.168889265,(node53617node:0.217680009,(node23822node:0.091025835,(node25345node:0.105238082,node14274node:0.136037612):0.028720905[0.814]):0.015941967[0.265]):0.049348674[0.489]):0.059176995[0.915]):0.032557702[0.401]):0.044133232[0.826],(((node74193node:0.114581229,node25505node:0.305466703):0.149817267[1.000],(node64229node:0.372353908,(((node65366node:0.221998925,node15801node:0.216985325):0.061568440[0.861],(node15615node:0.128912277,node60016node:0.159596320):0.105395098[0.975]):0.027328999[0.489],(node77248node:0.074629971,(node65248node:0.124179850,(node20659node:0.124329233,(node24047node:0.118553819,node75659node:0.029442902):0.064282332[0.943]):0.077469667[0.956]):0.058545515[0.795]):0.025266265[0.000]):0.041323233[0.265]):0.025260000[0.782]):0.045246356[0.910],(((node10939node:0.254796371,node76595node:0.171670033):0.065816254[0.818],(node76063node:0.113894822,(node5409node:0.177622598,(node25968node:0.131279518,(node76059node:0.125210999,(node25317node:0.168513666,node16759node:0.141504814):0.041326353[0.857]):0.011179125[0.508]):0.050402517[0.956]):0.042258349[0.907]):0.066108795[0.935]):0.078035728[0.964],((node67655node:0.132517116,(node15590node:0.167361298,(node45079node:0.139572294,node18433node:0.074743206):0.014555578[0.675]):0.015489588[0.789]):0.077636190[0.994],(((node73120node:0.128339147,(node63188node:0.272122216,node11296node:0.222426815):0.076504589[0.933]):0.030543748[0.419],(node25472node:0.199952876,(node75307node:0.149069514,(node26544node:0.123323217,node41440node:0.127383613):0.061413007[0.923]):0.022181977[0.618]):0.021971047[0.823]):0.070208629[0.980],(node56501node:0.162687457,(node5974node:0.178932598,(node23617node:0.270533813,(node39141node:0.137899404,(node48846node:0.328616469,(node4690node:0.326962578,(node63967node:0.421035137,node48842node:0.073617009):0.025066461[0.150]):0.032031957[0.823]):0.047036123[0.576]):0.048282324[0.906]):0.025382279[0.318]):0.039894693[0.886]):0.030104068[0.498]):0.091233944[0.991]):0.057652034[0.939]):0.010658416[0.766]):0.055034651[0.935]):0.049175222[0.927]):0.028105207[0.366]):0.023294208[0.483]):0.035646412[0.543]):0.050347113[0.638]):0.060974234[0.774]):0.107874645[0.000]):0.170943599[0.941]):0.118011447[0.617]):0.144228415[0.941]):0.067287773[0.762]):0.109693513[0.726]):0.294225931[0.989]):0.114543210[0.761],((node25239node:1.018426507,((node59684node:0.685923229,((node4662node:0.286713949,node20726node:0.575246620):0.170006657[0.946],(node5110node:0.604718695,(node22211node:0.493834219,node50483node:0.646538466):0.066590444[0.806]):0.105525964[0.836]):0.180761906[0.964]):0.115781205[0.455],((node29517node:0.740634996,(node5412node:0.460034846,(node63730node:0.332853765,(node26756node:0.507148876,node75217node:0.244511336):0.113462354[0.588]):0.235250736[0.990]):0.089099846[0.615]):0.186263760[0.921],(node53314node:0.615847945,(node76749node:0.241741025,((node35847node:0.298525691,node40367node:0.258884840):0.046796175[0.487],(node13014node:0.227363718,(node40428node:0.525498677,node54170node:0.226326605):0.209149189[0.988]):0.063707300[0.516]):0.072876823[0.914]):0.301739212[0.999]):0.062902823[0.580]):0.081304819[0.887]):0.050940214[0.697]):0.132869365[0.932],((node61568node:0.963593310,(node77197node:1.135005311,((node75337node:0.502018385,node25000node:0.367127215):0.339020775[0.992],(node74446node:0.426637831,(node1928node:0.332212382,node47718node:0.586304875):0.088841616[0.829]):0.312114854[0.999]):0.188097146[0.937]):0.137267522[0.780]):0.089865299[0.820],(((node25461node:0.485696339,((node22785node:0.310260973,node61268node:0.392081585):0.115238587[0.805],(node21071node:0.185714856,node77949node:0.265069568):0.288038175[0.998]):0.458994190[0.998]):0.477044110[0.996],(((node54799node:0.512739060,(node25188node:0.264075645,node16777node:0.143334302):0.073927990[0.215]):0.006177017[0.561],(node43167node:0.208288740,(node77121node:0.0,node77125node:0.0):0.298991845):0.090337401[0.878]):0.175708003[0.941],(node23533node:0.370509906,(node49196node:0.171339744,(node53290node:0.212997782,(node22326node:0.285620392,(node77667node:0.300112047,node53730node:0.250754874):0.104644978[0.944]):0.079314698[0.927]):0.046709545[0.665]):0.075800374[0.859]):0.254100184[0.984]):0.847536103[1.000]):0.217762857[0.928],((((node54969node:0.219749900,(node22784node:0.290590300,node53203node:0.364850361):0.054353899[0.470]):0.678821206[1.000],(node73223node:0.282356840,(node39697node:0.248851048,((node22280node:0.291224807,node22191node:0.251786592):0.062333197[0.835],(node4874node:0.137472101,(node25315node:0.461459412,node26242node:0.222191309):0.122364417[0.903]):0.057171370[0.009]):0.081917933[0.188]):0.163056859[0.885]):0.466702135[0.999]):0.186012060[0.784],((node55341node:0.308733872,node22514node:0.421690109):0.459708396[1.000],(((node61681node:0.336912039,(node75454node:0.255237438,node153node:1.031744420):0.084054747[0.751]):0.127790897[0.401],(node73161node:0.396168360,((node14024node:0.476881167,node59423node:0.290786715):0.172063834[0.986],(node19032node:0.298972932,(node58876node:0.601807538,((node174node:0.215253036,node26226node:0.454242544):0.092364887[0.923],((node74130node:0.196786209,node77606node:0.255074301):0.088641587[0.629],((node22762node:0.327613830,(node53216node:0.223681397,node29412node:0.229465470):0.061898179[0.550]):0.065028007[0.695],((node22164node:0.291281456,node18107node:0.210892527):0.080865666[0.881],(node49772node:0.274039598,node73348node:0.165200362):0.047273682[0.607]):0.039024499[0.648]):0.071349995[0.920]):0.109393473[0.984]):0.069482976[0.916]):0.075053933[0.692]):0.037825356[0.480]):0.029187868[0.769]):0.106725288[0.880]):0.510204893[1.000],(node50256node:0.359708595,(((node48310node:0.232066663,node25691node:0.248538760):0.172171086[0.994],(node73676node:0.191506032,(node22735node:0.229205713,(node48269node:0.152439439,node59409node:0.291791240):0.052583458[0.685]):0.039804120[0.877]):0.061444180[0.905]):0.094652725[0.968],(node70954node:0.312153124,((node73732node:0.312987347,((node48569node:0.416352933,node59361node:0.286058028):0.115826827[0.969],(node59315node:0.312230308,(node19332node:0.308087887,node49592node:0.154443176):0.063901091[0.920]):0.040867334[0.204]):0.038620787[0.870]):0.034697502[0.825],((node59002node:0.288893691,(node7779node:0.274321694,(node19331node:0.259607091,node30631node:0.129060347):0.048790298[0.333]):0.079627032[0.976]):0.009726323[0.463],(node57951node:0.211544249,(node56794node:0.398586620,(node38557node:0.466518649,(node35413node:0.323243978,node35415node:0.142519504):0.130392939[0.945]):0.081198659[0.886]):0.001481326[0.403]):0.059405579[0.953]):0.050255926[0.939]):0.040075554[0.767]):0.116938525[0.982]):0.013422288[0.476]):0.816835769[1.000]):0.081664935[0.638]):0.122483526[0.920]):0.070875357[0.788],(((node76771node:0.731450290,((node19470node:0.541129447,(node48568node:0.199150359,((node58875node:0.167148278,node26026node:0.295158700):0.077006664[0.710],(node35087node:0.240145714,(node30181node:0.175425813,node14676node:0.226579496):0.041439060[0.300]):0.094590039[0.882]):0.089962695[0.238]):0.203112076[0.994]):0.144733975[0.869],(node76709node:0.463944593,((node13851node:0.853087972,(node17831node:0.218979288,(node73649node:0.183080569,node7858node:0.308523598):0.170847337[0.877]):0.311033660[0.999]):0.056389178[0.261],(node21494node:0.170400171,(node68412node:0.448993393,((node14743node:0.276397198,(node16604node:0.191178471,node61119node:0.202082479):0.017120145[0.543]):0.034361267[0.842],((node352node:0.241651453,node33773node:0.417780400):0.032263100[0.404],(node62558node:0.244617581,node39185node:0.245362063):0.031104336[0.848]):0.045441743[0.797]):0.031026530[0.044]):0.082803957[0.910]):0.275313606[0.997]):0.422992250[1.000]):0.187985885[0.924]):0.059471130[0.578]):0.055016816[0.602],(node59405node:0.801980555,(node13481node:0.671982846,(((node30719node:0.418826248,((node75316node:0.386446666,node36906node:0.190527163):0.077527627[0.112],((node57424node:0.307425083,node6338node:0.147520072):0.126890533[0.969],(node70942node:0.402621931,node25985node:0.177876839):0.096755472[0.857]):0.057265094[0.579]):0.088408551[0.712]):0.141457231[0.979],((node50987node:0.161824815,(node22954node:0.170230134,node25138node:0.197647442):0.065266054[0.126]):0.155555338[0.993],(node26394node:0.417114866,(((node41411node:0.262773471,node15968node:0.277951547):0.045044099[0.835],(node44331node:0.191279663,node44672node:0.169974563):0.061163156[0.947]):0.027977463[0.274],((node27997node:0.392683606,node76866node:0.190116927):0.176799423[0.986],(node53472node:0.122369407,(node60216node:0.462575427,(node8931node:0.179141469,node59758node:0.233247684):0.104846405[0.979]):0.028391671[0.349]):0.064824887[0.891]):0.082110720[0.935]):0.033940668[0.779]):0.084615197[0.943]):0.113251493[0.978]):0.122540124[0.978],((node77103node:0.521814944,(node69650node:0.224635321,(node76483node:0.126645692,(node18472node:0.274270380,node53704node:0.214190415):0.064652311[0.588]):0.109065029[0.930]):0.204280122[0.993]):0.049345285[0.747],((node39437node:0.372695965,((node73674node:0.435740608,node68010node:0.312004464):0.040624667[0.400],((node12529node:0.189947024,(node28462node:0.456214606,node74957node:0.194030489):0.064200908[0.623]):0.095387727[0.979],((node59818node:0.257853185,node9441node:0.230752881):0.061540230[0.925],(node18592node:0.363028686,node3575node:0.122688257):0.108496746[0.963]):0.038620484[0.377]):0.029676126[0.807]):0.079731606[0.896]):0.277336367[1.000],((node25581node:0.411629002,(node55651node:0.558516008,(node38030node:0.266377877,node76466node:0.344952826):0.111200487[0.736]):0.124089159[0.926]):0.067556095[0.787],((node35164node:0.186768037,node13022node:0.411577790):0.207133129[0.995],((node21379node:0.181758103,node67240node:0.171420449):0.113276394[0.995],(node52462node:0.397052316,((node28465node:0.744955961,(node1665node:0.196248818,node58956node:0.358614110):0.471331160[1.000]):0.017280185[0.603],((node44891node:0.705096927,(node63264node:0.193039563,(node52611node:0.176926110,node19357node:0.261058432):0.181923340[1.000]):0.062831452[0.752]):0.037151932[0.415],((node15478node:0.261158421,node49679node:0.239523873):0.066893910[0.782],(node54888node:0.643786242,(node22229node:0.143918590,(node15723node:0.185405504,((node73984node:0.168691255,(node53160node:0.227602996,node41751node:0.180519843):0.098933982[0.900]):0.057760458[0.678],((node53284node:0.212417374,node25035node:0.297050306):0.047713868[0.277],((node53442node:0.126593985,node72202node:0.346465504):0.227743951[0.999],(node73850node:0.262263285,node67553node:0.163346283):0.079441349[0.849]):0.057992129[0.874]):0.045914954[0.205]):0.048052529[0.796]):0.116281628[0.977]):0.069779570[0.267]):0.061396660[0.778]):0.253146718[1.000]):0.086895388[0.964]):0.042920907[0.850]):0.072979875[0.954]):0.080568642[0.939]):0.024305504[0.507]):0.100002518[0.887]):0.072799527[0.001]):0.093018594[0.946]):0.040807137[0.326]):0.140614533[0.522]):0.109116165[0.737]):0.078146308[0.493],((((node6522node:0.661352798,(node22329node:0.533034465,node717node:0.609381207):0.135340787[0.918]):0.187807380[0.948],((node80427node:0.278654660,node61271node:0.314907041):0.144736715[0.941],(node56061node:0.440219723,(node14653node:0.241498666,(node22171node:0.279173119,node57642node:0.234399752):0.094007771[0.931]):0.047591260[0.321]):0.163038739[0.912]):0.562877234[1.000]):0.069278204[0.165],((node76770node:0.442263316,node73651node:0.597601889):0.334745023[0.995],((node19590node:0.192835980,node39325node:0.199442888):0.210290148[0.991],(node41757node:0.257720630,((node78062node:0.196479885,node53312node:0.239637179):0.030800405[0.107],(node22421node:0.212255903,(node59157node:0.231732215,((node28046node:0.589339132,(node63200node:0.140808349,node23856node:0.040055529):0.041356365[0.778]):0.078544433[0.951],(node27272node:0.338512011,(node74444node:0.305439820,((node77745node:0.288798868,node22632node:0.249853783):0.156070648[0.992],(node16898node:0.600409331,(node23851node:0.094233473,node11246node:0.333552249):0.092056034[0.933]):0.090892065[0.923]):0.006021882[0.490]):0.058036810[0.930]):0.004446724[0.307]):0.028326420[0.811]):0.081183524[0.967]):0.058004332[0.873]):0.084052705[0.936]):0.069206583[0.737]):0.365488599[1.000]):0.123214263[0.580]):0.126796489[0.925],((node20912node:0.343252493,node26327node:0.224527255):0.469904539[1.000],(((node69902node:0.983975524,node56205node:0.814279037):0.169202628[0.839],((node41510node:0.314444768,node62174node:0.244161067):0.670431289[1.000],(node70338node:0.179090648,node41744node:0.255772801):0.492087233[0.994]):0.369991901[0.982]):0.202984454[0.865],(((node63969node:0.464677143,(node60215node:0.604202151,node15488node:0.418400232):0.124003897[0.932]):0.031163027[0.713],(node25568node:0.411415005,((node64246node:0.391872257,((node44640node:0.240453599,node13829node:0.209985019):0.231421078[0.998],(node25824node:0.337087118,(node46421node:0.220928165,node55905node:0.105641775):0.212434276[0.999]):0.056875159[0.203]):0.059832317[0.715]):0.034058536[0.819],(node38485node:0.692490601,((node26276node:0.234226821,node8340node:0.356263055):0.066966931[0.761],(node70943node:0.222618741,((node27932node:0.314596393,node53697node:0.204083202):0.044576490[0.133],(node15554node:0.187815132,node76778node:0.325644842):0.112516395[0.968]):0.053942905[0.862]):0.051829548[0.690]):0.351226616[1.000]):0.126257056[0.941]):0.035662317[0.785]):0.066475472[0.914]):0.082590368[0.917],((node20234node:0.284265399,node27511node:0.285429163):0.244827749[0.997],(node67634node:0.679582070,((node25623node:0.219689008,(node73369node:0.232625721,node30720node:0.216622336):0.098443062[0.905]):0.058841450[0.884],(node48270node:0.459227221,(node59319node:0.480287711,(node76065node:0.254477542,((node44992node:0.384134647,(node23956node:0.492900707,node44995node:0.496166839):0.175702919[0.935]):0.371759294[0.999],((node53319node:0.229345740,((node10960node:0.202145672,(node78608node:0.281442571,node69843node:0.148723452):0.152026038[0.985]):0.170093841[0.995],(node52852node:0.107956542,(node19390node:0.255961682,(node51918node:0.298429508,(node25353node:0.178889181,node10057node:0.247504550):0.227176801[0.998]):0.067885751[0.820]):0.049525646[0.843]):0.269191933[1.000]):0.076438387[0.903]):0.057626874[0.864],(node43864node:0.244140499,((node48876node:0.393410247,node44699node:0.198610751):0.040798413[0.821],(node25758node:0.433691820,(((node25463node:0.334551227,node27525node:0.221377629):0.045542358[0.206],(node62048node:0.096138847,node14161node:0.305418394):0.061709331[0.931]):0.052651553[0.865],(node53159node:0.351514465,(node52454node:0.582589145,(node44876node:0.218511282,(node59170node:0.173916606,((node997node:0.093120812,node51921node:0.265004133):0.107435591[0.991],(node69156node:0.304503460,(node19163node:0.221106526,node59168node:0.258232251):0.035643020[0.843]):0.012356160[0.521]):0.030826896[0.849]):0.039246962[0.884]):0.050161306[0.784]):0.035588569[0.113]):0.103981044[0.925]):0.055628458[0.948]):0.022035402[0.697]):0.051027887[0.921]):0.032387882[0.724]):0.077730497[0.488]):0.158231438[0.914]):0.108578155[0.929]):0.084713731[0.739]):0.050906916[0.358]):0.132221231[0.966]):0.035605293[0.705]):0.092630042[0.812]):0.107823498[0.934]):0.089751356[0.782]):0.082569973[0.889]):0.085471051[0.441]):0.147297738[0.936]):0.054845363[0.118]):0.036444840[0.653]):0.159141708[0.971]):0.109785720[0.789]):0.274372002[0.968]):0.149259788[0.870]):0.142392105[0.939],((node75135node:1.667914941,(node53304node:0.535330528,node25351node:0.633918106):0.478102685[0.950]):0.599440598[0.965],(((node19450node:0.861949159,(node22819node:1.877045007,((node13095node:0.366455566,((node71559node:0.252774811,node74227node:0.214694957):0.399439301[0.999],(node15362node:0.682826082,node77987node:0.533851864):0.109665140[0.746]):0.099769915[0.241]):0.305091176[0.989],((node55182node:0.546237323,node55183node:0.296223195):0.158774222[0.918],(node70516node:0.416637382,(node22814node:0.146501697,node4251node:0.369144332):0.164906981[0.929]):0.315947532[0.996]):0.275062766[0.932]):0.309184283[0.910]):0.236862011[0.876]):0.195302268[0.922],(((node47072node:1.049738040,(node47071node:0.785079247,node59424node:0.769856819):0.273408887[0.587]):0.748568687[0.993],(((node76679node:0.981026774,node54899node:1.426706314):0.204815211[0.792],(node39846node:0.866370790,node53631node:1.065358200):0.234866370[0.826]):0.193248890[0.760],(node77411node:0.983734148,(node8109node:1.254498799,(node78268node:0.156938116,node27716node:0.228172596):0.628028507[0.997]):0.120666082[0.000]):0.397247837[0.975]):0.125036954[0.640]):0.250274894[0.931],(((node19459node:0.907790950,(node39189node:0.781921770,((node48534node:0.297720358,(node13733node:0.277811396,(node57647node:0.386192690,node12041node:0.075891546):0.090325469[0.884]):0.133723177[0.982]):0.303557388[0.997],(node41732node:0.384846785,(node76168node:0.632948819,(node39662node:0.530165721,((node53624node:0.288678085,node60454node:0.604866524):0.077459593[0.772],((node53627node:0.459528254,(node33401node:0.264001460,node8168node:0.169197525):0.081516375[0.798]):0.122709367[0.974],(node80971node:0.235685734,(node76000node:0.331914104,(node40368node:0.317387356,node75386node:0.102599884):0.160535863[0.969]):0.032763397[0.215]):0.056580499[0.550]):0.048187585[0.343]):0.080896817[0.902]):0.059590433[0.094]):0.051420801[0.863]):0.133394418[0.936]):0.136647361[0.933]):0.259601766[0.963]):0.178071093[0.919],(((node18224node:0.753774789,(node5087node:0.592413397,((node39148node:0.785476539,node40366node:0.486192194):0.034260719[0.366],(node10189node:0.431104669,(node19053node:0.367647901,(node60057node:0.472226571,(node56367node:0.391878260,(node76707node:0.386398957,node56105node:0.179259763):0.230265426[0.996]):0.038242886[0.062]):0.070285427[0.843]):0.048265057[0.487]):0.081674332[0.908]):0.118995882[0.615]):0.287402735[0.993]):0.113159839[0.851],(((node39323node:0.375355952,(node19461node:0.398658713,(node47765node:0.271194874,(node40230node:0.154859462,node22052node:0.254896348):0.074239222[0.896]):0.061998711[0.544]):0.157786344[0.947]):0.180212010[0.957],(node12538node:0.601265418,((node55382node:0.438172956,(node27450node:0.350864854,node47814node:0.257490828):0.161935924[0.964]):0.055747236[0.423],((node25370node:0.295361511,(node26887node:0.333492415,node77701node:0.259509366):0.115394035[0.906]):0.330983961[1.000],(node53286node:0.333554029,((node69869node:0.369201989,node2146node:0.481980361):0.140727690[0.919],(node26182node:0.191706079,(node19217node:0.182421180,node6289node:0.201715635):0.057095480[0.894]):0.123805307[0.881]):0.149354946[0.669]):0.295037135[0.997]):0.092469996[0.482]):0.177192055[0.977]):0.117609082[0.876]):0.308795375[0.998],((node61479node:0.463974384,(node79110node:0.301731205,node25144node:0.277880506):0.086982944[0.816]):0.066165318[0.325],(node35069node:0.245061641,(((node26929node:0.480152383,node34848node:0.578305471):0.079333018[0.403],(node76615node:0.287410852,((node77995node:0.216074369,(node48787node:0.280304990,node79587node:0.223439195):0.073839533[0.891]):0.098152282[0.933],(node78088node:0.214298707,(node78668node:0.315299388,node25628node:0.273538586):0.079821586[0.862]):0.160875723[0.998]):0.084113818[0.919]):0.166055813[0.986]):0.042680385[0.231],((node59509node:0.095902460,(node61279node:0.275669737,(node60030node:0.301736657,node15653node:0.184869740):0.043136478[0.857]):0.045415739[0.178]):0.330825752[1.000],(node48624node:0.343030294,(node29203node:0.291161618,(node20086node:0.201558699,(node25653node:0.214362161,node39728node:0.302562866):0.265744815[1.000]):0.052026435[0.536]):0.034066324[0.446]):0.063337680[0.894]):0.080397824[0.965]):0.073393866[0.876]):0.284523348[0.996]):0.251808175[0.989]):0.164545162[0.949]):0.365204365[1.000],((node19660node:1.039519325,(((node18762node:0.348191084,node25467node:0.667258419):0.113765793[0.899],((node25468node:0.177477292,node25714node:0.424580126):0.080309891[0.766],(node27506node:0.314243302,node52198node:0.227523207):0.347432560[1.000]):0.292418913[0.999]):0.120648082[0.816],(((node43731node:0.450819084,(node46873node:0.365049176,(node14567node:0.251392184,node5187node:0.516584204):0.115135973[0.917]):0.259319036[0.998]):0.210529116[0.982],((node13334node:0.320186741,(node49791node:0.343422605,(node13999node:0.192733596,(node55914node:0.274854736,node5260node:0.276889967):0.033535362[0.085]):0.090324651[0.956]):0.049800573[0.050]):0.051097233[0.893],(node53674node:0.308859077,((node19595node:0.280819006,node69904node:0.219885675):0.470286057[0.999],(node5355node:0.135604041,node75371node:0.443380052):0.569715080[1.000]):0.129134146[0.851]):0.081148795[0.861]):0.073699611[0.919]):0.066105389[0.881],((node1312node:0.276215535,(node25040node:0.210119453,(node14996node:0.377624490,node42445node:0.226008051):0.075360386[0.669]):0.084316827[0.909]):0.110828387[0.952],((node41443node:0.236372863,(node58948node:0.248693284,(node52455node:0.163198761,node35806node:0.143664806):0.039626197[0.418]):0.097144072[0.970]):0.091492063[0.976],((node25193node:0.226886581,(node7713node:0.466140240,(node25044node:0.465718918,(node47709node:0.224171797,(node47831node:0.169676739,(node28452node:0.106208995,node77702node:0.159394255):0.120111794[0.960]):0.139395066[0.987]):0.053037857[0.413]):0.087069901[0.726]):0.052190833[0.153]):0.034343519[0.472],(node53375node:0.214100492,((node7424node:0.263645609,node7011node:0.402507306):0.063827787[0.806],((node49477node:0.242349558,(node6952node:0.190137294,(node54138node:0.195465525,node73853node:0.453307767):0.071363670[0.868]):0.152032252[0.997]):0.026189570[0.021],(node48647node:0.306730984,(node77680node:0.328650086,(node35794node:0.181906486,(node6824node:0.265678644,node54145node:0.231449431):0.092314570[0.871]):0.067777842[0.459]):0.042818257[0.443]):0.074865428[0.949]):0.196397697[0.999]):0.081086563[0.825]):0.146783903[0.996]):0.027340561[0.202]):0.116512299[0.979]):0.248903103[0.999]):0.039607490[0.811]):0.169542662[0.989]):0.071046591[0.195],(((node73286node:0.276679382,node18912node:0.193976474):0.480591460[0.999],((node48758node:0.648433452,node53075node:0.394137229):0.044350790[0.406],(node53359node:0.334802653,(node18184node:0.266769224,((node76613node:0.402343953,(node73344node:0.479695833,node53675node:0.160981426):0.095340916[0.062]):0.054812194[0.529],((node14734node:0.425458229,node14853node:0.233139315):0.098868866[0.914],(node39235node:0.143590566,((node48675node:0.230208243,node19425node:0.227345425):0.114895292[0.958],(node48672node:0.259083304,node75460node:0.249121497):0.068690783[0.725]):0.076670698[0.678]):0.081532142[0.963]):0.033422004[0.227]):0.131407111[0.785]):0.178378232[0.973]):0.213829384[0.968]):0.283034558[0.972]):0.565599932[1.000],(node70417node:0.898247860,((node78544node:0.548648057,(node18195node:0.283394420,((node50896node:0.361737110,(node44825node:0.371271011,(node25765node:0.414863754,(node6351node:0.172762000,node58112node:0.236927109):0.146002338[0.984]):0.048243424[0.068]):0.224554553[0.996]):0.131495190[0.976],(((node59494node:0.215765417,node31745node:0.193149197):0.204054182[1.000],((node74016node:0.378015467,node3612node:0.190706289):0.220321007[0.999],((node76009node:0.439398303,node44689node:0.295304496):0.062889450[0.824],(node76500node:0.417685649,node19654node:0.323621531):0.033537383[0.013]):0.037962832[0.869]):0.025019729[0.152]):0.046331676[0.870],(((node33014node:0.320402215,(node63849node:0.233910813,(node33011node:0.397231005,(node54896node:0.165929918,(node14178node:0.164304665,node43804node:0.307681814):0.028375517[0.215]):0.098766339[0.960]):0.087237802[0.678]):0.219221891[1.000]):0.065506746[0.906],((node50734node:0.166596516,node8096node:0.300720917):0.082663370[0.955],(node25256node:0.295307131,(node24952node:0.463971553,(node17444node:0.165332635,node21555node:0.241770056):0.031369178[0.117]):0.037547963[0.743]):0.031426964[0.732]):0.110041426[0.983]):0.056281319[0.763],((node5855node:0.233585431,node77198node:0.363953266):0.077388715[0.804],((node72386node:0.224175101,node16578node:0.265630370):0.077109515[0.480],((node41405node:0.410880376,node52235node:0.126026530):0.045023742[0.000],((node8697node:0.358875524,node30764node:0.236725851):0.076708869[0.754],((node44660node:0.209996140,node49677node:0.231456353):0.054469302[0.109],(node14177node:0.140699189,(node47653node:0.256479972,node5743node:0.505580912):0.068645050[0.265]):0.077122506[0.920]):0.079901982[0.962]):0.012518655[0.144]):0.217316572[1.000]):0.138148479[0.991]):0.043695370[0.800]):0.112438248[0.995]):0.067952724[0.934]):0.023020008[0.314]):0.133380304[0.972]):0.162793411[0.988],(((node61694node:0.562744419,(node71390node:0.370321656,node42831node:0.330362447):0.217990588[0.997]):0.073319084[0.843],(node22622node:0.623704767,(node23981node:0.913377049,(node60545node:0.344120347,(node9348node:0.353363969,(node16567node:0.373842080,(node77832node:0.190380946,node18990node:0.224355601):0.122614490[0.911]):0.174523643[0.970]):0.072904439[0.293]):0.111035243[0.925]):0.130298541[0.933]):0.056046815[0.084]):0.058634562[0.351],((node25066node:0.464429097,node8139node:0.511342650):0.098090332[0.740],((node74396node:0.859607233,((node6024node:0.329989722,node70220node:0.634281922):0.154426737[0.801],(node14240node:0.242097012,(node69830node:0.264041178,(node22411node:0.280601235,node29415node:0.322299290):0.162369831[0.984]):0.141673302[0.821]):0.710797545[1.000]):0.133125295[0.864]):0.119404814[0.924],((node38055node:0.366781481,(node57409node:0.128269330,(node10941node:0.258060553,((node2095node:0.258926128,node70939node:0.327794216):0.099118622[0.969],((node43771node:0.379555303,node55843node:0.094598399):0.073423108[0.820],(node23908node:0.252151857,(node3235node:0.265222040,node26692node:0.155062479):0.083546925[0.957]):0.056465522[0.817]):0.039216285[0.286]):0.039899262[0.703]):0.129867708[0.987]):0.112616271[0.962]):0.114336115[0.971],(((node27725node:0.489551207,(node59317node:0.178095040,node59354node:0.196938627):0.114163462[0.971]):0.067723479[0.718],(node76685node:0.262954777,(node64293node:0.275571608,node76683node:0.158574539):0.086157552[0.894]):0.064832436[0.237]):0.075826245[0.672],(node7895node:0.210013971,(node18610node:0.209435427,(node56974node:0.251241473,(node44479node:0.562079090,(node16640node:0.243004877,(node8336node:0.173649550,(node58924node:0.389918153,node46030node:0.202542772):0.100725764[0.865]):0.051496876[0.864]):0.049014241[0.805]):0.044828336[0.808]):0.150002995[0.982]):0.339823622[1.000]):0.298740961[1.000]):0.039412469[0.541]):0.121531441[0.958]):0.067938950[0.560]):0.041281969[0.733]):0.109702133[0.961]):0.085388389[0.084]):0.172164694[0.930]):0.091737801[0.318]):0.088337333[0.880]):0.104180414[0.722]):0.032723200[0.271],((node23521node:1.335505493,(node7874node:0.398987835,node53632node:0.344768710):0.939638143[1.000]):0.092715686[0.467],((node22388node:0.750179482,(node77651node:0.776958348,node76480node:0.805170866):0.053787919[0.643]):0.191868453[0.943],((((node4679node:0.785578045,(node60290node:0.195369397,(node5761node:0.192606873,node62338node:0.169617862):0.073593645[0.882]):0.349933532[0.999]):0.118412316[0.915],(node74500node:0.517780102,((node69892node:0.218038587,(node4022node:0.456630582,node45154node:0.224921451):0.092340470[0.865]):0.080810047[0.870],((node7905node:0.445197977,(node59808node:0.137196642,node73643node:0.224047738):0.069713078[0.850]):0.046068730[0.844],((node79552node:0.215580254,node6465node:0.399502712):0.123452343[0.984],(node25507node:0.234928002,node28423node:0.256367814):0.045384367[0.815]):0.103882127[0.923]):0.260221420[1.000]):0.140307652[0.972]):0.119336405[0.954]):0.136626756[0.972],((node77131node:0.593473483,node77130node:0.732569235):0.325148483[0.994],((((node33768node:0.441176697,node60687node:0.352701524):0.237757998[0.983],(node9282node:0.667083828,(node60794node:0.501335501,(node20723node:0.239445180,(node7939node:0.187811414,node22532node:0.284601374):0.127492573[0.975]):0.086106442[0.894]):0.046721528[0.579]):0.039764735[0.410]):0.091138333[0.890],(node41823node:0.660912834,(node48519node:0.649229790,((node70831node:0.118816865,node71388node:0.339023167):0.264121425[0.998],(node16633node:0.656418312,((node22156node:0.553820143,node48620node:0.242202472):0.042631426[0.269],(node25648node:0.141176257,node35406node:0.313035435):0.048815702[0.786]):0.111643351[0.954]):0.044397503[0.258]):0.115912690[0.916]):0.198236567[0.976]):0.108732063[0.831]):0.069529900[0.766],(((node46084node:0.539960050,node25182node:0.620052330):0.147437677[0.421],(node25544node:0.548139044,(node19171node:0.546492821,node70941node:0.404554818):0.135944497[0.814]):0.126427467[0.933]):0.105622782[0.532],((node76596node:0.552494199,node53232node:0.416679647):0.064402961[0.239],(((node63093node:0.283752445,node68315node:0.394214191):0.300199725[1.000],(node6851node:0.243820131,node79549node:0.402736918):0.154285147[0.979]):0.139628036[0.970],(node25852node:0.371587169,((node27257node:0.315739951,(node29584node:0.334348646,node64327node:0.494093357):0.052872015[0.503]):0.062119614[0.832],(node8381node:0.475083493,(node57731node:0.248181776,node64118node:0.281443304):0.051104905[0.576]):0.077551894[0.955]):0.046860791[0.759]):0.041853868[0.849]):0.050604511[0.903]):0.025659858[0.733]):0.087012443[0.929]):0.057758398[0.729]):0.036019911[0.865]):0.025785960[0.160],((node55369node:0.573338693,((node18994node:0.391326066,(node14332node:0.375177103,node51489node:0.171831656):0.071229699[0.793]):0.137660888[0.908],(node56352node:0.397915890,(node23687node:0.243755953,node32900node:0.281687868):0.109213783[0.734]):0.169413966[0.954]):0.347440362[0.995]):0.303056570[0.995],((((node4622node:0.358542399,node80410node:0.240664818):0.058672990[0.324],((node48066node:0.173396271,node47422node:0.244459641):0.121555949[0.989],((node56267node:0.721062087,node56551node:0.357694551):0.069968103[0.839],(node77148node:0.244922905,node25200node:0.184279928):0.087919145[0.845]):0.105939290[0.965]):0.021425881[0.771]):0.346467865[1.000],(node56914node:0.740871002,((node50462node:0.615357364,(node1856node:0.170959208,node44890node:0.336640590):0.069082311[0.918]):0.062817265[0.845],((node55620node:0.493711972,node53197node:0.369400014):0.043190761[0.851],(node80400node:0.575049929,(node27731node:0.109702710,node33860node:0.255532544):0.182240054[0.986]):0.189583608[0.981]):0.047529770[0.630]):0.147552458[0.944]):0.128356246[0.888]):0.077986321[0.902],((node16074node:0.527415202,((node8102node:0.465180461,(node76251node:0.319317009,node64125node:0.391506488):0.211967535[0.993]):0.160349589[0.959],(((node9421node:0.600975078,(node60851node:0.467960047,node56515node:0.855977044):0.075034862[0.668]):0.103275721[0.721],(node57633node:0.511716801,((node38853node:0.218182395,(node69537node:0.494333865,(node66798node:0.310471379,(node45148node:0.289957241,node61128node:0.164805202):0.081944776[0.950]):0.077791585[0.683]):0.045209165[0.717]):0.024687629[0.056],(node63026node:0.462521050,((node53403node:0.213670061,node56368node:0.282929961):0.073334569[0.926],(node80981node:0.317060297,(node50812node:0.250685117,(node5784node:0.215767430,node74676node:0.335181930):0.059595580[0.187]):0.057492223[0.624]):0.005604942[0.000]):0.029093726[0.348]):0.026973028[0.410]):0.230339909[0.993]):0.270140234[0.997]):0.134717606[0.759],((((node25705node:0.372783159,(node15503node:0.508676077,(node39264node:0.214644391,node18972node:0.212812606):0.231006417[0.998]):0.122590587[0.953]):0.028349007[0.419],((node43776node:0.443475230,node61317node:0.435940390):0.134192753[0.977],((node59215node:0.433675891,node25171node:0.386223132):0.062258037[0.841],((node15117node:0.177625022,(node32363node:0.232963927,node63498node:0.415142699):0.059661295[0.735]):0.338277419[1.000],(node48773node:0.503694056,(node14592node:0.376325223,(node61541node:0.171617823,node33453node:0.186136434):0.135499079[0.987]):0.038680906[0.799]):0.049252401[0.771]):0.030971392[0.132]):0.041482083[0.869]):0.027984610[0.716]):0.020257347[0.817],((node76614node:0.343569965,(node33270node:0.267091546,node52223node:0.146912389):0.101214412[0.925]):0.065525380[0.964],((node22610node:0.449258027,node14719node:0.245188368):0.166265786[0.991],((node53199node:0.299262787,(node57646node:0.230096391,(node27484node:0.338561460,(node68314node:0.423344201,node57632node:0.385108727):0.067166745[0.861]):0.048569831[0.593]):0.069291274[0.891]):0.031513076[0.608],((node53317node:0.451529115,node15948node:0.282121916):0.050845539[0.822],((node24326node:0.388210973,(node52514node:0.203127882,node50894node:0.495043798):0.060618941[0.287]):0.052614474[0.295],(node64599node:0.154744106,(node32950node:0.396313669,(node41706node:0.211805660,(node59827node:0.116627921,node22301node:0.366753076):0.055983183[0.900]):0.043131150[0.660]):0.044318053[0.690]):0.093437077[0.982]):0.043499170[0.886]):0.018897581[0.765]):0.024669413[0.321]):0.031408450[0.849]):0.015627969[0.170]):0.024239420[0.459],(((node25483node:0.233141243,(node53275node:0.146874767,node57136node:0.162751533):0.082880499[0.939]):0.314204024[1.000],((node23909node:0.199645676,node78103node:0.286945951):0.212544448[0.998],(node19503node:0.246780932,node57652node:0.215375778):0.051768589[0.334]):0.068803393[0.842]):0.030874479[0.804],(((node38888node:0.176467685,(node77663node:0.192328067,node24996node:0.368843848):0.062178052[0.469]):0.258677851[1.000],((node69379node:0.156495420,node13252node:0.261671250):0.176119071[0.976],(node14912node:0.187236686,node57504node:0.179582605):0.131936935[0.797]):0.263581188[1.000]):0.146728827[0.978],(((node55938node:0.343762920,node22471node:0.305843527):0.071547311[0.866],(node63666node:0.282462628,(node10656node:0.272071701,((node66793node:0.259276961,node4917node:0.222348902):0.061944638[0.900],(node22070node:0.282698065,node13058node:0.238477919):0.047621875[0.527]):0.020719327[0.087]):0.047250132[0.465]):0.023527018[0.523]):0.051126800[0.930],(node73440node:0.741994584,(node38410node:0.496424646,((node26712node:0.210770434,node56474node:0.217128390):0.381289007[1.000],((node3node:0.319097338,(node41370node:0.146374974,node54918node:0.103928076):0.147390508[0.987]):0.095211287[0.841],((node25466node:0.504166509,(node41408node:0.095780997,(node70600node:0.272109582,node25398node:0.341008525):0.044282804[0.136]):0.052015874[0.743]):0.072110035[0.952],((node2390node:0.156832746,node48762node:0.351979901):0.124938005[0.992],(node33542node:0.201295042,(node46500node:0.187052981,node73108node:0.604354534):0.071772924[0.903]):0.240702199[1.000]):0.005491828[0.639]):0.054398196[0.930]):0.070422121[0.892]):0.046321486[0.336]):0.073458388[0.881]):0.052935603[0.595]):0.079719760[0.957]):0.036749392[0.817]):0.058148141[0.940]):0.049518515[0.887]):0.060652005[0.771]):0.042235630[0.826]):0.012111167[0.178],((node25064node:0.478563491,(node9235node:0.506024251,(node59464node:0.679366909,(node53205node:0.200187434,node76005node:0.202903104):0.113250997[0.933]):0.097831950[0.888]):0.114802424[0.110]):0.372226440[1.000],((node9764node:0.371244060,(((node57956node:0.712303505,node40159node:0.302654746):0.113712672[0.783],(node24286node:0.233713454,node70894node:0.132176907):0.120766635[0.978]):0.239467552[0.999],((node75269node:0.490441174,node15433node:0.365264317):0.066160390[0.881],(node51140node:0.432705380,((node42021node:0.322248515,(node20001node:0.197845497,((node33259node:0.117272657,node30841node:0.279247659):0.251540445[0.998],(node43803node:0.190002428,node54696node:0.254621958):0.190021263[0.999]):0.070996912[0.117]):0.112706033[0.952]):0.163979601[0.991],(((node18196node:0.323881802,node10876node:0.213838820):0.074227637[0.916],(node54955node:0.357295865,(node33013node:0.180151407,node43876node:0.216794387):0.044305526[0.133]):0.056167336[0.564]):0.049436514[0.929],((((node47654node:0.259250575,node25335node:0.259519312):0.124287271[0.977],(node34333node:0.230455131,node78670node:0.144064219):0.218933202[0.998]):0.162499637[0.987],(node22829node:0.185043541,(node26232node:0.348529687,((node41330node:0.239755938,node13556node:0.307885891):0.228880108[0.999],(node48097node:0.125311045,(node54116node:0.229435986,node41994node:0.203300068):0.089352772[0.873]):0.049601949[0.534]):0.081565543[0.907]):0.155291368[0.995]):0.179411445[0.996]):0.026685604[0.056],(((node12047node:0.204514134,(node39830node:0.217591187,node57505node:0.228959101):0.079201486[0.872]):0.035441598[0.491],(node69908node:0.159838698,(node13555node:0.208489193,node70678node:0.221976752):0.045489054[0.014]):0.056111808[0.845]):0.034164585[0.352],((node41326node:0.154343029,(node5175node:0.142968838,node37469node:0.209235640):0.128898874[0.991]):0.144460577[0.990],(node18211node:0.147546410,(node14624node:0.307617430,(node46415node:0.188804141,node23882node:0.233890177):0.145103945[0.987]):0.044427482[0.071]):0.208960899[1.000]):0.024379230[0.378]):0.018932629[0.838]):0.050012489[0.925]):0.015294688[0.057]):0.074930456[0.584]):0.034086234[0.113]):0.030442015[0.803]):0.072405615[0.178]):0.030086354[0.421],(((node33490node:0.324813206,(node59533node:0.249076236,node21238node:0.442322634):0.046816432[0.312]):0.055721155[0.650],(node56200node:0.207149913,(node69782node:0.214705780,(node22192node:0.200506025,node54990node:0.206235226):0.047481588[0.754]):0.034078311[0.755]):0.040226840[0.880]):0.112120242[0.995],(((node27446node:0.289795608,node26200node:0.185029746):0.093858921[0.908],(((node75999node:0.242841209,node69976node:0.219904412):0.251080047[1.000],(node38105node:0.446524426,(node56231node:0.222556580,node59463node:0.499253131):0.072688812[0.196]):0.110134105[0.936]):0.089113632[0.939],((node57614node:0.325517809,node53699node:0.136245254):0.348950355[1.000],((node43583node:0.342217136,node12048node:0.354844015):0.105098273[0.862],((node55774node:0.396588766,node59591node:0.206319791):0.046234933[0.022],(node18198node:0.221081360,(node17003node:0.442259363,(node60465node:0.244727770,(node44831node:0.236347806,node41730node:0.230157536):0.077058887[0.382]):0.098045177[0.515]):0.152333902[0.981]):0.067610948[0.408]):0.054561688[0.811]):0.057727389[0.386]):0.041934146[0.479]):0.068698679[0.933]):0.071850029[0.953],(node48781node:0.311670746,((node48064node:0.216887654,((node39008node:0.147600522,node26299node:0.268014299):0.067853075[0.902],((node8079node:0.333309832,(node44684node:0.271881434,(node79563node:0.260541417,node23982node:0.197339224):0.035538509[0.531]):0.102596433[0.967]):0.070392431[0.941],(node79116node:0.248586099,((node25885node:0.206745425,node43725node:0.232244810):0.070003427[0.898],(node41996node:0.140358215,(node61152node:0.282869805,node13817node:0.196969605):0.079174413[0.946]):0.113017999[0.987]):0.028852581[0.666]):0.037851596[0.297]):0.022843833[0.631]):0.126290141[0.912]):0.318357477[1.000],(((node33820node:0.240291858,node25867node:0.648892003):0.200350181[0.986],((node61280node:0.314845659,(node48489node:0.420248239,node72630node:0.352633060):0.177089481[0.983]):0.030337784[0.475],((node71852node:0.167531912,(node74306node:0.333059568,node17536node:0.150861370):0.064523475[0.617]):0.325061717[1.000],(node13441node:0.203808441,(node76142node:0.354419173,(node75010node:0.243622524,(node11424node:0.239802480,node25261node:0.131359492):0.101345677[0.943]):0.319036293[1.000]):0.061781021[0.745]):0.062754557[0.905]):0.066890713[0.675]):0.113694001[0.979]):0.087253911[0.874],(((node33245node:0.329279679,node56296node:0.170771387):0.207374666[0.998],(node75616node:0.240685959,(node76185node:0.552194684,(node70598node:0.431659461,node50777node:0.541097761):0.066444588[0.124]):0.079046723[0.776]):0.062956636[0.856]):0.030997172[0.418],((node40146node:0.357529324,(node17443node:0.261347945,(node56268node:0.261648164,(node50733node:0.127795055,node44502node:0.282590213):0.085032646[0.949]):0.060323536[0.924]):0.010743929[0.649]):0.106388665[0.982],(((node58111node:0.341203785,node15949node:0.236354590):0.249434041[1.000],((node61825node:0.111215729,(node69673node:0.144584844,node47430node:0.192558066):0.071261196[0.747]):0.234352124[1.000],((node52985node:0.166343157,node71798node:0.331041736):0.049611114[0.866],(node21819node:0.167290918,(node27905node:0.155091092,node8026node:0.199920138):0.199039245[0.999]):0.069841313[0.850]):0.058691322[0.905]):0.082696628[0.971]):0.024152787[0.029],((node14155node:0.173845314,(node53635node:0.213165486,(node18638node:0.130576741,node56131node:0.293191823):0.143986694[0.993]):0.072825695[0.830]):0.084880323[0.966],((node61092node:0.420082690,node62857node:0.279974509):0.039306918[0.118],(node22242node:0.268694962,((node50972node:0.279132533,node61794node:0.228754034):0.097189736[0.926],((node34289node:0.139373150,node75872node:0.320503582):0.075541770[0.963],(node50973node:0.320580583,(node55503node:0.160407455,node25863node:0.329804460):0.034092886[0.316]):0.025237276[0.720]):0.028034368[0.792]):0.031396033[0.871]):0.154489109[0.995]):0.057891636[0.848]):0.042743318[0.841]):0.062569814[0.940]):0.059395072[0.918]):0.030951460[0.151]):0.163141139[0.992]):0.059817410[0.866]):0.065497542[0.913]):0.104318962[0.990]):0.030952750[0.737]):0.052311138[0.567]):0.037061007[0.758]):0.091110913[0.970]):0.070752159[0.893]):0.379247973[1.000]):0.100597422[0.747]):0.104743864[0.894]):0.194837327[0.976]):0.375809298[1.000]):0.105496609[0.750]):0.052497983[0.870],(((node72924node:0.805933833,((node15561node:0.232065724,node49717node:0.170377500):0.317117446[0.998],(node49734node:0.309931474,(node59226node:0.611604392,node72923node:0.365226136):0.261571062[0.989]):0.092770041[0.842]):0.282931171[0.939]):0.583616936[1.000],((((node73650node:0.405217292,node59323node:0.319479945):0.638035807[0.986],(node58957node:0.563775582,(node56383node:0.385428420,(node17787node:0.357686018,node20164node:0.261823760):0.060177611[0.751]):0.243558762[0.945]):0.362301217[0.852]):0.950685954[1.000],((node58774node:0.602684295,node14366node:0.535517726):0.201619013[0.927],((node56216node:0.626301428,node19329node:0.470211218):0.230725070[0.970],(node53380node:0.510923459,node53381node:0.497805490):0.147805255[0.928]):0.110637330[0.556]):0.476784263[0.966]):0.590488496[0.985],(((node64218node:0.888220015,(node41742node:0.262642546,node19412node:0.505736986):0.486082705[1.000]):0.149581223[0.862],(((node59181node:0.498113304,node53659node:0.502845593):0.580445166[1.000],((node33072node:0.276046497,node20632node:0.208249566):0.925444269[1.000],(node13866node:0.595004177,(node75651node:0.974516527,node48800node:0.493653786):0.083744925[0.787]):0.149523582[0.887]):0.087053932[0.847]):0.085684032[0.561],(((node77355node:0.570647369,node74577node:0.548502632):0.702952534[1.000],(node74319node:0.901437580,(node19112node:0.218491647,node48803node:0.216543873):0.643846241[1.000]):0.182791149[0.887]):0.118809177[0.868],((node25531node:0.369614368,node11028node:0.292619094):0.574031309[0.999],(node57217node:0.512212809,(node40232node:0.501808693,node12321node:0.371983089):0.196708588[0.929]):0.343591731[0.996]):0.314451114[0.984]):0.290827130[0.985]):0.085827549[0.854]):0.091984196[0.726],(node76536node:0.937572523,((node76661node:0.605194054,node76660node:0.572116627):0.222095736[0.820],((node53728node:0.337232628,((node76652node:0.538239776,(node56322node:0.356326623,(node22376node:0.250265323,node49736node:0.590160162):0.037440044[0.254]):0.066354208[0.793]):0.120904227[0.973],((node19555node:0.367403718,(node74976node:0.436542820,(node56668node:0.155831534,node61802node:0.403622803):0.627592197[1.000]):0.220286022[0.971]):0.147244921[0.964],((node47035node:0.366266610,(node34905node:0.298069214,(node40150node:0.197718342,node25441node:0.220050517):0.060383095[0.558]):0.074634257[0.945]):0.045380126[0.864],(node22422node:0.406222567,(node15557node:0.609822431,((node25914node:0.162132870,node61154node:0.203151592):0.278714482[1.000],(node21534node:0.229551686,(node21556node:0.194151208,(node27282node:0.246444306,(node1123node:0.198303575,node41572node:0.205226590):0.053189500[0.556]):0.036144985[0.166]):0.120845534[0.985]):0.117684268[0.963]):0.061419905[0.670]):0.084002219[0.296]):0.026174922[0.243]):0.083069211[0.947]):0.062575922[0.833]):0.062935395[0.926]):0.055002441[0.880],((node41752node:0.301520154,node56018node:0.240764677):0.121746290[0.960],((node19974node:1.091730976,((node1124node:0.105166661,(node57658node:0.066728648,node46508node:0.085164386):0.042712343[0.610]):0.151065319[0.989],(node66966node:0.266129247,(node38572node:0.264416651,(node23749node:0.363002600,node29307node:0.174932312):0.038333634[0.206]):0.083607164[0.911]):0.293058203[1.000]):0.046304346[0.384]):0.159819090[0.962],(((node63049node:0.403317518,(node32287node:0.197906011,(node19987node:0.192938562,(node21352node:0.621801812,node73234node:0.313767432):0.046680574[0.454]):0.036669220[0.297]):0.166194269[0.997]):0.079195940[0.869],((node20011node:0.438576259,(node30200node:0.080788764,node55609node:0.366509953):0.209782015[0.996]):0.055182859[0.810],(node73954node:0.354104191,(node25631node:0.235807699,(node71487node:0.388446651,node34869node:0.362718006):0.090998871[0.891]):0.038313561[0.239]):0.054261809[0.896]):0.090288801[0.956]):0.028317855[0.801],(((node43791node:0.431382253,(node19246node:0.626918840,((node57888node:0.389818294,node75173node:0.073217590):0.088144952[0.754],(node70252node:0.155807666,node30080node:0.234835662):0.118803956[0.956]):0.095612553[0.609]):0.191093235[0.991]):0.105482543[0.955],(node50466node:0.436380465,(node55575node:0.433906734,(node19004node:0.312223290,((node50423node:0.796728283,node6209node:0.451036714):0.178569030[0.955],(node16587node:0.645087256,node63129node:0.290327644):0.074791558[0.624]):0.157072622[0.966]):0.116150391[0.954]):0.051211835[0.039]):0.066726254[0.630]):0.251149840[0.994],(((node29746node:0.270819327,(node27398node:0.187473926,(node23738node:0.046363791,node13229node:0.094177676):0.127194420[0.988]):0.082366380[0.701]):0.221489613[0.986],(node68811node:0.574607428,(node41711node:0.598124437,(node21353node:0.324458171,(node6014node:0.436928484,node80835node:0.160902904):0.169595345[0.971]):0.223759474[0.950]):0.092186471[0.623]):0.092927078[0.458]):0.397590505[0.999],(((node19989node:0.409467187,node66163node:0.419573241):0.236036520[0.987],(node44796node:0.280389564,(node46507node:0.237857565,(node33503node:0.211228610,node30100node:0.127362824):0.166410386[0.991]):0.124700869[0.526]):0.347729745[1.000]):0.107389563[0.800],((node29306node:0.303293316,node23750node:0.661771194):0.263437930[0.986],(node66965node:0.638301084,((node19975node:0.164914446,node8270node:0.216920954):0.138587475[0.970],(node78335node:0.117510332,node1960node:0.260351605):0.201844504[0.997]):0.149640870[0.951]):0.104932571[0.015]):0.197162067[0.977]):0.260104170[0.994]):0.179772278[0.889]):0.202166281[0.993]):0.040569016[0.825]):0.323127596[1.000]):0.248623168[0.996]):0.149010072[0.884]):0.241336560[0.965]):0.225603700[0.909]):0.298766370[0.976]):0.158250628[0.566]):0.123463533[0.758],(((node53735node:0.753640217,node56248node:0.813960688):0.249729051[0.938],(((node9936node:0.299484027,node30999node:0.285080756):0.358444196[0.989],(node54641node:0.811836904,(node70851node:0.500048465,(node43157node:0.327083250,(node50743node:0.259403991,(node50758node:0.201110041,node61284node:0.462503180):0.071990187[0.627]):0.103859535[0.759]):0.427871341[0.999]):0.120551734[0.000]):0.109754957[0.604]):0.702631446[1.000],(((node19591node:0.184479902,node59489node:0.136559073):0.350905407[0.999],(node22201node:0.375783303,(node52027node:0.489821910,(node24966node:0.204413428,(node53772node:0.167680212,(node17411node:0.333096330,(node49721node:0.133559982,node21797node:0.236575622):0.039232413[0.000]):0.066627375[0.171]):0.251505627[1.000]):0.121212183[0.850]):0.080169644[0.296]):0.261988624[0.995]):0.163240267[0.951],((node76705node:0.423452096,node56073node:0.250714984):0.721069360[1.000],((node23495node:0.413344900,(node53386node:0.400952977,node14369node:0.202509576):0.196822088[0.989]):0.122796975[0.591],(((node49732node:0.217601235,((node49727node:0.766861828,node76395node:0.243104519):0.092458546[0.902],(node56000node:0.243765293,node59597node:0.434969945):0.055922698[0.361]):0.100013281[0.789]):0.041295428[0.259],(node73129node:0.659403825,((node24997node:0.305194885,(node58837node:0.634417483,node76752node:0.491860517):0.115677000[0.840]):0.058346725[0.481],(node57103node:0.460980092,(node73965node:0.395296035,(node70162node:0.354349495,node53242node:0.263173732):0.146841554[0.847]):0.427259735[1.000]):0.063087970[0.122]):0.306377716[0.994]):0.058229176[0.096]):0.096645392[0.893],((node49761node:0.163055488,(node22600node:0.476272908,(node53056node:0.194899754,((node53461node:0.129195239,node53354node:0.233124777):0.032394714[0.888],(node76702node:0.145638309,(node70160node:0.215078577,(node75325node:0.318238057,node13506node:0.211277226):0.065391483[0.521]):0.039355626[0.434]):0.031489488[0.858]):0.035863026[0.872]):0.110160013[0.966]):0.091251265[0.724]):0.393552174[1.000],((node59486node:0.286763813,node7828node:0.167540897):0.199795497[0.997],((node19048node:0.243065983,node76668node:0.171439709):0.253203673[1.000],((node59720node:0.266054431,node56920node:0.229449284):0.063349990[0.049],((node15562node:0.108645516,node59274node:0.177157218):0.088067987[0.949],(node7870node:0.217662093,((node41759node:0.158879719,node19592node:0.131893691):0.023782922[0.815],(node47298node:0.078694197,node18606node:0.154845641):0.023797437[0.509]):0.027917072[0.789]):0.047556344[0.909]):0.017248533[0.279]):0.079821041[0.942]):0.072984352[0.678]):0.098818473[0.909]):0.194814595[0.987]):0.149452508[0.973]):0.147847692[0.807]):0.217657944[0.960]):0.511708259[1.000]):0.052782627[0.256]):0.046856931[0.303],((((node55035node:0.913659784,((node21166node:0.113386198,node47494node:0.157312199):0.440972908[1.000],(node7822node:0.583299428,(node60136node:0.350209145,((node69893node:0.400042233,node53706node:0.237477490):0.087654922[0.749],(node27512node:0.215149715,node22874node:0.311252044):0.050072208[0.494]):0.118387225[0.958]):0.071697802[0.015]):0.153624350[0.958]):0.136990663[0.410]):0.265687801[0.983],((node80023node:0.454796050,((node28385node:0.216891442,node73759node:0.366972758):0.116269440[0.939],(node44636node:0.148317913,(node35106node:0.601325859,node14272node:0.188667568):0.110233922[0.939]):0.090403996[0.937]):0.172651638[0.913]):0.450451440[1.000],(((node59864node:0.732473125,node6858node:0.631707266):0.118341051[0.863],(node61097node:0.685012829,node76869node:0.355341019):0.158631696[0.890]):0.137294508[0.743],(node43707node:0.482582469,(node71239node:0.652089865,(node56347node:0.492257378,((node16542node:0.392904310,(node43807node:0.303044440,node21163node:0.463110573):0.169128893[0.972]):0.043891302[0.364],(((node43670node:0.407511897,(node3616node:0.173266019,node57590node:0.234675792):0.102021953[0.976]):0.056707088[0.590],((node59552node:0.260019818,node96node:0.148280796):0.032598338[0.839],(node79735node:0.185550789,(node8673node:0.170279637,(node37732node:0.339596227,node1018node:0.286452063):0.100193943[0.942]):0.080446151[0.961]):0.160187534[0.999]):0.015412293[0.746]):0.055702226[0.940],((node58695node:0.482476175,node32413node:0.323094876):0.065867154[0.151],((node26122node:0.083528369,((node35354node:0.271179051,node9059node:0.137216923):0.047984715[0.565],(node21824node:0.128524585,node29377node:0.075718119):0.060786728[0.939]):0.071147482[0.958]):0.067618202[0.970],(((node59865node:0.146085718,node61094node:0.165650300):0.054057848[0.850],(node47498node:0.405721496,node43879node:0.173561720):0.030070429[0.174]):0.048449000[0.897],((node49533node:0.242547342,(node55902node:0.302561129,node25719node:0.167212481):0.133485806[0.994]):0.076319290[0.835],(node26123node:0.409795429,(node49295node:0.363349247,node71238node:0.241054547):0.058721192[0.303]):0.073112979[0.911]):0.028662093[0.563]):0.037529804[0.699]):0.036655911[0.115]):0.057380519[0.584]):0.103737236[0.978]):0.064441217[0.786]):0.331160727[0.999]):0.200345763[0.960]):0.168574299[0.773]):0.099192754[0.706]):0.048476715[0.736]):0.202887192[0.989],(((node19128node:0.912296490,node42812node:1.132466076):0.508895641[0.947],((node35290node:0.559730302,node52960node:0.655205167):0.936269942[1.000],(((node55247node:0.525672248,(node9640node:0.403943189,node77229node:0.468465849):0.403099777[0.978]):0.586087076[0.999],((node42671node:0.704099132,node70994node:0.806377142):0.219293097[0.801],((node52674node:0.278082174,node43865node:0.248478540):0.274237433[0.990],((node34916node:0.346917818,node39505node:0.287242843):0.035278107[0.788],(node26466node:0.281242521,node8175node:0.189161563):0.094815545[0.939]):0.155939596[0.930]):0.412582718[0.996]):0.307408363[0.967]):0.251679755[0.940],((node12077node:0.956191406,(((node43921node:0.602592661,(node46286node:0.507726469,((node73356node:0.217583842,node19360node:0.302272399):0.323282630[1.000],(node13226node:0.377942213,(node53417node:0.322847036,node55234node:0.179587608):0.200598572[0.988]):0.067922006[0.786]):0.078911852[0.677]):0.231194069[0.974]):0.265963648[0.983],(node75835node:0.468269692,((node58109node:0.591343059,(node39073node:0.440421133,node63116node:0.233585391):0.102161996[0.895]):0.080110233[0.518],((node29940node:0.432678272,node11276node:0.205843651):0.122549148[0.949],((node34917node:0.252807374,node26626node:0.258319182):0.251794765[0.998],(node54657node:0.233638093,node72137node:0.505833358):0.061257830[0.291]):0.023607004[0.142]):0.054762202[0.870]):0.220764961[0.989]):0.271986090[0.991]):0.124042808[0.926],((node74456node:0.318792369,node44617node:0.169808978):0.568304445[1.000],(node23578node:0.523204519,(((node54115node:0.563142849,(node13617node:0.314709894,node5975node:0.311723459):0.086441930[0.859]):0.126301018[0.854],(node37316node:0.441014670,(node75455node:0.431370070,(node10167node:0.157085998,node61087node:0.241468206):0.362754714[1.000]):0.101584175[0.873]):0.080492156[0.859]):0.315618144[1.000],((node19451node:0.262419962,(node19074node:0.286493023,node25457node:0.199260018):0.076319023[0.731]):0.163719136[0.948],(node41924node:0.369918651,(node16667node:0.669954482,(node56026node:0.195172625,node43783node:0.210312301):0.183096010[0.973]):0.111574026[0.882]):0.084497438[0.440]):0.102214627[0.843]):0.099772233[0.818]):0.037951639[0.583]):0.084937600[0.855]):0.059270837[0.816]):0.243783667[0.981],((node8693node:0.591875437,node68388node:0.699129609):0.264544313[0.968],((((node15238node:0.928638969,node74692node:0.792766135):0.373566935[0.972],((node53215node:0.778734652,node18988node:0.464822650):0.149801333[0.121],(node59033node:0.621057675,node39219node:0.335591216):0.083376959[0.270]):0.406568682[0.998]):0.053282171[0.745],((node26458node:0.364994234,(node56060node:0.561946948,(node44520node:0.444195015,node23972node:0.439621035):0.198610354[0.973]):0.110110713[0.901]):0.200573775[0.987],(node21970node:0.487026078,((node69347node:0.768043564,node52891node:0.457092942):0.122688481[0.000],(node41712node:0.940424877,(node5809node:0.322720582,node54983node:0.264443070):0.189942554[0.912]):0.146150026[0.893]):0.072962775[0.204]):0.092022262[0.870]):0.114008754[0.938]):0.152433610[0.968],((((node73007node:0.649232485,node46285node:0.664667633):0.127535730[0.846],(node5554node:0.301004315,(node34350node:0.264038521,node15922node:0.132739757):0.105905199[0.928]):0.243982462[0.992]):0.180664227[0.961],(node53276node:0.450239131,(node25420node:0.305400813,(node6948node:0.240716274,(node1943node:0.247636443,(node77649node:0.206608483,node8348node:0.256742453):0.144633891[0.958]):0.077606173[0.151]):0.133638359[0.956]):0.194768723[0.983]):0.047824966[0.102]):0.048758298[0.589],((node21052node:0.376511470,node34337node:0.605880703):0.126506067[0.711],((node19316node:0.408265431,((node26489node:0.191508342,node5293node:0.210127112):0.043273377[0.460],(node5823node:0.597249701,node11061node:0.419820191):0.159989774[0.946]):0.063000295[0.786]):0.052943596[0.422],(node21985node:0.221543617,(node23741node:0.267816566,((node60512node:0.330134307,node7425node:0.184724083):0.108232519[0.958],(node68384node:0.199131980,node62947node:0.118150945):0.083198518[0.922]):0.056846922[0.930]):0.071188266[0.923]):0.154315298[0.987]):0.114126921[0.922]):0.375798495[1.000]):0.111674370[0.909]):0.175420024[0.972]):0.135192959[0.936]):0.055391898[0.367]):0.073674019[0.097]):0.251078204[0.918]):0.152475374[0.883],(node16264node:1.065653922,((node9792node:0.905817734,node7897node:0.659724943):0.572653798[0.967],(node75402node:0.946914960,(((node32237node:0.418692942,(node21620node:0.444224751,(node480node:0.221435554,(node20791node:0.195961158,(node11240node:0.150457440,node11264node:0.131177319):0.100780102[0.948]):0.056565224[0.170]):0.270365840[0.996]):0.080941901[0.872]):0.018709849[0.000],((node70159node:0.274239019,(node17364node:0.329916353,node21859node:0.352757320):0.239794196[0.999]):0.158268364[0.961],((node58824node:0.291119706,(node17882node:0.140949728,node19545node:0.241886266):0.314986642[0.999]):0.516103857[1.000],(node56142node:0.287124300,(node8083node:0.373744975,(node48730node:0.441563508,node70017node:0.347064418):0.075599399[0.740]):0.136948365[0.947]):0.312528618[0.999]):0.099267516[0.770]):0.207032643[0.988]):0.101656249[0.295],(node22826node:0.460474598,((node24987node:0.385649453,((node39680node:0.527967537,(node51776node:0.216178956,node23230node:0.194352792):0.188563939[0.974]):0.215755003[0.990],((node74784node:0.165962721,(node3964node:0.154523501,(node80733node:0.181399462,node10929node:0.121572429):0.072266851[0.653]):0.031134318[0.344]):0.140074328[0.999],((node76187node:0.194026804,node80129node:0.175541293):0.071747217[0.915],(node8512node:0.306220022,(node27360node:0.256186831,(node63136node:0.203188960,node70553node:0.198970546):0.066021120[0.816]):0.061914673[0.706]):0.015976974[0.113]):0.075743377[0.928]):0.159079059[0.990]):0.025883915[0.069]):0.116664199[0.957],((node7839node:0.266357774,node19142node:0.236915271):0.060990931[0.901],((((node23528node:0.469723644,node41905node:0.433088846):0.063444077[0.561],(node23932node:0.622330135,node56074node:0.260369618):0.117755953[0.933]):0.032363411[0.531],((node15566node:0.275707526,(node53577node:0.300228755,node54895node:0.221501775):0.098616484[0.939]):0.060572022[0.808],((node59481node:0.338277033,(node59362node:0.089428782,(node22389node:0.180180958,node59482node:0.508180098):0.073470178[0.440]):0.062677092[0.473]):0.105590130[0.907],(node53734node:0.304002439,((node53608node:0.199655332,node53379node:0.230941493):0.042841255[0.579],(node47059node:0.287241523,(node24246node:0.211059437,node21794node:0.125293046):0.138598323[0.970]):0.139406315[0.930]):0.058491209[0.867]):0.030810404[0.844]):0.067787726[0.933]):0.055938631[0.823]):0.123376874[0.992],((node39326node:0.229998314,(node25230node:0.283678291,(node49762node:0.158199221,node49745node:0.128149153):0.262862228[1.000]):0.136876447[0.986]):0.063851729[0.778],((node53589node:0.237943309,(node19618node:0.175831158,node5121node:0.378997540):0.032173221[0.735]):0.044369193[0.821],((node43491node:0.336606349,node14405node:0.271532184):0.074190021[0.797],((node48774node:0.340840843,node73952node:0.242034523):0.045941084[0.675],(((node75645node:0.411231858,node59229node:0.250230391):0.091662749[0.912],(node53282node:0.135419770,(node12390node:0.254287831,(node23249node:0.184123747,(node602node:0.226347201,(node68643node:0.169524664,(node53607node:0.105916726,(node8598node:0.071785664,node19977node:0.287001997):0.187858412[0.996]):0.025369537[0.266]):0.025465550[0.791]):0.009795795[0.188]):0.048744953[0.794]):0.103431593[0.968]):0.067604454[0.830]):0.025949226[0.772],((node2894node:0.158797460,(node76386node:0.107951579,(node57048node:0.221220307,node66840node:0.073632835):0.128933712[0.996]):0.117910320[0.983]):0.162271313[0.999],(node16368node:0.432981660,(node9902node:0.275807486,(((node53245node:0.486626697,(node53634node:0.437798803,(node56704node:0.284210769,node70132node:0.211864305):0.078576235[0.863]):0.046954470[0.778]):0.046659420[0.537],((node50533node:0.149607970,node13796node:0.272517414):0.084692384[0.879],(node67701node:0.190416425,(node13986node:0.127102804,(node18831node:0.348193383,node7792node:0.156556725):0.086179335[0.935]):0.050226594[0.310]):0.029736802[0.531]):0.038790541[0.594]):0.025710039[0.804],(node53478node:0.353372904,((node40214node:0.170726190,(node3549node:0.116691768,(node7260node:0.194165080,node42821node:0.161061935):0.061371338[0.548]):0.098382734[0.965]):0.045339169[0.842],((node80350node:0.162475579,node14780node:0.287247098):0.050530783[0.794],(node68101node:0.167840204,((node80654node:0.210743433,node54913node:0.150093888):0.074299861[0.947],((node46191node:0.123511177,node8778node:0.241171870):0.073238357[0.905],(node6860node:0.085291868,(node43799node:0.195565424,node1303node:0.200868146):0.067418993[0.908]):0.105588574[0.975]):0.109829986[0.991]):0.071112790[0.821]):0.057855473[0.911]):0.107596256[0.989]):0.054047005[0.838]):0.034179075[0.411]):0.055277946[0.154]):0.154321454[0.994]):0.067264979[0.644]):0.033614950[0.805]):0.098654698[0.990]):0.059956207[0.840]):0.065805521[0.796]):0.040561814[0.869]):0.038648514[0.498]):0.030741649[0.741]):0.055978151[0.902]):0.026423642[0.000]):0.040846088[0.000]):0.112187507[0.821]):0.066394978[0.511]):0.160157312[0.807]):0.560939437[0.998]):0.038509797[0.290]):0.108197855[0.675],((node39917node:0.907166906,((node66226node:0.968493972,(node1792node:0.452679446,(node7327node:0.209385537,(node77729node:0.366806509,(node64362node:0.214704843,node33402node:0.235278411):0.146362674[0.979]):0.084986258[0.875]):0.102919721[0.917]):0.088944717[0.875]):0.063579244[0.119],(node79674node:0.875324573,(node38693node:0.510470691,(node73813node:0.433842020,(node17376node:0.303864423,(node42612node:0.255720161,(node3020node:0.177462873,node1892node:0.202218461):0.048868636[0.178]):0.033633978[0.180]):0.188757791[0.987]):0.101313397[0.694]):0.133005680[0.866]):0.161776099[0.785]):0.171074102[0.914]):0.325870200[0.993],((node76489node:0.504701195,(node76753node:0.559951524,node53671node:0.106711318):0.375182022[0.991]):0.880494733[1.000],(((node73280node:0.342150937,(node22835node:0.300909558,(node53670node:0.353987041,(node75450node:0.431956522,((node25258node:0.187900260,node56010node:0.304647671):0.041615222[0.575],((node68442node:0.218591221,node19444node:0.262131261):0.097871565[0.971],(node75424node:0.300613198,(node22634node:0.214250835,(node19596node:0.307732442,node19485node:0.232360414):0.024884556[0.086]):0.038462683[0.696]):0.053600802[0.930]):0.026702238[0.785]):0.055084650[0.535]):0.090344894[0.458]):0.147960770[0.985]):0.060799190[0.185]):0.607544178[1.000],(((node50317node:0.613819751,node5240node:0.583503462):0.312808179[0.987],(node22612node:1.044369976,(node77349node:0.229964549,(node69883node:0.517254362,(node70145node:0.177111723,node18121node:0.269836398):0.041097536[0.168]):0.081118576[0.874]):0.497791811[0.997]):0.219907768[0.371]):0.084502670[0.313],((node48541node:0.713139660,(node54894node:0.896361500,(node56247node:0.945120756,(node77727node:0.478210404,node14797node:0.493995142):0.154873805[0.915]):0.140493552[0.803]):0.140112683[0.491]):0.114077837[0.161],(node13952node:1.116679638,((node19445node:0.288295314,node58867node:0.306562495):0.481507653[1.000],(node58893node:0.518179512,(node19397node:0.258871704,(node22270node:0.273809902,node19398node:0.215018969):0.084500726[0.524]):0.421476363[1.000]):0.085154519[0.633]):0.163047508[0.948]):0.047572865[0.138]):0.224107167[0.968]):0.170241348[0.923]):0.229486605[0.978],(((((node59112node:0.560409504,node75466node:1.229140321):0.293687042[0.944],(node15560node:0.868901513,(node22234node:0.328091839,(node57100node:0.465911870,(node76695node:0.285759970,node31590node:0.399867245):0.110343894[0.935]):0.049920933[0.513]):0.448858570[1.000]):0.165219836[0.536]):0.168105156[0.925],(((node50485node:0.550842048,node14597node:0.790073551):0.185563299[0.859],(node19054node:0.799249176,((node59262node:0.475192681,node77728node:0.531717803):0.123197705[0.888],(node51511node:0.523759992,(node22051node:0.120064102,(node13765node:0.148530912,node22379node:0.154557262):0.062160345[0.854]):0.420014582[1.000]):0.138276349[0.651]):0.312029115[0.994]):0.170046464[0.945]):0.051242025[0.431],((node30630node:1.177492907,(((node8524node:0.406838493,node52843node:0.464877667):0.253794874[0.992],(node40835node:0.300848980,(node43424node:0.382228737,node25036node:0.338107560):0.079748269[0.792]):0.107345404[0.904]):0.176343197[0.974],(node73809node:0.375520453,((node3275node:0.382648391,(node18849node:0.467443702,(node1282node:0.383138731,node33266node:0.409670041):0.139018437[0.941]):0.158665692[0.946]):0.023758317[0.687],((node13350node:0.317349406,node3716node:0.222752056):0.123510812[0.974],((node30528node:0.168189522,node35392node:0.248887303):0.055573246[0.899],(node53099node:0.452607620,node58766node:0.177195108):0.064768086[0.743]):0.079344592[0.950]):0.019681911[0.719]):0.107886443[0.899]):0.421615890[1.000]):0.142834431[0.878]):0.150213079[0.471],(((node19463node:0.231487776,node77920node:0.250576840):0.624745827[1.000],(node25059node:0.608890706,(node10016node:0.138261626,node42018node:0.289173313):0.573823815[1.000]):0.088185796[0.704]):0.089395021[0.749],(node33494node:0.637790608,(node18491node:0.689760509,(((node7894node:0.165439780,node20578node:0.317911780):0.139430515[0.972],((node17717node:0.180657300,(node25532node:0.520399673,(node23671node:0.212966825,node38046node:0.212255916):0.090561071[0.948]):0.028257472[0.187]):0.088516559[0.971],((node24447node:0.504878756,node73930node:0.164712929):0.130723621[0.963],((node25072node:0.156771220,node14692node:0.156963395):0.041371812[0.652],(node60325node:0.183306590,(node25600node:0.357549758,(node52927node:0.208271908,node3328node:0.118417766):0.109677966[0.977]):0.063067679[0.884]):0.038236591[0.096]):0.159802118[0.990]):0.058580868[0.313]):0.178130603[0.997]):0.106869785[0.876],((node71237node:0.456704958,(node49164node:0.357419293,(node25451node:0.379694726,(node61096node:0.333469859,(node53700node:0.149795875,node15202node:0.272424631):0.071686656[0.887]):0.049873449[0.737]):0.052263201[0.280]):0.227307155[1.000]):0.061673535[0.493],((node18683node:0.218619343,node18230node:0.259739426):0.212661811[0.999],((node32250node:0.761751667,(((node42771node:0.239492469,node28416node:0.138585625):0.196094521[0.995],(node39251node:0.547917893,(node14053node:0.239693684,node7587node:0.151214026):0.595969913[1.000]):0.180378108[0.840]):0.080893066[0.872],(node56673node:0.429957655,(node41691node:0.236941840,((node21579node:0.117970224,node60951node:0.229478726):0.143877141[0.996],(node15648node:0.477591760,(node6720node:0.214175506,((node18977node:0.226261483,node49690node:0.069610210):0.096549308[0.968],((node7584node:0.235778572,node42579node:0.405939373):0.162148611[0.969],(node4028node:0.211933391,(node43425node:0.168313956,node60269node:0.452550434):0.391694390[1.000]):0.182489646[0.984]):0.067704129[0.847]):0.052262467[0.847]):0.075850591[0.922]):0.066044221[0.638]):0.030888748[0.301]):0.050149931[0.596]):0.045572610[0.547]):0.111822595[0.906]):0.101679114[0.405],(((node79985node:0.429440314,(node80153node:0.129034890,node19266node:0.108685254):0.457181524[1.000]):0.317431123[0.997],(node14048node:0.228724197,(node76957node:0.186938064,node17001node:0.296983368):0.049769637[0.680]):0.088528587[0.874]):0.159893071[0.878],(node53256node:0.775583894,(((node9004node:0.186560945,node65408node:0.276368338):0.088281746[0.919],((node22238node:0.405780493,(node22237node:0.515156555,node61350node:0.415690142):0.067005669[0.849]):0.039895777[0.364],(node3330node:0.223177615,(node46120node:0.127154024,(node9665node:0.183387186,node42422node:0.169719199):0.065651733[0.910]):0.037511776[0.216]):0.050061648[0.828]):0.106120931[0.976]):0.074643860[0.937],(((node23507node:0.108558058,node48638node:0.211292455):0.094007111[0.960],(node75224node:0.632230336,(node70970node:0.171899415,(node15060node:0.170343895,node41070node:0.184748304):0.086977650[0.938]):0.182515461[0.992]):0.059172526[0.310]):0.056210881[0.080],((node60800node:0.104346889,node35232node:0.311833428):0.110692957[0.975],(node14583node:0.681304516,((node37314node:0.401821069,node51906node:0.157998485):0.082550470[0.646],((node75182node:0.210419122,node65602node:0.399288278):0.034010744[0.645],(node77692node:0.356283842,(node67041node:0.203556074,node33972node:0.174043520):0.107548607[0.961]):0.086102657[0.926]):0.032403409[0.706]):0.054720687[0.824]):0.201786415[0.998]):0.070986511[0.587]):0.071238247[0.945]):0.074977085[0.722]):0.054772047[0.254]):0.387057923[1.000]):0.093002422[0.687]):0.179525868[0.991]):0.078122669[0.662]):0.113860000[0.882]):0.197005464[0.975]):0.129451058[0.833]):0.095250509[0.869]):0.094361487[0.852]):0.097002264[0.916]):0.103402979[0.927],((node37692node:0.359904833,(node22240node:0.246146713,((node61808node:0.174365775,node78145node:0.137115645):0.038643319[0.746],(node36960node:0.138487257,(node7315node:0.275523243,(node37408node:0.226948383,(node34030node:0.246309717,node21986node:0.180296468):0.129911223[0.952]):0.100734232[0.956]):0.088017457[0.964]):0.145558172[0.995]):0.029343601[0.775]):0.091803409[0.597]):0.880951087[1.000],(((node59009node:0.694822277,node7948node:0.872619396):0.271176947[0.937],((node24887node:0.774121620,node59263node:1.064137349):0.106815376[0.117],((node59393node:0.285067771,node24925node:0.111435389):0.649690211[1.000],((node47717node:0.313388010,node71386node:0.243355463):0.569667686[1.000],(node19432node:0.343978390,(node21390node:0.356884852,(node78369node:0.212088929,((node129node:0.230650317,(node59165node:0.216062088,node51107node:0.153309707):0.163232001[0.999]):0.039381568[0.488],(node52228node:0.168960857,(node76961node:0.258165691,node5212node:0.261011429):0.032599686[0.461]):0.036234002[0.687]):0.174745254[0.992]):0.376342326[1.000]):0.057143614[0.623]):0.148829680[0.951]):0.067118075[0.328]):0.242647301[0.990]):0.038629307[0.484]):0.060088648[0.725],((node53550node:0.960473420,((((node79348node:0.238537279,node14421node:0.211983349):0.151270604[0.837],(node75890node:0.178015594,node7153node:0.233972443):0.373176701[1.000]):0.263273163[0.982],(node63861node:0.368261108,((node15989node:0.294697440,node1601node:0.141008073):0.083476376[0.588],((node40929node:0.159438574,node16933node:0.117941822):0.134625240[0.993],(node67977node:0.197313950,node59099node:0.507503695):0.063307775[0.692]):0.041137458[0.237]):0.119718534[0.817]):0.366537581[0.997]):0.335004877[0.995],(node42792node:1.026949495,((node75048node:0.531901429,((node57874node:0.623046634,(node42000node:0.296973210,node75272node:0.395733459):0.101952389[0.918]):0.038716954[0.598],((node75253node:0.094583882,node75259node:0.144510796):0.242232745[1.000],(node77940node:0.269106853,((node19665node:0.171132306,node72990node:0.182298319):0.042012576[0.292],(node75266node:0.091696886,node70172node:0.185914230):0.085902259[0.979]):0.036863293[0.596]):0.044073482[0.772]):0.110307491[0.987]):0.057181071[0.046]):0.148431887[0.808],(node14753node:0.416661310,(((node37458node:0.327818825,node63349node:0.610504798):0.176718164[0.982],(node22531node:0.236712027,(node48761node:0.234581438,(node22361node:0.305414964,node24266node:0.082642414):0.087964556[0.891]):0.127928529[0.977]):0.226103045[0.999]):0.103627088[0.951],((node78957node:0.329233484,(node62557node:0.284843738,(node15236node:0.317833107,node54147node:0.367254900):0.297364213[1.000]):0.061773821[0.073]):0.088823180[0.927],((node14690node:0.489145073,node34208node:0.389008907):0.073613840[0.738],((node56550node:0.226918412,(node53447node:0.198286733,(node79773node:0.275805732,node35296node:0.133418719):0.105506572[0.951]):0.135967314[0.980]):0.231175662[1.000],((node14468node:0.279238735,node25554node:0.207600031):0.061543077[0.224],(node2688node:0.138797829,node59440node:0.131845129):0.117209316[0.985]):0.088511128[0.913]):0.121268502[0.977]):0.041184215[0.806]):0.021491505[0.375]):0.100027353[0.949]):0.085106150[0.787]):0.135142117[0.892]):0.076921209[0.755]):0.114749969[0.856]):0.267827136[0.986],(((node56130node:1.094271030,(node53098node:0.602058833,node73647node:0.327847988):0.426799194[0.987]):0.214437044[0.654],((node18705node:0.339739943,node25037node:0.375575931):0.059380660[0.118],((node75160node:0.355785242,node25352node:0.444012307):0.108802697[0.308],(node29194node:0.413213249,node35137node:0.401018653):0.154186756[0.918]):0.071355420[0.806]):0.530435099[1.000]):0.121366594[0.902],(node35328node:1.154575085,(((node53057node:0.229894841,node52232node:0.288904044):0.532097032[1.000],(node53058node:0.301342728,(node49394node:0.358535680,(node25454node:0.642297567,(node25062node:0.172072302,node77693node:0.171001416):0.098984006[0.925]):0.077732135[0.783]):0.152647756[0.949]):0.151102685[0.923]):0.296441049[0.997],((node19076node:0.960460331,node21768node:0.662061424):0.209318842[0.316],(((node53184node:0.948621847,(node77679node:0.248299289,(node58931node:0.123287060,node18886node:0.449040199):0.125789656[0.724]):0.306011070[0.988]):0.154819191[0.426],((node53185node:0.281462293,node13524node:0.651823391):0.072133826[0.268],(((node75664node:0.218437501,(node14688node:0.439160094,node47719node:0.233217663):0.093057454[0.902]):0.021676928[0.543],(node73731node:0.260523294,(node22272node:0.203342704,node71383node:0.145785246):0.249281729[0.999]):0.084486859[0.934]):0.058972642[0.864],(node22513node:0.361206399,(node75282node:0.550799040,(node75377node:0.259207788,(node53682node:0.165009519,(node58946node:0.242424313,node26487node:0.144028140):0.019178324[0.506]):0.220143662[1.000]):0.041731795[0.727]):0.132977012[0.956]):0.051127037[0.696]):0.059426337[0.911]):0.093392101[0.939]):0.058809920[0.307],(((node26594node:0.302208481,(node77395node:0.409687744,node11239node:0.204041432):0.209445935[0.979]):0.387073699[1.000],((node45113node:0.350169004,(node56581node:0.214162041,(node33244node:0.310526947,node6112node:0.276227503):0.074385046[0.299]):0.074933035[0.041]):0.084042429[0.687],((node45114node:0.228284367,node22170node:0.205541812):0.284471912[1.000],(node34381node:0.409910918,(node29525node:0.153850464,(node42620node:0.164817359,node40883node:0.447129419):0.066335776[0.541]):0.197242112[0.979]):0.309188196[0.999]):0.073975330[0.820]):0.129698974[0.936]):0.051007931[0.301],(((node72258node:0.352130978,(node59703node:0.287834150,node20705node:0.195800522):0.116151130[0.666]):0.200465819[0.989],(node41602node:0.389633128,((node62521node:0.255736950,node8328node:0.369604683):0.070408706[0.512],(node72297node:0.159022067,node11282node:0.349874643):0.134841282[0.985]):0.169177043[0.993]):0.075393117[0.272]):0.115736957[0.960],((node20474node:0.195162408,node76050node:0.112484190):0.221526614[0.998],((node30240node:0.242325004,(node80938node:0.125564585,node3360node:0.178539413):0.083118094[0.922]):0.046019787[0.199],((node22842node:0.163653144,(node9505node:0.177764551,node15616node:0.164355899):0.098888062[0.936]):0.075780632[0.941],((node11200node:0.164934928,(node5990node:0.172943052,(node69258node:0.369109316,(node13009node:0.183305986,node23136node:0.172505003):0.066600678[0.546]):0.086544999[0.148]):0.222494451[0.999]):0.113807117[0.964],(node9728node:0.182530689,((node12615node:0.241204902,node10688node:0.122071226):0.072017395[0.943],(node61674node:0.175966525,(node12316node:0.330491085,node27523node:0.405169009):0.575594461[1.000]):0.017805763[0.000]):0.131914276[0.993]):0.045056131[0.189]):0.061488649[0.816]):0.050896434[0.921]):0.104803532[0.888]):0.095578977[0.898]):0.048976184[0.865]):0.147395891[0.991]):0.105682307[0.913]):0.085275518[0.111]):0.030457933[0.614]):0.071306628[0.141]):0.102130312[0.924]):0.072124393[0.522]):0.085168649[0.814]):0.079707319[0.450]):0.067953857[0.089],((node24985node:0.825924538,(node22032node:0.257660685,((node49720node:0.178405257,node25018node:0.128938739):0.066273980[0.881],(node22608node:0.299873400,(node25163node:0.352789072,node19448node:0.095124423):0.062119167[0.515]):0.040071910[0.546]):0.165619191[0.925]):0.985871719[1.000]):0.230308674[0.747],((((node27907node:0.686204299,node59623node:0.519880768):0.322683378[0.994],(node847node:0.825790109,(node53171node:0.926492647,((node57123node:0.350745856,node13709node:0.468296669):0.315657620[0.998],(node22655node:0.558916066,(node77204node:0.283870328,node44413node:0.532779220):0.266597102[0.992]):0.050978709[0.305]):0.353519999[0.996]):0.109801400[0.655]):0.150045530[0.855]):0.152284617[0.692],(node80862node:0.483162583,(node71809node:0.759509787,(node56553node:0.729716760,(node23883node:0.377718421,((node42022node:0.250031012,node44695node:0.430494238):0.343006151[0.999],(node29516node:0.297440597,(node39933node:0.145052791,node47631node:0.156099207):0.418230855[1.000]):0.092364261[0.835]):0.158996754[0.967]):0.108885163[0.787]):0.139662426[0.853]):0.093951462[0.741]):0.786939881[1.000]):0.208792585[0.949],((((node58944node:0.536456716,node7699node:0.367604495):0.696730765[1.000],((node48514node:0.864802900,node49233node:0.718135573):0.137796248[0.818],(node15088node:0.726592108,node22247node:0.519124630):0.423530621[0.991]):0.388327608[0.990]):0.124730460[0.249],((node35309node:0.502934862,(node77719node:0.459569497,node77720node:0.229096632):0.183151880[0.782]):0.236327106[0.952],((node22206node:0.567536099,node70716node:0.558800266):0.517036144[1.000],((node56055node:0.395932080,node19024node:0.390699686):0.154912550[0.920],(node70715node:0.560203659,(node53059node:0.456315294,node22261node:0.238602723):0.067246415[0.535]):0.075847290[0.699]):0.182869504[0.916]):0.226428965[0.868]):0.544305468[1.000]):0.063735295[0.565],(((node58784node:0.352436198,node58785node:0.210682350):0.782063002[1.000],(node59032node:0.376586902,(node49326node:0.610358948,(node22027node:0.389335775,node50097node:0.431045253):0.087156781[0.508]):0.133179334[0.470]):0.711158093[1.000]):0.228238661[0.735],((node80863node:0.707676773,((node53791node:0.413535854,(node63736node:0.492525448,(node61299node:0.259538761,node37468node:0.438141423):0.039428429[0.299]):0.243093211[0.997]):0.092441581[0.795],((node76611node:0.361475548,node79353node:0.317171893):0.137263012[0.923],(node25717node:0.169235365,node23723node:0.231395290):0.349247705[0.999]):0.255955037[0.956]):0.379634739[0.963]):0.617248665[0.999],((node5744node:0.798951327,node53460node:0.611812383):0.230525041[0.952],(((node35038node:0.404054812,(node23138node:0.467770615,(node21920node:0.341335592,(node6528node:0.416878087,node74688node:0.383397367):0.080112521[0.559]):0.161283313[0.960]):0.077838002[0.600]):0.537041917[1.000],((node40414node:0.445638182,node59178node:0.679038658):0.285641427[0.979],((node61319node:0.452801440,node61320node:0.298515129):0.067956721[0.683],((node18212node:0.316896112,node67640node:0.231175962):0.116055796[0.653],(node53236node:0.247406949,node7677node:0.297144118):0.279176215[0.992]):0.632994269[1.000]):0.047111597[0.710]):0.211780188[0.965]):0.072032662[0.460],(((((node19129node:0.588288030,(node53731node:0.333824579,(node43582node:0.383227433,node75323node:0.353104901):0.146205581[0.819]):0.032706418[0.118]):0.044056788[0.708],((node34440node:0.385467127,((node20731node:0.713275731,node10942node:0.361556118):0.092318981[0.870],(node69839node:0.429899871,(node23585node:0.662848913,node14385node:0.643682153):0.106068381[0.719]):0.096376372[0.886]):0.047099206[0.223]):0.096448007[0.961],((node39708node:0.283088547,node29474node:0.221905765):0.101583207[0.968],(node22282node:0.245518254,(node5182node:0.525251612,(node70416node:0.473830806,(node15567node:0.231789016,node25238node:0.165863158):0.418692708[1.000]):0.151750060[0.946]):0.107274294[0.918]):0.049055437[0.584]):0.050051669[0.910]):0.052689547[0.529]):0.053268027[0.763],((node59111node:0.258058809,(node7770node:0.347582549,node59896node:0.535801294):0.081008799[0.576]):0.125243366[0.965],((node24297node:0.423507681,(node25521node:0.233146859,(node22578node:0.187629054,(node59660node:0.327723897,node57678node:0.348978094):0.121019684[0.950]):0.085969665[0.919]):0.063904492[0.752]):0.155922643[0.987],((node4765node:0.334677808,node41760node:0.342356424):0.159641144[0.967],((node57184node:0.433265184,(node73171node:0.413821415,(node62916node:0.428430507,(node4012node:0.108094023,node55491node:0.215095798):0.126300266[0.936]):0.133489810[0.941]):0.223509768[0.994]):0.055513072[0.557],(node57964node:0.330317432,((node20564node:0.488779542,(node23302node:0.159001142,node23443node:0.254053241):0.131133713[0.964]):0.253525130[0.999],(node33943node:0.204712866,(node4027node:0.139213480,(node39763node:0.183878800,node45195node:0.180611650):0.058013134[0.095]):0.076429960[0.948]):0.059954340[0.859]):0.132621736[0.960]):0.044364029[0.455]):0.226826119[0.998]):0.107041464[0.922]):0.053905704[0.615]):0.076945582[0.917]):0.111974321[0.976],(node19454node:0.776877382,(((node71555node:0.308313518,node25766node:0.307881045):0.106676528[0.935],(node56555node:0.588161430,(node69820node:0.116012797,(node5864node:0.261195616,node43932node:0.200068800):0.054603263[0.306]):0.496266279[1.000]):0.175605044[0.568]):0.118275126[0.940],((node6325node:0.335705871,((node61153node:0.209755901,node61833node:0.252324946):0.092128283[0.950],(node44791node:0.265281911,(node40732node:0.239211120,node22891node:0.175363215):0.052034071[0.683]):0.054557708[0.795]):0.064362109[0.589]):0.042033099[0.353],(node66894node:0.385087988,(node966node:0.425481444,(node22369node:0.398545072,((node25553node:0.216138453,node48193node:0.145262853):0.112766323[0.967],((node5954node:0.229843692,node77153node:0.178159248):0.120589714[0.976],((node20594node:0.245074524,((node23579node:0.249745264,node9054node:0.337811343):0.118741896[0.959],(node2064node:0.254890679,(node41860node:0.167378909,node54898node:0.297880708):0.045141024[0.137]):0.152007713[0.993]):0.190850138[1.000]):0.021115439[0.410],((node54429node:0.052970424,node22574node:0.271374981):0.142965930[0.999],(((node21630node:0.337543990,node64646node:0.264418791):0.056782361[0.635],(node9857node:0.250521925,(node43678node:0.274096370,node11343node:0.145718670):0.049807546[0.222]):0.150083218[0.992]):0.055091133[0.712],(node58920node:0.117459295,(node61122node:0.264754828,((node43483node:0.139950553,(node11392node:0.259632963,node45646node:0.193573990):0.100535530[0.927]):0.153870875[0.988],(node36212node:0.086811422,(node45281node:0.178843061,(node52234node:0.311210332,node34880node:0.212339098):0.056366231[0.320]):0.099773835[0.946]):0.404244080[1.000]):0.113782145[0.962]):0.016222867[0.219]):0.054793287[0.933]):0.039710558[0.386]):0.088676445[0.982]):0.082867142[0.795]):0.116646486[0.971]):0.055864235[0.720]):0.131721025[0.990]):0.043618299[0.829]):0.033939651[0.155]):0.035017383[0.837]):0.199978134[0.993]):0.098609399[0.937]):0.065090805[0.865],(((node60464node:0.691059132,node22243node:0.694542276):0.192136272[0.914],((node71051node:0.236049894,node25542node:0.200752572):0.781725666[1.000],((node53204node:0.624501581,((node4377node:0.384594240,node56556node:0.370044174):0.249425297[0.991],(node57846node:0.622250319,((node18914node:0.111872107,node58117node:0.196452353):0.142520117[0.963],(node14334node:0.201655474,node57355node:0.469472394):0.386252999[1.000]):0.102109772[0.874]):0.132168640[0.927]):0.052374117[0.379]):0.072759278[0.771],(((node32956node:0.175741679,(node76653node:0.144901988,node5923node:0.632357608):0.040329970[0.807]):0.475087403[1.000],(node19396node:0.672821158,(node5050node:0.589563432,(node36082node:0.491262195,(node26178node:0.628503795,node27875node:0.716789579):0.098087322[0.179]):0.152395448[0.945]):0.126712462[0.915]):0.037594481[0.253]):0.033272393[0.773],(node56680node:0.775758309,((node41995node:0.579853788,(node10120node:0.208419676,node51155node:0.222339265):0.330141276[1.000]):0.137519806[0.926],(((node58783node:0.342527907,(node17008node:0.645657649,node5057node:0.418489012):0.178040199[0.940]):0.206665880[0.981],(node77645node:0.338658904,((node14729node:0.203936656,(node14625node:0.335755176,(node53411node:0.419460297,((node67102node:0.223836091,node63693node:0.514000374):0.092340011[0.890],(node14144node:0.323526089,(node40188node:0.482933609,node30258node:0.508000195):0.084057406[0.327]):0.068262180[0.783]):0.042816140[0.402]):0.172100773[0.984]):0.140613634[0.971]):0.081691968[0.860],((node39051node:0.164357480,(node61390node:0.184193329,node14923node:0.326457382):0.059379141[0.275]):0.471432771[1.000],((node53569node:0.193318825,(node55753node:0.386774909,node66245node:0.306782483):0.101899903[0.551]):0.055762851[0.767],(node53200node:0.202492649,(node5796node:0.296193479,node17016node:0.318120203):0.134684031[0.972]):0.126851187[0.964]):0.128713273[0.966]):0.080996507[0.036]):0.037709174[0.534]):0.293340207[1.000]):0.120611145[0.586],(((node67136node:0.447546132,node56264node:0.416041179):0.078495459[0.869],(node18496node:0.465232264,(node16110node:0.382141916,(node16066node:0.193599246,node80420node:0.317863979):0.119751754[0.951]):0.136436459[0.809]):0.084518210[0.886]):0.057506526[0.119],(((node41882node:0.222567840,node10121node:0.315706109):0.438702898[1.000],(node43201node:0.532702457,(node17307node:0.223083035,node33988node:0.384160430):0.333298267[0.998]):0.211238582[0.983]):0.144728140[0.925],((node52371node:0.460596748,node7521node:0.319403596):0.052199590[0.205],((node15516node:0.304035038,node76673node:0.161940454):0.058100398[0.922],(node77152node:0.212142835,(node16109node:0.242549970,((node52887node:0.209938118,node25202node:0.203631235):0.063879442[0.802],(node55846node:0.231698788,(node63860node:0.280365174,node77439node:0.368703627):0.034199763[0.240]):0.084158117[0.956]):0.022349068[0.269]):0.040634403[0.878]):0.050335439[0.893]):0.056613034[0.891]):0.056568742[0.831]):0.047609463[0.418]):0.132831286[0.962]):0.047983777[0.839]):0.043065077[0.440]):0.108014104[0.942]):0.089757049[0.885]):0.105223660[0.934]):0.031232125[0.323]):0.109189879[0.957],(((node21891node:0.508139631,(node51731node:0.501228502,node23984node:0.459731508):0.143933014[0.868]):0.069174315[0.561],((node5999node:0.252377387,(node60863node:0.164464420,((node17248node:0.184293366,node7106node:0.310192211):0.152410468[0.967],(node11129node:0.322573525,node68159node:0.219941934):0.171050990[0.985]):0.036384620[0.148]):0.122177382[0.940]):0.222425212[0.994],(((node8920node:0.216982701,(node46097node:0.209552758,node21812node:0.291973926):0.034179348[0.844]):0.060043585[0.925],((node29904node:0.285942900,node35053node:0.224144850):0.041931801[0.179],(node19570node:0.096299778,node59809node:0.221693010):0.062868700[0.947]):0.182582185[0.997]):0.032889703[0.199],(((node64139node:0.136856183,node41380node:0.223880957):0.233136313[0.999],((node21979node:0.448935761,(node36898node:0.415332955,node79886node:0.247114893):0.165124202[0.973]):0.071976480[0.813],(node55841node:0.205105549,(node843node:0.408170083,node55920node:0.326834743):0.072105617[0.492]):0.057524298[0.809]):0.061448051[0.447]):0.045205215[0.839],((node26720node:0.236764043,(node6924node:0.205364178,node7008node:0.085213814):0.136373586[0.992]):0.097214901[0.956],(node55554node:0.113754768,(node46499node:0.313141654,(node64697node:0.224003068,(node3232node:0.107206253,(node39392node:0.205679163,(node52379node:0.430088561,node72704node:0.285362062):0.100297165[0.945]):0.031639551[0.034]):0.096071579[0.966]):0.090367626[0.815]):0.224810781[1.000]):0.135650042[0.985]):0.098754990[0.949]):0.069333435[0.725]):0.111074568[0.953]):0.341311267[1.000]):0.043539702[0.058],((node1209node:0.522248550,(node7831node:0.154379660,(node62533node:0.273904454,(node46819node:0.151711369,node73530node:0.114978483):0.073575744[0.909]):0.070198945[0.398]):0.290490264[1.000]):0.088230380[0.813],(((node40250node:0.579507787,node35267node:0.412557005):0.117841470[0.865],(node76802node:0.440676050,node25956node:0.266168032):0.076814144[0.292]):0.069294661[0.432],(((node53606node:0.565738350,node2175node:0.401459965):0.122812632[0.340],((node48290node:0.126271244,node48289node:0.195088291):0.420492101[1.000],(node72109node:0.290231150,(node53777node:0.390947020,(node25027node:0.250599872,node22824node:0.262817670):0.136846901[0.877]):0.226776333[0.995]):0.078674045[0.228]):0.050868463[0.205]):0.146321292[0.975],(((node77941node:0.441122593,node23551node:0.386682057):0.074995450[0.897],(node8765node:0.263615254,(node7698node:0.436451851,node42578node:0.268575929):0.104362420[0.811]):0.081253261[0.896]):0.047343877[0.089],((node56547node:0.260227664,(node41204node:0.193204388,node21858node:0.385154728):0.082163232[0.386]):0.047253611[0.821],((node24281node:0.356871897,node53650node:0.272638822):0.082285935[0.846],(node70412node:0.247576360,((node6756node:0.077870854,(node39065node:0.095178868,node73863node:0.260331599):0.075730284[0.799]):0.114068780[0.987],(node16496node:0.150994889,(node18402node:0.103125444,(node57168node:0.213006591,node48915node:0.479001669):0.092291053[0.920]):0.159616576[0.996]):0.083477257[0.868]):0.034890998[0.051]):0.291054442[1.000]):0.047564065[0.538]):0.151478893[0.995]):0.106238652[0.962]):0.050008385[0.854]):0.034842908[0.624]):0.076068419[0.719]):0.108254779[0.964]):0.046494445[0.149]):0.139589718[0.969]):0.106612709[0.884]):0.140920798[0.745]):0.068246315[0.443]):0.083733475[0.877]):0.052096312[0.205]):0.133286324[0.891]):0.069009886[0.816]):0.056616935[0.789]):0.103011219[0.169]):0.060390878[0.328]):0.078039348[0.452]):0.135559365[0.681]):0.138158395[0.960]):0.080363231[0.206]):0.148289204[0.922]):0.071175723[0.790]):0.066238624[0.929],(((node68232node:0.324993455,node69058node:0.184284875):1.160625635[1.000],(node74299node:0.945099619,((node39686node:0.668244771,node57655node:0.705831963):0.288873398[0.940],((node76110node:1.364831158,(node73539node:1.283342571,((node75538node:0.727382037,node56265node:0.461362171):0.116469643[0.843],(node19087node:0.463429469,(node56324node:0.172802023,node41577node:0.214803186):0.165848709[0.965]):0.167225452[0.934]):0.407736790[0.980]):0.081797759[0.302]):0.061691725[0.668],((((node74992node:1.387923493,node19489node:0.855737094):0.287531292[0.681],(((node72016node:0.268913492,node75237node:0.175774164):0.213443730[0.978],(node38669node:0.687375997,(node48780node:0.719236566,(node24290node:0.467606196,(node59240node:0.215006305,node16712node:0.299285680):0.567512573[1.000]):0.205419494[0.759]):0.324514822[0.967]):0.345842890[0.986]):0.101522959[0.205],(((node50035node:0.408433368,node51165node:0.451706081):0.095522647[0.897],(node42591node:0.186507453,node73660node:0.205691865):0.261967734[1.000]):0.066384181[0.692],(node38138node:0.800895958,(node19752node:0.337729646,(node41587node:0.453061170,(node70688node:0.209739833,(node47939node:0.237316429,node2721node:0.114596092):0.202605303[0.999]):0.103551542[0.929]):0.059957128[0.838]):0.097175772[0.916]):0.067283728[0.638]):0.091416873[0.000]):0.514021393[1.000]):0.115624631[0.710],((node40452node:0.621670743,(node19201node:0.363133849,node24305node:0.409735256):0.144413036[0.143]):0.503003770[0.998],((node70144node:0.457488347,(node39582node:0.191089688,node29488node:0.183440691):0.293878422[0.996]):0.389236111[0.999],((node48863node:0.215125846,(node70213node:0.432522700,(node81047node:0.321778322,node18274node:0.198030607):0.133521737[0.922]):0.132031985[0.906]):0.936306986[1.000],(((node64757node:0.325677086,node77210node:0.313641318):0.551468757[1.000],(node52413node:0.540879183,(node50432node:0.326740933,((node73155node:0.179270197,node69799node:0.280455517):0.041555110[0.049],(node8779node:0.163810410,node30398node:0.227353118):0.147010205[0.996]):0.118317805[0.960]):0.236284648[0.979]):0.152063246[0.904]):0.305671991[0.985],((node58116node:0.482521600,(node10003node:0.228021370,node8913node:0.173706659):0.316355809[0.999]):0.175558379[0.947],((node53280node:0.209374281,node14496node:0.181835177):0.460669200[1.000],(node67809node:0.401119102,((node73542node:0.173543596,(node80864node:0.212892260,(node75449node:0.318979758,node61288node:0.126557289):0.140183629[0.979]):0.041489904[0.749]):0.034216271[0.769],(node61312node:0.220950832,(node54063node:0.117226659,(node18304node:0.600343645,(node14816node:0.191801419,node49257node:0.139711571):0.141951377[0.981]):0.073296427[0.893]):0.051855037[0.880]):0.193900492[0.999]):0.212604891[0.959]):0.397871534[0.998]):0.192966858[0.971]):0.062856237[0.729]):0.113243503[0.548]):0.340394520[0.986]):0.094092958[0.810]):0.167722788[0.939]):0.049519348[0.133],(((node59163node:0.698841290,node79138node:0.727163144):0.221380333[0.924],((node18850node:0.155930127,node18560node:0.204013740):0.306247483[1.000],(node60632node:0.418468480,((node52825node:0.551933571,(node29172node:0.382709139,node68422node:0.350340424):0.212346521[0.980]):0.096723462[0.859],(node27365node:0.265360940,(node42789node:0.266471542,node61282node:0.148922199):0.107289416[0.884]):0.107663044[0.880]):0.313374540[1.000]):0.179386370[0.946]):0.205263601[0.980]):0.149449244[0.608],(((node6983node:0.336468579,node3296node:0.235476662):0.544190649[1.000],((((node32519node:0.417013471,(node30424node:0.193525384,node33938node:0.184720810):0.132300889[0.897]):0.692035423[1.000],(node26542node:0.442120404,(node32512node:0.221267293,(node2225node:0.240526927,(node33217node:0.183133799,node43905node:0.158796658):0.083401895[0.955]):0.016867939[0.213]):0.267068772[0.998]):0.097019765[0.866]):0.190387182[0.967],(((node8256node:0.403547812,node63865node:0.428508877):0.080100029[0.870],((node59492node:0.168442837,node26184node:0.214628260):0.304274562[1.000],((node78462node:0.375392614,node61141node:0.214101563):0.070031748[0.880],((node33616node:1.110525000,node59238node:0.117222544):0.132094495[0.798],(node26238node:0.121343784,(node50962node:0.000000005,node67432node:0.149020056):0.025280808[0.357]):0.100025673[0.964]):0.267946035[1.000]):0.070699209[0.851]):0.067434544[0.835]):0.170346255[0.991],(node20160node:0.483278374,(node29394node:0.363602413,((node75378node:0.496852295,((node73479node:0.390211047,node41553node:0.314604448):0.044221206[0.149],(node22561node:0.117440074,node40828node:0.208834625):0.137246847[0.984]):0.127826798[0.992]):0.046047322[0.037],((node23885node:0.158389967,node71870node:0.134487309):0.080267982[0.915],(node59155node:0.250865226,(node73715node:0.177306569,node49410node:0.393594521):0.038205143[0.742]):0.096352475[0.962]):0.092987127[0.972]):0.049025819[0.627]):0.054394345[0.160]):0.091743927[0.911]):0.093891280[0.883]):0.235796280[0.998],((((node29216node:0.802698201,node48608node:0.757676663):0.129786717[0.704],(node11121node:0.459054853,(node24035node:0.132465239,node39136node:0.154149206):0.522965810[1.000]):0.110120627[0.673]):0.093812249[0.929],((node75443node:0.695864347,(node7829node:0.919704497,(node59113node:0.574139636,node76012node:0.704549995):0.115480885[0.813]):0.159292501[0.524]):0.000000005[0.000],((node25038node:0.335956199,(node58941node:0.331595100,(node22159node:0.218544313,node43100node:0.380356042):0.066397266[0.874]):0.031153688[0.084]):0.123777199[0.977],(node58853node:0.583133005,(node71764node:0.325851734,(node71763node:0.485288084,node19384node:0.269721190):0.067777100[0.477]):0.204793428[0.997]):0.076099925[0.861]):0.066515865[0.931]):0.069174912[0.852]):0.023093723[0.078],(node41426node:0.776218002,(((node44392node:0.628889295,((node13664node:0.362173696,node49215node:0.457597623):0.127242089[0.924],(node79830node:0.202163436,(node73592node:0.228805265,node57193node:0.270217741):0.058926894[0.390]):0.196289233[0.993]):0.186411138[0.987]):0.039228381[0.449],(node61683node:0.456105628,(node68229node:0.200293158,((node54985node:0.175609434,node76109node:0.181069375):0.035333334[0.796],(node9892node:0.221449935,(node16699node:0.256961018,node13824node:0.129567699):0.060973856[0.879]):0.067140319[0.914]):0.061064484[0.807]):0.051185581[0.769]):0.403379207[1.000]):0.035367863[0.105],(((node69057node:0.362382139,node68231node:0.154441980):0.280814004[1.000],(node55045node:0.260157882,(node59425node:0.070100267,(node28135node:0.158635572,node47421node:0.205976243):0.064585828[0.670]):0.378449383[1.000]):0.093882753[0.851]):0.089314984[0.918],((node34node:0.228485601,node62159node:0.159092817):0.268377890[1.000],((node5061node:0.542318664,(node34210node:0.240464072,((node52566node:0.216783535,node54737node:0.291548494):0.339580628[1.000],(node20577node:0.192268383,node73814node:0.180699123):0.096815784[0.952]):0.193356045[0.998]):0.043554893[0.794]):0.048422169[0.734],(((node79523node:0.200729088,(node79832node:0.257661912,node78680node:0.285600493):0.060373780[0.866]):0.043104105[0.789],(node23073node:0.208207203,(node60node:0.153231242,node30305node:0.250555149):0.121728500[0.977]):0.095473075[0.876]):0.087726633[0.989],((node77635node:0.255428631,(node38627node:0.272646395,(node49874node:0.194376850,(node5590node:0.233628955,(node25964node:0.0,node56545node:0.0):0.214124507):0.192498317[0.997]):0.056913412[0.448]):0.089177836[0.915]):0.062476363[0.653],((node57613node:0.301240783,node64231node:0.274161275):0.050146369[0.858],((node19509node:0.332678180,node5179node:0.389078879):0.051022288[0.764],(node36361node:0.210944990,(node34278node:0.337898668,node29881node:0.182025468):0.063776555[0.353]):0.155400228[0.988]):0.055791522[0.875]):0.044446112[0.872]):0.044287483[0.469]):0.031855454[0.780]):0.041956089[0.833]):0.053505418[0.773]):0.042863148[0.212]):0.141998460[0.991]):0.021256366[0.722]):0.038214524[0.519]):0.113278479[0.841]):0.051199841[0.361],((node53778node:1.030538688,((node54802node:0.572687575,node15195node:0.301895412):0.269619046[0.993],((node52809node:0.467604170,node18568node:0.371153244):0.291476613[0.997],((node25546node:0.255848258,node14244node:0.222888323):0.213307705[0.997],(node58874node:0.533653741,(((node48254node:0.914179268,(node56309node:0.436556690,(node29533node:0.260988497,node5795node:0.322713733):0.137813973[0.965]):0.103515217[0.860]):0.057405228[0.816],((node40213node:0.453072525,node38760node:0.331171863):0.109197838[0.923],(node13633node:0.175373857,(node48280node:0.230316310,(node70850node:0.300493690,(node45923node:0.383376716,node29229node:0.238918386):0.052399810[0.480]):0.045409956[0.840]):0.121457935[0.854]):0.189938419[0.984]):0.367741116[1.000]):0.086706558[0.779],(node58183node:0.444962510,((node14718node:0.425082035,(node25768node:0.321678177,(node59129node:0.295962521,(node31018node:0.177643832,node49759node:0.315516569):0.165437182[0.999]):0.049051505[0.380]):0.048306768[0.128]):0.073305683[0.876],((node69909node:0.200751099,node60354node:0.294172201):0.241163263[0.999],(node23327node:0.325504033,(node46402node:0.289822597,(node47937node:0.268885863,((node22079node:0.200160746,(node64143node:0.077619949,node29464node:0.441812917):0.067674289[0.915]):0.032446466[0.471],(node55371node:0.238795656,(node45911node:0.222768393,node48410node:0.229904797):0.061731884[0.803]):0.019408858[0.448]):0.046319898[0.556]):0.050192645[0.439]):0.088428245[0.955]):0.097496878[0.945]):0.031845274[0.774]):0.105113448[0.912]):0.075495953[0.584]):0.260079060[0.997]):0.132617363[0.847]):0.075996581[0.120]):0.046909436[0.538]):0.314600125[0.999]):0.084201009[0.846],((((node61503node:0.225541369,node17756node:0.061492477):0.742082025[1.000],(node11087node:1.064629203,(node19003node:0.199628318,node19040node:0.286941957):1.029388049[1.000]):0.128928956[0.428]):0.144027526[0.836],(((node204node:1.289658377,((node40601node:0.672262018,node389node:0.723551313):0.280306723[0.947],(node4111node:0.260592597,node73540node:0.300279560):0.730351282[1.000]):0.107923232[0.239]):0.299986395[0.961],((node74153node:0.353245044,node11030node:0.346412752):0.424172222[0.992],((node19641node:0.272687525,node52475node:0.259784267):0.480337421[0.994],(node25856node:0.623380109,(node25857node:0.252139107,node44388node:0.266462975):0.265669327[0.972]):0.389750512[0.973]):0.554717212[0.997]):0.233228637[0.497]):0.192627328[0.902],((node50660node:0.817059906,(node76650node:0.804807352,(node1049node:0.380476296,(node44865node:0.189044851,node27744node:0.195884340):0.259427526[0.999]):0.100825424[0.841]):0.157613511[0.862]):0.292785054[0.991],((node8980node:0.711393226,(node58105node:0.233466357,node50967node:0.146303817):0.438269933[1.000]):0.208991530[0.948],((node66935node:0.445113992,node53329node:0.382411020):0.188251155[0.988],(((node40420node:0.348921558,(node52708node:0.198805332,(node19551node:0.196642358,node21043node:0.188784341):0.078027584[0.943]):0.167111257[0.995]):0.034875460[0.751],(node71730node:0.363520046,(node15631node:0.595741128,(node24111node:0.888427965,(node70602node:0.250179933,node73562node:0.187387336):0.368078104[0.999]):0.050150383[0.050]):0.069618231[0.786]):0.730457816[1.000]):0.062188566[0.382],((node51226node:0.240263901,node23324node:0.470162696):0.130057133[0.959],(((node35214node:0.247016619,node59383node:0.173728295):0.350140362[1.000],(node55724node:0.348962996,node48452node:0.270229365):0.107634338[0.769]):0.104281187[0.915],(node77643node:0.268331354,(node39915node:0.273544526,(node65538node:0.169787627,node35871node:0.409209178):0.097578756[0.929]):0.057821302[0.650]):0.050836141[0.427]):0.091513905[0.909]):0.099213872[0.802]):0.078901890[0.896]):0.146397425[0.962]):0.109708170[0.630]):0.122717568[0.875]):0.424213089[1.000]):0.074119249[0.883],((node46444node:0.990055261,(((node19297node:0.422368125,(node6176node:0.178162645,node14826node:0.161547397):0.362464210[0.996]):0.080602715[0.753],((node14836node:0.224328454,node55772node:0.301237503):0.316252066[1.000],((node48679node:0.395595740,(node33083node:0.320673964,node41954node:0.171628110):0.153539662[0.890]):0.312604050[0.999],(node57792node:0.581185043,(node34338node:0.348820504,(node28454node:0.170904777,node26603node:0.356261215):0.165757918[0.989]):0.055573933[0.738]):0.064293965[0.472]):0.085212091[0.768]):0.205265015[0.971]):0.748440693[1.000],((node18816node:1.052287825,(node25216node:0.489101691,node18503node:0.642020090):0.158782980[0.724]):0.125166639[0.795],((node51225node:0.569381938,(node43229node:0.299762320,(node38670node:0.347736274,(node14475node:0.169187323,node55529node:0.226339264):0.118586650[0.961]):0.185084336[0.991]):0.063157437[0.782]):0.167397083[0.967],(node32885node:0.768925269,((node60248node:0.711619397,(node16259node:0.190531305,node55946node:0.357441282):0.269000534[0.985]):0.114994647[0.467],((node7548node:0.572407600,(node61101node:0.325020014,node32373node:0.464623890):0.079243671[0.743]):0.090390989[0.597],((node48851node:0.427934322,node39168node:0.369599982):0.444737593[1.000],(node65558node:0.492762562,(node9834node:0.432762464,node6node:0.352676881):0.406440120[0.999]):0.079499973[0.841]):0.116423943[0.821]):0.078876105[0.427]):0.150387522[0.956]):0.022423858[0.110]):0.205988814[0.982]):0.085803133[0.325]):0.058644911[0.572]):0.181589049[0.915],((((node24916node:0.364484961,node14464node:0.441763752):0.616114245[1.000],(node19562node:0.885574009,(node9937node:0.494227432,(node64290node:0.567552313,(node22433node:0.329838755,node71804node:0.287623724):0.182793270[0.950]):0.286481822[0.992]):0.171599550[0.693]):0.083851646[0.212]):0.348061276[0.977],((node61291node:0.692059232,(node27203node:0.963696786,((node39828node:0.445427131,node39745node:0.332772303):0.081685222[0.392],(node57640node:0.312316267,node10040node:0.183645400):0.107460532[0.885]):0.414419291[1.000]):0.097612134[0.894]):0.077077830[0.721],(((node2850node:0.405464943,node52931node:0.790745944):0.076264600[0.167],((node52488node:0.419375552,node34670node:0.352471318):0.102630312[0.752],(node73864node:0.487020411,node2851node:0.452558119):0.107916020[0.716]):0.076156842[0.767]):0.202492034[0.998],((node12656node:0.651602668,(node50087node:0.686253619,node50089node:0.521824637):0.084263174[0.674]):0.119865451[0.860],(node49418node:0.661661921,(node14609node:0.602592495,((node34312node:0.627887420,(node55647node:0.149011667,node7440node:0.281601434):0.405866985[0.999]):0.158376111[0.945],((node19956node:0.564216559,node75252node:0.310706850):0.041476748[0.751],(node67974node:0.236470242,(node15851node:0.157244835,(node1587node:0.236477126,(node25667node:0.469221553,node75308node:0.189524036):0.197501231[0.991]):0.101892790[0.927]):0.277780125[1.000]):0.067085607[0.823]):0.127695733[0.957]):0.055351458[0.000]):0.114763956[0.918]):0.105610680[0.874]):0.037109275[0.623]):0.011871031[0.000]):0.614233190[1.000]):0.095411832[0.055],((node50460node:0.530066035,node23321node:0.649281403):0.645517108[0.999],(((node43748node:0.435032576,(node65822node:0.336051679,(node71749node:0.208902311,node43745node:0.195722658):0.162681052[0.987]):0.085189136[0.853]):0.387762855[0.999],((node49758node:0.315828020,(node21361node:0.383312285,(node77655node:0.259708091,((node15873node:0.212755886,node54752node:0.128251148):0.037370734[0.079],(node25718node:0.146536073,node8848node:0.164740534):0.054715500[0.917]):0.070371385[0.291]):0.434065720[1.000]):0.266335246[0.979]):0.144382751[0.529],((node52744node:0.255631943,node55568node:0.378726880):0.083075050[0.883],((node48245node:0.146689055,node71745node:0.230970117):0.229405863[0.999],(node41435node:0.262433183,(node76946node:0.224922281,node10049node:0.186949537):0.080296424[0.912]):0.116437778[0.933]):0.352624068[1.000]):0.123455093[0.930]):0.186058298[0.908]):0.333621330[0.995],(((node57187node:0.525560332,(node14497node:0.269937426,node22377node:0.367766072):0.106473811[0.913]):0.059305940[0.863],(((node39070node:0.279529790,node59149node:0.346686664):0.044404737[0.618],(node59557node:0.263096480,node59746node:0.383632555):0.071182870[0.746]):0.050170308[0.526],((node19643node:0.165154469,node78457node:0.232716876):0.257769357[0.992],(node50684node:0.359656567,(node33568node:0.164792198,node12553node:0.165139230):0.166198808[0.980]):0.184376330[0.960]):0.367113245[1.000]):0.021759047[0.378]):0.195613700[0.988],(((node8944node:0.321723789,(node42785node:0.451697703,(node52128node:0.313996696,node61404node:0.275037841):0.246012884[0.994]):0.107949622[0.369]):0.131211667[0.786],((node23398node:0.540475650,(node5428node:0.401744729,node50622node:0.511101453):0.108914935[0.766]):0.108815681[0.556],(node5605node:0.392308354,(node48738node:0.240031924,node34431node:0.241725222):0.060660459[0.258]):0.161477272[0.965]):0.606655411[1.000]):0.335984969[0.993],(((node69073node:0.662324091,node70112node:0.289224230):0.130087165[0.898],(node70497node:0.458908702,((node41917node:0.284359244,node70539node:0.444128744):0.135595357[0.944],(node49155node:0.177029567,node26470node:0.312888331):0.102135337[0.934]):0.112542427[0.911]):0.216772994[0.992]):0.052156960[0.334],(node25618node:0.629214426,(node22356node:0.363616150,(node56236node:0.422825507,((node14661node:0.403782502,node42250node:0.175820743):0.049265404[0.884],(node59218node:0.254769849,node39916node:0.214961767):0.053722284[0.680]):0.117277518[0.941]):0.083860794[0.771]):0.111229589[0.928]):0.087356562[0.878]):0.081163009[0.599]):0.091193270[0.897]):0.148160096[0.908]):0.299448969[0.988]):0.157186178[0.917]):0.121739671[0.582]):0.080542683[0.266]):0.108127784[0.930]):0.047170599[0.437]):0.093109201[0.757]):0.070784160[0.856]):0.113976822[0.896]):0.157745555[0.942]):0.097365895[0.808]):0.194370848[0.693]):0.839061436[0.997],(((node30142node:0.190374313,node7995node:0.392211097):1.304635799[1.000],(node53100node:0.297157852,(node59674node:0.156705221,node59765node:0.158097875):0.125387926[0.801]):1.665678348[1.000]):0.390355187[0.871],((node22174node:0.905577485,node7234node:0.985625989):0.767743043[0.972],(node19504node:1.622176787,(((((node44651node:0.681699464,node61486node:0.391168994):0.565449283[0.999],(node57021node:1.067392679,(node9600node:0.595337053,(node17000node:0.994307109,(node391node:0.223349022,node23524node:0.347165248):0.333083523[0.981]):0.092515664[0.617]):0.467699487[0.992]):0.201331186[0.386]):0.579681858[0.998],(((node43908node:1.218895468,((node18146node:0.267467009,node59331node:0.315679273):0.414652304[0.998],(node79304node:1.047707650,((node60384node:0.355042694,node15872node:0.209856399):0.225801401[0.982],(node8914node:0.491746067,(node21856node:0.731040030,(node55768node:0.621317854,node20560node:0.598730752):0.254234191[0.972]):0.072855114[0.228]):0.159302072[0.907]):0.164021944[0.165]):0.178025255[0.912]):0.056633421[0.433]):0.078492272[0.071],((node56319node:0.981305095,((node47969node:0.303744590,(node15874node:0.200524863,node14552node:0.254714311):0.176781304[0.966]):0.244109589[0.984],((node16733node:0.592785624,(node76916node:0.277302340,(node9935node:0.440465759,node15105node:0.235890542):0.096537443[0.811]):0.126729649[0.937]):0.163798373[0.749],(node49121node:0.528495641,(node41249node:0.025800625,(node5249node:0.190422733,node14976node:0.145712445):0.119099524[0.431]):0.339747343[0.998]):0.399289535[1.000]):0.075706127[0.098]):0.182020744[0.920]):0.078747107[0.609],((node35318node:1.162401877,(node73892node:0.379440464,node18250node:0.154180268):0.755347741[1.000]):0.159931688[0.203],(((node21017node:0.315879932,node16773node:0.263366098):0.381524352[1.000],(node3442node:0.662821335,(node48032node:0.349047316,node26467node:0.433834294):0.127672713[0.905]):0.115072344[0.893]):0.077718244[0.187],((node75249node:0.530372517,node15855node:0.473413687):0.068540142[0.802],(node47306node:0.508741414,(node59402node:0.293669774,(node53383node:0.302698283,(node18289node:0.241946023,node23777node:0.149271391):0.071386111[0.652]):0.043899885[0.322]):0.108475980[0.952]):0.042680849[0.724]):0.152637476[0.903]):0.213465891[0.967]):0.176835835[0.915]):0.457924934[1.000]):0.139471723[0.757],(((node59368node:0.685128311,node56738node:0.896971584):0.567572817[0.999],((((node49035node:0.642079824,(node410node:0.699728439,(node9919node:0.566402578,(node30909node:0.164041551,(node11518node:0.195208087,node7654node:0.172297990):0.309248806[1.000]):0.239201640[0.961]):0.244783630[0.821]):0.103273403[0.133]):0.392112179[0.995],((node75248node:0.516278517,(node26604node:0.240447719,node43832node:0.237407306):0.462981533[1.000]):0.115409597[0.203],(node14529node:0.425028500,(node57032node:0.352658699,node48478node:0.235959654):0.128309882[0.938]):0.069985547[0.809]):0.311343918[0.986]):0.342485878[0.987],((node8725node:0.393387869,(node25225node:0.652000689,node53222node:0.507953639):0.139449898[0.275]):0.102640504[0.816],((node44652node:0.769591547,(node1354node:0.466209170,(node33029node:0.172992471,(node47970node:0.227818187,node34688node:0.242762076):0.070621929[0.908]):0.207039789[0.997]):0.120375141[0.953]):0.123463568[0.926],((node10023node:0.541334059,node8924node:0.292716871):0.090146606[0.889],(node48204node:0.162410281,(node50036node:0.115279636,node53376node:0.157488804):0.043125415[0.195]):0.348541446[1.000]):0.107259077[0.733]):0.126990299[0.942]):0.149674406[0.955]):0.090891807[0.862],(((node50623node:0.445273824,(node69926node:0.632196102,(node18171node:0.334692014,node39581node:0.303371233):0.084116587[0.859]):0.088544362[0.686]):0.090356044[0.890],(node53889node:0.285609034,(node41205node:0.277148760,(node52416node:0.196374931,node48397node:0.338940857):0.289595926[0.999]):0.035148912[0.073]):0.134100184[0.954]):0.362502113[0.999],(((node34151node:0.487105250,node16166node:0.793944223):0.135513584[0.747],(node48843node:0.634779588,node1793node:0.558298841):0.166061850[0.886]):0.102063402[0.906],((node28313node:0.691576685,(node23902node:0.662654864,node59037node:0.803121346):0.128131875[0.528]):0.107727826[0.848],((node75265node:0.308533950,(node75262node:0.310170792,node76004node:0.875697096):0.072702510[0.493]):0.150617736[0.985],((node57526node:0.378796789,node55817node:0.300027309):0.080387498[0.910],((node41657node:0.308685607,(node27260node:0.439430644,(node59235node:0.156931839,(node5280node:0.208111692,(node64126node:0.404118435,node27492node:0.070100310):0.062432246[0.430]):0.075020688[0.865]):0.114122018[0.977]):0.036028705[0.387]):0.096506618[0.956],((node48579node:0.257409265,(node23623node:0.415854858,(node14410node:0.138410659,node1777node:0.179100083):0.198326559[0.996]):0.091073792[0.930]):0.042609271[0.739],((node56287node:0.417050869,node5899node:0.388013337):0.242498313[0.995],(node75949node:0.278474140,(node78390node:0.096078653,node77316node:0.236720240):0.148975397[0.942]):0.366906462[1.000]):0.086196516[0.650]):0.077323911[0.689]):0.037995870[0.451]):0.078303984[0.911]):0.099835013[0.956]):0.055626593[0.548]):0.040849445[0.566]):0.203764383[0.993]):0.091505608[0.591]):0.045335386[0.587],(((node14462node:0.675074887,((node32884node:0.982164469,node25226node:0.345423146):0.172181928[0.903],(node26548node:0.506597285,(node53272node:0.552362081,node50715node:0.375099669):0.103810622[0.158]):0.058814027[0.281]):0.127551730[0.838]):0.338396279[0.997],((((node13606node:0.662922745,node62661node:0.623964709):0.336417351[0.975],(node76782node:0.324775901,(node34377node:0.167455907,(node34376node:0.360958733,node34391node:0.139113732):0.070305502[0.588]):0.328461713[0.999]):0.427804135[0.999]):0.185415784[0.937],((node25087node:0.996481308,(node25047node:0.834755020,(node25313node:0.756875642,(node21937node:0.331005594,(node59718node:0.367132318,node75236node:0.243454778):0.210575758[0.958]):0.634438947[1.000]):0.078396495[0.057]):0.206765250[0.941]):0.144772521[0.848],((node7865node:0.671705318,node56359node:0.585232000):0.582227756[1.000],(node76703node:0.961065501,(node48133node:0.406308141,(node58995node:0.196438939,(node28285node:0.105210521,node28286node:0.171893981):0.222549036[1.000]):0.147131782[0.834]):0.759646292[1.000]):0.114601048[0.322]):0.168520682[0.781]):0.009251579[0.000]):0.127082888[0.903],(((node22271node:0.854497356,(node14744node:0.386184470,(node43513node:0.376539306,(node26928node:0.503245579,(node56224node:0.358199439,node78555node:0.337723249):0.124011006[0.898]):0.089284496[0.903]):0.057927848[0.785]):0.066860476[0.807]):0.107033580[0.906],((node13070node:0.170424082,node16468node:0.304029898):0.504795249[1.000],((node70402node:0.217235657,(node61328node:0.521323016,node77758node:0.163665617):0.017894632[0.174]):0.240631250[1.000],(node26545node:0.315265733,((node40360node:0.256799048,(node9872node:0.259469622,(node67450node:0.237560663,(node29371node:0.097890186,node11089node:0.368993527):0.041401315[0.506]):0.070983587[0.932]):0.026619925[0.173]):0.032811800[0.800],((node46220node:0.209144499,(node18557node:0.141793023,node50702node:0.367521096):0.061193710[0.598]):0.024748363[0.455],((node5244node:0.333565917,node6976node:0.109133064):0.039464498[0.854],(node77368node:0.174444701,node5184node:0.107753453):0.055420431[0.948]):0.044863545[0.637]):0.036452498[0.697]):0.113836430[0.974]):0.059079266[0.625]):0.135139125[0.939]):0.249645494[0.995]):0.087445519[0.900],((((node59136node:0.536025416,(node28283node:0.440895163,node48163node:0.426350024):0.293568028[0.989]):0.268058423[0.985],(node67414node:0.499724083,(node37440node:0.319008318,(node7186node:0.393134689,(node49860node:0.137448877,node50868node:0.225027778):0.189297730[0.981]):0.157923776[0.944]):0.197655770[0.983]):0.132064196[0.811]):0.285158726[0.994],(node30692node:0.804839416,(node26596node:0.498575119,(node68659node:0.353824424,(node25731node:0.424999401,(node33945node:0.474808008,(node16745node:0.507240498,(node23456node:0.208226342,(node67631node:0.546880734,node79453node:0.383807023):0.041574236[0.791]):0.071182836[0.270]):0.149706403[0.951]):0.079558327[0.862]):0.107804192[0.940]):0.085062273[0.206]):0.212284699[0.659]):0.417467569[0.999]):0.153330439[0.954],((node29206node:0.947104154,((node27466node:0.274182724,node34416node:0.825119072):0.306389118[0.968],(node9046node:0.377450456,node9045node:1.210667947):0.554371635[0.991]):0.130183604[0.335]):0.415684146[0.996],((node55208node:0.340313829,(node53271node:0.148813622,node58176node:0.172876033):0.124221122[0.957]):0.295734413[0.998],((node206node:0.450213467,(node16915node:0.714144706,(node41138node:0.386831346,node44335node:0.270362464):0.140948807[0.944]):0.109708920[0.812]):0.330582996[1.000],((node70946node:0.302038708,(node72211node:0.868399928,node77044node:0.415391764):0.102644904[0.652]):0.042037670[0.668],(node47947node:0.271732867,(node67115node:0.577441909,(node66843node:0.220318008,node66844node:0.172439862):0.257537797[0.998]):0.103287783[0.922]):0.176625092[0.991]):0.017171197[0.571]):0.115878895[0.946]):0.121924157[0.885]):0.104326117[0.907]):0.057236244[0.698]):0.202858218[0.996]):0.024987498[0.146]):0.048980565[0.791],(((node49250node:1.266704576,(node51448node:1.206143729,node63174node:0.717493029):0.424177966[0.956]):0.237271141[0.860],((node24994node:0.902727695,(node3492node:1.114524037,(node59562node:0.307857841,(node59242node:0.299284136,(node18786node:0.176754092,node47077node:0.218006484):0.273033359[0.998]):0.120625577[0.756]):0.706451640[1.000]):0.120099124[0.002]):0.209648127[0.902],((node59158node:0.949485095,node57186node:1.469170314):0.397101186[0.913],((node48248node:1.256259977,node59695node:0.506566375):0.187605681[0.897],(node13844node:0.724897281,(node7795node:0.629756989,node59694node:0.561263861):0.373914573[0.989]):0.120252694[0.315]):0.007798731[0.218]):0.099535426[0.509]):0.074044525[0.425]):0.060919876[0.865],(((node56799node:0.665408972,(node24096node:0.381934654,node15975node:0.398130132):0.249488473[0.992]):0.039609498[0.750],(((node75658node:0.382462309,(node25249node:0.199243650,(node14638node:0.700096761,node56798node:0.370681043):0.073047056[0.699]):0.062954912[0.868]):0.236693311[0.994],(node79467node:0.477797325,(node40741node:0.723278238,(node36416node:0.344230015,(node59948node:0.481221868,node960node:0.239989071):0.062632850[0.117]):0.202021522[0.975]):0.103614388[0.744]):0.173408494[0.967]):0.222379957[0.991],((node40685node:0.388281761,(node79748node:0.497861464,node59382node:0.439379971):0.185274528[0.966]):0.120031946[0.815],(node59102node:0.535412889,(((node28008node:0.292620805,(node77753node:0.516364058,node25475node:0.389718972):0.029272652[0.062]):0.064087614[0.931],(node60239node:0.165409572,(node19377node:0.429826011,node19083node:0.188366179):0.093885418[0.773]):0.274619586[1.000]):0.023165259[0.662],((node48449node:0.255950107,node55723node:0.212598254):0.188351394[0.988],(node32264node:0.685663753,(node16803node:0.238056811,(node38631node:0.109732809,(node8314node:0.123151736,node2071node:0.197384445):0.037277721[0.147]):0.125480843[0.977]):0.127768905[0.908]):0.129619643[0.927]):0.086533545[0.940]):0.059999270[0.889]):0.105084481[0.930]):0.136788538[0.968]):0.112955080[0.969]):0.015852667[0.384],((node53377node:0.147926324,node71762node:0.138100998):0.692502953[1.000],(((node6324node:1.243711782,node56269node:0.722403582):0.189980562[0.707],((node78164node:0.607877384,node48547node:0.709624027):0.234363882[0.968],(node12062node:0.449325534,(node23555node:0.175063402,node44705node:0.078033545):0.304322660[0.998]):0.257288235[0.999]):0.053716808[0.297]):0.042682744[0.017],((node15568node:0.700080065,node59551node:0.311433094):0.309333380[0.996],((node77449node:0.606850063,(node50519node:0.071302834,(node8625node:0.179848785,node59773node:0.386815991):0.031834251[0.000]):0.485208722[1.000]):0.106713739[0.887],(((((node53310node:0.608281841,node56379node:0.881737512):0.093199855[0.836],(node52828node:0.493985939,(node46764node:0.500660229,(node75723node:0.363850269,node49755node:0.426915703):0.238749460[0.996]):0.137345433[0.914]):0.074725756[0.828]):0.063631219[0.867],(node59114node:0.789588391,(node58940node:0.420351813,((node19335node:0.297435808,node25229node:0.538681695):0.121715207[0.863],(node53327node:0.349574539,node25228node:0.332583983):0.207476249[0.989]):0.174621764[0.984]):0.099283408[0.336]):0.079711049[0.851]):0.049681405[0.285],((node33753node:0.580607864,node69911node:0.530637037):0.155998465[0.946],((node73915node:0.137620120,node19177node:0.255589766):0.488557693[1.000],(node49718node:0.512732263,(((node26043node:0.185901722,node22300node:0.027209536):0.374822533[1.000],(node53510node:0.113531561,(node59225node:0.317846852,(node25301node:0.276430060,node53494node:0.092868873):0.051916132[0.723]):0.174924167[0.998]):0.135998154[0.955]):0.396469880[1.000],(node53512node:0.633389953,((node46744node:0.098698990,node47227node:0.286103983):0.082901044[0.959],((node19143node:0.122278522,node58984node:0.135693440):0.142674556[1.000],(node59769node:0.230110162,((node53665node:0.525136603,node58799node:0.143300415):0.187587549[0.993],(node26725node:0.080825180,(node69859node:0.084673731,(node26831node:0.048654942,(node58150node:0.082066455,node38434node:0.040037422):0.027857977[0.890]):0.020720204[0.650]):0.019023690[0.410]):0.043228202[0.943]):0.025710442[0.069]):0.031738687[0.803]):0.043551036[0.528]):0.078319025[0.282]):0.058099040[0.601]):0.081690610[0.852]):0.243382261[0.994]):0.035964802[0.489]):0.068645944[0.706]):0.040842378[0.868],((node75364node:0.410828694,((node71767node:0.352904254,((node42796node:0.145363321,(node60527node:0.099565078,node50258node:0.119864262):0.071674767[0.941]):0.373201335[1.000],((node66891node:0.411338239,(node68053node:0.266888564,node78454node:0.106408112):0.283683243[1.000]):0.055492825[0.865],((node61705node:0.109906885,(node4026node:0.203327494,node66826node:0.102100614):0.167759998[0.997]):0.241249785[1.000],(node29388node:0.561204055,(node59872node:0.137850625,node14859node:0.096133552):0.217023771[0.998]):0.044811472[0.114]):0.047104804[0.840]):0.058146117[0.422]):0.065385672[0.886]):0.071098465[0.510],((node44704node:0.585081328,(node26629node:0.144951108,(node40130node:0.152732001,node27998node:0.147566843):0.055965773[0.251]):0.224743012[0.996]):0.095419834[0.682],(((node23045node:0.351593613,node54098node:0.431377288):0.123373047[0.470],(node18112node:0.277923724,(node12641node:0.359601734,(node5626node:0.181280193,node3972node:0.176918499):0.124982580[0.930]):0.105942770[0.903]):0.058661857[0.730]):0.048130286[0.814],((node66156node:0.145710387,node80382node:0.180114290):0.337941499[1.000],(node79524node:0.202980542,((node80383node:0.208690261,node22638node:0.286810175):0.135383153[0.976],((node72052node:0.342202896,node72051node:0.299923000):0.110709364[0.938],((node44484node:0.000000005,node44843node:0.018188457):0.163970403[1.000],(node22669node:0.207500960,(node20606node:0.102783445,node55392node:0.119104827):0.055931258[0.927]):0.023243768[0.355]):0.044904983[0.858]):0.096253480[0.963]):0.084882484[0.943]):0.155692581[0.986]):0.111295942[0.944]):0.034634235[0.599]):0.128294309[0.989]):0.067879314[0.062]):0.073553794[0.857],((node60674node:0.444650519,((node23373node:0.053915010,node38588node:0.358551135):0.293964260[0.990],(node25812node:0.209284779,(node78330node:0.303215230,node53500node:0.144231857):0.202422219[1.000]):0.028290209[0.220]):0.053380487[0.798]):0.177191194[0.997],((node73298node:0.564202973,(node23229node:0.232545435,(node41248node:0.380143061,(node34373node:0.239786861,node30381node:0.323922569):0.278360230[0.999]):0.160627255[0.886]):0.049696545[0.474]):0.080579751[0.746],((((node19157node:0.377324145,(node25104node:0.136683242,node56140node:0.141784501):0.179752494[0.994]):0.086997248[0.659],(node25763node:0.517959013,(node19111node:0.229299266,node53499node:0.339970279):0.204532034[0.994]):0.146780608[0.609]):0.071548719[0.698],((node60711node:0.081917042,node29443node:0.173385050):0.445193852[1.000],(node73979node:0.827436536,((node5129node:0.429474208,node25783node:0.161335728):0.097207975[0.226],((node6162node:0.127772076,node38390node:0.363544431):0.218554637[0.999],(node50105node:0.179171291,(node59704node:0.377285912,node77410node:0.310341098):0.112661035[0.953]):0.066153870[0.880]):0.053739464[0.506]):0.300850348[0.999]):0.010311351[0.061]):0.091044852[0.931]):0.030597636[0.403],(((node70519node:0.244875044,node69862node:0.143400145):0.048671467[0.403],(node5133node:0.170012975,((node25799node:0.206520589,node6262node:0.155805871):0.097611610[0.911],(node26753node:0.049786235,node26752node:0.000000005):0.156723806[0.996]):0.357393246[1.000]):0.045387183[0.869]):0.088654095[0.979],((node39327node:0.228357758,node49777node:0.284311360):0.267509408[1.000],(node19212node:0.314322411,((node49590node:0.510129403,(node59093node:0.212579217,(node56381node:0.254452072,node49742node:0.356891303):0.123434065[0.984]):0.056502958[0.824]):0.030705204[0.709],((node41662node:0.264605232,node73982node:0.374128979):0.109424693[0.386],(node75462node:0.273622745,((node38296node:0.355106459,((node8016node:0.216801149,node55949node:0.312958480):0.060451526[0.768],(node57868node:0.178044223,node74027node:0.234874302):0.018713480[0.717]):0.055895122[0.865]):0.059526900[0.634],(node7443node:0.287059842,(node47294node:0.306440698,((node47349node:0.257427156,((node22246node:0.451090160,node73956node:0.076709392):0.056042735[0.803],(node58782node:0.124409752,(node19508node:0.123453158,(node75440node:0.187231117,node19409node:0.139023122):0.028692405[0.147]):0.029252518[0.559]):0.057691843[0.906]):0.062355303[0.947]):0.034097978[0.708],(node74290node:0.253051033,(node14576node:0.182948648,(node53548node:0.192727012,((node19327node:0.152853042,node73208node:0.209049555):0.069640814[0.830],(node56259node:0.189549528,(node44872node:0.182828055,(node58882node:0.070095502,node19415node:0.166306877):0.167191720[1.000]):0.036232997[0.606]):0.030162314[0.185]):0.032023636[0.886]):0.039077774[0.711]):0.014178440[0.714]):0.025965198[0.594]):0.036515990[0.858]):0.027643631[0.386]):0.062739220[0.936]):0.097187095[0.964]):0.053895135[0.859]):0.056348998[0.892]):0.034163368[0.845]):0.017256814[0.643]):0.022896288[0.868]):0.024643906[0.169]):0.059537366[0.954]):0.033383366[0.187]):0.030785098[0.750]):0.064202557[0.932]):0.051279338[0.775]):0.075531507[0.766]):0.027193550[0.481]):0.066582867[0.838]):0.073306435[0.870]):0.069147423[0.942]):0.063364750[0.811]):0.233614264[1.000]):0.104383682[0.093]):0.235572708[0.962]):0.301043643[0.981],(((node29395node:0.529071559,node55175node:0.769032480):0.313961238[0.955],(node4403node:0.890314799,((node78456node:0.792131696,(node19492node:0.570253025,(node33044node:0.628361930,(node56394node:0.395137033,(node59592node:0.431075593,(node59130node:0.228791388,node79537node:0.129682430):0.354108197[1.000]):0.191174942[0.936]):0.071801865[0.584]):0.125238054[0.889]):0.107357811[0.896]):0.086396662[0.789],(((node44389node:0.521162164,node74039node:0.459875613):0.273479405[0.991],(node76506node:0.509701944,(node30060node:0.394019434,node62146node:0.417821996):0.211334096[0.969]):0.169547813[0.966]):0.089112006[0.484],((node14631node:0.662122653,(((node62988node:0.676465615,node23968node:0.847942194):0.206612680[0.946],((node54337node:0.874893891,(node22432node:0.663440162,(node56323node:0.413672196,node2076node:0.374398224):0.082908656[0.785]):0.141090247[0.506]):0.039052732[0.277],((node41541node:0.821538293,node22336node:0.429496498):0.119560100[0.536],(node73504node:0.771077000,(node28326node:0.489986167,(node16721node:0.242418227,node65568node:0.214154252):0.117625086[0.920]):0.283740811[0.989]):0.068981620[0.240]):0.051564516[0.826]):0.232416725[0.989]):0.089116135[0.870],((node71802node:0.482918640,(node71731node:0.474135527,node35932node:0.481860214):0.128626250[0.912]):0.156852605[0.925],((node53123node:0.427192621,node71414node:0.528545365):0.104711053[0.907],(node1586node:0.758359665,(node53904node:0.423690754,((node77119node:0.149582765,node48481node:0.305818799):0.082539018[0.833],(node73475node:0.181732014,(node69252node:0.203385381,node18128node:0.136737115):0.075288639[0.866]):0.064425270[0.604]):0.121212037[0.889]):0.148616574[0.896]):0.213712578[0.993]):0.149830152[0.953]):0.185930631[0.986]):0.035692172[0.434]):0.109816866[0.908],(((node27903node:0.377571773,(node43165node:0.405710090,(node51771node:0.295612900,node73819node:0.578170987):0.142635598[0.553]):0.118093804[0.893]):0.216402884[0.979],((node80661node:0.513812017,node40690node:0.303427853):0.211687497[0.972],(node66231node:0.194105602,node23232node:0.294626400):0.533599951[1.000]):0.270217189[0.991]):0.136925428[0.936],(node7483node:0.725378368,(node4877node:0.644913113,(node61636node:0.933237497,(node15164node:0.756983897,((node77849node:0.744475912,node52256node:0.309496871):0.079473445[0.170],(node58988node:0.635419858,(node8152node:0.329288533,((node2184node:0.276128637,node75438node:0.247499893):0.112894222[0.963],(((node40516node:0.332656814,node30870node:0.142392543):0.153149245[0.985],(node55955node:0.128329435,node64256node:0.216146096):0.066426401[0.134]):0.120780923[0.985],(((node30138node:0.194134928,node52096node:0.150549648):0.062974214[0.945],(node8802node:0.283061842,(node48274node:0.244961342,node2416node:0.160772903):0.102433389[0.980]):0.033199822[0.339]):0.081672748[0.969],((node40614node:0.200377364,node10933node:0.171858963):0.033832101[0.841],(node33018node:0.204417127,(node76352node:0.115407010,(node46362node:0.163165819,node74048node:0.102517754):0.051182275[0.920]):0.059922986[0.945]):0.077639882[0.967]):0.021688989[0.789]):0.022807954[0.796]):0.072172900[0.925]):0.061267134[0.773]):0.053838511[0.563]):0.034184701[0.474]):0.092787495[0.625]):0.115446823[0.886]):0.094060835[0.787]):0.212961672[0.974]):0.056705130[0.821]):0.059593749[0.632]):0.073523273[0.513]):0.092651212[0.891]):0.108234448[0.544]):0.133430754[0.082]):0.842987728[1.000],(((node14080node:0.498581015,(node14528node:0.463394422,node64242node:0.614781006):0.106449038[0.111]):0.679863372[1.000],(((node9494node:0.845849943,(node44688node:0.278009951,node33752node:0.483128186):0.434224827[0.996]):0.149712008[0.574],(node29435node:0.984330893,(node2906node:0.813521192,(node43719node:0.276084951,(node392node:0.363836236,node10086node:0.552514285):0.120885512[0.148]):0.510063974[1.000]):0.071033499[0.607]):0.138372714[0.443]):0.142364651[0.861],((node71528node:0.196526457,node43727node:0.440345323):1.170660463[1.000],((node21701node:0.871947358,(node33944node:0.658125184,(node4399node:0.584075409,((node26616node:0.837038684,(node58093node:0.334357578,node54423node:0.397438770):0.054205725[0.193]):0.682759351[1.000],(node47485node:0.783870747,(node615node:0.584010619,(node2075node:0.974143902,(node59579node:0.611151346,(node19211node:0.323179565,(node33047node:0.192223693,(node7481node:0.286887315,(node6446node:0.388960416,node32265node:0.376613246):0.095414286[0.594]):0.073040616[0.732]):0.320532133[1.000]):0.050308571[0.319]):0.048180986[0.509]):0.072754045[0.292]):0.115875337[0.900]):0.113007333[0.481]):0.124507345[0.743]):0.133132378[0.586]):0.529367903[0.999]):0.193479559[0.907],((node23905node:0.801289097,(node38486node:0.416475952,(node80897node:0.436026227,(node46433node:0.916793288,(node2623node:1.193841292,((node455node:0.338367110,node76999node:0.552542979):0.175413502[0.977],(node50968node:0.272833588,node67448node:0.144840774):0.167546502[0.941]):0.359461885[0.975]):0.171430072[0.789]):0.096229210[0.291]):0.228852177[0.975]):0.203727028[0.890]):0.121290389[0.259],(node18862node:0.734576113,(node9602node:0.532061094,((node72115node:0.157901990,node50946node:0.121169902):0.121306520[0.921],((node71129node:0.165564701,node26967node:0.188383103):0.206456404[1.000],((node4471node:0.192834691,(node983node:0.282841494,(node33607node:0.296490917,(node60027node:0.147701467,node26605node:0.223677804):0.210450116[0.998]):0.100093035[0.932]):0.047350124[0.395]):0.091587354[0.971],((node9601node:0.256544088,node72116node:0.315110267):0.163539638[0.996],(node50947node:0.294119952,(node67424node:0.295071347,node46442node:0.379738871):0.070478493[0.855]):0.032955743[0.124]):0.051404861[0.234]):0.066656527[0.827]):0.140427769[0.821]):0.130174349[0.611]):0.163316045[0.842]):0.255044141[0.967]):0.526783517[0.998]):0.121938906[0.825]):0.389665711[0.991]):0.105640378[0.635]):0.425044380[0.992],(node77864node:1.222078180,((node76037node:1.847379304,((((node42201node:0.236679288,node26758node:0.371822601):0.213426405[0.892],(node13542node:0.177091687,node2176node:0.413441931):0.385549546[0.998]):0.330873832[0.991],((node15328node:0.512349692,node75643node:0.649885550):0.428819973[0.989],(node73916node:0.960566916,(node56706node:0.244038647,node1870node:0.342438275):0.368763635[0.988]):0.062175519[0.298]):0.417518357[0.997]):0.226116657[0.949],((((node69792node:0.195872285,node34310node:0.162892865):0.120692948[0.985],(node13355node:0.254586332,(node32996node:0.109551147,(node26433node:0.094524601,node47777node:0.104303503):0.032494313[0.460]):0.251457219[1.000]):0.038949980[0.475]):0.012334339[0.000],(node42167node:0.451585193,((node29369node:0.216728675,(node42559node:0.218811603,node40928node:0.129394395):0.118254372[0.816]):0.318457945[1.000],(node16695node:0.222234011,(node71327node:0.165458765,(node50481node:0.127816007,node16134node:0.074940894):0.232325779[1.000]):0.093068766[0.812]):0.140384607[0.973]):0.102762230[0.949]):0.042712345[0.165]):0.761771927[1.000],((node74737node:0.352374257,((node51803node:0.172036442,node9167node:0.325666686):0.223046464[0.996],(node28574node:0.222356232,node17588node:0.197934937):0.241388196[0.993]):0.069162265[0.395]):0.514238503[1.000],((node16911node:0.797863756,(node19999node:0.351710406,node1871node:0.321258090):0.290562789[0.989]):0.121778588[0.676],((node1853node:0.584345534,(node58135node:0.193166703,node49505node:0.224351965):0.184723307[0.961]):0.396986722[0.999],((node25469node:0.081724297,node6947node:0.122675203):0.544271292[1.000],(((node4689node:0.362382326,node16167node:0.276902594):0.133523855[0.951],(node73903node:0.421024851,(node72708node:0.089611465,node2188node:0.110335731):0.227520654[0.999]):0.122609001[0.969]):0.081994632[0.933],((node79350node:0.387858430,((node39656node:0.227059913,node6306node:0.213861982):0.086519378[0.875],(node27480node:0.248166264,(node30330node:0.110157602,node2152node:0.132263067):0.077197513[0.874]):0.122290542[0.902]):0.078829229[0.226]):0.149949235[0.988],((node73931node:0.222323407,(node33314node:0.187066837,node4367node:0.178416560):0.145985898[0.990]):0.151941749[0.995],(node76624node:0.242420320,(node59219node:0.306397534,(node15265node:0.387690449,(node20930node:0.124086181,node59074node:0.223379183):0.264621881[1.000]):0.107041516[0.558]):0.051068783[0.686]):0.077140463[0.955]):0.074135254[0.945]):0.031207018[0.802]):0.099023601[0.905]):0.154004362[0.898]):0.124306482[0.851]):0.165416579[0.921]):0.183650815[0.951]):0.085512151[0.796]):0.144578261[0.910]):0.106663959[0.852],(((node48138node:1.136188103,(node7474node:0.674454974,(node40759node:0.482461919,((node27949node:0.597149727,(node15879node:0.321386721,(node16548node:0.263467718,(node48456node:0.401473581,node53289node:0.208516350):0.166314419[0.987]):0.088834976[0.312]):0.190871362[0.985]):0.067848725[0.305],(node51449node:0.689956101,(node10012node:0.536881793,((node22731node:0.341716049,(node43836node:0.822676655,(node77019node:0.420106260,node42947node:0.510285368):0.119591353[0.907]):0.050851603[0.264]):0.067560438[0.891],((node4263node:0.370773936,((node21310node:0.159273787,node75656node:0.222760187):0.052856265[0.789],(node57447node:0.135828480,node56198node:0.148747566):0.071303621[0.828]):0.154544397[0.994]):0.061376362[0.302],((node39169node:0.246882372,((node78233node:0.346878132,node38240node:0.152622361):0.066415605[0.941],(node49415node:0.113281611,node80665node:0.281350458):0.019327516[0.078]):0.083840070[0.987]):0.054809946[0.937],(node18181node:0.239672821,((node5185node:0.166805232,(node5901node:0.164956382,node24937node:0.205340978):0.044733433[0.608]):0.086310158[0.970],(node19493node:0.202012755,(node29396node:0.346377045,(node48605node:0.164945432,node76592node:0.199905155):0.058176402[0.611]):0.044830645[0.878]):0.036946677[0.774]):0.055841588[0.951]):0.033708649[0.326]):0.015908998[0.660]):0.083814389[0.959]):0.108484910[0.939]):0.099948475[0.653]):0.089647145[0.884]):0.083197909[0.762]):0.165189196[0.936]):0.138005012[0.633]):0.361815750[0.995],((node74159node:0.516786856,node47361node:0.690567409):0.190619627[0.961],((node76015node:0.545449428,((node18432node:0.269255131,((node72054node:0.152666831,(node48039node:0.323320899,(node50628node:0.101715245,node4736node:0.077517057):0.068644270[0.916]):0.037845566[0.774]):0.021576521[0.436],((node37742node:0.117577514,node58073node:0.153978245):0.061661573[0.833],(node76820node:0.400763965,node43848node:0.173172648):0.104043658[0.946]):0.048204982[0.762]):0.124830376[0.972]):0.318670807[0.999],(node21898node:0.746800185,(node75255node:0.369434015,(node49256node:0.466232301,(node53363node:0.408364901,((node40416node:0.142041438,node53400node:0.129330368):0.285068161[1.000],(node9849node:0.297373542,((node20016node:0.256131436,node79566node:0.409481574):0.030734417[0.539],((node73664node:0.290672410,(node56034node:0.193694024,node48160node:0.217701148):0.073120040[0.789]):0.057155121[0.427],(node22529node:0.277054356,(node80123node:0.389503736,node22418node:0.195692465):0.065385137[0.409]):0.134061917[0.983]):0.064674012[0.935]):0.038106799[0.000]):0.081069458[0.908]):0.161672056[0.982]):0.145894021[0.831]):0.132124850[0.765]):0.393703377[1.000]):0.112263687[0.592]):0.072640202[0.783]):0.109214910[0.578],((node52676node:0.616384327,(node46467node:0.139990148,(node71131node:0.170010271,(node71024node:0.088201663,node74729node:0.105538920):0.062817024[0.928]):0.149116881[0.977]):0.283733245[1.000]):0.084992183[0.842],((node52499node:0.835563271,node12073node:0.415558026):0.216987536[0.882],((((node28455node:0.335492625,node41545node:0.479542322):0.076732351[0.572],(node73963node:0.328245691,(node16365node:0.313132766,(node56549node:0.298433265,node43493node:0.412606571):0.109155372[0.917]):0.093460989[0.848]):0.189343063[0.986]):0.156866233[0.951],(node61467node:0.295562371,((node41412node:0.314144138,node48428node:0.460162246):0.098259724[0.798],(node53541node:0.403219203,(node50289node:0.261953873,(node48981node:0.252675444,node100node:0.296279547):0.048118439[0.251]):0.167354129[0.991]):0.077210083[0.447]):0.103813689[0.914]):0.203968425[0.989]):0.319397435[0.998],(((node59241node:0.612616295,node22357node:0.741398632):0.243606181[0.936],(node8035node:0.513345334,(node80664node:0.166788450,node80643node:0.165254273):0.324304450[0.999]):0.125792149[0.930]):0.059341827[0.564],((node17599node:0.572828963,(node43884node:0.390830142,node9835node:0.439914679):0.327936869[0.997]):0.189342113[0.934],((node64217node:0.593849284,node59594node:0.319450095):0.108017374[0.748],(node41452node:0.669343153,(node9821node:0.284510654,(node7684node:0.212587100,(node50607node:0.338580863,(node36043node:0.162496260,node33073node:0.315115602):0.088372565[0.884]):0.079901506[0.931]):0.044341863[0.611]):0.091473134[0.913]):0.106696499[0.770]):0.061186236[0.880]):0.035798969[0.126]):0.326750257[0.999]):0.122423345[0.847]):0.025844065[0.147]):0.080169332[0.874]):0.224039158[0.991]):0.213377381[0.980]):0.202202146[0.965],(node48612node:1.424766552,(((node49861node:0.330413603,node61813node:0.153610965):0.421990694[0.999],((node44334node:0.340825953,node16914node:0.473107180):0.182605363[0.908],((node50664node:0.212812651,node15715node:0.231549123):0.227580376[0.996],(node25713node:0.399322700,(node55666node:0.158542190,(node79455node:0.269027752,(node23180node:0.129973159,node1842node:0.216538629):0.267685873[1.000]):0.072974574[0.368]):0.151140338[0.912]):0.209123448[0.978]):0.136511932[0.916]):0.218265756[0.945]):0.604595322[1.000],(node33515node:1.196386511,(((node8416node:0.179914387,node31396node:0.152698992):0.318111270[0.997],(((node31380node:0.491361838,(node60493node:0.378274765,(node80010node:0.373197829,node67784node:0.510135978):0.127896152[0.746]):0.373887079[1.000]):0.174434039[0.839],((node53259node:0.160003160,(node9269node:0.061738939,(node80677node:0.084577611,(node65275node:0.096711185,node26921node:0.088949239):0.041141809[0.910]):0.033515436[0.421]):0.030056497[0.855]):0.108463037[0.975],(node49334node:0.192032537,((node61238node:0.164910850,node18647node:0.227478978):0.171711239[0.995],((node4043node:0.175939209,node55837node:0.236386734):0.094948554[0.931],(node51970node:0.180376385,((node74947node:0.260045294,(node53263node:0.151834291,(node74839node:0.142565033,node35154node:0.216762543):0.164077104[0.998]):0.150948671[0.999]):0.048723390[0.732],((node74956node:0.100628659,node9666node:0.276344295):0.035389607[0.689],(node69207node:0.089736864,(node25512node:0.183335533,(node78508node:0.112298606,node59457node:0.143322973):0.051031984[0.894]):0.046372605[0.930]):0.021504045[0.848]):0.055450777[0.899]):0.052192398[0.928]):0.050421804[0.760]):0.058156059[0.749]):0.064152129[0.918]):0.045091096[0.807]):0.459481074[1.000]):0.256800104[0.987],((node40738node:0.621062665,(node14787node:0.245515789,node52452node:0.213350090):0.358242384[1.000]):0.163065698[0.770],((node33967node:0.087897101,node37386node:0.156843436):0.332035397[1.000],((node43275node:0.510483112,node74856node:0.363793556):0.112606471[0.633],(((node19233node:0.449740485,node49528node:0.364731901):0.114838939[0.776],(node19237node:0.251122154,(node74857node:0.440579838,node74798node:0.319855708):0.096641085[0.774]):0.067678904[0.841]):0.074012184[0.880],((node52992node:0.219265161,node49538node:0.327792819):0.031566767[0.614],(((node3746node:0.211062967,(node70787node:0.363635011,node75410node:0.352021190):0.061947244[0.854]):0.051384469[0.791],(node76459node:0.368598435,(node51910node:0.407602103,node73902node:0.279443695):0.059209061[0.277]):0.097934879[0.952]):0.024264538[0.100],((((node74838node:0.349911832,node19061node:0.301190986):0.032256430[0.063],(node52065node:0.190164587,node19232node:0.351900801):0.205696810[0.998]):0.036535640[0.283],(node52460node:0.435853883,(node32601node:0.292069567,(node61196node:0.184001266,((node75281node:0.095706034,node10216node:0.312209508):0.054477326[0.744],(node58977node:0.115226228,(node52459node:0.187524651,node52457node:0.147248151):0.096840214[0.992]):0.053309665[0.538]):0.088395733[0.882]):0.097595760[0.602]):0.338980278[1.000]):0.066487617[0.854]):0.061610709[0.971],(((node7300node:0.173427545,node43081node:0.093849356):0.149660034[0.999],(node19164node:0.189800248,(node28406node:0.273015268,node55611node:0.248424358):0.070978197[0.926]):0.085447784[0.978]):0.063737863[0.933],(((node52461node:0.282549480,node5904node:0.262411711):0.084794366[0.961],((node1178node:0.190084603,(node66912node:0.235158486,node68418node:0.181281030):0.047947053[0.397]):0.026477418[0.793],(node74865node:0.292028588,(node19292node:0.216334363,(node37601node:0.124495830,node60165node:0.120053509):0.187975046[1.000]):0.030168170[0.630]):0.062174612[0.948]):0.029590786[0.724]):0.015848921[0.815],(((node35400node:0.204174996,node3206node:0.115470541):0.016744791[0.802],(node58960node:0.118289984,(node37284node:0.231595536,(node60483node:0.209973970,node33124node:0.139421509):0.041670296[0.876]):0.025770037[0.823]):0.028674659[0.856]):0.008199351[0.211],((node51905node:0.100859676,node22262node:0.203326269):0.044330937[0.928],((node19238node:0.101933733,(node53555node:0.236501186,node53556node:0.154703808):0.113762779[0.886]):0.069685602[0.963],(node74850node:0.087406009,(node53554node:0.147178803,(node50127node:0.136622324,node19483node:0.183683007):0.035217270[0.669]):0.025819650[0.116]):0.015905451[0.762]):0.026586614[0.881]):0.022412134[0.816]):0.015993253[0.879]):0.013691702[0.815]):0.025475873[0.876]):0.044478162[0.890]):0.045418590[0.854]):0.030618657[0.076]):0.044827087[0.714]):0.060807847[0.095]):0.043762138[0.359]):0.240672098[0.987]):0.182775587[0.827]):0.383660323[0.999],(((node5265node:0.761391819,node18947node:1.147185037):0.203706659[0.883],((node55778node:0.744064316,((node14387node:0.137809615,node23211node:0.120630115):0.458988473[1.000],(node14386node:0.491451189,node21916node:0.697361028):0.260124526[0.970]):0.147600636[0.877]):0.182603456[0.966],((node69932node:0.209931031,node18227node:0.296017984):0.728056053[1.000],(node59116node:1.260142735,(node37911node:0.830777192,(((node25909node:0.669934638,(node59893node:0.217995058,(node37066node:0.432474993,node3420node:0.179393685):0.151457582[0.670]):0.157787968[0.961]):0.083434272[0.307],((node30529node:0.544752502,node25030node:0.292427901):0.425275453[1.000],(node65020node:0.553453711,(node49527node:0.442073833,(node73950node:0.409465058,node42210node:0.488006531):0.217678665[0.948]):0.201091384[0.606]):0.430366049[0.999]):0.116465990[0.900]):0.240669943[0.993],(node13026node:0.751584429,((node13023node:0.845868448,(node58969node:0.820684888,(node5839node:0.198077672,node38579node:0.143672873):0.479315944[0.999]):0.191026379[0.944]):0.073981912[0.308],((node34281node:0.354769148,node14585node:0.649146060):0.094315464[0.468],((node22259node:0.865482601,((node65074node:0.629457894,(node25060node:0.119370650,node77684node:0.260277773):0.559014925[1.000]):0.179149563[0.939],((node69833node:0.756513115,node44875node:0.516931594):0.157056007[0.907],(node49366node:0.290977123,(node61334node:0.105228473,node15350node:0.187855167):0.180387260[0.993]):0.296292515[0.999]):0.058804143[0.073]):0.058717690[0.148]):0.056723798[0.796],((node80755node:0.386245409,(node73949node:0.259904367,(node65281node:0.243477170,(node71278node:0.105897129,node66369node:0.113055461):0.137168814[0.987]):0.107747889[0.965]):0.244469965[1.000]):0.086438057[0.920],(node32611node:0.707246501,((node58701node:0.165909429,node74781node:0.225374117):0.208135058[1.000],((node25051node:0.373950195,node71497node:0.270903683):0.077463504[0.931],((node69154node:0.200745700,node9084node:0.399977231):0.064246707[0.924],(node18827node:0.283398988,(node53051node:0.273912397,((node33830node:0.217431184,node58885node:0.281560236):0.048876445[0.323],((node998node:0.141101763,(node9248node:0.113347467,node18602node:0.131395479):0.068639787[0.590]):0.072393912[0.917],(node8131node:0.162122445,((node52832node:0.169326783,node65377node:0.147894583):0.056757340[0.914],(node7712node:0.221861553,node74849node:0.126556482):0.042085025[0.253]):0.023054382[0.269]):0.043559755[0.626]):0.045764834[0.490]):0.048802933[0.838]):0.122315870[0.996]):0.015026915[0.318]):0.027866916[0.871]):0.045996935[0.693]):0.042904767[0.447]):0.031853839[0.203]):0.107694871[0.954]):0.055240866[0.474]):0.113947189[0.911]):0.099844257[0.394]):0.166793484[0.933]):0.434661310[0.999]):0.190579483[0.887]):0.103099016[0.051]):0.056616266[0.567]):0.068431429[0.337]):0.068328176[0.378],(((node20194node:0.688684456,(node48544node:0.492495908,(node75003node:0.292415595,(node72940node:0.559531315,(node39829node:0.191409326,node22860node:0.274003295):0.074992895[0.244]):0.315730948[0.997]):0.338536561[0.999]):0.183810818[0.870]):0.069391832[0.475],(((node33038node:0.472624485,node18998node:0.545019747):0.137670765[0.450],(node21239node:0.312981951,node4303node:0.411074948):0.438542792[0.998]):0.601125155[1.000],(node10486node:0.367651649,((node61300node:0.197863126,(node8781node:0.183705339,node77700node:0.141043407):0.035761484[0.649]):0.097837891[0.988],(((node15074node:0.175745821,node52793node:0.114941530):0.035546075[0.864],(node68389node:0.134895492,node23442node:0.141501359):0.064137781[0.768]):0.102394951[0.980],(node581node:0.170576841,(node28089node:0.173460875,(node26283node:0.090858165,(node79597node:0.112936140,node43770node:0.237882845):0.023118336[0.301]):0.114922258[0.992]):0.046960072[0.544]):0.179187800[0.999]):0.072268958[0.971]):0.064675499[0.815]):0.248071492[0.994]):0.123377669[0.685]):0.077467520[0.894],(node75286node:1.234646513,((((node11120node:0.175249266,node65446node:0.205583544):0.710574818[1.000],((node21777node:0.434705556,node55775node:0.513366620):0.689658120[1.000],(node23264node:1.055920201,(node9927node:0.701892812,node17571node:0.891415968):0.254616207[0.914]):0.118185692[0.665]):0.094725451[0.299]):0.085722476[0.481],(((node57116node:1.034753525,((node62337node:0.343670083,node60128node:0.547718838):0.080169765[0.830],(node41705node:0.460093812,node5889node:0.531987862):0.595150143[1.000]):0.113808008[0.329]):0.087661229[0.827],(node24097node:1.115417274,((node75267node:0.568719683,(node50944node:0.645973126,node75998node:0.369787528):0.153876830[0.931]):0.033296759[0.445],(node429node:0.449626515,((node59712node:0.300815984,((node5200node:0.218467599,(node48995node:0.213298289,node41214node:0.123113932):0.037956268[0.854]):0.023253665[0.816],(node80434node:0.115145090,(node55679node:0.248705765,(node26721node:0.162518881,(node40421node:0.112837920,(node54816node:0.120339813,(node26208node:0.163679636,node54907node:0.133345293):0.065579632[0.924]):0.006362952[0.652]):0.074317172[0.994]):0.014952090[0.071]):0.020744431[0.541]):0.015930245[0.628]):0.129455799[0.962]):0.065568689[0.857],(((node30880node:0.135709414,node21208node:0.163911571):0.103003711[0.949],(node16310node:0.111474891,node70976node:0.104159337):0.327916379[1.000]):0.345636219[1.000],((node59040node:0.210391170,(node15193node:0.426212941,node66720node:0.136119945):0.034102324[0.448]):0.072222952[0.934],(node70509node:0.214159755,((node75105node:0.077527470,node34955node:0.206835555):0.085083350[0.989],((node928node:0.182633393,(node51619node:0.081001491,(node11302node:0.200182514,node22221node:0.034747681):0.186330959[0.990]):0.052729415[0.929]):0.031682198[0.844],(node2332node:0.192149775,(node39840node:0.222570104,(node76994node:0.138841710,node16929node:0.087446452):0.025878506[0.310]):0.056514252[0.873]):0.021696555[0.452]):0.029828283[0.789]):0.023824262[0.727]):0.021544609[0.773]):0.066906869[0.238]):0.102083514[0.875]):0.155434205[0.983]):0.060487557[0.837]):0.280477071[0.980]):0.258391153[0.945]):0.103831788[0.885],(((node54030node:0.606563092,((node15683node:0.380269627,(node40646node:0.176563775,(node29407node:0.207564089,node40641node:0.146880587):0.061813256[0.870]):0.076896043[0.917]):0.224311601[0.997],(node74474node:0.390555718,((node5771node:0.071074728,(node18337node:0.133133670,node43646node:0.115300447):0.225716163[1.000]):0.058276186[0.331],(node14639node:0.192760214,(((node29529node:0.210834445,node48356node:0.146784374):0.018324305[0.111],(node73882node:0.121215677,node14477node:0.141473134):0.024150291[0.271]):0.104453992[0.995],(node19549node:0.176613708,(node45080node:0.096663680,(node76659node:0.172682407,node20922node:0.125474422):0.076418063[0.978]):0.020362950[0.668]):0.040170543[0.016]):0.045068435[0.317]):0.081570989[0.938]):0.193567383[0.998]):0.066113874[0.865]):0.089256838[0.716]):0.122461884[0.937],((node49963node:0.709156369,((node7482node:0.206580089,node43712node:0.180147139):0.072274987[0.616],(node19552node:0.104095811,(node55998node:0.126283565,node55100node:0.107140500):0.036122709[0.393]):0.186092889[0.998]):0.340174973[0.996]):0.150228288[0.387],((node76760node:0.324026342,node67382node:0.342688423):0.390175242[1.000],(node22545node:0.336854661,(node61117node:0.413138357,((node22354node:0.614087952,(node5716node:0.148807876,node16804node:0.134815236):0.265225691[0.996]):0.101124988[0.736],((node8322node:0.819596465,((node36538node:0.172100529,node9836node:0.422094319):0.227385368[0.997],(node39580node:0.180311027,node56455node:0.094512551):0.171481326[0.994]):0.092688445[0.751]):0.174940708[0.971],((node23326node:0.342997457,(node56961node:0.523318853,node50298node:0.319869839):0.103159351[0.620]):0.052233172[0.279],((node21832node:0.389254707,node68356node:0.215809028):0.050966732[0.885],(node73541node:0.134210696,(node73552node:0.174624587,((node59748node:0.201482503,node25101node:0.107849186):0.042842680[0.740],(node21480node:0.315968763,node67481node:0.219940589):0.140725018[0.992]):0.030011101[0.511]):0.046687321[0.891]):0.063291633[0.921]):0.053839009[0.900]):0.082124654[0.913]):0.037802253[0.619]):0.118156910[0.913]):0.281608296[0.998]):0.285560048[0.995]):0.216825090[0.990]):0.047635104[0.663]):0.119436752[0.923],(((node14527node:0.399587570,(node25214node:0.201008400,node25280node:0.176547709):0.159658267[0.942]):0.474087182[1.000],((node56420node:0.548238566,node1076node:0.728489620):0.141502245[0.600],((node71105node:0.197011116,node2077node:0.381967330):0.293871379[0.997],(node46079node:0.637800296,(node8000node:0.528407237,node22291node:0.590507177):0.145437433[0.312]):0.148295286[0.809]):0.379906267[1.000]):0.095547971[0.755]):0.147268418[0.958],(node14094node:0.753328609,((node430node:0.640089493,((node17589node:0.401671674,(node62336node:0.162802155,node41680node:0.106845094):0.189948249[0.968]):0.615034934[1.000],((node60875node:0.346418384,node73907node:0.483469933):0.140874274[0.898],((node7830node:0.522326964,(node15999node:0.385212874,(node18242node:0.210975398,(node2177node:0.198713472,(node59142node:0.194155920,node21744node:0.176011685):0.050655117[0.698]):0.081175386[0.674]):0.362627891[1.000]):0.537848968[1.000]):0.042803537[0.636],((node41702node:0.772486557,(node12965node:0.277080268,node76040node:0.257510061):0.131145469[0.895]):0.168747579[0.968],((node47210node:0.277375378,node17595node:0.352064990):0.309401573[1.000],(node22307node:0.204281898,(node57506node:0.440123350,node25669node:0.280264437):0.118618712[0.727]):0.381728496[1.000]):0.126383049[0.867]):0.214201894[0.989]):0.042189225[0.276]):0.063202206[0.797]):0.122499287[0.318]):0.157671876[0.941],((node71803node:0.562450736,(node71042node:0.767380766,(node71755node:0.106993357,((node79260node:0.136845355,(node45985node:0.091386539,node32358node:0.124259325):0.028355584[0.597]):0.071896181[0.969],(node11267node:0.163146941,(node55313node:0.188218573,(node56414node:0.187003321,node67791node:0.131832678):0.049009371[0.272]):0.035912672[0.694]):0.031932005[0.558]):0.119941051[0.975]):0.117939969[0.829]):0.100898707[0.875]):0.172785438[0.928],((node40352node:0.438490523,(node76269node:0.410521434,(node14742node:0.174415013,node76928node:0.192960085):0.288541242[0.998]):0.210129432[0.983]):0.068024533[0.849],(node27447node:0.500943803,((node43751node:0.236336699,node51404node:0.169827828):0.103489730[0.915],(node18226node:0.321062020,(node53345node:0.327117904,node22365node:0.249467419):0.327210167[1.000]):0.054948444[0.214]):0.070521266[0.625]):0.053049841[0.153]):0.134365926[0.831]):0.578784984[1.000]):0.116114669[0.589]):0.038849561[0.107]):0.083221075[0.872]):0.147113158[0.937]):0.073052187[0.788]):0.037468312[0.799],(((((node27244node:0.178145415,node70340node:0.083038050):0.562312224[1.000],(node75451node:0.778668868,(node9447node:0.274116106,node53549node:0.313489940):0.271302927[0.993]):0.085455509[0.431]):0.120239056[0.924],(((node17358node:0.081702260,node25082node:0.145931705):0.352552453[1.000],((node77740node:0.237317523,node48548node:0.296274403):0.156820297[0.978],(node50500node:0.167812602,node71391node:0.217400225):0.112710359[0.920]):0.149775707[0.933]):0.100549389[0.830],((node22895node:0.264162845,(node26595node:0.283466905,node11067node:0.243816110):0.250553603[0.946]):0.564297538[1.000],((node67602node:0.238713030,(node12545node:0.168703211,node43721node:0.120933028):0.103230400[0.810]):0.323046334[0.999],((node30202node:0.381518080,node40288node:0.538876833):0.429336384[1.000],((node79844node:0.171083106,node67489node:0.170080416):0.115758101[0.939],(node74730node:0.060802157,(node77994node:0.150106492,(node72832node:0.195554838,(node19646node:0.075602302,node44657node:0.079590059):0.197216031[0.998]):0.140059871[0.990]):0.093819085[0.927]):0.101835263[0.434]):0.472996917[0.999]):0.174776223[0.945]):0.046164979[0.144]):0.086355138[0.843]):0.250145266[0.997]):0.076724816[0.503],(((node58980node:0.111993523,node27199node:0.120327063):0.499688384[1.000],(node10095node:0.356794735,(node9633node:0.089523297,node6624node:0.161575145):0.425860751[1.000]):0.116909319[0.591]):0.194508409[0.984],((node25026node:0.879732953,(node73518node:0.597245527,(node22115node:0.391839578,node56361node:0.779869505):0.127882646[0.856]):0.160175336[0.838]):0.270154180[0.976],((node59846node:0.852254937,((node71289node:0.328701457,node43868node:0.574876305):0.290803395[0.997],(node75250node:0.475574777,((node23267node:0.462676612,(node1358node:0.284133238,node14455node:0.282927066):0.097646780[0.791]):0.087589094[0.855],(node23338node:0.548665867,(node48406node:0.340717684,(node53301node:0.315608911,node22871node:0.491010882):0.086387686[0.502]):0.054694278[0.141]):0.098538110[0.857]):0.094603834[0.939]):0.057066732[0.091]):0.375582422[1.000]):0.107380041[0.803],((node73666node:0.270342718,node14662node:0.293787671):0.255155091[1.000],((node486node:0.403808447,node80663node:0.371938968):0.199353603[0.975],((node75247node:0.474452000,(node56785node:0.263880567,node56490node:0.327541422):0.170928740[0.985]):0.055747800[0.584],((node56624node:0.316313884,(((node59106node:0.148619038,node78625node:0.140432663):0.066836889[0.950],(node59073node:0.166267625,(node14243node:0.298332747,node21264node:0.317257288):0.061128721[0.878]):0.044729116[0.677]):0.098933919[0.989],(node51496node:0.278140892,(node9974node:0.251556273,(node32254node:0.183754292,(node20725node:0.232019011,(node6260node:0.143889333,node57268node:0.088784644):0.033635203[0.540]):0.047374180[0.692]):0.078901926[0.981]):0.014503606[0.093]):0.037469196[0.662]):0.059902578[0.865]):0.060484247[0.911],(node42509node:0.581748752,(node71815node:0.149135475,((node75695node:0.321019555,(node4988node:0.172542662,(node72053node:0.152014381,(node15591node:0.172544069,node76701node:0.247356409):0.074431048[0.917]):0.090575457[0.980]):0.018422918[0.336]):0.030554000[0.645],((node21952node:0.227070125,(node41588node:0.240812548,(node205node:0.162605815,node21185node:0.141178098):0.054230304[0.871]):0.100958108[0.992]):0.075710919[0.957],((node62880node:0.132172409,node73408node:0.144773801):0.076918779[0.775],(node38423node:0.137745229,(node71786node:0.241307985,node59947node:0.145990553):0.072293491[0.864]):0.102105215[0.923]):0.196095525[0.998]):0.096937696[0.955]):0.045588271[0.468]):0.076527130[0.931]):0.080909201[0.961]):0.054238113[0.911]):0.086224197[0.826]):0.081899552[0.618]):0.115140830[0.932]):0.182579880[0.965]):0.079282613[0.404]):0.118051403[0.950]):0.061987672[0.525],((((node27472node:0.421203038,node53209node:0.678226890):0.120871932[0.935],((node7181node:0.585366483,(node49807node:0.350957946,node66877node:0.519151974):0.222035707[0.962]):0.114177839[0.773],((node77146node:0.515892376,(node49863node:0.287054713,(node23265node:0.525538501,(node17277node:0.100818406,(node53496node:0.189496632,node65447node:0.108729962):0.200493808[0.998]):0.263460997[0.998]):0.102496831[0.791]):0.190386897[0.982]):0.099314267[0.937],(((node16067node:0.354893976,node9333node:0.316696249):0.431503379[1.000],((node24974node:0.180922127,(node48663node:0.093377842,node14146node:0.146465376):0.042711946[0.246]):0.225180692[0.997],(node13511node:0.616367149,(node39019node:0.323003185,(node53513node:0.520435781,node78875node:0.260661521):0.082595554[0.623]):0.129084103[0.969]):0.140260121[0.980]):0.054883853[0.762]):0.057657846[0.406],((node44676node:0.387530252,(node48224node:0.352329121,node46438node:0.154138777):0.098119886[0.974]):0.052339989[0.774],(((node57210node:0.136636584,node15048node:0.086137473):0.066899634[0.938],(node48100node:0.516127682,node57793node:0.175780261):0.084183884[0.911]):0.056089092[0.703],(node17026node:0.343217890,(node48128node:0.319126303,((node25728node:0.177281376,node56080node:0.274716572):0.029344383[0.705],(node51729node:0.171634294,(node76118node:0.215069788,((node61113node:0.128576552,node54064node:0.195961166):0.089057816[0.956],(node61327node:0.241037054,node9997node:0.257568756):0.142386499[0.988]):0.030834942[0.632]):0.062880344[0.951]):0.047737166[0.928]):0.040982446[0.446]):0.088085226[0.887]):0.043509533[0.435]):0.067742572[0.929]):0.055719655[0.811]):0.049582618[0.801]):0.050063611[0.476]):0.110690392[0.946]):0.044449033[0.418],(node77268node:0.528287762,(((node50943node:0.368419944,node64127node:0.211715687):0.206170239[0.998],(node38033node:0.167394152,(node23896node:0.152287762,(node54912node:0.092600115,(node57804node:0.156221353,(node70015node:0.105633110,(node25906node:0.149367090,node1319node:0.087381590):0.030153901[0.711]):0.014667492[0.307]):0.036533958[0.227]):0.306666568[1.000]):0.234842154[0.999]):0.098703812[0.890]):0.084231557[0.941],((node78993node:0.165286703,(node29635node:0.160047977,(node29211node:0.174998991,(node63171node:0.093552729,((node70325node:0.197561658,node59575node:0.066005129):0.052443468[0.732],(node20444node:0.225201295,node46983node:0.106464672):0.066590895[0.920]):0.078633769[0.984]):0.060912351[0.869]):0.060711380[0.516]):0.104387953[0.889]):0.449176060[1.000],(((node41898node:0.150193007,node55770node:0.093064365):0.506115623[1.000],(node33787node:0.291118757,(node69744node:0.192619395,(node20928node:0.118640174,(node38513node:0.079306708,node19659node:0.132319276):0.047239521[0.864]):0.032134192[0.280]):0.257564201[1.000]):0.074450006[0.930]):0.006302492[0.200],((node61682node:0.153943658,(node22144node:0.125109598,node7441node:0.102691756):0.044136954[0.654]):0.109900224[0.995],((node50688node:0.377236156,(node151node:0.198918232,((node4599node:0.098886805,node4064node:0.163311751):0.045418376[0.828],(node41504node:0.270422819,((node23488node:0.155453127,node61028node:0.042278364):0.034146612[0.719],(node15895node:0.099379200,node55680node:0.145125701):0.072045599[0.978]):0.013993486[0.361]):0.022470887[0.217]):0.045276577[0.907]):0.045515448[0.269]):0.043971762[0.434],(((node35072node:0.071203111,node16682node:0.154501163):0.133453516[0.999],((node13518node:0.000000005,node32397node:0.000000005):0.116518550[1.000],(node8332node:0.182841358,(node22450node:0.205107468,(node48769node:0.196099358,(node61439node:0.000000005,node55519node:0.080238018):0.069535510[0.990]):0.046220265[0.917]):0.040410828[0.886]):0.061029427[0.904]):0.029180935[0.019]):0.042208679[0.912],((node20084node:0.294747928,node27471node:0.157194339):0.098401880[0.991],(((node78523node:0.094616875,(node76331node:0.055650328,node5411node:0.180789926):0.045459637[0.796]):0.037253831[0.820],(node66721node:0.047679944,(node53623node:0.111923334,(node21743node:0.178167627,node10046node:0.070082061):0.027776034[0.860]):0.013379998[0.130]):0.076131641[0.989]):0.009137316[0.559],((node27479node:0.215358038,node71397node:0.182026942):0.035058235[0.888],((node23256node:0.107176174,node30327node:0.102650383):0.037487840[0.539],((node38784node:0.079493180,(node38430node:0.105321395,node62340node:0.238960781):0.027253744[0.300]):0.072802770[0.974],(node1600node:0.246694108,(node59410node:0.058284517,(node5872node:0.131966291,node42084node:0.100202645):0.054890045[0.949]):0.036324160[0.773]):0.063212050[0.904]):0.022922135[0.130]):0.033360351[0.854]):0.102948847[0.996]):0.031833339[0.878]):0.035014187[0.899]):0.070154097[0.975]):0.010413919[0.577]):0.121789441[0.998]):0.072141670[0.910]):0.058801980[0.844]):0.052679414[0.811]):0.084900038[0.939]):0.042326447[0.861],(((node74374node:0.259948512,((node7757node:0.305062265,(node14905node:0.213204290,node10065node:0.324926607):0.128543849[0.974]):0.093098654[0.944],(node57726node:0.161973469,(node43993node:0.221716293,node66954node:0.244598948):0.080001501[0.947]):0.094279905[0.953]):0.243910575[0.999]):0.092372076[0.948],(node59109node:0.581323452,((node5190node:0.272127475,(node25762node:0.141234214,node48611node:0.104903312):0.080213123[0.799]):0.326554000[1.000],((node42143node:0.361455651,(node26025node:0.103233679,node33921node:0.033054116):0.296873379[1.000]):0.065080335[0.873],(node49532node:0.232322457,((node60668node:0.207590740,(node17711node:0.140191043,(node26024node:0.110054093,node3566node:0.076222440):0.021081816[0.185]):0.026190885[0.847]):0.027803541[0.732],(node17738node:0.152598422,((node13531node:0.146778673,node67744node:0.064881920):0.038670645[0.881],(node44616node:0.078089855,(node6831node:0.126016541,node21802node:0.045425522):0.053221897[0.899]):0.048430168[0.953]):0.026812885[0.805]):0.031251009[0.828]):0.072376368[0.966]):0.038867801[0.862]):0.088297649[0.921]):0.103909208[0.973]):0.038046600[0.777]):0.094425233[0.965],(((node12253node:0.578174316,(node5644node:0.159243981,node4840node:0.150994222):0.443865724[1.000]):0.158904475[0.949],(node30845node:0.492280907,(node39184node:0.483534488,(node6409node:0.158025887,node25761node:0.126968324):0.201663993[0.964]):0.159706533[0.944]):0.090559162[0.565]):0.071976168[0.890],((node5160node:0.695073560,(node25022node:0.052451017,node51904node:0.172379203):0.225840009[0.985]):0.382746850[0.999],(((node75287node:0.529586169,((node48433node:0.480864276,node16454node:0.310470788):0.097140809[0.921],(node53313node:0.395439823,(node25803node:0.182730351,(node38587node:0.097830363,node26730node:0.185394853):0.034475824[0.000]):0.319062741[1.000]):0.089447228[0.795]):0.026722664[0.221]):0.034835665[0.583],(((node12198node:0.271273603,(node44592node:0.369485186,(node30801node:0.138850722,(node37748node:0.259668901,(node55101node:0.380733813,(node43668node:0.089898180,(node34301node:0.103000457,node57111node:0.124977927):0.080272900[0.981]):0.014332984[0.000]):0.037914169[0.155]):0.063365213[0.898]):0.042837409[0.747]):0.085868668[0.930]):0.029153006[0.508],(((node75469node:0.231267911,node19097node:0.241716198):0.030864118[0.300],((node386node:0.229748259,node74043node:0.380928049):0.253041049[0.999],((node44390node:0.238694344,(node17572node:0.303739311,node4639node:0.342309769):0.057287971[0.644]):0.056553637[0.894],((node53876node:0.119020975,node62157node:0.227763734):0.088644787[0.956],(node71876node:0.198722367,(node53008node:0.117151644,node57387node:0.178420354):0.100193196[0.949]):0.153523473[0.996]):0.083561276[0.967]):0.015161130[0.772]):0.000000005[0.000]):0.029590725[0.876],((node57248node:0.093765939,node60525node:0.119346342):0.225015193[1.000],((node40240node:0.332556674,(node19052node:0.243496277,(node57181node:0.240476669,(node43998node:0.149505955,node57215node:0.231385437):0.155297424[0.984]):0.149505031[0.958]):0.140539614[0.979]):0.103040260[0.956],((node66825node:0.319911083,(node78453node:0.129818471,node9291node:0.127271761):0.065904665[0.893]):0.083327229[0.903],(node20991node:0.108688029,(node33947node:0.152095315,((node54206node:0.044942008,(node76796node:0.138842538,node32470node:0.034385734):0.042814525[0.867]):0.048141976[0.860],(node58700node:0.236555347,(node43706node:0.100667527,node20021node:0.139340520):0.051484534[0.477]):0.061328664[0.870]):0.058408562[0.879]):0.038443120[0.791]):0.027691895[0.494]):0.050533500[0.884]):0.067278559[0.868]):0.192558891[0.999]):0.025644226[0.824]):0.035896282[0.932],(((node28414node:0.237585943,(node54959node:0.211457007,(node40675node:0.135901545,(node49118node:0.027112675,node59239node:0.077222737):0.074086419[0.908]):0.157734485[0.999]):0.103545897[0.979]):0.031691026[0.702],((node47247node:0.300529360,(node58756node:0.133503110,node68056node:0.191120110):0.046898071[0.755]):0.246057449[1.000],((node73875node:0.184147905,(node53629node:0.374973223,node75452node:0.314131764):0.037046761[0.835]):0.120432947[0.973],((node75429node:0.233388735,(node38567node:0.078089022,node59469node:0.153109861):0.068959844[0.895]):0.231014765[0.999],(node55890node:0.062598671,(node7826node:0.262419619,node59429node:0.102339161):0.058715967[0.661]):0.339437830[1.000]):0.142113445[0.977]):0.031297274[0.288]):0.030792008[0.102]):0.031044865[0.572],((node7834node:0.192006592,(node10485node:0.186014210,(node29664node:0.391484431,node64330node:0.121602064):0.044846267[0.747]):0.081787974[0.975]):0.063588512[0.948],((node19373node:0.241515866,((node20881node:0.163661089,node78728node:0.212030461):0.230645576[1.000],(node19362node:0.354609358,(node78762node:0.170929799,(node76569node:0.097251629,node42344node:0.151181407):0.152200228[1.000]):0.070826354[0.872]):0.037259097[0.633]):0.042003686[0.374]):0.059192101[0.941],((node48719node:0.548833023,node3042node:0.156489911):0.075275391[0.935],((node77984node:0.183259709,(node17737node:0.283065920,(node25959node:0.390220474,(node32933node:0.259470784,(node35671node:0.171582492,(node16092node:0.145324258,node34979node:0.108553157):0.061650222[0.916]):0.143356720[0.990]):0.080057204[0.929]):0.062357770[0.923]):0.019741672[0.439]):0.023586201[0.870],(node77928node:0.325677456,((node76887node:0.132929653,(node70082node:0.126485763,node5127node:0.139532785):0.051248553[0.955]):0.034079991[0.906],(node77927node:0.084161831,(node72135node:0.135888713,(node35670node:0.173187459,node19042node:0.074136650):0.063381545[0.958]):0.038382668[0.756]):0.026102164[0.384]):0.032887283[0.681]):0.008973487[0.718]):0.047314106[0.954]):0.020762540[0.438]):0.013011720[0.764]):0.027109961[0.379]):0.110163131[0.999]):0.048169978[0.788]):0.058652261[0.945],((((node53495node:0.446124591,node59228node:0.348851796):0.083286756[0.881],(node56261node:0.315955315,(node19100node:0.192054354,node59118node:0.125133347):0.178436239[0.994]):0.082977759[0.879]):0.135218828[0.985],((node22200node:0.700171919,node75232node:0.631629263):0.158791426[0.922],((node4910node:0.555224097,node73766node:0.193082252):0.120973821[0.850],(node53444node:0.555108576,(node37276node:0.561390655,node64770node:0.439328235):0.080197329[0.567]):0.043570419[0.301]):0.253923012[0.997]):0.070001776[0.542]):0.053694842[0.858],((node14534node:0.339097717,((node80675node:0.269786869,node21066node:0.234870358):0.124901769[0.952],((node80836node:0.138694563,node61401node:0.135698572):0.196010013[0.994],(node558node:0.148071641,node70428node:0.106439408):0.077262415[0.350]):0.361965556[1.000]):0.159827733[0.989]):0.082084346[0.912],(((node76963node:0.202053477,((node12187node:0.152467664,(node2301node:0.285440943,(node63371node:0.286343352,node57918node:0.661950682):0.080523905[0.253]):0.067110473[0.858]):0.022525450[0.171],(node2281node:0.365194765,(node17884node:0.197688899,((node38987node:0.592547262,(node15200node:0.000000006,node14855node:0.009775862):0.169797404[0.996]):0.080230764[0.609],(node40314node:0.334809948,(node77623node:0.246859369,(node22688node:0.047026786,node18234node:0.161507752):0.397117455[1.000]):0.126258573[0.942]):0.056607063[0.520]):0.039883002[0.127]):0.038704908[0.431]):0.029931888[0.748]):0.035195836[0.766]):0.112743575[0.965],((node68031node:0.161067349,(node13901node:0.137492754,(node29918node:0.204721081,(node17503node:0.094928504,(node27464node:0.038840811,node78661node:0.031598792):0.039444062[0.861]):0.028427867[0.471]):0.027297382[0.103]):0.140536618[0.993]):0.173714929[0.998],((node27984node:0.253168494,node22015node:0.209887728):0.165695606[0.996],(node26267node:0.284732649,((node73591node:0.289213032,(node57192node:0.358773541,(node12036node:0.104105851,node45906node:0.117988786):0.094967155[0.956]):0.150170685[0.985]):0.153683729[0.993],(node28019node:0.244511144,((node41188node:0.118573243,node29720node:0.163248694):0.124982337[0.982],(node23072node:0.263061263,((node36346node:0.117162967,(node78521node:0.125575898,(node38671node:0.122356353,node78205node:0.146808126):0.104738608[0.988]):0.044592234[0.128]):0.172172718[1.000],((node60633node:0.164267411,node42626node:0.149109960):0.011973514[0.718],(node76219node:0.111169794,(node41769node:0.157494330,node0node:0.073210851):0.047658359[0.951]):0.023921826[0.836]):0.048351572[0.926]):0.061278367[0.947]):0.031186072[0.512]):0.252841154[1.000]):0.224487819[0.999]):0.073121098[0.909]):0.091076606[0.955]):0.049493110[0.414]):0.086101450[0.883]):0.057978774[0.910],((node52449node:0.170933372,(node78143node:0.097907410,(node866node:0.195635688,node50735node:0.088909252):0.080623775[0.959]):0.048772767[0.683]):0.178440269[1.000],(((node56008node:0.573739232,(node77829node:0.111706540,node67764node:0.183012933):0.481469815[1.000]):0.000000005[0.000],((node48833node:0.280111227,node22173node:0.334192709):0.201433535[0.996],((node74287node:0.499687479,node67236node:0.499670219):0.116085495[0.767],((node74434node:0.530178569,node41967node:0.790049747):0.241613201[0.651],(node53142node:0.647737185,node5266node:0.633396929):0.084933035[0.465]):0.055111289[0.757]):0.062858911[0.813]):0.060780929[0.776]):0.023316249[0.762],(((node25707node:0.522688190,(node49723node:0.252979291,node53497node:0.394525220):0.042796421[0.216]):0.039515792[0.187],(node55614node:0.563296404,(node73981node:0.281615541,node48837node:0.553702118):0.160763953[0.954]):0.133136776[0.864]):0.044859301[0.700],((node19383node:0.344025502,node56086node:0.386621345):0.095627238[0.938],((node31587node:0.479891420,node66137node:0.308473774):0.180123627[0.983],((node48636node:0.369142805,(node6442node:0.452636481,node66136node:0.431771781):0.112276105[0.825]):0.062761516[0.506],((node19016node:0.140331621,(node56382node:0.272756342,(node56136node:0.324530149,(node73983node:0.086193851,node41663node:0.077455179):0.055370695[0.907]):0.078266824[0.960]):0.038218329[0.713]):0.235966951[1.000],(((node41119node:0.506166514,(node53546node:0.224837350,node76514node:0.185070872):0.166849607[0.993]):0.063409708[0.272],((node48658node:0.087630467,node23571node:0.172494415):0.049931317[0.724],(node58942node:0.079908743,node25057node:0.124869307):0.192112948[1.000]):0.061737552[0.926]):0.034377469[0.128],((node33756node:0.126495534,(node26763node:0.151940821,(node20911node:0.140134039,node7209node:0.187922817):0.025480941[0.410]):0.034659831[0.883]):0.028474133[0.732],(node39125node:0.129358513,((node58151node:0.112235187,node39660node:0.136978156):0.117931350[0.998],(node5144node:0.124870523,(node5146node:0.134009516,node25781node:0.044145557):0.089019620[0.973]):0.075555064[0.948]):0.067706434[0.943]):0.040121122[0.952]):0.031179050[0.817]):0.048179619[0.880]):0.029966538[0.830]):0.028277313[0.765]):0.020756543[0.327]):0.030120445[0.621]):0.033303541[0.878]):0.044759649[0.350]):0.045128521[0.206]):0.039836095[0.348]):0.044185854[0.881]):0.035886299[0.867]):0.020405202[0.664]):0.040639169[0.866]):0.017272023[0.776]):0.038713950[0.439]):0.060837283[0.835]):0.052287787[0.889]):0.059910533[0.849]):0.016017592[0.263]):0.047804424[0.585]):0.107221152[0.923]):0.036346024[0.164]):0.033808459[0.676]):0.057396895[0.430]):0.035394706[0.533]):0.137578016[0.942]):0.058857252[0.163]):0.137401529[0.875]):0.213532614[0.624]):0.228814968[0.924]):0.100824332[0.215],((((node48516node:0.903368486,(node74286node:0.945386157,(node19093node:0.614590823,(node14721node:0.529285148,((node77706node:0.569022184,node75100node:0.371765374):0.118759655[0.902],((node19109node:0.274462502,node53588node:0.152942017):0.124808833[0.979],(node58983node:0.256942969,(node19423node:0.326623760,(node53308node:0.093645562,node59015node:0.038696961):0.309480398[1.000]):0.071728653[0.882]):0.029583777[0.000]):0.041548558[0.725]):0.116319494[0.823]):0.056751795[0.000]):0.259320840[0.663]):0.562099381[0.994]):0.381731058[0.960],(((node23070node:1.918148048,(node39138node:0.394076910,(node71774node:0.206615142,node59395node:0.271236763):0.107659668[0.527]):0.412193169[0.936]):0.195692017[0.000],((node53501node:0.269545563,node56257node:0.463066995):0.182044645[0.000],(node26045node:0.152675275,(node49743node:0.103392394,(node22492node:0.151434446,node17789node:0.082040155):0.054632933[0.803]):0.067945499[0.872]):0.333426653[0.994]):0.363368411[0.780]):1.060002384[1.000],(((node7210node:0.575602410,(node33769node:0.658912780,node5700node:0.356937269):0.115057877[0.866]):0.357882244[0.994],((node41257node:0.277227856,node16292node:0.340655645):0.351581162[0.999],((node59710node:0.346498854,node5132node:0.290948223):0.105485462[0.544],((node26155node:0.329779602,node38392node:0.560421302):0.260256216[0.984],(node60673node:0.306851828,(node60719node:0.126899352,node41120node:0.184548447):0.073250419[0.063]):0.419838103[1.000]):0.128901470[0.953]):0.290476848[0.990]):0.363234544[1.000]):0.103241697[0.785],((node19487node:0.177512424,node14215node:0.183368223):0.419320381[1.000],((node26749node:0.651118994,(node60715node:0.171425566,(node69860node:0.112554010,node26852node:0.183114035):0.107728571[0.945]):0.221433478[0.989]):0.103634550[0.566],((node5136node:0.718677272,node39867node:0.531790655):0.101556270[0.102],(((node38591node:0.059682266,node15297node:0.239464841):0.041274634[0.860],(node29578node:0.229248221,(node25518node:0.499769730,(node77193node:0.159459598,node60693node:0.217220225):0.047367908[0.859]):0.029587656[0.510]):0.063240206[0.938]):0.065652001[0.886],((node59772node:0.171284449,(node38388node:0.352063513,(node78328node:0.132370892,node67234node:0.160454051):0.075929993[0.902]):0.070588527[0.839]):0.245600577[1.000],((node68664node:0.158414552,node16291node:0.504828210):0.049906489[0.591],((node67653node:0.193954764,node26766node:0.173595420):0.076111228[0.693],(node6273node:0.183376750,(node80740node:0.433296530,node56516node:0.150405698):0.066959336[0.352]):0.061345003[0.892]):0.038666378[0.773]):0.006848100[0.036]):0.087281751[0.875]):0.130223651[0.943]):0.119324226[0.825]):0.119576369[0.662]):0.231947300[0.979]):0.331511074[0.965]):0.177677355[0.000]):0.132549806[0.882],((node58154node:1.219796957,(node20475node:1.327648162,(node55181node:0.791826108,(node62909node:0.649214288,node61750node:0.562557366):0.357685474[0.951]):0.399203779[0.953]):0.200918624[0.254]):0.242185927[0.781],((node75001node:1.107693522,((node15856node:1.298411479,node7378node:1.838403489):0.204160684[0.789],((node50980node:0.996645061,node61816node:0.855437274):0.319490594[0.481],(node14880node:1.027839334,(node10938node:0.502288950,node48258node:0.440151065):0.496792292[0.940]):0.746003617[0.991]):0.740233757[0.976]):0.141441820[0.819]):0.253226941[0.901],(((node23588node:0.178489325,(node67690node:0.107208470,(node33869node:0.256766502,(node20587node:0.090944313,node78144node:0.326075387):0.076102430[0.425]):0.150526938[0.999]):0.064011222[0.217]):1.308278489[1.000],(((node77218node:0.837561434,node34320node:1.188924633):0.262958093[0.723],(node43831node:0.103948125,node50816node:0.298756623):0.869540226[1.000]):0.244636469[0.888],(((node73801node:0.295768002,(node14885node:0.237817694,node79351node:0.529278078):0.101615730[0.399]):0.304877590[1.000],(node47305node:0.531898931,(node18656node:0.224300709,(node48000node:0.147703414,node34198node:0.107689702):0.117658016[0.968]):0.282810622[0.994]):0.054633904[0.197]):0.387925720[0.999],(((node53295node:1.720672936,node53296node:1.428733790):0.081178780[0.470],(node40674node:1.013991294,node70825node:0.754468723):1.046375688[1.000]):0.301703107[0.915],(node59179node:1.367652187,(node53223node:1.219750601,(node30399node:1.055032007,(((node48004node:0.383597955,node16378node:0.670976754):0.242933149[0.987],(node19051node:0.562305904,(node19337node:0.586444841,(node63298node:0.668688385,(node14837node:0.383871919,(node10002node:0.349589791,(node14179node:0.215545082,node25308node:0.253582120):0.134000221[0.778]):0.050527328[0.518]):0.160875267[0.971]):0.085533499[0.868]):0.047482593[0.249]):0.111108705[0.896]):0.086047802[0.887],(node41203node:0.473087446,((node58861node:0.298326066,(node75040node:0.242635900,(node19645node:0.226701394,node18833node:0.151621044):0.050576480[0.731]):0.069191267[0.575]):0.093853326[0.871],(node50686node:0.503343983,((node60394node:0.345187809,node18633node:0.192478740):0.055273222[0.678],(node10024node:0.232476807,(node54504node:0.123256830,node48395node:0.216878119):0.078159244[0.949]):0.136139189[0.962]):0.252903278[0.997]):0.168993776[0.956]):0.207958721[0.982]):0.173892966[0.967]):0.116625824[0.927]):0.034734166[0.356]):0.084877866[0.315]):0.140834425[0.721]):0.081328934[0.462]):0.063565428[0.056]):0.079912056[0.866]):0.036673897[0.355],((((node25250node:1.221060934,node33789node:0.850595519):0.391812490[0.968],(node57845node:1.158927630,((node19005node:0.635975234,(node41688node:0.902468681,(node7843node:0.248674052,node58043node:0.210578392):0.417855631[0.992]):0.114526246[0.398]):0.133934773[0.070],(node77108node:0.870783553,((node17670node:0.884102906,(node20734node:0.071357945,node41137node:0.536781916):0.939298106[1.000]):0.490650950[0.994],((node4079node:0.380985124,(node28354node:0.554666463,(node17891node:0.266418351,node423node:0.302109072):0.434613761[1.000]):0.126721427[0.439]):0.276080813[0.963],(node55952node:0.670312055,(((node10924node:0.353267049,node19809node:0.443232759):0.458286656[1.000],(node46020node:0.451664972,(node76518node:0.195217254,node37024node:0.265368207):0.238837703[0.992]):0.109460501[0.775]):0.104250565[0.811],((node63948node:0.191445731,node42115node:0.261380691):0.284800764[0.999],(node64288node:0.369156529,(node55985node:0.180655220,node12131node:0.149962921):0.069753352[0.914]):0.150618805[0.953]):0.280742236[0.983]):0.375584374[0.995]):0.316574522[0.977]):0.442610536[0.989]):0.082008446[0.020]):0.199051472[0.927]):0.164391224[0.793]):0.059000318[0.767]):0.086443196[0.824],(((node18369node:0.574846268,node48346node:0.414081761):0.448527006[0.996],((node57033node:0.432266880,node48353node:0.371564113):0.118444491[0.928],((node47741node:0.344487715,node8928node:0.268980188):0.364846114[1.000],(node48354node:0.503374361,(node56480node:0.334968070,(node40803node:0.411249236,node49249node:0.284568978):0.077780852[0.360]):0.064536640[0.098]):0.141565810[0.926]):0.109380445[0.858]):0.302856344[0.994]):0.347138213[0.991],((node18439node:0.807969339,(node22064node:0.307499231,node40800node:0.446364655):0.525957107[1.000]):0.230634283[0.954],(((node12514node:0.565094968,((node43708node:0.437267862,(node38753node:0.595952220,node72675node:0.284220722):0.149329230[0.359]):0.127167773[0.932],(node74943node:0.441796119,(node7467node:0.208398817,node55376node:0.168430839):0.267144586[0.990]):0.261707755[0.996]):0.104752682[0.870]):0.184036782[0.968],((node44800node:0.324038164,(node58817node:0.207122024,(node30426node:0.184453988,node22103node:0.114150831):0.059089789[0.457]):0.119988946[0.846]):0.583252194[1.000],(node73692node:0.447756851,(node80623node:0.264843074,(node58929node:0.219867956,(node5100node:0.180704268,node55956node:0.224223114):0.062624363[0.904]):0.100184846[0.929]):0.153161143[0.968]):0.138014197[0.793]):0.208018472[0.978]):0.076968668[0.538],((node61815node:0.745365923,(node48259node:0.221265742,node27382node:0.348621530):0.498456450[1.000]):0.357642628[0.997],((((node60665node:0.539565529,(node13711node:0.247746709,node72974node:0.351515734):0.138920463[0.893]):0.175881981[0.986],((node69946node:0.419652430,node38859node:0.351215693):0.187338463[0.990],(node37658node:0.293806048,node79415node:0.318018231):0.155529724[0.976]):0.094918054[0.503]):0.092562055[0.814],((node40673node:0.348610792,(node25093node:0.343929211,(node40736node:0.246064427,node20812node:0.235132707):0.163919612[0.923]):0.299883228[0.997]):0.147031702[0.840],(node45999node:0.812461434,((node49156node:0.267772049,node55964node:0.371987009):0.194905917[0.984],(node29107node:0.407677680,(node48797node:0.237134388,(node23815node:0.256769198,(node37685node:0.235647858,node7814node:0.179389109):0.156014940[0.985]):0.205739905[0.986]):0.161405230[0.975]):0.154271456[0.958]):0.159827838[0.876]):0.228024916[0.986]):0.264036526[0.991]):0.029235524[0.578],((node13102node:0.198722809,(node52257node:0.236997420,(node34841node:0.457388711,node77022node:0.295735323):0.079223101[0.727]):0.045337646[0.592]):0.213062238[0.998],((node77992node:0.245799152,(node4876node:0.222892726,node57060node:0.170517902):0.108482643[0.941]):0.195254325[0.996],(((node21788node:0.262678297,(node3448node:0.308860345,node16832node:0.139759355):0.216064463[1.000]):0.085376046[0.920],(node32289node:0.345848017,(node55566node:0.268412929,(node8386node:0.253125601,node43733node:0.142602614):0.236366628[0.999]):0.046573783[0.021]):0.054253304[0.427]):0.083261433[0.923],(node79261node:0.260603087,((node7969node:0.403559094,(node52041node:0.333870916,node74823node:0.291246481):0.072929642[0.439]):0.229237836[0.998],((node19006node:0.184068514,node37673node:0.157370898):0.095089907[0.975],(node60452node:0.348558605,(node57071node:0.148117081,node78525node:0.172241704):0.129456194[0.996]):0.056471242[0.743]):0.084645689[0.947]):0.103618592[0.897]):0.324926231[1.000]):0.154072085[0.993]):0.071015957[0.801]):0.076944713[0.924]):0.112983545[0.903]):0.133523046[0.761]):0.155883226[0.928]):0.313245202[0.990]):0.085950870[0.807]):0.067171047[0.917],((node53776node:0.318772625,(node53237node:0.244763452,node22290node:0.520865388):0.361195919[0.996]):0.773201969[1.000],(node7452node:1.136774923,((node6120node:1.082055777,((node42788node:0.146561642,(node6137node:0.156725686,(node24324node:0.163162677,node52837node:0.303912615):0.068991553[0.636]):0.220758062[0.982]):0.758776305[1.000],((node6406node:0.498265784,node40283node:0.374750015):0.082502248[0.860],(node18309node:0.231126790,node4288node:0.355350151):0.105728440[0.924]):0.312976962[0.995]):0.160891290[0.909]):0.128297847[0.908],((node6319node:0.577257202,((node57547node:0.179490586,node56297node:0.845127922):0.175847261[0.849],(node60570node:0.249354566,(node22467node:0.157289594,(node73663node:0.284094779,node14333node:0.280240029):0.135024596[0.970]):0.081027802[0.448]):0.013630506[0.453]):0.185872478[0.920]):0.420454904[1.000],((node46078node:0.650692241,node59152node:0.474137505):0.570374824[1.000],(((node35257node:0.383833102,(node33043node:0.172847596,(node66869node:0.178070602,(node40415node:0.200206463,node33049node:0.184243262):0.079259151[0.846]):0.066807904[0.621]):0.321361564[0.996]):0.609064570[1.000],(node75264node:0.827814271,((node66868node:0.808205899,(node5047node:0.452776439,(((node56396node:0.445364936,node53726node:0.408308865):0.302815619[0.998],(node21825node:0.415566583,(node59521node:0.251215801,node62860node:0.670658930):0.127156532[0.580]):0.268756304[0.997]):0.058551301[0.407],((node25487node:0.379064117,(node78182node:0.163934974,(node18963node:0.247709228,node21413node:0.251345027):0.056506440[0.755]):0.206232666[0.998]):0.107041558[0.947],((node25660node:0.147561745,node79292node:0.165267084):0.302644786[1.000],(node55622node:0.497222269,node73209node:0.429836980):0.107600375[0.880]):0.080425362[0.114]):0.083479152[0.926]):0.027357081[0.615]):0.098113549[0.914]):0.056153942[0.139],((((node51139node:0.315115461,node10978node:0.276548828):0.187395740[0.980],(node19557node:0.475452719,(node19172node:0.207787436,(node76249node:0.214268762,node21441node:0.270714993):0.033458278[0.152]):0.452200866[1.000]):0.205477809[0.957]):0.056668166[0.730],(node55569node:0.629101765,((node43673node:0.188194716,node77861node:0.289914707):0.322944378[0.999],((node59392node:0.152874503,(node59318node:0.272740469,node57159node:0.173898002):0.051133611[0.831]):0.253674859[0.999],(node61793node:0.249396701,(node53109node:0.468789056,(node27215node:0.708457747,node12581node:0.239523394):0.058677601[0.231]):0.065475241[0.456]):0.133431568[0.969]):0.123952427[0.851]):0.066948627[0.426]):0.078528880[0.847]):0.140843965[0.982],((node29120node:0.333376915,node53637node:0.283576492):0.477736639[1.000],((node55391node:0.845439061,node66307node:0.497481851):0.081275165[0.497],((node5776node:0.467311167,node30307node:0.266622383):0.346968509[0.999],(node25525node:0.454520633,(((node72058node:0.417320260,(node19030node:0.233518299,(node58883node:0.393682967,node53502node:0.268041037):0.040466798[0.606]):0.071608950[0.874]):0.115214460[0.974],(node54250node:0.217352538,(node19027node:0.221521746,(node53783node:0.315747401,node48561node:0.270243885):0.044915176[0.643]):0.079716318[0.935]):0.156193111[0.995]):0.040981059[0.508],((node68222node:0.372037954,node71137node:0.182472994):0.117351386[0.948],((node76250node:0.193411734,(node21444node:0.341661675,(node25241node:0.214106053,node18761node:0.139483358):0.070785524[0.886]):0.083139188[0.914]):0.072307244[0.945],(node21440node:0.154495344,(node12450node:0.460947274,(node18529node:0.541021020,(node63027node:0.145719446,node14785node:0.203492835):0.099108853[0.894]):0.148924256[0.966]):0.132489133[0.952]):0.048750227[0.518]):0.071693261[0.628]):0.088492171[0.861]):0.066393625[0.871]):0.021746988[0.505]):0.080352026[0.883]):0.110238623[0.901]):0.061576745[0.856]):0.053383973[0.111]):0.069678353[0.841]):0.045055342[0.836]):0.104128244[0.913],(((node77344node:0.478626086,(node22145node:0.223084352,node39110node:0.234606082):0.103614065[0.336]):0.521101929[1.000],(((node66827node:0.226061056,(node33026node:0.224404342,(node19135node:0.144909743,node66842node:0.213817089):0.057093666[0.792]):0.077902407[0.564]):0.326100930[1.000],(node50067node:0.867157956,((node52782node:0.496577002,node51744node:0.541421917):0.188447904[0.954],(node44885node:0.575522805,(node13060node:0.129765416,node5060node:0.403577765):0.598723171[1.000]):0.376587395[0.995]):0.132412796[0.891]):0.142133928[0.950]):0.124786401[0.946],(((node21408node:0.470904607,node21069node:0.476567317):0.278517360[0.994],(node59188node:0.522876092,(node22203node:0.281174211,node19276node:0.144900860):0.406841104[1.000]):0.180678368[0.964]):0.129481235[0.945],(node18989node:0.418262428,((node484node:0.279238759,(node33128node:0.211147296,((node49447node:0.197445917,node75439node:0.295478863):0.070158185[0.884],(node1975node:0.122496819,(node5082node:0.260712965,node35682node:0.197734586):0.037920691[0.637]):0.069899590[0.935]):0.075053736[0.895]):0.218581229[0.998]):0.100593763[0.972],((node22104node:0.300053040,node52871node:0.381041844):0.323639818[1.000],(((node32502node:0.385752296,node19173node:0.206324149):0.056656931[0.376],(node57835node:0.423587892,(node53536node:0.221293683,(node39175node:0.282767567,(node7369node:0.283552944,node43475node:0.143821848):0.039414967[0.667]):0.043854496[0.832]):0.077486204[0.940]):0.068207321[0.915]):0.117152243[0.970],(node17953node:0.672903726,((node34099node:0.318841625,node16351node:0.235973821):0.137951370[0.979],(node80289node:0.252744509,((node41454node:0.264935615,(node50703node:0.248629735,(node17240node:0.235070641,node19534node:0.291446075):0.057471512[0.104]):0.111886174[0.984]):0.117601375[0.975],((node15564node:0.201857496,(node23979node:0.014254772,(node24314node:0.000000005,(node5376node:0.115107189,node20673node:0.472176417):0.252319170[0.988]):0.028882841[0.896]):0.183057674[1.000]):0.061038413[0.768],(node19544node:0.148178961,((node56408node:0.185877022,node19546node:0.254811592):0.019271668[0.114],(node32329node:0.483446129,node76742node:0.229761329):0.078134310[0.810]):0.036129511[0.792]):0.068073060[0.922]):0.035976418[0.847]):0.026555683[0.244]):0.070926702[0.865]):0.040799532[0.123]):0.071294989[0.870]):0.051881291[0.788]):0.104556277[0.978]):0.022887372[0.350]):0.064751746[0.913]):0.047409671[0.428]):0.022075921[0.246]):0.075140269[0.951],(((node20165node:0.824709962,(node37552node:0.796524348,node49971node:0.658375432):0.318469647[0.979]):0.148330831[0.837],(node39134node:1.252447133,(node49739node:0.841298738,(node29413node:0.765914529,(node66308node:0.723452647,((node27486node:0.193085460,node76666node:0.289281349):0.087666939[0.641],((node64277node:0.280280360,node22319node:0.331524059):0.096794939[0.933],(node50782node:0.369873581,(node46848node:0.315011001,(node77933node:0.239637159,(node68348node:0.024685076,node49063node:0.027540930):0.146434378[0.989]):0.081491871[0.915]):0.028449329[0.673]):0.062002398[0.695]):0.028267993[0.605]):0.255578448[0.992]):0.176514207[0.918]):0.314709353[0.987]):0.081947835[0.194]):0.146279083[0.920]):0.083720676[0.853],((((node9300node:0.732893739,node8965node:0.748088884):0.203766432[0.956],((node22142node:0.743014988,node25181node:0.818227990):0.077030656[0.733],(node39688node:0.782753905,((node74720node:0.332558386,(node59381node:0.196341557,node41733node:0.207597059):0.316316090[1.000]):0.059744363[0.896],((node60790node:0.255704387,node2151node:0.076377844):0.327313162[1.000],(node5712node:0.266534231,(node19662node:0.430484851,node41920node:0.479323106):0.156094450[0.917]):0.208696033[0.993]):0.042258260[0.182]):0.049278827[0.782]):0.066194889[0.883]):0.070065203[0.189]):0.274832015[0.999],((node56277node:0.146248072,node71387node:0.311992144):0.500297141[1.000],((node27726node:0.690342229,((node56276node:0.978567227,node39397node:0.590634633):0.288851486[0.973],(node45118node:0.349490518,(node18465node:0.165615916,node71818node:0.218417844):0.045551956[0.773]):0.124393346[0.928]):0.068263266[0.512]):0.119136141[0.851],((((node13500node:0.302404951,node33243node:0.219825889):0.157475504[0.988],(node25837node:0.280726287,(node72963node:0.245970643,node16775node:0.279262640):0.214378663[0.990]):0.209737703[0.989]):0.144381797[0.981],((node48890node:0.199192001,node4000node:0.178150475):0.173481386[0.998],(node61507node:0.647287993,(node4993node:0.306466247,(node12232node:0.397803611,(node48257node:0.368797979,(node15680node:0.177486793,node13048node:0.207396234):0.232962140[0.992]):0.146029861[0.792]):0.305682492[0.992]):0.071804017[0.158]):0.025658940[0.519]):0.242021355[1.000]):0.083249824[0.456],((node2902node:0.523451241,node76549node:0.339895036):0.079766017[0.901],((node56305node:0.210053315,((node72955node:0.186911482,node52784node:0.162813746):0.079328039[0.836],(node40549node:0.208071610,(node56021node:0.308757017,node27329node:0.170372390):0.067541775[0.797]):0.036988478[0.860]):0.070641113[0.965]):0.146046411[1.000],((node19653node:0.319908059,(((node73889node:0.350442741,node62981node:0.169636153):0.077204831[0.894],(node70650node:0.098575793,(node29134node:0.581699046,node61912node:0.025249029):0.082785549[0.949]):0.190753413[1.000]):0.138902066[0.993],(node8167node:0.471613197,(node70577node:0.248452859,(node55393node:0.205461841,((node60191node:0.373886287,(node17235node:0.186507856,node73264node:0.134867307):0.106176947[0.895]):0.067968797[0.938],((node69824node:0.186999890,(node75862node:0.127857626,node74197node:0.173166443):0.067473590[0.539]):0.302936603[1.000],(node16328node:0.242543336,(node56063node:0.182644830,(node67745node:0.358533049,(node53196node:0.156228593,node13858node:0.122187153):0.116332263[0.997]):0.034292002[0.718]):0.112810096[0.994]):0.022031729[0.008]):0.067215547[0.924]):0.054547633[0.597]):0.028884104[0.420]):0.099852146[0.953]):0.074169662[0.928]):0.091725850[0.965]):0.075952808[0.947],(node13120node:0.516108477,((node43883node:0.514530233,node53212node:0.379784947):0.089705492[0.688],((node56405node:0.350413764,(node25223node:0.221738680,node22413node:0.290563761):0.079828554[0.809]):0.059343941[0.429],(((node52357node:0.238090821,node76446node:0.234676128):0.044817850[0.899],(node15268node:0.228357621,(node22090node:0.167289555,(node50820node:0.192998345,(node71419node:0.266702042,node44492node:0.217154901):0.041159631[0.227]):0.015234019[0.757]):0.032590135[0.824]):0.030444314[0.905]):0.018168313[0.866],(((node48607node:0.214378589,node14627node:0.192324143):0.070843553[0.937],(node3488node:0.218173463,(node70587node:0.306911439,node47872node:0.185356243):0.032800216[0.162]):0.035449963[0.638]):0.033820155[0.858],((node73655node:0.131972340,node22817node:0.233288809):0.142945599[0.997],((node40515node:0.218771086,node72988node:0.214909276):0.079490944[0.941],((node69312node:0.242756788,node19009node:0.128641380):0.061675440[0.847],(node61741node:0.164099032,node17794node:0.206121940):0.122335656[0.986]):0.018464488[0.757]):0.080745037[0.945]):0.036386506[0.775]):0.024453088[0.885]):0.000000005[0.000]):0.029099258[0.531]):0.068937419[0.901]):0.001235989[0.244]):0.050341011[0.827]):0.028235064[0.739]):0.076439923[0.174]):0.082814575[0.406]):0.236600897[0.998]):0.061507349[0.789]):0.042386505[0.765],((((node19190node:0.695094102,(node50919node:0.616925616,node47519node:0.705351594):0.102569920[0.643]):0.071446071[0.271],(node30113node:0.490376029,(node48599node:0.345973947,node24923node:0.177493474):0.148073554[0.943]):0.301423711[0.999]):0.050980623[0.534],((node49738node:0.677507741,node19394node:0.619695499):0.187609561[0.932],((node43768node:0.251713224,node56453node:0.303656855):0.306048276[1.000],(node55323node:0.441065784,(node30468node:0.663846210,(node59515node:0.199888997,(node10071node:0.241723745,(node50711node:0.235035166,node42700node:0.108976958):0.067151536[0.856]):0.063786909[0.582]):0.116613581[0.811]):0.110545612[0.778]):0.110146367[0.302]):0.229071557[0.989]):0.036859360[0.736]):0.079977066[0.959],(((node39042node:0.761799514,(node67682node:0.470128756,((node19158node:0.546012674,node71740node:0.351635389):0.067114902[0.322],(node19098node:0.303673614,(node25644node:0.443681560,(node5031node:0.216804641,node346node:0.134398737):0.074970695[0.899]):0.052094272[0.668]):0.087240666[0.898]):0.048077124[0.824]):0.071794265[0.254]):0.098058389[0.926],((node60234node:0.639642936,(node30195node:0.374622408,(node38016node:0.263235172,(node73478node:0.225575067,node52549node:0.176755130):0.173549590[0.984]):0.288010128[1.000]):0.222313290[0.985]):0.150238055[0.325],((node13121node:0.219412784,(node74530node:0.183192715,(node75077node:0.132497183,node48737node:0.203345986):0.195546261[0.993]):0.135661948[0.967]):0.269622745[1.000],((node55010node:0.159727648,(node78626node:0.148071828,node67199node:0.196559009):0.199592612[1.000]):0.147681587[0.995],((node63400node:0.434174949,node14858node:0.361340024):0.035553935[0.735],(node81016node:0.327850925,((node16383node:0.278841384,node47649node:0.115313981):0.029615163[0.808],(node17550node:0.239426610,node24229node:0.134260548):0.068880275[0.952]):0.028519854[0.459]):0.024378857[0.125]):0.034846093[0.593]):0.138179944[0.957]):0.230716719[0.993]):0.043234615[0.647]):0.138364833[0.990],(((node17256node:0.527275236,(node59011node:0.827950464,(node59536node:0.304857026,node56119node:0.213592400):0.398960088[0.998]):0.076290732[0.511]):0.115157140[0.863],(((node70593node:0.425642034,(node73284node:0.158677719,node77775node:0.175887133):0.418027261[1.000]):0.198623991[0.983],((node30569node:0.237368528,(node48129node:0.189575742,node21807node:0.151312449):0.205668640[1.000]):0.042385805[0.624],((node61960node:0.259848308,node74087node:0.203027817):0.059638708[0.732],(node38951node:0.111680930,node63857node:0.381123326):0.113483717[0.979]):0.055128906[0.895]):0.197391914[0.998]):0.034691980[0.493],(((node19034node:0.330681062,(node42826node:0.156785534,node75980node:0.216201354):0.064986286[0.915]):0.069923336[0.550],(node59589node:0.160426030,(node19035node:0.201074974,node10581node:0.203231766):0.119152030[0.955]):0.420935058[1.000]):0.152683057[0.986],((node50683node:0.747444756,(node9297node:0.354226207,(node25983node:0.434901906,node59685node:0.477055801):0.217892613[0.987]):0.128506794[0.397]):0.107089670[0.598],(node75270node:0.384918581,(node77831node:0.279375234,(node74088node:0.234757603,node71389node:0.331947018):0.128078667[0.973]):0.076945713[0.752]):0.188135811[0.993]):0.043669009[0.476]):0.048289909[0.336]):0.123348240[0.983]):0.119900567[0.977],(((node53214node:0.815438838,(node70136node:0.868429455,(node53338node:0.329140762,(node30114node:0.183117407,(node48233node:0.330934829,node47383node:0.308198318):0.141383401[0.982]):0.005694145[0.478]):0.412673223[0.996]):0.120892764[0.465]):0.145239120[0.937],(((node56221node:0.122065421,node56226node:0.269466109):0.313970791[1.000],(node14273node:0.234401784,(node17009node:0.187513906,node15505node:0.196294669):0.095941419[0.715]):0.373534930[1.000]):0.099872233[0.566],(node60569node:0.343007213,(node22700node:0.479991666,(node48413node:0.198039368,((node56604node:0.241106052,(node14531node:0.115415208,node35216node:0.283403830):0.037821106[0.467]):0.049606151[0.877],(node75342node:0.426981488,(node29398node:0.226885719,((node75445node:0.183484501,node6886node:0.158962256):0.094801075[0.982],(node35914node:0.365292489,(node13283node:0.429410366,(node56554node:0.482745865,node67116node:0.379849651):0.254223805[0.983]):0.168808440[0.969]):0.091832425[0.935]):0.014241911[0.210]):0.058989201[0.943]):0.062730900[0.590]):0.087468658[0.942]):0.190924604[0.994]):0.090020084[0.900]):0.157933779[0.993]):0.056156633[0.909]):0.035851713[0.726],((((node7863node:0.312629389,node19418node:0.367913042):0.481630983[1.000],(node67715node:0.602600296,(node61915node:0.364649325,node17204node:0.210119849):0.269699895[0.993]):0.148885461[0.912]):0.179518608[0.959],((node49713node:0.669186198,(node35449node:0.486813599,((node27872node:0.512238372,node17405node:0.374222943):0.058502412[0.815],((node23620node:0.168130176,(node79661node:0.207513273,node55668node:0.175274355):0.044217418[0.363]):0.161848963[0.998],((node57644node:0.333675906,node57629node:0.273624741):0.160903421[0.988],((node48614node:0.250073730,node37479node:0.186377499):0.242825828[1.000],(node15850node:0.181313204,(node1602node:0.124517971,(node15045node:0.210165567,node56478node:0.166818007):0.147555082[0.999]):0.046415235[0.757]):0.047557915[0.868]):0.032100245[0.765]):0.037028951[0.811]):0.047256092[0.827]):0.134375928[0.960]):0.100390111[0.182]):0.108014861[0.923],((((node41738node:0.255171570,node25791node:0.225592634):0.071256365[0.678],(node54148node:0.329965463,(node57630node:0.250061816,node12037node:0.214882579):0.038935604[0.506]):0.266948946[1.000]):0.178938244[0.992],(node23064node:0.557657102,((node68452node:0.372139152,node41955node:0.416684952):0.375111124[0.998],(node80256node:0.246093779,(node54062node:0.177792549,node25409node:0.281973404):0.151367665[0.938]):0.179968316[0.959]):0.275932315[0.996]):0.064233969[0.229]):0.083301737[0.886],((node60050node:0.473944264,(node26426node:0.274368388,(node75711node:0.284985579,node19787node:0.280544671):0.081116789[0.735]):0.109824596[0.847]):0.315199611[0.998],((node25459node:0.339155886,(node3439node:0.226500039,(node44448node:0.595444875,node16657node:0.355178953):0.338355225[1.000]):0.069301251[0.398]):0.083404188[0.906],((node14812node:0.152100331,node4304node:0.686716993):0.216884849[0.994],(node14766node:0.159652143,node52710node:0.207399165):0.127587874[0.975]):0.053867109[0.195]):0.202585107[0.992]):0.106473960[0.878]):0.046735001[0.809]):0.028961152[0.789]):0.023953508[0.477],(((node58914node:0.405977408,(node10050node:0.202167094,(node59173node:0.430222025,node55531node:0.216593907):0.066092331[0.779]):0.074375986[0.898]):0.173501099[0.998],(node53054node:0.452426334,(node7085node:0.370666581,((node46277node:0.217948100,node8169node:0.312070295):0.080398082[0.955],((node75953node:0.187166820,node64196node:0.155827361):0.040374745[0.862],(node44415node:0.219263297,(node17583node:0.151998886,(node55648node:0.285475055,node44399node:0.224235832):0.066294326[0.915]):0.036957298[0.326]):0.027954164[0.507]):0.046718488[0.896]):0.075409310[0.937]):0.061744114[0.718]):0.092202373[0.968]):0.045380144[0.900],(node54622node:0.526924785,(((node19336node:0.235000249,(node48671node:0.478758140,(node21969node:0.264612785,node13065node:0.475423458):0.183893689[0.982]):0.041388546[0.345]):0.095223154[0.956],(node22880node:0.241937343,((node59461node:0.375296148,node22391node:0.265843921):0.060526178[0.611],((node66769node:0.242307557,node10880node:0.370531126):0.095413942[0.930],(node15699node:0.169354004,(node15700node:0.232642447,node41403node:0.245233881):0.090219357[0.871]):0.180783654[0.997]):0.050400301[0.855]):0.026486753[0.044]):0.058319792[0.864]):0.051494011[0.912],(((node21792node:0.546925641,((node56032node:0.172058589,node56242node:0.382829826):0.240592713[0.998],((node27552node:0.197009806,node2888node:0.188830565):0.100977518[0.950],(node50744node:0.153655105,(node50388node:0.239481530,node49588node:0.180571625):0.078280969[0.946]):0.065288376[0.913]):0.111718857[0.977]):0.078075219[0.887]):0.070089665[0.890],(((node14472node:0.459631594,node23030node:0.582780313):0.165914790[0.911],((node34340node:0.400085815,node46751node:0.482602743):0.121241429[0.914],(node17788node:0.315843951,node26050node:0.421159878):0.149852825[0.856]):0.041646652[0.286]):0.045482970[0.636],((node58786node:0.410421482,node59518node:0.422192406):0.136771649[0.941],((node8921node:0.123890581,(node36654node:0.194209582,node56769node:0.196900038):0.035417010[0.438]):0.232920080[1.000],(node25024node:0.315926277,(node9933node:0.379179897,(node13227node:0.503675073,node18220node:0.260143107):0.107506753[0.652]):0.063342961[0.745]):0.045997492[0.371]):0.050661047[0.877]):0.041086440[0.726]):0.035830670[0.835]):0.036898684[0.789],((node30371node:0.297366895,(node53492node:0.301404534,(node54129node:0.217547558,node7774node:0.257398568):0.063585557[0.860]):0.134462671[0.988]):0.058278439[0.892],((node56137node:0.201509383,node77772node:0.198557221):0.102705880[0.987],((node13985node:0.321424485,node59574node:0.254135836):0.028819093[0.781],(((node8002node:0.212170471,node16788node:0.121973662):0.051326469[0.881],(node67794node:0.203973825,(node64065node:0.071282326,(node13600node:0.162561464,node15457node:0.041131751):0.551760037[0.999]):0.084511703[0.909]):0.042409844[0.837]):0.042253426[0.303],((node11136node:0.158158379,(node61325node:0.310423982,(node13626node:0.243108777,node16681node:0.238453373):0.097310530[0.956]):0.034886069[0.679]):0.055821966[0.893],((node42170node:0.386372002,(node17329node:0.191714080,node2453node:0.182793913):0.094000571[0.931]):0.040033431[0.644],(node59517node:0.241076798,(node38945node:0.314245099,node51583node:0.300788128):0.047228719[0.738]):0.059112888[0.899]):0.054000440[0.903]):0.026407802[0.329]):0.085331396[0.989]):0.016299740[0.185]):0.055346379[0.841]):0.049515442[0.628]):0.033117790[0.893]):0.033096805[0.604]):0.033578019[0.629]):0.049434115[0.911]):0.050858723[0.934]):0.040797477[0.828]):0.031572802[0.106]):0.014556804[0.358]):0.045317241[0.871]):0.041719441[0.832]):0.041380791[0.735]):0.064807174[0.660]):0.083828132[0.893]):0.016550028[0.553]):0.061757133[0.342]):0.089433341[0.791]):0.026813575[0.755]):0.069418897[0.829]):0.042005345[0.853]):0.133806665[0.954]):0.076433490[0.870]):0.065184620[0.840]):0.108498392[0.811],((((((node54981node:0.375378203,node33048node:0.757400256):0.642396928[0.996],(node66861node:1.161716453,(node73798node:0.600756496,node18549node:0.398594045):0.742828032[0.997]):0.292934525[0.882]):0.332393128[0.704],((node19420node:0.553374469,node7506node:0.687686065):0.323812039[0.983],((node78469node:0.242186403,node24879node:0.351309329):0.588001931[1.000],(node69936node:0.488468938,((node43737node:0.205570861,node34403node:0.197188830):0.300285427[0.997],(node250node:0.475729029,(node34987node:0.529328152,node79685node:0.272930683):0.045694932[0.239]):0.070932437[0.235]):0.132480860[0.896]):0.084903778[0.664]):0.220228188[0.947]):0.304546736[0.974]):0.299910217[0.955],((node80650node:1.167993921,node59275node:1.035427340):0.287605386[0.843],(node71652node:1.165646265,(node74361node:0.943444860,((node23845node:0.482767616,(node46034node:0.503393180,(node58916node:0.327958343,((node58825node:0.195477591,(node63034node:0.177953261,node43827node:0.158100623):0.252929761[0.999]):0.057036602[0.691],(((node26021node:0.139018025,node41529node:0.154735043):0.172430823[1.000],(node70062node:0.149713359,((node51767node:0.094491149,(node59841node:0.192425801,node21602node:0.295107155):0.046733816[0.902]):0.138211904[1.000],((node63915node:0.308473840,node8954node:0.226998289):0.043779315[0.771],(node50976node:0.149306740,(node56665node:0.206337131,node43655node:0.149536845):0.055565079[0.926]):0.039106666[0.894]):0.023164435[0.776]):0.017707940[0.262]):0.033215163[0.745]):0.011785209[0.779],(node8320node:0.131881333,((node13881node:0.357736711,node18915node:0.156406790):0.071195954[0.879],((node72736node:0.243413311,(node40137node:0.158037288,(node41242node:0.153719041,node55497node:0.200735673):0.059808419[0.472]):0.021172905[0.465]):0.005722426[0.593],(node75276node:0.130584509,((node22552node:0.173903334,node20898node:0.152869683):0.052301193[0.903],((node47838node:0.121301973,node8337node:0.214545913):0.023956496[0.723],(node79181node:0.138259621,node26340node:0.157231145):0.055608763[0.937]):0.110674189[0.998]):0.139519021[1.000]):0.021817413[0.108]):0.100321424[0.989]):0.038985220[0.886]):0.016725147[0.858]):0.068260996[0.934]):0.101624263[0.950]):0.116386194[0.761]):0.245625266[0.986]):0.463241308[1.000],(((node12331node:0.740494000,(node8062node:1.023949119,((node81030node:0.421928189,(node39194node:0.457996484,(node58911node:0.354189147,node76029node:0.386362964):0.124028682[0.894]):0.267778928[0.992]):0.365009043[0.996],(node1765node:0.617086770,(node33358node:0.347645278,((node8029node:0.458909088,node50694node:0.432237630):0.086932500[0.273],(node44685node:0.266531585,node12347node:0.158352860):0.182930754[0.974]):0.345407743[1.000]):0.099955119[0.297]):0.133596176[0.771]):0.072635588[0.695]):0.211280309[0.932]):0.352449803[0.988],((node11083node:0.274605734,node11082node:0.190110433):0.583161479[1.000],(((node58724node:0.328704714,node337node:0.497686427):0.276967774[0.995],((node47713node:0.314375983,node226node:0.259974619):0.326225804[1.000],((node12325node:0.526597787,node53762node:0.483326580):0.135246439[0.921],((node39384node:0.307744913,node19531node:0.310952478):0.091747226[0.865],((node28475node:0.352553137,node80288node:0.283978616):0.245317411[1.000],(node41597node:0.264352986,node13888node:0.294618551):0.073051648[0.395]):0.073268403[0.913]):0.030409714[0.659]):0.072818281[0.888]):0.093119336[0.911]):0.090995525[0.467],((node35193node:0.338749217,node50793node:0.226622089):0.716093836[1.000],(node57189node:0.480655317,(node40571node:0.432875655,(node10726node:0.494304718,(node43661node:0.386225503,((node60259node:0.333151147,node3562node:0.267893207):0.189362054[0.991],((node69126node:0.174533575,(node77266node:0.268145029,node43187node:0.219460376):0.100985890[0.889]):0.081604079[0.633],((node11063node:0.345827536,(node34534node:0.394813720,node56736node:0.389964108):0.078620016[0.687]):0.074336621[0.381],(node37534node:0.496728723,(node20968node:0.388268660,(node76839node:0.178490596,node43200node:0.162142982):0.330965695[1.000]):0.060391646[0.162]):0.032751718[0.737]):0.053480290[0.460]):0.071464978[0.892]):0.095073357[0.820]):0.042345534[0.311]):0.106552779[0.906]):0.153328731[0.937]):0.074702455[0.774]):0.093348638[0.656]):0.178389053[0.883]):0.458275124[0.999]):0.166975784[0.936],((((node73644node:0.243310225,node62160node:0.389061679):0.759588660[1.000],((node63010node:0.752417821,(node23994node:0.237102072,node19491node:0.365805933):0.178697382[0.956]):0.160737148[0.831],(node217node:0.316489705,(node79182node:0.233121933,(node30415node:0.279750877,(node23329node:0.254455379,node21569node:0.323322307):0.054873286[0.793]):0.045982951[0.093]):0.067230191[0.819]):0.154709836[0.953]):0.136157454[0.243]):0.115507104[0.385],((node55663node:1.402758633,((node40872node:0.449766185,node74629node:0.343410797):0.515210086[1.000],((node70517node:0.463380990,node74628node:0.557430699):0.125820836[0.823],(node59180node:0.637110917,(node29891node:0.157642116,(node40871node:0.103568316,(node70518node:0.112706070,node62910node:0.207688367):0.067837744[0.940]):0.098215933[0.677]):0.580232421[1.000]):0.071673575[0.202]):0.060891098[0.348]):0.085465860[0.753]):0.058227564[0.089],((node75233node:0.589149090,(node74276node:0.491577054,node50032node:0.496036037):0.320576503[0.998]):0.137430521[0.000],((node70834node:0.177742796,node34986node:0.151342202):0.816886815[1.000],((node59717node:0.834634022,(node32396node:0.316731382,(node13757node:0.230498791,((node12372node:0.205020778,(node33055node:0.179988112,node10079node:0.217851178):0.059100401[0.811]):0.062888105[0.893],((node68661node:0.210686530,(node40073node:0.283716556,(node61125node:0.192389381,(node218node:0.217447238,(node17203node:0.245110483,node71523node:0.324836547):0.124092130[0.951]):0.024037291[0.771]):0.049061458[0.854]):0.031213830[0.829]):0.017446783[0.250],(((node53316node:0.041623431,node22923node:0.142291106):0.038703284[0.069],(node33384node:0.275174474,node4646node:0.199861822):0.043531781[0.830]):0.033575035[0.881],((node33397node:0.182846648,node8709node:0.214743067):0.033251721[0.814],(node26668node:0.172709606,node48065node:0.358411917):0.033374695[0.725]):0.059408184[0.933]):0.032263823[0.885]):0.034290261[0.800]):0.068874480[0.785]):0.098069175[0.768]):0.135466104[0.931]):0.171601849[0.936],((node20601node:0.344796146,(node50107node:0.385635584,(node49879node:0.259222779,(node1768node:0.326114384,node80640node:0.217330414):0.050821705[0.615]):0.814110207[1.000]):0.158762156[0.818]):0.295180406[1.000],(((node20617node:0.105961616,node21281node:0.316923072):0.194624765[0.991],(node21725node:0.315484228,(node19749node:0.273629918,node21772node:0.152367548):0.202783396[0.994]):0.078331963[0.872]):0.174651840[0.995],((node17553node:0.936166869,node74283node:0.458923901):0.240124213[0.957],((node6809node:0.236945830,(node65344node:0.297916852,(node9844node:0.161410241,node6912node:0.155742501):0.054080979[0.452]):0.054111276[0.075]):0.155994237[0.991],((node20163node:0.198102684,((node32003node:0.164157995,node3543node:0.150594385):0.121776226[0.989],(node22620node:0.187190833,((node758node:0.297762898,node32454node:0.161708816):0.090264180[0.912],((node21220node:0.539023064,(node48772node:0.225163283,(node47075node:0.145947256,(node14783node:0.156919087,node26343node:0.093069948):0.050896395[0.874]):0.144673555[0.999]):0.046026881[0.690]):0.029258028[0.062],(node29286node:0.248633434,(node57912node:0.151175252,(node54757node:0.097560793,(node32980node:0.162338303,node50929node:0.171591651):0.041972423[0.263]):0.128811654[0.995]):0.086585593[0.957]):0.210188926[1.000]):0.033455018[0.204]):0.047834412[0.891]):0.117452302[0.993]):0.041429628[0.826]):0.053479324[0.940],(((node5602node:0.282824784,node18920node:0.192966147):0.133099277[0.986],(node64node:0.297596529,(node68642node:0.524380237,(node1541node:0.175727252,node6427node:0.346548392):0.222942797[0.990]):0.110866679[0.864]):0.093848970[0.880]):0.044669144[0.807],(((node59391node:0.482535991,(node56737node:0.130369112,(node601node:0.204278026,(node6016node:0.000000005,node26052node:0.083480791):0.131571776[0.994]):0.031066014[0.066]):0.213145978[0.991]):0.249734537[0.995],((node28040node:0.157331963,node76261node:0.191778918):0.072576534[0.861],(node51363node:0.341817440,(node58182node:0.201197095,node71553node:0.159233506):0.177431696[0.988]):0.182296879[0.997]):0.062733816[0.816]):0.118327329[0.970],((node73349node:0.189031317,(node9337node:0.538470345,(node29289node:0.240168611,node55572node:0.057645018):0.102226656[0.967]):0.034160361[0.807]):0.019361102[0.735],((node667node:0.128663102,(node61824node:0.180812572,node60322node:0.269045002):0.090693454[0.636]):0.285744424[1.000],((node19274node:0.262291345,node23203node:0.073941327):0.105661938[0.987],(node10369node:0.183058881,(((node26704node:0.184738715,node49815node:0.195556475):0.071910833[0.954],(node32370node:0.579882297,node60393node:0.049055910):0.168362123[0.990]):0.041849074[0.889],((node34632node:0.190538750,node24280node:0.072500928):0.031666049[0.749],(node16756node:0.214778870,(node9415node:0.037632301,node67667node:0.158792950):0.049755507[0.924]):0.050872390[0.934]):0.026596204[0.652]):0.029087485[0.641]):0.007695845[0.751]):0.017044478[0.807]):0.014387871[0.519]):0.034905853[0.868]):0.040106023[0.515]):0.163274995[1.000]):0.038937332[0.838]):0.042725164[0.000]):0.038739918[0.000]):0.068752165[0.319]):0.128626673[0.903]):0.096262711[0.825]):0.132465139[0.927]):0.066864960[0.861]):0.141497388[0.958]):0.075029383[0.866],(((((node53474node:0.559942381,node7164node:0.459921693):0.240992602[0.948],(node10368node:0.117351410,node5441node:0.205867188):0.244612520[0.976]):0.378520093[0.996],(node48637node:0.497934947,(node3634node:0.152483726,(node39137node:0.207261802,node71235node:0.222844427):0.079452458[0.811]):0.514210607[0.999]):0.600665057[1.000]):0.303237221[0.963],((node33039node:0.526965433,((node58104node:0.720924954,(node37045node:0.783641226,(node16715node:0.901785923,(node41936node:0.313274028,node8045node:0.440980014):0.427537741[0.997]):0.068046479[0.016]):0.112523251[0.736]):0.170433034[0.667],(((node38902node:0.665127253,node46112node:0.254645113):0.134889634[0.869],(node74493node:0.510269054,node70652node:0.323405013):0.071473527[0.000]):0.167660823[0.968],((node68825node:0.107826842,node58101node:0.182904907):0.226759746[0.997],((node55551node:0.287298933,node75895node:0.297788878):0.116282334[0.945],(node40254node:0.305693304,node66835node:0.385877443):0.090040537[0.872]):0.041347849[0.237]):0.427067426[1.000]):0.086825887[0.733]):0.065189036[0.850]):0.057308677[0.670],(((node54127node:0.401360485,node79693node:0.901610135):0.245003629[0.948],(node54629node:0.249559875,node27178node:0.121207438):0.608070718[1.000]):0.471400868[0.997],((node47478node:0.497007815,(node79651node:0.197746023,node63394node:0.290914220):0.282900977[0.972]):0.639063228[1.000],((node58103node:0.780335188,node12334node:0.637740893):0.121364641[0.548],((node77262node:0.215134404,node33040node:0.343772638):0.609533418[1.000],((node74626node:0.136544758,(node25522node:0.167545419,node68823node:0.153602749):0.090989211[0.830]):0.303965229[0.999],(node56978node:0.462048533,(node71010node:0.314135578,((node25882node:0.170718617,(node77423node:0.107617136,node43818node:0.460724620):0.028147966[0.522]):0.078809225[0.950],((node40762node:0.125544496,node51159node:0.165628321):0.204192913[1.000],(node16901node:0.178124861,node16895node:0.155798362):0.085671853[0.939]):0.056078635[0.892]):0.053199395[0.769]):0.070064911[0.421]):0.104147669[0.942]):0.064202835[0.806]):0.108249717[0.858]):0.135378590[0.806]):0.127950917[0.731]):0.080705170[0.720]):0.091134130[0.780]):0.080109178[0.803],(((node24212node:0.437867285,(node6211node:0.129925197,(node32930node:0.191006668,node1568node:0.188275195):0.068194928[0.751]):0.330848838[0.997]):0.472617931[1.000],(node41729node:0.746558383,(node2843node:0.545752837,((node15232node:0.311246922,node50276node:0.250409749):0.200859494[0.985],(node39130node:0.516979538,(node33825node:0.183166347,node68134node:0.119465765):0.087206617[0.892]):0.026276884[0.595]):0.231300999[0.993]):0.080212026[0.525]):0.091183347[0.859]):0.201770609[0.985],(((node23587node:0.134212958,node40226node:0.249034057):0.650217825[1.000],((node13045node:0.708990366,node80390node:0.309834902):0.171493959[0.910],((node4297node:0.275277240,node61277node:0.366461784):0.223345356[0.997],(node33032node:0.248165321,(node3635node:0.143904895,node21475node:0.170948886):0.033429931[0.303]):0.362863795[1.000]):0.036799970[0.565]):0.131377338[0.874]):0.272462728[0.990],((((node18927node:0.191900616,(node19978node:0.062148211,(node3024node:0.188247552,(node57679node:0.241609072,node62918node:0.193646107):0.299610441[1.000]):0.155516577[0.952]):0.073156980[0.938]):0.270252685[1.000],(node77029node:0.130596916,((node47111node:0.120746447,(node5976node:0.160563472,node63011node:0.160914371):0.277814567[1.000]):0.051245119[0.782],(node67214node:0.200807126,(node57134node:0.455228321,(node26020node:0.204285362,node41699node:0.147060922):0.157736617[0.997]):0.029878026[0.725]):0.039769851[0.717]):0.024690408[0.486]):0.256044557[1.000]):0.068531441[0.381],(node79484node:0.650566600,(node79192node:0.832938095,(((node54600node:0.184093832,node37694node:0.236544511):0.139592477[0.975],(node30088node:0.122701085,(node16527node:0.374708899,node43877node:0.218322411):0.096445498[0.800]):0.094664856[0.899]):0.307634808[0.997],(((node46511node:0.166902417,node47023node:0.136561438):0.142595307[0.950],(node33467node:0.315078143,(node57121node:0.514610708,node36093node:0.222993444):0.103827534[0.488]):0.186807614[0.950]):0.432057101[1.000],((node19244node:0.551222145,node57429node:0.430577256):0.112230483[0.882],((node50117node:0.388913496,(node5592node:0.249149508,(node47397node:0.160589876,node61123node:0.163881259):0.062957683[0.289]):0.277493715[0.972]):0.482930822[0.999],(node23328node:0.608317178,(node1121node:0.383240631,(node6210node:0.311653588,node43792node:0.420407169):0.041452147[0.775]):0.037782610[0.552]):0.105009878[0.560]):0.081358778[0.833]):0.068836896[0.435]):0.250391987[0.988]):0.079204506[0.496]):0.435007507[1.000]):0.158811110[0.914]):0.064298596[0.594],(((node73951node:0.169830811,(node50594node:0.016991925,node10471node:0.137434214):0.126212343[0.996]):0.098040657[0.970],(node19421node:0.123902342,(node29302node:0.222873664,(node2922node:0.155550850,(node26077node:0.212391353,node81027node:0.158517385):0.064551440[0.633]):0.086896272[0.942]):0.091121371[0.918]):0.033530847[0.817]):0.235056364[1.000],((node26893node:0.253694627,node13833node:0.262685725):0.057595496[0.323],(((node19308node:0.173672872,node71378node:0.455391709):0.040086664[0.787],((node27207node:0.192378711,node16243node:0.216098554):0.096897361[0.978],(node58703node:0.199405045,(node63051node:0.210242874,(node56327node:0.346966591,node17766node:0.172693453):0.161019687[0.982]):0.248809931[0.999]):0.059689212[0.898]):0.047696441[0.868]):0.035039361[0.587],((node77231node:0.222701625,(node6504node:0.143428291,(node10066node:0.260762580,(node9861node:0.125592168,(node10610node:0.135422799,(node63292node:0.123843703,(node58943node:0.267156247,node22387node:0.155422966):0.052212981[0.330]):0.071748018[0.943]):0.146913741[0.999]):0.090945026[0.968]):0.011065409[0.000]):0.032840738[0.315]):0.056677704[0.890],((node63047node:0.332566608,(node40155node:0.069447827,node6885node:0.181120243):0.066598652[0.770]):0.077090662[0.952],((node50478node:0.170012044,node7971node:0.180263912):0.044036175[0.818],(node29946node:0.181487259,(node59587node:0.408861315,((node9846node:0.247631287,node40140node:0.137467418):0.061988268[0.748],(node36067node:0.124140205,(node24277node:0.144809046,node54986node:0.235049235):0.036216894[0.866]):0.025770798[0.795]):0.052476667[0.610]):0.086514119[0.943]):0.059754119[0.926]):0.046826430[0.842]):0.079448353[0.970]):0.050147556[0.936]):0.061224336[0.882]):0.035719709[0.216]):0.118380337[0.955]):0.184866073[0.993]):0.099289312[0.818]):0.038957551[0.261]):0.266551501[0.999]):0.125895749[0.960]):0.071088955[0.834]):0.093800458[0.780]):0.090744093[0.000]):0.153121928[0.915]):0.029915612[0.000]):0.238379656[0.976],((node75245node:0.527056217,node33037node:0.472405433):0.951032096[1.000],((node77661node:0.385227325,node30275node:0.525776852):0.780363322[1.000],(((node39203node:0.352974064,(node39204node:0.217774989,(node30763node:0.346341401,node15612node:0.291384134):0.141181470[0.945]):0.033182670[0.517]):0.757163090[1.000],(node10027node:0.535789743,((node72196node:0.492673655,node39201node:0.348490155):0.156204992[0.905],(node61366node:0.269226501,(node6136node:0.337794772,(node8736node:0.660416169,((node13797node:0.272495372,node43234node:0.433772175):0.121542124[0.922],(node22050node:0.150074598,(node50787node:0.255755252,(node52209node:0.227249157,(node23581node:0.212975034,(node43672node:0.189721657,node34785node:0.181358675):0.095948924[0.951]):0.095227442[0.954]):0.056258381[0.897]):0.042484962[0.855]):0.427816270[1.000]):0.219857563[0.940]):0.127396176[0.873]):0.066079859[0.172]):0.254503126[0.987]):0.101231603[0.599]):0.206120155[0.948]):0.329273914[0.981],((node22873node:0.561104971,(node76992node:0.487409479,node55621node:0.467605704):0.095865295[0.743]):0.762790536[1.000],((((node50658node:0.344086601,(node16572node:0.229584314,(node40951node:0.163362774,node11434node:0.328129560):0.045659407[0.024]):0.240447088[0.987]):0.235693651[0.991],((node29567node:0.200968890,node16387node:0.402867873):0.227507795[0.978],(node70038node:0.145670581,(node34491node:0.255230205,(node2870node:0.098842220,node45224node:0.234724516):0.069094602[0.788]):0.055190782[0.275]):0.407218028[1.000]):0.184434423[0.899]):0.288126460[0.987],((node39086node:0.458263346,(node4745node:0.257802976,(node45222node:0.232916686,(node45260node:0.151880281,(node50705node:0.184278181,(node48362node:0.222291391,node45252node:0.199947001):0.080269360[0.943]):0.025938412[0.238]):0.042445763[0.874]):0.050151513[0.830]):0.070503621[0.900]):0.151863989[0.951],((node43263node:0.565304321,(node73525node:0.424949197,(node45307node:0.220655415,node11425node:0.095806677):0.291000138[1.000]):0.047922461[0.000]):0.096723680[0.875],(node76437node:0.437286807,((node16450node:0.258506483,node74305node:0.315830592):0.054651883[0.565],(node69025node:0.395193417,(node20736node:0.267022574,node42171node:0.191910496):0.113126693[0.871]):0.161444467[0.980]):0.133848378[0.970]):0.089024880[0.647]):0.051389013[0.764]):0.310912201[0.998]):0.217702826[0.973],((node66865node:0.369275518,node73190node:0.222670109):0.771810276[1.000],(((node74529node:0.905333176,(node25884node:0.632985273,(node59807node:0.425783595,node57667node:0.364410685):0.112555510[0.838]):0.370187641[0.991]):0.241958919[0.895],(((node66846node:0.121955439,node9946node:0.262892139):0.171406870[0.995],(node69268node:0.175343902,node6665node:0.134732858):0.274232626[1.000]):0.195798334[0.984],((node67119node:0.519956584,((node10884node:0.089832995,node48840node:0.510031485):0.337754972[1.000],(node7651node:0.159489778,node10885node:0.215845844):0.224679012[0.995]):0.187806132[0.984]):0.039821276[0.012],((node11394node:0.312397440,(node11451node:0.211770843,(node9053node:0.372468063,(node13380node:0.125590584,node47443node:0.172543292):0.174939609[0.985]):0.111202971[0.929]):0.068434127[0.820]):0.079504988[0.143],(node24033node:0.370165863,(node16805node:0.331174944,((node21259node:0.215806157,node20030node:0.341003842):0.055175748[0.865],((node14400node:0.507133831,node57896node:0.218078065):0.134867242[0.900],(node48267node:0.159660728,(node21935node:0.234887408,node27276node:0.175066270):0.396296440[1.000]):0.029640185[0.254]):0.044796947[0.776]):0.355678455[1.000]):0.110318053[0.873]):0.046940312[0.233]):0.075548134[0.879]):0.246114021[0.998]):0.330817421[1.000]):0.025539660[0.623],((((node25088node:0.390341689,(node21237node:0.544952970,node21236node:0.686457021):0.122505843[0.863]):0.050420012[0.270],((node57003node:0.319641744,(node33263node:0.241886484,node48490node:0.231544059):0.156311050[0.954]):0.416548347[1.000],(node22302node:0.706455209,(node48488node:0.365758122,(node21023node:0.449292594,(node10936node:0.201090022,node80408node:0.159033893):0.320997584[0.999]):0.128621188[0.548]):0.265250658[0.974]):0.082121268[0.860]):0.057372096[0.796]):0.133028650[0.952],((((node73583node:0.199286767,(node39523node:0.324592568,node59666node:0.204972981):0.092951789[0.952]):0.157443494[0.986],((node16521node:0.525011255,(node45267node:0.133409619,node13623node:0.094755235):0.299521746[1.000]):0.310259417[1.000],((node45306node:0.138775165,node11492node:0.123960287):0.269511972[1.000],(node40833node:0.522270447,(node16381node:0.235271784,(node23808node:0.351327462,node41536node:0.287983076):0.088276669[0.758]):0.160014998[0.972]):0.099011723[0.752]):0.176217414[0.980]):0.064898419[0.841]):0.285567521[0.999],((node72363node:0.657237143,(node16392node:0.204942960,node27204node:0.188796902):0.265394778[0.994]):0.137180950[0.830],(((node16416node:0.327295133,node18519node:0.423215698):0.085879737[0.922],(node11416node:0.322040362,(node50531node:0.287164144,(node44736node:0.177629229,node16320node:0.220345969):0.070227625[0.887]):0.070110852[0.915]):0.063320929[0.530]):0.087464339[0.952],((node11499node:0.526527557,(node14465node:0.455562911,(node13513node:0.284077311,node45304node:0.340070308):0.160993563[0.976]):0.048445342[0.128]):0.049396328[0.776],((node64253node:0.358821316,(node51161node:0.335123857,node16398node:0.199311589):0.030445872[0.068]):0.206747000[1.000],((node35707node:0.295310276,node80673node:0.326085145):0.076761972[0.629],(node48480node:0.253420899,(node16385node:0.390564522,(node45325node:0.147999815,node55352node:0.139255834):0.202513427[0.995]):0.148899401[0.982]):0.067697449[0.808]):0.050579994[0.868]):0.034055195[0.871]):0.076945360[0.829]):0.138786699[0.963]):0.252216871[0.995]):0.172053785[0.978],(((node7678node:0.641952036,(node59420node:0.313742421,(node25866node:0.176319214,node25110node:0.108928353):0.304049125[1.000]):0.113269828[0.851]):0.065205356[0.000],((node45312node:0.274618373,(node55009node:0.374578091,node74308node:0.227631343):0.101688293[0.929]):0.255552020[0.998],(((node76348node:0.174842287,(node61264node:0.102649965,node77418node:0.214439792):0.063020132[0.482]):0.175985097[0.989],(node72401node:0.173215735,(node50631node:0.167627633,node48284node:0.070942128):0.017392747[0.187]):0.193236872[0.999]):0.246589739[0.999],((node66875node:0.288251382,(node43667node:0.137015489,(node41853node:0.156708969,node50549node:0.322690249):0.068262357[0.772]):0.082129555[0.656]):0.046424417[0.809],(node35808node:0.222212477,(node45258node:0.202791930,(node11342node:0.193650132,node16513node:0.249565856):0.062370000[0.802]):0.077529838[0.955]):0.110189312[0.969]):0.133283855[0.975]):0.080258364[0.884]):0.078365679[0.922]):0.090255992[0.487],((node27491node:0.176046607,node40950node:0.177079290):0.618406085[1.000],(((node7688node:0.599985687,(node56916node:0.291453916,(node73444node:0.269127285,node29409node:0.147103061):0.184843427[0.978]):0.349389819[0.998]):0.203426493[0.978],((node11359node:0.241852781,node74304node:0.231717047):0.186761280[0.992],(node45248node:0.980915989,(node11444node:0.498698658,node74055node:0.469961200):0.044838920[0.251]):0.092806479[0.364]):0.179709405[0.980]):0.060286135[0.861],(node43698node:0.534478032,(((node70032node:0.168235123,node11423node:0.248145534):0.412573667[1.000],(node73844node:0.771905211,(node45347node:0.359150545,(node50717node:0.624371936,(node58180node:0.534520182,((node55784node:0.191075626,node74320node:0.445282832):0.211875072[0.982],(node11489node:0.298745859,node45343node:0.146942048):0.262087830[0.999]):0.137430027[0.924]):0.111923664[0.888]):0.154810860[0.955]):0.079161994[0.462]):0.129077184[0.863]):0.099930885[0.948],(node29568node:0.336065957,((node11447node:0.296067566,(node72353node:0.203203300,(node61078node:0.372736440,(node24365node:0.227538550,(node73527node:0.171811196,(node23724node:0.307397668,node70658node:0.278964399):0.048901299[0.169]):0.190100924[0.995]):0.171757999[0.985]):0.070947250[0.032]):0.075734065[0.905]):0.232156089[0.995],((node27205node:0.493401870,(node45349node:0.243771854,(node45331node:0.492148893,(node66837node:0.282428487,node72375node:0.218400706):0.088269154[0.861]):0.090261646[0.622]):0.322263543[1.000]):0.141505406[0.973],((node74370node:0.163324799,(node57766node:0.308952002,node43264node:0.090637196):0.048287736[0.594]):0.095707694[0.939],(node23172node:0.236615578,(node52771node:0.009131421,node21748node:0.059808917):0.179360684[0.996]):0.214679692[0.999]):0.097533647[0.949]):0.062340454[0.920]):0.089405899[0.953]):0.054929723[0.271]):0.062279076[0.718]):0.070781784[0.838]):0.191796036[0.985]):0.098249425[0.925]):0.084488028[0.664]):0.172896763[0.986]):0.080871659[0.951],(((((node33023node:0.413264397,node67191node:0.375001525):0.092619962[0.841],(node61111node:0.230393580,node23926node:0.157393645):0.169407251[0.986]):0.375310085[1.000],((node61604node:0.522765191,(node7487node:0.311725232,(node77201node:0.202833488,node61524node:0.268049147):0.323168453[1.000]):0.086438772[0.593]):0.110295173[0.870],((node72344node:0.651541519,(node17238node:0.311614190,node7420node:0.355854707):0.032708200[0.389]):0.083800160[0.931],((node25538node:0.557719457,node18842node:0.690082945):0.271409298[0.962],((node16710node:0.552418835,node25304node:0.272788030):0.063711320[0.603],((node25701node:0.188597746,node25376node:0.182089138):0.114781908[0.987],(node51127node:0.184200574,(node57158node:0.294663912,node64275node:0.080221246):0.039637856[0.079]):0.101379618[0.985]):0.097333350[0.954]):0.095797936[0.838]):0.091662391[0.936]):0.046364977[0.624]):0.143755330[0.961]):0.084589749[0.914],(((node72150node:0.513053389,node23952node:0.581144125):0.155860067[0.724],((node66858node:0.644433781,(node21161node:0.255626739,node33007node:0.207049337):0.326085359[1.000]):0.040948900[0.393],(node48292node:0.489152615,(node43856node:0.165931972,(node33008node:0.179688203,(node25756node:0.184337916,node48291node:0.119385091):0.057897799[0.259]):0.088220817[0.812]):0.240569737[0.974]):0.558392822[1.000]):0.030663281[0.689]):0.065303096[0.423],(((node33017node:0.529506724,(node43890node:0.323964406,node6792node:0.164291516):0.224256536[0.986]):0.160900027[0.956],(node39766node:0.261696916,(node77261node:0.262088575,node7994node:0.343807988):0.073149912[0.210]):0.258805556[0.994]):0.359442794[1.000],((node16459node:0.563151884,node72151node:0.740118589):0.128253384[0.689],((node43822node:0.342910502,(node33473node:0.349070894,(node9929node:0.339715862,node24298node:0.218028193):0.048132719[0.271]):0.062645926[0.338]):0.344465464[1.000],((node59696node:0.470354877,node8157node:0.726828555):0.192526576[0.922],(node21677node:0.574615165,(node70957node:0.414245576,(node39765node:0.246359955,node43852node:0.337163708):0.275084929[0.994]):0.083727415[0.787]):0.130492709[0.956]):0.078812350[0.759]):0.122149410[0.945]):0.069054971[0.836]):0.000000008[0.000]):0.054855809[0.733]):0.069241828[0.933],((node47623node:0.786340256,node26912node:0.896124582):0.183989697[0.902],((((node1572node:0.857070900,node80648node:0.546366845):0.478073449[0.995],(node33022node:0.917247255,(((node30441node:0.939292837,node1090node:0.493022033):0.199376984[0.909],(node15495node:0.261492036,node79274node:0.212977893):0.281304820[0.995]):0.303040716[0.997],((node7513node:0.456670496,node75200node:0.377433609):0.479038299[0.994],(node7522node:0.919653991,(node77834node:0.464260440,node66864node:0.175282684):0.501579623[0.997]):0.302541578[0.968]):0.177944435[0.881]):0.278595546[0.970]):0.196867335[0.931]):0.104081217[0.848],(((node4616node:0.706777096,node74373node:0.315633446):0.123623711[0.913],(node4615node:0.363470350,(node72144node:0.209926249,node8013node:0.219126371):0.178843884[0.990]):0.166526707[0.967]):0.389598664[1.000],((node49991node:0.207209741,(node15888node:0.280982598,node49990node:0.287886858):0.075204230[0.592]):0.603114461[1.000],(node59590node:0.319298535,((node19522node:0.275100874,node48474node:0.313511824):0.112850918[0.252],(node26371node:0.412940665,node59571node:0.136496766):0.130027744[0.967]):0.212865605[0.980]):0.154479843[0.886]):0.171629746[0.699]):0.088985725[0.671]):0.050574704[0.273],(((node44662node:0.481632801,((node52560node:0.309555588,node55482node:0.131583541):0.203070355[0.975],(node20002node:0.567112558,(node74540node:0.161247715,node34784node:0.325959716):0.141530005[0.977]):0.086998291[0.478]):0.089812011[0.711]):0.593775438[1.000],(((node10719node:0.308406811,(node7459node:0.135900942,node35905node:0.190770876):0.287976999[0.996]):0.431365115[1.000],(node26192node:0.191631864,(node33252node:0.303067103,node50088node:0.266948194):0.150601123[0.927]):0.469303101[0.997]):0.116765138[0.451],((((node54653node:0.307835081,node44663node:0.228270110):0.135875227[0.981],(node51001node:0.329999862,(node2323node:0.289984139,node63434node:0.249868438):0.109999305[0.892]):0.149226904[0.977]):0.080909640[0.955],((node10913node:0.245343210,(node9296node:0.194507383,node50464node:0.531559123):0.175905286[0.976]):0.108857609[0.968],((node78042node:0.356922267,node22853node:0.268358274):0.108075106[0.958],(node46400node:0.206265286,((node79586node:0.476517070,node25120node:0.278621076):0.054311975[0.431],(node2999node:0.325542676,(node67648node:0.135821870,node57209node:0.188354598):0.106969283[0.971]):0.098390580[0.958]):0.050077478[0.870]):0.060134828[0.814]):0.037015019[0.764]):0.048951487[0.407]):0.265958761[0.995],((node5847node:0.337276419,(node76991node:0.590888657,(node52497node:0.362872048,(node28412node:0.451282027,(node14823node:0.271037819,(node58144node:0.195868125,node37691node:0.227812929):0.082947103[0.874]):0.053256524[0.406]):0.045069365[0.745]):0.050721598[0.824]):0.103061052[0.940]):0.092738878[0.930],((node27912node:0.483436001,(node40253node:0.526628079,(node72216node:0.173052612,node20031node:0.130563707):0.315444029[0.999]):0.084890971[0.422]):0.038407147[0.399],(node43233node:0.396069211,(node25090node:0.459195410,(node37006node:0.339652500,(node59603node:0.264496083,(node3223node:0.358967186,node42175node:0.428515529):0.113542100[0.750]):0.120099572[0.731]):0.084391330[0.531]):0.034369022[0.423]):0.038633299[0.538]):0.079403391[0.940]):0.174062532[0.966]):0.212327303[0.986]):0.275463562[0.996]):0.094248121[0.754],((node10883node:0.796917688,(node77835node:0.611197050,node63204node:0.740717202):0.303721328[0.976]):0.124635943[0.850],(((node68736node:0.695624537,(node24284node:1.068978502,(node40557node:0.447081105,(node78038node:0.462300678,node57929node:0.313766289):0.090862323[0.586]):0.085991960[0.801]):0.110542574[0.502]):0.038910453[0.736],(node43739node:0.811509777,((node56419node:0.660452160,(node43740node:0.303786354,(node41136node:0.181887995,node5272node:0.165056980):0.046772582[0.831]):0.265550564[1.000]):0.076969761[0.673],((node71810node:0.404757736,(node66273node:0.432011233,(node8614node:0.291988119,node41169node:0.102197337):0.356771371[1.000]):0.103665273[0.832]):0.057812705[0.212],((node15233node:0.203284568,node61088node:0.207317530):0.100907648[0.952],((node41168node:0.171627628,node43802node:0.226104820):0.174165713[0.998],(node61798node:0.490143583,(node55193node:0.321934200,(node43778node:0.335130260,(node768node:0.297805341,(node8615node:0.184931017,node9917node:0.182674457):0.187048627[0.991]):0.070389037[0.854]):0.058651675[0.282]):0.219382585[0.982]):0.102705480[0.879]):0.074535633[0.481]):0.153422208[0.989]):0.113441764[0.884]):0.065370427[0.824]):0.046512919[0.780]):0.133096377[0.989],(node64365node:0.478213557,(node45918node:0.496656103,((node58146node:0.548567650,(node59617node:0.484598405,node39931node:0.671886456):0.183311860[0.005]):0.105847111[0.847],(node10606node:0.494794503,(((node70129node:0.224043993,(node43866node:0.571562937,node5992node:0.270080370):0.079614838[0.733]):0.109839120[0.965],(node25925node:0.398385872,(node56641node:0.247324475,(node55690node:0.440910020,node48522node:0.275270407):0.120887134[0.961]):0.067105813[0.876]):0.019890686[0.718]):0.092855929[0.959],(((node21910node:0.388094385,node41630node:0.310392981):0.252344096[0.998],((node74139node:0.231866288,(node80747node:0.169940787,node17671node:0.265543938):0.273506666[1.000]):0.063757563[0.195],(node10605node:0.293552059,((node39202node:0.218667395,node19795node:0.317607037):0.071394173[0.479],((node73263node:0.363003169,node2995node:0.232287674):0.075177798[0.739],((node26191node:0.404491186,(node59911node:0.332750124,node51760node:0.370680894):0.067597898[0.721]):0.034766679[0.102],(node33015node:0.435408433,((node70123node:0.354082639,node43675node:0.323595584):0.084183312[0.764],(node71371node:0.220138028,(node33793node:0.152557294,node7627node:0.216155917):0.116587431[0.989]):0.025196977[0.252]):0.083227142[0.931]):0.166145719[0.993]):0.063635330[0.875]):0.053943008[0.885]):0.046833385[0.435]):0.065158594[0.054]):0.174890795[0.994]):0.069560667[0.858],((node42148node:0.210670154,node43004node:0.232244446):0.198081413[0.998],(node70503node:0.292513908,(((node55623node:0.350907959,node30235node:0.231188709):0.491979972[1.000],(node8973node:0.322005408,(node51761node:0.271781120,node5956node:0.235600287):0.050012672[0.379]):0.033461529[0.774]):0.032770657[0.282],(((node1073node:0.232249112,node50713node:0.178267568):0.076978675[0.943],(node44516node:0.067968270,node42803node:0.080635579):0.246254547[1.000]):0.031984412[0.297],(node37574node:0.255676123,((node69889node:0.302309193,node28410node:0.156612394):0.061409004[0.694],(node55624node:0.191496687,(node59618node:0.195253210,(node10612node:0.175263493,node52470node:0.212817823):0.127191979[0.913]):0.091994184[0.862]):0.119737214[0.979]):0.045330686[0.822]):0.179549432[0.997]):0.024408432[0.133]):0.096196062[0.940]):0.076302190[0.874]):0.111192496[0.960]):0.088484322[0.944]):0.056907761[0.515]):0.124093017[0.970]):0.045328783[0.718]):0.131475857[0.970]):0.200061282[0.997]):0.064109415[0.255]):0.000000005[0.000]):0.182696509[0.995]):0.053033146[0.915]):0.045440535[0.842]):0.034469508[0.463]):0.109007532[0.967]):0.097933242[0.880]):0.066053392[0.485]):0.211322257[0.973]):0.132801332[0.901]):0.221171282[0.937]):0.128225307[0.502]):0.028642463[0.585]):0.051115513[0.364],((((node65449node:0.968342956,((node54897node:0.701753249,node48378node:0.744875613):0.151938784[0.880],((node5746node:0.975971895,(node29908node:0.684015321,node22304node:0.562321529):0.430735413[0.983]):0.258681359[0.934],((node28407node:0.920911022,(node63233node:0.363130832,node30440node:0.408579627):0.502623532[0.998]):0.216310602[0.899],((node73126node:0.553514340,(node67663node:0.380978902,(node17096node:0.351855828,(node23866node:0.423425253,node77288node:0.337108330):0.114544544[0.860]):0.107210713[0.907]):0.143883234[0.885]):0.283143988[0.998],((node48033node:0.676013193,(node64397node:0.447874474,(node64276node:0.198598042,(node18500node:0.323170141,node74020node:0.220434377):0.080312765[0.184]):0.118193989[0.910]):0.191315076[0.959]):0.064038778[0.189],((node10082node:1.035718381,node74536node:0.812642055):0.399457592[0.965],(node23945node:0.477352645,((node76233node:0.292173774,node41963node:0.390280405):0.254497543[0.994],(node23638node:0.385103041,(node9461node:0.239942573,node60675node:0.205441528):0.374294779[1.000]):0.115069922[0.557]):0.225310001[0.977]):0.193542485[0.768]):0.140219942[0.925]):0.085930965[0.818]):0.356087706[0.999]):0.168123587[0.939]):0.055223634[0.764]):0.035863511[0.424]):0.078907411[0.854],(((node47160node:0.369142332,node59426node:0.233836302):0.875847466[1.000],(node24323node:0.898088036,(node22161node:1.283869615,(node43874node:0.827495241,(node48477node:0.490988311,(node75962node:0.439729659,(node60430node:0.798761010,((node63658node:0.199720882,node51558node:0.308408434):0.215368467[0.998],(node34371node:0.543028837,(node25257node:0.461947658,node17200node:0.290971953):0.116344923[0.707]):0.097449548[0.860]):0.106905993[0.541]):0.114413409[0.863]):0.120642222[0.338]):0.068741782[0.671]):0.144628735[0.780]):0.099319579[0.530]):0.211245570[0.945]):0.066615241[0.209],(node55252node:0.710539543,((node66831node:0.303772621,node10090node:0.401877040):0.597478410[1.000],(node9947node:0.751459236,((node27249node:0.745876664,(node12100node:0.246834883,node76279node:0.212355998):0.280736623[0.983]):0.242073532[0.969],(node7925node:0.692805360,((node24910node:0.653750698,node56090node:0.628325970):0.392809376[0.996],(node25608node:0.416911204,(node25552node:0.222853711,(node56397node:0.090174215,node76937node:0.285511080):0.107589946[0.974]):0.056283380[0.732]):0.346079834[0.997]):0.150050575[0.479]):0.083746606[0.553]):0.146050308[0.777]):0.243252609[0.984]):0.145601635[0.888]):0.175280201[0.936]):0.115588986[0.940]):0.059989407[0.335],((node48282node:1.067114033,((node13362node:0.260242454,(node73855node:0.255898157,node59569node:0.161909991):0.227005787[0.996]):0.320878058[0.988],((node56301node:0.421642823,(node61505node:0.157936937,node43845node:0.187726775):0.345599470[1.000]):0.170850977[0.955],((node75201node:0.395830067,node18082node:0.325358667):0.051468148[0.372],(node63234node:0.486540627,(node55097node:0.648136038,(node59270node:0.302355297,node16287node:0.283138165):0.272208621[0.992]):0.170541981[0.957]):0.041512487[0.628]):0.072434562[0.855]):0.064395681[0.372]):0.636636147[0.999]):0.230587139[0.935],((((node76985node:0.978319901,node48661node:0.716060928):0.221871579[0.647],(node74289node:0.415929015,node63729node:0.392537897):0.201609579[0.907]):0.329136591[0.990],(((node25019node:0.671453396,node63286node:0.374126467):0.166965492[0.896],(node21031node:0.268983978,(node23213node:0.321075877,node61727node:0.220754561):0.056932249[0.439]):0.320333973[0.997]):0.155728074[0.940],(((node9945node:0.354526049,node56984node:0.720116571):0.256735031[0.978],(node53326node:0.649273509,((node34932node:0.337134183,(node16576node:0.392522443,node25609node:0.247591492):0.208513357[0.988]):0.057566257[0.253],(node16740node:0.350974501,(node12045node:0.343621146,node54435node:0.341579583):0.204189709[0.994]):0.105441458[0.930]):0.065402628[0.952]):0.013922724[0.592]):0.048726445[0.642],((node23817node:0.287691249,(node1983node:0.196602022,(node16449node:0.118157820,(node48448node:0.222688560,node50560node:0.166289678):0.046845024[0.291]):0.104357347[0.952]):0.207183395[0.985]):0.483616603[1.000],((node16524node:0.427282766,(node78207node:0.361159737,(node43699node:0.417281225,(node27923node:0.297533673,node74294node:0.328620563):0.078790608[0.650]):0.079462086[0.470]):0.099445869[0.936]):0.298295317[0.999],((node16512node:0.387802789,(node16418node:0.379942003,(node58210node:0.290862086,node50913node:0.152700288):0.196715519[0.998]):0.071448528[0.827]):0.391677166[1.000],(node66881node:0.369154164,((node68192node:0.202388255,node69027node:0.175386567):0.044354317[0.676],((node61762node:0.183606610,node560node:0.163080767):0.100851302[0.976],(node77792node:0.171796362,(node50555node:0.137560030,node45236node:0.250792799):0.123391840[0.985]):0.108564678[0.973]):0.099136882[0.952]):0.299689432[1.000]):0.124924394[0.595]):0.152969564[0.917]):0.085989168[0.072]):0.170018462[0.978]):0.294878366[1.000]):0.052875972[0.453]):0.041848557[0.856],((node49474node:0.567372976,(node8666node:0.869471139,node43873node:0.985927907):0.551845427[0.984]):0.085939566[0.756],(((node51437node:0.341825440,(node24240node:0.549354693,(node18477node:0.490385274,(node23182node:0.560659129,(node58764node:0.211490721,node49798node:0.158805068):0.504920970[1.000]):0.151437708[0.910]):0.057219426[0.155]):0.118043505[0.916]):0.223232840[0.993],(node32954node:0.294961086,(node48917node:0.552844790,((node60463node:0.218694278,node32955node:0.244880363):0.187646644[0.999],((node14835node:0.244403789,(node17018node:0.164989320,(node5443node:0.193276388,(node49450node:0.296879661,((node16288node:0.138522739,node39246node:0.216528539):0.111798012[0.975],(node76081node:0.304480425,node54627node:0.194325357):0.061156459[0.884]):0.043059899[0.710]):0.041970814[0.358]):0.072288094[0.879]):0.043355864[0.818]):0.097484054[0.957],((node46018node:0.386983361,(node8135node:0.349021979,(node43854node:0.243479145,node27259node:0.256819981):0.086143011[0.886]):0.042244608[0.587]):0.088359499[0.760],(node51274node:0.216816883,(node57354node:0.128689005,(node74274node:0.184626702,(node18531node:0.171258734,(node43283node:0.222520386,node54628node:0.145210627):0.093328857[0.984]):0.044338421[0.523]):0.080593167[0.964]):0.056936761[0.732]):0.062737539[0.515]):0.078997670[0.904]):0.075454668[0.769]):0.076099077[0.910]):0.015873955[0.042]):0.148519879[0.979]):0.111488893[0.885],((node67685node:0.716027088,(((node50045node:0.387767116,(node62239node:0.413545060,node57938node:0.204459919):0.085480933[0.392]):0.067295060[0.832],(node50439node:0.420484513,(node39693node:0.450383553,node28536node:0.445417290):0.157866093[0.948]):0.134405882[0.915]):0.128605834[0.702],((node57937node:0.142879205,node80657node:0.354932488):0.364616884[1.000],((node78876node:0.166873929,node321node:0.255577476):0.435441293[1.000],(node46272node:0.491120399,(node43053node:0.166497860,node58095node:0.378646515):0.224425885[0.938]):0.144503589[0.852]):0.111931989[0.443]):0.232997386[0.979]):0.095785391[0.689]):0.354146379[0.993],(((node56918node:0.158887352,node19469node:0.259525172):0.274966660[0.994],(node34044node:0.300861717,(node32994node:0.184355567,(node49805node:0.220247176,node57939node:0.171412283):0.069687876[0.564]):0.119312383[0.867]):0.366958868[0.999]):0.339026068[0.999],(node5056node:0.446697070,(((node49749node:0.391568330,node47070node:0.375359114):0.056443087[0.151],((node50318node:0.522268342,node77166node:0.510876651):0.229467062[0.975],(node58086node:0.463990483,(node57014node:0.134927718,(node55478node:0.210474978,(node75437node:0.092239788,node33010node:0.078392146):0.084261025[0.960]):0.095326019[0.876]):0.079401475[0.882]):0.093390157[0.940]):0.081088280[0.886]):0.350778647[0.999],(((node45968node:0.165141245,(node77440node:0.569398107,node55751node:0.276366893):0.052601083[0.343]):0.103983291[0.955],((node59175node:0.529667443,node58915node:0.451462893):0.062619981[0.621],(node25480node:0.173256952,node55847node:0.188712512):0.338466170[1.000]):0.035820504[0.735]):0.372042268[1.000],((node19554node:0.211127552,node57530node:0.592003924):0.103329062[0.792],(node9332node:0.651069865,(node55200node:0.443870949,(node22160node:0.321107260,(node54037node:0.234845589,(node69815node:0.168575471,(node8712node:0.275701668,node34007node:0.207535154):0.033412771[0.678]):0.035030921[0.808]):0.084475585[0.695]):0.230084595[0.994]):0.239186981[0.982]):0.096397296[0.530]):0.078947039[0.057]):0.190510577[0.996]):0.090239610[0.884]):0.111895892[0.554]):0.184082158[0.954]):0.126246771[0.653]):0.256887245[0.997]):0.013153295[0.566]):0.136048910[0.522]):0.490906020[1.000]):0.052532050[0.901],((((node21235node:0.907642247,(node50821node:0.325410595,(node38034node:0.369034095,(node35387node:0.142403011,node16663node:0.308718503):0.200125316[0.985]):0.135804915[0.526]):0.823578165[0.999]):0.259688827[0.858],(((node36475node:0.708141182,node59105node:0.891673864):0.169898487[0.332],(node18952node:0.518959952,(node48189node:0.389822001,(node27372node:0.420658841,node47360node:0.396022908):0.130379726[0.586]):0.193220252[0.944]):0.184514169[0.967]):0.113336221[0.890],((node55752node:0.834799017,(node45078node:0.596491025,(node77021node:0.283225202,node78479node:0.149362708):0.565049150[0.999]):0.116064206[0.709]):0.117379559[0.437],(node57446node:0.654470215,(node39166node:0.418021858,(node22362node:0.261255728,node56481node:0.389663282):0.072241665[0.306]):0.078151859[0.412]):0.551372193[1.000]):0.071252576[0.794]):0.204346268[0.968]):0.231046262[0.989],((node21442node:0.571246972,(node29234node:0.896039005,(node23106node:0.460012410,node59897node:0.811129289):0.127170446[0.437]):0.172339406[0.526]):0.364633806[0.996],(((node16451node:0.382642062,(node11781node:0.189734429,(node58212node:0.232063282,node16410node:0.215046625):0.108626169[0.823]):0.132993570[0.942]):0.225025100[0.916],((node58207node:0.266720635,node16419node:0.164514189):0.235949307[1.000],(node24160node:0.632044533,(node63873node:0.589013798,node78697node:0.366549006):0.070115461[0.638]):0.055364685[0.252]):0.109139944[0.901]):0.754082143[1.000],((node50649node:0.651137742,(node57935node:0.396390697,((node51599node:0.332329590,node54492node:0.211099871):0.290049043[0.992],((node61278node:0.353335115,(node74066node:0.229548032,node63247node:0.204702509):0.145884192[0.979]):0.247153123[0.997],(node74273node:0.347758219,(node48660node:0.521230530,(node51149node:0.274621388,(node71822node:0.367670374,(node76280node:0.328454830,node23216node:0.228580503):0.179988511[0.988]):0.171782780[0.987]):0.088553127[0.776]):0.088899401[0.850]):0.104904098[0.390]):0.098509126[0.269]):0.103560893[0.731]):0.312123698[0.982]):0.300711130[0.984],((node28009node:0.415427825,node7661node:0.439468353):0.260415914[0.985],(((node57920node:0.883189148,node8080node:0.817717128):0.125055493[0.360],((node43839node:0.725633767,(node14564node:0.334807580,(node57146node:0.196200274,(node35402node:0.158499084,node50706node:0.198937164):0.153586491[0.959]):0.285910418[0.998]):0.240477358[0.926]):0.396548919[0.995],((node11395node:0.609232495,(node45262node:0.218374311,node21656node:0.213640863):0.198874596[0.986]):0.081097530[0.456],(node883node:0.346067712,(node58196node:0.154949681,(node16354node:0.480559269,node24960node:0.287095079):0.069410662[0.209]):0.148727096[0.981]):0.086613836[0.913]):0.131690797[0.907]):0.080084685[0.306]):0.275903088[0.990],(node72396node:0.600033523,(node72397node:0.882753119,(((node15649node:0.238302005,node23980node:0.326664798):0.161175896[0.989],(node72366node:0.573955066,((node53401node:0.274775013,node52952node:0.213430689):0.418783455[1.000],(node16389node:0.267995335,node33057node:0.536471132):0.084947145[0.843]):0.071604617[0.164]):0.067620409[0.527]):0.140949464[0.961],((node23798node:0.523957681,(node50740node:0.253391282,node14630node:0.142009160):0.334878069[0.995]):0.437652681[1.000],(node16107node:1.092874788,((node42849node:0.482441498,(node45216node:0.187594330,(node50001node:0.227852419,node40931node:0.205942759):0.033594732[0.253]):0.131034254[0.946]):0.128830556[0.475],(node72377node:0.252838017,(node45309node:0.189760360,(node50530node:0.266366069,node76909node:0.197569246):0.091566635[0.905]):0.131760445[0.925]):0.384564211[1.000]):0.215770949[0.969]):0.097485152[0.743]):0.079804354[0.693]):0.067545159[0.857]):0.033212903[0.344]):0.132133310[0.952]):0.195141050[0.909]):0.273578958[0.947]):0.441591157[0.995]):0.128355497[0.691]):0.132344906[0.833]):0.032560018[0.136],((((node61709node:0.638573931,(node26449node:0.200305855,(node39870node:0.260222937,node28033node:0.398051358):0.105666415[0.575]):0.669188576[1.000]):0.195278435[0.923],((node30471node:0.655302085,node50081node:0.826664116):0.245814744[0.954],((node23584node:0.607108709,node39200node:0.598099000):0.145621872[0.915],(node24032node:0.327433922,(node24034node:0.300915710,node5071node:0.303087757):0.109046212[0.687]):0.494692194[1.000]):0.099909184[0.848]):0.163319971[0.963]):0.117473331[0.860],((node63966node:0.662448029,((node54979node:0.413746598,node54992node:0.548313810):0.437734759[0.999],((node25183node:0.773434172,node54036node:0.653372274):0.308195353[0.965],(node76276node:0.414970375,(node62266node:0.519333064,(node71758node:0.422082024,(node54099node:0.490483584,(node19521node:0.753151013,(node41964node:1.022643507,(node71757node:0.611249753,(node19640node:0.597465828,(node20445node:0.354976889,node58835node:0.530871599):0.128565391[0.802]):0.312734439[0.995]):0.181137885[0.604]):0.058778685[0.757]):0.062656757[0.707]):0.086494946[0.304]):0.249173810[0.986]):0.137991310[0.918]):0.197822613[0.951]):0.106891980[0.201]):0.140412407[0.848]):0.144429513[0.854],((((node14082node:0.508752757,node34024node:0.538212127):0.432815805[0.998],(node47694node:1.135586789,(node8936node:0.198664428,node12544node:0.411198149):0.355841154[0.974]):0.123374459[0.183]):0.137153056[0.722],((((node23337node:0.468820870,node69759node:0.378096676):0.336088951[0.999],((node76320node:0.162608551,node75359node:0.163632867):0.238173462[1.000],(node73856node:0.269062462,(node11068node:0.284079537,node78455node:0.279180799):0.082972360[0.929]):0.058813333[0.858]):0.122595384[0.950]):0.200892591[0.987],(((node75170node:0.198530961,node73476node:0.143965965):0.192211534[0.991],((node18737node:0.214383620,(node58184node:0.187352008,(node22685node:0.286955983,node44869node:0.450996083):0.087760605[0.700]):0.132194672[0.982]):0.061557674[0.832],(node72703node:0.508511802,((node2288node:0.250231358,node43744node:0.497720621):0.147286422[0.802],(node73574node:0.178664650,(node70999node:0.130060416,(node67079node:0.161702012,node66326node:0.106360015):0.135324141[0.995]):0.064521669[0.905]):0.049383216[0.774]):0.067559981[0.562]):0.024934033[0.082]):0.178582892[0.985]):0.380444693[1.000],(((node22595node:0.351071214,(node59138node:0.253790048,(node80121node:0.129017107,node48086node:0.309197985):0.098937697[0.944]):0.111938870[0.861]):0.076577749[0.642],((node48416node:0.436657124,(node19305node:0.309586334,node48543node:0.506315820):0.081237029[0.295]):0.122309072[0.880],((node74892node:0.323882991,(node67465node:0.262432910,node4470node:0.190035388):0.091707885[0.910]):0.366532796[1.000],(node49241node:0.315324307,((node38085node:0.251288561,(node14331node:0.432995921,node23614node:0.303970292):0.127138483[0.972]):0.047967831[0.178],(node40681node:0.351075454,(node58990node:0.111541746,node48777node:0.223958894):0.130554400[0.973]):0.044473838[0.839]):0.114953817[0.965]):0.134360536[0.982]):0.038153244[0.132]):0.071647771[0.865]):0.064198130[0.416],(((node23525node:0.349845679,node28007node:0.335132798):0.099511179[0.591],((node22278node:0.193243805,node22599node:0.132035778):0.561193086[1.000],(node73483node:0.185539727,node22408node:0.142339104):0.168348644[0.991]):0.054399173[0.779]):0.045602363[0.833],((node70843node:0.333147087,(node16258node:0.117643334,node66240node:0.165798272):0.098693070[0.957]):0.106644148[0.978],((node56416node:0.135724395,node7946node:0.317942796):0.037598082[0.000],(node40419node:0.235854171,(node1292node:0.247617146,((node64182node:0.247456465,node19520node:0.144512288):0.115857766[0.992],(node10072node:0.096662616,node77369node:0.265424520):0.045200943[0.839]):0.036416513[0.847]):0.048471039[0.824]):0.039133664[0.247]):0.161322910[0.999]):0.168918611[0.998]):0.207015754[0.997]):0.136109790[0.950]):0.084943128[0.796]):0.066909165[0.859],((node63008node:0.526873293,(node38409node:0.514612247,node41371node:0.283289230):0.141128217[0.866]):0.184488230[0.992],(((node21024node:0.476756885,((node46049node:0.225384923,node47358node:0.190773607):0.146609886[0.993],(node73366node:0.333434478,(node2074node:0.246022907,node12486node:0.242903225):0.072421378[0.865]):0.071551834[0.845]):0.065500967[0.682]):0.210337476[0.994],(node16280node:0.571142711,((node25153node:0.383690845,node59045node:0.438261900):0.108398367[0.531],(node51520node:0.288434645,(node38619node:0.409946252,(node75981node:0.466550328,((node20470node:0.259802298,(node60140node:0.410165279,node41748node:0.183519420):0.074413856[0.890]):0.027461507[0.442],((node36915node:0.345026700,node23117node:0.117896967):0.116090298[0.938],(node14414node:0.220587608,node36369node:0.135907453):0.180275960[0.999]):0.061890407[0.813]):0.072051716[0.903]):0.013508495[0.076]):0.130259137[0.942]):0.084962299[0.708]):0.071941137[0.081]):0.211009821[0.997]):0.064522361[0.903],((node73508node:0.529740831,node24984node:0.747541776):0.145814150[0.904],((node18784node:0.487234092,node22338node:0.420611319):0.297682798[0.988],((node53888node:0.592397524,((node1053node:0.497689581,(node27467node:0.375108324,node14436node:0.225525094):0.146136925[0.966]):0.043340327[0.163],(node1014node:0.149856209,(node58168node:0.352600740,(node25858node:0.328776727,node34976node:0.180549844):0.038295542[0.735]):0.022754821[0.348]):0.210866107[0.999]):0.116597544[0.920]):0.217567857[0.979],((node60678node:0.384245521,(node15262node:0.221100097,node15263node:0.328323954):0.133460975[0.955]):0.253444926[0.995],(node15678node:0.580681056,(((node22852node:0.383414696,(node19090node:0.127675505,node47716node:0.436567975):0.056688710[0.748]):0.031900383[0.622],(node26172node:0.206062954,(node53470node:0.262882004,((node20633node:0.203765737,node59123node:0.154086179):0.071548040[0.895],(node61321node:0.370746626,(node39146node:0.284579220,node49987node:0.252028518):0.056789676[0.414]):0.078308137[0.641]):0.087216840[0.823]):0.044457326[0.639]):0.029911349[0.734]):0.102574287[0.950],((node54422node:0.317943118,(node75273node:0.220303960,(node40248node:0.233789286,node73570node:0.181819700):0.062624419[0.575]):0.057879004[0.704]):0.221160947[1.000],(node11060node:0.257962733,((node35408node:0.141477468,(node30357node:0.316507486,node52480node:0.149433437):0.097895760[0.965]):0.086758114[0.964],(node36900node:0.135978958,(node3467node:0.224021628,node41969node:0.292605201):0.077607345[0.941]):0.043005344[0.581]):0.074593137[0.671]):0.056993228[0.867]):0.103909611[0.643]):0.175430368[0.980]):0.093532743[0.677]):0.124206405[0.933]):0.155082227[0.966]):0.057604524[0.011]):0.074895497[0.721]):0.052651649[0.554]):0.104157338[0.953]):0.055703271[0.858]):0.099550780[0.938],(((node76663node:1.063288452,node8768node:0.739310949):0.314300650[0.917],((node23143node:0.646181695,(node22607node:0.125804814,node47520node:0.167512056):0.378973152[0.999]):0.254366918[0.989],((node80749node:0.618551267,node53122node:0.800286154):0.330531985[0.990],((((node25444node:0.532540934,node18841node:0.759664400):0.197930535[0.855],(node19169node:0.128390333,(node73964node:0.205517348,node50522node:0.158996733):0.109733552[0.970]):0.364327578[0.999]):0.148543214[0.947],(node18144node:0.500874872,((node57451node:0.177739975,node9934node:0.442618511):0.426802688[1.000],((node71015node:0.158203295,node37010node:0.158953609):0.140398985[0.974],(node14145node:0.311893026,(node14834node:0.248590092,node1009node:0.150817508):0.100621480[0.852]):0.274728610[0.999]):0.113657497[0.754]):0.067793569[0.657]):0.229255942[0.997]):0.085061150[0.726],(node48035node:0.713772838,((node14241node:0.600109516,(node19116node:0.519824735,(node58781node:1.176585092,(node23148node:0.434474673,node59211node:0.245417296):0.273701308[0.981]):0.077221130[0.769]):0.200075613[0.979]):0.068570658[0.324],(((node19410node:0.359171760,(node56079node:0.186686421,node21776node:0.319950215):0.102692170[0.703]):0.017368061[0.000],(node22193node:0.186009890,(node58873node:0.180074490,(node54251node:0.254334682,(node72925node:0.135170579,node53382node:0.365859582):0.014719925[0.000]):0.056208259[0.901]):0.038747881[0.239]):0.047062233[0.687]):0.181067929[0.999],((node75351node:0.516641776,(node19395node:0.301335818,(node76598node:0.162315024,(node72738node:0.295794831,((node19447node:0.148331400,node60672node:0.169809747):0.090247110[0.987],((node459node:0.237415151,node21186node:0.196723110):0.168545119[1.000],(node33067node:0.277147013,(node56065node:0.177021001,node56048node:0.164294925):0.047755456[0.757]):0.053916185[0.909]):0.025176302[0.359]):0.018065557[0.802]):0.024707909[0.362]):0.085750892[0.959]):0.058310822[0.926]):0.018496551[0.528],(node61143node:0.629142519,(((node15734node:0.361133064,node13013node:0.509484720):0.136615794[0.915],(node14335node:0.164747770,node14382node:0.170892908):0.249738347[1.000]):0.069732358[0.884],((node76609node:0.222027139,node80122node:0.473093509):0.131888575[0.971],((node70139node:0.419227587,node14245node:0.259301123):0.066046673[0.432],(node56448node:0.197047165,(node48104node:0.115948220,node56533node:0.178077979):0.030335185[0.091]):0.204805683[1.000]):0.033943532[0.524]):0.068957617[0.914]):0.027981120[0.399]):0.046362401[0.888]):0.078802982[0.678]):0.066597467[0.625]):0.081577707[0.892]):0.062632941[0.639]):0.046313633[0.338]):0.054946138[0.859]):0.024344379[0.580]):0.088294578[0.926],(((node53219node:0.957804406,(node59380node:0.637292682,(node22594node:1.030029121,(node61132node:0.423874966,node5168node:0.386424793):0.293256262[0.970]):0.173033275[0.848]):0.252550033[0.978]):0.177829587[0.901],(node50293node:0.687492649,(node16322node:0.527763587,(((node24000node:0.386261257,node58930node:0.589853303):0.143599915[0.667],(node35425node:0.398542255,(node33063node:0.321085674,node66209node:0.420863110):0.086391436[0.067]):0.105847642[0.480]):0.067865019[0.702],(node6847node:0.236430462,(node21780node:0.245625363,(node27904node:0.255489501,(node43886node:0.309433034,((node61894node:0.287628689,node79106node:0.147407438):0.048493954[0.914],(node30716node:0.167653428,node62846node:0.235388584):0.026492357[0.776]):0.056121041[0.846]):0.018095225[0.579]):0.161563760[0.985]):0.148710353[0.992]):0.096433544[0.567]):0.128937856[0.893]):0.101614855[0.659]):0.266795519[0.987]):0.083879744[0.837],(((node1570node:0.512954912,node7292node:0.686248844):0.056783085[0.031],(node5814node:0.450601068,((node61726node:0.183425585,node77091node:0.147829138):0.252048609[0.999],(node35977node:0.609200060,(node66803node:0.357585853,node15962node:0.186517389):0.137583343[0.959]):0.165906365[0.949]):0.074393508[0.756]):0.174164867[0.959]):0.514962306[1.000],((((node77802node:0.322390269,(node15608node:0.276348651,node78004node:0.384812085):0.248694931[0.996]):0.179754230[0.530],(node44622node:0.667675935,((node61494node:0.483767166,(node33474node:0.468182226,node2994node:0.386036398):0.069910932[0.504]):0.092391138[0.594],((node2978node:0.467017043,node52725node:0.456416923):0.127611380[0.912],(node33464node:0.467458502,(node71797node:0.220589857,node17398node:0.331430377):0.423279944[1.000]):0.094673872[0.872]):0.060156943[0.864]):0.023842755[0.529]):0.167729836[0.958]):0.504521326[1.000],(node61102node:0.964135742,((node23552node:0.900841371,(node10084node:0.404543141,(node26891node:0.331656525,(node55968node:0.109087961,(node76775node:0.161696882,(node20739node:0.337572002,node43840node:0.374869118):0.046727586[0.188]):0.076165120[0.867]):0.205923259[0.993]):0.113807667[0.755]):0.096426403[0.156]):0.422369003[0.995],((node17856node:0.265314600,(node63526node:0.430213700,node69836node:0.153195942):0.145266181[0.942]):0.208051198[0.970],((node8387node:0.213747247,node52641node:0.188577685):0.401303427[1.000],(node9120node:0.187275875,(node49056node:0.485599926,node18272node:0.123058756):0.058538394[0.710]):0.678516922[1.000]):0.111476104[0.281]):0.233657308[0.962]):0.125067014[0.631]):0.080219969[0.411]):0.131352033[0.889],((node59148node:0.692714705,(node56915node:0.369448050,node77746node:0.248777747):0.290580906[0.978]):0.510016679[0.997],((node37511node:0.920627586,node41959node:0.778439578):0.379886427[0.978],((node1048node:0.509904395,(node41551node:0.430011686,((node25767node:0.256014315,node759node:0.224306619):0.129888677[0.957],(node33034node:0.240454231,node48405node:0.229137347):0.503864079[1.000]):0.081952607[0.440]):0.106549561[0.927]):0.067810732[0.802],(node74539node:0.734995346,(node3656node:0.509127462,((node20451node:0.299406295,(node3036node:0.089271778,node33910node:0.232289864):0.308062632[1.000]):0.117266610[0.523],((node64061node:0.318418815,node10043node:0.199391393):0.046858966[0.344],(node69797node:0.231602555,(((node80917node:0.311573940,node387node:0.063716609):0.395826849[1.000],(node50033node:0.176970087,(node68283node:0.187484909,node21187node:0.281196270):0.034996253[0.497]):0.082318558[0.931]):0.110585459[0.967],((node33671node:0.247340732,node24902node:0.133238207):0.028638904[0.521],(node61330node:0.186086845,(node70844node:0.207591519,node61329node:0.213007083):0.015288924[0.528]):0.061879089[0.894]):0.049905276[0.912]):0.052532973[0.848]):0.033949487[0.605]):0.041765425[0.114]):0.173493425[0.957]):0.117547897[0.815]):0.221115040[0.966]):0.164189533[0.854]):0.239715235[0.979]):0.088047429[0.615]):0.172623282[0.988]):0.105273200[0.915]):0.068161375[0.670]):0.096279467[0.957]):0.083857695[0.956]):0.039864254[0.496]):0.039467533[0.852],(((((node38946node:0.775413373,(node32357node:0.389504903,(node38412node:0.210302252,(node7954node:0.209687672,(node79741node:0.380320422,node45974node:0.090468418):0.080582893[0.892]):0.133650320[0.974]):0.291684611[0.995]):0.294173699[0.994]):0.042165467[0.705],(node33060node:0.631968389,(((node71751node:0.359715649,(node54961node:0.109055130,node23067node:0.231155668):0.076640735[0.866]):0.174439864[0.979],((node10703node:0.387018084,(node74362node:0.520547535,node2295node:0.511761881):0.236570360[0.985]):0.100899559[0.529],(node78853node:0.315600513,(node55343node:0.497394229,node55344node:0.542820916):0.224596678[0.987]):0.139659017[0.947]):0.098767988[0.761]):0.063980720[0.605],(node16704node:0.372143482,((node26628node:0.267663099,(node14894node:0.126850744,node41786node:0.289231840):0.022290345[0.109]):0.036533159[0.847],(node77717node:0.168255760,(node39571node:0.283164397,(node34303node:0.342945387,(node50257node:0.218571856,node47139node:0.183691187):0.301469722[1.000]):0.078057049[0.866]):0.021394496[0.291]):0.037027300[0.865]):0.081832533[0.652]):0.161678183[0.994]):0.083571743[0.898]):0.155033757[0.982]):0.097210452[0.946],(((node61031node:0.800718054,node54815node:0.421682331):0.167299048[0.773],(node48576node:0.273822161,node39255node:0.334037946):0.161741204[0.966]):0.174333296[0.994],(((node5268node:0.405298051,node5267node:0.855516600):0.875887707[1.000],((node25112node:0.257938648,node5270node:0.665627492):0.303475574[0.993],(node32445node:0.503014811,(node47768node:0.212510548,(node19528node:0.602664004,node19140node:0.285629830):0.082178616[0.588]):0.105086867[0.149]):0.121794285[0.565]):0.130689497[0.269]):0.267837053[0.977],((node59485node:0.828072270,((node25990node:0.497251972,node36052node:0.367699021):0.175614966[0.968],((node70637node:0.134956541,node48429node:0.179786145):0.227069333[1.000],((node7851node:0.597045921,node56552node:0.535773985):0.138017521[0.435],((node55675node:0.272219579,node50291node:0.216610936):0.037577555[0.458],(node49763node:0.307562445,((node53598node:0.326954869,(node19538node:0.154634549,node59017node:0.188934214):0.123851714[0.991]):0.063325687[0.902],((node53498node:0.245362196,node59230node:0.188213661):0.161353077[0.991],((node19523node:0.432316941,node53756node:0.436371122):0.161673161[0.717],(node53601node:0.382355130,node19144node:0.220751065):0.287420199[0.991]):0.306638408[0.999]):0.055640940[0.570]):0.045821560[0.489]):0.066385144[0.917]):0.099903660[0.904]):0.210808197[0.989]):0.049413564[0.035]):0.088213960[0.891]):0.065691686[0.326],((node26304node:0.861094081,(node57637node:0.125822609,node21027node:0.200564233):0.605608191[1.000]):0.153722823[0.911],((node77682node:0.417581086,(node13396node:0.456306487,(node70345node:0.258368788,node56099node:0.247805585):0.105270169[0.840]):0.249582978[1.000]):0.087212395[0.866],((node36054node:0.351193351,((node53174node:0.282962693,node59520node:0.504885193):0.181990940[0.980],(node41594node:0.317305604,(node5183node:0.429908000,node28143node:0.248642105):0.087763458[0.886]):0.098420816[0.885]):0.118189916[0.648]):0.217945991[0.997],((node14918node:0.396139675,(node48633node:0.180908959,(node25058node:0.150398640,node54271node:0.150271870):0.032060013[0.700]):0.173352108[0.996]):0.103265656[0.950],(((node57492node:0.535980838,node56440node:0.314960454):0.195998946[0.981],(node49765node:0.199395243,node58936node:0.201396463):0.146783030[0.920]):0.136044612[0.921],((node48659node:0.398773352,node58935node:0.342765484):0.121438354[0.932],((node49589node:0.387540653,node22166node:0.260568269):0.170513654[0.980],(node56380node:0.455320474,(node76765node:0.183641593,node56312node:0.278696041):0.068267037[0.403]):0.124400325[0.958]):0.049996375[0.069]):0.041540722[0.446]):0.062194104[0.834]):0.061521132[0.655]):0.065213402[0.914]):0.061934154[0.813]):0.034473204[0.765]):0.042360057[0.455]):0.035587803[0.450]):0.027211148[0.205]):0.088567113[0.937],((((node62560node:0.279997950,node34313node:0.268913776):0.988585307[1.000],(node30844node:0.973589816,(node39570node:0.548407784,node16703node:0.613569755):0.547769301[1.000]):0.094979419[0.000]):0.239096646[0.945],(node22876node:0.867952587,((node10073node:0.548458223,(node21065node:0.333887478,(node16585node:0.214427482,node48841node:0.260852197):0.059140073[0.818]):0.291329685[1.000]):0.088899049[0.237],((node40379node:0.317624610,(node36355node:0.442605142,node2315node:0.203897230):0.050027473[0.000]):0.157291700[0.998],((node8969node:0.286625181,((node23069node:0.213911484,node20996node:0.271350933):0.054423823[0.608],(node71776node:0.124579244,(node8958node:0.128027663,node38773node:0.180175371):0.055261439[0.796]):0.176188177[1.000]):0.042874975[0.312]):0.212454918[0.998],((node60676node:0.225007913,(node24071node:0.386607732,(node21001node:0.162089855,node3916node:0.235858710):0.078542756[0.758]):0.058855678[0.676]):0.097044820[0.958],((node73589node:0.314901793,node863node:0.402791566):0.118646182[0.930],(node61637node:0.252111804,(node67285node:0.179016952,(node6443node:0.152189997,node8582node:0.287326253):0.035871285[0.710]):0.092509091[0.944]):0.072476489[0.815]):0.078566046[0.938]):0.095966786[0.952]):0.067132525[0.893]):0.128681267[0.970]):0.233441123[0.933]):0.082349875[0.564]):0.070174992[0.360],((node79165node:0.647841503,((node1020node:0.877576896,(node19092node:0.456106761,node33489node:0.534903190):0.079752259[0.073]):0.100347331[0.679],((node34453node:0.247263065,node57036node:0.240100005):0.322972843[0.992],(node34655node:0.644776585,(node36433node:0.344093232,(node39018node:0.327235791,node53412node:0.273876956):0.090252596[0.936]):0.144676789[0.919]):0.366811965[0.997]):0.206239215[0.701]):0.116064028[0.879]):0.261106748[0.983],((node431node:0.845582502,((node70114node:0.247847638,node70146node:0.338440328):0.448521082[1.000],(node59580node:0.513842252,(node24009node:0.371997498,(node69997node:0.189003235,((node50942node:0.318858143,node63417node:0.114728186):0.064227131[0.905],(node38086node:0.113781261,(node7516node:0.196387883,node31174node:0.437389998):0.067772841[0.539]):0.041314544[0.876]):0.072185293[0.166]):0.063577781[0.769]):0.162538269[0.967]):0.277282366[0.991]):0.206838592[0.949]):0.155968224[0.940],((((node74739node:0.344910352,(node1321node:0.164833727,node37589node:0.296924674):0.276485705[0.996]):0.348214077[1.000],((node63094node:1.102755257,node61104node:0.381860290):0.093429155[0.853],(node57155node:0.352657456,(node16701node:0.304979499,(node72635node:0.314561737,(node57491node:0.209992677,node73532node:0.287110526):0.048587075[0.830]):0.091030527[0.733]):0.197205037[0.990]):0.156765417[0.966]):0.135173273[0.926]):0.132913122[0.973],(node79836node:0.409329558,((node68018node:0.369638200,(node75969node:0.360860599,node25504node:0.566223114):0.084454264[0.871]):0.050259948[0.501],((node68183node:0.227276226,(node77428node:0.137422893,node20357node:0.189075376):0.058557689[0.487]):0.182173158[0.976],(node40373node:0.080821587,(node44630node:0.198636823,(node4384node:0.000000005,node62468node:0.285919830):0.284607940[1.000]):0.056466062[0.726]):0.562980049[1.000]):0.093067985[0.719]):0.085028277[0.831]):0.161546686[0.988]):0.072983208[0.864],(((node71864node:0.337284497,node68982node:0.320411797):0.300026246[0.999],((node7305node:0.502135151,(node74215node:0.187458388,node76785node:0.690912702):0.089108803[0.821]):0.118787416[0.473],(node51626node:0.431164438,(node21313node:0.245786992,(node27336node:0.250373995,(node23126node:0.211994986,node79780node:0.209921132):0.040016651[0.051]):0.086700511[0.846]):0.371169732[1.000]):0.135947899[0.958]):0.178398379[0.973]):0.123801798[0.924],(node72627node:0.915407829,(node61135node:0.551703846,((node9931node:0.175335154,(node5113node:0.261375427,(node9889node:0.281783565,node5122node:0.121640325):0.203845883[0.997]):0.187022396[0.993]):0.065346634[0.869],(((node10074node:0.126834280,node61286node:0.403603694):0.078821889[0.857],((node6464node:0.306730300,(node81010node:0.139718365,node67081node:0.220626693):0.136791123[0.992]):0.037744870[0.191],((node42832node:0.148996042,(node73node:0.135601447,node70987node:0.203182853):0.104908545[0.970]):0.047439390[0.842],(node80372node:0.167366676,(node54070node:0.161560365,(node54640node:0.383378502,node60352node:0.193613552):0.079147377[0.218]):0.126941395[0.988]):0.057654330[0.499]):0.075030673[0.964]):0.046519480[0.858]):0.073123587[0.907],((node33000node:0.494418599,(node34752node:0.249068284,(node22588node:0.251288487,((node4806node:0.113322205,node38094node:0.223108323):0.062389880[0.923],(node63352node:0.211581248,(node58849node:0.170157701,(node57279node:0.153941750,node15419node:0.188817317):0.067296059[0.894]):0.066199757[0.934]):0.174205523[0.998]):0.090204191[0.952]):0.119915562[0.956]):0.281725804[1.000]):0.062559732[0.851],(node27987node:0.468820305,(((node11312node:0.245150796,node13625node:0.194484319):0.075304753[0.945],(node51768node:0.143998052,node22929node:0.171379434):0.026848200[0.135]):0.022619209[0.352],((node34444node:0.096816350,node64869node:0.149871168):0.074191952[0.963],(node34635node:0.191894263,node53419node:0.220181538):0.033572158[0.842]):0.030488280[0.756]):0.118305048[0.972]):0.162979615[0.993]):0.048568758[0.867]):0.024084325[0.267]):0.091705111[0.939]):0.041148257[0.080]):0.082289979[0.840]):0.458837486[1.000]):0.059717948[0.792]):0.083732488[0.747]):0.096037906[0.922]):0.053156419[0.000]):0.125387075[0.945],((((node56696node:0.833647315,node70494node:0.735671451):0.342075949[0.960],(node57635node:0.413661330,node39720node:0.945619608):0.193718751[0.854]):0.432444089[0.988],((((node77311node:0.856774083,node17293node:0.712609347):0.238777759[0.935],(node43775node:0.396684621,(node40892node:0.469722699,node46085node:0.616156098):0.106547928[0.580]):0.357014922[0.995]):0.124097053[0.841],((node130node:0.689520836,(node16693node:0.541673088,node35731node:0.432611938):0.078137450[0.129]):0.075356525[0.283],((node16535node:0.632961608,(node56631node:0.298869201,(node33957node:0.200387387,node59555node:0.332522770):0.126319884[0.925]):0.142799680[0.955]):0.093520743[0.882],((node17464node:0.399431683,((node19754node:0.435642748,(node18214node:0.266640282,node21265node:0.412805917):0.212349697[0.967]):0.381271340[1.000],(node64177node:0.245773110,(node27508node:0.397609678,(node79742node:0.160313534,node23941node:0.171237239):0.048710754[0.541]):0.150678064[0.984]):0.137217890[0.952]):0.121020216[0.927]):0.057063132[0.835],(node69996node:0.618834010,((node16164node:0.851223717,(node61024node:0.728247981,(node3872node:0.170059431,node37833node:0.337783523):0.408537430[0.999]):0.194756467[0.964]):0.093700523[0.042],((node76716node:0.486116284,node25023node:0.436794056):0.054206667[0.632],(((node6517node:0.289012181,node33907node:0.395575172):0.174934236[0.982],(node61262node:0.200979140,(node20931node:0.334811861,node59143node:0.195777464):0.083339217[0.934]):0.084739877[0.918]):0.087335356[0.946],(node9382node:0.266570784,((node22520node:0.127390825,node61025node:0.240152072):0.178739222[0.999],((node27584node:0.295009750,node67296node:0.332247474):0.120794761[0.956],(node66243node:0.248565904,node77187node:0.156180012):0.195842093[0.995]):0.113221384[0.951]):0.065289131[0.887]):0.045055484[0.852]):0.069881306[0.909]):0.071487122[0.839]):0.055429281[0.297]):0.061036290[0.687]):0.143483130[0.978]):0.152599899[0.979]):0.152512540[0.942]):0.098728566[0.739],((node61138node:0.766377056,(node58789node:0.407041580,node73927node:0.547013443):0.876667593[1.000]):0.069269269[0.197],(node5729node:0.633329333,((node40678node:0.775951686,((node34929node:0.404168502,node34930node:0.378716600):0.212263471[0.990],((node61294node:0.354677156,node5102node:0.244527818):0.150248531[0.980],((node37666node:0.172466035,node45794node:0.223691854):0.536625458[1.000],(((node39254node:0.316440616,node13074node:0.466795089):0.216514302[0.985],(node63668node:0.289904307,node27256node:0.061671692):0.270123116[1.000]):0.086253733[0.851],(node43774node:0.483304734,((node49708node:0.420039931,(node72193node:0.160307569,node24945node:0.163368823):0.218346063[0.978]):0.199857524[0.990],((node73845node:0.239485377,(node40640node:0.346000970,node72673node:0.211505942):0.081156121[0.298]):0.224293535[0.986],(node60200node:0.534540709,(node34432node:0.523161998,(node55988node:0.163343946,(node55947node:0.126955037,node52329node:0.195985661):0.044363559[0.430]):0.277781543[0.994]):0.206785802[0.984]):0.078392654[0.695]):0.277208033[0.999]):0.078608253[0.756]):0.138824199[0.956]):0.049908670[0.224]):0.067345095[0.089]):0.035225468[0.797]):0.194959604[0.777]):0.288994891[0.996],((node34357node:0.381924535,(node60441node:0.719561369,node12231node:0.040209631):0.435960708[0.996]):0.118546768[0.957],((node8888node:0.630701694,((node77856node:0.415446286,node69009node:0.454890369):0.143858896[0.825],((node39036node:0.216014790,(node55521node:0.188989056,(node9440node:0.318434534,node12501node:0.175839902):0.114264029[0.576]):0.386641507[1.000]):0.135001227[0.082],((node75532node:0.246387523,node69006node:0.228204337):0.070246901[0.777],(node17548node:0.296046717,node54679node:0.396553953):0.202302093[0.981]):0.060396142[0.375]):0.206713526[0.982]):0.162256451[0.938]):0.189984793[0.975],(((node4873node:0.164801373,node57002node:0.217096637):0.579939247[1.000],(node61233node:0.313743103,(node38754node:0.260286892,node22099node:0.208664558):0.069818092[0.821]):0.253594057[0.993]):0.160615265[0.938],((node69005node:0.475914648,(node68623node:0.307738237,node55579node:0.471518157):0.143807109[0.899]):0.134078943[0.931],((node74807node:0.175505443,node66100node:0.196763724):0.436972323[1.000],(node10911node:0.152153103,(node64107node:0.197180991,node28469node:0.204426997):0.083871139[0.916]):0.322609086[0.997]):0.243551883[0.991]):0.078450248[0.677]):0.031155192[0.673]):0.078900092[0.682]):0.082609410[0.884]):0.039572265[0.610]):0.257069937[0.997]):0.048276597[0.296]):0.130678420[0.930]):0.133832498[0.960],(((node61290node:1.009760541,(((node49252node:0.375867788,node54252node:0.412861778):0.278784001[0.932],(node48067node:0.421509401,(node61120node:0.382264610,(node53291node:0.629268789,(node13806node:0.659486557,node19490node:0.702767674):0.127385321[0.615]):0.106118335[0.653]):0.097799585[0.699]):0.212225539[0.925]):0.799419907[1.000],((node60250node:0.180792012,node53040node:0.216693533):0.657882604[1.000],(node38091node:0.697813408,(node78958node:0.279582981,((node17598node:0.199572248,node73906node:0.138813543):0.052340240[0.871],(node50824node:0.348544251,node42506node:0.263130849):0.117306700[0.954]):0.088383997[0.818]):0.382502146[0.998]):0.141397052[0.479]):0.234470423[0.936]):0.100874609[0.298]):0.177962572[0.895],(((node12992node:0.732712948,node59003node:0.620532599):0.314277421[0.785],(node34046node:0.847509243,(node35913node:0.190049628,node1771node:0.171387986):0.471470657[0.992]):0.451823161[0.992]):0.170295070[0.876],((((node14434node:0.642740635,node19256node:0.651067385):0.108701491[0.866],(node58092node:0.835140605,node76019node:0.720650510):0.157411536[0.878]):0.147486323[0.928],(node35660node:0.827253127,((node76254node:0.886147483,(node36899node:0.499626882,node77953node:0.623472711):0.110103434[0.662]):0.182382359[0.930],(node53922node:0.930368307,(node59186node:1.019188312,((node22209node:0.281607440,(node56087node:0.352010028,node15299node:0.346051959):0.253435401[0.999]):0.121083734[0.889],(node22825node:0.321282241,(node70140node:0.420324626,(node25198node:0.540840193,node71734node:0.425611731):0.130515815[0.941]):0.053048127[0.128]):0.172152575[0.954]):0.159556375[0.745]):0.159197301[0.867]):0.099932635[0.179]):0.087040964[0.129]):0.211774277[0.981]):0.097925952[0.863],(((node59101node:0.496216615,((node39756node:0.644227133,(node1300node:0.293573508,node1301node:0.317205795):0.252775072[0.984]):0.096266495[0.749],(node48409node:0.495299371,(node17004node:0.366560671,node67800node:0.183012298):0.083480189[0.710]):0.247087968[0.989]):0.236380979[0.988]):0.260994654[0.987],((node35289node:0.296038451,(node59076node:0.226729942,(node21637node:0.173015820,(node13368node:0.258225868,node30583node:0.193647763):0.040940932[0.359]):0.194536198[0.994]):0.237950824[0.969]):0.876029061[1.000],((node67520node:0.387743504,((node44998node:0.253920729,node75361node:0.332785848):0.078280694[0.654],(node68069node:0.310852225,node19644node:0.091237599):0.089990606[0.471]):0.133594722[0.531]):0.230480688[0.998],(node61796node:0.458830377,((node39683node:0.212720470,node59427node:0.212026865):0.223587758[1.000],((node18358node:0.191668908,node13581node:0.247467760):0.167773512[0.988],(node15978node:0.458747078,(node50617node:0.215556148,(node64701node:0.303863029,(node69684node:0.227681104,(node52638node:0.279891467,node69769node:0.167937328):0.177269016[0.989]):0.099607657[0.108]):0.143835518[0.975]):0.026768735[0.678]):0.043599740[0.042]):0.151324791[0.978]):0.066272906[0.789]):0.135298354[0.952]):0.324564989[0.996]):0.039022906[0.724]):0.075444899[0.871],((node53574node:1.226977609,node56318node:0.714665001):0.612713719[0.980],((node51697node:0.248270420,node22190node:0.160070935):0.457316691[1.000],(node71536node:0.603283290,((node59104node:0.564924061,((node14249node:0.310269480,node61129node:0.244112964):0.205395869[0.994],((node50048node:0.513090624,node14640node:0.456097793):0.077581544[0.022],(node77346node:0.595744233,(node15008node:0.413616756,(node80671node:0.177620145,node15012node:0.200711037):0.161544176[0.985]):0.063769796[0.370]):0.149863961[0.952]):0.075113597[0.869]):0.075460143[0.256]):0.130759376[0.962],((node25338node:0.310342607,(node14149node:0.240137795,(node14469node:0.260992276,(node14113node:0.385555606,node23809node:0.337074527):0.064292522[0.846]):0.116259882[0.968]):0.088208405[0.924]):0.059480082[0.478],((node53302node:0.359394054,(node16711node:0.463219698,(node67198node:0.315772416,node55703node:0.168002740):0.545020966[1.000]):0.229950872[0.972]):0.159481964[0.962],(node48852node:0.625853670,(node54890node:0.558545937,(node59151node:0.282764542,(node59144node:0.299556911,(node66867node:0.182373733,node4302node:0.261540660):0.237166398[0.995]):0.129771094[0.861]):0.304674578[0.999]):0.040374410[0.785]):0.106819885[0.948]):0.060620026[0.555]):0.090262995[0.906]):0.115127566[0.192]):0.073653488[0.570]):0.142044476[0.751]):0.129605436[0.913]):0.166114698[0.980]):0.124029402[0.748]):0.191730851[0.976]):0.095046527[0.483],(((node33585node:0.218206588,node257node:0.170877203):0.603243215[1.000],(node26174node:1.088428749,((node63424node:0.663704640,(node48471node:0.778671159,node54169node:0.804923908):0.128799777[0.770]):0.188311704[0.944],((node4272node:0.146500309,node39825node:0.452432378):0.502628615[1.000],((node49506node:0.331320041,node26760node:0.510378334):0.080820093[0.722],(node25152node:0.226724265,node69871node:0.269280293):0.282524393[0.995]):0.237068783[0.978]):0.344097512[0.992]):0.242838119[0.952]):0.074985219[0.721]):0.178919317[0.950],((((node69910node:0.611280828,(node70011node:0.238438200,node9229node:0.231958091):0.244459157[0.970]):0.454913035[1.000],((node46494node:0.599862822,node10075node:0.811262729):0.218374581[0.921],(node40348node:1.203760563,(node49803node:0.794941252,((node78002node:0.499258499,(node5760node:0.530433665,(node69767node:0.154678056,node8735node:0.236729440):0.425233294[1.000]):0.047913781[0.441]):0.050855448[0.659],(node17592node:0.981188381,((node22169node:0.246925458,node1326node:0.294895580):0.168468249[0.976],((node28977node:0.262964510,node50822node:0.486715433):0.210444979[0.968],(node54074node:0.549843634,((node28526node:0.543555312,node50828node:0.171564088):0.220713149[0.992],(node17608node:0.471922645,node74738node:0.267170514):0.054451290[0.663]):0.103541705[0.935]):0.149822677[0.940]):0.132974349[0.819]):0.291355067[0.995]):0.063027911[0.706]):0.089476110[0.000]):0.183745766[0.952]):0.168409236[0.529]):0.081595812[0.778]):0.073510337[0.389],((node34413node:0.454142669,(node62939node:0.201374823,node21769node:0.153372962):0.110135676[0.834]):0.635513200[1.000],((node73760node:0.134578764,node37064node:0.263879337):0.527605545[1.000],(((node77135node:0.753204338,(node31019node:0.649762970,node81014node:0.443330597):0.327610995[0.979]):0.406786735[0.997],(node57628node:0.638187392,(node37588node:0.207065421,(node36143node:0.240748799,(node41686node:0.230122716,node17576node:0.206972938):0.247707254[0.999]):0.093399844[0.686]):0.289668670[0.984]):0.416767959[0.997]):0.072553543[0.460],((node56743node:0.801629494,(node60807node:0.721296869,(node59048node:0.391778222,node60808node:0.180321686):0.514517261[0.999]):0.152805656[0.794]):0.196580723[0.886],((node18893node:0.531715028,node40165node:0.500540076):0.361619500[0.998],(node38090node:0.652248004,(node17597node:0.347949862,node74049node:0.558552564):0.321395413[0.994]):0.176639195[0.928]):0.057638563[0.097]):0.161689718[0.970]):0.064581639[0.846]):0.096026880[0.923]):0.100421566[0.911]):0.039833535[0.402],((((node78992node:0.770698089,(node32487node:0.381965946,node61189node:0.330368141):0.261357380[0.987]):0.073933396[0.574],(node12616node:0.474983376,(node21813node:0.313548271,node60704node:0.321233913):0.428879131[1.000]):0.328211319[0.993]):0.166790409[0.915],((node55124node:0.543771098,(node28525node:0.274297500,node69295node:0.534864370):0.112178075[0.859]):0.306324071[0.992],((node70836node:0.943562332,node68362node:0.673910180):0.097990579[0.139],(node2117node:0.531602341,node75959node:0.532938187):0.282556223[0.976]):0.299544096[0.994]):0.117690174[0.463]):0.255161741[0.983],((((node4404node:1.194603122,(node57098node:0.900357295,node75973node:0.913189898):0.410184088[0.960]):0.105740429[0.209],(node60700node:0.279005118,(node47377node:0.216730675,node20479node:0.337997612):0.206897982[0.931]):0.724194005[1.000]):0.173577640[0.842],(((node34920node:0.394583680,node25450node:0.302684359):0.182366830[0.920],(node449node:0.459703111,(node68361node:0.192517961,node47911node:0.317535919):0.088863261[0.830]):0.194444887[0.926]):0.475807935[1.000],(node58071node:0.863725584,((node20004node:0.382363603,(node70656node:0.502762363,(node29368node:0.167649651,node59566node:0.207386134):0.219235516[0.972]):0.353397266[0.999]):0.093881244[0.908],(node40170node:0.445677679,(node35200node:0.284851443,(node33311node:0.162563336,(node2180node:0.165717699,node22512node:0.153052124):0.028493767[0.526]):0.055728141[0.838]):0.278995234[1.000]):0.113544117[0.913]):0.122861143[0.759]):0.200684671[0.933]):0.199798334[0.934]):0.147663207[0.002],((node43001node:0.380715656,(node38021node:0.207611257,node39013node:0.288490731):0.156984129[0.977]):0.082830605[0.514],((node77270node:0.430186303,(node32485node:0.313843676,(node35750node:0.217362068,node33062node:0.218423167):0.108455273[0.733]):0.405069970[1.000]):0.068064781[0.294],(((node19785node:0.355329938,(node23071node:0.173707999,(node62162node:0.198861329,(node14438node:0.159576271,node16586node:0.128363754):0.061246332[0.929]):0.105868794[0.650]):0.153706435[0.981]):0.224198516[1.000],(node22658node:0.314450665,((node55316node:0.255813867,node42998node:0.118319830):0.088198565[0.947],(node22916node:0.256787921,(node66899node:0.239691327,node36982node:0.307374136):0.238019618[0.999]):0.080057215[0.940]):0.073587787[0.936]):0.068657098[0.913]):0.310312003[1.000],((node78607node:0.332494410,(node36342node:0.255160606,(node68233node:0.128472688,(node2306node:0.222669556,node25490node:0.259044184):0.054240020[0.877]):0.044730604[0.835]):0.162384429[0.999]):0.066918955[0.532],((node6830node:0.556382310,(node54977node:0.385707831,node2264node:0.450959277):0.065724723[0.807]):0.027598589[0.195],(node7964node:0.157291881,(node5982node:0.232186715,node5983node:0.050035043):0.124416782[0.940]):0.331268567[1.000]):0.012427292[0.701]):0.052484005[0.872]):0.047417936[0.826]):0.183612707[0.974]):0.723371587[1.000]):0.150873825[0.937]):0.169428836[0.956]):0.053462252[0.746]):0.082946493[0.928]):0.074398110[0.738]):0.117647474[0.972]):0.083938848[0.922]):0.056023753[0.928]):0.046844177[0.865]):0.147142500[0.981]):0.096636065[0.909]):0.094342575[0.789]):0.017176083[0.574]):0.139460170[0.216]):0.025728953[0.000]):0.019780770[0.113]):0.066238624);
