# Supplementary material for: Modularity and diversity of target selectors in Tn7 transposons
Source: Mol Cell. 2023 Jun 15;83(12):2122–2136.e10. doi: 10.1016/j.molcel.2023.05.013 (PMC10293859; doi:10.1016/j.molcel.2023.05.013)
Supplement: Data S3. List of reagents used in this study, related to STAR Methods — Reagents include plasmids (A), primers (B), and probes (C), sequences of transposon ends are also included (D). [file mmc4.xlsx]

## Sheet: Plasmids
Plasmid name	Plasmid description	Plasmid DNA sequence	Used in:
pMSIP116	pHelper(CyCAST)_PSP1	GGGGAATTGTGAGCGGATAACAATTCCCCTGTAGAAATAATTTTGTTTAACTTTAATAAGGAGATATACCATGGTTTCCAAGCCTGAATCCCGGTCTACGGGACTGAAACGAGAAGTCATTTAATAAGGCCACTGTTAAACGTAGGTTTCCAAGCCTGAATCCCGGTCTACGGGACTGAAACGATCCGAATTCGAGCTCGGCGCGCCTGCAGGTCGACAAGCTTGCGGCCGCATAATGCTTAAGTCGAACAGAAAGTAATCGTATTGTACACGGCCGCATAATCGAAATTAATACGACTCACTATAGGGGAATTGTGAGCGGATAACAATTCCCCATCTTAGTATATTAGTTAAGTATAAGAAGGAGATATACATATGGCTACCCTACTCCAAACCCTC…	Fig. 3 and S1
pMSIP122	pHelper(CyCAST)_Shuffled-spacer	GGGGAATTGTGAGCGGATAACAATTCCCCTGTAGAAATAATTTTGTTTAACTTTAATAAGGAGATATACCATGGTTTCCAAGCCTGAATCCCGGTCTACGGGACTGAAACACCATCTATGTATAGCTACGATGGAATAGTAAAGGGTTTCCAAGCCTGAATCCCGGTCTACGGGACTGAAACGATCCGAATTCGAGCTCGGCGCGCCTGCAGGTCGACAAGCTTGCGGCCGCATAATGCTTAAGTCGAACAGAAAGTAATCGTATTGTACACGGCCGCATAATCGAAATTAATACGACTCACTATAGGGGAATTGTGAGCGGATAACAATTCCCCATCTTAGTATATTAGTTAAGTATAAGAAGGAGATATACATATGGCTACCCTACTCCAAACCCTC…	Fig. 3 and S1
pMSIP267	pHelper(CyCAST)_PSP1_ΔTniQ	GGGGAATTGTGAGCGGATAACAATTCCCCTGTAGAAATAATTTTGTTTAACTTTAATAAGGAGATATACCATGGTTTCCAAGCCTGAATCCCGGTCTACGGGACTGAAACGAGAAGTCATTTAATAAGGCCACTGTTAAACGTAGGTTTCCAAGCCTGAATCCCGGTCTACGGGACTGAAACGATCCGAATTCGAGCTCGGCGCGCCTGCAGGTCGACAAGCTTGCGGCCGCATAATGCTTAAGTCGAACAGAAAGTAATCGTATTGTACACGGCCGCATAATCGAAATTAATACGACTCACTATAGGGGAATTGTGAGCGGATAACAATTCCCCATCTTAGTATATTAGTTAAGTATAAGAAGGAGATATACATATGGCTACCCTACTCCAAACCCTC…	Fig. 3 and S1
pMSIP268	pHelper(CyCAST)_Shuffled-spacer_ΔTniQ	GGGGAATTGTGAGCGGATAACAATTCCCCTGTAGAAATAATTTTGTTTAACTTTAATAAGGAGATATACCATGGTTTCCAAGCCTGAATCCCGGTCTACGGGACTGAAACACCATCTATGTATAGCTACGATGGAATAGTAAAGGGTTTCCAAGCCTGAATCCCGGTCTACGGGACTGAAACGATCCGAATTCGAGCTCGGCGCGCCTGCAGGTCGACAAGCTTGCGGCCGCATAATGCTTAAGTCGAACAGAAAGTAATCGTATTGTACACGGCCGCATAATCGAAATTAATACGACTCACTATAGGGGAATTGTGAGCGGATAACAATTCCCCATCTTAGTATATTAGTTAAGTATAAGAAGGAGATATACATATGGCTACCCTACTCCAAACCCTC…	Fig. 3 and S1
pMSIP269	pHelper(CyCAST)_PSP1_ΔTnsD	GGGGAATTGTGAGCGGATAACAATTCCCCTGTAGAAATAATTTTGTTTAACTTTAATAAGGAGATATACCATGGTTTCCAAGCCTGAATCCCGGTCTACGGGACTGAAACGAGAAGTCATTTAATAAGGCCACTGTTAAACGTAGGTTTCCAAGCCTGAATCCCGGTCTACGGGACTGAAACGATCCGAATTCGAGCTCGGCGCGCCTGCAGGTCGACAAGCTTGCGGCCGCATAATGCTTAAGTCGAACAGAAAGTAATCGTATTGTACACGGCCGCATAATCGAAATTAATACGACTCACTATAGGGGAATTGTGAGCGGATAACAATTCCCCATCTTAGTATATTAGTTAAGTATAAGAAGGAGATATACATATGGCTACCCTACTCCAAACCCTC…	Fig. 3 and S1
pMSIP270	pHelper(CyCAST)_Shuffled-spacer_ΔTnsD	GGGGAATTGTGAGCGGATAACAATTCCCCTGTAGAAATAATTTTGTTTAACTTTAATAAGGAGATATACCATGGTTTCCAAGCCTGAATCCCGGTCTACGGGACTGAAACACCATCTATGTATAGCTACGATGGAATAGTAAAGGGTTTCCAAGCCTGAATCCCGGTCTACGGGACTGAAACGATCCGAATTCGAGCTCGGCGCGCCTGCAGGTCGACAAGCTTGCGGCCGCATAATGCTTAAGTCGAACAGAAAGTAATCGTATTGTACACGGCCGCATAATCGAAATTAATACGACTCACTATAGGGGAATTGTGAGCGGATAACAATTCCCCATCTTAGTATATTAGTTAAGTATAAGAAGGAGATATACATATGGCTACCCTACTCCAAACCCTC…	Fig. 3 and S1
pMSIP125	pHelper(CyCAST)_PSP1_ΔTniQΔTnsD	GGGGAATTGTGAGCGGATAACAATTCCCCTGTAGAAATAATTTTGTTTAACTTTAATAAGGAGATATACCATGGTTTCCAAGCCTGAATCCCGGTCTACGGGACTGAAACGAGAAGTCATTTAATAAGGCCACTGTTAAACGTAGGTTTCCAAGCCTGAATCCCGGTCTACGGGACTGAAACGATCCGAATTCGAGCTCGGCGCGCCTGCAGGTCGACAAGCTTGCGGCCGCATAATGCTTAAGTCGAACAGAAAGTAATCGTATTGTACACGGCCGCATAATCGAAATTAATACGACTCACTATAGGGGAATTGTGAGCGGATAACAATTCCCCATCTTAGTATATTAGTTAAGTATAAGAAGGAGATATACATATGGCTACCCTACTCCAAACCCTC…	Fig. 3 and S1
pMSIP126	pHelper(CyCAST)_Shuffled-spacer_ΔTniQΔTnsD	GGGGAATTGTGAGCGGATAACAATTCCCCTGTAGAAATAATTTTGTTTAACTTTAATAAGGAGATATACCATGGTTTCCAAGCCTGAATCCCGGTCTACGGGACTGAAACACCATCTATGTATAGCTACGATGGAATAGTAAAGGGTTTCCAAGCCTGAATCCCGGTCTACGGGACTGAAACGATCCGAATTCGAGCTCGGCGCGCCTGCAGGTCGACAAGCTTGCGGCCGCATAATGCTTAAGTCGAACAGAAAGTAATCGTATTGTACACGGCCGCATAATCGAAATTAATACGACTCACTATAGGGGAATTGTGAGCGGATAACAATTCCCCATCTTAGTATATTAGTTAAGTATAAGAAGGAGATATACATATGGCTACCCTACTCCAAACCCTC…	Fig. 3 and S1
pMSIP124	pDonor(CyCAST)_0.5kb-cargo	TCGCGCGTTTCGGTGATGACGGTGAAAACCTCTGACACATGCAGCTCCCGGAGACTGTCACAGCTTGTCTGTAAGCGGATGCCGGGAGCAGACAAGCCCGTCAGGGCGCGTCAGCGGGTGTTGGCGGGTGTCGGGGCTGGCTTAACTATGCGGCATCAGAGCAGATTGTACTGAGAGTGCACCATATGCGGTGTGAAATACCGCACAGATGCGTAAGGAGAAAATACCGCATCAGGCGCCATTCGCCATTCAGGCTGCGCAACTGTTGGGAAGGGCGATCGGTGCGGGCCTCTTCGCTATTACGCCAGCTGGCGAAAGGGGGATGTGCTGCAAGGCGATTAAGTTGGGTAACGCCAGGGTTTTCCCAGTCACGACGTTGTAAAACGACGGCCAGTGAAT…	Fig. 3 and S1
pMSIP103	pTarget(CyCAST)	CGGGGCGGAGATTTCCTGGAAGATGCCAGGAAGATACTTAACAGGGAAGTGAGAGGGCCGCGGCAAAGCCGTTTTTCCATAGGCTCCGCCCCCCTGACAAGCATCACGAAATCTGACGCTCAAATCAGTGGTGGCGAAACCCGACAGGACTATAAAGATACCAGGCGTTTCCCCCTGGCGGCTCCCTCGTGCGCTCTCCTGTTCCTGCCTTTCGGTTTACCGGTGTCATTCCGCTGTTATGGCCGCGTTTGTCTCATTCCACGCCTGACACTCAGTTCCGGGTAGGCAGTTCGCTCCAAGCTGGACTGTATGCACGAACCCCCCGTTCAGTCCGACCGCTGCGCCTTATCCGGTAACTATCGTCTTGAGTCCAACCCGGAAAGACATGCAAAAGCACCA…	Fig. 3 and S1
pMSIP411	pTwinStrep-SUMO-AvCAST_TniQ	ACCAAACGTTTCGGCGAGAAGCAGGCCATTATCGCCGGCATGGCGGCCGACGCGCTGGGCTACGTCTTGCTGGCGTTCGCGACGCGAGGCTGGATGGCCTTCCCCATTATGATTCTTCTCGCTTCCGGCGGCATCGGGATGCCCGCGTTGCAGGCCATGCTGTCCAGGCAGGTAGATGACGACCATCAGGGACAGCTTCAAGGATCGCTCGCGGCTCTTACCAGCCTAACTTCGATCATTGGACCGCTGATCGTCACGGCGATTTATGCCGCCTCGGCGAGCACATGGAACGGGTTGGCATGGATTGTAGGCGCCGCCCTATACCTTGTCTGCCTCCCCGCGTTGCGTCGCGGTGCATGGAGCCGGGCCACCTCGACCTGAATGGAAGCCGGCGGCACC…	Fig. 5
pMSIP412	pTwinStrep-SUMO-PmcCAST_TniQ	ACCAAACGTTTCGGCGAGAAGCAGGCCATTATCGCCGGCATGGCGGCCGACGCGCTGGGCTACGTCTTGCTGGCGTTCGCGACGCGAGGCTGGATGGCCTTCCCCATTATGATTCTTCTCGCTTCCGGCGGCATCGGGATGCCCGCGTTGCAGGCCATGCTGTCCAGGCAGGTAGATGACGACCATCAGGGACAGCTTCAAGGATCGCTCGCGGCTCTTACCAGCCTAACTTCGATCATTGGACCGCTGATCGTCACGGCGATTTATGCCGCCTCGGCGAGCACATGGAACGGGTTGGCATGGATTGTAGGCGCCGCCCTATACCTTGTCTGCCTCCCCGCGTTGCGTCGCGGTGCATGGAGCCGGGCCACCTCGACCTGAATGGAAGCCGGCGGCACC…	Fig. 5
pSCT381	pTwinStrep-SUMO-CyCAST_TniQ	ACCAAACGTTTCGGCGAGAAGCAGGCCATTATCGCCGGCATGGCGGCCGACGCGCTGGGCTACGTCTTGCTGGCGTTCGCGACGCGAGGCTGGATGGCCTTCCCCATTATGATTCTTCTCGCTTCCGGCGGCATCGGGATGCCCGCGTTGCAGGCCATGCTGTCCAGGCAGGTAGATGACGACCATCAGGGACAGCTTCAAGGATCGCTCGCGGCTCTTACCAGCCTAACTTCGATCATTGGACCGCTGATCGTCACGGCGATTTATGCCGCCTCGGCGAGCACATGGAACGGGTTGGCATGGATTGTAGGCGCCGCCCTATACCTTGTCTGCCTCCCCGCGTTGCGTCGCGGTGCATGGAGCCGGGCCACCTCGACCTGAATGGAAGCCGGCGGCACC…	Fig. 5
pSCT382	pTwinStrep-SUMO-Tn7017_TniQ	ACCAAACGTTTCGGCGAGAAGCAGGCCATTATCGCCGGCATGGCGGCCGACGCGCTGGGCTACGTCTTGCTGGCGTTCGCGACGCGAGGCTGGATGGCCTTCCCCATTATGATTCTTCTCGCTTCCGGCGGCATCGGGATGCCCGCGTTGCAGGCCATGCTGTCCAGGCAGGTAGATGACGACCATCAGGGACAGCTTCAAGGATCGCTCGCGGCTCTTACCAGCCTAACTTCGATCATTGGACCGCTGATCGTCACGGCGATTTATGCCGCCTCGGCGAGCACATGGAACGGGTTGGCATGGATTGTAGGCGCCGCCCTATACCTTGTCTGCCTCCCCGCGTTGCGTCGCGGTGCATGGAGCCGGGCCACCTCGACCTGAATGGAAGCCGGCGGCACC…	Fig. 5
pSCT383	pTwinStrep-SUMO-AjTn6022_TniQ	ACCAAACGTTTCGGCGAGAAGCAGGCCATTATCGCCGGCATGGCGGCCGACGCGCTGGGCTACGTCTTGCTGGCGTTCGCGACGCGAGGCTGGATGGCCTTCCCCATTATGATTCTTCTCGCTTCCGGCGGCATCGGGATGCCCGCGTTGCAGGCCATGCTGTCCAGGCAGGTAGATGACGACCATCAGGGACAGCTTCAAGGATCGCTCGCGGCTCTTACCAGCCTAACTTCGATCATTGGACCGCTGATCGTCACGGCGATTTATGCCGCCTCGGCGAGCACATGGAACGGGTTGGCATGGATTGTAGGCGCCGCCCTATACCTTGTCTGCCTCCCCGCGTTGCGTCGCGGTGCATGGAGCCGGGCCACCTCGACCTGAATGGAAGCCGGCGGCACC…	Fig. 5
pSCT147	pHelper(AjTn6022)	TTTACACTTTATGCTTCCGGCTCGTATGTTGGTCGACGTGGAGATATACCATGTTTAACTTTAATAAGGAGATATACATGAAAAGAATCAGTGATGAATATTCCCCAGTTAGGAAATCCCAAACTGTATATGGGAGTATTTCAGTAAATTATGCTTTTAGAGGGGAAAAGACGATTTGGTGTGAATCTACTCTTGAGCGTGATTTTTTGATTAGGCAAGAATTCAATAGCAATGTCATAGATATCGTAAGCCAGCCTATTACCATCCCATATATAACAGAGTTGGGTAATGAATCCACTTATACTCCTGATTTCCTCGTACAGTTTTCCAGTGCAAATTGTGGTGATTTTGAGGAAATTCCCTGTCCACTGTTAATAGAAATAAAACCTAGAAAGAAAC…	Fig. 5, 6, S4, S6 and S7
pSCT149	pHelper(AjTn6022)_ΔTnsA	TTTACACTTTATGCTTCCGGCTCGTATGTTGGTCGACGTGGAGATATACCATGTTTAACTTTAATAAGGAGATATACATGGTTCAGACTGATACTGTAAGTATTGACCGAAGTCGGATCATACTCAAACCAAATGTAATTGTTAAGTATGAAGGGCAACCGTATAAGATTGCTAATGTTTTGAATGCCAACGATATCGTGATTTCTAGTTTAGATTCTGTGCGTTGTTTACAAGTAAGTGCAGATTCTCTACAAGTATTTGAAGCTGAAAATAACCAAACTAAAGATATAAATAAAGGTGATTGGGATATTACGCATGAAGCGTGGAAAATAGCTTTACATCGTTATGAAATCATCAAGCCGTTGATTAAGTATTCAACAACCGAATTAGTCGAGCAAC…	Fig. 5
pSCT150	pHelper(AjTn6022)_ΔTnsB	TTTACACTTTATGCTTCCGGCTCGTATGTTGGTCGACGTGGAGATATACCATGTTTAACTTTAATAAGGAGATATACATGAAAAGAATCAGTGATGAATATTCCCCAGTTAGGAAATCCCAAACTGTATATGGGAGTATTTCAGTAAATTATGCTTTTAGAGGGGAAAAGACGATTTGGTGTGAATCTACTCTTGAGCGTGATTTTTTGATTAGGCAAGAATTCAATAGCAATGTCATAGATATCGTAAGCCAGCCTATTACCATCCCATATATAACAGAGTTGGGTAATGAATCCACTTATACTCCTGATTTCCTCGTACAGTTTTCCAGTGCAAATTGTGGTGATTTTGAGGAAATTCCCTGTCCACTGTTAATAGAAATAAAACCTAGAAAGAAAC…	Fig. 5
pSCT151	pHelper(AjTn6022)_ΔTnsC	TTTACACTTTATGCTTCCGGCTCGTATGTTGGTCGACGTGGAGATATACCATGTTTAACTTTAATAAGGAGATATACATGAAAAGAATCAGTGATGAATATTCCCCAGTTAGGAAATCCCAAACTGTATATGGGAGTATTTCAGTAAATTATGCTTTTAGAGGGGAAAAGACGATTTGGTGTGAATCTACTCTTGAGCGTGATTTTTTGATTAGGCAAGAATTCAATAGCAATGTCATAGATATCGTAAGCCAGCCTATTACCATCCCATATATAACAGAGTTGGGTAATGAATCCACTTATACTCCTGATTTCCTCGTACAGTTTTCCAGTGCAAATTGTGGTGATTTTGAGGAAATTCCCTGTCCACTGTTAATAGAAATAAAACCTAGAAAGAAAC…	Fig. 5
pSCT152	pHelper(AjTn6022)_ΔTniQ	TTTACACTTTATGCTTCCGGCTCGTATGTTGGTCGACGTGGAGATATACCATGTTTAACTTTAATAAGGAGATATACATGAAAAGAATCAGTGATGAATATTCCCCAGTTAGGAAATCCCAAACTGTATATGGGAGTATTTCAGTAAATTATGCTTTTAGAGGGGAAAAGACGATTTGGTGTGAATCTACTCTTGAGCGTGATTTTTTGATTAGGCAAGAATTCAATAGCAATGTCATAGATATCGTAAGCCAGCCTATTACCATCCCATATATAACAGAGTTGGGTAATGAATCCACTTATACTCCTGATTTCCTCGTACAGTTTTCCAGTGCAAATTGTGGTGATTTTGAGGAAATTCCCTGTCCACTGTTAATAGAAATAAAACCTAGAAAGAAAC…	Fig. 5
pSCT153	pHelper(AjTn6022)_ΔTnsF	TTTACACTTTATGCTTCCGGCTCGTATGTTGGTCGACGTGGAGATATACCATGTTTAACTTTAATAAGGAGATATACATGAAAAGAATCAGTGATGAATATTCCCCAGTTAGGAAATCCCAAACTGTATATGGGAGTATTTCAGTAAATTATGCTTTTAGAGGGGAAAAGACGATTTGGTGTGAATCTACTCTTGAGCGTGATTTTTTGATTAGGCAAGAATTCAATAGCAATGTCATAGATATCGTAAGCCAGCCTATTACCATCCCATATATAACAGAGTTGGGTAATGAATCCACTTATACTCCTGATTTCCTCGTACAGTTTTCCAGTGCAAATTGTGGTGATTTTGAGGAAATTCCCTGTCCACTGTTAATAGAAATAAAACCTAGAAAGAAAC…	Fig. 5 and S6
pSCT379	pHelper(AjTn6022)_TnsF-E427K	TTTACACTTTATGCTTCCGGCTCGTATGTTGGTCGACGTGGAGATATACCATGTTTAACTTTAATAAGGAGATATACATGAAAAGAATCAGTGATGAATATTCCCCAGTTAGGAAATCCCAAACTGTATATGGGAGTATTTCAGTAAATTATGCTTTTAGAGGGGAAAAGACGATTTGGTGTGAATCTACTCTTGAGCGTGATTTTTTGATTAGGCAAGAATTCAATAGCAATGTCATAGATATCGTAAGCCAGCCTATTACCATCCCATATATAACAGAGTTGGGTAATGAATCCACTTATACTCCTGATTTCCTCGTACAGTTTTCCAGTGCAAATTGTGGTGATTTTGAGGAAATTCCCTGTCCACTGTTAATAGAAATAAAACCTAGAAAGAAAC…	Fig. 5
pSCT380	pHelper(AjTn6022)_TnsF-D476K	TTTACACTTTATGCTTCCGGCTCGTATGTTGGTCGACGTGGAGATATACCATGTTTAACTTTAATAAGGAGATATACATGAAAAGAATCAGTGATGAATATTCCCCAGTTAGGAAATCCCAAACTGTATATGGGAGTATTTCAGTAAATTATGCTTTTAGAGGGGAAAAGACGATTTGGTGTGAATCTACTCTTGAGCGTGATTTTTTGATTAGGCAAGAATTCAATAGCAATGTCATAGATATCGTAAGCCAGCCTATTACCATCCCATATATAACAGAGTTGGGTAATGAATCCACTTATACTCCTGATTTCCTCGTACAGTTTTCCAGTGCAAATTGTGGTGATTTTGAGGAAATTCCCTGTCCACTGTTAATAGAAATAAAACCTAGAAAGAAAC…	Fig. 5
pSCT385	pHelper(AjTn6022)_QF-separated	TTTACACTTTATGCTTCCGGCTCGTATGTTGGTCGACGTGGAGATATACCATGTTTAACTTTAATAAGGAGATATACATGAAAAGAATCAGTGATGAATATTCCCCAGTTAGGAAATCCCAAACTGTATATGGGAGTATTTCAGTAAATTATGCTTTTAGAGGGGAAAAGACGATTTGGTGTGAATCTACTCTTGAGCGTGATTTTTTGATTAGGCAAGAATTCAATAGCAATGTCATAGATATCGTAAGCCAGCCTATTACCATCCCATATATAACAGAGTTGGGTAATGAATCCACTTATACTCCTGATTTCCTCGTACAGTTTTCCAGTGCAAATTGTGGTGATTTTGAGGAAATTCCCTGTCCACTGTTAATAGAAATAAAACCTAGAAAGAAAC…	Fig. 5
pSCT400	pHelper(AjTn6022)_QF-separated_TniQ-K348D	TTTACACTTTATGCTTCCGGCTCGTATGTTGGTCGACGTGGAGATATACCATGTTTAACTTTAATAAGGAGATATACATGAAAAGAATCAGTGATGAATATTCCCCAGTTAGGAAATCCCAAACTGTATATGGGAGTATTTCAGTAAATTATGCTTTTAGAGGGGAAAAGACGATTTGGTGTGAATCTACTCTTGAGCGTGATTTTTTGATTAGGCAAGAATTCAATAGCAATGTCATAGATATCGTAAGCCAGCCTATTACCATCCCATATATAACAGAGTTGGGTAATGAATCCACTTATACTCCTGATTTCCTCGTACAGTTTTCCAGTGCAAATTGTGGTGATTTTGAGGAAATTCCCTGTCCACTGTTAATAGAAATAAAACCTAGAAAGAAAC…	Fig. 5
pSCT401	pHelper(AjTn6022)_QF-separated_TniQ-K361D	TTTACACTTTATGCTTCCGGCTCGTATGTTGGTCGACGTGGAGATATACCATGTTTAACTTTAATAAGGAGATATACATGAAAAGAATCAGTGATGAATATTCCCCAGTTAGGAAATCCCAAACTGTATATGGGAGTATTTCAGTAAATTATGCTTTTAGAGGGGAAAAGACGATTTGGTGTGAATCTACTCTTGAGCGTGATTTTTTGATTAGGCAAGAATTCAATAGCAATGTCATAGATATCGTAAGCCAGCCTATTACCATCCCATATATAACAGAGTTGGGTAATGAATCCACTTATACTCCTGATTTCCTCGTACAGTTTTCCAGTGCAAATTGTGGTGATTTTGAGGAAATTCCCTGTCCACTGTTAATAGAAATAAAACCTAGAAAGAAAC…	Fig. 5
pSCT112	pTarget(AjTn6022)_U50D50	CGGGGCGGAGATTTCCTGGAAGATGCCAGGAAGATACTTAACAGGGAAGTGAGAGGGCCGCGGCAAAGCCGTTTTTCCATAGGCTCCGCCCCCCTGACAAGCATCACGAAATCTGACGCTCAAATCAGTGGTGGCGAAACCCGACAGGACTATAAAGATACCAGGCGTTTCCCCCTGGCGGCTCCCTCGTGCGCTCTCCTGTTCCTGCCTTTCGGTTTACCGGTGTCATTCCGCTGTTATGGCCGCGTTTGTCTCATTCCACGCCTGACACTCAGTTCCGGGTAGGCAGTTCGCTCCAAGCTGGACTGTATGCACGAACCCCCCGTTCAGTCCGACCGCTGCGCCTTATCCGGTAACTATCGTCTTGAGTCCAACCCGGAAAGACATGCAAAAGCACCA…	Fig. 5, 6, S4, S6 and S7
pSCT91	pR6K-Donor(AjTn6022)	GAGAGTGCACCATACAGGAAACAGCTATGACCATGATTACGCCAAGCTCGGCGCGCCATTGGGATTGTCAGTTCCACAAATAAATCAGAGTTTACACAAATAAACTAGAGTGATAATAAAAACTATACTATTTATATATGAATTTCATTAAATTCACTAAAAGATATGCCTGCAAATAAAAAAGTTAAAGTCACAACTATTGATTGTTTCCCAAATGATAATATTCGCAGAACTGTCTATAGATATGGTGGGTTTCTTAGGAATGAGGGCAGTGAAGAGCGCTTTTGAAGCTGATGTGCTTAAAAACTTACTCAATGGAATAATTCTAGATAATTCACTAGTGATTGGAAATGTTGGATCCTCATACTCTTCCTTTTTCAATTCAGAAGAACTCGTCAA…	Fig. 5, 6, S4, S6 and S7
pSCT368	pSC101-Donor(AjTn6022)	GGTCTGCTATGTGGTGCTATCTGACTTTTTGCTGTTCAGCAGTTCCTGCCCTCTGATTTTCCAGTCTGACCACTTCGGATTATCCCGTGACAGGTCATTCAGACTGGCTAATGCACCCAGTAAGGCAGCGGTATCATCAACGGGGTCTGACGCTCAGTGGAACGAAAACTCACGTTAAGGGATTTTGGTCATGAGATTATCAAAAAGGATCTTCACCTAGATCCGTTATGCAGCGGAAAGTATGTCATTTACAGCAATAGATAAGAGTGTCATGATAAGAAAACAATAGGTTGCCACTCTAAAATTACACAAATAGATTAGAGTAATGACAGTAATAAGCAAGAGTGGCTTGCAAATTTACACAAATACGCACGAGTGGCTGTAAGAGGCATTCTGTCG…	Fig. S6
pSCT113	pTarget(AjTn6022)_U25D50	CGGGGCGGAGATTTCCTGGAAGATGCCAGGAAGATACTTAACAGGGAAGTGAGAGGGCCGCGGCAAAGCCGTTTTTCCATAGGCTCCGCCCCCCTGACAAGCATCACGAAATCTGACGCTCAAATCAGTGGTGGCGAAACCCGACAGGACTATAAAGATACCAGGCGTTTCCCCCTGGCGGCTCCCTCGTGCGCTCTCCTGTTCCTGCCTTTCGGTTTACCGGTGTCATTCCGCTGTTATGGCCGCGTTTGTCTCATTCCACGCCTGACACTCAGTTCCGGGTAGGCAGTTCGCTCCAAGCTGGACTGTATGCACGAACCCCCCGTTCAGTCCGACCGCTGCGCCTTATCCGGTAACTATCGTCTTGAGTCCAACCCGGAAAGACATGCAAAAGCACCA…	Fig. S6
pSCT116	pTarget(AjTn6022)_U50D25	CGGGGCGGAGATTTCCTGGAAGATGCCAGGAAGATACTTAACAGGGAAGTGAGAGGGCCGCGGCAAAGCCGTTTTTCCATAGGCTCCGCCCCCCTGACAAGCATCACGAAATCTGACGCTCAAATCAGTGGTGGCGAAACCCGACAGGACTATAAAGATACCAGGCGTTTCCCCCTGGCGGCTCCCTCGTGCGCTCTCCTGTTCCTGCCTTTCGGTTTACCGGTGTCATTCCGCTGTTATGGCCGCGTTTGTCTCATTCCACGCCTGACACTCAGTTCCGGGTAGGCAGTTCGCTCCAAGCTGGACTGTATGCACGAACCCCCCGTTCAGTCCGACCGCTGCGCCTTATCCGGTAACTATCGTCTTGAGTCCAACCCGGAAAGACATGCAAAAGCACCA…	Fig. S6
pSCT438	pTarget(AjTn6022)_U40D50	CGGGGCGGAGATTTCCTGGAAGATGCCAGGAAGATACTTAACAGGGAAGTGAGAGGGCCGCGGCAAAGCCGTTTTTCCATAGGCTCCGCCCCCCTGACAAGCATCACGAAATCTGACGCTCAAATCAGTGGTGGCGAAACCCGACAGGACTATAAAGATACCAGGCGTTTCCCCCTGGCGGCTCCCTCGTGCGCTCTCCTGTTCCTGCCTTTCGGTTTACCGGTGTCATTCCGCTGTTATGGCCGCGTTTGTCTCATTCCACGCCTGACACTCAGTTCCGGGTAGGCAGTTCGCTCCAAGCTGGACTGTATGCACGAACCCCCCGTTCAGTCCGACCGCTGCGCCTTATCCGGTAACTATCGTCTTGAGTCCAACCCGGAAAGACATGCAAAAGCACCA…	Fig. S6
pSCT439	pTarget(AjTn6022)_U30D50	CGGGGCGGAGATTTCCTGGAAGATGCCAGGAAGATACTTAACAGGGAAGTGAGAGGGCCGCGGCAAAGCCGTTTTTCCATAGGCTCCGCCCCCCTGACAAGCATCACGAAATCTGACGCTCAAATCAGTGGTGGCGAAACCCGACAGGACTATAAAGATACCAGGCGTTTCCCCCTGGCGGCTCCCTCGTGCGCTCTCCTGTTCCTGCCTTTCGGTTTACCGGTGTCATTCCGCTGTTATGGCCGCGTTTGTCTCATTCCACGCCTGACACTCAGTTCCGGGTAGGCAGTTCGCTCCAAGCTGGACTGTATGCACGAACCCCCCGTTCAGTCCGACCGCTGCGCCTTATCCGGTAACTATCGTCTTGAGTCCAACCCGGAAAGACATGCAAAAGCACCA…	Fig. S6
pSCT440	pTarget(AjTn6022)_U20D50	CGGGGCGGAGATTTCCTGGAAGATGCCAGGAAGATACTTAACAGGGAAGTGAGAGGGCCGCGGCAAAGCCGTTTTTCCATAGGCTCCGCCCCCCTGACAAGCATCACGAAATCTGACGCTCAAATCAGTGGTGGCGAAACCCGACAGGACTATAAAGATACCAGGCGTTTCCCCCTGGCGGCTCCCTCGTGCGCTCTCCTGTTCCTGCCTTTCGGTTTACCGGTGTCATTCCGCTGTTATGGCCGCGTTTGTCTCATTCCACGCCTGACACTCAGTTCCGGGTAGGCAGTTCGCTCCAAGCTGGACTGTATGCACGAACCCCCCGTTCAGTCCGACCGCTGCGCCTTATCCGGTAACTATCGTCTTGAGTCCAACCCGGAAAGACATGCAAAAGCACCA…	Fig. S6
pSCT441	pTarget(AjTn6022)_U10D50	CGGGGCGGAGATTTCCTGGAAGATGCCAGGAAGATACTTAACAGGGAAGTGAGAGGGCCGCGGCAAAGCCGTTTTTCCATAGGCTCCGCCCCCCTGACAAGCATCACGAAATCTGACGCTCAAATCAGTGGTGGCGAAACCCGACAGGACTATAAAGATACCAGGCGTTTCCCCCTGGCGGCTCCCTCGTGCGCTCTCCTGTTCCTGCCTTTCGGTTTACCGGTGTCATTCCGCTGTTATGGCCGCGTTTGTCTCATTCCACGCCTGACACTCAGTTCCGGGTAGGCAGTTCGCTCCAAGCTGGACTGTATGCACGAACCCCCCGTTCAGTCCGACCGCTGCGCCTTATCCGGTAACTATCGTCTTGAGTCCAACCCGGAAAGACATGCAAAAGCACCA…	Fig. S6
pSCT442	pTarget(AjTn6022)_U0D50	CGGGGCGGAGATTTCCTGGAAGATGCCAGGAAGATACTTAACAGGGAAGTGAGAGGGCCGCGGCAAAGCCGTTTTTCCATAGGCTCCGCCCCCCTGACAAGCATCACGAAATCTGACGCTCAAATCAGTGGTGGCGAAACCCGACAGGACTATAAAGATACCAGGCGTTTCCCCCTGGCGGCTCCCTCGTGCGCTCTCCTGTTCCTGCCTTTCGGTTTACCGGTGTCATTCCGCTGTTATGGCCGCGTTTGTCTCATTCCACGCCTGACACTCAGTTCCGGGTAGGCAGTTCGCTCCAAGCTGGACTGTATGCACGAACCCCCCGTTCAGTCCGACCGCTGCGCCTTATCCGGTAACTATCGTCTTGAGTCCAACCCGGAAAGACATGCAAAAGCACCA…	Fig. S6
pSCT443	pTarget(AjTn6022)_U50D40	CGGGGCGGAGATTTCCTGGAAGATGCCAGGAAGATACTTAACAGGGAAGTGAGAGGGCCGCGGCAAAGCCGTTTTTCCATAGGCTCCGCCCCCCTGACAAGCATCACGAAATCTGACGCTCAAATCAGTGGTGGCGAAACCCGACAGGACTATAAAGATACCAGGCGTTTCCCCCTGGCGGCTCCCTCGTGCGCTCTCCTGTTCCTGCCTTTCGGTTTACCGGTGTCATTCCGCTGTTATGGCCGCGTTTGTCTCATTCCACGCCTGACACTCAGTTCCGGGTAGGCAGTTCGCTCCAAGCTGGACTGTATGCACGAACCCCCCGTTCAGTCCGACCGCTGCGCCTTATCCGGTAACTATCGTCTTGAGTCCAACCCGGAAAGACATGCAAAAGCACCA…	Fig. S6
pSCT444	pTarget(AjTn6022)_U50D30	CGGGGCGGAGATTTCCTGGAAGATGCCAGGAAGATACTTAACAGGGAAGTGAGAGGGCCGCGGCAAAGCCGTTTTTCCATAGGCTCCGCCCCCCTGACAAGCATCACGAAATCTGACGCTCAAATCAGTGGTGGCGAAACCCGACAGGACTATAAAGATACCAGGCGTTTCCCCCTGGCGGCTCCCTCGTGCGCTCTCCTGTTCCTGCCTTTCGGTTTACCGGTGTCATTCCGCTGTTATGGCCGCGTTTGTCTCATTCCACGCCTGACACTCAGTTCCGGGTAGGCAGTTCGCTCCAAGCTGGACTGTATGCACGAACCCCCCGTTCAGTCCGACCGCTGCGCCTTATCCGGTAACTATCGTCTTGAGTCCAACCCGGAAAGACATGCAAAAGCACCA…	Fig. S6
pSCT445	pTarget(AjTn6022)_U50D20	CGGGGCGGAGATTTCCTGGAAGATGCCAGGAAGATACTTAACAGGGAAGTGAGAGGGCCGCGGCAAAGCCGTTTTTCCATAGGCTCCGCCCCCCTGACAAGCATCACGAAATCTGACGCTCAAATCAGTGGTGGCGAAACCCGACAGGACTATAAAGATACCAGGCGTTTCCCCCTGGCGGCTCCCTCGTGCGCTCTCCTGTTCCTGCCTTTCGGTTTACCGGTGTCATTCCGCTGTTATGGCCGCGTTTGTCTCATTCCACGCCTGACACTCAGTTCCGGGTAGGCAGTTCGCTCCAAGCTGGACTGTATGCACGAACCCCCCGTTCAGTCCGACCGCTGCGCCTTATCCGGTAACTATCGTCTTGAGTCCAACCCGGAAAGACATGCAAAAGCACCA…	Fig. S6
pSCT446	pTarget(AjTn6022)_U50D10	CGGGGCGGAGATTTCCTGGAAGATGCCAGGAAGATACTTAACAGGGAAGTGAGAGGGCCGCGGCAAAGCCGTTTTTCCATAGGCTCCGCCCCCCTGACAAGCATCACGAAATCTGACGCTCAAATCAGTGGTGGCGAAACCCGACAGGACTATAAAGATACCAGGCGTTTCCCCCTGGCGGCTCCCTCGTGCGCTCTCCTGTTCCTGCCTTTCGGTTTACCGGTGTCATTCCGCTGTTATGGCCGCGTTTGTCTCATTCCACGCCTGACACTCAGTTCCGGGTAGGCAGTTCGCTCCAAGCTGGACTGTATGCACGAACCCCCCGTTCAGTCCGACCGCTGCGCCTTATCCGGTAACTATCGTCTTGAGTCCAACCCGGAAAGACATGCAAAAGCACCA…	Fig. S6
pSCT447	pTarget(AjTn6022)_U50D0	CGGGGCGGAGATTTCCTGGAAGATGCCAGGAAGATACTTAACAGGGAAGTGAGAGGGCCGCGGCAAAGCCGTTTTTCCATAGGCTCCGCCCCCCTGACAAGCATCACGAAATCTGACGCTCAAATCAGTGGTGGCGAAACCCGACAGGACTATAAAGATACCAGGCGTTTCCCCCTGGCGGCTCCCTCGTGCGCTCTCCTGTTCCTGCCTTTCGGTTTACCGGTGTCATTCCGCTGTTATGGCCGCGTTTGTCTCATTCCACGCCTGACACTCAGTTCCGGGTAGGCAGTTCGCTCCAAGCTGGACTGTATGCACGAACCCCCCGTTCAGTCCGACCGCTGCGCCTTATCCGGTAACTATCGTCTTGAGTCCAACCCGGAAAGACATGCAAAAGCACCA…	Fig. S6
pSCT426	pTarget(AjTn6022)_U50D50_WalkerB-10bp-Reverse	CGGGGCGGAGATTTCCTGGAAGATGCCAGGAAGATACTTAACAGGGAAGTGAGAGGGCCGCGGCAAAGCCGTTTTTCCATAGGCTCCGCCCCCCTGACAAGCATCACGAAATCTGACGCTCAAATCAGTGGTGGCGAAACCCGACAGGACTATAAAGATACCAGGCGTTTCCCCCTGGCGGCTCCCTCGTGCGCTCTCCTGTTCCTGCCTTTCGGTTTACCGGTGTCATTCCGCTGTTATGGCCGCGTTTGTCTCATTCCACGCCTGACACTCAGTTCCGGGTAGGCAGTTCGCTCCAAGCTGGACTGTATGCACGAACCCCCCGTTCAGTCCGACCGCTGCGCCTTATCCGGTAACTATCGTCTTGAGTCCAACCCGGAAAGACATGCAAAAGCACCA…	Fig. S7
pSCT427	pTarget(AjTn6022)_U50D50_WalkerB-10bp-Complement	CGGGGCGGAGATTTCCTGGAAGATGCCAGGAAGATACTTAACAGGGAAGTGAGAGGGCCGCGGCAAAGCCGTTTTTCCATAGGCTCCGCCCCCCTGACAAGCATCACGAAATCTGACGCTCAAATCAGTGGTGGCGAAACCCGACAGGACTATAAAGATACCAGGCGTTTCCCCCTGGCGGCTCCCTCGTGCGCTCTCCTGTTCCTGCCTTTCGGTTTACCGGTGTCATTCCGCTGTTATGGCCGCGTTTGTCTCATTCCACGCCTGACACTCAGTTCCGGGTAGGCAGTTCGCTCCAAGCTGGACTGTATGCACGAACCCCCCGTTCAGTCCGACCGCTGCGCCTTATCCGGTAACTATCGTCTTGAGTCCAACCCGGAAAGACATGCAAAAGCACCA…	Fig. S7
pSCT428	pTarget(AjTn6022)_U50D50_WalkerB-10bp-Reverse Complement	CGGGGCGGAGATTTCCTGGAAGATGCCAGGAAGATACTTAACAGGGAAGTGAGAGGGCCGCGGCAAAGCCGTTTTTCCATAGGCTCCGCCCCCCTGACAAGCATCACGAAATCTGACGCTCAAATCAGTGGTGGCGAAACCCGACAGGACTATAAAGATACCAGGCGTTTCCCCCTGGCGGCTCCCTCGTGCGCTCTCCTGTTCCTGCCTTTCGGTTTACCGGTGTCATTCCGCTGTTATGGCCGCGTTTGTCTCATTCCACGCCTGACACTCAGTTCCGGGTAGGCAGTTCGCTCCAAGCTGGACTGTATGCACGAACCCCCCGTTCAGTCCGACCGCTGCGCCTTATCCGGTAACTATCGTCTTGAGTCCAACCCGGAAAGACATGCAAAAGCACCA…	Fig. S7
pSCT432	pTarget(AjTn6022)_U50D50_WalkerB-10bp-G/AandC/T	CGGGGCGGAGATTTCCTGGAAGATGCCAGGAAGATACTTAACAGGGAAGTGAGAGGGCCGCGGCAAAGCCGTTTTTCCATAGGCTCCGCCCCCCTGACAAGCATCACGAAATCTGACGCTCAAATCAGTGGTGGCGAAACCCGACAGGACTATAAAGATACCAGGCGTTTCCCCCTGGCGGCTCCCTCGTGCGCTCTCCTGTTCCTGCCTTTCGGTTTACCGGTGTCATTCCGCTGTTATGGCCGCGTTTGTCTCATTCCACGCCTGACACTCAGTTCCGGGTAGGCAGTTCGCTCCAAGCTGGACTGTATGCACGAACCCCCCGTTCAGTCCGACCGCTGCGCCTTATCCGGTAACTATCGTCTTGAGTCCAACCCGGAAAGACATGCAAAAGCACCA…	Fig. S7
pSCT431	pTarget(AjTn6022)_U50D50_WalkerB-10bp-Shuffled	CGGGGCGGAGATTTCCTGGAAGATGCCAGGAAGATACTTAACAGGGAAGTGAGAGGGCCGCGGCAAAGCCGTTTTTCCATAGGCTCCGCCCCCCTGACAAGCATCACGAAATCTGACGCTCAAATCAGTGGTGGCGAAACCCGACAGGACTATAAAGATACCAGGCGTTTCCCCCTGGCGGCTCCCTCGTGCGCTCTCCTGTTCCTGCCTTTCGGTTTACCGGTGTCATTCCGCTGTTATGGCCGCGTTTGTCTCATTCCACGCCTGACACTCAGTTCCGGGTAGGCAGTTCGCTCCAAGCTGGACTGTATGCACGAACCCCCCGTTCAGTCCGACCGCTGCGCCTTATCCGGTAACTATCGTCTTGAGTCCAACCCGGAAAGACATGCAAAAGCACCA…	Fig. S7
pSCT437	pTarget(AjTn6022)_U50D50_WalkerB-10bp-G/AandC/T-Shuffled	CGGGGCGGAGATTTCCTGGAAGATGCCAGGAAGATACTTAACAGGGAAGTGAGAGGGCCGCGGCAAAGCCGTTTTTCCATAGGCTCCGCCCCCCTGACAAGCATCACGAAATCTGACGCTCAAATCAGTGGTGGCGAAACCCGACAGGACTATAAAGATACCAGGCGTTTCCCCCTGGCGGCTCCCTCGTGCGCTCTCCTGTTCCTGCCTTTCGGTTTACCGGTGTCATTCCGCTGTTATGGCCGCGTTTGTCTCATTCCACGCCTGACACTCAGTTCCGGGTAGGCAGTTCGCTCCAAGCTGGACTGTATGCACGAACCCCCCGTTCAGTCCGACCGCTGCGCCTTATCCGGTAACTATCGTCTTGAGTCCAACCCGGAAAGACATGCAAAAGCACCA…	Fig. S7
pSCT162	pTwinStrep-bdSUMO-AjTn6022_TnsF	TGGCGAATGGGACGCGCCCTGTAGCGGCGCATTAAGCGCGGCGGGTGTGGTGGTTACGCGCAGCGTGACCGCTACACTTGCCAGCGCCCTAGCGCCCGCTCCTTTCGCTTTCTTCCCTTCCTTTCTCGCCACGTTCGCCGGCTTTCCCCGTCAAGCTCTAAATCGGGGGCTCCCTTTAGGGTTCCGATTTAGTGCTTTACGGCACCTCGACCCCAAAAAACTTGATTAGGGTGATGGTTCACGTAGTGGGCCATCGCCCTGATAGACGGTTTTTCGCCCTTTGACGTTGGAGTCCACGTTCTTTAATAGTGGACTCTTGTTCCAAACTGGAACAACACTCAACCCTATCTCGGTCTATTCTTTTGATTTATAAGGGATTTTGCCGATTTCGGCCTATTG…	Fig. 6 and S7
pSCT148	pHelper(ZooTsy)	TTTACACTTTATGCTTCCGGCTCGTATGTTGGTCGACGTGGAGATATACCATGTTTAACTTTAATAAGGAGATATACATGGCGAATCCGAAGATAGTGCTGGCGACATCCGATGTCGCTTCGCGCGCTCTCGCGCCAGCAGATGCCGAACTGTTCGGGACCATCATTGATGCATGGACTCGTCGCCGCATCGGCTCGCTGCGCCATACCCACAAAGCCGTAGCCAGGGACGTCTCGGTGCTGCGGGAGTTTGCTGCCCACTCAGGTCTGCCGCCTTGGCTCTGGAATGAGGATGCATTTGACTGCTGGTGCGATCATCTCGGATTGGAGCGCCGGTTGGCCAATAGCACCCAGCGGCATTACCAATGCTCGATCCGATCCTTCCTCGAATATCTCACGA…	Fig. 6, S5, S6 and S7
pSCT154	pHelper(ZooTsy)_ΔYRec	TTTACACTTTATGCTTCCGGCTCGTATGTTGGTCGACGTGGAGATATACCATGTTTAACTTTAATAAGGAGATATACATGAGCGATACGCCCAATATCAGACTTGGTTGGCGCCTCCGCGTGCGGATGGCGGAAAACCGAATACCGACCGCCACGGAACTCAAGCGACGGCTCGACGCGATCGGCTACGACATCACCAGCGCCCAACTCTCCCGAATTGTGGACGAGCGACCGGCCCAGGTGAAAACCGCGCTACTGGAGGCTTTGCTTAAAGTCCTGGGGGGAACCCTAGACGATCTCATGCCCGCGGAGGGCCGTGTTGAGCAGCCGAGTTCTGCGCCTCAAGGTGGTGAGGAAGTTGCGCCAAGCCCAGCGCCGGCGGCCACCCCCACCCGTAAGC…	Fig. 6 and S5
pSCT155	pHelper(ZooTsy)_ΔHTH	TTTACACTTTATGCTTCCGGCTCGTATGTTGGTCGACGTGGAGATATACCATGTTTAACTTTAATAAGGAGATATACATGGCGAATCCGAAGATAGTGCTGGCGACATCCGATGTCGCTTCGCGCGCTCTCGCGCCAGCAGATGCCGAACTGTTCGGGACCATCATTGATGCATGGACTCGTCGCCGCATCGGCTCGCTGCGCCATACCCACAAAGCCGTAGCCAGGGACGTCTCGGTGCTGCGGGAGTTTGCTGCCCACTCAGGTCTGCCGCCTTGGCTCTGGAATGAGGATGCATTTGACTGCTGGTGCGATCATCTCGGATTGGAGCGCCGGTTGGCCAATAGCACCCAGCGGCATTACCAATGCTCGATCCGATCCTTCCTCGAATATCTCACGA…	Fig. 6 and S5
pSCT156	pHelper(ZooTsy)_ΔTnsF	TTTACACTTTATGCTTCCGGCTCGTATGTTGGTCGACGTGGAGATATACCATGTTTAACTTTAATAAGGAGATATACATGGCGAATCCGAAGATAGTGCTGGCGACATCCGATGTCGCTTCGCGCGCTCTCGCGCCAGCAGATGCCGAACTGTTCGGGACCATCATTGATGCATGGACTCGTCGCCGCATCGGCTCGCTGCGCCATACCCACAAAGCCGTAGCCAGGGACGTCTCGGTGCTGCGGGAGTTTGCTGCCCACTCAGGTCTGCCGCCTTGGCTCTGGAATGAGGATGCATTTGACTGCTGGTGCGATCATCTCGGATTGGAGCGCCGGTTGGCCAATAGCACCCAGCGGCATTACCAATGCTCGATCCGATCCTTCCTCGAATATCTCACGA…	Fig. 6 and S5
pSCT157	pHelper(ZooTsy)_ΔGIY-YIG	TTTACACTTTATGCTTCCGGCTCGTATGTTGGTCGACGTGGAGATATACCATGTTTAACTTTAATAAGGAGATATACATGGCGAATCCGAAGATAGTGCTGGCGACATCCGATGTCGCTTCGCGCGCTCTCGCGCCAGCAGATGCCGAACTGTTCGGGACCATCATTGATGCATGGACTCGTCGCCGCATCGGCTCGCTGCGCCATACCCACAAAGCCGTAGCCAGGGACGTCTCGGTGCTGCGGGAGTTTGCTGCCCACTCAGGTCTGCCGCCTTGGCTCTGGAATGAGGATGCATTTGACTGCTGGTGCGATCATCTCGGATTGGAGCGCCGGTTGGCCAATAGCACCCAGCGGCATTACCAATGCTCGATCCGATCCTTCCTCGAATATCTCACGA…	Fig. 6 and S5
pSCT314	pHelper(ZooTsy)_YRec-Y341F	TTTACACTTTATGCTTCCGGCTCGTATGTTGGTCGACGTGGAGATATACCATGTTTAACTTTAATAAGGAGATATACATGGCGAATCCGAAGATAGTGCTGGCGACATCCGATGTCGCTTCGCGCGCTCTCGCGCCAGCAGATGCCGAACTGTTCGGGACCATCATTGATGCATGGACTCGTCGCCGCATCGGCTCGCTGCGCCATACCCACAAAGCCGTAGCCAGGGACGTCTCGGTGCTGCGGGAGTTTGCTGCCCACTCAGGTCTGCCGCCTTGGCTCTGGAATGAGGATGCATTTGACTGCTGGTGCGATCATCTCGGATTGGAGCGCCGGTTGGCCAATAGCACCCAGCGGCATTACCAATGCTCGATCCGATCCTTCCTCGAATATCTCACGA…	Fig. S5
pSCT315	pHelper(ZooTsy)_TnsF-Y584F	TTTACACTTTATGCTTCCGGCTCGTATGTTGGTCGACGTGGAGATATACCATGTTTAACTTTAATAAGGAGATATACATGGCGAATCCGAAGATAGTGCTGGCGACATCCGATGTCGCTTCGCGCGCTCTCGCGCCAGCAGATGCCGAACTGTTCGGGACCATCATTGATGCATGGACTCGTCGCCGCATCGGCTCGCTGCGCCATACCCACAAAGCCGTAGCCAGGGACGTCTCGGTGCTGCGGGAGTTTGCTGCCCACTCAGGTCTGCCGCCTTGGCTCTGGAATGAGGATGCATTTGACTGCTGGTGCGATCATCTCGGATTGGAGCGCCGGTTGGCCAATAGCACCCAGCGGCATTACCAATGCTCGATCCGATCCTTCCTCGAATATCTCACGA…	Fig. S5
pSCT375	pDonor(ZooTsy)_excision-reporter	TGCAGCTCTGGCCCGTGTCTCAAAATCTCTGATGTTACATTGCACAAGATAAAAATATATCATCATGAACAATAAAACTGTCTGCTTACATAAACAGTAATACAAGGGGTGTTATGAGCCATATTCAACGGGAAACGTCGAGGCCGCGATTAAATTCCAACATGGATGCTGATTTATATGGGTATAAATGGGCTCGCGATAATGTCGGGCAATCAGGTGCGACAATCTATCGCTTGTATGGGAAGCCCGATGCGCCAGAGTTGTTTCTGAAACATGGCAAAGGTAGCGTTGCCAATGATGTTACAGATGAGATGGTCAGACTAAACTGGCTGACGGAATTTATGCCTCTTCCGACCATCAAGCATTTTATCCGTACTCCTGATGATGCATGGTTACTCA…	Fig. S5
pSCT210	pR6K-Donor(ZooTsy)_H1:12_E1:135_E2:39_H2:12	GAGAGTGCACCATACAGGAAACAGCTATGACCATGATTACGCCAAGCTCGGCGCGCCATTGGGATTCGGTCGAATTCGGACTGGGATTCTCCAATATTCCTTAGCGCTTCCAATAAAGAGCGCTTTTGAAGCTGATGTGCTTAAAAACTTACTCAATGGAATAATTCTAGATAATTCACTAGTGATTGGAAATGTTGGATCCTCATACTCTTCCTTTTTCAATTCAGAAGAACTCGTCAAGAAGGCGATAGAAGGCGATGCGCTGCGAATCGGGAGCGGCGATACCGTAAAGCACGAGGAAGCGGTCAGCCCATTCGCCGCCAAGCTCTTCAGCAATATCACGGGTAGCCAACGCTATGTCCTGATAGCGGTCCGCCACACCCAGCCGGCCACAGTCGA…	Fig. S5
pSCT343	pR6K-Donor(ZooTsy)_H1:0_E1:135_E2:39_H2:0	GAGAGTGCACCATACAGGAAACAGCTATGACCATGATTACGCCAAGCTCGGCGCGCCATTGGGATGGACTGGGATTCTCCAATATTCCTTAGCGCTTCCAATAAAGAGCGCTTTTGAAGCTGATGTGCTTAAAAACTTACTCAATGGAATAATTCTAGATAATTCACTAGTGATTGGAAATGTTGGATCCTCATACTCTTCCTTTTTCAATTCAGAAGAACTCGTCAAGAAGGCGATAGAAGGCGATGCGCTGCGAATCGGGAGCGGCGATACCGTAAAGCACGAGGAAGCGGTCAGCCCATTCGCCGCCAAGCTCTTCAGCAATATCACGGGTAGCCAACGCTATGTCCTGATAGCGGTCCGCCACACCCAGCCGGCCACAGTCGATGAATCCAGAAA…	Fig. S5
pSCT344	pR6K-Donor(ZooTsy)_H1:0_E1:0_E2:0_H2:0	GAGAGTGCACCATACAGGAAACAGCTATGACCATGATTACGCCAAGCTCGGCGCGCCATTGGGATAGAGCGCTTTTGAAGCTGATGTGCTTAAAAACTTACTCAATGGAATAATTCTAGATAATTCACTAGTGATTGGAAATGTTGGATCCTCATACTCTTCCTTTTTCAATTCAGAAGAACTCGTCAAGAAGGCGATAGAAGGCGATGCGCTGCGAATCGGGAGCGGCGATACCGTAAAGCACGAGGAAGCGGTCAGCCCATTCGCCGCCAAGCTCTTCAGCAATATCACGGGTAGCCAACGCTATGTCCTGATAGCGGTCCGCCACACCCAGCCGGCCACAGTCGATGAATCCAGAAAAGCGGCCATTTTCCACCATGATATTCGGCAAGCAGGCAT…	Fig. S5
pSCT211	pR6K-Donor(ZooTsy)_H1:12_E1:85_E2:39_H2:12	GAGAGTGCACCATACAGGAAACAGCTATGACCATGATTACGCCAAGCTCGGCGCGCCATTGGGATTCGGTCGAATTCGGACTGGGATTCTCCAATATTCCTTAGCGCTTCCAATAAAGAGCGCTTTTGAAGCTGATGTGCTTAAAAACTTACTCAATGGAATAATTCTAGATAATTCACTAGTGATTGGAAATGTTGGATCCTCATACTCTTCCTTTTTCAATTCAGAAGAACTCGTCAAGAAGGCGATAGAAGGCGATGCGCTGCGAATCGGGAGCGGCGATACCGTAAAGCACGAGGAAGCGGTCAGCCCATTCGCCGCCAAGCTCTTCAGCAATATCACGGGTAGCCAACGCTATGTCCTGATAGCGGTCCGCCACACCCAGCCGGCCACAGTCGA…	Fig. S5
pSCT212	pR6K-Donor(ZooTsy)_H1:12_E1:35_E2:39_H2:12	GAGAGTGCACCATACAGGAAACAGCTATGACCATGATTACGCCAAGCTCGGCGCGCCATTGGGATTCGGTCGAATTCGGACTGGGATTCTCCAATATTCCTTAGCGCTTCCAATAAAGAGCGCTTTTGAAGCTGATGTGCTTAAAAACTTACTCAATGGAATAATTCTAGATAATTCACTAGTGATTGGAAATGTTGGATCCTCATACTCTTCCTTTTTCAATTCAGAAGAACTCGTCAAGAAGGCGATAGAAGGCGATGCGCTGCGAATCGGGAGCGGCGATACCGTAAAGCACGAGGAAGCGGTCAGCCCATTCGCCGCCAAGCTCTTCAGCAATATCACGGGTAGCCAACGCTATGTCCTGATAGCGGTCCGCCACACCCAGCCGGCCACAGTCGA…	Fig. S5
pSCT213	pR6K-Donor(ZooTsy)_H1:12_E1:0_E2:39_H2:12	GAGAGTGCACCATACAGGAAACAGCTATGACCATGATTACGCCAAGCTCGGCGCGCCATTGGGATTCGGTCGAATTCGGACTGGGATTCTCCAATATTCCTTAGCGCTTCCAATAAAGAGCGCTTTTGAAGCTGATGTGCTTAAAAACTTACTCAATGGAATAATTCTAGATAATTCACTAGTGATTGGAAATGTTGGATCCTCATACTCTTCCTTTTTCAATTCAGAAGAACTCGTCAAGAAGGCGATAGAAGGCGATGCGCTGCGAATCGGGAGCGGCGATACCGTAAAGCACGAGGAAGCGGTCAGCCCATTCGCCGCCAAGCTCTTCAGCAATATCACGGGTAGCCAACGCTATGTCCTGATAGCGGTCCGCCACACCCAGCCGGCCACAGTCGA…	Fig. S5
pSCT358	pR6K-Donor(ZooTsy)_H1:12_E1:115_E2:39_H2:12	GAGAGTGCACCATACAGGAAACAGCTATGACCATGATTACGCCAAGCTCGGCGCGCCATTGGGATTCGGTCGAATTCGGACTGGGATTCTCCAATATTCCTTAGCGCTTCCAATAAAGAGCGCTTTTGAAGCTGATGTGCTTAAAAACTTACTCAATGGAATAATTCTAGATAATTCACTAGTGATTGGAAATGTTGGATCCTCATACTCTTCCTTTTTCAATTCAGAAGAACTCGTCAAGAAGGCGATAGAAGGCGATGCGCTGCGAATCGGGAGCGGCGATACCGTAAAGCACGAGGAAGCGGTCAGCCCATTCGCCGCCAAGCTCTTCAGCAATATCACGGGTAGCCAACGCTATGTCCTGATAGCGGTCCGCCACACCCAGCCGGCCACAGTCGA…	Fig. S5
pSCT359	pR6K-Donor(ZooTsy)_H1:12_E1:105_E2:39_H2:12	GAGAGTGCACCATACAGGAAACAGCTATGACCATGATTACGCCAAGCTCGGCGCGCCATTGGGATTCGGTCGAATTCGGACTGGGATTCTCCAATATTCCTTAGCGCTTCCAATAAAGAGCGCTTTTGAAGCTGATGTGCTTAAAAACTTACTCAATGGAATAATTCTAGATAATTCACTAGTGATTGGAAATGTTGGATCCTCATACTCTTCCTTTTTCAATTCAGAAGAACTCGTCAAGAAGGCGATAGAAGGCGATGCGCTGCGAATCGGGAGCGGCGATACCGTAAAGCACGAGGAAGCGGTCAGCCCATTCGCCGCCAAGCTCTTCAGCAATATCACGGGTAGCCAACGCTATGTCCTGATAGCGGTCCGCCACACCCAGCCGGCCACAGTCGA…	Fig. S5
pSCT360	pR6K-Donor(ZooTsy)_H1:12_E1:95_E2:39_H2:12	GAGAGTGCACCATACAGGAAACAGCTATGACCATGATTACGCCAAGCTCGGCGCGCCATTGGGATTCGGTCGAATTCGGACTGGGATTCTCCAATATTCCTTAGCGCTTCCAATAAAGAGCGCTTTTGAAGCTGATGTGCTTAAAAACTTACTCAATGGAATAATTCTAGATAATTCACTAGTGATTGGAAATGTTGGATCCTCATACTCTTCCTTTTTCAATTCAGAAGAACTCGTCAAGAAGGCGATAGAAGGCGATGCGCTGCGAATCGGGAGCGGCGATACCGTAAAGCACGAGGAAGCGGTCAGCCCATTCGCCGCCAAGCTCTTCAGCAATATCACGGGTAGCCAACGCTATGTCCTGATAGCGGTCCGCCACACCCAGCCGGCCACAGTCGA…	Fig. S5
pSCT219	pR6K-Donor(ZooTsy)_H1:12_E1:135_E2:30_H2:12	GAGAGTGCACCATACAGGAAACAGCTATGACCATGATTACGCCAAGCTCGGCGCGCCATTGGGATTCGGTCGAATTCGGACTGGGATTCTCCAATATTCCTTAGCGCAGAGCGCTTTTGAAGCTGATGTGCTTAAAAACTTACTCAATGGAATAATTCTAGATAATTCACTAGTGATTGGAAATGTTGGATCCTCATACTCTTCCTTTTTCAATTCAGAAGAACTCGTCAAGAAGGCGATAGAAGGCGATGCGCTGCGAATCGGGAGCGGCGATACCGTAAAGCACGAGGAAGCGGTCAGCCCATTCGCCGCCAAGCTCTTCAGCAATATCACGGGTAGCCAACGCTATGTCCTGATAGCGGTCCGCCACACCCAGCCGGCCACAGTCGATGAATCCAG…	Fig. S5
pSCT220	pR6K-Donor(ZooTsy)_H1:12_E1:135_E2:25_H2:12	GAGAGTGCACCATACAGGAAACAGCTATGACCATGATTACGCCAAGCTCGGCGCGCCATTGGGATTCGGTCGAATTCGGACTGGGATTCTCCAATATTCCTTAGAGCGCTTTTGAAGCTGATGTGCTTAAAAACTTACTCAATGGAATAATTCTAGATAATTCACTAGTGATTGGAAATGTTGGATCCTCATACTCTTCCTTTTTCAATTCAGAAGAACTCGTCAAGAAGGCGATAGAAGGCGATGCGCTGCGAATCGGGAGCGGCGATACCGTAAAGCACGAGGAAGCGGTCAGCCCATTCGCCGCCAAGCTCTTCAGCAATATCACGGGTAGCCAACGCTATGTCCTGATAGCGGTCCGCCACACCCAGCCGGCCACAGTCGATGAATCCAGAAAAG…	Fig. S5
pSCT221	pR6K-Donor(ZooTsy)_H1:12_E1:135_E2:20_H2:12	GAGAGTGCACCATACAGGAAACAGCTATGACCATGATTACGCCAAGCTCGGCGCGCCATTGGGATTCGGTCGAATTCGGACTGGGATTCTCCAATATAGAGCGCTTTTGAAGCTGATGTGCTTAAAAACTTACTCAATGGAATAATTCTAGATAATTCACTAGTGATTGGAAATGTTGGATCCTCATACTCTTCCTTTTTCAATTCAGAAGAACTCGTCAAGAAGGCGATAGAAGGCGATGCGCTGCGAATCGGGAGCGGCGATACCGTAAAGCACGAGGAAGCGGTCAGCCCATTCGCCGCCAAGCTCTTCAGCAATATCACGGGTAGCCAACGCTATGTCCTGATAGCGGTCCGCCACACCCAGCCGGCCACAGTCGATGAATCCAGAAAAGCGGCC…	Fig. S5
pSCT222	pR6K-Donor(ZooTsy)_H1:12_E1:135_E2:15_H2:12	GAGAGTGCACCATACAGGAAACAGCTATGACCATGATTACGCCAAGCTCGGCGCGCCATTGGGATTCGGTCGAATTCGGACTGGGATTCTCCAGAGCGCTTTTGAAGCTGATGTGCTTAAAAACTTACTCAATGGAATAATTCTAGATAATTCACTAGTGATTGGAAATGTTGGATCCTCATACTCTTCCTTTTTCAATTCAGAAGAACTCGTCAAGAAGGCGATAGAAGGCGATGCGCTGCGAATCGGGAGCGGCGATACCGTAAAGCACGAGGAAGCGGTCAGCCCATTCGCCGCCAAGCTCTTCAGCAATATCACGGGTAGCCAACGCTATGTCCTGATAGCGGTCCGCCACACCCAGCCGGCCACAGTCGATGAATCCAGAAAAGCGGCCATTTT…	Fig. S5
pSCT223	pR6K-Donor(ZooTsy)_H1:12_E1:135_E2:10_H2:12	GAGAGTGCACCATACAGGAAACAGCTATGACCATGATTACGCCAAGCTCGGCGCGCCATTGGGATTCGGTCGAATTCGGACTGGGATAGAGCGCTTTTGAAGCTGATGTGCTTAAAAACTTACTCAATGGAATAATTCTAGATAATTCACTAGTGATTGGAAATGTTGGATCCTCATACTCTTCCTTTTTCAATTCAGAAGAACTCGTCAAGAAGGCGATAGAAGGCGATGCGCTGCGAATCGGGAGCGGCGATACCGTAAAGCACGAGGAAGCGGTCAGCCCATTCGCCGCCAAGCTCTTCAGCAATATCACGGGTAGCCAACGCTATGTCCTGATAGCGGTCCGCCACACCCAGCCGGCCACAGTCGATGAATCCAGAAAAGCGGCCATTTTCCACC…	Fig. S5
pSCT215	pR6K-Donor(ZooTsy)_H1:12_E1:135_E2:0_H2:12	GAGAGTGCACCATACAGGAAACAGCTATGACCATGATTACGCCAAGCTCGGCGCGCCATTGGGATTCGGTCGAATTCAGAGCGCTTTTGAAGCTGATGTGCTTAAAAACTTACTCAATGGAATAATTCTAGATAATTCACTAGTGATTGGAAATGTTGGATCCTCATACTCTTCCTTTTTCAATTCAGAAGAACTCGTCAAGAAGGCGATAGAAGGCGATGCGCTGCGAATCGGGAGCGGCGATACCGTAAAGCACGAGGAAGCGGTCAGCCCATTCGCCGCCAAGCTCTTCAGCAATATCACGGGTAGCCAACGCTATGTCCTGATAGCGGTCCGCCACACCCAGCCGGCCACAGTCGATGAATCCAGAAAAGCGGCCATTTTCCACCATGATATTCG…	Fig. S5
pSCT247	pR6K-Donor(ZooTsy)_H1:12_E1:0_E2:20_H2:12	GAGAGTGCACCATACAGGAAACAGCTATGACCATGATTACGCCAAGCTCGGCGCGCCATTGGGATTCGGTCGAATTCGGACTGGGATTCTCCAATATAGAGCGCTTTTGAAGCTGATGTGCTTAAAAACTTACTCAATGGAATAATTCTAGATAATTCACTAGTGATTGGAAATGTTGGATCCTCATACTCTTCCTTTTTCAATTCAGAAGAACTCGTCAAGAAGGCGATAGAAGGCGATGCGCTGCGAATCGGGAGCGGCGATACCGTAAAGCACGAGGAAGCGGTCAGCCCATTCGCCGCCAAGCTCTTCAGCAATATCACGGGTAGCCAACGCTATGTCCTGATAGCGGTCCGCCACACCCAGCCGGCCACAGTCGATGAATCCAGAAAAGCGGCC…	Fig. S5
pSCT258	pR6K-Donor(ZooTsy)_H1:0_E1:135_E2:20_H2:12	GAGAGTGCACCATACAGGAAACAGCTATGACCATGATTACGCCAAGCTCGGCGCGCCATTGGGATTCGGTCGAATTCGGACTGGGATTCTCCAATATAGAGCGCTTTTGAAGCTGATGTGCTTAAAAACTTACTCAATGGAATAATTCTAGATAATTCACTAGTGATTGGAAATGTTGGATCCTCATACTCTTCCTTTTTCAATTCAGAAGAACTCGTCAAGAAGGCGATAGAAGGCGATGCGCTGCGAATCGGGAGCGGCGATACCGTAAAGCACGAGGAAGCGGTCAGCCCATTCGCCGCCAAGCTCTTCAGCAATATCACGGGTAGCCAACGCTATGTCCTGATAGCGGTCCGCCACACCCAGCCGGCCACAGTCGATGAATCCAGAAAAGCGGCC…	Fig. S5
pSCT262	pR6K-Donor(ZooTsy)_H1:0_E1:0_E2:20_H2:12	GAGAGTGCACCATACAGGAAACAGCTATGACCATGATTACGCCAAGCTCGGCGCGCCATTGGGATTCGGTCGAATTCGGACTGGGATTCTCCAATATAGAGCGCTTTTGAAGCTGATGTGCTTAAAAACTTACTCAATGGAATAATTCTAGATAATTCACTAGTGATTGGAAATGTTGGATCCTCATACTCTTCCTTTTTCAATTCAGAAGAACTCGTCAAGAAGGCGATAGAAGGCGATGCGCTGCGAATCGGGAGCGGCGATACCGTAAAGCACGAGGAAGCGGTCAGCCCATTCGCCGCCAAGCTCTTCAGCAATATCACGGGTAGCCAACGCTATGTCCTGATAGCGGTCCGCCACACCCAGCCGGCCACAGTCGATGAATCCAGAAAAGCGGCC…	Fig. S5
pSCT218	pR6K-Donor(ZooTsy)_H1:12_E1:0_E2:0_H2:12	GAGAGTGCACCATACAGGAAACAGCTATGACCATGATTACGCCAAGCTCGGCGCGCCATTGGGATTCGGTCGAATTCAGAGCGCTTTTGAAGCTGATGTGCTTAAAAACTTACTCAATGGAATAATTCTAGATAATTCACTAGTGATTGGAAATGTTGGATCCTCATACTCTTCCTTTTTCAATTCAGAAGAACTCGTCAAGAAGGCGATAGAAGGCGATGCGCTGCGAATCGGGAGCGGCGATACCGTAAAGCACGAGGAAGCGGTCAGCCCATTCGCCGCCAAGCTCTTCAGCAATATCACGGGTAGCCAACGCTATGTCCTGATAGCGGTCCGCCACACCCAGCCGGCCACAGTCGATGAATCCAGAAAAGCGGCCATTTTCCACCATGATATTCG…	Fig. S5
pSCT259	pR6K-Donor(ZooTsy)_H1:0_E1:135_E2:0_H2:12	GAGAGTGCACCATACAGGAAACAGCTATGACCATGATTACGCCAAGCTCGGCGCGCCATTGGGATTCGGTCGAATTCAGAGCGCTTTTGAAGCTGATGTGCTTAAAAACTTACTCAATGGAATAATTCTAGATAATTCACTAGTGATTGGAAATGTTGGATCCTCATACTCTTCCTTTTTCAATTCAGAAGAACTCGTCAAGAAGGCGATAGAAGGCGATGCGCTGCGAATCGGGAGCGGCGATACCGTAAAGCACGAGGAAGCGGTCAGCCCATTCGCCGCCAAGCTCTTCAGCAATATCACGGGTAGCCAACGCTATGTCCTGATAGCGGTCCGCCACACCCAGCCGGCCACAGTCGATGAATCCAGAAAAGCGGCCATTTTCCACCATGATATTCG…	Fig. S5
pSCT263	pR6K-Donor(ZooTsy)_H1:0_E1:0_E2:0_H2:12	GAGAGTGCACCATACAGGAAACAGCTATGACCATGATTACGCCAAGCTCGGCGCGCCATTGGGATTCGGTCGAATTCAGAGCGCTTTTGAAGCTGATGTGCTTAAAAACTTACTCAATGGAATAATTCTAGATAATTCACTAGTGATTGGAAATGTTGGATCCTCATACTCTTCCTTTTTCAATTCAGAAGAACTCGTCAAGAAGGCGATAGAAGGCGATGCGCTGCGAATCGGGAGCGGCGATACCGTAAAGCACGAGGAAGCGGTCAGCCCATTCGCCGCCAAGCTCTTCAGCAATATCACGGGTAGCCAACGCTATGTCCTGATAGCGGTCCGCCACACCCAGCCGGCCACAGTCGATGAATCCAGAAAAGCGGCCATTTTCCACCATGATATTCG…	Fig. S5
pSCT227	pR6K-Donor(ZooTsy)_H1:12_E1:135_E2:20_H2:0	GAGAGTGCACCATACAGGAAACAGCTATGACCATGATTACGCCAAGCTCGGCGCGCCATTGGGATGGACTGGGATTCTCCAATATAGAGCGCTTTTGAAGCTGATGTGCTTAAAAACTTACTCAATGGAATAATTCTAGATAATTCACTAGTGATTGGAAATGTTGGATCCTCATACTCTTCCTTTTTCAATTCAGAAGAACTCGTCAAGAAGGCGATAGAAGGCGATGCGCTGCGAATCGGGAGCGGCGATACCGTAAAGCACGAGGAAGCGGTCAGCCCATTCGCCGCCAAGCTCTTCAGCAATATCACGGGTAGCCAACGCTATGTCCTGATAGCGGTCCGCCACACCCAGCCGGCCACAGTCGATGAATCCAGAAAAGCGGCCATTTTCCACCAT…	Fig. S5
pSCT253	pR6K-Donor(ZooTsy)_H1:12_E1:0_E2:20_H2:0	GAGAGTGCACCATACAGGAAACAGCTATGACCATGATTACGCCAAGCTCGGCGCGCCATTGGGATGGACTGGGATTCTCCAATATAGAGCGCTTTTGAAGCTGATGTGCTTAAAAACTTACTCAATGGAATAATTCTAGATAATTCACTAGTGATTGGAAATGTTGGATCCTCATACTCTTCCTTTTTCAATTCAGAAGAACTCGTCAAGAAGGCGATAGAAGGCGATGCGCTGCGAATCGGGAGCGGCGATACCGTAAAGCACGAGGAAGCGGTCAGCCCATTCGCCGCCAAGCTCTTCAGCAATATCACGGGTAGCCAACGCTATGTCCTGATAGCGGTCCGCCACACCCAGCCGGCCACAGTCGATGAATCCAGAAAAGCGGCCATTTTCCACCAT…	Fig. S5
pSCT260	pR6K-Donor(ZooTsy)_H1:0_E1:135_E2:20_H2:0	GAGAGTGCACCATACAGGAAACAGCTATGACCATGATTACGCCAAGCTCGGCGCGCCATTGGGATGGACTGGGATTCTCCAATATAGAGCGCTTTTGAAGCTGATGTGCTTAAAAACTTACTCAATGGAATAATTCTAGATAATTCACTAGTGATTGGAAATGTTGGATCCTCATACTCTTCCTTTTTCAATTCAGAAGAACTCGTCAAGAAGGCGATAGAAGGCGATGCGCTGCGAATCGGGAGCGGCGATACCGTAAAGCACGAGGAAGCGGTCAGCCCATTCGCCGCCAAGCTCTTCAGCAATATCACGGGTAGCCAACGCTATGTCCTGATAGCGGTCCGCCACACCCAGCCGGCCACAGTCGATGAATCCAGAAAAGCGGCCATTTTCCACCAT…	Fig. S5
pSCT264	pR6K-Donor(ZooTsy)_H1:0_E1:0_E2:20_H2:0	GAGAGTGCACCATACAGGAAACAGCTATGACCATGATTACGCCAAGCTCGGCGCGCCATTGGGATGGACTGGGATTCTCCAATATAGAGCGCTTTTGAAGCTGATGTGCTTAAAAACTTACTCAATGGAATAATTCTAGATAATTCACTAGTGATTGGAAATGTTGGATCCTCATACTCTTCCTTTTTCAATTCAGAAGAACTCGTCAAGAAGGCGATAGAAGGCGATGCGCTGCGAATCGGGAGCGGCGATACCGTAAAGCACGAGGAAGCGGTCAGCCCATTCGCCGCCAAGCTCTTCAGCAATATCACGGGTAGCCAACGCTATGTCCTGATAGCGGTCCGCCACACCCAGCCGGCCACAGTCGATGAATCCAGAAAAGCGGCCATTTTCCACCAT…	Fig. S5
pSCT231	pR6K-Donor(ZooTsy)_H1:12_E1:135_E2:0_H2:0	GAGAGTGCACCATACAGGAAACAGCTATGACCATGATTACGCCAAGCTCGGCGCGCCATTGGGATAGAGCGCTTTTGAAGCTGATGTGCTTAAAAACTTACTCAATGGAATAATTCTAGATAATTCACTAGTGATTGGAAATGTTGGATCCTCATACTCTTCCTTTTTCAATTCAGAAGAACTCGTCAAGAAGGCGATAGAAGGCGATGCGCTGCGAATCGGGAGCGGCGATACCGTAAAGCACGAGGAAGCGGTCAGCCCATTCGCCGCCAAGCTCTTCAGCAATATCACGGGTAGCCAACGCTATGTCCTGATAGCGGTCCGCCACACCCAGCCGGCCACAGTCGATGAATCCAGAAAAGCGGCCATTTTCCACCATGATATTCGGCAAGCAGGCAT…	Fig. S5
pSCT257	pR6K-Donor(ZooTsy)_H1:12_E1:0_E2:0_H2:0	GAGAGTGCACCATACAGGAAACAGCTATGACCATGATTACGCCAAGCTCGGCGCGCCATTGGGATAGAGCGCTTTTGAAGCTGATGTGCTTAAAAACTTACTCAATGGAATAATTCTAGATAATTCACTAGTGATTGGAAATGTTGGATCCTCATACTCTTCCTTTTTCAATTCAGAAGAACTCGTCAAGAAGGCGATAGAAGGCGATGCGCTGCGAATCGGGAGCGGCGATACCGTAAAGCACGAGGAAGCGGTCAGCCCATTCGCCGCCAAGCTCTTCAGCAATATCACGGGTAGCCAACGCTATGTCCTGATAGCGGTCCGCCACACCCAGCCGGCCACAGTCGATGAATCCAGAAAAGCGGCCATTTTCCACCATGATATTCGGCAAGCAGGCAT…	Fig. S5
pSCT261	pR6K-Donor(ZooTsy)_H1:0_E1:135_E2:0_H2:0	GAGAGTGCACCATACAGGAAACAGCTATGACCATGATTACGCCAAGCTCGGCGCGCCATTGGGATAGAGCGCTTTTGAAGCTGATGTGCTTAAAAACTTACTCAATGGAATAATTCTAGATAATTCACTAGTGATTGGAAATGTTGGATCCTCATACTCTTCCTTTTTCAATTCAGAAGAACTCGTCAAGAAGGCGATAGAAGGCGATGCGCTGCGAATCGGGAGCGGCGATACCGTAAAGCACGAGGAAGCGGTCAGCCCATTCGCCGCCAAGCTCTTCAGCAATATCACGGGTAGCCAACGCTATGTCCTGATAGCGGTCCGCCACACCCAGCCGGCCACAGTCGATGAATCCAGAAAAGCGGCCATTTTCCACCATGATATTCGGCAAGCAGGCAT…	Fig. S5
pSCT384	pSC101-Donor(ZooTsy)	GGTCTGCTATGTGGTGCTATCTGACTTTTTGCTGTTCAGCAGTTCCTGCCCTCTGATTTTCCAGTCTGACCACTTCGGATTATCCCGTGACAGGTCATTCAGACTGGCTAATGCACCCAGTAAGGCAGCGGTATCATCAACGGGGTCTGACGCTCAGTGGAACGAAAACTCACGTTAAGGGATTTTGGTCATGAGATTATCAAAAAGGATCTTCACCTAGATCCGTTATGCAGCGGAAAGTAGACGAGCTGCCGAAGTTCTGATTTAGCCAATGTAGCAACGAACAAGGCAAAAATTCGGATAACCCACTGACTATAAAGGAATCCCAAAGTATCCAATGTCGCATTACTTGCAGGAATCCTGTGAGTGATGTCACAGCATTAGAAGTAGTCGGGGGGA…	Fig. S6
pSCT81	pTarget(ZooTsy)	CACGGCTTCGACCGCAGCACTGGTCGGTGGAGGCGGCACGCCCCGCCCCGGCGAGATCAGCCTGGCGCACAACGGCGTGCTGTACCTGGACGAGCTGCCGGAATTCGACCGACGTGTGCTCGAGGCCCTGCGCGAGCCGCTGGAAAGCGGCCACATCACGATTTCCCGTGCAGCCCGCCGCGCCGAGTTCCCGGCCCGCTCTAGGCTGCTGCCACCGCTGAGCAATAACTAGCATAACCCCTTGGGGCCTCTAAACGGGTCTTGAGGGGTTTTTTGCTGAAACCTCAGGCATTTGAGAAGCACACGGTCACACTGCTTCCGGTAGTCAATAAACCGGTAAACCAGCAATAGACATAAGCGGCTATTTAACGACCCTGCCCTGAACCGACGACCGGGTCG…	Fig. 6, S5, S6 and S7
pSCT345	pTarget(ZooTsy)_U90D100	ACCGCAGCACTGGTCGGTGGAGGCGGCACGCCCCGCCCCGGCGAGATCAGCCTGGCGCACAACGGCGTGCTGTACCTGGACGAGCTGCCGGAATTCGACCGACGTGTGCTCGAGGCCCTGCGCGAGCCGCTGGAAAGCGGCCACATCACGATTTCCCGTGCAGCCCGCCGCGCCGAGTTCCCGGCCCGCTCTAGGCTGCTGCCACCGCTGAGCAATAACTAGCATAACCCCTTGGGGCCTCTAAACGGGTCTTGAGGGGTTTTTTGCTGAAACCTCAGGCATTTGAGAAGCACACGGTCACACTGCTTCCGGTAGTCAATAAACCGGTAAACCAGCAATAGACATAAGCGGCTATTTAACGACCCTGCCCTGAACCGACGACCGGGTCGAATTTGCTTT…	Fig. S6
pSCT346	pTarget(ZooTsy)_U80D100	TGGTCGGTGGAGGCGGCACGCCCCGCCCCGGCGAGATCAGCCTGGCGCACAACGGCGTGCTGTACCTGGACGAGCTGCCGGAATTCGACCGACGTGTGCTCGAGGCCCTGCGCGAGCCGCTGGAAAGCGGCCACATCACGATTTCCCGTGCAGCCCGCCGCGCCGAGTTCCCGGCCCGCTCTAGGCTGCTGCCACCGCTGAGCAATAACTAGCATAACCCCTTGGGGCCTCTAAACGGGTCTTGAGGGGTTTTTTGCTGAAACCTCAGGCATTTGAGAAGCACACGGTCACACTGCTTCCGGTAGTCAATAAACCGGTAAACCAGCAATAGACATAAGCGGCTATTTAACGACCCTGCCCTGAACCGACGACCGGGTCGAATTTGCTTTCGAATTTCTG…	Fig. S6
pSCT347	pTarget(ZooTsy)_U70D100	AGGCGGCACGCCCCGCCCCGGCGAGATCAGCCTGGCGCACAACGGCGTGCTGTACCTGGACGAGCTGCCGGAATTCGACCGACGTGTGCTCGAGGCCCTGCGCGAGCCGCTGGAAAGCGGCCACATCACGATTTCCCGTGCAGCCCGCCGCGCCGAGTTCCCGGCCCGCTCTAGGCTGCTGCCACCGCTGAGCAATAACTAGCATAACCCCTTGGGGCCTCTAAACGGGTCTTGAGGGGTTTTTTGCTGAAACCTCAGGCATTTGAGAAGCACACGGTCACACTGCTTCCGGTAGTCAATAAACCGGTAAACCAGCAATAGACATAAGCGGCTATTTAACGACCCTGCCCTGAACCGACGACCGGGTCGAATTTGCTTTCGAATTTCTGCCATTCATCC…	Fig. S6
pSCT348	pTarget(ZooTsy)_U60D100	CCCCGCCCCGGCGAGATCAGCCTGGCGCACAACGGCGTGCTGTACCTGGACGAGCTGCCGGAATTCGACCGACGTGTGCTCGAGGCCCTGCGCGAGCCGCTGGAAAGCGGCCACATCACGATTTCCCGTGCAGCCCGCCGCGCCGAGTTCCCGGCCCGCTCTAGGCTGCTGCCACCGCTGAGCAATAACTAGCATAACCCCTTGGGGCCTCTAAACGGGTCTTGAGGGGTTTTTTGCTGAAACCTCAGGCATTTGAGAAGCACACGGTCACACTGCTTCCGGTAGTCAATAAACCGGTAAACCAGCAATAGACATAAGCGGCTATTTAACGACCCTGCCCTGAACCGACGACCGGGTCGAATTTGCTTTCGAATTTCTGCCATTCATCCGCTTATTATC…	Fig. S6
pSCT349	pTarget(ZooTsy)_U50D100	GCGAGATCAGCCTGGCGCACAACGGCGTGCTGTACCTGGACGAGCTGCCGGAATTCGACCGACGTGTGCTCGAGGCCCTGCGCGAGCCGCTGGAAAGCGGCCACATCACGATTTCCCGTGCAGCCCGCCGCGCCGAGTTCCCGGCCCGCTCTAGGCTGCTGCCACCGCTGAGCAATAACTAGCATAACCCCTTGGGGCCTCTAAACGGGTCTTGAGGGGTTTTTTGCTGAAACCTCAGGCATTTGAGAAGCACACGGTCACACTGCTTCCGGTAGTCAATAAACCGGTAAACCAGCAATAGACATAAGCGGCTATTTAACGACCCTGCCCTGAACCGACGACCGGGTCGAATTTGCTTTCGAATTTCTGCCATTCATCCGCTTATTATCACTTATTCAG…	Fig. S6
pSCT350	pTarget(ZooTsy)_U40D100	CCTGGCGCACAACGGCGTGCTGTACCTGGACGAGCTGCCGGAATTCGACCGACGTGTGCTCGAGGCCCTGCGCGAGCCGCTGGAAAGCGGCCACATCACGATTTCCCGTGCAGCCCGCCGCGCCGAGTTCCCGGCCCGCTCTAGGCTGCTGCCACCGCTGAGCAATAACTAGCATAACCCCTTGGGGCCTCTAAACGGGTCTTGAGGGGTTTTTTGCTGAAACCTCAGGCATTTGAGAAGCACACGGTCACACTGCTTCCGGTAGTCAATAAACCGGTAAACCAGCAATAGACATAAGCGGCTATTTAACGACCCTGCCCTGAACCGACGACCGGGTCGAATTTGCTTTCGAATTTCTGCCATTCATCCGCTTATTATCACTTATTCAGGCGTAGCACC…	Fig. S6
pSCT351	pTarget(ZooTsy)_U30D100	AACGGCGTGCTGTACCTGGACGAGCTGCCGGAATTCGACCGACGTGTGCTCGAGGCCCTGCGCGAGCCGCTGGAAAGCGGCCACATCACGATTTCCCGTGCAGCCCGCCGCGCCGAGTTCCCGGCCCGCTCTAGGCTGCTGCCACCGCTGAGCAATAACTAGCATAACCCCTTGGGGCCTCTAAACGGGTCTTGAGGGGTTTTTTGCTGAAACCTCAGGCATTTGAGAAGCACACGGTCACACTGCTTCCGGTAGTCAATAAACCGGTAAACCAGCAATAGACATAAGCGGCTATTTAACGACCCTGCCCTGAACCGACGACCGGGTCGAATTTGCTTTCGAATTTCTGCCATTCATCCGCTTATTATCACTTATTCAGGCGTAGCACCAGGCGTTTAA…	Fig. S6
pSCT352	pTarget(ZooTsy)_U20D100	TGTACCTGGACGAGCTGCCGGAATTCGACCGACGTGTGCTCGAGGCCCTGCGCGAGCCGCTGGAAAGCGGCCACATCACGATTTCCCGTGCAGCCCGCCGCGCCGAGTTCCCGGCCCGCTCTAGGCTGCTGCCACCGCTGAGCAATAACTAGCATAACCCCTTGGGGCCTCTAAACGGGTCTTGAGGGGTTTTTTGCTGAAACCTCAGGCATTTGAGAAGCACACGGTCACACTGCTTCCGGTAGTCAATAAACCGGTAAACCAGCAATAGACATAAGCGGCTATTTAACGACCCTGCCCTGAACCGACGACCGGGTCGAATTTGCTTTCGAATTTCTGCCATTCATCCGCTTATTATCACTTATTCAGGCGTAGCACCAGGCGTTTAAGGGCACCAAT…	Fig. S6
pSCT353	pTarget(ZooTsy)_U10D100	CGAGCTGCCGGAATTCGACCGACGTGTGCTCGAGGCCCTGCGCGAGCCGCTGGAAAGCGGCCACATCACGATTTCCCGTGCAGCCCGCCGCGCCGAGTTCCCGGCCCGCTCTAGGCTGCTGCCACCGCTGAGCAATAACTAGCATAACCCCTTGGGGCCTCTAAACGGGTCTTGAGGGGTTTTTTGCTGAAACCTCAGGCATTTGAGAAGCACACGGTCACACTGCTTCCGGTAGTCAATAAACCGGTAAACCAGCAATAGACATAAGCGGCTATTTAACGACCCTGCCCTGAACCGACGACCGGGTCGAATTTGCTTTCGAATTTCTGCCATTCATCCGCTTATTATCACTTATTCAGGCGTAGCACCAGGCGTTTAAGGGCACCAATAACTGCCTTA…	Fig. S6
pSCT354	pTarget(ZooTsy)_U0D100	GAATTCGACCGACGTGTGCTCGAGGCCCTGCGCGAGCCGCTGGAAAGCGGCCACATCACGATTTCCCGTGCAGCCCGCCGCGCCGAGTTCCCGGCCCGCTCTAGGCTGCTGCCACCGCTGAGCAATAACTAGCATAACCCCTTGGGGCCTCTAAACGGGTCTTGAGGGGTTTTTTGCTGAAACCTCAGGCATTTGAGAAGCACACGGTCACACTGCTTCCGGTAGTCAATAAACCGGTAAACCAGCAATAGACATAAGCGGCTATTTAACGACCCTGCCCTGAACCGACGACCGGGTCGAATTTGCTTTCGAATTTCTGCCATTCATCCGCTTATTATCACTTATTCAGGCGTAGCACCAGGCGTTTAAGGGCACCAATAACTGCCTTAAAAAAATTAC…	Fig. S6
pSCT388	pTarget(ZooTsy)_U100D90	CACGGCTTCGACCGCAGCACTGGTCGGTGGAGGCGGCACGCCCCGCCCCGGCGAGATCAGCCTGGCGCACAACGGCGTGCTGTACCTGGACGAGCTGCCGGAATTCGACCGACGTGTGCTCGAGGCCCTGCGCGAGCCGCTGGAAAGCGGCCACATCACGATTTCCCGTGCAGCCCGCCGCGCCGAGTTCCTAGGCTGCTGCCACCGCTGAGCAATAACTAGCATAACCCCTTGGGGCCTCTAAACGGGTCTTGAGGGGTTTTTTGCTGAAACCTCAGGCATTTGAGAAGCACACGGTCACACTGCTTCCGGTAGTCAATAAACCGGTAAACCAGCAATAGACATAAGCGGCTATTTAACGACCCTGCCCTGAACCGACGACCGGGTCGAATTTGCTTT…	Fig. S6
pSCT389	pTarget(ZooTsy)_U100D80	CACGGCTTCGACCGCAGCACTGGTCGGTGGAGGCGGCACGCCCCGCCCCGGCGAGATCAGCCTGGCGCACAACGGCGTGCTGTACCTGGACGAGCTGCCGGAATTCGACCGACGTGTGCTCGAGGCCCTGCGCGAGCCGCTGGAAAGCGGCCACATCACGATTTCCCGTGCAGCCCGCCGCTAGGCTGCTGCCACCGCTGAGCAATAACTAGCATAACCCCTTGGGGCCTCTAAACGGGTCTTGAGGGGTTTTTTGCTGAAACCTCAGGCATTTGAGAAGCACACGGTCACACTGCTTCCGGTAGTCAATAAACCGGTAAACCAGCAATAGACATAAGCGGCTATTTAACGACCCTGCCCTGAACCGACGACCGGGTCGAATTTGCTTTCGAATTTCTG…	Fig. S6
pSCT390	pTarget(ZooTsy)_U100D70	CACGGCTTCGACCGCAGCACTGGTCGGTGGAGGCGGCACGCCCCGCCCCGGCGAGATCAGCCTGGCGCACAACGGCGTGCTGTACCTGGACGAGCTGCCGGAATTCGACCGACGTGTGCTCGAGGCCCTGCGCGAGCCGCTGGAAAGCGGCCACATCACGATTTCCCGTGCTAGGCTGCTGCCACCGCTGAGCAATAACTAGCATAACCCCTTGGGGCCTCTAAACGGGTCTTGAGGGGTTTTTTGCTGAAACCTCAGGCATTTGAGAAGCACACGGTCACACTGCTTCCGGTAGTCAATAAACCGGTAAACCAGCAATAGACATAAGCGGCTATTTAACGACCCTGCCCTGAACCGACGACCGGGTCGAATTTGCTTTCGAATTTCTGCCATTCATCC…	Fig. S6
pSCT391	pTarget(ZooTsy)_U100D60	CACGGCTTCGACCGCAGCACTGGTCGGTGGAGGCGGCACGCCCCGCCCCGGCGAGATCAGCCTGGCGCACAACGGCGTGCTGTACCTGGACGAGCTGCCGGAATTCGACCGACGTGTGCTCGAGGCCCTGCGCGAGCCGCTGGAAAGCGGCCACATCACGCTAGGCTGCTGCCACCGCTGAGCAATAACTAGCATAACCCCTTGGGGCCTCTAAACGGGTCTTGAGGGGTTTTTTGCTGAAACCTCAGGCATTTGAGAAGCACACGGTCACACTGCTTCCGGTAGTCAATAAACCGGTAAACCAGCAATAGACATAAGCGGCTATTTAACGACCCTGCCCTGAACCGACGACCGGGTCGAATTTGCTTTCGAATTTCTGCCATTCATCCGCTTATTATC…	Fig. S6
pSCT392	pTarget(ZooTsy)_U100D50	CACGGCTTCGACCGCAGCACTGGTCGGTGGAGGCGGCACGCCCCGCCCCGGCGAGATCAGCCTGGCGCACAACGGCGTGCTGTACCTGGACGAGCTGCCGGAATTCGACCGACGTGTGCTCGAGGCCCTGCGCGAGCCGCTGGAAAGCGGCTAGGCTGCTGCCACCGCTGAGCAATAACTAGCATAACCCCTTGGGGCCTCTAAACGGGTCTTGAGGGGTTTTTTGCTGAAACCTCAGGCATTTGAGAAGCACACGGTCACACTGCTTCCGGTAGTCAATAAACCGGTAAACCAGCAATAGACATAAGCGGCTATTTAACGACCCTGCCCTGAACCGACGACCGGGTCGAATTTGCTTTCGAATTTCTGCCATTCATCCGCTTATTATCACTTATTCAG…	Fig. S6
pSCT393	pTarget(ZooTsy)_U100D40	CACGGCTTCGACCGCAGCACTGGTCGGTGGAGGCGGCACGCCCCGCCCCGGCGAGATCAGCCTGGCGCACAACGGCGTGCTGTACCTGGACGAGCTGCCGGAATTCGACCGACGTGTGCTCGAGGCCCTGCGCGAGCCGCCTAGGCTGCTGCCACCGCTGAGCAATAACTAGCATAACCCCTTGGGGCCTCTAAACGGGTCTTGAGGGGTTTTTTGCTGAAACCTCAGGCATTTGAGAAGCACACGGTCACACTGCTTCCGGTAGTCAATAAACCGGTAAACCAGCAATAGACATAAGCGGCTATTTAACGACCCTGCCCTGAACCGACGACCGGGTCGAATTTGCTTTCGAATTTCTGCCATTCATCCGCTTATTATCACTTATTCAGGCGTAGCACC…	Fig. S6
pSCT394	pTarget(ZooTsy)_U100D30	CACGGCTTCGACCGCAGCACTGGTCGGTGGAGGCGGCACGCCCCGCCCCGGCGAGATCAGCCTGGCGCACAACGGCGTGCTGTACCTGGACGAGCTGCCGGAATTCGACCGACGTGTGCTCGAGGCCCTGCTAGGCTGCTGCCACCGCTGAGCAATAACTAGCATAACCCCTTGGGGCCTCTAAACGGGTCTTGAGGGGTTTTTTGCTGAAACCTCAGGCATTTGAGAAGCACACGGTCACACTGCTTCCGGTAGTCAATAAACCGGTAAACCAGCAATAGACATAAGCGGCTATTTAACGACCCTGCCCTGAACCGACGACCGGGTCGAATTTGCTTTCGAATTTCTGCCATTCATCCGCTTATTATCACTTATTCAGGCGTAGCACCAGGCGTTTAA…	Fig. S6
pSCT395	pTarget(ZooTsy)_U100D20	CACGGCTTCGACCGCAGCACTGGTCGGTGGAGGCGGCACGCCCCGCCCCGGCGAGATCAGCCTGGCGCACAACGGCGTGCTGTACCTGGACGAGCTGCCGGAATTCGACCGACGTGTGCTCTAGGCTGCTGCCACCGCTGAGCAATAACTAGCATAACCCCTTGGGGCCTCTAAACGGGTCTTGAGGGGTTTTTTGCTGAAACCTCAGGCATTTGAGAAGCACACGGTCACACTGCTTCCGGTAGTCAATAAACCGGTAAACCAGCAATAGACATAAGCGGCTATTTAACGACCCTGCCCTGAACCGACGACCGGGTCGAATTTGCTTTCGAATTTCTGCCATTCATCCGCTTATTATCACTTATTCAGGCGTAGCACCAGGCGTTTAAGGGCACCAAT…	Fig. S6
pSCT396	pTarget(ZooTsy)_U100D10	CACGGCTTCGACCGCAGCACTGGTCGGTGGAGGCGGCACGCCCCGCCCCGGCGAGATCAGCCTGGCGCACAACGGCGTGCTGTACCTGGACGAGCTGCCGGAATTCGACCCTAGGCTGCTGCCACCGCTGAGCAATAACTAGCATAACCCCTTGGGGCCTCTAAACGGGTCTTGAGGGGTTTTTTGCTGAAACCTCAGGCATTTGAGAAGCACACGGTCACACTGCTTCCGGTAGTCAATAAACCGGTAAACCAGCAATAGACATAAGCGGCTATTTAACGACCCTGCCCTGAACCGACGACCGGGTCGAATTTGCTTTCGAATTTCTGCCATTCATCCGCTTATTATCACTTATTCAGGCGTAGCACCAGGCGTTTAAGGGCACCAATAACTGCCTTA…	Fig. S6
pSCT397	pTarget(ZooTsy)_U100D0	CACGGCTTCGACCGCAGCACTGGTCGGTGGAGGCGGCACGCCCCGCCCCGGCGAGATCAGCCTGGCGCACAACGGCGTGCTGTACCTGGACGAGCTGCCGCTAGGCTGCTGCCACCGCTGAGCAATAACTAGCATAACCCCTTGGGGCCTCTAAACGGGTCTTGAGGGGTTTTTTGCTGAAACCTCAGGCATTTGAGAAGCACACGGTCACACTGCTTCCGGTAGTCAATAAACCGGTAAACCAGCAATAGACATAAGCGGCTATTTAACGACCCTGCCCTGAACCGACGACCGGGTCGAATTTGCTTTCGAATTTCTGCCATTCATCCGCTTATTATCACTTATTCAGGCGTAGCACCAGGCGTTTAAGGGCACCAATAACTGCCTTAAAAAAATTAC…	Fig. S6
pSCT414	pTarget(ZooTsy)_WalkerB-10bp-Reverse	CACGGCTTCGACCGCAGCACTGGTCGGTGGAGGCGGCACGCCCCGCCCCGGCGAGATCAGCCTGGCGCACAACTGTCGTGCGGACCTGGACGAGCTGCCGGAATTCGACCGACGTGTGCTCGAGGCCCTGCGCGAGCCGCTGGAAAGCGGCCACATCACGATTTCCCGTGCAGCCCGCCGCGCCGAGTTCCCGGCCCGCTCTAGGCTGCTGCCACCGCTGAGCAATAACTAGCATAACCCCTTGGGGCCTCTAAACGGGTCTTGAGGGGTTTTTTGCTGAAACCTCAGGCATTTGAGAAGCACACGGTCACACTGCTTCCGGTAGTCAATAAACCGGTAAACCAGCAATAGACATAAGCGGCTATTTAACGACCCTGCCCTGAACCGACGACCGGGTCG…	Fig. S7
pSCT415	pTarget(ZooTsy)_WalkerB-10bp-Complement	CACGGCTTCGACCGCAGCACTGGTCGGTGGAGGCGGCACGCCCCGCCCCGGCGAGATCAGCCTGGCGCACAACCCGCACGACAACCTGGACGAGCTGCCGGAATTCGACCGACGTGTGCTCGAGGCCCTGCGCGAGCCGCTGGAAAGCGGCCACATCACGATTTCCCGTGCAGCCCGCCGCGCCGAGTTCCCGGCCCGCTCTAGGCTGCTGCCACCGCTGAGCAATAACTAGCATAACCCCTTGGGGCCTCTAAACGGGTCTTGAGGGGTTTTTTGCTGAAACCTCAGGCATTTGAGAAGCACACGGTCACACTGCTTCCGGTAGTCAATAAACCGGTAAACCAGCAATAGACATAAGCGGCTATTTAACGACCCTGCCCTGAACCGACGACCGGGTCG…	Fig. S7
pSCT416	pTarget(ZooTsy)_WalkerB-10bp-Reverse Complement	CACGGCTTCGACCGCAGCACTGGTCGGTGGAGGCGGCACGCCCCGCCCCGGCGAGATCAGCCTGGCGCACAACACAGCACGCCACCTGGACGAGCTGCCGGAATTCGACCGACGTGTGCTCGAGGCCCTGCGCGAGCCGCTGGAAAGCGGCCACATCACGATTTCCCGTGCAGCCCGCCGCGCCGAGTTCCCGGCCCGCTCTAGGCTGCTGCCACCGCTGAGCAATAACTAGCATAACCCCTTGGGGCCTCTAAACGGGTCTTGAGGGGTTTTTTGCTGAAACCTCAGGCATTTGAGAAGCACACGGTCACACTGCTTCCGGTAGTCAATAAACCGGTAAACCAGCAATAGACATAAGCGGCTATTTAACGACCCTGCCCTGAACCGACGACCGGGTCG…	Fig. S7
pSCT420	pTarget(ZooTsy)_WalkerB-10bp-G/AandC/T	CACGGCTTCGACCGCAGCACTGGTCGGTGGAGGCGGCACGCCCCGCCCCGGCGAGATCAGCCTGGCGCACAACAATACATCACACCTGGACGAGCTGCCGGAATTCGACCGACGTGTGCTCGAGGCCCTGCGCGAGCCGCTGGAAAGCGGCCACATCACGATTTCCCGTGCAGCCCGCCGCGCCGAGTTCCCGGCCCGCTCTAGGCTGCTGCCACCGCTGAGCAATAACTAGCATAACCCCTTGGGGCCTCTAAACGGGTCTTGAGGGGTTTTTTGCTGAAACCTCAGGCATTTGAGAAGCACACGGTCACACTGCTTCCGGTAGTCAATAAACCGGTAAACCAGCAATAGACATAAGCGGCTATTTAACGACCCTGCCCTGAACCGACGACCGGGTCG…	Fig. S7
pSCT419	pTarget(ZooTsy)_WalkerB-10bp-Shuffled	CACGGCTTCGACCGCAGCACTGGTCGGTGGAGGCGGCACGCCCCGCCCCGGCGAGATCAGCCTGGCGCACAACCTGTGGCTGGACCTGGACGAGCTGCCGGAATTCGACCGACGTGTGCTCGAGGCCCTGCGCGAGCCGCTGGAAAGCGGCCACATCACGATTTCCCGTGCAGCCCGCCGCGCCGAGTTCCCGGCCCGCTCTAGGCTGCTGCCACCGCTGAGCAATAACTAGCATAACCCCTTGGGGCCTCTAAACGGGTCTTGAGGGGTTTTTTGCTGAAACCTCAGGCATTTGAGAAGCACACGGTCACACTGCTTCCGGTAGTCAATAAACCGGTAAACCAGCAATAGACATAAGCGGCTATTTAACGACCCTGCCCTGAACCGACGACCGGGTCG…	Fig. S7
pSCT425	pTarget(ZooTsy)_WalkerB-10bp-G/AandC/T-Shuffled	CACGGCTTCGACCGCAGCACTGGTCGGTGGAGGCGGCACGCCCCGCCCCGGCGAGATCAGCCTGGCGCACAACCACTATCAAAACCTGGACGAGCTGCCGGAATTCGACCGACGTGTGCTCGAGGCCCTGCGCGAGCCGCTGGAAAGCGGCCACATCACGATTTCCCGTGCAGCCCGCCGCGCCGAGTTCCCGGCCCGCTCTAGGCTGCTGCCACCGCTGAGCAATAACTAGCATAACCCCTTGGGGCCTCTAAACGGGTCTTGAGGGGTTTTTTGCTGAAACCTCAGGCATTTGAGAAGCACACGGTCACACTGCTTCCGGTAGTCAATAAACCGGTAAACCAGCAATAGACATAAGCGGCTATTTAACGACCCTGCCCTGAACCGACGACCGGGTCG…	Fig. S7
pSCT376	pTwinStrep-bdSUMO-ZooTsy_TnsF-Y584F	TGGCGAATGGGACGCGCCCTGTAGCGGCGCATTAAGCGCGGCGGGTGTGGTGGTTACGCGCAGCGTGACCGCTACACTTGCCAGCGCCCTAGCGCCCGCTCCTTTCGCTTTCTTCCCTTCCTTTCTCGCCACGTTCGCCGGCTTTCCCCGTCAAGCTCTAAATCGGGGGCTCCCTTTAGGGTTCCGATTTAGTGCTTTACGGCACCTCGACCCCAAAAAACTTGATTAGGGTGATGGTTCACGTAGTGGGCCATCGCCCTGATAGACGGTTTTTCGCCCTTTGACGTTGGAGTCCACGTTCTTTAATAGTGGACTCTTGTTCCAAACTGGAACAACACTCAACCCTATCTCGGTCTATTCTTTTGATTTATAAGGGATTTTGCCGATTTCGGCCTATTG…	Fig. 6 and S7

## Sheet: Primers
Primer number	Primer description	Primer sequence
MS-p1512	NGS pTarget 6N-upstream primer	CTTTCCCTACACGACGCTCTTCCGATCTgagcaagagattacgcgcagac
MS-p1514	NGS pTarget 6N-downstream primer	CTTTCCCTACACGACGCTCTTCCGATCTctaccgcattaaagcttccgcc
MS-p2241	NGS pDonor(CyCAST)-LE primer	GACTGGAGTTCAGACGTGTGCTCTTCCGATCTgcctattgctttcgctctatctgtcc
MS-p2242	NGS pDonor(CyCAST)-RE primer	GACTGGAGTTCAGACGTGTGCTCTTCCGATCTcctaaggcaacacaacggctg
MS-p4346	NGS tRNA-leu primer	CTTTCCCTACACGACGCTCTTCCGATCTgtaagccttgcgagttcgattctcg
MS-p2331	pTarget ddPCR 6N-downstream primer	ctaccgcattaaagcttccgcc
MS-p2575	pDonor(CyCAST) ddPCR for RE primer	cctaaggcaacacaacggctg
MS-p2578	pDonor(CyCAST) ddPCR tRNA-leu downstream primer	cctggtgtccctgttgataccg
MS-p2360	pTarget ddPCR for TcR1 primer	cgacagcatcgccagtcactatg
MS-p2362	pTarget ddPCR for TcR2 primer	caagtagcgaagcgagcaggac
MS-p2323	NGS AjTn6022-comM upstream primer	CTTTCCCTACACGACGCTCTTCCGATCTagcttccttagctcctgaaaatctcg
MS-p2047	NGS AjTn6022-comM downstream primer	CTTTCCCTACACGACGCTCTTCCGATCTgaaaatgagacgttgatcggcac
MS-p4528	NGS pDonor(AjTn6022)-RE primer	GACTGGAGTTCAGACGTGTGCTCTTCCGATCTgccactcttgcttattactgtc
MS-p4529	NGS pDonor(AjTn6022)-LE primer	GACTGGAGTTCAGACGTGTGCTCTTCCGATCTttgcaggcatatcttttagtg
MS-p4526	pDonor(AjTn6022) ddPCR for RE primer	gccactcttgcttattactgtc
MS-p2357	pTarget ddPCR Aj-comM downstream primer	gaaaatgagacgttgatcggcac
MS-p4581	NGS ZooTsy-comM upstream primer	CTTTCCCTACACGACGCTCTTCCGATCTctgggttgaaggctctcaagggc
MS-p4582	NGS ZooTsy-comM downstream primer	CTTTCCCTACACGACGCTCTTCCGATCTgtgtgcttctcaaatgcctgaggtttc
MS-p4532	NGS ZooTsy-end1 (for upstream-end1 junction) primer	GACTGGAGTTCAGACGTGTGCTCTTCCGATCTctgcaagtaatgcgacattgg
MS-p4548	NGS ZooTsy-end1 (for circularized donor junction) primer	CTTTCCCTACACGACGCTCTTCCGATCTcctttatagtcagtgggttatccg
MS-p4324	NGS KanR-cargo upstream primer	GACTGGAGTTCAGACGTGTGCTCTTCCGATCTttcgagatcatgcatgagctcac
MS-p4325	NGS KanR-cargo downstream primer	GACTGGAGTTCAGACGTGTGCTCTTCCGATCTtgaggatccaacatttccaatcactag
MS-p4530	pDonor(ZooTsy) ddPCR for end1 primer	ctgcaagtaatgcgacattgg
MS-p4593	pTarget ddPCR for CmR1 primer	atcaaaactggtgaaactcacccag
MS-p4594	pTarget ddPCR for CmR2 primer	gtgttcacccttgttacaccgttttc
MS-p5839	ZooTsy_CI-sequencing primer	ggtgatgacggtgaaaacctctgac
MS-p5841	E.coli comM upstream primer for AjTn6022	ggtaaatgctgaatcagtacaaaaacaatg
MS-p5843	E.coli comM downstream primer for AjTn6022	gattcaatcggctctcgcaaggc
MS-p5842	E.coli comM upstream primer for ZooTsy	agtgctgcgatattaagtctggtaaatg
MS-p5844	E.coli comM downstream primer for ZooTsy	ccgagagccggttgagataacg
MS-p5867	E.coli comM ddPCR forward primer	atgtcactgtcaattgttcatacccgc
MS-p5868	E.coli comM ddPCR reverse primer	tttttttcgccggatattcatatccgc
MS-p5728	TTISS 1st PCR common primer	gtctcgtgggctcggagatgtgtataagagacag
MS-p5729	AjTn6022-TTISS_RE 1st primer	gtggcaacctattgttttcttatcatgac
MS-p5730	AjTn6022-TTISS_RE 2nd F1 primer	AATGATACGGCGACCACCGAGATCTACACAAGTAGAGACACTCTTTCCCTACACGACGCTCTTCCGATCTgacactcttatctattgctgtaaatgac
MS-p5825	ZooTsy-TTISS_End1 1st primer	tcctttatagtcagtgggttatccg
MS-p5827	ZooTsy-TTISS_End1 2nd F1 primer	AATGATACGGCGACCACCGAGATCTACACAAGTAGAGACACTCTTTCCCTACACGACGCTCTTCCGATCTgccttgttcgttgctacattggc
RE1069	TTISS 2nd PCR common R1 primer	CAAGCAGAAGACGGCATACGAGATCATGATCGGTCTCGTGGGCTCGGAGATGTGT
RE1070	TTISS 2nd PCR common R2 primer	CAAGCAGAAGACGGCATACGAGATAGGATCTAGTCTCGTGGGCTCGGAGATGTGT
RE1071	TTISS 2nd PCR common R3 primer	CAAGCAGAAGACGGCATACGAGATGACAGTAAGTCTCGTGGGCTCGGAGATGTGT
RE1072	TTISS 2nd PCR common R4 primer	CAAGCAGAAGACGGCATACGAGATCCTATGCCGTCTCGTGGGCTCGGAGATGTGT

## Sheet: Probes
Probe number	Probe description	Probe sequence
MS-probe9	pTarget ddPCR TcR probe	TGCGTTGATGCAATTTCTATGCGCACCCGT
MS-probe10	pDonor(CyCAST) ddPCR for RE probe	TGTCCACACCCATGAGTGGACAACTTATGC
MS-probe23	pDonor(AjTn6022) ddPCR for RE probe	TCATGATAAGAAAACAATAGGTTGCCACTC
MS-probe25	pDonor(ZooTsy) ddPCR for end1 probe	CAACGAACAAGGCAAAAATTCGGATAACCC
MS-probe27	pTarget ddPCR CmR probe	AGGTTTTCACCGTAACACGCCACATCTTGC
MS-probe28	E.coli comM probe	AGGTCTACCCGGCTTAACGATGGTGGGCT

## Sheet: Transposon ends
System	Contig	Abbreviation in this work	RE (5' to 3')	LE (5' to 3')
CAST I-D	40005|0|GCA_000022045.1_ASM2204v1_genomic|CP001344.1|5374574|Cyanothece	CyCAST	TGTGACTGCAACCATAAGTTGTCCGATTTTGAAAGCATAAGTTGTCCACTCATGGGTGTGGACAACTTGAGTCATCGTCAATATTCACTTTGCAAAATAAAAAACTGAAAGCATAAGTTGCCCAAATGTTAACAATCGAAAGCATAAGTTGTCCAAAAGTTAGAACTTGGAGCAGCCGTTGTGTTGCCTTAGGGTTATTTGCCAAGAGCAAGTATGCTTTTAATCCTGGAAAAGCTCCGAAGGAATGACTTCT	TGTGACTGCAACCATAAGTTGTCTATTTCGGACACTTTATGCTTACAATTTTGGCTGGACAGCTTATGCTTACAATTTTGGCTGGACAGATAGAGCGAAAGCAATAGGCAAGACGATTATATTTCTTTGCCTATAAAGTAGGCCTATTGATGGATGACCCTCCAAC
Tn6022	ENU40864.1(Acinetobacter johnsonii CIP 64.6 acLZl-supercont1.5.C9, whole genome shotgun sequence)	AjTn6022	TGTCATTTACAGCAATAGATAAGAGTGTCATGATAAGAAAACAATAGGTTGCCACTCTAAAATTACACAAATAGATTAGAGTAATGACAGTAATAAGCAAGAGTGGCTTGCAAATTTACACAAATACGCACGAGTGGCTGTAAGAGGCATTCT	TGTCAGTTCCACAAATAAATCAGAGTTTACACAAATAAACTAGAGTGATAATAAAAACTATACTATTTATATATGAATTTCATTAAATTCACTAAAAGATATGCCTGCAAATAAAAAAGTTAAAGTCACAACTATTGATTGTTTCCCAAATGATAATATTCGCAGAACTGTCTATAGATATGGTGGGTTTCTTAGGAATGAGGGCAGTGA
System	Contig	Abbreviation in this work	end1_135bp (5' to 3')	end2_20bp (5' to 3')	Circular intermediate (CI) end2-end1 junction 40bp sequence (5' to 3')
Tsy	Zoogloea sp. LCSB751 NODE_6_length_275285_cov_54.3012_ID_11, whole genome shotgun sequence	ZooTsy	AAGTTCTGATTTAGCCAATGTAGCAACGAACAAGGCAAAAATTCGGATAACCCACTGACTATAAAGGAATCCCAAAGTATCCAATGTCGCATTACTTGCAGGAATCCTGTGAGTGATGTCACAGCATTAGAAGTA	GGACTGGGATTCTCCAATAT	ATATTGGAGAATCCCAGTCGAAGTTCTGATTTAGCCAATG
